# Supplementary material for: Quantum Chemical Investigation of Polychlorinated Dibenzodioxins, Dibenzofurans and Biphenyls: Relative Stability and Planarity Analysis
Source: Molecules. 2020 Dec 3;25(23):5697. doi: 10.3390/molecules25235697 (PMC7730433; doi:10.3390/molecules25235697)
Supplement: Supplementary file 1 [file molecules-25-05697-s001.zip › PCB/B3LYP/ClHClClHHClHClH.out]

                  Welcome to Q-Chem
     A Quantum Leap Into The Future Of Chemistry


 Q-Chem 5.2 (devel), Q-Chem, Inc., Pleasanton, CA (2019)

 Yihan Shao,  Zhengting Gan,  E. Epifanovsky,  A. T. B. Gilbert,  M. Wormit,  
 J. Kussmann,  A. W. Lange,  A. Behn,  Jia Deng,  Xintian Feng,  D. Ghosh,  
 M. Goldey,  P. R. Horn,  L. D. Jacobson,  I. Kaliman,  T. Kus,  A. Landau,  
 Jie Liu,  E. I. Proynov,  R. M. Richard,  R. P. Steele,  E. J. Sundstrom,  
 H. L. Woodcock III,  P. M. Zimmerman,  D. Zuev,  B. Albrecht,  E. Alguire,  
 S. A. Baeppler,  D. Barton,  Z. Benda,  Y. A. Bernard,  E. J. Berquist,  
 K. B. Bravaya,  H. Burton,  D. Casanova,  Chun-Min Chang,  Yunqing Chen,  
 A. Chien,  K. D. Closser,  M. P. Coons,  S. Coriani,  S. Dasgupta,  
 A. L. Dempwolff,  M. Diedenhofen,  Hainam Do,  R. G. Edgar,  Po-Tung Fang,  
 S. Faraji,  S. Fatehi,  Qingguo Feng,  K. D. Fenk,  J. Fosso-Tande,  
 J. Gayvert,  Qinghui Ge,  A. Ghysels,  G. Gidofalvi,  J. Gomes,  
 J. Gonthier,  A. Gunina,  D. Hait,  M. W. D. Hanson-Heine,  
 P. H. P. Harbach,  A. W. Hauser,  M. F. Herbst,  J. E. Herr,  
 E. G. Hohenstein,  Z. C. Holden,  Kerwin Hui,  B. C. Huynh,  T.-C. Jagau,  
 Hyunjun Ji,  B. Kaduk,  K. Khistyaev,  Jaehoon Kim,  P. Klunzinger,  K. Koh,  
 D. Kosenkov,  L. Koulias,  T. Kowalczyk,  C. M. Krauter,  A. Kunitsa,  
 Ka Un Lao,  A. Laurent,  K. V. Lawler,  Joonho Lee,  D. Lefrancois,  
 S. Lehtola,  D. S. Levine,  Yi-Pei Li,  You-Sheng Lin,  Fenglai Liu,  
 E. Livshits,  A. Luenser,  P. Manohar,  E. Mansoor,  S. F. Manzer,  
 Shan-Ping Mao,  Yuezhi Mao,  N. Mardirossian,  A. V. Marenich,  
 T. Markovich,  L. A. Martinez-Martinez,  S. A. Maurer,  N. J. Mayhall,  
 S. C. McKenzie,  J.-M. Mewes,  P. Morgante,  A. F. Morrison,  
 J. W. Mullinax,  K. Nanda,  T. S. Nguyen-Beck,  R. Olivares-Amaya,  
 J. A. Parkhill,  Zheng Pei,  T. M. Perrine,  F. Plasser,  P. Pokhilko,  
 S. Prager,  A. Prociuk,  E. Ramos,  D. R. Rehn,  F. Rob,  M. Scheurer,  
 M. Schneider,  N. Sergueev,  S. M. Sharada,  S. Sharma,  D. W. Small,  
 T. Stauch,  T. Stein,  Yu-Chuan Su,  A. J. W. Thom,  A. Tkatchenko,  
 T. Tsuchimochi,  N. M. Tubman,  L. Vogt,  M. L. Vidal,  O. Vydrov,  
 M. A. Watson,  J. Wenzel,  M. de Wergifosse,  T. A. Wesolowski,  A. White,  
 J. Witte,  A. Yamada,  Jun Yang,  K. Yao,  S. Yeganeh,  S. R. Yost,  
 Zhi-Qiang You,  A. Zech,  Igor Ying Zhang,  Xing Zhang,  Yan Zhao,  
 Ying Zhu,  B. R. Brooks,  G. K. L. Chan,  C. J. Cramer,  M. S. Gordon,  
 W. J. Hehre,  A. Klamt,  M. W. Schmidt,  C. D. Sherrill,  D. G. Truhlar,  
 A. Aspuru-Guzik,  R. Baer,  A. T. Bell,  N. A. Besley,  Jeng-Da Chai,  
 A. E. DePrince, III,  R. A. DiStasio Jr.,  A. Dreuw,  B. D. Dunietz,  
 T. R. Furlani,  Chao-Ping Hsu,  Yousung Jung,  Jing Kong,  D. S. Lambrecht,  
 WanZhen Liang,  C. Ochsenfeld,  V. A. Rassolov,  L. V. Slipchenko,  
 J. E. Subotnik,  T. Van Voorhis,  J. M. Herbert,  A. I. Krylov,  
 P. M. W. Gill,  M. Head-Gordon

 Contributors to earlier versions of Q-Chem not listed above: 
 R. D. Adamson,  B. Austin,  J. Baker,  G. J. O. Beran,  K. Brandhorst,  
 S. T. Brown,  E. F. C. Byrd,  A. K. Chakraborty,  C.-L. Cheng,  
 Siu Hung Chien,  D. M. Chipman,  D. L. Crittenden,  H. Dachsel,  
 R. J. Doerksen,  A. D. Dutoi,  L. Fusti-Molnar,  W. A. Goddard III,  
 A. Golubeva-Zadorozhnaya,  S. R. Gwaltney,  G. Hawkins,  A. Heyden,  
 S. Hirata,  G. Kedziora,  F. J. Keil,  C. Kelley,  Jihan Kim,  R. A. King,  
 R. Z. Khaliullin,  P. P. Korambath,  W. Kurlancheek,  A. M. Lee,  M. S. Lee,  
 S. V. Levchenko,  Ching Yeh Lin,  D. Liotard,  R. C. Lochan,  I. Lotan,  
 P. E. Maslen,  N. Nair,  D. P. O'Neill,  D. Neuhauser,  E. Neuscamman,  
 C. M. Oana,  R. Olson,  B. Peters,  R. Peverati,  P. A. Pieniazek,  
 Y. M. Rhee,  J. Ritchie,  M. A. Rohrdanz,  E. Rosta,  N. J. Russ,  
 H. F. Schaefer III,  N. E. Schultz,  N. Shenvi,  A. C. Simmonett,  A. Sodt,  
 D. Stuck,  K. S. Thanthiriwatte,  V. Vanovschi,  Tao Wang,  A. Warshel,  
 C. F. Williams,  Q. Wu,  X. Xu,  W. Zhang

 Please cite Q-Chem as follows:
 Y. Shao et al., Mol. Phys. 113, 184-215 (2015)
 DOI: 10.1080/00268976.2014.952696

 Q-Chem 5.2.1 for Intel X86 EM64T Linux

 Parts of Q-Chem use Armadillo 8.300.2 (Tropical Shenanigans).
 http://arma.sourceforge.net/

 Q-Chem begins on Wed Jan 15 15:12:12 2020  

Host: 
0

     Scratch files written to /scratch/taweetham/qchem24704//
NAlpha2: 162
NElect   162
Mult     1

 Q-Chem warning in module libgen/rem_setup.C, line 2168:

 Setting Thresh to 1e-14


Checking the input file for inconsistencies... 	...done.

--------------------------------------------------------------
User input:
--------------------------------------------------------------
$MOLECULE
0 1
C 
C  1 1.394960
Cl  2 CCl 1 119.528007
C  2 1.386606 1 120.846377 3 178.766605 0
H  4 CH 2 119.698148 1 -179.612229 0
C  4 1.387279 2 120.235871 1 -0.083363 0
Cl  6 CCl 4 120.254637 2 -179.958574 0
C  6 1.387279 4 119.490737 2 0.041992 0
Cl  8 CCl 6 120.064298 4 179.568218 0
C  8 1.386606 6 120.235863 4 0.041336 0
H  10 CH 8 119.614146 6 178.681836 0
C  1 1.488550 2 120.827489 3 1.275929 0
C  12 1.394960 1 120.827496 2 44.635695 0
H  13 CH 12 119.528011 1 1.275194 0
C  13 1.386606 12 120.846392 1 -179.957497 0
Cl  15 CCl 13 119.698155 12 -179.612829 0
C  15 1.387278 13 120.235860 12 -0.083872 0
H  17 CH 15 120.254633 13 -179.958492 0
C  17 1.387279 15 119.490737 13 0.041666 0
Cl  19 CCl 17 120.064293 15 179.568399 0
C  19 1.386606 17 120.235874 15 0.041790 0
H  21 CH 19 119.614152 17 178.681599 0

CH=1.08273
CCl=1.75400
$END

$REM
   JOB_TYPE	OPTIMIZATION
   BASIS	6-311++G**
   METHOD	B3LYP
   SYM_IGNORE	TRUE
   SCF_GUESS_ALWAYS     TRUE
   SYM_IGNORE   TRUE
   S2THRESH     15
   THRESH       15
$END

--------------------------------------------------------------
 ----------------------------------------------------------------
             Standard Nuclear Orientation (Angstroms)
    I     Atom           X                Y                Z
 ----------------------------------------------------------------
    1      C       0.0000000000     0.0000000000     0.0000000000
    2      C       0.0000000000     0.0000000000     1.3949600000
    3      Cl      1.5261815140     0.0000000000     2.2594170471
    4      C      -1.1901880373     0.0256249026     2.1059255403
    5      H      -1.1683702292     0.0315218534     3.1884196336
    6      C      -2.4041742747     0.0535064326     1.4351028665
    7      Cl     -3.9099833729     0.0870232313     2.3339530118
    8      C      -2.4180259722     0.0546630380     0.0478935036
    9      Cl     -3.9445745286     0.0782926128    -0.8155919614
   10      C      -1.2274122092     0.0272853135    -0.6622934626
   11      H      -1.2503451014     0.0068111236    -1.7445869269
   12      C       1.2779219872    -0.0284629571    -0.7628147595
   13      C       2.3095886281    -0.8932703637    -0.3971844912
   14      H       2.1704206894    -1.5663256744     0.4394355459
   15      C       3.5004827568    -0.9194878930    -1.1069450245
   16      Cl      4.7739092873    -2.0261183446    -0.6270805489
   17      C       3.6821124948    -0.0819958503    -2.1978886372
   18      H       4.6116429624    -0.1026930066    -2.7527300472
   19      C       2.6636000698     0.7822218600    -2.5724593424
   20      Cl      2.8813918386     1.8556545918    -3.9424319391
   21      C       1.4736782845     0.8090230106    -1.8610916159
   22      H       0.6936781770     1.5025559907    -2.1490431582
 ----------------------------------------------------------------
 Nuclear Repulsion Energy =        1666.72482025 hartrees
 There are       81 alpha and       81 beta electrons
 Requested basis set is 6-311++G(d,p)
 There are 162 shells and 449 basis functions

 Total QAlloc Memory Limit   2000 MB
 Mega-Array Size       188 MB
 MEM_STATIC part       192 MB
 A cutoff of  1.0D-15 yielded  10027 shell pairs
 There are     83440 function pairs (     89573 Cartesian)
 Smallest overlap matrix eigenvalue = 2.76E-07
 Linear dependence detected in AO basis
 Number of orthogonalized atomic orbitals = 444
 Maximum deviation from orthogonality = 2.184E-10

 Scale SEOQF with 1.000000e-01/1.000000e-01/1.000000e-01

 Standard Electronic Orientation quadrupole field applied
 Nucleus-field energy     =    -0.0000000058 hartrees
 Guess from superposition of atomic densities
 Warning:  Energy on first SCF cycle will be non-variational
 SAD guess density has 162.000000 electrons

 -----------------------------------------------------------------------
  General SCF calculation program by
  Eric Jon Sundstrom, Paul Horn, Yuezhi Mao, Dmitri Zuev, Alec White,
  David Stuck, Shaama M.S., Shane Yost, Joonho Lee, David Small,
  Daniel Levine, Susi Lehtola, Hugh Burton, Evgeny Epifanovsky,
  Bang C. Huynh
 -----------------------------------------------------------------------
 Exchange:     0.2000 Hartree-Fock + 0.0800 Slater + 0.7200 B88
 Correlation:  0.1900 VWN1RPA + 0.8100 LYP
 Using SG-1 standard quadrature grid
 A restricted SCF calculation will be
 performed using DIIS
 SCF converges when DIIS error is below 1.0e-08
 ---------------------------------------
  Cycle       Energy         DIIS error
 ---------------------------------------
    1   -2765.5747172336      2.94e-02  
    2   -2761.3684692741      2.41e-03  
    3   -2761.2803001014      2.97e-03  
    4   -2761.5045475540      6.42e-04  
    5   -2761.5131864379      3.38e-04  
    6   -2761.5159791426      9.85e-05  
    7   -2761.5162010892      2.36e-05  
    8   -2761.5162110022      1.06e-05  
    9   -2761.5162137961      2.79e-06  
   10   -2761.5162139843      1.10e-06  
   11   -2761.5162140135      1.84e-07  
   12   -2761.5162140141      1.24e-07  
   13   -2761.5162140144      3.91e-08  
   14   -2761.5162140145      1.11e-08  
   15   -2761.5162140146      4.60e-09  Convergence criterion met
 ---------------------------------------
 SCF time:   CPU 638.69s  wall 638.00s 
 SCF   energy in the final basis set =    -2761.5162140146
 Total energy in the final basis set =    -2761.5162140146

 --------------------------------------------------------------

                    Orbital Energies (a.u.)
 --------------------------------------------------------------

 Alpha MOs
 -- Occupied --
********-101.5773-101.5764-101.5724-101.5715 -10.2753 -10.2725 -10.2717
-10.2634 -10.2626 -10.2343 -10.2264 -10.2251 -10.2239 -10.2132 -10.2105
-10.2079  -9.4929  -9.4925  -9.4909  -9.4868  -9.4860  -7.2578  -7.2572
 -7.2558  -7.2516  -7.2508  -7.2478  -7.2474  -7.2470  -7.2467  -7.2458
 -7.2450  -7.2415  -7.2413  -7.2408  -7.2404  -0.9522  -0.9306  -0.9109
 -0.8919  -0.8803  -0.8606  -0.8445  -0.8013  -0.7697  -0.7591  -0.7480
 -0.6719  -0.6520  -0.6270  -0.6089  -0.5541  -0.5418  -0.5331  -0.5099
 -0.5005  -0.4812  -0.4692  -0.4653  -0.4612  -0.4515  -0.4350  -0.4285
 -0.4156  -0.4039  -0.3988  -0.3952  -0.3812  -0.3691  -0.3544  -0.3502
 -0.3410  -0.3386  -0.3316  -0.3306  -0.3264  -0.2980  -0.2799  -0.2689
 -0.2614
 -- Virtual --
 -0.0757  -0.0590  -0.0475  -0.0350  -0.0261  -0.0172  -0.0104  -0.0050
  0.0013   0.0093   0.0135   0.0173   0.0213   0.0291   0.0358   0.0379
  0.0455   0.0504   0.0521   0.0625   0.0665   0.0708   0.0739   0.0804
  0.0828   0.0887   0.0917   0.0943   0.0959   0.0995   0.1024   0.1052
  0.1108   0.1133   0.1134   0.1168   0.1188   0.1206   0.1272   0.1284
  0.1305   0.1314   0.1333   0.1385   0.1401   0.1448   0.1459   0.1484
  0.1508   0.1613   0.1659   0.1716   0.1746   0.1749   0.1801   0.1843
  0.1881   0.1961   0.2049   0.2077   0.2117   0.2139   0.2214   0.2242
  0.2265   0.2329   0.2343   0.2373   0.2408   0.2467   0.2523   0.2562
  0.2598   0.2614   0.2679   0.2707   0.2729   0.2765   0.2776   0.2824
  0.2886   0.2933   0.2950   0.2981   0.3048   0.3105   0.3149   0.3224
  0.3319   0.3377   0.3444   0.3536   0.3593   0.3994   0.4155   0.4279
  0.4298   0.4391   0.4464   0.4501   0.4518   0.4550   0.4605   0.4648
  0.4714   0.4803   0.4811   0.4933   0.4971   0.5017   0.5111   0.5343
  0.5396   0.5448   0.5470   0.5527   0.5664   0.5717   0.5764   0.5835
  0.5859   0.5878   0.6003   0.6033   0.6127   0.6161   0.6272   0.6301
  0.6374   0.6508   0.6559   0.6626   0.6695   0.6817   0.6948   0.6962
  0.7020   0.7154   0.7172   0.7275   0.7360   0.7468   0.7852   0.7876
  0.8057   0.8207   0.8286   0.8340   0.8360   0.8403   0.8416   0.8446
  0.8484   0.8502   0.8557   0.8568   0.8596   0.8645   0.8664   0.8704
  0.8755   0.8882   0.8916   0.8944   0.8970   0.9070   0.9147   0.9169
  0.9218   0.9269   0.9386   0.9457   0.9527   0.9564   0.9589   0.9614
  0.9714   0.9849   1.0005   1.0022   1.0145   1.0254   1.0434   1.0607
  1.0811   1.0903   1.1034   1.1079   1.1300   1.1598   1.1804   1.2104
  1.2136   1.2224   1.2270   1.2310   1.2371   1.2462   1.2670   1.2709
  1.2919   1.3064   1.3173   1.3311   1.3447   1.3610   1.4135   1.4411
  1.4820   1.5005   1.5025   1.5336   1.5495   1.5568   1.5724   1.5861
  1.5916   1.6073   1.6101   1.6270   1.6526   1.6725   1.6877   1.6913
  1.7288   1.7339   1.7617   1.7878   1.8268   1.8507   1.8688   1.8811
  1.8976   1.9005   1.9074   1.9256   1.9336   1.9450   1.9579   1.9704
  1.9775   2.0125   2.0249   2.0322   2.0607   2.0712   2.0929   2.1024
  2.1213   2.1584   2.1808   2.2245   2.2340   2.2354   2.2602   2.2733
  2.2852   2.2877   2.3047   2.3111   2.3162   2.3273   2.3786   2.3920
  2.4192   2.4290   2.4349   2.4716   2.4829   2.5086   2.5189   2.5403
  2.5526   2.5656   2.5721   2.5979   2.6128   2.6310   2.6384   2.6574
  2.6826   2.7100   2.7316   2.7389   2.7511   2.7570   2.7657   2.7723
  2.7822   2.7845   2.8008   2.8278   2.8405   2.8437   2.8913   2.9202
  2.9677   2.9747   3.0589   3.0677   3.0812   3.1174   3.1453   3.1686
  3.1707   3.2102   3.2244   3.2693   3.3369   3.3649   3.3764   3.4903
  3.5168   3.5716   3.6484   3.7266   3.7608   3.8108   3.8322   3.9178
  4.0908   4.1012   4.1269   4.4098   4.8025   4.8300   9.7457   9.7641
  9.7859   9.7959   9.8128  23.3807  23.5508  23.8311  23.8646  23.8959
 23.9229  23.9869  24.0415  24.0526  24.0595  24.1074  24.1467  25.7792
 25.8190  25.8313  25.8590  25.9156  26.0943  26.1014  26.1180  26.1772
 26.3485  26.5061  26.5995  26.6424  26.7233  26.8235 215.7363 215.7546
215.7806 215.7929 215.8162
 --------------------------------------------------------------

          Ground-State Mulliken Net Atomic Charges

     Atom                 Charge (a.u.)
  ----------------------------------------
      1 C                    -0.212019
      2 C                    -0.326062
      3 Cl                    0.547033
      4 C                    -0.668786
      5 H                     0.226535
      6 C                     0.047388
      7 Cl                    0.513045
      8 C                     0.132511
      9 Cl                    0.618254
     10 C                    -0.939475
     11 H                     0.218995
     12 C                     0.011226
     13 C                    -0.882932
     14 H                     0.189365
     15 C                     0.392155
     16 Cl                    0.479400
     17 C                    -0.922613
     18 H                     0.196213
     19 C                     0.424645
     20 Cl                    0.462044
     21 C                    -0.712981
     22 H                     0.206061
  ----------------------------------------
  Sum of atomic charges =     0.000000

 -----------------------------------------------------------------
                    Cartesian Multipole Moments
 -----------------------------------------------------------------
    Charge (ESU x 10^10)
                 0.0000
    Dipole Moment (Debye)
         X      -0.0855      Y      -0.0607      Z       0.1974
       Tot       0.2235
    Quadrupole Moments (Debye-Ang)
        XX    -140.1341     XY      -0.0885     YY    -135.1828
        XZ       0.6516     YZ      -0.1975     ZZ    -131.6581
    Octopole Moments (Debye-Ang^2)
       XXX    -174.9994    XXY       3.0680    XYY     -67.5729
       YYY       3.5768    XXZ      30.6349    XYZ       1.3948
       YYZ      40.5357    XZZ     -69.6041    YZZ      -1.5768
       ZZZ     129.1100
    Hexadecapole Moments (Debye-Ang^3)
      XXXX   -6992.6479   XXXY     248.1914   XXYY   -1345.7712
      XYYY     236.9851   YYYY    -850.5648   XXXZ    1108.9452
      XXYZ      89.1803   XYYZ     401.9012   YYYZ     253.5875
      XXZZ   -1659.5410   XYZZ      68.9053   YYZZ    -676.6182
      XZZZ    1143.5869   YZZZ     266.0293   ZZZZ   -3165.9798
 -----------------------------------------------------------------
 Calculating analytic gradient of the SCF energy
 Gradient of SCF Energy
            1           2           3           4           5           6
    1  -0.0113941   0.0014927   0.0065222  -0.0025320   0.0008577   0.0060203
    2   0.0011466   0.0004301  -0.0055151  -0.0003413  -0.0001276  -0.0000696
    3   0.0069152  -0.0006589  -0.0146845  -0.0102098   0.0004133  -0.0052891
            7           8           9          10          11          12
    1  -0.0063534   0.0084755  -0.0043650  -0.0003767   0.0008047  -0.0012004
    2   0.0002319  -0.0003009   0.0000426  -0.0000787   0.0001008  -0.0006795
    3  -0.0019224   0.0083572   0.0023851   0.0013756  -0.0003256   0.0050922
           13          14          15          16          17          18
    1  -0.0002171  -0.0025359   0.0072120   0.0002964  -0.0128766   0.0002541
    2   0.0129354   0.0006319  -0.0026571  -0.0009574  -0.0006137  -0.0001539
    3  -0.0038915   0.0047948   0.0000729   0.0010236   0.0081400  -0.0002406
           19          20          21          22
    1   0.0013476  -0.0004797   0.0094092  -0.0003617
    2   0.0030843   0.0008503  -0.0073585  -0.0006006
    3  -0.0043532  -0.0005901   0.0029370   0.0006589
 Max gradient component =       1.468E-02
 RMS gradient           =       4.889E-03
 Gradient time:  CPU 216.07 s  wall 216.11 s
 Geometry Optimization Parameters
   NAtoms,    NIC,     NZ,  NCons,   NDum,   NFix, NCnnct, MaxDiis
       22     155      22       0       0       0       0       0


** GEOMETRY OPTIMIZATION IN DELOCALIZED INTERNAL COORDINATES **
   Searching for a Minimum

   Optimization Cycle:   1

                       Coordinates (Angstroms)
     ATOM                X               Y               Z
      1  C         0.0000000000    0.0000000000    0.0000000000
      2  C         0.0000000000    0.0000000000    1.3949600000
      3  Cl        1.5261815140    0.0000000000    2.2594170471
      4  C        -1.1901880373    0.0256249026    2.1059255403
      5  H        -1.1683702292    0.0315218534    3.1884196336
      6  C        -2.4041742747    0.0535064326    1.4351028665
      7  Cl       -3.9099833729    0.0870232313    2.3339530118
      8  C        -2.4180259722    0.0546630380    0.0478935036
      9  Cl       -3.9445745286    0.0782926128   -0.8155919614
     10  C        -1.2274122092    0.0272853135   -0.6622934626
     11  H        -1.2503451014    0.0068111236   -1.7445869269
     12  C         1.2779219872   -0.0284629571   -0.7628147595
     13  C         2.3095886281   -0.8932703637   -0.3971844912
     14  H         2.1704206894   -1.5663256744    0.4394355459
     15  C         3.5004827568   -0.9194878930   -1.1069450245
     16  Cl        4.7739092873   -2.0261183446   -0.6270805489
     17  C         3.6821124948   -0.0819958503   -2.1978886372
     18  H         4.6116429624   -0.1026930066   -2.7527300472
     19  C         2.6636000698    0.7822218600   -2.5724593424
     20  Cl        2.8813918386    1.8556545918   -3.9424319391
     21  C         1.4736782845    0.8090230106   -1.8610916159
     22  H         0.6936781770    1.5025559907   -2.1490431582
   Point Group: c1    Number of degrees of freedom:    60


   Energy is  -2761.516214015


 Attempting to generate delocalized internal coordinates
 Initial Hessian constructed with Jon Baker's OPTIMIZE code

 60 Hessian modes will be used to form the next step
  Hessian Eigenvalues:
     0.010693    0.019215    0.019215    0.023207    0.023207    0.023578
     0.023580    0.023677    0.023679    0.023938    0.023938    0.024090
     0.024090    0.024114    0.024114    0.024135    0.024136    0.024143
     0.024143    0.159963    0.159966    0.159969    0.159995    0.160000
     0.230002    0.234671    0.234791    0.235016    0.239747    0.249943
     0.249991    0.249992    0.249992    0.250000    0.250000    0.250000
     0.250000    0.301033    0.301033    0.301033    0.301033    0.301033
     0.336089    0.356665    0.356665    0.356665    0.356665    0.356665
     0.429162    0.429813    0.432123    0.432964    0.467798    0.467799
     0.472132    0.472167    0.478203    0.478204    0.479142    0.479142

 Minimum search - taking simple RFO step
 Searching for Lamda that Minimizes Along All modes
 Value Taken    Lamda =  -0.02565832
 Calculated Step too Large.  Step scaled by  0.594382
 Step Taken.  Stepsize is  0.300000

                             Maximum     Tolerance    Cnvgd?
         Gradient           0.047303      0.000300      NO
         Displacement       0.211992      0.001200      NO
         Energy change     *********      0.000001      NO


 New Cartesian Coordinates Obtained by Inverse Iteration

 Displacement from previous Coordinates is:  1.393444
 ----------------------------------------------------------------
             Standard Nuclear Orientation (Angstroms)
    I     Atom           X                Y                Z
 ----------------------------------------------------------------
    1      C       0.0591871769    -0.0083970707     0.0871682256
    2      C      -0.0219308214     0.0709250769     1.4934108975
    3      Cl      1.3936497303     0.2328917766     2.5189296808
    4      C      -1.2533685021     0.1063581567     2.1349831211
    5      H      -1.2923107125     0.1816714345     3.2140326378
    6      C      -2.4337662370     0.0667774544     1.4064214316
    7      Cl     -3.9646240492     0.1143721058     2.2523730919
    8      C      -2.3763892916     0.0031616602     0.0170091637
    9      Cl     -3.8370758285    -0.0472190803    -0.9481416701
   10      C      -1.1455660369    -0.0293656466    -0.6223316037
   11      H      -1.1192234857    -0.1012107841    -1.7021022908
   12      C       1.3275347044    -0.0460653446    -0.7015799256
   13      C       2.3481393551    -0.9684736319    -0.4416313614
   14      H       2.2369728220    -1.6980289533     0.3465482924
   15      C       3.4967189169    -0.9820477015    -1.2211373551
   16      Cl      4.7558001095    -2.1530778992    -0.8802342612
   17      C       3.6594383405    -0.0919265967    -2.2750472570
   18      H       4.5580454982    -0.1084128162    -2.8783086055
   19      C       2.6416723147     0.8120804540    -2.5455435858
   20      Cl      2.8189628160     1.9448174423    -3.8717679317
   21      C       1.4863794384     0.8354614144    -1.7755250641
   22      H       0.7132887065     1.5615384206    -1.9945603966
 ----------------------------------------------------------------
 Nuclear Repulsion Energy =        1655.03325264 hartrees
 There are       81 alpha and       81 beta electrons
 Applying Cartesian multipole field
    Component          Value
    ---------          -----
     (2,0,0)        1.00000E-11
     (0,2,0)        2.00000E-11
     (0,0,2)       -3.00000E-11
 Nucleus-field energy     =    -0.0000000072 hartrees
 Requested basis set is 6-311++G(d,p)
 There are 162 shells and 449 basis functions
 A cutoff of  1.0D-15 yielded   9989 shell pairs
 There are     83081 function pairs (     89167 Cartesian)
 Smallest overlap matrix eigenvalue = 3.03E-07
 Linear dependence detected in AO basis
 Number of orthogonalized atomic orbitals = 445
 Maximum deviation from orthogonality = 3.202E-10
 Guess from superposition of atomic densities
 Warning:  Energy on first SCF cycle will be non-variational
 SAD guess density has 162.000000 electrons

 -----------------------------------------------------------------------
  General SCF calculation program by
  Eric Jon Sundstrom, Paul Horn, Yuezhi Mao, Dmitri Zuev, Alec White,
  David Stuck, Shaama M.S., Shane Yost, Joonho Lee, David Small,
  Daniel Levine, Susi Lehtola, Hugh Burton, Evgeny Epifanovsky,
  Bang C. Huynh
 -----------------------------------------------------------------------
 Exchange:     0.2000 Hartree-Fock + 0.0800 Slater + 0.7200 B88
 Correlation:  0.1900 VWN1RPA + 0.8100 LYP
 Using SG-1 standard quadrature grid
 A restricted SCF calculation will be
 performed using DIIS
 SCF converges when DIIS error is below 1.0e-08
 ---------------------------------------
  Cycle       Energy         DIIS error
 ---------------------------------------
    1   -2765.5010516344      2.92e-02  
    2   -2761.3769659054      2.39e-03  
    3   -2761.2946539626      2.91e-03  
    4   -2761.5106076588      6.18e-04  
    5   -2761.5185624237      3.31e-04  
    6   -2761.5212735786      9.81e-05  
    7   -2761.5214965077      2.32e-05  
    8   -2761.5215059758      1.10e-05  
    9   -2761.5215090634      2.76e-06  
   10   -2761.5215092488      1.06e-06  
   11   -2761.5215092764      1.74e-07  
   12   -2761.5215092769      1.23e-07  
   13   -2761.5215092772      3.66e-08  
   14   -2761.5215092771      1.06e-08  
   15   -2761.5215092772      4.29e-09  Convergence criterion met
 ---------------------------------------
 SCF time:   CPU 640.94s  wall 641.00s 
 SCF   energy in the final basis set =    -2761.5215092772
 Total energy in the final basis set =    -2761.5215092772

 --------------------------------------------------------------

                    Orbital Energies (a.u.)
 --------------------------------------------------------------

 Alpha MOs
 -- Occupied --
********-101.5776-101.5769-101.5728-101.5719 -10.2751 -10.2739 -10.2723
-10.2651 -10.2647 -10.2372 -10.2301 -10.2235 -10.2228 -10.2147 -10.2117
-10.2111  -9.4930  -9.4922  -9.4913  -9.4874  -9.4864  -7.2579  -7.2570
 -7.2562  -7.2521  -7.2511  -7.2479  -7.2472  -7.2471  -7.2464  -7.2462
 -7.2455  -7.2421  -7.2418  -7.2412  -7.2408  -0.9496  -0.9309  -0.9079
 -0.8930  -0.8820  -0.8623  -0.8419  -0.8005  -0.7689  -0.7591  -0.7465
 -0.6697  -0.6530  -0.6269  -0.6084  -0.5541  -0.5393  -0.5320  -0.5118
 -0.5008  -0.4809  -0.4680  -0.4656  -0.4605  -0.4498  -0.4348  -0.4294
 -0.4153  -0.4013  -0.3997  -0.3949  -0.3818  -0.3697  -0.3535  -0.3483
 -0.3400  -0.3389  -0.3333  -0.3315  -0.3286  -0.2965  -0.2795  -0.2705
 -0.2628
 -- Virtual --
 -0.0746  -0.0592  -0.0488  -0.0354  -0.0291  -0.0176  -0.0104  -0.0039
  0.0010   0.0094   0.0132   0.0158   0.0205   0.0272   0.0349   0.0387
  0.0448   0.0494   0.0527   0.0625   0.0652   0.0701   0.0736   0.0812
  0.0837   0.0893   0.0905   0.0928   0.0947   0.0987   0.1033   0.1051
  0.1092   0.1113   0.1128   0.1150   0.1168   0.1205   0.1250   0.1262
  0.1287   0.1295   0.1318   0.1360   0.1384   0.1421   0.1441   0.1458
  0.1507   0.1602   0.1645   0.1705   0.1719   0.1735   0.1774   0.1832
  0.1867   0.1927   0.2035   0.2062   0.2118   0.2156   0.2175   0.2183
  0.2257   0.2304   0.2346   0.2357   0.2427   0.2459   0.2528   0.2549
  0.2578   0.2629   0.2662   0.2680   0.2693   0.2720   0.2779   0.2813
  0.2865   0.2886   0.2931   0.2963   0.3008   0.3026   0.3072   0.3144
  0.3206   0.3323   0.3353   0.3392   0.3543   0.3606   0.4068   0.4141
  0.4255   0.4292   0.4395   0.4463   0.4508   0.4514   0.4565   0.4626
  0.4677   0.4706   0.4793   0.4839   0.4874   0.4982   0.5035   0.5088
  0.5360   0.5439   0.5474   0.5497   0.5515   0.5598   0.5739   0.5748
  0.5844   0.5863   0.5873   0.6005   0.6022   0.6099   0.6139   0.6279
  0.6393   0.6494   0.6518   0.6610   0.6703   0.6815   0.6890   0.6908
  0.6987   0.7086   0.7163   0.7186   0.7329   0.7431   0.7448   0.7858
  0.7925   0.8160   0.8218   0.8282   0.8373   0.8389   0.8408   0.8428
  0.8440   0.8461   0.8496   0.8502   0.8563   0.8609   0.8627   0.8659
  0.8674   0.8752   0.8788   0.8869   0.8927   0.8999   0.9059   0.9125
  0.9165   0.9178   0.9269   0.9357   0.9425   0.9521   0.9529   0.9552
  0.9632   0.9670   0.9771   0.9858   0.9913   1.0201   1.0332   1.0376
  1.0510   1.0803   1.0928   1.0975   1.1016   1.1231   1.1519   1.1805
  1.2059   1.2123   1.2226   1.2259   1.2339   1.2370   1.2433   1.2599
  1.2731   1.2924   1.3039   1.3127   1.3227   1.3418   1.3660   1.4179
  1.4419   1.4839   1.4957   1.5001   1.5366   1.5504   1.5602   1.5659
  1.5819   1.5868   1.6038   1.6057   1.6305   1.6465   1.6748   1.6884
  1.6944   1.7193   1.7307   1.7636   1.7815   1.8306   1.8534   1.8627
  1.8826   1.8902   1.9012   1.9070   1.9230   1.9366   1.9483   1.9523
  1.9565   1.9746   2.0036   2.0192   2.0292   2.0554   2.0693   2.0886
  2.1013   2.1195   2.1449   2.1763   2.2276   2.2294   2.2348   2.2596
  2.2681   2.2780   2.2870   2.2999   2.3083   2.3192   2.3276   2.3720
  2.3936   2.4222   2.4290   2.4367   2.4677   2.4780   2.5055   2.5147
  2.5408   2.5411   2.5596   2.5688   2.5916   2.6098   2.6276   2.6453
  2.6608   2.6771   2.7082   2.7253   2.7417   2.7448   2.7543   2.7614
  2.7681   2.7755   2.7813   2.7982   2.8111   2.8373   2.8429   2.8924
  2.9135   2.9590   2.9758   3.0506   3.0553   3.0782   3.1224   3.1361
  3.1595   3.1692   3.2004   3.2196   3.2601   3.3321   3.3566   3.3611
  3.4897   3.5123   3.5670   3.6463   3.7178   3.7631   3.8019   3.8294
  3.9107   4.0925   4.0982   4.1193   4.3921   4.7958   4.8239   9.7499
  9.7649   9.7858   9.7904   9.8009  23.3857  23.5495  23.8233  23.8581
 23.8827  23.9103  23.9652  24.0366  24.0430  24.0530  24.0982  24.1347
 25.7782  25.8184  25.8317  25.8603  25.8836  26.0829  26.1017  26.1368
 26.1686  26.3003  26.5008  26.5994  26.6446  26.6949  26.7994 215.7417
215.7557 215.7807 215.7862 215.8001
 --------------------------------------------------------------

          Ground-State Mulliken Net Atomic Charges

     Atom                 Charge (a.u.)
  ----------------------------------------
      1 C                     0.306885
      2 C                    -0.001735
      3 Cl                    0.504521
      4 C                    -1.214014
      5 H                     0.225930
      6 C                     0.114858
      7 Cl                    0.506767
      8 C                     0.388628
      9 Cl                    0.617407
     10 C                    -1.270069
     11 H                     0.230714
     12 C                     0.095710
     13 C                    -0.945050
     14 H                     0.195846
     15 C                     0.343090
     16 Cl                    0.480116
     17 C                    -0.911941
     18 H                     0.200241
     19 C                     0.619157
     20 Cl                    0.455500
     21 C                    -1.143957
     22 H                     0.201395
  ----------------------------------------
  Sum of atomic charges =     0.000000

 -----------------------------------------------------------------
                    Cartesian Multipole Moments
 -----------------------------------------------------------------
    Charge (ESU x 10^10)
                -0.0000
    Dipole Moment (Debye)
         X      -0.0112      Y      -0.0781      Z       0.1447
       Tot       0.1648
    Quadrupole Moments (Debye-Ang)
        XX    -139.9973     XY      -0.2225     YY    -135.0633
        XZ      -0.1530     YZ       0.0216     ZZ    -131.4744
    Octopole Moments (Debye-Ang^2)
       XXX    -171.1879    XXY       2.7467    XYY     -66.1116
       YYY       0.7133    XXZ      30.9797    XYZ       0.6842
       YYZ      41.8727    XZZ     -66.9826    YZZ      -1.6187
       ZZZ     131.3439
    Hexadecapole Moments (Debye-Ang^3)
      XXXX   -6901.3614   XXXY     247.5382   XXYY   -1341.4663
      XYYY     230.4781   YYYY    -932.7397   XXXZ    1118.1138
      XXYZ      72.5360   XYYZ     407.7972   YYYZ     195.0303
      XXZZ   -1644.4637   XYZZ      70.0011   YYZZ    -705.8864
      XZZZ    1151.5741   YZZZ     215.9663   ZZZZ   -3237.3145
 -----------------------------------------------------------------
 Calculating analytic gradient of the SCF energy
 Gradient of SCF Energy
            1           2           3           4           5           6
    1  -0.0057384   0.0008846  -0.0015598  -0.0006968   0.0003629   0.0042252
    2   0.0004020  -0.0013633   0.0014745  -0.0001497   0.0000367  -0.0001733
    3  -0.0017767   0.0052739   0.0027999  -0.0042560   0.0005548  -0.0015902
            7           8           9          10          11          12
    1  -0.0033090   0.0055642  -0.0024368   0.0001744   0.0003672  -0.0028652
    2   0.0001764   0.0001359  -0.0001406   0.0017681   0.0001509  -0.0000130
    3  -0.0001299   0.0041879  -0.0002029  -0.0002333  -0.0002340   0.0001773
           13          14          15          16          17          18
    1   0.0028687  -0.0001755   0.0038729  -0.0001461  -0.0070684   0.0004056
    2   0.0038157  -0.0001111  -0.0021829  -0.0001379   0.0001690  -0.0000390
    3  -0.0047787  -0.0021548  -0.0000650   0.0002736   0.0050609  -0.0004515
           19          20          21          22
    1   0.0014438  -0.0003550   0.0048115  -0.0006301
    2   0.0022119   0.0002531  -0.0060712  -0.0002122
    3  -0.0031345   0.0000842   0.0004803   0.0001146
 Max gradient component =       7.068E-03
 RMS gradient           =       2.522E-03
 Gradient time:  CPU 214.54 s  wall 214.57 s
 Geometry Optimization Parameters
   NAtoms,    NIC,     NZ,  NCons,   NDum,   NFix, NCnnct, MaxDiis
       22     155      22       0       0       0       0       0

 Cartesian Hessian Update
 Hessian updated using BFGS update


** GEOMETRY OPTIMIZATION IN DELOCALIZED INTERNAL COORDINATES **
   Searching for a Minimum

   Optimization Cycle:   2

                       Coordinates (Angstroms)
     ATOM                X               Y               Z
      1  C         0.0591871769   -0.0083970707    0.0871682256
      2  C        -0.0219308214    0.0709250769    1.4934108975
      3  Cl        1.3936497303    0.2328917766    2.5189296808
      4  C        -1.2533685021    0.1063581567    2.1349831211
      5  H        -1.2923107125    0.1816714345    3.2140326378
      6  C        -2.4337662370    0.0667774544    1.4064214316
      7  Cl       -3.9646240492    0.1143721058    2.2523730919
      8  C        -2.3763892916    0.0031616602    0.0170091637
      9  Cl       -3.8370758285   -0.0472190803   -0.9481416701
     10  C        -1.1455660369   -0.0293656466   -0.6223316037
     11  H        -1.1192234857   -0.1012107841   -1.7021022908
     12  C         1.3275347044   -0.0460653446   -0.7015799256
     13  C         2.3481393551   -0.9684736319   -0.4416313614
     14  H         2.2369728220   -1.6980289533    0.3465482924
     15  C         3.4967189169   -0.9820477015   -1.2211373551
     16  Cl        4.7558001095   -2.1530778992   -0.8802342612
     17  C         3.6594383405   -0.0919265967   -2.2750472570
     18  H         4.5580454982   -0.1084128162   -2.8783086055
     19  C         2.6416723147    0.8120804540   -2.5455435858
     20  Cl        2.8189628160    1.9448174423   -3.8717679317
     21  C         1.4863794384    0.8354614144   -1.7755250641
     22  H         0.7132887065    1.5615384206   -1.9945603966
   Point Group: c1    Number of degrees of freedom:    60


   Energy is  -2761.521509277

 Hessian updated using BFGS update

 52 Hessian modes will be used to form the next step
  Hessian Eigenvalues:
     0.013004    0.019213    0.020109    0.023194    0.023307    0.023577
     0.023641    0.023676    0.023937    0.023938    0.024088    0.024090
     0.024114    0.024114    0.024135    0.024136    0.024143    0.024143
     0.027360    0.159838    0.159966    0.159987    0.160000    0.160225
     0.223313    0.230753    0.234771    0.234900    0.239305    0.247693
     0.249964    0.249991    0.249992    0.249995    0.299800    0.300949
     0.329863    0.354858    0.356627    0.378060    0.429217    0.430265
     0.432127    0.454446    0.467052    0.467921    0.471906    0.477856
     0.478202    0.478381    0.479121    0.551334

 Minimum search - taking simple RFO step
 Searching for Lamda that Minimizes Along All modes
 Value Taken    Lamda =  -0.00154922
 Step Taken.  Stepsize is  0.160227

                             Maximum     Tolerance    Cnvgd?
         Gradient           0.011458      0.000300      NO
         Displacement       0.095350      0.001200      NO
         Energy change     -0.005295      0.000001      NO


 New Cartesian Coordinates Obtained by Inverse Iteration

 Displacement from previous Coordinates is:  0.510086
 ----------------------------------------------------------------
             Standard Nuclear Orientation (Angstroms)
    I     Atom           X                Y                Z
 ----------------------------------------------------------------
    1      C       0.0504242512     0.0061904869     0.0641403637
    2      C      -0.0182502252     0.1117153216     1.4633587568
    3      Cl      1.4221760052     0.2860354435     2.4504187049
    4      C      -1.2400746569     0.1354986678     2.1267509952
    5      H      -1.2664924986     0.2261860581     3.2042319342
    6      C      -2.4315360121     0.0577796402     1.4139422920
    7      Cl     -3.9362710065     0.0862509594     2.2966638860
    8      C      -2.3927301822    -0.0379153454     0.0204984069
    9      Cl     -3.8516505582    -0.1411806120    -0.9364823545
   10      C      -1.1644099722    -0.0631196553    -0.6298020884
   11      H      -1.1502355304    -0.1647004518    -1.7070794343
   12      C       1.3180793162    -0.0300198327    -0.7156342527
   13      C       2.3115636815    -0.9800836078    -0.4510701245
   14      H       2.1825358791    -1.7096595765     0.3366265508
   15      C       3.4642421673    -1.0014579102    -1.2263836643
   16      Cl      4.6977218056    -2.2013215945    -0.8931521993
   17      C       3.6653032362    -0.0998251696    -2.2669353879
   18      H       4.5695078877    -0.1260549520    -2.8599456252
   19      C       2.6688326356     0.8357142982    -2.5205468582
   20      Cl      2.8936216196     1.9896632317    -3.8207704816
   21      C       1.5036807926     0.8810657129    -1.7633213275
   22      H       0.7554963291     1.6350687589    -1.9725428582
 ----------------------------------------------------------------
 Nuclear Repulsion Energy =        1656.43114299 hartrees
 There are       81 alpha and       81 beta electrons
 Applying Cartesian multipole field
    Component          Value
    ---------          -----
     (2,0,0)        1.00000E-11
     (0,2,0)        2.00000E-11
     (0,0,2)       -3.00000E-11
 Nucleus-field energy     =    -0.0000000056 hartrees
 Requested basis set is 6-311++G(d,p)
 There are 162 shells and 449 basis functions
 A cutoff of  1.0D-15 yielded   9996 shell pairs
 There are     83188 function pairs (     89292 Cartesian)
 Smallest overlap matrix eigenvalue = 3.02E-07
 Linear dependence detected in AO basis
 Number of orthogonalized atomic orbitals = 445
 Maximum deviation from orthogonality = 5.160E-10
 Guess from superposition of atomic densities
 Warning:  Energy on first SCF cycle will be non-variational
 SAD guess density has 162.000000 electrons

 -----------------------------------------------------------------------
  General SCF calculation program by
  Eric Jon Sundstrom, Paul Horn, Yuezhi Mao, Dmitri Zuev, Alec White,
  David Stuck, Shaama M.S., Shane Yost, Joonho Lee, David Small,
  Daniel Levine, Susi Lehtola, Hugh Burton, Evgeny Epifanovsky,
  Bang C. Huynh
 -----------------------------------------------------------------------
 Exchange:     0.2000 Hartree-Fock + 0.0800 Slater + 0.7200 B88
 Correlation:  0.1900 VWN1RPA + 0.8100 LYP
 Using SG-1 standard quadrature grid
 A restricted SCF calculation will be
 performed using DIIS
 SCF converges when DIIS error is below 1.0e-08
 ---------------------------------------
  Cycle       Energy         DIIS error
 ---------------------------------------
    1   -2765.4922134163      2.91e-02  
    2   -2761.3790112214      2.37e-03  
    3   -2761.2960865835      2.90e-03  
    4   -2761.5104646796      6.47e-04  
    5   -2761.5193935473      3.36e-04  
    6   -2761.5221915423      9.60e-05  
    7   -2761.5224030209      2.28e-05  
    8   -2761.5224120249      1.09e-05  
    9   -2761.5224150587      2.70e-06  
   10   -2761.5224152331      1.07e-06  
   11   -2761.5224152612      1.71e-07  
   12   -2761.5224152615      1.17e-07  
   13   -2761.5224152620      3.74e-08  
   14   -2761.5224152620      1.10e-08  
   15   -2761.5224152621      4.35e-09  Convergence criterion met
 ---------------------------------------
 SCF time:   CPU 638.54s  wall 639.00s 
 SCF   energy in the final basis set =    -2761.5224152621
 Total energy in the final basis set =    -2761.5224152621

 --------------------------------------------------------------

                    Orbital Energies (a.u.)
 --------------------------------------------------------------

 Alpha MOs
 -- Occupied --
********-101.5775-101.5767-101.5721-101.5711 -10.2756 -10.2728 -10.2728
-10.2654 -10.2649 -10.2355 -10.2298 -10.2235 -10.2230 -10.2151 -10.2124
-10.2116  -9.4934  -9.4920  -9.4915  -9.4867  -9.4857  -7.2583  -7.2569
 -7.2562  -7.2514  -7.2504  -7.2483  -7.2475  -7.2469  -7.2463  -7.2461
 -7.2457  -7.2414  -7.2411  -7.2405  -7.2401  -0.9492  -0.9305  -0.9082
 -0.8927  -0.8835  -0.8616  -0.8412  -0.7997  -0.7682  -0.7589  -0.7461
 -0.6697  -0.6521  -0.6265  -0.6077  -0.5537  -0.5387  -0.5324  -0.5126
 -0.5007  -0.4811  -0.4674  -0.4657  -0.4604  -0.4492  -0.4345  -0.4305
 -0.4149  -0.4014  -0.4008  -0.3946  -0.3814  -0.3705  -0.3528  -0.3470
 -0.3393  -0.3384  -0.3331  -0.3309  -0.3298  -0.2949  -0.2791  -0.2702
 -0.2631
 -- Virtual --
 -0.0734  -0.0597  -0.0482  -0.0359  -0.0292  -0.0170  -0.0102  -0.0034
  0.0012   0.0095   0.0134   0.0158   0.0203   0.0270   0.0346   0.0394
  0.0451   0.0490   0.0527   0.0628   0.0647   0.0694   0.0741   0.0810
  0.0835   0.0892   0.0901   0.0930   0.0946   0.0985   0.1036   0.1052
  0.1093   0.1114   0.1129   0.1150   0.1169   0.1207   0.1239   0.1263
  0.1279   0.1294   0.1316   0.1357   0.1373   0.1411   0.1439   0.1449
  0.1504   0.1600   0.1643   0.1704   0.1730   0.1739   0.1773   0.1820
  0.1874   0.1928   0.2039   0.2063   0.2115   0.2157   0.2163   0.2188
  0.2260   0.2314   0.2347   0.2360   0.2421   0.2466   0.2518   0.2549
  0.2583   0.2632   0.2658   0.2665   0.2673   0.2733   0.2768   0.2818
  0.2851   0.2886   0.2935   0.2957   0.2995   0.3022   0.3071   0.3135
  0.3206   0.3316   0.3351   0.3397   0.3541   0.3601   0.4063   0.4148
  0.4265   0.4304   0.4393   0.4456   0.4510   0.4518   0.4561   0.4623
  0.4680   0.4711   0.4784   0.4800   0.4869   0.4974   0.5031   0.5080
  0.5355   0.5439   0.5474   0.5512   0.5537   0.5612   0.5693   0.5763
  0.5859   0.5882   0.5906   0.5999   0.6026   0.6118   0.6155   0.6258
  0.6393   0.6491   0.6521   0.6632   0.6710   0.6815   0.6888   0.6897
  0.6983   0.7048   0.7180   0.7201   0.7325   0.7388   0.7476   0.7851
  0.7910   0.8160   0.8221   0.8300   0.8361   0.8392   0.8403   0.8430
  0.8433   0.8473   0.8485   0.8512   0.8551   0.8592   0.8629   0.8656
  0.8681   0.8779   0.8806   0.8884   0.8945   0.9010   0.9062   0.9111
  0.9148   0.9201   0.9255   0.9369   0.9428   0.9517   0.9552   0.9562
  0.9641   0.9682   0.9778   0.9876   0.9910   1.0199   1.0293   1.0362
  1.0472   1.0833   1.0889   1.0959   1.1041   1.1236   1.1533   1.1776
  1.2086   1.2147   1.2218   1.2272   1.2359   1.2370   1.2476   1.2612
  1.2737   1.2919   1.2999   1.3171   1.3245   1.3458   1.3655   1.4225
  1.4393   1.4829   1.4965   1.5029   1.5406   1.5494   1.5625   1.5654
  1.5802   1.5844   1.5987   1.6030   1.6315   1.6472   1.6740   1.6900
  1.6936   1.7203   1.7317   1.7648   1.7809   1.8348   1.8533   1.8669
  1.8815   1.8857   1.9014   1.9077   1.9208   1.9382   1.9486   1.9550
  1.9557   1.9706   1.9984   2.0241   2.0262   2.0555   2.0665   2.0890
  2.0984   2.1173   2.1405   2.1758   2.2273   2.2304   2.2345   2.2601
  2.2707   2.2795   2.2869   2.2961   2.3083   2.3176   2.3292   2.3704
  2.3981   2.4213   2.4301   2.4371   2.4683   2.4754   2.5054   2.5161
  2.5381   2.5413   2.5587   2.5701   2.5930   2.6107   2.6292   2.6489
  2.6642   2.6788   2.7140   2.7276   2.7377   2.7433   2.7530   2.7598
  2.7672   2.7748   2.7809   2.7990   2.8099   2.8325   2.8374   2.8889
  2.9128   2.9657   2.9788   3.0518   3.0552   3.0775   3.1233   3.1307
  3.1587   3.1683   3.2033   3.2183   3.2600   3.3314   3.3534   3.3587
  3.4886   3.5103   3.5697   3.6481   3.7121   3.7655   3.7979   3.8261
  3.9104   4.0929   4.1014   4.1192   4.3841   4.7957   4.8216   9.7530
  9.7659   9.7866   9.7901   9.8042  23.3890  23.5552  23.8212  23.8543
 23.8823  23.9070  23.9670  24.0289  24.0382  24.0476  24.0917  24.1317
 25.7765  25.8186  25.8316  25.8604  25.8883  26.0742  26.1004  26.1455
 26.1655  26.3120  26.4955  26.6007  26.6334  26.7001  26.8053 215.7451
215.7566 215.7816 215.7856 215.8039
 --------------------------------------------------------------

          Ground-State Mulliken Net Atomic Charges

     Atom                 Charge (a.u.)
  ----------------------------------------
      1 C                     0.297754
      2 C                    -0.151692
      3 Cl                    0.494308
      4 C                    -1.104210
      5 H                     0.228971
      6 C                     0.091523
      7 Cl                    0.509701
      8 C                     0.395537
      9 Cl                    0.609534
     10 C                    -1.237255
     11 H                     0.232341
     12 C                     0.092637
     13 C                    -0.937474
     14 H                     0.201022
     15 C                     0.318208
     16 Cl                    0.483346
     17 C                    -0.923268
     18 H                     0.204275
     19 C                     0.545715
     20 Cl                    0.463013
     21 C                    -1.017041
     22 H                     0.203053
  ----------------------------------------
  Sum of atomic charges =     0.000000

 -----------------------------------------------------------------
                    Cartesian Multipole Moments
 -----------------------------------------------------------------
    Charge (ESU x 10^10)
                -0.0000
    Dipole Moment (Debye)
         X      -0.0636      Y      -0.0561      Z       0.1368
       Tot       0.1609
    Quadrupole Moments (Debye-Ang)
        XX    -140.0023     XY      -0.2906     YY    -135.0923
        XZ      -0.0475     YZ       0.1057     ZZ    -131.5053
    Octopole Moments (Debye-Ang^2)
       XXX    -172.3902    XXY       3.4195    XYY     -67.2066
       YYY       3.0418    XXZ      30.7604    XYZ       0.6905
       YYZ      41.9174    XZZ     -68.0558    YZZ      -1.3138
       ZZZ     131.2718
    Hexadecapole Moments (Debye-Ang^3)
      XXXX   -6886.7013   XXXY     216.9287   XXYY   -1347.9899
      XYYY     198.1001   YYYY    -972.7163   XXXZ    1129.4561
      XXYZ      72.2737   XYYZ     412.2684   YYYZ     187.0455
      XXZZ   -1633.1751   XYZZ      58.4537   YYZZ    -704.8187
      XZZZ    1162.2439   YZZZ     211.8521   ZZZZ   -3190.1771
 -----------------------------------------------------------------
 Calculating analytic gradient of the SCF energy
 Gradient of SCF Energy
            1           2           3           4           5           6
    1   0.0002109   0.0011159  -0.0009367  -0.0006320   0.0001543   0.0006452
    2   0.0008179  -0.0006253   0.0004347  -0.0001393  -0.0000497   0.0001023
    3  -0.0006541   0.0010972   0.0006109  -0.0005455   0.0001286   0.0002386
            7           8           9          10          11          12
    1  -0.0004499   0.0012140  -0.0007310  -0.0005560  -0.0000561  -0.0017919
    2   0.0000046   0.0002980  -0.0002307   0.0004995  -0.0001341  -0.0012539
    3   0.0007621   0.0004700  -0.0010874  -0.0007235   0.0002308   0.0010482
           13          14          15          16          17          18
    1   0.0010917  -0.0000374   0.0013172  -0.0007222  -0.0011893   0.0003961
    2   0.0012366  -0.0005727  -0.0011693   0.0006621  -0.0000125   0.0000575
    3  -0.0004948  -0.0003646   0.0001091  -0.0000827   0.0007468  -0.0002205
           19          20          21          22
    1   0.0002985  -0.0001821   0.0009592  -0.0001182
    2   0.0012300  -0.0005279  -0.0009416   0.0003135
    3  -0.0015072   0.0006662  -0.0004281  -0.0000000
 Max gradient component =       1.792E-03
 RMS gradient           =       7.226E-04
 Gradient time:  CPU 213.67 s  wall 213.71 s
 Geometry Optimization Parameters
   NAtoms,    NIC,     NZ,  NCons,   NDum,   NFix, NCnnct, MaxDiis
       22     155      22       0       0       0       0       0

 Cartesian Hessian Update
 Hessian updated using BFGS update


** GEOMETRY OPTIMIZATION IN DELOCALIZED INTERNAL COORDINATES **
   Searching for a Minimum

   Optimization Cycle:   3

                       Coordinates (Angstroms)
     ATOM                X               Y               Z
      1  C         0.0504242512    0.0061904869    0.0641403637
      2  C        -0.0182502252    0.1117153216    1.4633587568
      3  Cl        1.4221760052    0.2860354435    2.4504187049
      4  C        -1.2400746569    0.1354986678    2.1267509952
      5  H        -1.2664924986    0.2261860581    3.2042319342
      6  C        -2.4315360121    0.0577796402    1.4139422920
      7  Cl       -3.9362710065    0.0862509594    2.2966638860
      8  C        -2.3927301822   -0.0379153454    0.0204984069
      9  Cl       -3.8516505582   -0.1411806120   -0.9364823545
     10  C        -1.1644099722   -0.0631196553   -0.6298020884
     11  H        -1.1502355304   -0.1647004518   -1.7070794343
     12  C         1.3180793162   -0.0300198327   -0.7156342527
     13  C         2.3115636815   -0.9800836078   -0.4510701245
     14  H         2.1825358791   -1.7096595765    0.3366265508
     15  C         3.4642421673   -1.0014579102   -1.2263836643
     16  Cl        4.6977218056   -2.2013215945   -0.8931521993
     17  C         3.6653032362   -0.0998251696   -2.2669353879
     18  H         4.5695078877   -0.1260549520   -2.8599456252
     19  C         2.6688326356    0.8357142982   -2.5205468582
     20  Cl        2.8936216196    1.9896632317   -3.8207704816
     21  C         1.5036807926    0.8810657129   -1.7633213275
     22  H         0.7554963291    1.6350687589   -1.9725428582
   Point Group: c1    Number of degrees of freedom:    60


   Energy is  -2761.522415262

 Hessian updated using BFGS update

 55 Hessian modes will be used to form the next step
  Hessian Eigenvalues:
     0.012057    0.019264    0.019985    0.023174    0.023355    0.023544
     0.023654    0.023705    0.023931    0.023966    0.024089    0.024096
     0.024111    0.024114    0.024133    0.024137    0.024143    0.024225
     0.027382    0.159601    0.159966    0.160000    0.160092    0.160334
     0.208869    0.230864    0.234773    0.235203    0.239309    0.249115
     0.249965    0.249992    0.249993    0.249995    0.262130    0.296805
     0.300931    0.304290    0.329363    0.352777    0.356382    0.356773
     0.369412    0.429451    0.430820    0.432165    0.451219    0.467753
     0.471809    0.474751    0.478055    0.478232    0.479113    0.484616
     0.508488

 Minimum search - taking simple RFO step
 Searching for Lamda that Minimizes Along All modes
 Value Taken    Lamda =  -0.00017811
 Step Taken.  Stepsize is  0.078055

                             Maximum     Tolerance    Cnvgd?
         Gradient           0.003083      0.000300      NO
         Displacement       0.048576      0.001200      NO
         Energy change     -0.000906      0.000001      NO


 New Cartesian Coordinates Obtained by Inverse Iteration

 Displacement from previous Coordinates is:  0.229850
 ----------------------------------------------------------------
             Standard Nuclear Orientation (Angstroms)
    I     Atom           X                Y                Z
 ----------------------------------------------------------------
    1      C       0.0461721382     0.0045736719     0.0556716509
    2      C      -0.0166911190     0.1280422551     1.4514690427
    3      Cl      1.4369763402     0.3116168298     2.4187075395
    4      C      -1.2338782729     0.1514176412     2.1232168092
    5      H      -1.2566532062     0.2560284220     3.1992707185
    6      C      -2.4280320964     0.0538040782     1.4157997883
    7      Cl     -3.9300345863     0.0851136804     2.2994494558
    8      C      -2.3958243448    -0.0611698677     0.0242322397
    9      Cl     -3.8601342461    -0.1791067111    -0.9177419093
   10      C      -1.1701745884    -0.0849690838    -0.6321221498
   11      H      -1.1596563303    -0.1953968077    -1.7089621523
   12      C       1.3150189628    -0.0251680816    -0.7212755525
   13      C       2.2954258203    -0.9887190738    -0.4608029470
   14      H       2.1578615749    -1.7180662047     0.3253104537
   15      C       3.4516929284    -1.0104331226    -1.2305000377
   16      Cl      4.6753556941    -2.2253284049    -0.9047780156
   17      C       3.6675970208    -0.0990812674    -2.2597676796
   18      H       4.5735543471    -0.1272152913    -2.8484777411
   19      C       2.6801025562     0.8484310481    -2.5057091701
   20      Cl      2.9238834491     2.0153019188    -3.7933878256
   21      C       1.5102993023     0.8977069982    -1.7556416754
   22      H       0.7686736203     1.6584472441    -1.9609956086
 ----------------------------------------------------------------
 Nuclear Repulsion Energy =        1657.53639521 hartrees
 There are       81 alpha and       81 beta electrons
 Applying Cartesian multipole field
    Component          Value
    ---------          -----
     (2,0,0)        1.00000E-11
     (0,2,0)        2.00000E-11
     (0,0,2)       -3.00000E-11
 Nucleus-field energy     =    -0.0000000044 hartrees
 Requested basis set is 6-311++G(d,p)
 There are 162 shells and 449 basis functions
 A cutoff of  1.0D-15 yielded  10004 shell pairs
 There are     83258 function pairs (     89368 Cartesian)
 Smallest overlap matrix eigenvalue = 3.01E-07
 Linear dependence detected in AO basis
 Number of orthogonalized atomic orbitals = 445
 Maximum deviation from orthogonality = 3.956E-10
 Guess from superposition of atomic densities
 Warning:  Energy on first SCF cycle will be non-variational
 SAD guess density has 162.000000 electrons

 -----------------------------------------------------------------------
  General SCF calculation program by
  Eric Jon Sundstrom, Paul Horn, Yuezhi Mao, Dmitri Zuev, Alec White,
  David Stuck, Shaama M.S., Shane Yost, Joonho Lee, David Small,
  Daniel Levine, Susi Lehtola, Hugh Burton, Evgeny Epifanovsky,
  Bang C. Huynh
 -----------------------------------------------------------------------
 Exchange:     0.2000 Hartree-Fock + 0.0800 Slater + 0.7200 B88
 Correlation:  0.1900 VWN1RPA + 0.8100 LYP
 Using SG-1 standard quadrature grid
 A restricted SCF calculation will be
 performed using DIIS
 SCF converges when DIIS error is below 1.0e-08
 ---------------------------------------
  Cycle       Energy         DIIS error
 ---------------------------------------
    1   -2765.4975561410      2.92e-02  
    2   -2761.3791753601      2.37e-03  
    3   -2761.2963400301      2.90e-03  
    4   -2761.5102585638      6.55e-04  
    5   -2761.5194897110      3.36e-04  
    6   -2761.5222838363      9.58e-05  
    7   -2761.5224942135      2.28e-05  
    8   -2761.5225033031      1.09e-05  
    9   -2761.5225063209      2.67e-06  
   10   -2761.5225064917      1.08e-06  
   11   -2761.5225065200      1.71e-07  
   12   -2761.5225065208      1.16e-07  
   13   -2761.5225065209      3.76e-08  
   14   -2761.5225065207      1.13e-08  
   15   -2761.5225065209      4.35e-09  Convergence criterion met
 ---------------------------------------
 SCF time:   CPU 637.49s  wall 638.00s 
 SCF   energy in the final basis set =    -2761.5225065209
 Total energy in the final basis set =    -2761.5225065209

 --------------------------------------------------------------

                    Orbital Energies (a.u.)
 --------------------------------------------------------------

 Alpha MOs
 -- Occupied --
********-101.5775-101.5764-101.5718-101.5709 -10.2754 -10.2725 -10.2724
-10.2656 -10.2651 -10.2348 -10.2294 -10.2237 -10.2229 -10.2152 -10.2125
-10.2115  -9.4934  -9.4921  -9.4912  -9.4864  -9.4855  -7.2582  -7.2570
 -7.2559  -7.2511  -7.2502  -7.2482  -7.2475  -7.2470  -7.2462  -7.2460
 -7.2454  -7.2411  -7.2408  -7.2403  -7.2399  -0.9496  -0.9304  -0.9084
 -0.8921  -0.8838  -0.8613  -0.8413  -0.7996  -0.7682  -0.7592  -0.7460
 -0.6697  -0.6519  -0.6267  -0.6074  -0.5538  -0.5387  -0.5327  -0.5132
 -0.5005  -0.4811  -0.4674  -0.4657  -0.4604  -0.4494  -0.4345  -0.4309
 -0.4149  -0.4016  -0.4009  -0.3944  -0.3811  -0.3705  -0.3528  -0.3469
 -0.3391  -0.3382  -0.3331  -0.3308  -0.3296  -0.2944  -0.2792  -0.2703
 -0.2634
 -- Virtual --
 -0.0724  -0.0598  -0.0479  -0.0364  -0.0292  -0.0172  -0.0103  -0.0032
  0.0013   0.0096   0.0133   0.0156   0.0206   0.0270   0.0345   0.0398
  0.0453   0.0489   0.0527   0.0629   0.0644   0.0692   0.0744   0.0810
  0.0833   0.0890   0.0901   0.0931   0.0945   0.0983   0.1037   0.1054
  0.1092   0.1115   0.1129   0.1151   0.1169   0.1208   0.1235   0.1263
  0.1276   0.1293   0.1316   0.1355   0.1371   0.1407   0.1436   0.1449
  0.1505   0.1599   0.1644   0.1704   0.1734   0.1745   0.1772   0.1816
  0.1878   0.1928   0.2039   0.2064   0.2110   0.2151   0.2166   0.2194
  0.2265   0.2316   0.2351   0.2360   0.2420   0.2468   0.2513   0.2558
  0.2588   0.2629   0.2649   0.2667   0.2669   0.2736   0.2768   0.2818
  0.2848   0.2888   0.2934   0.2960   0.2981   0.3021   0.3073   0.3133
  0.3203   0.3319   0.3354   0.3398   0.3542   0.3598   0.4062   0.4150
  0.4267   0.4310   0.4392   0.4453   0.4508   0.4521   0.4557   0.4626
  0.4682   0.4713   0.4777   0.4801   0.4870   0.4972   0.5034   0.5077
  0.5353   0.5440   0.5470   0.5523   0.5544   0.5619   0.5680   0.5766
  0.5864   0.5892   0.5923   0.6000   0.6041   0.6126   0.6167   0.6252
  0.6395   0.6492   0.6536   0.6642   0.6711   0.6814   0.6882   0.6896
  0.6972   0.7033   0.7186   0.7208   0.7333   0.7370   0.7508   0.7842
  0.7913   0.8163   0.8231   0.8305   0.8366   0.8389   0.8401   0.8430
  0.8439   0.8466   0.8487   0.8513   0.8546   0.8591   0.8624   0.8648
  0.8688   0.8790   0.8811   0.8899   0.8959   0.9017   0.9055   0.9108
  0.9147   0.9215   0.9253   0.9376   0.9427   0.9520   0.9551   0.9566
  0.9647   0.9683   0.9783   0.9876   0.9921   1.0194   1.0281   1.0363
  1.0459   1.0843   1.0887   1.0959   1.1063   1.1254   1.1549   1.1772
  1.2099   1.2156   1.2217   1.2275   1.2357   1.2367   1.2500   1.2610
  1.2744   1.2926   1.2989   1.3178   1.3246   1.3485   1.3657   1.4238
  1.4370   1.4831   1.4968   1.5051   1.5423   1.5491   1.5627   1.5659
  1.5778   1.5859   1.5980   1.6028   1.6320   1.6475   1.6742   1.6901
  1.6953   1.7214   1.7324   1.7661   1.7809   1.8359   1.8534   1.8686
  1.8813   1.8847   1.9017   1.9091   1.9205   1.9394   1.9501   1.9554
  1.9575   1.9702   1.9974   2.0251   2.0282   2.0560   2.0663   2.0895
  2.0981   2.1169   2.1386   2.1753   2.2271   2.2312   2.2353   2.2601
  2.2720   2.2801   2.2869   2.2939   2.3084   2.3172   2.3312   2.3705
  2.3999   2.4214   2.4324   2.4369   2.4699   2.4765   2.5063   2.5176
  2.5373   2.5410   2.5589   2.5709   2.5941   2.6111   2.6302   2.6506
  2.6663   2.6793   2.7175   2.7288   2.7364   2.7432   2.7527   2.7591
  2.7680   2.7752   2.7811   2.7998   2.8092   2.8305   2.8385   2.8868
  2.9131   2.9684   2.9810   3.0533   3.0568   3.0783   3.1234   3.1302
  3.1597   3.1683   3.2046   3.2177   3.2616   3.3326   3.3539   3.3598
  3.4892   3.5118   3.5722   3.6497   3.7110   3.7669   3.7968   3.8264
  3.9117   4.0940   4.1030   4.1192   4.3794   4.7974   4.8215   9.7532
  9.7657   9.7862   9.7916   9.8063  23.3899  23.5567  23.8218  23.8546
 23.8841  23.9084  23.9704  24.0289  24.0388  24.0482  24.0923  24.1345
 25.7769  25.8184  25.8311  25.8603  25.8900  26.0794  26.1015  26.1418
 26.1630  26.3143  26.4983  26.5997  26.6330  26.7014  26.8074 215.7452
215.7564 215.7812 215.7873 215.8064
 --------------------------------------------------------------

          Ground-State Mulliken Net Atomic Charges

     Atom                 Charge (a.u.)
  ----------------------------------------
      1 C                     0.258636
      2 C                    -0.205606
      3 Cl                    0.490367
      4 C                    -1.038760
      5 H                     0.229867
      6 C                     0.107258
      7 Cl                    0.510893
      8 C                     0.377814
      9 Cl                    0.606376
     10 C                    -1.213374
     11 H                     0.233171
     12 C                     0.067837
     13 C                    -0.962486
     14 H                     0.202457
     15 C                     0.325050
     16 Cl                    0.482920
     17 C                    -0.939783
     18 H                     0.205847
     19 C                     0.490142
     20 Cl                    0.470317
     21 C                    -0.903599
     22 H                     0.204656
  ----------------------------------------
  Sum of atomic charges =     0.000000

 -----------------------------------------------------------------
                    Cartesian Multipole Moments
 -----------------------------------------------------------------
    Charge (ESU x 10^10)
                 0.0000
    Dipole Moment (Debye)
         X      -0.0989      Y      -0.0460      Z       0.1352
       Tot       0.1737
    Quadrupole Moments (Debye-Ang)
        XX    -140.0043     XY      -0.3216     YY    -135.1197
        XZ       0.0222     YZ       0.1663     ZZ    -131.5543
    Octopole Moments (Debye-Ang^2)
       XXX    -173.4576    XXY       3.6995    XYY     -67.7475
       YYY       3.5930    XXZ      30.8373    XYZ       0.6776
       YYZ      42.0321    XZZ     -68.4672    YZZ      -1.2091
       ZZZ     131.2816
    Hexadecapole Moments (Debye-Ang^3)
      XXXX   -6883.4415   XXXY     205.0241   XXYY   -1352.5297
      XYYY     185.5687   YYYY    -994.4836   XXXZ    1134.9169
      XXYZ      71.6510   XYYZ     414.2238   YYYZ     182.3194
      XXZZ   -1629.0765   XYZZ      53.8759   YYZZ    -703.2399
      XZZZ    1167.5213   YZZZ     208.9764   ZZZZ   -3159.1093
 -----------------------------------------------------------------
 Calculating analytic gradient of the SCF energy
 Gradient of SCF Energy
            1           2           3           4           5           6
    1   0.0009548   0.0004582  -0.0001586  -0.0003049   0.0000164  -0.0002285
    2   0.0001738  -0.0001906   0.0000214   0.0000129  -0.0000282  -0.0001528
    3   0.0000199  -0.0003802  -0.0002006  -0.0000136  -0.0000388  -0.0002006
            7           8           9          10          11          12
    1   0.0000734   0.0001338  -0.0000893  -0.0003707  -0.0000224  -0.0004021
    2   0.0000041   0.0000330   0.0000272   0.0001276  -0.0000475  -0.0003768
    3  -0.0001545   0.0002730   0.0000315   0.0000492   0.0000358   0.0008580
           13          14          15          16          17          18
    1  -0.0001487   0.0000319   0.0002185  -0.0001825   0.0002486  -0.0000057
    2   0.0002768  -0.0001353  -0.0001921   0.0002003  -0.0001006   0.0000059
    3   0.0001392  -0.0000399   0.0000111  -0.0000310  -0.0000749   0.0000545
           19          20          21          22
    1  -0.0001738  -0.0000441  -0.0000713   0.0000669
    2   0.0004040  -0.0002179   0.0000722   0.0000824
    3  -0.0002919   0.0002433  -0.0003134   0.0000241
 Max gradient component =       9.548E-04
 RMS gradient           =       2.409E-04
 Gradient time:  CPU 215.13 s  wall 215.17 s
 Geometry Optimization Parameters
   NAtoms,    NIC,     NZ,  NCons,   NDum,   NFix, NCnnct, MaxDiis
       22     155      22       0       0       0       0       0

 Cartesian Hessian Update
 Hessian updated using BFGS update


** GEOMETRY OPTIMIZATION IN DELOCALIZED INTERNAL COORDINATES **
   Searching for a Minimum

   Optimization Cycle:   4

                       Coordinates (Angstroms)
     ATOM                X               Y               Z
      1  C         0.0461721382    0.0045736719    0.0556716509
      2  C        -0.0166911190    0.1280422551    1.4514690427
      3  Cl        1.4369763402    0.3116168298    2.4187075395
      4  C        -1.2338782729    0.1514176412    2.1232168092
      5  H        -1.2566532062    0.2560284220    3.1992707185
      6  C        -2.4280320964    0.0538040782    1.4157997883
      7  Cl       -3.9300345863    0.0851136804    2.2994494558
      8  C        -2.3958243448   -0.0611698677    0.0242322397
      9  Cl       -3.8601342461   -0.1791067111   -0.9177419093
     10  C        -1.1701745884   -0.0849690838   -0.6321221498
     11  H        -1.1596563303   -0.1953968077   -1.7089621523
     12  C         1.3150189628   -0.0251680816   -0.7212755525
     13  C         2.2954258203   -0.9887190738   -0.4608029470
     14  H         2.1578615749   -1.7180662047    0.3253104537
     15  C         3.4516929284   -1.0104331226   -1.2305000377
     16  Cl        4.6753556941   -2.2253284049   -0.9047780156
     17  C         3.6675970208   -0.0990812674   -2.2597676796
     18  H         4.5735543471   -0.1272152913   -2.8484777411
     19  C         2.6801025562    0.8484310481   -2.5057091701
     20  Cl        2.9238834491    2.0153019188   -3.7933878256
     21  C         1.5102993023    0.8977069982   -1.7556416754
     22  H         0.7686736203    1.6584472441   -1.9609956086
   Point Group: c1    Number of degrees of freedom:    60


   Energy is  -2761.522506521

 Hessian updated using BFGS update

 58 Hessian modes will be used to form the next step
  Hessian Eigenvalues:
     0.010735    0.019250    0.020051    0.023115    0.023349    0.023381
     0.023651    0.023678    0.023913    0.023951    0.024084    0.024104
     0.024113    0.024121    0.024134    0.024142    0.024145    0.024388
     0.027339    0.159171    0.159968    0.160020    0.160064    0.160171
     0.206925    0.230841    0.234773    0.235094    0.239345    0.248495
     0.249970    0.249992    0.249994    0.249996    0.250182    0.266436
     0.294524    0.300960    0.301172    0.301488    0.323509    0.355095
     0.356659    0.356671    0.357005    0.374989    0.429458    0.430042
     0.432371    0.447498    0.467665    0.471726    0.474354    0.478062
     0.478583    0.479115    0.484762    0.549772

 Minimum search - taking simple RFO step
 Searching for Lamda that Minimizes Along All modes
 Value Taken    Lamda =  -0.00001013
 Step Taken.  Stepsize is  0.020074

                             Maximum     Tolerance    Cnvgd?
         Gradient           0.000520      0.000300      NO
         Displacement       0.012516      0.001200      NO
         Energy change     -0.000091      0.000001      NO


 New Cartesian Coordinates Obtained by Inverse Iteration

 Displacement from previous Coordinates is:  0.056865
 ----------------------------------------------------------------
             Standard Nuclear Orientation (Angstroms)
    I     Atom           X                Y                Z
 ----------------------------------------------------------------
    1      C       0.0443328420     0.0041625241     0.0539291870
    2      C      -0.0170366788     0.1324049208     1.4497312052
    3      Cl      1.4386188109     0.3164333186     2.4147540103
    4      C      -1.2329131961     0.1565976679     2.1229414493
    5      H      -1.2549127050     0.2643386156     3.1987426025
    6      C      -2.4274868941     0.0550826221     1.4167015385
    7      Cl     -3.9283784930     0.0857624524     2.3025393048
    8      C      -2.3967959400    -0.0658713239     0.0250770600
    9      Cl     -3.8614232130    -0.1908507098    -0.9149915868
   10      C      -1.1717780605    -0.0900923161    -0.6326798128
   11      H      -1.1617772275    -0.2034468118    -1.7092989920
   12      C       1.3137641637    -0.0253230769    -0.7241075156
   13      C       2.2920035911    -0.9914550899    -0.4646254551
   14      H       2.1523132152    -1.7206473555     0.3211471743
   15      C       3.4493718056    -1.0129170041    -1.2324165687
   16      Cl      4.6710124359    -2.2312518218    -0.9085504787
   17      C       3.6684372628    -0.0985884146    -2.2582941688
   18      H       4.5750810756    -0.1264113088    -2.8459622812
   19      C       2.6834010779     0.8516262552    -2.5023393839
   20      Cl      2.9319784562     2.0230451269    -3.7859666274
   21      C       1.5121896135     0.9006990877    -1.7544003740
   22      H       0.7715330221     1.6625325133    -1.9589650532
 ----------------------------------------------------------------
 Nuclear Repulsion Energy =        1657.41611950 hartrees
 There are       81 alpha and       81 beta electrons
 Applying Cartesian multipole field
    Component          Value
    ---------          -----
     (2,0,0)        1.00000E-11
     (0,2,0)        2.00000E-11
     (0,0,2)       -3.00000E-11
 Nucleus-field energy     =    -0.0000000042 hartrees
 Requested basis set is 6-311++G(d,p)
 There are 162 shells and 449 basis functions
 A cutoff of  1.0D-15 yielded  10004 shell pairs
 There are     83258 function pairs (     89368 Cartesian)
 Smallest overlap matrix eigenvalue = 3.01E-07
 Linear dependence detected in AO basis
 Number of orthogonalized atomic orbitals = 445
 Maximum deviation from orthogonality = 6.042E-10
 Guess from superposition of atomic densities
 Warning:  Energy on first SCF cycle will be non-variational
 SAD guess density has 162.000000 electrons

 -----------------------------------------------------------------------
  General SCF calculation program by
  Eric Jon Sundstrom, Paul Horn, Yuezhi Mao, Dmitri Zuev, Alec White,
  David Stuck, Shaama M.S., Shane Yost, Joonho Lee, David Small,
  Daniel Levine, Susi Lehtola, Hugh Burton, Evgeny Epifanovsky,
  Bang C. Huynh
 -----------------------------------------------------------------------
 Exchange:     0.2000 Hartree-Fock + 0.0800 Slater + 0.7200 B88
 Correlation:  0.1900 VWN1RPA + 0.8100 LYP
 Using SG-1 standard quadrature grid
 A restricted SCF calculation will be
 performed using DIIS
 SCF converges when DIIS error is below 1.0e-08
 ---------------------------------------
  Cycle       Energy         DIIS error
 ---------------------------------------
    1   -2765.4951789597      2.92e-02  
    2   -2761.3791875732      2.37e-03  
    3   -2761.2965216992      2.89e-03  
    4   -2761.5102590932      6.55e-04  
    5   -2761.5194983598      3.36e-04  
    6   -2761.5222895580      9.58e-05  
    7   -2761.5224998352      2.28e-05  
    8   -2761.5225089175      1.09e-05  
    9   -2761.5225119232      2.67e-06  
   10   -2761.5225120933      1.08e-06  
   11   -2761.5225121218      1.71e-07  
   12   -2761.5225121223      1.15e-07  
   13   -2761.5225121228      3.76e-08  
   14   -2761.5225121228      1.13e-08  
   15   -2761.5225121228      4.35e-09  Convergence criterion met
 ---------------------------------------
 SCF time:   CPU 642.31s  wall 642.00s 
 SCF   energy in the final basis set =    -2761.5225121228
 Total energy in the final basis set =    -2761.5225121228

 --------------------------------------------------------------

                    Orbital Energies (a.u.)
 --------------------------------------------------------------

 Alpha MOs
 -- Occupied --
********-101.5776-101.5764-101.5718-101.5709 -10.2755 -10.2726 -10.2725
-10.2656 -10.2651 -10.2349 -10.2295 -10.2237 -10.2230 -10.2152 -10.2125
-10.2115  -9.4933  -9.4921  -9.4911  -9.4863  -9.4854  -7.2582  -7.2570
 -7.2559  -7.2510  -7.2502  -7.2482  -7.2475  -7.2470  -7.2463  -7.2460
 -7.2453  -7.2411  -7.2408  -7.2402  -7.2398  -0.9496  -0.9304  -0.9083
 -0.8919  -0.8838  -0.8613  -0.8413  -0.7996  -0.7683  -0.7593  -0.7459
 -0.6697  -0.6518  -0.6267  -0.6075  -0.5538  -0.5386  -0.5327  -0.5133
 -0.5004  -0.4811  -0.4675  -0.4656  -0.4604  -0.4494  -0.4345  -0.4309
 -0.4148  -0.4015  -0.4009  -0.3943  -0.3810  -0.3705  -0.3528  -0.3468
 -0.3391  -0.3382  -0.3332  -0.3308  -0.3296  -0.2943  -0.2793  -0.2703
 -0.2634
 -- Virtual --
 -0.0722  -0.0598  -0.0478  -0.0366  -0.0294  -0.0174  -0.0103  -0.0033
  0.0013   0.0095   0.0132   0.0155   0.0205   0.0270   0.0344   0.0398
  0.0453   0.0488   0.0527   0.0629   0.0643   0.0692   0.0745   0.0810
  0.0832   0.0890   0.0901   0.0930   0.0944   0.0983   0.1037   0.1054
  0.1092   0.1115   0.1130   0.1151   0.1169   0.1208   0.1234   0.1263
  0.1275   0.1293   0.1316   0.1355   0.1370   0.1406   0.1435   0.1449
  0.1505   0.1599   0.1643   0.1704   0.1734   0.1745   0.1771   0.1815
  0.1878   0.1928   0.2038   0.2063   0.2110   0.2149   0.2166   0.2195
  0.2266   0.2315   0.2352   0.2360   0.2420   0.2468   0.2512   0.2559
  0.2590   0.2628   0.2647   0.2668   0.2668   0.2736   0.2767   0.2818
  0.2847   0.2889   0.2933   0.2961   0.2980   0.3022   0.3073   0.3132
  0.3201   0.3320   0.3355   0.3398   0.3542   0.3595   0.4062   0.4149
  0.4266   0.4311   0.4392   0.4452   0.4507   0.4521   0.4557   0.4626
  0.4682   0.4714   0.4776   0.4801   0.4870   0.4970   0.5034   0.5076
  0.5353   0.5439   0.5469   0.5526   0.5545   0.5619   0.5678   0.5766
  0.5864   0.5894   0.5926   0.5999   0.6046   0.6127   0.6168   0.6249
  0.6394   0.6493   0.6539   0.6643   0.6709   0.6813   0.6881   0.6894
  0.6970   0.7030   0.7185   0.7208   0.7332   0.7369   0.7511   0.7841
  0.7914   0.8164   0.8232   0.8307   0.8366   0.8388   0.8402   0.8430
  0.8442   0.8465   0.8488   0.8515   0.8547   0.8589   0.8623   0.8647
  0.8689   0.8793   0.8811   0.8903   0.8961   0.9017   0.9055   0.9104
  0.9147   0.9216   0.9252   0.9374   0.9427   0.9520   0.9550   0.9566
  0.9647   0.9683   0.9782   0.9874   0.9921   1.0191   1.0278   1.0362
  1.0455   1.0842   1.0889   1.0959   1.1067   1.1256   1.1549   1.1770
  1.2102   1.2156   1.2215   1.2276   1.2356   1.2366   1.2503   1.2611
  1.2743   1.2924   1.2988   1.3177   1.3245   1.3489   1.3657   1.4237
  1.4364   1.4832   1.4967   1.5056   1.5424   1.5490   1.5626   1.5659
  1.5772   1.5861   1.5979   1.6028   1.6319   1.6475   1.6742   1.6900
  1.6955   1.7216   1.7324   1.7661   1.7806   1.8358   1.8531   1.8685
  1.8811   1.8844   1.9018   1.9094   1.9204   1.9396   1.9504   1.9553
  1.9577   1.9702   1.9970   2.0249   2.0287   2.0559   2.0663   2.0895
  2.0979   2.1166   2.1379   2.1751   2.2268   2.2312   2.2353   2.2601
  2.2721   2.2801   2.2868   2.2934   2.3084   2.3171   2.3316   2.3703
  2.3999   2.4215   2.4327   2.4369   2.4699   2.4766   2.5062   2.5175
  2.5371   2.5407   2.5588   2.5708   2.5941   2.6113   2.6303   2.6507
  2.6667   2.6791   2.7180   2.7292   2.7363   2.7432   2.7523   2.7587
  2.7680   2.7752   2.7812   2.7996   2.8088   2.8301   2.8386   2.8863
  2.9130   2.9685   2.9809   3.0531   3.0570   3.0783   3.1228   3.1300
  3.1596   3.1681   3.2042   3.2174   3.2615   3.3327   3.3540   3.3599
  3.4892   3.5124   3.5726   3.6497   3.7109   3.7669   3.7967   3.8263
  3.9113   4.0940   4.1029   4.1194   4.3778   4.7977   4.8217   9.7533
  9.7655   9.7860   9.7916   9.8064  23.3900  23.5564  23.8221  23.8550
 23.8827  23.9078  23.9698  24.0292  24.0391  24.0489  24.0927  24.1352
 25.7768  25.8182  25.8309  25.8603  25.8900  26.0790  26.1013  26.1420
 26.1626  26.3144  26.4980  26.5993  26.6329  26.7012  26.8074 215.7452
215.7562 215.7810 215.7872 215.8065
 --------------------------------------------------------------

          Ground-State Mulliken Net Atomic Charges

     Atom                 Charge (a.u.)
  ----------------------------------------
      1 C                     0.253102
      2 C                    -0.229351
      3 Cl                    0.490889
      4 C                    -1.024798
      5 H                     0.230003
      6 C                     0.108841
      7 Cl                    0.510844
      8 C                     0.370808
      9 Cl                    0.605936
     10 C                    -1.204235
     11 H                     0.233356
     12 C                     0.070987
     13 C                    -0.957589
     14 H                     0.202798
     15 C                     0.324726
     16 Cl                    0.482801
     17 C                    -0.942945
     18 H                     0.205804
     19 C                     0.489329
     20 Cl                    0.470499
     21 C                    -0.896544
     22 H                     0.204739
  ----------------------------------------
  Sum of atomic charges =     0.000000

 -----------------------------------------------------------------
                    Cartesian Multipole Moments
 -----------------------------------------------------------------
    Charge (ESU x 10^10)
                 0.0000
    Dipole Moment (Debye)
         X      -0.1053      Y      -0.0442      Z       0.1342
       Tot       0.1762
    Quadrupole Moments (Debye-Ang)
        XX    -140.0259     XY      -0.3286     YY    -135.1337
        XZ       0.0441     YZ       0.1851     ZZ    -131.5579
    Octopole Moments (Debye-Ang^2)
       XXX    -173.6027    XXY       3.7436    XYY     -67.8755
       YYY       3.7385    XXZ      30.8082    XYZ       0.6646
       YYZ      42.0219    XZZ     -68.5841    YZZ      -1.1694
       ZZZ     131.1972
    Hexadecapole Moments (Debye-Ang^3)
      XXXX   -6884.2500   XXXY     202.1908   XXYY   -1353.8487
      XYYY     182.4750   YYYY   -1000.3968   XXXZ    1137.0045
      XXYZ      71.4029   XYYZ     414.9152   YYYZ     180.9436
      XXZZ   -1628.5887   XYZZ      52.8187   YYZZ    -703.4358
      XZZZ    1169.4829   YZZZ     208.0779   ZZZZ   -3154.1482
 -----------------------------------------------------------------
 Calculating analytic gradient of the SCF energy
 Gradient of SCF Energy
            1           2           3           4           5           6
    1   0.0002941  -0.0000209   0.0000021  -0.0000797   0.0000031  -0.0000994
    2   0.0000451  -0.0000236  -0.0000462  -0.0000237  -0.0000240   0.0000190
    3   0.0000181  -0.0001012  -0.0000795   0.0000317  -0.0000022   0.0001248
            7           8           9          10          11          12
    1   0.0000783   0.0000742   0.0000364  -0.0002026   0.0000069  -0.0000852
    2  -0.0000339  -0.0000154   0.0000015   0.0000085  -0.0000191  -0.0001421
    3  -0.0000510  -0.0001471   0.0000145   0.0000260  -0.0000185   0.0001640
           13          14          15          16          17          18
    1  -0.0001333   0.0000243   0.0000408   0.0000103   0.0001187  -0.0000155
    2   0.0000993   0.0000075   0.0000447   0.0000084  -0.0000753   0.0000120
    3   0.0000770   0.0000150  -0.0000444   0.0000062  -0.0000162   0.0000353
           19          20          21          22
    1  -0.0001160   0.0000073   0.0000200   0.0000361
    2   0.0001122  -0.0000233   0.0000592   0.0000092
    3   0.0000113   0.0000357  -0.0001266   0.0000273
 Max gradient component =       2.941E-04
 RMS gradient           =       7.693E-05
 Gradient time:  CPU 226.43 s  wall 226.47 s
 Geometry Optimization Parameters
   NAtoms,    NIC,     NZ,  NCons,   NDum,   NFix, NCnnct, MaxDiis
       22     155      22       0       0       0       0       0

 Cartesian Hessian Update
 Hessian updated using BFGS update


** GEOMETRY OPTIMIZATION IN DELOCALIZED INTERNAL COORDINATES **
   Searching for a Minimum

   Optimization Cycle:   5

                       Coordinates (Angstroms)
     ATOM                X               Y               Z
      1  C         0.0443328420    0.0041625241    0.0539291870
      2  C        -0.0170366788    0.1324049208    1.4497312052
      3  Cl        1.4386188109    0.3164333186    2.4147540103
      4  C        -1.2329131961    0.1565976679    2.1229414493
      5  H        -1.2549127050    0.2643386156    3.1987426025
      6  C        -2.4274868941    0.0550826221    1.4167015385
      7  Cl       -3.9283784930    0.0857624524    2.3025393048
      8  C        -2.3967959400   -0.0658713239    0.0250770600
      9  Cl       -3.8614232130   -0.1908507098   -0.9149915868
     10  C        -1.1717780605   -0.0900923161   -0.6326798128
     11  H        -1.1617772275   -0.2034468118   -1.7092989920
     12  C         1.3137641637   -0.0253230769   -0.7241075156
     13  C         2.2920035911   -0.9914550899   -0.4646254551
     14  H         2.1523132152   -1.7206473555    0.3211471743
     15  C         3.4493718056   -1.0129170041   -1.2324165687
     16  Cl        4.6710124359   -2.2312518218   -0.9085504787
     17  C         3.6684372628   -0.0985884146   -2.2582941688
     18  H         4.5750810756   -0.1264113088   -2.8459622812
     19  C         2.6834010779    0.8516262552   -2.5023393839
     20  Cl        2.9319784562    2.0230451269   -3.7859666274
     21  C         1.5121896135    0.9006990877   -1.7544003740
     22  H         0.7715330221    1.6625325133   -1.9589650532
   Point Group: c1    Number of degrees of freedom:    60


   Energy is  -2761.522512123

 Hessian updated using BFGS update

 60 Hessian modes will be used to form the next step
  Hessian Eigenvalues:
     0.008647    0.019159    0.020023    0.023132    0.023214    0.023368
     0.023639    0.023683    0.023870    0.023944    0.024070    0.024097
     0.024109    0.024119    0.024133    0.024139    0.024152    0.024528
     0.029598    0.158555    0.159910    0.159979    0.160095    0.160189
     0.210238    0.231625    0.233856    0.235013    0.239167    0.246335
     0.249742    0.249974    0.249993    0.249995    0.252191    0.269505
     0.294748    0.299115    0.300978    0.301129    0.302139    0.324098
     0.353890    0.356543    0.356661    0.356670    0.357275    0.370407
     0.428932    0.429697    0.431558    0.447329    0.467429    0.471928
     0.472857    0.477607    0.479085    0.481030    0.495650    0.518745

 Minimum search - taking simple RFO step
 Searching for Lamda that Minimizes Along All modes
 Value Taken    Lamda =  -0.00000160
 Step Taken.  Stepsize is  0.009879

                             Maximum     Tolerance    Cnvgd?
         Gradient           0.000245      0.000300     YES
         Displacement       0.008216      0.001200      NO
         Energy change     -0.000006      0.000001      NO


 New Cartesian Coordinates Obtained by Inverse Iteration

 Displacement from previous Coordinates is:  0.033816
 ----------------------------------------------------------------
             Standard Nuclear Orientation (Angstroms)
    I     Atom           X                Y                Z
 ----------------------------------------------------------------
    1      C       0.0439513610     0.0033094252     0.0537921622
    2      C      -0.0170227370     0.1345151985     1.4494006422
    3      Cl      1.4389376139     0.3215832968     2.4136183955
    4      C      -1.2327414890     0.1595384180     2.1226018715
    5      H      -1.2548614584     0.2700451238     3.1981216002
    6      C      -2.4273293925     0.0554144726     1.4166690071
    7      Cl     -3.9283725769     0.0876960472     2.3026130163
    8      C      -2.3969094945    -0.0688460078     0.0253974563
    9      Cl     -3.8616817337    -0.1970720404    -0.9140917209
   10      C      -1.1718599864    -0.0933340531    -0.6325644977
   11      H      -1.1618265334    -0.2082925272    -1.7089956545
   12      C       1.3137295340    -0.0257315563    -0.7244156201
   13      C       2.2909333968    -0.9935157760    -0.4666022239
   14      H       2.1500275760    -1.7239271190     0.3178489922
   15      C       3.4484147816    -1.0145619415    -1.2340525536
   16      Cl      4.6687284152    -2.2350057016    -0.9126773589
   17      C       3.6686215742    -0.0980779492    -2.2578020606
   18      H       4.5753504106    -0.1255184850    -2.8454520341
   19      C       2.6846800748     0.8534641189    -2.5002173787
   20      Cl      2.9347331315     2.0275787460    -3.7813603977
   21      C       1.5131891889     0.9020726120    -1.7525975960
   22      H       0.7728433076     1.6644955694    -1.9562688130
 ----------------------------------------------------------------
 Nuclear Repulsion Energy =        1657.34906095 hartrees
 There are       81 alpha and       81 beta electrons
 Applying Cartesian multipole field
    Component          Value
    ---------          -----
     (2,0,0)        1.00000E-11
     (0,2,0)        2.00000E-11
     (0,0,2)       -3.00000E-11
 Nucleus-field energy     =    -0.0000000041 hartrees
 Requested basis set is 6-311++G(d,p)
 There are 162 shells and 449 basis functions
 A cutoff of  1.0D-15 yielded  10001 shell pairs
 There are     83214 function pairs (     89316 Cartesian)
 Smallest overlap matrix eigenvalue = 3.01E-07
 Linear dependence detected in AO basis
 Number of orthogonalized atomic orbitals = 445
 Maximum deviation from orthogonality = 5.265E-10
 Guess from superposition of atomic densities
 Warning:  Energy on first SCF cycle will be non-variational
 SAD guess density has 162.000000 electrons

 -----------------------------------------------------------------------
  General SCF calculation program by
  Eric Jon Sundstrom, Paul Horn, Yuezhi Mao, Dmitri Zuev, Alec White,
  David Stuck, Shaama M.S., Shane Yost, Joonho Lee, David Small,
  Daniel Levine, Susi Lehtola, Hugh Burton, Evgeny Epifanovsky,
  Bang C. Huynh
 -----------------------------------------------------------------------
 Exchange:     0.2000 Hartree-Fock + 0.0800 Slater + 0.7200 B88
 Correlation:  0.1900 VWN1RPA + 0.8100 LYP
 Using SG-1 standard quadrature grid
 A restricted SCF calculation will be
 performed using DIIS
 SCF converges when DIIS error is below 1.0e-08
 ---------------------------------------
  Cycle       Energy         DIIS error
 ---------------------------------------
    1   -2765.4944066933      2.92e-02  
    2   -2761.3791950300      2.37e-03  
    3   -2761.2966084065      2.89e-03  
    4   -2761.5102678143      6.55e-04  
    5   -2761.5195006813      3.36e-04  
    6   -2761.5222902673      9.58e-05  
    7   -2761.5225006426      2.28e-05  
    8   -2761.5225097313      1.08e-05  
    9   -2761.5225127353      2.67e-06  
   10   -2761.5225129054      1.08e-06  
   11   -2761.5225129338      1.71e-07  
   12   -2761.5225129342      1.15e-07  
   13   -2761.5225129347      3.76e-08  
   14   -2761.5225129347      1.13e-08  
   15   -2761.5225129345      4.35e-09  Convergence criterion met
 ---------------------------------------
 SCF time:   CPU 669.96s  wall 670.00s 
 SCF   energy in the final basis set =    -2761.5225129345
 Total energy in the final basis set =    -2761.5225129345

 --------------------------------------------------------------

                    Orbital Energies (a.u.)
 --------------------------------------------------------------

 Alpha MOs
 -- Occupied --
********-101.5776-101.5764-101.5718-101.5709 -10.2755 -10.2726 -10.2725
-10.2656 -10.2651 -10.2349 -10.2295 -10.2237 -10.2230 -10.2152 -10.2125
-10.2115  -9.4933  -9.4921  -9.4911  -9.4863  -9.4854  -7.2582  -7.2570
 -7.2559  -7.2510  -7.2502  -7.2482  -7.2474  -7.2470  -7.2463  -7.2460
 -7.2453  -7.2411  -7.2408  -7.2403  -7.2398  -0.9495  -0.9304  -0.9083
 -0.8919  -0.8838  -0.8612  -0.8413  -0.7996  -0.7683  -0.7593  -0.7459
 -0.6696  -0.6518  -0.6268  -0.6075  -0.5537  -0.5386  -0.5327  -0.5134
 -0.5003  -0.4811  -0.4675  -0.4656  -0.4604  -0.4494  -0.4345  -0.4309
 -0.4148  -0.4015  -0.4008  -0.3943  -0.3810  -0.3705  -0.3528  -0.3467
 -0.3391  -0.3382  -0.3332  -0.3308  -0.3296  -0.2943  -0.2794  -0.2703
 -0.2635
 -- Virtual --
 -0.0721  -0.0599  -0.0478  -0.0367  -0.0295  -0.0174  -0.0103  -0.0033
  0.0013   0.0095   0.0132   0.0155   0.0205   0.0269   0.0344   0.0399
  0.0454   0.0488   0.0527   0.0629   0.0643   0.0691   0.0745   0.0809
  0.0832   0.0889   0.0901   0.0930   0.0944   0.0982   0.1038   0.1054
  0.1092   0.1115   0.1130   0.1151   0.1169   0.1208   0.1234   0.1262
  0.1274   0.1292   0.1316   0.1354   0.1369   0.1406   0.1435   0.1450
  0.1505   0.1599   0.1643   0.1703   0.1733   0.1746   0.1771   0.1814
  0.1878   0.1928   0.2038   0.2063   0.2110   0.2148   0.2166   0.2196
  0.2266   0.2315   0.2352   0.2360   0.2420   0.2469   0.2511   0.2560
  0.2591   0.2627   0.2646   0.2668   0.2669   0.2736   0.2766   0.2817
  0.2846   0.2888   0.2932   0.2961   0.2978   0.3021   0.3073   0.3132
  0.3199   0.3320   0.3355   0.3398   0.3542   0.3594   0.4062   0.4149
  0.4266   0.4312   0.4392   0.4451   0.4507   0.4522   0.4556   0.4626
  0.4682   0.4715   0.4776   0.4802   0.4869   0.4970   0.5035   0.5076
  0.5353   0.5440   0.5469   0.5528   0.5546   0.5620   0.5676   0.5765
  0.5864   0.5896   0.5928   0.5999   0.6050   0.6128   0.6169   0.6247
  0.6394   0.6494   0.6541   0.6643   0.6708   0.6812   0.6880   0.6894
  0.6968   0.7029   0.7185   0.7209   0.7333   0.7369   0.7514   0.7841
  0.7914   0.8164   0.8232   0.8307   0.8366   0.8386   0.8402   0.8430
  0.8444   0.8464   0.8488   0.8516   0.8545   0.8590   0.8622   0.8647
  0.8689   0.8793   0.8810   0.8904   0.8961   0.9018   0.9055   0.9104
  0.9147   0.9217   0.9253   0.9371   0.9426   0.9520   0.9550   0.9566
  0.9648   0.9684   0.9784   0.9873   0.9922   1.0191   1.0277   1.0361
  1.0452   1.0842   1.0890   1.0960   1.1070   1.1257   1.1551   1.1771
  1.2102   1.2156   1.2214   1.2276   1.2356   1.2366   1.2504   1.2611
  1.2743   1.2924   1.2987   1.3176   1.3244   1.3490   1.3659   1.4236
  1.4359   1.4833   1.4967   1.5059   1.5425   1.5491   1.5627   1.5659
  1.5771   1.5862   1.5979   1.6028   1.6319   1.6474   1.6742   1.6900
  1.6957   1.7215   1.7324   1.7663   1.7804   1.8357   1.8530   1.8685
  1.8810   1.8842   1.9019   1.9097   1.9204   1.9399   1.9507   1.9552
  1.9578   1.9702   1.9968   2.0248   2.0291   2.0559   2.0664   2.0896
  2.0978   2.1164   2.1376   2.1750   2.2267   2.2312   2.2354   2.2600
  2.2721   2.2801   2.2867   2.2931   2.3085   2.3170   2.3318   2.3703
  2.4000   2.4215   2.4330   2.4367   2.4700   2.4766   2.5061   2.5175
  2.5369   2.5406   2.5588   2.5708   2.5940   2.6113   2.6303   2.6509
  2.6670   2.6791   2.7183   2.7294   2.7362   2.7432   2.7522   2.7585
  2.7680   2.7751   2.7812   2.7995   2.8085   2.8299   2.8387   2.8860
  2.9130   2.9686   2.9810   3.0531   3.0571   3.0783   3.1227   3.1299
  3.1596   3.1681   3.2040   3.2173   3.2615   3.3329   3.3540   3.3599
  3.4892   3.5126   3.5726   3.6497   3.7110   3.7670   3.7968   3.8264
  3.9113   4.0940   4.1028   4.1193   4.3769   4.7978   4.8217   9.7533
  9.7655   9.7860   9.7915   9.8064  23.3900  23.5562  23.8221  23.8551
 23.8826  23.9078  23.9698  24.0293  24.0392  24.0491  24.0928  24.1355
 25.7768  25.8181  25.8308  25.8603  25.8898  26.0790  26.1013  26.1418
 26.1624  26.3146  26.4980  26.5990  26.6330  26.7010  26.8073 215.7452
215.7562 215.7810 215.7871 215.8065
 --------------------------------------------------------------

          Ground-State Mulliken Net Atomic Charges

     Atom                 Charge (a.u.)
  ----------------------------------------
      1 C                     0.246421
      2 C                    -0.233786
      3 Cl                    0.491098
      4 C                    -1.018241
      5 H                     0.230077
      6 C                     0.111002
      7 Cl                    0.511011
      8 C                     0.368871
      9 Cl                    0.605729
     10 C                    -1.201044
     11 H                     0.233481
     12 C                     0.068514
     13 C                    -0.960569
     14 H                     0.202964
     15 C                     0.327089
     16 Cl                    0.482416
     17 C                    -0.944423
     18 H                     0.205843
     19 C                     0.483090
     20 Cl                    0.471050
     21 C                    -0.885532
     22 H                     0.204938
  ----------------------------------------
  Sum of atomic charges =     0.000000

 -----------------------------------------------------------------
                    Cartesian Multipole Moments
 -----------------------------------------------------------------
    Charge (ESU x 10^10)
                -0.0000
    Dipole Moment (Debye)
         X      -0.1055      Y      -0.0443      Z       0.1330
       Tot       0.1755
    Quadrupole Moments (Debye-Ang)
        XX    -140.0330     XY      -0.3342     YY    -135.1341
        XZ       0.0508     YZ       0.1957     ZZ    -131.5613
    Octopole Moments (Debye-Ang^2)
       XXX    -173.6045    XXY       3.7479    XYY     -67.9013
       YYY       3.7013    XXZ      30.8009    XYZ       0.6455
       YYZ      42.0337    XZZ     -68.5899    YZZ      -1.1557
       ZZZ     131.1630
    Hexadecapole Moments (Debye-Ang^3)
      XXXX   -6884.0219   XXXY     200.9482   XXYY   -1354.4838
      XYYY     181.1045   YYYY   -1004.0522   XXXZ    1137.8939
      XXYZ      71.0793   XYYZ     415.2062   YYYZ     179.5612
      XXZZ   -1628.1542   XYZZ      52.4049   YYZZ    -703.5442
      XZZZ    1170.3105   YZZZ     206.9744   ZZZZ   -3151.0514
 -----------------------------------------------------------------
 Calculating analytic gradient of the SCF energy
 Gradient of SCF Energy
            1           2           3           4           5           6
    1   0.0000026  -0.0000825   0.0000547   0.0000048  -0.0000015  -0.0000162
    2  -0.0000147  -0.0000249  -0.0000246  -0.0000087  -0.0000135  -0.0000031
    3   0.0000361  -0.0000261  -0.0000114  -0.0000251  -0.0000043   0.0000751
            7           8           9          10          11          12
    1   0.0000001   0.0000326   0.0000057  -0.0000563   0.0000092   0.0000080
    2  -0.0000206  -0.0000174  -0.0000055   0.0000041   0.0000003   0.0000144
    3  -0.0000245  -0.0001010   0.0000061   0.0000135  -0.0000069  -0.0000111
           13          14          15          16          17          18
    1  -0.0000225   0.0000068  -0.0000082   0.0000369   0.0000010   0.0000035
    2   0.0000284   0.0000162   0.0000693  -0.0000291  -0.0000224   0.0000175
    3   0.0000111   0.0000219  -0.0000336   0.0000112   0.0000443   0.0000052
           19          20          21          22
    1  -0.0000546   0.0000142   0.0000614   0.0000003
    2  -0.0000055   0.0000417  -0.0000025   0.0000007
    3   0.0000601  -0.0000191  -0.0000332   0.0000118
 Max gradient component =       1.010E-04
 RMS gradient           =       3.117E-05
 Gradient time:  CPU 222.68 s  wall 222.72 s
 Geometry Optimization Parameters
   NAtoms,    NIC,     NZ,  NCons,   NDum,   NFix, NCnnct, MaxDiis
       22     155      22       0       0       0       0       0

 Cartesian Hessian Update
 Hessian updated using BFGS update


** GEOMETRY OPTIMIZATION IN DELOCALIZED INTERNAL COORDINATES **
   Searching for a Minimum

   Optimization Cycle:   6

                       Coordinates (Angstroms)
     ATOM                X               Y               Z
      1  C         0.0439513610    0.0033094252    0.0537921622
      2  C        -0.0170227370    0.1345151985    1.4494006422
      3  Cl        1.4389376139    0.3215832968    2.4136183955
      4  C        -1.2327414890    0.1595384180    2.1226018715
      5  H        -1.2548614584    0.2700451238    3.1981216002
      6  C        -2.4273293925    0.0554144726    1.4166690071
      7  Cl       -3.9283725769    0.0876960472    2.3026130163
      8  C        -2.3969094945   -0.0688460078    0.0253974563
      9  Cl       -3.8616817337   -0.1970720404   -0.9140917209
     10  C        -1.1718599864   -0.0933340531   -0.6325644977
     11  H        -1.1618265334   -0.2082925272   -1.7089956545
     12  C         1.3137295340   -0.0257315563   -0.7244156201
     13  C         2.2909333968   -0.9935157760   -0.4666022239
     14  H         2.1500275760   -1.7239271190    0.3178489922
     15  C         3.4484147816   -1.0145619415   -1.2340525536
     16  Cl        4.6687284152   -2.2350057016   -0.9126773589
     17  C         3.6686215742   -0.0980779492   -2.2578020606
     18  H         4.5753504106   -0.1255184850   -2.8454520341
     19  C         2.6846800748    0.8534641189   -2.5002173787
     20  Cl        2.9347331315    2.0275787460   -3.7813603977
     21  C         1.5131891889    0.9020726120   -1.7525975960
     22  H         0.7728433076    1.6644955694   -1.9562688130
   Point Group: c1    Number of degrees of freedom:    60


   Energy is  -2761.522512935

 Hessian updated using BFGS update

 60 Hessian modes will be used to form the next step
  Hessian Eigenvalues:
     0.006460    0.019348    0.020080    0.023036    0.023313    0.023554
     0.023615    0.023672    0.023933    0.023996    0.024060    0.024097
     0.024113    0.024126    0.024136    0.024143    0.024332    0.024879
     0.028186    0.158647    0.159959    0.160081    0.160095    0.160631
     0.209658    0.231245    0.233101    0.235057    0.238582    0.245510
     0.249664    0.249976    0.249994    0.250096    0.251596    0.270389
     0.292359    0.300482    0.301038    0.301402    0.310351    0.336802
     0.341975    0.356574    0.356668    0.356775    0.356955    0.361661
     0.429685    0.429767    0.432305    0.446481    0.455319    0.468949
     0.472900    0.475784    0.479169    0.479872    0.487391    0.516492

 Minimum search - taking simple RFO step
 Searching for Lamda that Minimizes Along All modes
 Value Taken    Lamda =   0.00000000
 Step Taken.  Stepsize is  0.006496

                             Maximum     Tolerance    Cnvgd?
         Gradient           0.000167      0.000300     YES
         Displacement       0.005569      0.001200      NO
         Energy change     -0.000001      0.000001     YES

 Final energy is   -2761.5225129345099     


 ******************************
 **  OPTIMIZATION CONVERGED  **
 ******************************

                       Coordinates (Angstroms)
     ATOM                X               Y               Z
      1  C         0.0439513610    0.0033094252    0.0537921622
      2  C        -0.0170227370    0.1345151985    1.4494006422
      3  Cl        1.4389376139    0.3215832968    2.4136183955
      4  C        -1.2327414890    0.1595384180    2.1226018715
      5  H        -1.2548614584    0.2700451238    3.1981216002
      6  C        -2.4273293925    0.0554144726    1.4166690071
      7  Cl       -3.9283725769    0.0876960472    2.3026130163
      8  C        -2.3969094945   -0.0688460078    0.0253974563
      9  Cl       -3.8616817337   -0.1970720404   -0.9140917209
     10  C        -1.1718599864   -0.0933340531   -0.6325644977
     11  H        -1.1618265334   -0.2082925272   -1.7089956545
     12  C         1.3137295340   -0.0257315563   -0.7244156201
     13  C         2.2909333968   -0.9935157760   -0.4666022239
     14  H         2.1500275760   -1.7239271190    0.3178489922
     15  C         3.4484147816   -1.0145619415   -1.2340525536
     16  Cl        4.6687284152   -2.2350057016   -0.9126773589
     17  C         3.6686215742   -0.0980779492   -2.2578020606
     18  H         4.5753504106   -0.1255184850   -2.8454520341
     19  C         2.6846800748    0.8534641189   -2.5002173787
     20  Cl        2.9347331315    2.0275787460   -3.7813603977
     21  C         1.5131891889    0.9020726120   -1.7525975960
     22  H         0.7728433076    1.6644955694   -1.9562688130

Z-matrix Print:
$molecule
0 1
Cl
C  1 1.756283
C  2 1.389891 1 117.211849
H  3 1.081408 2 120.095920 1 -1.232204 0
C  3 1.391482 2 120.254764 1 178.160285 0
C  5 1.397141 3 119.548245 2 -0.269084 0
C  6 1.390777 5 119.462026 3 0.321135 0
H  7 1.082599 6 118.713332 5 178.892363 0
C  7 1.399508 6 122.139972 5 -0.023777 0
C  9 1.489559 7 118.881203 6 -179.780011 0
C  10 1.399201 9 119.505015 7 55.774371 0
H  11 1.082073 10 120.530258 9 2.687322 0
C  11 1.390571 10 119.471320 9 -178.429186 0
C  13 1.390086 11 121.768071 10 0.192541 0
H  14 1.080853 13 121.088584 11 -179.970450 0
C  14 1.391581 13 117.846519 11 0.041462 0
C  16 1.388951 14 121.896087 13 -0.136372 0
H  17 1.081073 16 119.954711 14 179.685777 0
Cl 5 1.743293 3 118.684982 2 179.859544 0
Cl 6 1.744890 5 121.629181 3 -179.765739 0
Cl 16 1.755543 14 118.850573 13 179.570207 0
Cl 13 1.755676 11 119.270288 10 -179.554409 0
$end


 --------------------------------------------------------------

                    Orbital Energies (a.u.)
 --------------------------------------------------------------

 Alpha MOs
 -- Occupied --
********-101.5776-101.5764-101.5718-101.5709 -10.2755 -10.2726 -10.2725
-10.2656 -10.2651 -10.2349 -10.2295 -10.2237 -10.2230 -10.2152 -10.2125
-10.2115  -9.4933  -9.4921  -9.4911  -9.4863  -9.4854  -7.2582  -7.2570
 -7.2559  -7.2510  -7.2502  -7.2482  -7.2474  -7.2470  -7.2463  -7.2460
 -7.2453  -7.2411  -7.2408  -7.2403  -7.2398  -0.9495  -0.9304  -0.9083
 -0.8919  -0.8838  -0.8612  -0.8413  -0.7996  -0.7683  -0.7593  -0.7459
 -0.6696  -0.6518  -0.6268  -0.6075  -0.5537  -0.5386  -0.5327  -0.5134
 -0.5003  -0.4811  -0.4675  -0.4656  -0.4604  -0.4494  -0.4345  -0.4309
 -0.4148  -0.4015  -0.4008  -0.3943  -0.3810  -0.3705  -0.3528  -0.3467
 -0.3391  -0.3382  -0.3332  -0.3308  -0.3296  -0.2943  -0.2794  -0.2703
 -0.2635
 -- Virtual --
 -0.0721  -0.0599  -0.0478  -0.0367  -0.0295  -0.0174  -0.0103  -0.0033
  0.0013   0.0095   0.0132   0.0155   0.0205   0.0269   0.0344   0.0399
  0.0454   0.0488   0.0527   0.0629   0.0643   0.0691   0.0745   0.0809
  0.0832   0.0889   0.0901   0.0930   0.0944   0.0982   0.1038   0.1054
  0.1092   0.1115   0.1130   0.1151   0.1169   0.1208   0.1234   0.1262
  0.1274   0.1292   0.1316   0.1354   0.1369   0.1406   0.1435   0.1450
  0.1505   0.1599   0.1643   0.1703   0.1733   0.1746   0.1771   0.1814
  0.1878   0.1928   0.2038   0.2063   0.2110   0.2148   0.2166   0.2196
  0.2266   0.2315   0.2352   0.2360   0.2420   0.2469   0.2511   0.2560
  0.2591   0.2627   0.2646   0.2668   0.2669   0.2736   0.2766   0.2817
  0.2846   0.2888   0.2932   0.2961   0.2978   0.3021   0.3073   0.3132
  0.3199   0.3320   0.3355   0.3398   0.3542   0.3594   0.4062   0.4149
  0.4266   0.4312   0.4392   0.4451   0.4507   0.4522   0.4556   0.4626
  0.4682   0.4715   0.4776   0.4802   0.4869   0.4970   0.5035   0.5076
  0.5353   0.5440   0.5469   0.5528   0.5546   0.5620   0.5676   0.5765
  0.5864   0.5896   0.5928   0.5999   0.6050   0.6128   0.6169   0.6247
  0.6394   0.6494   0.6541   0.6643   0.6708   0.6812   0.6880   0.6894
  0.6968   0.7029   0.7185   0.7209   0.7333   0.7369   0.7514   0.7841
  0.7914   0.8164   0.8232   0.8307   0.8366   0.8386   0.8402   0.8430
  0.8444   0.8464   0.8488   0.8516   0.8545   0.8590   0.8622   0.8647
  0.8689   0.8793   0.8810   0.8904   0.8961   0.9018   0.9055   0.9104
  0.9147   0.9217   0.9253   0.9371   0.9426   0.9520   0.9550   0.9566
  0.9648   0.9684   0.9784   0.9873   0.9922   1.0191   1.0277   1.0361
  1.0452   1.0842   1.0890   1.0960   1.1070   1.1257   1.1551   1.1771
  1.2102   1.2156   1.2214   1.2276   1.2356   1.2366   1.2504   1.2611
  1.2743   1.2924   1.2987   1.3176   1.3244   1.3490   1.3659   1.4236
  1.4359   1.4833   1.4967   1.5059   1.5425   1.5491   1.5627   1.5659
  1.5771   1.5862   1.5979   1.6028   1.6319   1.6474   1.6742   1.6900
  1.6957   1.7215   1.7324   1.7663   1.7804   1.8357   1.8530   1.8685
  1.8810   1.8842   1.9019   1.9097   1.9204   1.9399   1.9507   1.9552
  1.9578   1.9702   1.9968   2.0248   2.0291   2.0559   2.0664   2.0896
  2.0978   2.1164   2.1376   2.1750   2.2267   2.2312   2.2354   2.2600
  2.2721   2.2801   2.2867   2.2931   2.3085   2.3170   2.3318   2.3703
  2.4000   2.4215   2.4330   2.4367   2.4700   2.4766   2.5061   2.5175
  2.5369   2.5406   2.5588   2.5708   2.5940   2.6113   2.6303   2.6509
  2.6670   2.6791   2.7183   2.7294   2.7362   2.7432   2.7522   2.7585
  2.7680   2.7751   2.7812   2.7995   2.8085   2.8299   2.8387   2.8860
  2.9130   2.9686   2.9810   3.0531   3.0571   3.0783   3.1227   3.1299
  3.1596   3.1681   3.2040   3.2173   3.2615   3.3329   3.3540   3.3599
  3.4892   3.5126   3.5726   3.6497   3.7110   3.7670   3.7968   3.8264
  3.9113   4.0940   4.1028   4.1193   4.3769   4.7978   4.8217   9.7533
  9.7655   9.7860   9.7915   9.8064  23.3900  23.5562  23.8221  23.8551
 23.8826  23.9078  23.9698  24.0293  24.0392  24.0491  24.0928  24.1355
 25.7768  25.8181  25.8308  25.8603  25.8898  26.0790  26.1013  26.1418
 26.1624  26.3146  26.4980  26.5990  26.6330  26.7010  26.8073 215.7452
215.7562 215.7810 215.7871 215.8065
 --------------------------------------------------------------

          Ground-State Mulliken Net Atomic Charges

     Atom                 Charge (a.u.)
  ----------------------------------------
      1 C                     0.246421
      2 C                    -0.233786
      3 Cl                    0.491098
      4 C                    -1.018241
      5 H                     0.230077
      6 C                     0.111002
      7 Cl                    0.511011
      8 C                     0.368871
      9 Cl                    0.605729
     10 C                    -1.201044
     11 H                     0.233481
     12 C                     0.068514
     13 C                    -0.960569
     14 H                     0.202964
     15 C                     0.327089
     16 Cl                    0.482416
     17 C                    -0.944423
     18 H                     0.205843
     19 C                     0.483090
     20 Cl                    0.471050
     21 C                    -0.885532
     22 H                     0.204938
  ----------------------------------------
  Sum of atomic charges =     0.000000

 -----------------------------------------------------------------
                    Cartesian Multipole Moments
 -----------------------------------------------------------------
    Charge (ESU x 10^10)
                -0.0000
    Dipole Moment (Debye)
         X      -0.1055      Y      -0.0443      Z       0.1330
       Tot       0.1755
    Quadrupole Moments (Debye-Ang)
        XX    -140.0330     XY      -0.3342     YY    -135.1341
        XZ       0.0508     YZ       0.1957     ZZ    -131.5613
    Octopole Moments (Debye-Ang^2)
       XXX    -173.6045    XXY       3.7479    XYY     -67.9013
       YYY       3.7013    XXZ      30.8009    XYZ       0.6455
       YYZ      42.0337    XZZ     -68.5899    YZZ      -1.1557
       ZZZ     131.1630
    Hexadecapole Moments (Debye-Ang^3)
      XXXX   -6884.0219   XXXY     200.9482   XXYY   -1354.4838
      XYYY     181.1045   YYYY   -1004.0522   XXXZ    1137.8939
      XXYZ      71.0793   XYYZ     415.2062   YYYZ     179.5612
      XXZZ   -1628.1542   XYZZ      52.4049   YYZZ    -703.5442
      XZZZ    1170.3105   YZZZ     206.9744   ZZZZ   -3151.0514
 -----------------------------------------------------------------
Archival summary:
1\1\november\OPT\ProcedureUnspecified\BasisUnspecified\l5125\taweetha\WedJan1516:38:352020WedJan1516:38:352020\0\\#,OPT,ProcedureUnspecified,BasisUnspecified,\\0,1\Cl\C,1,1.75628\C,2,1.38989,1,117.212\H,3,1.08141,2,120.096,1,-1.2322,0\C,3,1.39148,2,120.255,1,178.16,0\C,5,1.39714,3,119.548,2,-0.269084,0\C,6,1.39078,5,119.462,3,0.321135,0\H,7,1.0826,6,118.713,5,178.892,0\C,7,1.39951,6,122.14,5,-0.0237774,0\C,9,1.48956,7,118.881,6,-179.78,0\C,10,1.3992,9,119.505,7,55.7744,0\H,11,1.08207,10,120.53,9,2.68732,0\C,11,1.39057,10,119.471,9,-178.429,0\C,13,1.39009,11,121.768,10,0.192541,0\H,14,1.08085,13,121.089,11,-179.97,0\C,14,1.39158,13,117.847,11,0.0414623,0\C,16,1.38895,14,121.896,13,-0.136372,0\H,17,1.08107,16,119.955,14,179.686,0\Cl,5,1.74329,3,118.685,2,179.86,0\Cl,6,1.74489,5,121.629,3,-179.766,0\Cl,16,1.75554,14,118.851,13,179.57,0\Cl,13,1.75568,11,119.27,10,-179.554,0\\\@

 Total job time:  5183.06s(wall), 5182.17s(cpu) 
 Wed Jan 15 16:38:35 2020

        *************************************************************
        *                                                           *
        *  Thank you very much for using Q-Chem.  Have a nice day.  *
        *                                                           *
        *************************************************************


 
User input: 2 of 2 
 
                  Welcome to Q-Chem
     A Quantum Leap Into The Future Of Chemistry


 Q-Chem 5.2 (devel), Q-Chem, Inc., Pleasanton, CA (2019)

 Yihan Shao,  Zhengting Gan,  E. Epifanovsky,  A. T. B. Gilbert,  M. Wormit,  
 J. Kussmann,  A. W. Lange,  A. Behn,  Jia Deng,  Xintian Feng,  D. Ghosh,  
 M. Goldey,  P. R. Horn,  L. D. Jacobson,  I. Kaliman,  T. Kus,  A. Landau,  
 Jie Liu,  E. I. Proynov,  R. M. Richard,  R. P. Steele,  E. J. Sundstrom,  
 H. L. Woodcock III,  P. M. Zimmerman,  D. Zuev,  B. Albrecht,  E. Alguire,  
 S. A. Baeppler,  D. Barton,  Z. Benda,  Y. A. Bernard,  E. J. Berquist,  
 K. B. Bravaya,  H. Burton,  D. Casanova,  Chun-Min Chang,  Yunqing Chen,  
 A. Chien,  K. D. Closser,  M. P. Coons,  S. Coriani,  S. Dasgupta,  
 A. L. Dempwolff,  M. Diedenhofen,  Hainam Do,  R. G. Edgar,  Po-Tung Fang,  
 S. Faraji,  S. Fatehi,  Qingguo Feng,  K. D. Fenk,  J. Fosso-Tande,  
 J. Gayvert,  Qinghui Ge,  A. Ghysels,  G. Gidofalvi,  J. Gomes,  
 J. Gonthier,  A. Gunina,  D. Hait,  M. W. D. Hanson-Heine,  
 P. H. P. Harbach,  A. W. Hauser,  M. F. Herbst,  J. E. Herr,  
 E. G. Hohenstein,  Z. C. Holden,  Kerwin Hui,  B. C. Huynh,  T.-C. Jagau,  
 Hyunjun Ji,  B. Kaduk,  K. Khistyaev,  Jaehoon Kim,  P. Klunzinger,  K. Koh,  
 D. Kosenkov,  L. Koulias,  T. Kowalczyk,  C. M. Krauter,  A. Kunitsa,  
 Ka Un Lao,  A. Laurent,  K. V. Lawler,  Joonho Lee,  D. Lefrancois,  
 S. Lehtola,  D. S. Levine,  Yi-Pei Li,  You-Sheng Lin,  Fenglai Liu,  
 E. Livshits,  A. Luenser,  P. Manohar,  E. Mansoor,  S. F. Manzer,  
 Shan-Ping Mao,  Yuezhi Mao,  N. Mardirossian,  A. V. Marenich,  
 T. Markovich,  L. A. Martinez-Martinez,  S. A. Maurer,  N. J. Mayhall,  
 S. C. McKenzie,  J.-M. Mewes,  P. Morgante,  A. F. Morrison,  
 J. W. Mullinax,  K. Nanda,  T. S. Nguyen-Beck,  R. Olivares-Amaya,  
 J. A. Parkhill,  Zheng Pei,  T. M. Perrine,  F. Plasser,  P. Pokhilko,  
 S. Prager,  A. Prociuk,  E. Ramos,  D. R. Rehn,  F. Rob,  M. Scheurer,  
 M. Schneider,  N. Sergueev,  S. M. Sharada,  S. Sharma,  D. W. Small,  
 T. Stauch,  T. Stein,  Yu-Chuan Su,  A. J. W. Thom,  A. Tkatchenko,  
 T. Tsuchimochi,  N. M. Tubman,  L. Vogt,  M. L. Vidal,  O. Vydrov,  
 M. A. Watson,  J. Wenzel,  M. de Wergifosse,  T. A. Wesolowski,  A. White,  
 J. Witte,  A. Yamada,  Jun Yang,  K. Yao,  S. Yeganeh,  S. R. Yost,  
 Zhi-Qiang You,  A. Zech,  Igor Ying Zhang,  Xing Zhang,  Yan Zhao,  
 Ying Zhu,  B. R. Brooks,  G. K. L. Chan,  C. J. Cramer,  M. S. Gordon,  
 W. J. Hehre,  A. Klamt,  M. W. Schmidt,  C. D. Sherrill,  D. G. Truhlar,  
 A. Aspuru-Guzik,  R. Baer,  A. T. Bell,  N. A. Besley,  Jeng-Da Chai,  
 A. E. DePrince, III,  R. A. DiStasio Jr.,  A. Dreuw,  B. D. Dunietz,  
 T. R. Furlani,  Chao-Ping Hsu,  Yousung Jung,  Jing Kong,  D. S. Lambrecht,  
 WanZhen Liang,  C. Ochsenfeld,  V. A. Rassolov,  L. V. Slipchenko,  
 J. E. Subotnik,  T. Van Voorhis,  J. M. Herbert,  A. I. Krylov,  
 P. M. W. Gill,  M. Head-Gordon

 Contributors to earlier versions of Q-Chem not listed above: 
 R. D. Adamson,  B. Austin,  J. Baker,  G. J. O. Beran,  K. Brandhorst,  
 S. T. Brown,  E. F. C. Byrd,  A. K. Chakraborty,  C.-L. Cheng,  
 Siu Hung Chien,  D. M. Chipman,  D. L. Crittenden,  H. Dachsel,  
 R. J. Doerksen,  A. D. Dutoi,  L. Fusti-Molnar,  W. A. Goddard III,  
 A. Golubeva-Zadorozhnaya,  S. R. Gwaltney,  G. Hawkins,  A. Heyden,  
 S. Hirata,  G. Kedziora,  F. J. Keil,  C. Kelley,  Jihan Kim,  R. A. King,  
 R. Z. Khaliullin,  P. P. Korambath,  W. Kurlancheek,  A. M. Lee,  M. S. Lee,  
 S. V. Levchenko,  Ching Yeh Lin,  D. Liotard,  R. C. Lochan,  I. Lotan,  
 P. E. Maslen,  N. Nair,  D. P. O'Neill,  D. Neuhauser,  E. Neuscamman,  
 C. M. Oana,  R. Olson,  B. Peters,  R. Peverati,  P. A. Pieniazek,  
 Y. M. Rhee,  J. Ritchie,  M. A. Rohrdanz,  E. Rosta,  N. J. Russ,  
 H. F. Schaefer III,  N. E. Schultz,  N. Shenvi,  A. C. Simmonett,  A. Sodt,  
 D. Stuck,  K. S. Thanthiriwatte,  V. Vanovschi,  Tao Wang,  A. Warshel,  
 C. F. Williams,  Q. Wu,  X. Xu,  W. Zhang

 Please cite Q-Chem as follows:
 Y. Shao et al., Mol. Phys. 113, 184-215 (2015)
 DOI: 10.1080/00268976.2014.952696

 Q-Chem 5.2.1 for Intel X86 EM64T Linux

 Parts of Q-Chem use Armadillo 8.300.2 (Tropical Shenanigans).
 http://arma.sourceforge.net/

 Q-Chem begins on Wed Jan 15 16:38:35 2020  

Host: 
0

     Scratch files written to /scratch/taweetham/qchem24704//
NAlpha2: 162
NElect   162
Mult     1
The previous job contains 0 fragments, simply inherited here

 Q-Chem warning in module libgen/rem_setup.C, line 2168:

 Setting Thresh to 1e-14


Checking the input file for inconsistencies... 	...done.

--------------------------------------------------------------
User input:
--------------------------------------------------------------

$MOLECULE
READ
$END

$REM
   JOB_TYPE 	FREQUENCY
   BASIS 	6-311++G**
   METHOD	B3LYP
   SCF_GUESS_ALWAYS     TRUE
   S2THRESH     15
   THRESH       15
   MEM_TOTAL    10000
$END

--------------------------------------------------------------
 ----------------------------------------------------------------
             Standard Nuclear Orientation (Angstroms)
    I     Atom           X                Y                Z
 ----------------------------------------------------------------
    1      C       0.5074837161     0.1211385389     0.0474130435
    2      C       1.1563682269     1.2230950166     0.6247315328
    3      Cl      0.2501554591     2.5212768030     1.3850165855
    4      C       2.5429415083     1.3150549496     0.6522278292
    5      H       3.0207095655     2.1702235896     1.1103413445
    6      C       3.3237396675     0.3028956506     0.1025815318
    7      Cl      5.0589297077     0.4620093119     0.1561342687
    8      C       2.7045380019    -0.8097449160    -0.4724165831
    9      Cl      3.6306593508    -2.1128390857    -1.1716192534
   10      C       1.3159732142    -0.8855041903    -0.4926219611
   11      H       0.8486563092    -1.7443753835    -0.9573534322
   12      C      -0.9725763085    -0.0370196991    -0.0091169036
   13      C      -1.7727493093     0.9219406040    -0.6400842076
   14      H      -1.3314709444     1.8061159661    -1.0785203199
   15      C      -3.1463440905     0.7268135948    -0.7060306503
   16      Cl     -4.1461254695     1.9283786554    -1.5051607717
   17      C      -3.7560459065    -0.3992158621    -0.1612202700
   18      H      -4.8266140315    -0.5365050325    -0.2184761034
   19      C      -2.9436609345    -1.3416171576     0.4586578015
   20      Cl     -3.6828635015    -2.7708635110     1.1609636822
   21      C      -1.5650789793    -1.1790257341     0.5409064644
   22      H      -0.9616580294    -1.9236808635     1.0431560538
 ----------------------------------------------------------------
 Molecular Point Group                 C1    NOp =  1
 Largest Abelian Subgroup              C1    NOp =  1
 Nuclear Repulsion Energy =        1657.34906095 hartrees
 There are       81 alpha and       81 beta electrons
 Requested basis set is 6-311++G(d,p)
 There are 162 shells and 449 basis functions

 Total QAlloc Memory Limit  10000 MB
 Mega-Array Size       188 MB
 MEM_STATIC part       192 MB
 A cutoff of  1.0D-15 yielded  10001 shell pairs
 There are     83214 function pairs (     89316 Cartesian)
 Smallest overlap matrix eigenvalue = 3.01E-07
 Linear dependence detected in AO basis
 Number of orthogonalized atomic orbitals = 445
 Maximum deviation from orthogonality = 1.144E-09
 Guess from superposition of atomic densities
 Warning:  Energy on first SCF cycle will be non-variational
 SAD guess density has 162.000000 electrons

 -----------------------------------------------------------------------
  General SCF calculation program by
  Eric Jon Sundstrom, Paul Horn, Yuezhi Mao, Dmitri Zuev, Alec White,
  David Stuck, Shaama M.S., Shane Yost, Joonho Lee, David Small,
  Daniel Levine, Susi Lehtola, Hugh Burton, Evgeny Epifanovsky,
  Bang C. Huynh
 -----------------------------------------------------------------------
 Exchange:     0.2000 Hartree-Fock + 0.0800 Slater + 0.7200 B88
 Correlation:  0.1900 VWN1RPA + 0.8100 LYP
 Using SG-1 standard quadrature grid
 A restricted SCF calculation will be
 performed using DIIS
 SCF converges when DIIS error is below 1.0e-08
 ---------------------------------------
  Cycle       Energy         DIIS error
 ---------------------------------------
    1   -2765.4945255036      2.92e-02  
    2   -2761.3790657645      2.37e-03  
    3   -2761.2964814411      2.89e-03  
    4   -2761.5101516209      6.54e-04  
    5   -2761.5193829084      3.36e-04  
    6   -2761.5221721058      9.58e-05  
    7   -2761.5223825144      2.28e-05  
    8   -2761.5223915959      1.09e-05  
    9   -2761.5223946004      2.67e-06  
   10   -2761.5223947701      1.08e-06  
   11   -2761.5223947986      1.71e-07  
   12   -2761.5223947990      1.15e-07  
   13   -2761.5223947993      3.76e-08  
   14   -2761.5223947992      1.13e-08  
   15   -2761.5223947992      4.35e-09  Convergence criterion met
 ---------------------------------------
 SCF time:   CPU 645.42s  wall 645.00s 
 SCF   energy in the final basis set =    -2761.5223947992
 Total energy in the final basis set =    -2761.5223947992

 --------------------------------------------------------------

                    Orbital Energies (a.u.)
 --------------------------------------------------------------

 Alpha MOs
 -- Occupied --
********-101.5776-101.5764-101.5718-101.5709 -10.2755 -10.2726 -10.2725
-10.2656 -10.2651 -10.2349 -10.2295 -10.2237 -10.2230 -10.2152 -10.2125
-10.2115  -9.4933  -9.4921  -9.4911  -9.4863  -9.4855  -7.2580  -7.2571
 -7.2559  -7.2511  -7.2502  -7.2482  -7.2476  -7.2469  -7.2463  -7.2459
 -7.2454  -7.2411  -7.2407  -7.2402  -7.2398  -0.9495  -0.9304  -0.9083
 -0.8919  -0.8838  -0.8612  -0.8413  -0.7996  -0.7683  -0.7593  -0.7459
 -0.6696  -0.6518  -0.6268  -0.6075  -0.5538  -0.5386  -0.5327  -0.5134
 -0.5003  -0.4811  -0.4675  -0.4656  -0.4604  -0.4494  -0.4345  -0.4309
 -0.4148  -0.4015  -0.4008  -0.3943  -0.3810  -0.3705  -0.3528  -0.3467
 -0.3391  -0.3382  -0.3332  -0.3308  -0.3296  -0.2943  -0.2793  -0.2703
 -0.2635
 -- Virtual --
 -0.0721  -0.0599  -0.0478  -0.0367  -0.0295  -0.0175  -0.0103  -0.0033
  0.0013   0.0095   0.0132   0.0155   0.0205   0.0269   0.0345   0.0398
  0.0454   0.0488   0.0528   0.0630   0.0643   0.0691   0.0746   0.0808
  0.0833   0.0889   0.0903   0.0931   0.0944   0.0982   0.1038   0.1055
  0.1091   0.1114   0.1131   0.1151   0.1169   0.1208   0.1234   0.1263
  0.1274   0.1293   0.1316   0.1353   0.1370   0.1406   0.1435   0.1448
  0.1506   0.1598   0.1646   0.1702   0.1734   0.1745   0.1771   0.1818
  0.1879   0.1928   0.2040   0.2062   0.2109   0.2149   0.2166   0.2197
  0.2262   0.2315   0.2351   0.2362   0.2418   0.2472   0.2511   0.2561
  0.2592   0.2628   0.2647   0.2668   0.2671   0.2737   0.2770   0.2819
  0.2848   0.2888   0.2933   0.2961   0.2978   0.3020   0.3074   0.3132
  0.3196   0.3321   0.3357   0.3398   0.3541   0.3595   0.4061   0.4149
  0.4266   0.4311   0.4391   0.4451   0.4507   0.4521   0.4556   0.4625
  0.4680   0.4714   0.4776   0.4801   0.4870   0.4970   0.5033   0.5075
  0.5353   0.5439   0.5468   0.5531   0.5546   0.5620   0.5676   0.5766
  0.5864   0.5894   0.5928   0.5999   0.6051   0.6128   0.6169   0.6246
  0.6394   0.6495   0.6542   0.6644   0.6709   0.6812   0.6880   0.6894
  0.6968   0.7030   0.7184   0.7208   0.7333   0.7369   0.7514   0.7841
  0.7914   0.8164   0.8233   0.8308   0.8365   0.8386   0.8402   0.8430
  0.8443   0.8464   0.8488   0.8517   0.8546   0.8590   0.8622   0.8646
  0.8689   0.8792   0.8809   0.8904   0.8961   0.9019   0.9055   0.9104
  0.9147   0.9217   0.9253   0.9372   0.9426   0.9520   0.9550   0.9566
  0.9649   0.9684   0.9784   0.9873   0.9922   1.0191   1.0277   1.0360
  1.0452   1.0841   1.0890   1.0959   1.1071   1.1257   1.1551   1.1771
  1.2102   1.2156   1.2215   1.2276   1.2357   1.2367   1.2505   1.2611
  1.2743   1.2924   1.2987   1.3176   1.3244   1.3490   1.3659   1.4237
  1.4359   1.4833   1.4967   1.5058   1.5425   1.5490   1.5626   1.5660
  1.5771   1.5862   1.5979   1.6029   1.6320   1.6474   1.6742   1.6901
  1.6957   1.7215   1.7324   1.7663   1.7804   1.8357   1.8530   1.8685
  1.8810   1.8842   1.9019   1.9097   1.9204   1.9399   1.9507   1.9552
  1.9578   1.9703   1.9968   2.0248   2.0291   2.0559   2.0663   2.0895
  2.0978   2.1165   2.1376   2.1750   2.2267   2.2313   2.2354   2.2600
  2.2720   2.2802   2.2868   2.2931   2.3084   2.3170   2.3318   2.3703
  2.4000   2.4214   2.4330   2.4367   2.4700   2.4766   2.5061   2.5175
  2.5369   2.5406   2.5588   2.5708   2.5940   2.6113   2.6302   2.6509
  2.6670   2.6791   2.7183   2.7294   2.7362   2.7432   2.7522   2.7585
  2.7680   2.7751   2.7812   2.7995   2.8086   2.8299   2.8387   2.8860
  2.9130   2.9686   2.9809   3.0531   3.0571   3.0784   3.1227   3.1299
  3.1596   3.1680   3.2040   3.2173   3.2615   3.3329   3.3540   3.3599
  3.4892   3.5126   3.5725   3.6497   3.7109   3.7670   3.7967   3.8264
  3.9113   4.0940   4.1028   4.1193   4.3769   4.7979   4.8217   9.7533
  9.7656   9.7861   9.7915   9.8064  23.3900  23.5562  23.8222  23.8551
 23.8826  23.9078  23.9698  24.0294  24.0392  24.0491  24.0929  24.1355
 25.7771  25.8184  25.8310  25.8606  25.8900  26.0791  26.1018  26.1418
 26.1630  26.3146  26.4981  26.5991  26.6330  26.7009  26.8074 215.7452
215.7562 215.7810 215.7871 215.8065
 --------------------------------------------------------------

          Ground-State Mulliken Net Atomic Charges

     Atom                 Charge (a.u.)
  ----------------------------------------
      1 C                     0.249483
      2 C                    -0.231273
      3 Cl                    0.491022
      4 C                    -1.022716
      5 H                     0.230084
      6 C                     0.115001
      7 Cl                    0.511140
      8 C                     0.366372
      9 Cl                    0.605814
     10 C                    -1.204101
     11 H                     0.233354
     12 C                     0.080702
     13 C                    -0.968278
     14 H                     0.202862
     15 C                     0.327310
     16 Cl                    0.481671
     17 C                    -0.941614
     18 H                     0.206060
     19 C                     0.481692
     20 Cl                    0.470703
     21 C                    -0.890062
     22 H                     0.204775
  ----------------------------------------
  Sum of atomic charges =     0.000000

 -----------------------------------------------------------------
                    Cartesian Multipole Moments
 -----------------------------------------------------------------
    Charge (ESU x 10^10)
                 0.0000
    Dipole Moment (Debye)
         X       0.1512      Y       0.0883      Z      -0.0166
       Tot       0.1758
    Quadrupole Moments (Debye-Ang)
        XX    -138.3773     XY       2.8534     YY    -133.2986
        XZ       1.6506     YZ       0.7104     ZZ    -134.8847
    Octopole Moments (Debye-Ang^2)
       XXX     -13.1283    XXY       9.1479    XYY      14.9652
       YYY       3.7151    XXZ       6.4866    XYZ       0.2318
       YYZ      -0.2002    XZZ       7.4200    YZZ       0.2021
       ZZZ       0.8288
    Hexadecapole Moments (Debye-Ang^3)
      XXXX   -7734.1134   XXXY      37.2316   XXYY   -1681.9047
      XYYY     -30.4145   YYYY   -2209.7768   XXXZ      13.6072
      XXYZ      26.6308   XYYZ      -2.9737   YYYZ       5.1059
      XXZZ   -1459.4269   XYZZ      -9.4448   YYZZ    -489.4645
      XZZZ      -9.7726   YZZZ       1.7999   ZZZZ    -802.5763
 -----------------------------------------------------------------
 Calculating MO derivatives via CPSCF
    1     0    69    0.0202693  
    2     0    69    0.0060415  
    3     0    69    0.0005948  
    4     1    68    0.0000460  
    5    66     3    0.0000035  
    6    69     0    0.0000002  Converged
 Time for AOints: 1015.2 s (CPU) 1015.3 s (wall)
 ------------------------------------------------------------------------------
                     AOints        : Timing summary (seconds)
 ------------------------------------------------------------------------------
     job step          cpu (% of tot)      sys (% of tot)     wall (% of tot)
 ------------------------------------------------------------------------------
  AOints            0.1015E+04 ( 9.2)   0.1000E-04 ( 2.8)   0.1015E+04 ( 9.2)
 ------------------------------------------------------------------------------
   Grand Totals     0.1103E+05          0.3630E-03          0.1103E+05
 ------------------------------------------------------------------------------
 Polarizability Matrix (a.u.)
            1           2           3
    1-287.2080612   6.6721314   0.8669952
    2   6.6721314-208.3537660   0.3896733
    3   0.8669952   0.3896733-135.7458961
 Calculating analytic Hessian of the SCF energy

 Direct stationary perturbation theory relativistic correction:

 rels  =       3.985472183774
 relv  =     -15.199758873695
 rel2e =       4.065590787583
 E_rel =      -7.148695902338

 Hessian of the SCF Energy
            1           2           3           4           5           6
    1   0.6387086   0.0038820  -0.0042224  -0.1571650  -0.0927270  -0.0525810
    2   0.0038820   0.5372647   0.1806379  -0.0450823  -0.2029102  -0.0756130
    3  -0.0042224   0.1806379   0.2512191  -0.0247262  -0.0726580  -0.0999713
    4  -0.1571650  -0.0450823  -0.0247262   0.6029458   0.0544852   0.0204929
    5  -0.0927270  -0.2029102  -0.0726580   0.0544852   0.4293154   0.1697558
    6  -0.0525810  -0.0756130  -0.0999713   0.0204929   0.1697558   0.2077466
    7   0.0037091  -0.0001885   0.0000454  -0.0710325   0.0424838   0.0256982
    8   0.0201088  -0.0249866  -0.0165666   0.0421876  -0.0954278  -0.0427927
    9   0.0110106  -0.0153299  -0.0060533   0.0261981  -0.0433233  -0.0461141
   10  -0.0198243  -0.0661756  -0.0342042  -0.3225932   0.0024228   0.0044818
   11  -0.0266349   0.0199654   0.0074274  -0.0546304  -0.1010158  -0.0224018
   12  -0.0136208   0.0091330   0.0109458  -0.0257494  -0.0233782  -0.0705636
   13  -0.0052490   0.0007716   0.0005137  -0.0097519  -0.0242173  -0.0131258
   14   0.0002157   0.0020196  -0.0017046   0.0017680   0.0017752  -0.0006976
   15   0.0004488  -0.0014409   0.0043178   0.0007886  -0.0006087   0.0027345
   16   0.0030113   0.0028105   0.0013457  -0.0370221   0.0182458   0.0112194
   17   0.0029160  -0.0555941  -0.0282811   0.0714639   0.0326585   0.0136283
   18   0.0013782  -0.0292229  -0.0164624   0.0389474   0.0147574   0.0118950
   19  -0.0019656  -0.0003677  -0.0002304   0.0043125   0.0022893   0.0011912
   20   0.0001078   0.0010061   0.0009624  -0.0005011  -0.0010532  -0.0030980
   21   0.0000137   0.0009157  -0.0004053  -0.0001181  -0.0030734   0.0032064
   22  -0.0339777   0.0655919   0.0345232  -0.0517492  -0.0310106  -0.0159092
   23   0.0179808   0.0320639   0.0137277  -0.0314787  -0.0195778  -0.0086251
   24   0.0103418   0.0142851   0.0117137  -0.0161099  -0.0083835  -0.0070332
   25  -0.0022498  -0.0041565  -0.0020057   0.0009861   0.0007896   0.0002236
   26  -0.0004614   0.0031224  -0.0009014   0.0000923   0.0000685   0.0007315
   27  -0.0002765  -0.0008801   0.0042210  -0.0000218   0.0004181  -0.0003182
   28  -0.1783431   0.0472381   0.0287383   0.0624807   0.0324375   0.0164800
   29   0.1034953  -0.2081743  -0.0775832  -0.0138755  -0.0437606  -0.0281573
   30   0.0606932  -0.0771415  -0.1017355  -0.0085948  -0.0288450  -0.0073906
   31   0.0097206   0.0150479   0.0078945  -0.0012958   0.0019830   0.0012356
   32  -0.0093047  -0.0135306  -0.0094274   0.0025233  -0.0000160  -0.0029868
   33  -0.0058397  -0.0094132  -0.0008850   0.0014937  -0.0028775   0.0040004
   34  -0.2133631  -0.0117231  -0.0047093  -0.0166805  -0.0146896  -0.0029864
   35  -0.0142938  -0.0931243  -0.0003558  -0.0262905   0.0003361  -0.0001362
   36  -0.0059913  -0.0003118  -0.0659955  -0.0124120  -0.0010653   0.0017738
   37  -0.0272031   0.0212659  -0.0146554   0.0014541   0.0041519   0.0000123
   38   0.0062488   0.0078788  -0.0012740  -0.0023279  -0.0016506   0.0002033
   39  -0.0012812   0.0008329   0.0036796   0.0010488  -0.0014904  -0.0005517
   40   0.0011248   0.0004427   0.0003910  -0.0001292  -0.0000150  -0.0002235
   41  -0.0011743  -0.0003705  -0.0019209  -0.0000341   0.0003156   0.0001187
   42   0.0004516  -0.0021950  -0.0028298  -0.0016203   0.0011760   0.0004273
   43   0.0018861   0.0019550  -0.0012059  -0.0012105  -0.0009482   0.0006333
   44   0.0032855  -0.0002827   0.0043852  -0.0002497  -0.0003159   0.0002232
   45  -0.0017022   0.0044145   0.0039171   0.0012601  -0.0003016  -0.0002095
   46   0.0002969   0.0011576  -0.0007405  -0.0002240   0.0005368   0.0004087
   47  -0.0006441  -0.0003328   0.0002478   0.0003025  -0.0005147  -0.0003611
   48   0.0002889   0.0003296  -0.0002142  -0.0001101   0.0003620   0.0001971
   49  -0.0002576   0.0001780   0.0003378  -0.0002442   0.0009939   0.0001894
   50  -0.0002193  -0.0011763  -0.0003096   0.0005454   0.0002484  -0.0004751
   51   0.0000318  -0.0000803  -0.0011155  -0.0005448   0.0001117   0.0004598
   52  -0.0000586  -0.0000182   0.0000407   0.0000389  -0.0000025   0.0000148
   53   0.0000430   0.0000485  -0.0001860  -0.0000378  -0.0000605  -0.0000132
   54   0.0000931  -0.0001040  -0.0002704  -0.0001637  -0.0000069   0.0000106
   55   0.0020280  -0.0017348  -0.0002844   0.0003189  -0.0008476  -0.0003099
   56  -0.0024835  -0.0017170   0.0037515  -0.0000223   0.0001443   0.0000432
   57   0.0006491   0.0041980   0.0042391   0.0013830   0.0004674  -0.0001196
   58   0.0003682  -0.0012541   0.0004848  -0.0004666   0.0003980   0.0002170
   59   0.0007614  -0.0007158   0.0002850  -0.0002849   0.0003111   0.0002596
   60  -0.0003818   0.0002782  -0.0000246   0.0001241  -0.0001172  -0.0000780
   61  -0.0220301  -0.0293670   0.0118352  -0.0032490   0.0034406   0.0027662
   62  -0.0132036  -0.0003928   0.0014780   0.0022015   0.0016402   0.0006719
   63   0.0003722  -0.0012855   0.0042174  -0.0010611  -0.0009047  -0.0003778
   64   0.0008416  -0.0002737   0.0008353   0.0002676  -0.0001990  -0.0001172
   65   0.0020945  -0.0000703  -0.0017448  -0.0007571  -0.0005086  -0.0002694
   66   0.0001228  -0.0020038  -0.0025059  -0.0005097  -0.0000094   0.0002734
            7           8           9          10          11          12
    1   0.0037091   0.0201088   0.0110106  -0.0198243  -0.0266349  -0.0136208
    2  -0.0001885  -0.0249866  -0.0153299  -0.0661756   0.0199654   0.0091330
    3   0.0000454  -0.0165666  -0.0060533  -0.0342042   0.0074274   0.0109458
    4  -0.0710325   0.0421876   0.0261981  -0.3225932  -0.0546304  -0.0257494
    5   0.0424838  -0.0954278  -0.0433233   0.0024228  -0.1010158  -0.0233782
    6   0.0256982  -0.0427927  -0.0461141   0.0044818  -0.0224018  -0.0705636
    7   0.0949477  -0.0700425  -0.0405805  -0.0242598   0.0331220   0.0191455
    8  -0.0700425   0.1313491   0.0709476   0.0116196  -0.0097632  -0.0080164
    9  -0.0405805   0.0709476   0.0525530   0.0069042  -0.0084558  -0.0005843
   10  -0.0242598   0.0116196   0.0069042   0.6774201   0.0354413   0.0108412
   11   0.0331220  -0.0097632  -0.0084558   0.0354413   0.5923989   0.2530531
   12   0.0191455  -0.0080164  -0.0005843   0.0108412   0.2530531   0.2581308
   13   0.0006155  -0.0004335  -0.0003256  -0.1105773  -0.1023525  -0.0544077
   14   0.0012216   0.0002007   0.0014726  -0.1025541  -0.2318336  -0.1057730
   15   0.0006131   0.0015430  -0.0017970  -0.0541007  -0.1061799  -0.0911310
   16  -0.0013312  -0.0010504  -0.0005453  -0.1659903   0.1110649   0.0609043
   17  -0.0040794   0.0025778  -0.0011316   0.0523611  -0.2202051  -0.0879906
   18  -0.0019757  -0.0010926   0.0040179   0.0290327  -0.0879780  -0.1051194
   19  -0.0014455   0.0008918   0.0005006  -0.0424910  -0.0003279   0.0006681
   20   0.0006200  -0.0000973  -0.0000778   0.0202882   0.0048678   0.0000272
   21   0.0003156  -0.0001314  -0.0000139   0.0114561   0.0003983   0.0041434
   22   0.0013794   0.0005035   0.0002052   0.0613642  -0.0146095  -0.0083362
   23   0.0010271   0.0003802   0.0005811   0.0321653  -0.0404851  -0.0253005
   24   0.0005043   0.0004573  -0.0003629   0.0163074  -0.0249919  -0.0063171
   25  -0.0005115   0.0008858   0.0005309  -0.0008780  -0.0008318  -0.0003262
   26   0.0009147  -0.0011839  -0.0005312  -0.0053892  -0.0004252  -0.0021967
   27   0.0005158  -0.0004027  -0.0006636  -0.0025732  -0.0022154   0.0025628
   28  -0.0011498  -0.0058797  -0.0029397  -0.0531089   0.0202907   0.0114018
   29  -0.0006049  -0.0004211  -0.0023224   0.0196903  -0.0108259  -0.0052781
   30  -0.0004332  -0.0024839   0.0024920   0.0116127  -0.0052431  -0.0042163
   31  -0.0000087   0.0012480   0.0007010  -0.0006815   0.0006918   0.0003101
   32  -0.0000435  -0.0008405  -0.0005220   0.0006983  -0.0000252   0.0006058
   33  -0.0000327  -0.0004465  -0.0000662   0.0001404   0.0006019  -0.0008254
   34  -0.0015166   0.0026440   0.0010019   0.0030153  -0.0004494  -0.0003540
   35  -0.0023119  -0.0011235   0.0004994  -0.0012964  -0.0025067  -0.0046463
   36  -0.0012379   0.0009102  -0.0014121  -0.0000275  -0.0041830   0.0033792
   37  -0.0011579  -0.0021072  -0.0021252  -0.0007576  -0.0001847   0.0007515
   38  -0.0015522  -0.0013816  -0.0012256   0.0008312  -0.0002484  -0.0002030
   39  -0.0029243  -0.0009909  -0.0017310   0.0004118   0.0002916  -0.0000938
   40  -0.0000997  -0.0002889  -0.0006459  -0.0002157   0.0000311   0.0000825
   41  -0.0006336   0.0000020  -0.0008274   0.0001847  -0.0000684   0.0000563
   42   0.0005613  -0.0004222  -0.0002036   0.0000710  -0.0002771  -0.0000861
   43   0.0012699   0.0009583   0.0006250   0.0005674  -0.0001532   0.0000487
   44  -0.0000586   0.0001661  -0.0001095   0.0001980  -0.0001853  -0.0000366
   45  -0.0003504  -0.0003269  -0.0001649  -0.0001931   0.0001738  -0.0000084
   46   0.0000301  -0.0002860  -0.0002262  -0.0000417  -0.0001227  -0.0000478
   47   0.0000171   0.0003179   0.0002240  -0.0000010   0.0001532   0.0000479
   48  -0.0000172  -0.0001766  -0.0001657  -0.0000619  -0.0000617  -0.0000374
   49   0.0001570  -0.0002402  -0.0001336  -0.0001101  -0.0001315   0.0000139
   50  -0.0006104  -0.0004582  -0.0002287  -0.0003233   0.0001354   0.0000382
   51   0.0005779   0.0003239   0.0001945   0.0001429  -0.0001041  -0.0000827
   52  -0.0000143  -0.0000009  -0.0000189  -0.0000085   0.0000046  -0.0000045
   53  -0.0000192   0.0000232   0.0000087   0.0000644  -0.0000175  -0.0000147
   54   0.0000522   0.0000023   0.0000528   0.0000722  -0.0000457  -0.0000232
   55  -0.0008100  -0.0004164  -0.0002483  -0.0001717   0.0001469   0.0000953
   56   0.0004087   0.0000969   0.0001399   0.0001362   0.0002112  -0.0001891
   57  -0.0000559  -0.0003183  -0.0001957  -0.0003884   0.0004708   0.0003683
   58   0.0000277  -0.0001059  -0.0000688  -0.0000319  -0.0001036  -0.0001030
   59  -0.0001179  -0.0001130  -0.0001305  -0.0000748  -0.0000382  -0.0000905
   60   0.0000550   0.0000051   0.0000379   0.0000414   0.0000326   0.0000253
   61   0.0012586  -0.0003008   0.0000742  -0.0006445  -0.0003070  -0.0013554
   62   0.0005146   0.0005527   0.0003286  -0.0006620   0.0001855   0.0001871
   63  -0.0005319   0.0000638   0.0002955   0.0000185  -0.0000672  -0.0003401
   64  -0.0000571   0.0001043   0.0001067   0.0000241   0.0000470   0.0000426
   65  -0.0000663   0.0001295   0.0000144   0.0003730  -0.0002744  -0.0000354
   66   0.0000547  -0.0000853  -0.0001157   0.0000152  -0.0002466  -0.0001249
           13          14          15          16          17          18
    1  -0.0052490   0.0002157   0.0004488   0.0030113   0.0029160   0.0013782
    2   0.0007716   0.0020196  -0.0014409   0.0028105  -0.0555941  -0.0292229
    3   0.0005137  -0.0017046   0.0043178   0.0013457  -0.0282811  -0.0164624
    4  -0.0097519   0.0017680   0.0007886  -0.0370221   0.0714639   0.0389474
    5  -0.0242173   0.0017752  -0.0006087   0.0182458   0.0326585   0.0147574
    6  -0.0131258  -0.0006976   0.0027345   0.0112194   0.0136283   0.0118950
    7   0.0006155   0.0012216   0.0006131  -0.0013312  -0.0040794  -0.0019757
    8  -0.0004335   0.0002007   0.0015430  -0.0010504   0.0025778  -0.0010926
    9  -0.0003256   0.0014726  -0.0017970  -0.0005453  -0.0011316   0.0040179
   10  -0.1105773  -0.1025541  -0.0541007  -0.1659903   0.0523611   0.0290327
   11  -0.1023525  -0.2318336  -0.1061799   0.1110649  -0.2202051  -0.0879780
   12  -0.0544077  -0.1057730  -0.0911310   0.0609043  -0.0879906  -0.1051194
   13   0.1172866   0.1070925   0.0569904   0.0095013   0.0154799   0.0082379
   14   0.1070925   0.2415997   0.1168668  -0.0105737  -0.0138122  -0.0090867
   15   0.0569904   0.1168668   0.0863277  -0.0060136  -0.0087927  -0.0014219
   16   0.0095013  -0.0105737  -0.0060136   0.5174097  -0.0082168  -0.0119058
   17   0.0154799  -0.0138122  -0.0087927  -0.0082168   0.5148973   0.2119031
   18   0.0082379  -0.0090867  -0.0014219  -0.0119058   0.2119031   0.2259353
   19   0.0006198  -0.0006389  -0.0003731  -0.1620527  -0.0127480  -0.0040496
   20   0.0009816   0.0003079   0.0015472  -0.0091775  -0.0368669  -0.0077738
   21   0.0004962   0.0015542  -0.0019486  -0.0021257  -0.0077850  -0.0262919
   22  -0.0015590   0.0027583   0.0012338  -0.1366748  -0.0446215  -0.0215952
   23   0.0019012   0.0000886  -0.0029870  -0.1012333  -0.2201249  -0.0826758
   24   0.0010823  -0.0028452   0.0035734  -0.0520252  -0.0835666  -0.1023956
   25   0.0000539  -0.0000662  -0.0000217  -0.0003638  -0.0004432  -0.0001414
   26   0.0012142  -0.0006414  -0.0004568   0.0219070  -0.0266496  -0.0159492
   27   0.0006210  -0.0004247  -0.0000444   0.0115842  -0.0152976  -0.0053762
   28  -0.0006777   0.0005673   0.0005467  -0.0213640  -0.0725876  -0.0382655
   29   0.0007678   0.0000133   0.0006614  -0.0239445   0.0214674   0.0083707
   30   0.0003929   0.0006851  -0.0008791  -0.0127735   0.0087588   0.0118033
   31   0.0000284  -0.0000411  -0.0000118  -0.0042605   0.0007741   0.0006585
   32  -0.0000580  -0.0000021  -0.0000601  -0.0000152   0.0020633  -0.0016919
   33  -0.0000191  -0.0000448   0.0000530   0.0001974  -0.0019783   0.0041176
   34   0.0001900   0.0002194   0.0000321  -0.0019846  -0.0003563  -0.0002379
   35  -0.0011231   0.0002214  -0.0000007   0.0000740  -0.0012807  -0.0001081
   36  -0.0004473  -0.0000238   0.0002464   0.0000912   0.0003355  -0.0010192
   37  -0.0000711  -0.0000320   0.0000896   0.0008171   0.0001085  -0.0001194
   38  -0.0000552   0.0000625  -0.0000740  -0.0004206   0.0004105   0.0002402
   39   0.0000732   0.0000274  -0.0000296  -0.0000481   0.0002297   0.0002478
   40   0.0000087   0.0000064  -0.0000303  -0.0001010  -0.0001864  -0.0000873
   41  -0.0000020  -0.0000099  -0.0000062   0.0000630   0.0001320   0.0001327
   42  -0.0000675  -0.0000054  -0.0000002  -0.0000755  -0.0000515   0.0000419
   43   0.0000224  -0.0000264  -0.0000783  -0.0006067   0.0001575   0.0000502
   44   0.0000093   0.0000151  -0.0000385   0.0002736   0.0002949   0.0000263
   45   0.0000817  -0.0000173   0.0000162  -0.0002054  -0.0002234  -0.0002692
   46  -0.0000443   0.0000052  -0.0000013   0.0002917   0.0001089   0.0000548
   47   0.0000395  -0.0000091   0.0000108  -0.0002509  -0.0001340  -0.0000405
   48  -0.0000307   0.0000059   0.0000034   0.0001943   0.0000521   0.0000254
   49  -0.0000539   0.0000064   0.0000186   0.0003557   0.0001591   0.0000694
   50  -0.0000149   0.0000069   0.0000524   0.0000869  -0.0002893  -0.0000325
   51  -0.0000281   0.0000043  -0.0000258  -0.0000323   0.0001299   0.0001060
   52   0.0000008   0.0000005   0.0000002   0.0000031  -0.0000058  -0.0000177
   53   0.0000000   0.0000004  -0.0000033  -0.0000010   0.0000501   0.0000407
   54  -0.0000042   0.0000013  -0.0000097  -0.0000025   0.0000609   0.0000523
   55   0.0000180   0.0000286  -0.0000024  -0.0003931  -0.0005575  -0.0001682
   56   0.0000295  -0.0000313  -0.0000170  -0.0004198  -0.0000657  -0.0000851
   57   0.0000810  -0.0000231   0.0000388   0.0002140  -0.0002295  -0.0003124
   58  -0.0000468   0.0000019   0.0000038   0.0002350   0.0001467   0.0000067
   59  -0.0000406  -0.0000001   0.0000094   0.0003204   0.0001229   0.0000644
   60   0.0000213   0.0000014  -0.0000127  -0.0001628  -0.0001060   0.0000008
   61  -0.0003290   0.0000303  -0.0001049   0.0006063   0.0001107   0.0000970
   62   0.0000330   0.0000322  -0.0000293   0.0005602   0.0000096   0.0000256
   63  -0.0001092   0.0000163   0.0000006   0.0001383   0.0002364   0.0004169
   64   0.0000147   0.0000106  -0.0000273  -0.0000847   0.0000182   0.0000303
   65  -0.0000231  -0.0000039   0.0000042  -0.0001034   0.0003358   0.0001750
   66  -0.0000265   0.0000108  -0.0000118   0.0000289   0.0001015   0.0000096
           19          20          21          22          23          24
    1  -0.0019656   0.0001078   0.0000137  -0.0339777   0.0179808   0.0103418
    2  -0.0003677   0.0010061   0.0009157   0.0655919   0.0320639   0.0142851
    3  -0.0002304   0.0009624  -0.0004053   0.0345232   0.0137277   0.0117137
    4   0.0043125  -0.0005011  -0.0001181  -0.0517492  -0.0314787  -0.0161099
    5   0.0022893  -0.0010532  -0.0030734  -0.0310106  -0.0195778  -0.0083835
    6   0.0011912  -0.0030980   0.0032064  -0.0159092  -0.0086251  -0.0070332
    7  -0.0014455   0.0006200   0.0003156   0.0013794   0.0010271   0.0005043
    8   0.0008918  -0.0000973  -0.0001314   0.0005035   0.0003802   0.0004573
    9   0.0005006  -0.0000778  -0.0000139   0.0002052   0.0005811  -0.0003629
   10  -0.0424910   0.0202882   0.0114561   0.0613642   0.0321653   0.0163074
   11  -0.0003279   0.0048678   0.0003983  -0.0146095  -0.0404851  -0.0249919
   12   0.0006681   0.0000272   0.0041434  -0.0083362  -0.0253005  -0.0063171
   13   0.0006198   0.0009816   0.0004962  -0.0015590   0.0019012   0.0010823
   14  -0.0006389   0.0003079   0.0015542   0.0027583   0.0000886  -0.0028452
   15  -0.0003731   0.0015472  -0.0019486   0.0012338  -0.0029870   0.0035734
   16  -0.1620527  -0.0091775  -0.0021257  -0.1366748  -0.1012333  -0.0520252
   17  -0.0127480  -0.0368669  -0.0077850  -0.0446215  -0.2201249  -0.0835666
   18  -0.0040496  -0.0077738  -0.0262919  -0.0215952  -0.0826758  -0.1023956
   19   0.2342691   0.0163539   0.0043191  -0.0341932  -0.0012873  -0.0000223
   20   0.0163539   0.0378100   0.0140638  -0.0235226  -0.0004901  -0.0014656
   21   0.0043191   0.0140638   0.0186674  -0.0116433  -0.0018773   0.0022433
   22  -0.0341932  -0.0235226  -0.0116433   0.5992530   0.0462380   0.0172365
   23  -0.0012873  -0.0004901  -0.0018773   0.0462380   0.4531668   0.1782162
   24  -0.0000223  -0.0014656   0.0022433   0.0172365   0.1782162   0.2071839
   25   0.0018393  -0.0055072  -0.0029320  -0.0751688   0.0506893   0.0270619
   26  -0.0005905  -0.0029732  -0.0009545   0.0471864  -0.1037276  -0.0439289
   27  -0.0002782  -0.0009817  -0.0015258   0.0250653  -0.0440653  -0.0451388
   28   0.0026025   0.0013432   0.0006430  -0.3196123   0.0071536   0.0079616
   29  -0.0038233  -0.0028346  -0.0033774  -0.0514106  -0.1016258  -0.0222493
   30  -0.0019552  -0.0034964   0.0020354  -0.0227323  -0.0227669  -0.0708132
   31  -0.0011973  -0.0009121  -0.0004805  -0.0109189  -0.0249057  -0.0134107
   32   0.0002972   0.0002704   0.0000340   0.0016161   0.0010825  -0.0010488
   33   0.0002436   0.0000994   0.0001768   0.0015616  -0.0005018   0.0029056
   34   0.0010659   0.0000520   0.0001241   0.0022713   0.0026658   0.0009421
   35   0.0000535   0.0001100   0.0001956   0.0023376  -0.0007766  -0.0041349
   36   0.0000285   0.0002250  -0.0002424   0.0005359  -0.0039449   0.0045590
   37  -0.0006963  -0.0000327  -0.0001132  -0.0003048  -0.0006774   0.0013447
   38  -0.0001531  -0.0000861   0.0000379   0.0001421   0.0000131  -0.0000353
   39   0.0000030  -0.0000029   0.0000181   0.0000757   0.0001464  -0.0002701
   40   0.0000839   0.0000117   0.0000012   0.0001119   0.0002005   0.0000431
   41  -0.0000792  -0.0000046  -0.0000234  -0.0001136  -0.0002386  -0.0000502
   42   0.0000392  -0.0000081  -0.0000222   0.0000365  -0.0000342  -0.0000300
   43   0.0004916   0.0000133   0.0000422  -0.0004542   0.0002787  -0.0000536
   44  -0.0002988  -0.0000722   0.0000137   0.0000214  -0.0001701  -0.0005740
   45   0.0004149   0.0000586   0.0000185   0.0000849   0.0005818   0.0006582
   46  -0.0003371  -0.0000436  -0.0000246   0.0001029  -0.0003118  -0.0000441
   47   0.0002994   0.0000497   0.0000179  -0.0000939   0.0002796   0.0001198
   48  -0.0002271  -0.0000288  -0.0000138   0.0000513  -0.0002120  -0.0000904
   49  -0.0004019  -0.0000591  -0.0000103  -0.0000260  -0.0003194  -0.0004041
   50  -0.0000719   0.0000397  -0.0000426   0.0003719   0.0000816   0.0002279
   51  -0.0000335  -0.0000399   0.0000123  -0.0001762  -0.0001145  -0.0002662
   52   0.0000005   0.0000012   0.0000012   0.0000251  -0.0000165   0.0000272
   53   0.0000025  -0.0000012   0.0000011  -0.0000751  -0.0000138  -0.0000096
   54   0.0000024  -0.0000055  -0.0000009  -0.0000728  -0.0000319  -0.0000377
   55   0.0004337   0.0001221  -0.0000291   0.0004271   0.0007525   0.0008249
   56   0.0004553   0.0000409   0.0000604  -0.0004525   0.0005549   0.0001537
   57  -0.0003591  -0.0000244  -0.0000055   0.0006579  -0.0000279  -0.0000498
   58  -0.0002764  -0.0000378  -0.0000015   0.0000572  -0.0003184  -0.0001592
   59  -0.0003943  -0.0000424  -0.0000115   0.0001682  -0.0004149  -0.0002608
   60   0.0001918   0.0000252   0.0000038  -0.0000385   0.0002407   0.0000798
   61  -0.0007258  -0.0001154   0.0000617  -0.0001679  -0.0005885  -0.0014070
   62   0.0000264   0.0000186  -0.0000258  -0.0004148  -0.0000829   0.0000953
   63  -0.0000420   0.0000244  -0.0000371  -0.0008049   0.0000507  -0.0001154
   64   0.0000640   0.0000143   0.0000044  -0.0001943   0.0000903  -0.0000383
   65   0.0001117   0.0000009   0.0000098  -0.0006068   0.0000182  -0.0000081
   66  -0.0000319  -0.0000302  -0.0000181   0.0000392  -0.0003819   0.0000016
           25          26          27          28          29          30
    1  -0.0022498  -0.0004614  -0.0002765  -0.1783431   0.1034953   0.0606932
    2  -0.0041565   0.0031224  -0.0008801   0.0472381  -0.2081743  -0.0771415
    3  -0.0020057  -0.0009014   0.0042210   0.0287383  -0.0775832  -0.1017355
    4   0.0009861   0.0000923  -0.0000218   0.0624807  -0.0138755  -0.0085948
    5   0.0007896   0.0000685   0.0004181   0.0324375  -0.0437606  -0.0288450
    6   0.0002236   0.0007315  -0.0003182   0.0164800  -0.0281573  -0.0073906
    7  -0.0005115   0.0009147   0.0005158  -0.0011498  -0.0006049  -0.0004332
    8   0.0008858  -0.0011839  -0.0004027  -0.0058797  -0.0004211  -0.0024839
    9   0.0005309  -0.0005312  -0.0006636  -0.0029397  -0.0023224   0.0024920
   10  -0.0008780  -0.0053892  -0.0025732  -0.0531089   0.0196903   0.0116127
   11  -0.0008318  -0.0004252  -0.0022154   0.0202907  -0.0108259  -0.0052431
   12  -0.0003262  -0.0021967   0.0025628   0.0114018  -0.0052781  -0.0042163
   13   0.0000539   0.0012142   0.0006210  -0.0006777   0.0007678   0.0003929
   14  -0.0000662  -0.0006414  -0.0004247   0.0005673   0.0000133   0.0006851
   15  -0.0000217  -0.0004568  -0.0000444   0.0005467   0.0006614  -0.0008791
   16  -0.0003638   0.0219070   0.0115842  -0.0213640  -0.0239445  -0.0127735
   17  -0.0004432  -0.0266496  -0.0152976  -0.0725876   0.0214674   0.0087588
   18  -0.0001414  -0.0159492  -0.0053762  -0.0382655   0.0083707   0.0118033
   19   0.0018393  -0.0005905  -0.0002782   0.0026025  -0.0038233  -0.0019552
   20  -0.0055072  -0.0029732  -0.0009817   0.0013432  -0.0028346  -0.0034964
   21  -0.0029320  -0.0009545  -0.0015258   0.0006430  -0.0033774   0.0020354
   22  -0.0751688   0.0471864   0.0250653  -0.3196123  -0.0514106  -0.0227323
   23   0.0506893  -0.1037276  -0.0440653   0.0071536  -0.1016258  -0.0227669
   24   0.0270619  -0.0439289  -0.0451388   0.0079616  -0.0222493  -0.0708132
   25   0.0994160  -0.0764917  -0.0412269  -0.0235028   0.0329860   0.0178934
   26  -0.0764917   0.1419084   0.0702300   0.0120750  -0.0094883  -0.0073803
   27  -0.0412269   0.0702300   0.0483740   0.0067325  -0.0076446  -0.0002297
   28  -0.0235028   0.0120750   0.0067325   0.6739868   0.0316689   0.0104287
   29   0.0329860  -0.0094883  -0.0076446   0.0316689   0.5801021   0.2431757
   30   0.0178934  -0.0073803  -0.0002297   0.0104287   0.2431757   0.2572061
   31   0.0007920  -0.0005068  -0.0003218  -0.1082449  -0.0983315  -0.0536812
   32   0.0011200   0.0003336   0.0014996  -0.0992762  -0.2297290  -0.1054034
   33   0.0005057   0.0015191  -0.0017906  -0.0545539  -0.1061090  -0.0923018
   34   0.0002423  -0.0005300  -0.0001555  -0.0303012   0.0091057   0.0003834
   35   0.0011407  -0.0004176  -0.0002683   0.0237706   0.0065849   0.0006171
   36   0.0005226  -0.0001732  -0.0000346   0.0120837   0.0011244   0.0039923
   37  -0.0004647   0.0003497   0.0002066  -0.0012002  -0.0032413  -0.0015961
   38  -0.0001676   0.0001044   0.0000719  -0.0026543   0.0009575   0.0002436
   39   0.0000234  -0.0000238   0.0000178   0.0015544  -0.0006710   0.0000129
   40   0.0000381  -0.0000785  -0.0000275  -0.0001739   0.0000987   0.0001134
   41   0.0000160   0.0000140  -0.0000018   0.0006575  -0.0001573  -0.0001207
   42   0.0000974  -0.0001161  -0.0000781   0.0003545  -0.0000168   0.0001501
   43   0.0002788  -0.0003142  -0.0001634  -0.0003267   0.0008304   0.0002221
   44  -0.0001793   0.0001984   0.0001113  -0.0007588   0.0003639   0.0000192
   45  -0.0000002  -0.0000892  -0.0000559  -0.0012398  -0.0001479  -0.0003555
   46  -0.0001787   0.0001779   0.0001043  -0.0004290  -0.0002032  -0.0000898
   47   0.0001430  -0.0001382  -0.0000829   0.0002508   0.0000892   0.0000372
   48  -0.0001031   0.0001075   0.0000689  -0.0002474  -0.0000613   0.0000021
   49  -0.0001834   0.0002236   0.0001014  -0.0002526  -0.0007277   0.0001646
   50  -0.0000791   0.0000836   0.0000669   0.0001420  -0.0002425  -0.0004123
   51   0.0000309  -0.0000313  -0.0000146   0.0000683   0.0000572   0.0003904
   52  -0.0000025   0.0000044   0.0000030   0.0000089   0.0000145  -0.0000092
   53   0.0000071  -0.0000073  -0.0000065   0.0000566   0.0000094  -0.0000442
   54   0.0000135  -0.0000113  -0.0000123   0.0000653   0.0000180   0.0000085
   55   0.0001473  -0.0002220  -0.0000748   0.0000367   0.0002954  -0.0009761
   56   0.0003111  -0.0003753  -0.0002070   0.0004214   0.0000675  -0.0001315
   57  -0.0002021   0.0002125   0.0001092  -0.0012254  -0.0003302  -0.0001083
   58  -0.0001375   0.0001754   0.0000832  -0.0000889  -0.0000273  -0.0000640
   59  -0.0002313   0.0002887   0.0001491  -0.0002590  -0.0000891  -0.0000926
   60   0.0001024  -0.0001302  -0.0000591   0.0000913   0.0000040   0.0000083
   61  -0.0001819   0.0003020   0.0001042  -0.0001946  -0.0026126   0.0007943
   62  -0.0000193   0.0000139  -0.0000042   0.0030865  -0.0027963   0.0001799
   63  -0.0000651   0.0000781   0.0000014   0.0008002  -0.0001141  -0.0003141
   64   0.0000299  -0.0000383  -0.0000019  -0.0001435  -0.0001615   0.0002020
   65   0.0000848  -0.0001084  -0.0000642   0.0002598   0.0004935  -0.0001549
   66   0.0000188  -0.0000047  -0.0000131   0.0005246   0.0006506   0.0002436
           31          32          33          34          35          36
    1   0.0097206  -0.0093047  -0.0058397  -0.2133631  -0.0142938  -0.0059913
    2   0.0150479  -0.0135306  -0.0094132  -0.0117231  -0.0931243  -0.0003118
    3   0.0078945  -0.0094274  -0.0008850  -0.0047093  -0.0003558  -0.0659955
    4  -0.0012958   0.0025233   0.0014937  -0.0166805  -0.0262905  -0.0124120
    5   0.0019830  -0.0000160  -0.0028775  -0.0146896   0.0003361  -0.0010653
    6   0.0012356  -0.0029868   0.0040004  -0.0029864  -0.0001362   0.0017738
    7  -0.0000087  -0.0000435  -0.0000327  -0.0015166  -0.0023119  -0.0012379
    8   0.0012480  -0.0008405  -0.0004465   0.0026440  -0.0011235   0.0009102
    9   0.0007010  -0.0005220  -0.0000662   0.0010019   0.0004994  -0.0014121
   10  -0.0006815   0.0006983   0.0001404   0.0030153  -0.0012964  -0.0000275
   11   0.0006918  -0.0000252   0.0006019  -0.0004494  -0.0025067  -0.0041830
   12   0.0003101   0.0006058  -0.0008254  -0.0003540  -0.0046463   0.0033792
   13   0.0000284  -0.0000580  -0.0000191   0.0001900  -0.0011231  -0.0004473
   14  -0.0000411  -0.0000021  -0.0000448   0.0002194   0.0002214  -0.0000238
   15  -0.0000118  -0.0000601   0.0000530   0.0000321  -0.0000007   0.0002464
   16  -0.0042605  -0.0000152   0.0001974  -0.0019846   0.0000740   0.0000912
   17   0.0007741   0.0020633  -0.0019783  -0.0003563  -0.0012807   0.0003355
   18   0.0006585  -0.0016919   0.0041176  -0.0002379  -0.0001081  -0.0010192
   19  -0.0011973   0.0002972   0.0002436   0.0010659   0.0000535   0.0000285
   20  -0.0009121   0.0002704   0.0000994   0.0000520   0.0001100   0.0002250
   21  -0.0004805   0.0000340   0.0001768   0.0001241   0.0001956  -0.0002424
   22  -0.0109189   0.0016161   0.0015616   0.0022713   0.0023376   0.0005359
   23  -0.0249057   0.0010825  -0.0005018   0.0026658  -0.0007766  -0.0039449
   24  -0.0134107  -0.0010488   0.0029056   0.0009421  -0.0041349   0.0045590
   25   0.0007920   0.0011200   0.0005057   0.0002423   0.0011407   0.0005226
   26  -0.0005068   0.0003336   0.0015191  -0.0005300  -0.0004176  -0.0001732
   27  -0.0003218   0.0014996  -0.0017906  -0.0001555  -0.0002683  -0.0000346
   28  -0.1082449  -0.0992762  -0.0545539  -0.0303012   0.0237706   0.0120837
   29  -0.0983315  -0.2297290  -0.1061090   0.0091057   0.0065849   0.0011244
   30  -0.0536812  -0.1054034  -0.0923018   0.0003834   0.0006171   0.0039923
   31   0.1155895   0.1038879   0.0562988   0.0007655   0.0009896   0.0004457
   32   0.1038879   0.2406235   0.1167964  -0.0019248  -0.0005267   0.0018472
   33   0.0562988   0.1167964   0.0874359  -0.0002337   0.0019816  -0.0025995
   34   0.0007655  -0.0019248  -0.0002337   0.6251756   0.0146438   0.0404704
   35   0.0009896  -0.0005267   0.0019816   0.0146438   0.5515886  -0.1892810
   36   0.0004457   0.0018472  -0.0025995   0.0404704  -0.1892810   0.2686431
   37   0.0000609   0.0008984  -0.0005395  -0.1755457   0.0419010  -0.0370989
   38   0.0000792  -0.0002145   0.0000608   0.0939449  -0.2012124   0.0879706
   39   0.0000634   0.0002586   0.0000914  -0.0709902   0.0825225  -0.1151572
   40   0.0000183  -0.0000087  -0.0000374   0.0107107   0.0155728  -0.0076985
   41  -0.0000056   0.0000005   0.0000213  -0.0091280  -0.0123675   0.0071874
   42   0.0000520  -0.0000361  -0.0000263   0.0068839   0.0105549  -0.0020589
   43  -0.0000206  -0.0002824   0.0000454  -0.0388822   0.0646737  -0.0419816
   44   0.0001577  -0.0004064   0.0000820   0.0150924   0.0365526  -0.0155412
   45  -0.0000476   0.0001355  -0.0000047  -0.0141590  -0.0102036   0.0094882
   46   0.0000763   0.0000011  -0.0001094  -0.0027088  -0.0055403   0.0021790
   47  -0.0001112   0.0000515   0.0000975  -0.0003849   0.0027522   0.0009644
   48   0.0000315  -0.0000303  -0.0000877  -0.0006142   0.0003882   0.0044523
   49   0.0000361  -0.0001462  -0.0000220   0.0006686   0.0054780  -0.0027496
   50  -0.0001226   0.0003023  -0.0000268   0.0053866  -0.0498459   0.0274814
   51   0.0000787  -0.0002147  -0.0000728  -0.0027157   0.0273206  -0.0177664
   52   0.0000036   0.0000052  -0.0000203   0.0006042   0.0002050   0.0001327
   53  -0.0000064  -0.0000011   0.0000225   0.0002113  -0.0010954  -0.0000689
   54   0.0000095  -0.0000291  -0.0000087   0.0000455   0.0000182  -0.0012914
   55  -0.0003644   0.0006533   0.0000357  -0.0194050  -0.0777992   0.0400732
   56  -0.0001553   0.0001640   0.0004001  -0.0282371   0.0125335  -0.0072156
   57  -0.0000939   0.0000633   0.0000637   0.0127272  -0.0142449   0.0148305
   58   0.0000528  -0.0000753   0.0000022  -0.0035859   0.0037930  -0.0029711
   59   0.0000860  -0.0001216  -0.0000103  -0.0014251   0.0035795   0.0004328
   60  -0.0000138   0.0000688  -0.0000171  -0.0002828   0.0010395   0.0039696
   61  -0.0000102  -0.0004761   0.0005376  -0.1508237  -0.0363863   0.0096737
   62   0.0000180   0.0004678  -0.0004941  -0.0894570  -0.2372829   0.0826127
   63   0.0000235   0.0001999   0.0003739   0.0423590   0.0915130  -0.1060522
   64  -0.0001412  -0.0000901   0.0003462   0.0100804  -0.0095834   0.0063702
   65   0.0001351   0.0000540   0.0002198   0.0143475  -0.0126942   0.0107143
   66   0.0002588  -0.0000586  -0.0005328  -0.0075311   0.0067267  -0.0017060
           37          38          39          40          41          42
    1  -0.0272031   0.0062488  -0.0012812   0.0011248  -0.0011743   0.0004516
    2   0.0212659   0.0078788   0.0008329   0.0004427  -0.0003705  -0.0021950
    3  -0.0146554  -0.0012740   0.0036796   0.0003910  -0.0019209  -0.0028298
    4   0.0014541  -0.0023279   0.0010488  -0.0001292  -0.0000341  -0.0016203
    5   0.0041519  -0.0016506  -0.0014904  -0.0000150   0.0003156   0.0011760
    6   0.0000123   0.0002033  -0.0005517  -0.0002235   0.0001187   0.0004273
    7  -0.0011579  -0.0015522  -0.0029243  -0.0000997  -0.0006336   0.0005613
    8  -0.0021072  -0.0013816  -0.0009909  -0.0002889   0.0000020  -0.0004222
    9  -0.0021252  -0.0012256  -0.0017310  -0.0006459  -0.0008274  -0.0002036
   10  -0.0007576   0.0008312   0.0004118  -0.0002157   0.0001847   0.0000710
   11  -0.0001847  -0.0002484   0.0002916   0.0000311  -0.0000684  -0.0002771
   12   0.0007515  -0.0002030  -0.0000938   0.0000825   0.0000563  -0.0000861
   13  -0.0000711  -0.0000552   0.0000732   0.0000087  -0.0000020  -0.0000675
   14  -0.0000320   0.0000625   0.0000274   0.0000064  -0.0000099  -0.0000054
   15   0.0000896  -0.0000740  -0.0000296  -0.0000303  -0.0000062  -0.0000002
   16   0.0008171  -0.0004206  -0.0000481  -0.0001010   0.0000630  -0.0000755
   17   0.0001085   0.0004105   0.0002297  -0.0001864   0.0001320  -0.0000515
   18  -0.0001194   0.0002402   0.0002478  -0.0000873   0.0001327   0.0000419
   19  -0.0006963  -0.0001531   0.0000030   0.0000839  -0.0000792   0.0000392
   20  -0.0000327  -0.0000861  -0.0000029   0.0000117  -0.0000046  -0.0000081
   21  -0.0001132   0.0000379   0.0000181   0.0000012  -0.0000234  -0.0000222
   22  -0.0003048   0.0001421   0.0000757   0.0001119  -0.0001136   0.0000365
   23  -0.0006774   0.0000131   0.0001464   0.0002005  -0.0002386  -0.0000342
   24   0.0013447  -0.0000353  -0.0002701   0.0000431  -0.0000502  -0.0000300
   25  -0.0004647  -0.0001676   0.0000234   0.0000381   0.0000160   0.0000974
   26   0.0003497   0.0001044  -0.0000238  -0.0000785   0.0000140  -0.0001161
   27   0.0002066   0.0000719   0.0000178  -0.0000275  -0.0000018  -0.0000781
   28  -0.0012002  -0.0026543   0.0015544  -0.0001739   0.0006575   0.0003545
   29  -0.0032413   0.0009575  -0.0006710   0.0000987  -0.0001573  -0.0000168
   30  -0.0015961   0.0002436   0.0000129   0.0001134  -0.0001207   0.0001501
   31   0.0000609   0.0000792   0.0000634   0.0000183  -0.0000056   0.0000520
   32   0.0008984  -0.0002145   0.0002586  -0.0000087   0.0000005  -0.0000361
   33  -0.0005395   0.0000608   0.0000914  -0.0000374   0.0000213  -0.0000263
   34  -0.1755457   0.0939449  -0.0709902   0.0107107  -0.0091280   0.0068839
   35   0.0419010  -0.2012124   0.0825225   0.0155728  -0.0123675   0.0105549
   36  -0.0370989   0.0879706  -0.1151572  -0.0076985   0.0071874  -0.0020589
   37   0.6627412   0.0680973   0.0316202  -0.1044277  -0.0991462   0.0466642
   38   0.0680973   0.5920644  -0.2492823  -0.0973937  -0.2441766   0.1042983
   39   0.0316202  -0.2492823   0.2694821   0.0462229   0.1049563  -0.0864111
   40  -0.1044277  -0.0973937   0.0462229   0.1090238   0.1049676  -0.0475275
   41  -0.0991462  -0.2441766   0.1049563   0.1049676   0.2548549  -0.1150834
   42   0.0466642   0.1042983  -0.0864111  -0.0475275  -0.1150834   0.0819540
   43  -0.3166838  -0.0741176   0.0065610  -0.0092723   0.0011235  -0.0021189
   44  -0.0171007  -0.1087420   0.0238854  -0.0258902  -0.0004470  -0.0014478
   45  -0.0234491   0.0174418  -0.0740311   0.0129533   0.0019838   0.0031559
   46  -0.0238498   0.0308623  -0.0208678   0.0010114   0.0008233  -0.0000285
   47   0.0085892  -0.0054848   0.0063996  -0.0002778   0.0002749  -0.0015649
   48  -0.0084504   0.0094450  -0.0018641   0.0005992  -0.0014653  -0.0016813
   49  -0.0153957  -0.0284428   0.0132042  -0.0053484  -0.0003222  -0.0011971
   50  -0.0675752   0.0140671  -0.0112775   0.0001183   0.0023195   0.0018244
   51   0.0346959  -0.0072514   0.0157996  -0.0015024   0.0017417   0.0044330
   52   0.0010676  -0.0018699   0.0004867  -0.0002740   0.0000403  -0.0000932
   53  -0.0014437  -0.0027311   0.0044512  -0.0012068   0.0001202  -0.0000642
   54   0.0004259   0.0043501   0.0032669   0.0005983   0.0000660   0.0002923
   55  -0.0593368   0.0212234  -0.0186186  -0.0009757   0.0005881  -0.0004041
   56   0.0206896  -0.0068823   0.0045219   0.0007103   0.0001624  -0.0004469
   57  -0.0186238   0.0045057  -0.0082002  -0.0004245  -0.0004318  -0.0005862
   58   0.0013622  -0.0014723   0.0011171   0.0001970  -0.0000460   0.0001212
   59  -0.0014170  -0.0018712   0.0003217  -0.0000055  -0.0001022  -0.0002076
   60   0.0010677   0.0003231  -0.0010114   0.0001002  -0.0002271  -0.0003874
   61   0.0602799  -0.0077657   0.0114209  -0.0018642   0.0027299  -0.0025169
   62   0.0302188  -0.0394358   0.0312878   0.0024127   0.0002413   0.0035450
   63  -0.0111397   0.0265518  -0.0074131  -0.0025047   0.0034927   0.0038282
   64  -0.0006786  -0.0030321   0.0008345   0.0005536  -0.0005094   0.0003167
   65  -0.0033138  -0.0014389   0.0036089   0.0007787  -0.0004946   0.0005785
   66   0.0010336   0.0036003   0.0041475  -0.0003958   0.0004011   0.0001184
           43          44          45          46          47          48
    1   0.0018861   0.0032855  -0.0017022   0.0002969  -0.0006441   0.0002889
    2   0.0019550  -0.0002827   0.0044145   0.0011576  -0.0003328   0.0003296
    3  -0.0012059   0.0043852   0.0039171  -0.0007405   0.0002478  -0.0002142
    4  -0.0012105  -0.0002497   0.0012601  -0.0002240   0.0003025  -0.0001101
    5  -0.0009482  -0.0003159  -0.0003016   0.0005368  -0.0005147   0.0003620
    6   0.0006333   0.0002232  -0.0002095   0.0004087  -0.0003611   0.0001971
    7   0.0012699  -0.0000586  -0.0003504   0.0000301   0.0000171  -0.0000172
    8   0.0009583   0.0001661  -0.0003269  -0.0002860   0.0003179  -0.0001766
    9   0.0006250  -0.0001095  -0.0001649  -0.0002262   0.0002240  -0.0001657
   10   0.0005674   0.0001980  -0.0001931  -0.0000417  -0.0000010  -0.0000619
   11  -0.0001532  -0.0001853   0.0001738  -0.0001227   0.0001532  -0.0000617
   12   0.0000487  -0.0000366  -0.0000084  -0.0000478   0.0000479  -0.0000374
   13   0.0000224   0.0000093   0.0000817  -0.0000443   0.0000395  -0.0000307
   14  -0.0000264   0.0000151  -0.0000173   0.0000052  -0.0000091   0.0000059
   15  -0.0000783  -0.0000385   0.0000162  -0.0000013   0.0000108   0.0000034
   16  -0.0006067   0.0002736  -0.0002054   0.0002917  -0.0002509   0.0001943
   17   0.0001575   0.0002949  -0.0002234   0.0001089  -0.0001340   0.0000521
   18   0.0000502   0.0000263  -0.0002692   0.0000548  -0.0000405   0.0000254
   19   0.0004916  -0.0002988   0.0004149  -0.0003371   0.0002994  -0.0002271
   20   0.0000133  -0.0000722   0.0000586  -0.0000436   0.0000497  -0.0000288
   21   0.0000422   0.0000137   0.0000185  -0.0000246   0.0000179  -0.0000138
   22  -0.0004542   0.0000214   0.0000849   0.0001029  -0.0000939   0.0000513
   23   0.0002787  -0.0001701   0.0005818  -0.0003118   0.0002796  -0.0002120
   24  -0.0000536  -0.0005740   0.0006582  -0.0000441   0.0001198  -0.0000904
   25   0.0002788  -0.0001793  -0.0000002  -0.0001787   0.0001430  -0.0001031
   26  -0.0003142   0.0001984  -0.0000892   0.0001779  -0.0001382   0.0001075
   27  -0.0001634   0.0001113  -0.0000559   0.0001043  -0.0000829   0.0000689
   28  -0.0003267  -0.0007588  -0.0012398  -0.0004290   0.0002508  -0.0002474
   29   0.0008304   0.0003639  -0.0001479  -0.0002032   0.0000892  -0.0000613
   30   0.0002221   0.0000192  -0.0003555  -0.0000898   0.0000372   0.0000021
   31  -0.0000206   0.0001577  -0.0000476   0.0000763  -0.0001112   0.0000315
   32  -0.0002824  -0.0004064   0.0001355   0.0000011   0.0000515  -0.0000303
   33   0.0000454   0.0000820  -0.0000047  -0.0001094   0.0000975  -0.0000877
   34  -0.0388822   0.0150924  -0.0141590  -0.0027088  -0.0003849  -0.0006142
   35   0.0646737   0.0365526  -0.0102036  -0.0055403   0.0027522   0.0003882
   36  -0.0419816  -0.0155412   0.0094882   0.0021790   0.0009644   0.0044523
   37  -0.3166838  -0.0171007  -0.0234491  -0.0238498   0.0085892  -0.0084504
   38  -0.0741176  -0.1087420   0.0174418   0.0308623  -0.0054848   0.0094450
   39   0.0065610   0.0238854  -0.0740311  -0.0208678   0.0063996  -0.0018641
   40  -0.0092723  -0.0258902   0.0129533   0.0010114  -0.0002778   0.0005992
   41   0.0011235  -0.0004470   0.0019838   0.0008233   0.0002749  -0.0014653
   42  -0.0021189  -0.0014478   0.0031559  -0.0000285  -0.0015649  -0.0016813
   43   0.5975587   0.0872085   0.0127223  -0.0768766   0.0435828  -0.0309700
   44   0.0872085   0.4567366  -0.1743601   0.0433801  -0.0897555   0.0427506
   45   0.0127223  -0.1743601   0.2198800  -0.0310254   0.0427043  -0.0508696
   46  -0.0768766   0.0433801  -0.0310254   0.0983468  -0.0726070   0.0516496
   47   0.0435828  -0.0897555   0.0427043  -0.0726070   0.1206000  -0.0698885
   48  -0.0309700   0.0427506  -0.0508696   0.0516496  -0.0698885   0.0570976
   49  -0.1647018  -0.1142574   0.0501625   0.0030441   0.0233113  -0.0131770
   50  -0.0575743  -0.2298358   0.0861098   0.0012626  -0.0272100   0.0174640
   51   0.0185355   0.0791911  -0.1016736  -0.0008986   0.0205760  -0.0070920
   52  -0.0085477   0.0009446  -0.0019504   0.0011527   0.0008086  -0.0000215
   53  -0.0250982   0.0000443  -0.0016706  -0.0002363   0.0001338  -0.0015598
   54   0.0121971   0.0015584   0.0033454   0.0006211  -0.0015296  -0.0016930
   55   0.0668543   0.0404525  -0.0147971  -0.0005857  -0.0053279   0.0021525
   56  -0.0142055  -0.0468718   0.0272538  -0.0014702   0.0016733   0.0015213
   57   0.0156967   0.0340344  -0.0109969   0.0000482   0.0011470   0.0039777
   58  -0.0017993   0.0003658  -0.0009824   0.0001949   0.0001741  -0.0000634
   59   0.0042416   0.0031984   0.0015385   0.0001904  -0.0015740   0.0009099
   60  -0.0030428   0.0009935   0.0037888  -0.0000845   0.0008739  -0.0004669
   61  -0.0488857  -0.0317120   0.0119152   0.0005857   0.0020634  -0.0008837
   62  -0.0314017  -0.0202084   0.0053264   0.0021624  -0.0011606   0.0003594
   63   0.0118276   0.0052834  -0.0051100  -0.0008610   0.0001932  -0.0011633
   64  -0.0006564  -0.0008911   0.0005127   0.0001423   0.0001171   0.0000102
   65  -0.0009008  -0.0002794  -0.0003844   0.0001524  -0.0000617  -0.0002111
   66   0.0004078  -0.0004485  -0.0005191  -0.0000160  -0.0001939  -0.0003851
           49          50          51          52          53          54
    1  -0.0002576  -0.0002193   0.0000318  -0.0000586   0.0000430   0.0000931
    2   0.0001780  -0.0011763  -0.0000803  -0.0000182   0.0000485  -0.0001040
    3   0.0003378  -0.0003096  -0.0011155   0.0000407  -0.0001860  -0.0002704
    4  -0.0002442   0.0005454  -0.0005448   0.0000389  -0.0000378  -0.0001637
    5   0.0009939   0.0002484   0.0001117  -0.0000025  -0.0000605  -0.0000069
    6   0.0001894  -0.0004751   0.0004598   0.0000148  -0.0000132   0.0000106
    7   0.0001570  -0.0006104   0.0005779  -0.0000143  -0.0000192   0.0000522
    8  -0.0002402  -0.0004582   0.0003239  -0.0000009   0.0000232   0.0000023
    9  -0.0001336  -0.0002287   0.0001945  -0.0000189   0.0000087   0.0000528
   10  -0.0001101  -0.0003233   0.0001429  -0.0000085   0.0000644   0.0000722
   11  -0.0001315   0.0001354  -0.0001041   0.0000046  -0.0000175  -0.0000457
   12   0.0000139   0.0000382  -0.0000827  -0.0000045  -0.0000147  -0.0000232
   13  -0.0000539  -0.0000149  -0.0000281   0.0000008   0.0000000  -0.0000042
   14   0.0000064   0.0000069   0.0000043   0.0000005   0.0000004   0.0000013
   15   0.0000186   0.0000524  -0.0000258   0.0000002  -0.0000033  -0.0000097
   16   0.0003557   0.0000869  -0.0000323   0.0000031  -0.0000010  -0.0000025
   17   0.0001591  -0.0002893   0.0001299  -0.0000058   0.0000501   0.0000609
   18   0.0000694  -0.0000325   0.0001060  -0.0000177   0.0000407   0.0000523
   19  -0.0004019  -0.0000719  -0.0000335   0.0000005   0.0000025   0.0000024
   20  -0.0000591   0.0000397  -0.0000399   0.0000012  -0.0000012  -0.0000055
   21  -0.0000103  -0.0000426   0.0000123   0.0000012   0.0000011  -0.0000009
   22  -0.0000260   0.0003719  -0.0001762   0.0000251  -0.0000751  -0.0000728
   23  -0.0003194   0.0000816  -0.0001145  -0.0000165  -0.0000138  -0.0000319
   24  -0.0004041   0.0002279  -0.0002662   0.0000272  -0.0000096  -0.0000377
   25  -0.0001834  -0.0000791   0.0000309  -0.0000025   0.0000071   0.0000135
   26   0.0002236   0.0000836  -0.0000313   0.0000044  -0.0000073  -0.0000113
   27   0.0001014   0.0000669  -0.0000146   0.0000030  -0.0000065  -0.0000123
   28  -0.0002526   0.0001420   0.0000683   0.0000089   0.0000566   0.0000653
   29  -0.0007277  -0.0002425   0.0000572   0.0000145   0.0000094   0.0000180
   30   0.0001646  -0.0004123   0.0003904  -0.0000092  -0.0000442   0.0000085
   31   0.0000361  -0.0001226   0.0000787   0.0000036  -0.0000064   0.0000095
   32  -0.0001462   0.0003023  -0.0002147   0.0000052  -0.0000011  -0.0000291
   33  -0.0000220  -0.0000268  -0.0000728  -0.0000203   0.0000225  -0.0000087
   34   0.0006686   0.0053866  -0.0027157   0.0006042   0.0002113   0.0000455
   35   0.0054780  -0.0498459   0.0273206   0.0002050  -0.0010954   0.0000182
   36  -0.0027496   0.0274814  -0.0177664   0.0001327  -0.0000689  -0.0012914
   37  -0.0153957  -0.0675752   0.0346959   0.0010676  -0.0014437   0.0004259
   38  -0.0284428   0.0140671  -0.0072514  -0.0018699  -0.0027311   0.0043501
   39   0.0132042  -0.0112775   0.0157996   0.0004867   0.0044512   0.0032669
   40  -0.0053484   0.0001183  -0.0015024  -0.0002740  -0.0012068   0.0005983
   41  -0.0003222   0.0023195   0.0017417   0.0000403   0.0001202   0.0000660
   42  -0.0011971   0.0018244   0.0044330  -0.0000932  -0.0000642   0.0002923
   43  -0.1647018  -0.0575743   0.0185355  -0.0085477  -0.0250982   0.0121971
   44  -0.1142574  -0.2298358   0.0791911   0.0009446   0.0000443   0.0015584
   45   0.0501625   0.0861098  -0.1016736  -0.0019504  -0.0016706   0.0033454
   46   0.0030441   0.0012626  -0.0008986   0.0011527  -0.0002363   0.0006211
   47   0.0233113  -0.0272100   0.0205760   0.0008086   0.0001338  -0.0015296
   48  -0.0131770   0.0174640  -0.0070920  -0.0000215  -0.0015598  -0.0016930
   49   0.7539451   0.0403522   0.0559995  -0.3413794  -0.0380247  -0.0171072
   50   0.0403522   0.5272976  -0.2184193  -0.0380003  -0.0542541   0.0067238
   51   0.0559995  -0.2184193   0.2495797  -0.0170987   0.0066272  -0.0396747
   52  -0.3413794  -0.0380003  -0.0170987   0.3591635   0.0407717   0.0192535
   53  -0.0380247  -0.0542541   0.0066272   0.0407717   0.0535098  -0.0116824
   54  -0.0171072   0.0067238  -0.0396747   0.0192535  -0.0116824   0.0320886
   55  -0.1995121   0.0568778  -0.0483139  -0.0127251   0.0215518  -0.0136578
   56   0.1136270  -0.1863901   0.0835211  -0.0045090   0.0055195  -0.0021077
   57  -0.0798726   0.0767244  -0.1121817   0.0005474   0.0011473   0.0022430
   58   0.0066872   0.0057617  -0.0028803   0.0010232   0.0006519  -0.0000336
   59  -0.0165072  -0.0319757   0.0181516  -0.0003529   0.0000831  -0.0015636
   60   0.0094788   0.0206507  -0.0059246   0.0005874  -0.0014465  -0.0017782
   61  -0.0320061   0.0559310  -0.0359259   0.0003966   0.0017518  -0.0017063
   62   0.0165629   0.0350903  -0.0132899   0.0021716  -0.0017511   0.0043624
   63  -0.0147990  -0.0080258   0.0104648  -0.0018851   0.0043871   0.0031675
   64  -0.0050317  -0.0022480  -0.0000087  -0.0004785   0.0010371  -0.0007013
   65  -0.0017135   0.0020073   0.0017913  -0.0001962   0.0003907  -0.0000435
   66  -0.0002621   0.0018864   0.0044518   0.0000247   0.0000842   0.0002726
           55          56          57          58          59          60
    1   0.0020280  -0.0024835   0.0006491   0.0003682   0.0007614  -0.0003818
    2  -0.0017348  -0.0017170   0.0041980  -0.0012541  -0.0007158   0.0002782
    3  -0.0002844   0.0037515   0.0042391   0.0004848   0.0002850  -0.0000246
    4   0.0003189  -0.0000223   0.0013830  -0.0004666  -0.0002849   0.0001241
    5  -0.0008476   0.0001443   0.0004674   0.0003980   0.0003111  -0.0001172
    6  -0.0003099   0.0000432  -0.0001196   0.0002170   0.0002596  -0.0000780
    7  -0.0008100   0.0004087  -0.0000559   0.0000277  -0.0001179   0.0000550
    8  -0.0004164   0.0000969  -0.0003183  -0.0001059  -0.0001130   0.0000051
    9  -0.0002483   0.0001399  -0.0001957  -0.0000688  -0.0001305   0.0000379
   10  -0.0001717   0.0001362  -0.0003884  -0.0000319  -0.0000748   0.0000414
   11   0.0001469   0.0002112   0.0004708  -0.0001036  -0.0000382   0.0000326
   12   0.0000953  -0.0001891   0.0003683  -0.0001030  -0.0000905   0.0000253
   13   0.0000180   0.0000295   0.0000810  -0.0000468  -0.0000406   0.0000213
   14   0.0000286  -0.0000313  -0.0000231   0.0000019  -0.0000001   0.0000014
   15  -0.0000024  -0.0000170   0.0000388   0.0000038   0.0000094  -0.0000127
   16  -0.0003931  -0.0004198   0.0002140   0.0002350   0.0003204  -0.0001628
   17  -0.0005575  -0.0000657  -0.0002295   0.0001467   0.0001229  -0.0001060
   18  -0.0001682  -0.0000851  -0.0003124   0.0000067   0.0000644   0.0000008
   19   0.0004337   0.0004553  -0.0003591  -0.0002764  -0.0003943   0.0001918
   20   0.0001221   0.0000409  -0.0000244  -0.0000378  -0.0000424   0.0000252
   21  -0.0000291   0.0000604  -0.0000055  -0.0000015  -0.0000115   0.0000038
   22   0.0004271  -0.0004525   0.0006579   0.0000572   0.0001682  -0.0000385
   23   0.0007525   0.0005549  -0.0000279  -0.0003184  -0.0004149   0.0002407
   24   0.0008249   0.0001537  -0.0000498  -0.0001592  -0.0002608   0.0000798
   25   0.0001473   0.0003111  -0.0002021  -0.0001375  -0.0002313   0.0001024
   26  -0.0002220  -0.0003753   0.0002125   0.0001754   0.0002887  -0.0001302
   27  -0.0000748  -0.0002070   0.0001092   0.0000832   0.0001491  -0.0000591
   28   0.0000367   0.0004214  -0.0012254  -0.0000889  -0.0002590   0.0000913
   29   0.0002954   0.0000675  -0.0003302  -0.0000273  -0.0000891   0.0000040
   30  -0.0009761  -0.0001315  -0.0001083  -0.0000640  -0.0000926   0.0000083
   31  -0.0003644  -0.0001553  -0.0000939   0.0000528   0.0000860  -0.0000138
   32   0.0006533   0.0001640   0.0000633  -0.0000753  -0.0001216   0.0000688
   33   0.0000357   0.0004001   0.0000637   0.0000022  -0.0000103  -0.0000171
   34  -0.0194050  -0.0282371   0.0127272  -0.0035859  -0.0014251  -0.0002828
   35  -0.0777992   0.0125335  -0.0142449   0.0037930   0.0035795   0.0010395
   36   0.0400732  -0.0072156   0.0148305  -0.0029711   0.0004328   0.0039696
   37  -0.0593368   0.0206896  -0.0186238   0.0013622  -0.0014170   0.0010677
   38   0.0212234  -0.0068823   0.0045057  -0.0014723  -0.0018712   0.0003231
   39  -0.0186186   0.0045219  -0.0082002   0.0011171   0.0003217  -0.0010114
   40  -0.0009757   0.0007103  -0.0004245   0.0001970  -0.0000055   0.0001002
   41   0.0005881   0.0001624  -0.0004318  -0.0000460  -0.0001022  -0.0002271
   42  -0.0004041  -0.0004469  -0.0005862   0.0001212  -0.0002076  -0.0003874
   43   0.0668543  -0.0142055   0.0156967  -0.0017993   0.0042416  -0.0030428
   44   0.0404525  -0.0468718   0.0340344   0.0003658   0.0031984   0.0009935
   45  -0.0147971   0.0272538  -0.0109969  -0.0009824   0.0015385   0.0037888
   46  -0.0005857  -0.0014702   0.0000482   0.0001949   0.0001904  -0.0000845
   47  -0.0053279   0.0016733   0.0011470   0.0001741  -0.0015740   0.0008739
   48   0.0021525   0.0015213   0.0039777  -0.0000634   0.0009099  -0.0004669
   49  -0.1995121   0.1136270  -0.0798726   0.0066872  -0.0165072   0.0094788
   50   0.0568778  -0.1863901   0.0767244   0.0057617  -0.0319757   0.0206507
   51  -0.0483139   0.0835211  -0.1121817  -0.0028803   0.0181516  -0.0059246
   52  -0.0127251  -0.0045090   0.0005474   0.0010232  -0.0003529   0.0005874
   53   0.0215518   0.0055195   0.0011473   0.0006519   0.0000831  -0.0014465
   54  -0.0136578  -0.0021077   0.0022430  -0.0000336  -0.0015636  -0.0017782
   55   0.6162382  -0.0258115   0.0755666  -0.0587589  -0.0390774   0.0170944
   56  -0.0258115   0.4270846  -0.1718276  -0.0390235  -0.1101683   0.0432179
   57   0.0755666  -0.1718276   0.2247125   0.0172209   0.0428679  -0.0441901
   58  -0.0587589  -0.0390235   0.0172209   0.0692472   0.0652988  -0.0291179
   59  -0.0390774  -0.1101683   0.0428679   0.0652988   0.1557956  -0.0713735
   60   0.0170944   0.0432179  -0.0441901  -0.0291179  -0.0713735   0.0470142
   61  -0.3202740  -0.0422553  -0.0090255  -0.0150769  -0.0115328   0.0040335
   62   0.0135589  -0.1003537   0.0235293  -0.0340076  -0.0163268   0.0073063
   63  -0.0388083   0.0162834  -0.0753299   0.0164920   0.0102209   0.0006410
   64  -0.0131902   0.0222557  -0.0145199   0.0008171   0.0006542   0.0001357
   65  -0.0044540   0.0046035  -0.0019129  -0.0002961   0.0001741  -0.0016607
   66   0.0008466   0.0013558   0.0016941   0.0006963  -0.0014695  -0.0016193
           61          62          63          64          65          66
    1  -0.0220301  -0.0132036   0.0003722   0.0008416   0.0020945   0.0001228
    2  -0.0293670  -0.0003928  -0.0012855  -0.0002737  -0.0000703  -0.0020038
    3   0.0118352   0.0014780   0.0042174   0.0008353  -0.0017448  -0.0025059
    4  -0.0032490   0.0022015  -0.0010611   0.0002676  -0.0007571  -0.0005097
    5   0.0034406   0.0016402  -0.0009047  -0.0001990  -0.0005086  -0.0000094
    6   0.0027662   0.0006719  -0.0003778  -0.0001172  -0.0002694   0.0002734
    7   0.0012586   0.0005146  -0.0005319  -0.0000571  -0.0000663   0.0000547
    8  -0.0003008   0.0005527   0.0000638   0.0001043   0.0001295  -0.0000853
    9   0.0000742   0.0003286   0.0002955   0.0001067   0.0000144  -0.0001157
   10  -0.0006445  -0.0006620   0.0000185   0.0000241   0.0003730   0.0000152
   11  -0.0003070   0.0001855  -0.0000672   0.0000470  -0.0002744  -0.0002466
   12  -0.0013554   0.0001871  -0.0003401   0.0000426  -0.0000354  -0.0001249
   13  -0.0003290   0.0000330  -0.0001092   0.0000147  -0.0000231  -0.0000265
   14   0.0000303   0.0000322   0.0000163   0.0000106  -0.0000039   0.0000108
   15  -0.0001049  -0.0000293   0.0000006  -0.0000273   0.0000042  -0.0000118
   16   0.0006063   0.0005602   0.0001383  -0.0000847  -0.0001034   0.0000289
   17   0.0001107   0.0000096   0.0002364   0.0000182   0.0003358   0.0001015
   18   0.0000970   0.0000256   0.0004169   0.0000303   0.0001750   0.0000096
   19  -0.0007258   0.0000264  -0.0000420   0.0000640   0.0001117  -0.0000319
   20  -0.0001154   0.0000186   0.0000244   0.0000143   0.0000009  -0.0000302
   21   0.0000617  -0.0000258  -0.0000371   0.0000044   0.0000098  -0.0000181
   22  -0.0001679  -0.0004148  -0.0008049  -0.0001943  -0.0006068   0.0000392
   23  -0.0005885  -0.0000829   0.0000507   0.0000903   0.0000182  -0.0003819
   24  -0.0014070   0.0000953  -0.0001154  -0.0000383  -0.0000081   0.0000016
   25  -0.0001819  -0.0000193  -0.0000651   0.0000299   0.0000848   0.0000188
   26   0.0003020   0.0000139   0.0000781  -0.0000383  -0.0001084  -0.0000047
   27   0.0001042  -0.0000042   0.0000014  -0.0000019  -0.0000642  -0.0000131
   28  -0.0001946   0.0030865   0.0008002  -0.0001435   0.0002598   0.0005246
   29  -0.0026126  -0.0027963  -0.0001141  -0.0001615   0.0004935   0.0006506
   30   0.0007943   0.0001799  -0.0003141   0.0002020  -0.0001549   0.0002436
   31  -0.0000102   0.0000180   0.0000235  -0.0001412   0.0001351   0.0002588
   32  -0.0004761   0.0004678   0.0001999  -0.0000901   0.0000540  -0.0000586
   33   0.0005376  -0.0004941   0.0003739   0.0003462   0.0002198  -0.0005328
   34  -0.1508237  -0.0894570   0.0423590   0.0100804   0.0143475  -0.0075311
   35  -0.0363863  -0.2372829   0.0915130  -0.0095834  -0.0126942   0.0067267
   36   0.0096737   0.0826127  -0.1060522   0.0063702   0.0107143  -0.0017060
   37   0.0602799   0.0302188  -0.0111397  -0.0006786  -0.0033138   0.0010336
   38  -0.0077657  -0.0394358   0.0265518  -0.0030321  -0.0014389   0.0036003
   39   0.0114209   0.0312878  -0.0074131   0.0008345   0.0036089   0.0041475
   40  -0.0018642   0.0024127  -0.0025047   0.0005536   0.0007787  -0.0003958
   41   0.0027299   0.0002413   0.0034927  -0.0005094  -0.0004946   0.0004011
   42  -0.0025169   0.0035450   0.0038282   0.0003167   0.0005785   0.0001184
   43  -0.0488857  -0.0314017   0.0118276  -0.0006564  -0.0009008   0.0004078
   44  -0.0317120  -0.0202084   0.0052834  -0.0008911  -0.0002794  -0.0004485
   45   0.0119152   0.0053264  -0.0051100   0.0005127  -0.0003844  -0.0005191
   46   0.0005857   0.0021624  -0.0008610   0.0001423   0.0001524  -0.0000160
   47   0.0020634  -0.0011606   0.0001932   0.0001171  -0.0000617  -0.0001939
   48  -0.0008837   0.0003594  -0.0011633   0.0000102  -0.0002111  -0.0003851
   49  -0.0320061   0.0165629  -0.0147990  -0.0050317  -0.0017135  -0.0002621
   50   0.0559310   0.0350903  -0.0080258  -0.0022480   0.0020073   0.0018864
   51  -0.0359259  -0.0132899   0.0104648  -0.0000087   0.0017913   0.0044518
   52   0.0003966   0.0021716  -0.0018851  -0.0004785  -0.0001962   0.0000247
   53   0.0017518  -0.0017511   0.0043871   0.0010371   0.0003907   0.0000842
   54  -0.0017063   0.0043624   0.0031675  -0.0007013  -0.0000435   0.0002726
   55  -0.3202740   0.0135589  -0.0388083  -0.0131902  -0.0044540   0.0008466
   56  -0.0422553  -0.1003537   0.0162834   0.0222557   0.0046035   0.0013558
   57  -0.0090255   0.0235293  -0.0753299  -0.0145199  -0.0019129   0.0016941
   58  -0.0150769  -0.0340076   0.0164920   0.0008171  -0.0002961   0.0006963
   59  -0.0115328  -0.0163268   0.0102209   0.0006542   0.0001741  -0.0014695
   60   0.0040335   0.0073063   0.0006410   0.0001357  -0.0016607  -0.0016193
   61   0.6788895  -0.0124955   0.0770393  -0.1455467   0.1095485  -0.0774285
   62  -0.0124955   0.5671312  -0.2487677   0.1081329  -0.1855922   0.1013140
   63   0.0770393  -0.2487677   0.2746289  -0.0764622   0.1005722  -0.1017844
   64  -0.1455467   0.1081329  -0.0764622   0.1533674  -0.1154551   0.0821294
   65   0.1095485  -0.1855922   0.1005722  -0.1154551   0.1933195  -0.1111989
   66  -0.0774285   0.1013140  -0.1017844   0.0821294  -0.1111989   0.0981233
 **********************************************************************
 **                                                                  **
 **                       VIBRATIONAL ANALYSIS                       **
 **                       --------------------                       **
 **                                                                  **
 **        VIBRATIONAL FREQUENCIES (CM**-1) AND NORMAL MODES         **
 **     FORCE CONSTANTS (mDYN/ANGSTROM) AND REDUCED MASSES (AMU)     **
 **                  INFRARED INTENSITIES (KM/MOL)                   **
 **                                                                  **
 **********************************************************************


 Mode:                 1                      2                      3
 Frequency:        20.61                  39.93                  53.68
 Force Cnst:      0.0054                 0.0161                 0.0272
 Red. Mass:      21.6097                17.1027                16.0233
 IR Active:          YES                    YES                    YES
 IR Intens:        0.007                  0.027                  0.048
 Raman Active:       YES                    YES                    YES
               X      Y      Z        X      Y      Z        X      Y      Z
 C         -0.008  0.045 -0.021    0.002  0.081 -0.221    0.021 -0.179 -0.148
 C          0.011  0.104 -0.148   -0.004  0.025 -0.109   -0.076 -0.135 -0.118
 Cl         0.048  0.221 -0.299   -0.020  0.046 -0.166   -0.196 -0.206 -0.140
 C          0.012  0.081 -0.150   -0.001 -0.057  0.063   -0.087 -0.031 -0.062
 H          0.023  0.128 -0.249   -0.007 -0.120  0.186   -0.169  0.009 -0.050
 C          0.002  0.001 -0.017    0.006 -0.068  0.094    0.007  0.021 -0.020
 Cl         0.003 -0.024 -0.017    0.011 -0.230  0.413   -0.008  0.173  0.034
 C         -0.013 -0.057  0.113    0.009  0.034 -0.107    0.111 -0.038 -0.019
 Cl        -0.033 -0.170  0.297    0.015  0.070 -0.166    0.254  0.013  0.073
 C         -0.013 -0.030  0.105    0.007  0.100 -0.248    0.113 -0.136 -0.091
 H         -0.023 -0.074  0.197    0.012  0.153 -0.353    0.197 -0.178 -0.100
 C         -0.005  0.031 -0.005    0.002  0.062 -0.191    0.024 -0.188 -0.181
 C         -0.052  0.080  0.127   -0.072  0.033 -0.138    0.060 -0.122 -0.127
 H         -0.093  0.141  0.212   -0.134  0.040 -0.185    0.107 -0.157 -0.150
 C         -0.049  0.053  0.149   -0.077  0.002 -0.003    0.034  0.033  0.021
 Cl        -0.107  0.131  0.339   -0.187 -0.028  0.089    0.080  0.191  0.204
 C         -0.004 -0.032  0.023   -0.005  0.002  0.078   -0.028  0.098  0.086
 H         -0.002 -0.054  0.037   -0.009 -0.014  0.189   -0.051  0.222  0.221
 C          0.041 -0.087 -0.119    0.071  0.029  0.019   -0.061  0.008 -0.005
 Cl         0.105 -0.207 -0.296    0.177  0.036  0.143   -0.159  0.114  0.111
 C          0.036 -0.052 -0.126    0.074  0.059 -0.119   -0.033 -0.137 -0.138
 H          0.064 -0.093 -0.222    0.137  0.086 -0.154   -0.066 -0.184 -0.169
 TransDip   0.001  0.002 -0.000   -0.002  0.003 -0.004    0.001 -0.006 -0.004

 Mode:                 4                      5                      6
 Frequency:        82.71                 148.06                 154.44
 Force Cnst:      0.0731                 0.3663                 0.1450
 Red. Mass:      18.1272                28.3571                10.3185
 IR Active:          YES                    YES                    YES
 IR Intens:        0.143                  0.026                  0.027
 Raman Active:       YES                    YES                    YES
               X      Y      Z        X      Y      Z        X      Y      Z
 C          0.002  0.119 -0.233   -0.038  0.007  0.036    0.004 -0.019  0.089
 C          0.005  0.021 -0.059   -0.123  0.021  0.050    0.014 -0.080  0.199
 Cl        -0.008 -0.210  0.315   -0.379 -0.075 -0.082    0.033  0.081 -0.050
 C          0.006  0.021 -0.065   -0.130  0.015  0.080    0.019 -0.166  0.331
 H          0.011 -0.018  0.003   -0.102  0.004  0.074    0.025 -0.188  0.367
 C          0.001  0.029 -0.090   -0.155 -0.010  0.049    0.015 -0.112  0.226
 Cl         0.002  0.027 -0.114   -0.166 -0.018 -0.037    0.011  0.057 -0.133
 C         -0.003  0.017 -0.064   -0.136 -0.016  0.038    0.005 -0.079  0.173
 Cl        -0.011 -0.189  0.310   -0.287 -0.066 -0.046   -0.024  0.019 -0.046
 C         -0.006  0.107 -0.219   -0.111 -0.014  0.047    0.007 -0.053  0.154
 H         -0.009  0.127 -0.253   -0.146  0.004  0.053    0.003 -0.017  0.093
 C          0.002  0.128 -0.236    0.040  0.015  0.011    0.005  0.001 -0.111
 C         -0.068  0.108 -0.186    0.097 -0.012 -0.030    0.000 -0.010 -0.136
 H         -0.129  0.130 -0.206    0.120 -0.034 -0.045   -0.023  0.053 -0.031
 C         -0.071  0.054 -0.090    0.115  0.014 -0.023    0.004 -0.073 -0.207
 Cl        -0.205  0.002 -0.010    0.418  0.243 -0.044   -0.110  0.048  0.104
 C          0.004  0.039 -0.033    0.087  0.007 -0.012    0.030 -0.138 -0.312
 H          0.003  0.011  0.052    0.085  0.008 -0.010    0.034 -0.156 -0.329
 C          0.077  0.074 -0.081    0.112  0.013  0.011    0.027 -0.075 -0.217
 Cl         0.215  0.073  0.049    0.467 -0.114  0.107    0.040  0.087  0.114
 C          0.074  0.117 -0.195    0.087  0.043  0.032    0.011 -0.023 -0.158
 H          0.133  0.146 -0.223    0.100  0.075  0.061    0.004  0.032 -0.070
 TransDip  -0.003  0.006 -0.010   -0.002  0.003  0.003    0.002 -0.003  0.004

 Mode:                 7                      8                      9
 Frequency:       166.43                 194.96                 203.49
 Force Cnst:      0.1524                 0.3354                 0.1903
 Red. Mass:       9.3415                14.9764                 7.8003
 IR Active:          YES                    YES                    YES
 IR Intens:        0.163                  0.224                  0.052
 Raman Active:       YES                    YES                    YES
               X      Y      Z        X      Y      Z        X      Y      Z
 C          0.014 -0.042 -0.002   -0.023 -0.043 -0.077    0.058  0.011  0.017
 C          0.012 -0.111  0.118   -0.016 -0.084  0.002    0.047  0.016 -0.003
 Cl        -0.065 -0.045 -0.104    0.225  0.066  0.010   -0.062 -0.061 -0.021
 C          0.012 -0.168  0.264   -0.036 -0.148  0.054    0.046  0.025 -0.018
 H          0.006 -0.193  0.318   -0.042 -0.173  0.103    0.047  0.030 -0.028
 C          0.013 -0.117  0.172    0.006 -0.081  0.024    0.062  0.017 -0.009
 Cl         0.010  0.028 -0.113   -0.042  0.388  0.168    0.066  0.114  0.069
 C          0.021 -0.085  0.098    0.021 -0.067 -0.051    0.048  0.006  0.004
 Cl         0.086  0.014 -0.015   -0.186 -0.214 -0.091   -0.155 -0.111 -0.062
 C          0.015 -0.070  0.037    0.009 -0.007 -0.095    0.047  0.015  0.033
 H          0.022 -0.040 -0.026    0.017  0.021 -0.155    0.044  0.004  0.057
 C         -0.004  0.071 -0.021   -0.013 -0.072 -0.096    0.059  0.022  0.019
 C         -0.015  0.075 -0.024   -0.034  0.016  0.078    0.104 -0.116 -0.255
 H         -0.007  0.002 -0.165   -0.043  0.041  0.120    0.139 -0.219 -0.433
 C         -0.040  0.146  0.141   -0.037  0.042  0.118    0.089 -0.061 -0.132
 Cl        -0.103 -0.054 -0.105    0.064 -0.007 -0.082   -0.069 -0.043  0.113
 C         -0.047  0.236  0.323   -0.056  0.073  0.171    0.099 -0.004 -0.033
 H         -0.057  0.275  0.416   -0.072  0.143  0.290    0.103 -0.022 -0.062
 C         -0.018  0.168  0.172   -0.026 -0.039 -0.025    0.060  0.079  0.120
 Cl         0.088 -0.022 -0.132    0.012 -0.034  0.043   -0.051  0.039 -0.111
 C         -0.009  0.117  0.049    0.000 -0.152 -0.240    0.041  0.161  0.292
 H          0.008  0.073 -0.039    0.022 -0.255 -0.419    0.025  0.283  0.494
 TransDip   0.001  0.002  0.013   -0.015 -0.002  0.001    0.005  0.004  0.003

 Mode:                10                     11                     12
 Frequency:       215.04                 224.72                 243.40
 Force Cnst:      0.2385                 0.2056                 0.1882
 Red. Mass:       8.7520                 6.9091                 5.3911
 IR Active:          YES                    YES                    YES
 IR Intens:        0.321                  0.008                  0.010
 Raman Active:       YES                    YES                    YES
               X      Y      Z        X      Y      Z        X      Y      Z
 C         -0.071 -0.052 -0.017    0.002 -0.086  0.095   -0.001 -0.009 -0.029
 C         -0.046 -0.050 -0.035    0.013  0.007 -0.120    0.026 -0.075  0.034
 Cl         0.191  0.056  0.053   -0.006 -0.106  0.013   -0.015 -0.064 -0.085
 C         -0.058 -0.062 -0.056    0.003  0.073 -0.241    0.015 -0.100  0.069
 H         -0.053 -0.060 -0.069    0.000  0.152 -0.385    0.026 -0.141  0.133
 C         -0.072 -0.055 -0.033    0.009 -0.015 -0.063   -0.001 -0.053 -0.027
 Cl        -0.100  0.031  0.024    0.002  0.045  0.080   -0.013  0.069  0.021
 C         -0.049 -0.072 -0.014    0.014 -0.141  0.158   -0.002  0.002 -0.146
 Cl         0.140  0.042  0.009    0.031 -0.008 -0.105    0.070 -0.062  0.018
 C         -0.061 -0.083  0.002    0.006 -0.215  0.314   -0.022  0.042 -0.191
 H         -0.067 -0.095  0.028    0.006 -0.300  0.469   -0.039  0.082 -0.253
 C         -0.090 -0.014 -0.018   -0.011  0.054  0.049   -0.027  0.091  0.159
 C         -0.066 -0.151 -0.252   -0.014  0.128  0.115   -0.047  0.141  0.249
 H         -0.045 -0.249 -0.433   -0.011  0.171  0.204   -0.064  0.206  0.364
 C         -0.090 -0.067 -0.138   -0.014  0.088  0.005   -0.020  0.026  0.026
 Cl         0.022  0.147 -0.001   -0.109  0.014 -0.038   -0.012  0.020 -0.009
 C         -0.128 -0.015 -0.032   -0.013  0.032 -0.096    0.011 -0.110 -0.215
 H         -0.128 -0.020 -0.047   -0.006  0.004 -0.167    0.042 -0.253 -0.464
 C         -0.123  0.056  0.103   -0.020  0.047 -0.073   -0.011  0.012 -0.000
 Cl         0.102 -0.125  0.006    0.105  0.048  0.011    0.011  0.008  0.013
 C         -0.141  0.142  0.232   -0.034  0.046 -0.038   -0.032  0.114  0.190
 H         -0.172  0.239  0.413   -0.057  0.021 -0.048   -0.041  0.148  0.252
 TransDip  -0.012 -0.012 -0.006   -0.000  0.001  0.003   -0.003  0.001 -0.001

 Mode:                13                     14                     15
 Frequency:       262.20                 332.71                 347.98
 Force Cnst:      0.6066                 1.6978                 0.7016
 Red. Mass:      14.9751                26.0332                 9.8349
 IR Active:          YES                    YES                    YES
 IR Intens:        0.209                  0.025                  0.229
 Raman Active:       YES                    YES                    YES
               X      Y      Z        X      Y      Z        X      Y      Z
 C         -0.007  0.028  0.020   -0.059 -0.067 -0.155   -0.001  0.197 -0.309
 C          0.100 -0.007  0.007    0.085 -0.179 -0.213   -0.003  0.204 -0.308
 Cl        -0.051 -0.099 -0.057    0.339 -0.396 -0.215   -0.033 -0.001  0.065
 C          0.144  0.055  0.031    0.021 -0.004  0.025    0.007  0.009 -0.019
 H          0.046  0.100  0.057   -0.152  0.060  0.075    0.031  0.008 -0.040
 C          0.258  0.103  0.042   -0.026  0.032  0.149    0.008 -0.181  0.307
 Cl         0.380 -0.003 -0.009   -0.073  0.019 -0.011    0.003  0.029 -0.047
 C          0.133  0.147  0.058   -0.183  0.140  0.195    0.016 -0.197  0.314
 Cl        -0.125  0.006  0.009   -0.307  0.420  0.207    0.040 -0.020 -0.075
 C          0.111  0.119  0.045   -0.125 -0.059 -0.031    0.002  0.019 -0.007
 H          0.219  0.074  0.019    0.036 -0.119 -0.073   -0.021  0.042 -0.028
 C         -0.110 -0.008  0.002   -0.010  0.020 -0.023   -0.005  0.123 -0.105
 C         -0.204 -0.063 -0.001    0.014  0.037  0.021   -0.133  0.076  0.041
 H         -0.254 -0.043 -0.014    0.005  0.042  0.024   -0.267  0.132  0.021
 C         -0.229 -0.034 -0.015    0.039 -0.010  0.025   -0.098 -0.067  0.073
 Cl        -0.017  0.179 -0.100    0.060 -0.059  0.039    0.104  0.006  0.005
 C         -0.277 -0.038 -0.005    0.068 -0.030 -0.014    0.012 -0.155  0.005
 H         -0.280 -0.040  0.004    0.076 -0.067 -0.055    0.036 -0.312 -0.066
 C         -0.222 -0.031 -0.002    0.063  0.004  0.021    0.092 -0.045  0.089
 Cl         0.001 -0.181  0.097    0.002  0.050 -0.030   -0.112 -0.047  0.005
 C         -0.201  0.008 -0.014    0.049  0.022  0.027    0.096  0.108  0.056
 H         -0.239 -0.020 -0.004    0.087  0.049  0.020    0.205  0.201  0.065
 TransDip  -0.013  0.005  0.004   -0.000  0.005  0.000   -0.003  0.010 -0.011

 Mode:                16                     17                     18
 Frequency:       399.28                 432.21                 433.67
 Force Cnst:      1.3516                 0.5563                 0.9412
 Red. Mass:      14.3893                 5.0548                 8.4943
 IR Active:          YES                    YES                    YES
 IR Intens:        6.781                  3.068                  4.667
 Raman Active:       YES                    YES                    YES
               X      Y      Z        X      Y      Z        X      Y      Z
 C         -0.082 -0.022 -0.027    0.025  0.086  0.028   -0.016 -0.084 -0.023
 C         -0.066 -0.022 -0.026    0.077  0.029  0.053   -0.077 -0.032 -0.041
 Cl        -0.014  0.039  0.026    0.008 -0.050 -0.032    0.005  0.042  0.027
 C         -0.045 -0.042 -0.017    0.073 -0.041  0.112   -0.073  0.027 -0.067
 H         -0.083 -0.029 -0.001    0.130 -0.173  0.297   -0.132  0.123 -0.186
 C          0.028 -0.012  0.003   -0.008  0.072 -0.193    0.005 -0.036  0.146
 Cl         0.106  0.005 -0.001   -0.049  0.001  0.024    0.028 -0.008 -0.021
 C         -0.005 -0.004  0.001   -0.021  0.048 -0.131    0.033 -0.020  0.091
 Cl         0.013 -0.004 -0.003    0.027 -0.020  0.000   -0.029  0.015  0.001
 C         -0.026 -0.006 -0.007   -0.023 -0.045  0.193    0.043  0.022 -0.129
 H          0.004 -0.025 -0.006   -0.077 -0.145  0.432    0.102  0.071 -0.279
 C         -0.089 -0.025 -0.012    0.005  0.094 -0.016    0.014 -0.247  0.112
 C         -0.184 -0.127  0.053   -0.168 -0.051 -0.025   -0.064 -0.247  0.145
 H         -0.336 -0.077  0.008   -0.305 -0.007 -0.075    0.060 -0.290  0.183
 C         -0.155 -0.183  0.083   -0.171 -0.118  0.022   -0.106 -0.034  0.016
 Cl         0.215 -0.233  0.157    0.022  0.065 -0.032   -0.121  0.151 -0.100
 C         -0.335 -0.054 -0.029   -0.023 -0.142  0.108    0.047 -0.090  0.035
 H         -0.328 -0.074 -0.050   -0.012 -0.301  0.275    0.070 -0.302  0.109
 C         -0.180  0.144 -0.081    0.156 -0.060  0.017    0.146 -0.020  0.056
 Cl         0.169  0.294 -0.144   -0.031  0.062 -0.035    0.081  0.164 -0.083
 C         -0.198  0.075 -0.038    0.149  0.011 -0.025    0.140 -0.243  0.170
 H         -0.338 -0.008  0.001    0.230  0.065 -0.041    0.070 -0.292  0.181
 TransDip  -0.081 -0.019 -0.006    0.011 -0.009  0.054    0.001 -0.068  0.015

 Mode:                19                     20                     21
 Frequency:       454.38                 478.35                 506.65
 Force Cnst:      0.5851                 0.9971                 0.8044
 Red. Mass:       4.8103                 7.3959                 5.3187
 IR Active:          YES                    YES                    YES
 IR Intens:        4.186                  6.510                  2.323
 Raman Active:       YES                    YES                    YES
               X      Y      Z        X      Y      Z        X      Y      Z
 C         -0.069 -0.069 -0.181   -0.127 -0.029  0.103    0.006 -0.135 -0.001
 C         -0.145 -0.021 -0.172   -0.042 -0.134  0.152   -0.090 -0.216  0.248
 Cl        -0.014  0.077  0.053   -0.053  0.049  0.015    0.028  0.025 -0.009
 C         -0.130 -0.146  0.119   -0.017 -0.141 -0.209   -0.110  0.113 -0.077
 H         -0.215 -0.278  0.454    0.036 -0.044 -0.446   -0.230  0.299 -0.299
 C          0.002  0.068 -0.114   -0.010 -0.193 -0.098    0.001  0.159 -0.017
 Cl         0.107 -0.010  0.001    0.193  0.054  0.030   -0.026 -0.039 -0.005
 C          0.001  0.063 -0.110   -0.199 -0.162  0.004    0.111  0.027  0.126
 Cl        -0.037  0.033  0.027    0.008  0.090  0.042   -0.021 -0.026 -0.021
 C          0.008 -0.165  0.107   -0.246 -0.037 -0.082    0.132 -0.030 -0.031
 H          0.089 -0.356  0.378   -0.331  0.102 -0.259    0.253  0.024 -0.252
 C         -0.021 -0.072 -0.105   -0.079  0.117  0.010    0.003  0.022 -0.231
 C          0.033  0.059  0.043   -0.034  0.076 -0.081   -0.074  0.110 -0.007
 H          0.088  0.052  0.085   -0.057  0.080 -0.095   -0.193  0.195  0.043
 C          0.043  0.075  0.050   -0.005 -0.026 -0.046   -0.067  0.009  0.091
 Cl        -0.006 -0.003 -0.007    0.026  0.010  0.003    0.031 -0.002 -0.003
 C          0.087 -0.006 -0.060    0.112 -0.033  0.076    0.022 -0.101 -0.028
 H          0.104 -0.073 -0.217    0.107 -0.049  0.206    0.053 -0.276 -0.192
 C          0.022  0.019  0.070    0.126 -0.068  0.009    0.056  0.034  0.125
 Cl         0.001 -0.013 -0.000   -0.026  0.002 -0.001   -0.027 -0.009 -0.009
 C          0.012  0.002  0.069    0.096  0.018 -0.040    0.048  0.115 -0.005
 H          0.035  0.047  0.108    0.238  0.098 -0.096    0.149  0.218  0.023
 TransDip  -0.008 -0.063  0.014   -0.065 -0.020 -0.045   -0.000  0.027 -0.040

 Mode:                22                     23                     24
 Frequency:       539.65                 575.31                 627.32
 Force Cnst:      0.9103                 1.5051                 1.3427
 Red. Mass:       5.3055                 7.7181                 5.7911
 IR Active:          YES                    YES                    YES
 IR Intens:        0.224                 35.316                 18.570
 Raman Active:       YES                    YES                    YES
               X      Y      Z        X      Y      Z        X      Y      Z
 C         -0.002 -0.006  0.002    0.213 -0.009 -0.069   -0.112  0.201  0.028
 C         -0.007 -0.008  0.013    0.235 -0.002  0.073   -0.012  0.091  0.105
 Cl         0.002  0.000  0.000   -0.091  0.084  0.045    0.036 -0.070 -0.044
 C         -0.007  0.006 -0.007    0.253 -0.100 -0.072    0.010  0.023  0.028
 H         -0.011  0.019 -0.026    0.477 -0.184 -0.150    0.063 -0.020  0.055
 C         -0.001  0.001  0.007    0.062 -0.172 -0.157   -0.044  0.033 -0.091
 Cl         0.003 -0.001 -0.001   -0.078  0.026  0.021    0.037  0.006  0.008
 C          0.002  0.000  0.003    0.019 -0.150 -0.022   -0.124 -0.035  0.088
 Cl        -0.001 -0.000 -0.001   -0.084  0.129  0.065    0.060 -0.043 -0.029
 C          0.001  0.002 -0.009    0.059 -0.110 -0.051   -0.153  0.195  0.093
 H         -0.000  0.005 -0.014   -0.012 -0.076 -0.040   -0.289  0.262  0.107
 C         -0.002  0.002 -0.005    0.163 -0.123 -0.176   -0.049 -0.168 -0.162
 C          0.013 -0.064 -0.120    0.021 -0.085  0.044    0.028 -0.071 -0.044
 H          0.057 -0.268 -0.487   -0.045 -0.030  0.088    0.148 -0.109  0.005
 C         -0.049  0.200  0.364   -0.035  0.030  0.149    0.009  0.150  0.167
 Cl         0.004 -0.014 -0.026   -0.020  0.008 -0.016    0.001 -0.013 -0.002
 C          0.001 -0.003 -0.001   -0.110 -0.044 -0.095    0.065 -0.014 -0.134
 H          0.002 -0.012 -0.007   -0.079 -0.179 -0.370    0.113 -0.206 -0.564
 C          0.048 -0.199 -0.360   -0.069  0.108  0.091   -0.042  0.094  0.192
 Cl        -0.004  0.015  0.025   -0.004 -0.015 -0.000    0.017  0.003 -0.009
 C         -0.012  0.069  0.122   -0.018  0.019 -0.014   -0.013 -0.138 -0.017
 H         -0.053  0.271  0.472   -0.135 -0.020  0.074   -0.037 -0.138  0.010
 TransDip   0.013  0.006 -0.004    0.156 -0.090 -0.061   -0.124  0.058  0.017

 Mode:                25                     26                     27
 Frequency:       640.68                 688.82                 705.25
 Force Cnst:      1.8856                 1.8143                 0.8066
 Red. Mass:       7.7971                 6.4901                 2.7526
 IR Active:          YES                    YES                    YES
 IR Intens:        0.656                  3.469                 21.384
 Raman Active:       YES                    YES                    YES
               X      Y      Z        X      Y      Z        X      Y      Z
 C          0.002  0.122 -0.273   -0.106  0.090  0.068   -0.006 -0.057  0.066
 C          0.008 -0.075  0.118   -0.092  0.005 -0.003   -0.028  0.001 -0.089
 Cl        -0.002  0.012 -0.009   -0.007 -0.019 -0.010   -0.006  0.008  0.007
 C          0.002 -0.031  0.086   -0.073 -0.313 -0.168   -0.034 -0.085 -0.001
 H          0.000 -0.174  0.356   -0.036 -0.334 -0.176   -0.061 -0.149  0.143
 C         -0.008  0.215 -0.384    0.168 -0.140 -0.069    0.042  0.024 -0.071
 Cl        -0.000 -0.010  0.018   -0.078 -0.011 -0.005   -0.019 -0.005 -0.001
 C          0.010 -0.207  0.405    0.202 -0.000 -0.011    0.071 -0.031  0.071
 Cl        -0.002  0.009 -0.021   -0.021  0.045  0.024   -0.012  0.013  0.005
 C          0.001  0.023 -0.090    0.200  0.315  0.162    0.069  0.031 -0.031
 H          0.020  0.045 -0.151    0.238  0.313  0.136    0.129  0.079 -0.179
 C         -0.004  0.005  0.125   -0.079 -0.059 -0.088   -0.026  0.127  0.197
 C          0.014 -0.030  0.086   -0.029  0.059  0.028    0.005 -0.021 -0.098
 H          0.089 -0.065  0.093   -0.002  0.147  0.237    0.027 -0.229 -0.498
 C          0.039 -0.042 -0.133    0.006  0.001 -0.075   -0.018  0.042  0.097
 Cl        -0.005 -0.005  0.007    0.011 -0.009  0.006    0.001  0.003  0.000
 C         -0.017  0.086  0.047    0.049  0.037  0.043    0.011 -0.057 -0.060
 H         -0.054  0.270  0.295    0.030  0.123  0.190    0.043 -0.207 -0.305
 C         -0.016 -0.049 -0.142    0.009 -0.057 -0.047   -0.004  0.043  0.098
 Cl         0.005 -0.003  0.008    0.008  0.007 -0.004   -0.002  0.003  0.000
 C         -0.017 -0.026  0.089   -0.020 -0.008  0.073    0.011 -0.018 -0.100
 H         -0.078 -0.080  0.083    0.003  0.126  0.243    0.085 -0.223 -0.495
 TransDip  -0.009  0.011  0.022    0.057 -0.012  0.014    0.058 -0.088 -0.104

 Mode:                28                     29                     30
 Frequency:       722.69                 764.91                 802.74
 Force Cnst:      1.0793                 3.3277                 3.8679
 Red. Mass:       3.5074                 9.6533                10.1877
 IR Active:          YES                    YES                    YES
 IR Intens:        3.487                  5.711                 97.163
 Raman Active:       YES                    YES                    YES
               X      Y      Z        X      Y      Z        X      Y      Z
 C          0.016 -0.143  0.277    0.183  0.108  0.046   -0.005 -0.073  0.105
 C          0.005  0.122 -0.191   -0.258  0.148  0.102    0.011 -0.002 -0.062
 Cl         0.003 -0.006  0.003    0.054 -0.059 -0.036   -0.004  0.006  0.006
 C          0.009 -0.007  0.084   -0.328 -0.090 -0.046    0.013  0.001  0.010
 H          0.022 -0.170  0.376   -0.263 -0.115 -0.079   -0.010 -0.024  0.081
 C         -0.024  0.061 -0.103   -0.212 -0.044 -0.017    0.014  0.015 -0.003
 Cl         0.009  0.001  0.001    0.089 -0.003 -0.003   -0.005 -0.000 -0.000
 C         -0.024 -0.058  0.097    0.006 -0.120 -0.063    0.005  0.009 -0.000
 Cl         0.003 -0.003 -0.001   -0.014  0.025  0.013   -0.002 -0.001  0.001
 C         -0.026  0.017 -0.078    0.053  0.068  0.034    0.004 -0.042 -0.003
 H         -0.048  0.273 -0.528   -0.211  0.177  0.111    0.043  0.094 -0.297
 C          0.026 -0.053 -0.142    0.374  0.043  0.021   -0.014 -0.032  0.010
 C          0.009  0.045  0.000    0.126 -0.157  0.119   -0.267 -0.142  0.031
 H         -0.081  0.215  0.254   -0.062 -0.122 -0.002   -0.139 -0.145  0.153
 C          0.007 -0.042  0.007    0.050 -0.127  0.067   -0.283  0.304 -0.199
 Cl        -0.005  0.010 -0.009   -0.039  0.026 -0.019    0.069 -0.096  0.062
 C         -0.006 -0.033  0.044   -0.241 -0.009 -0.024   -0.017  0.285 -0.159
 H         -0.014 -0.002  0.114   -0.241 -0.020 -0.016    0.013 -0.013  0.004
 C          0.003 -0.037 -0.000    0.041  0.179 -0.092    0.215  0.360 -0.166
 Cl         0.001  0.009 -0.007   -0.038 -0.050  0.023   -0.045 -0.107  0.053
 C         -0.016  0.049  0.001    0.124  0.179 -0.081    0.279 -0.087  0.073
 H         -0.010  0.227  0.255   -0.062  0.058 -0.037    0.162 -0.122  0.157
 TransDip  -0.004 -0.002  0.060    0.024  0.069  0.023   -0.019  0.269 -0.165

 Mode:                31                     32                     33
 Frequency:       875.39                 881.40                 893.44
 Force Cnst:      0.7067                 0.6575                 0.8498
 Red. Mass:       1.5652                 1.4364                 1.8070
 IR Active:          YES                    YES                    YES
 IR Intens:       28.188                  6.638                 19.011
 Raman Active:       YES                    YES                    YES
               X      Y      Z        X      Y      Z        X      Y      Z
 C         -0.006 -0.001 -0.002   -0.004  0.016 -0.031    0.039  0.005  0.005
 C          0.001 -0.017 -0.015    0.004 -0.026  0.044   -0.016  0.081  0.020
 Cl        -0.002  0.003  0.002   -0.001  0.002 -0.003    0.008 -0.012 -0.005
 C         -0.004 -0.022  0.018   -0.001  0.069 -0.133   -0.008  0.012  0.064
 H         -0.033  0.072 -0.127    0.005 -0.401  0.739    0.097  0.132 -0.267
 C          0.014  0.011 -0.005    0.007 -0.023  0.043   -0.077 -0.016 -0.025
 Cl        -0.003 -0.001  0.000   -0.001  0.002 -0.003    0.015  0.001  0.002
 C          0.001  0.004  0.017   -0.004  0.018 -0.018    0.034 -0.060 -0.050
 Cl         0.001 -0.001 -0.002    0.001 -0.002  0.001   -0.010  0.012  0.008
 C         -0.002  0.013 -0.034   -0.005 -0.035  0.072    0.043 -0.029  0.032
 H          0.008 -0.107  0.179   -0.000  0.200 -0.367   -0.003  0.131 -0.221
 C          0.001  0.029  0.051    0.004  0.001  0.002   -0.028 -0.033 -0.055
 C          0.014 -0.037 -0.061    0.007 -0.005  0.004   -0.045  0.065  0.056
 H         -0.037  0.172  0.312    0.011 -0.014 -0.009    0.026 -0.205 -0.424
 C         -0.004  0.031  0.070    0.006  0.001  0.018   -0.027  0.033 -0.019
 Cl        -0.001 -0.002 -0.005   -0.001  0.001 -0.002    0.007 -0.006  0.004
 C          0.007 -0.073 -0.129    0.001 -0.025 -0.042    0.053 -0.039 -0.081
 H         -0.095  0.383  0.696   -0.035  0.140  0.232   -0.017  0.276  0.484
 C         -0.004  0.043  0.061   -0.005  0.004  0.011   -0.020 -0.036  0.021
 Cl        -0.001 -0.004 -0.004    0.000  0.000 -0.001    0.006  0.007 -0.004
 C          0.014 -0.025 -0.062   -0.002  0.003  0.009   -0.037  0.007  0.089
 H         -0.034  0.174  0.290    0.007 -0.028 -0.049    0.038 -0.265 -0.401
 TransDip   0.010  0.073  0.153    0.008 -0.022  0.079   -0.108 -0.009 -0.088

 Mode:                34                     35                     36
 Frequency:       898.59                 899.31                 912.67
 Force Cnst:      0.7443                 1.1719                 0.7785
 Red. Mass:       1.5646                 2.4594                 1.5864
 IR Active:          YES                    YES                    YES
 IR Intens:        5.770                 28.596                  5.775
 Raman Active:       YES                    YES                    YES
               X      Y      Z        X      Y      Z        X      Y      Z
 C          0.034  0.005  0.004    0.068 -0.004  0.029   -0.018 -0.040  0.065
 C         -0.014  0.033  0.024   -0.028  0.078  0.067    0.010 -0.027 -0.005
 Cl         0.006 -0.006 -0.004    0.012 -0.014 -0.010   -0.003  0.005  0.001
 C         -0.018  0.028 -0.002   -0.032  0.080 -0.031    0.014  0.012 -0.050
 H          0.041 -0.048  0.079    0.112 -0.197  0.339   -0.020 -0.149  0.286
 C         -0.056 -0.014 -0.000   -0.116 -0.037  0.006    0.035 -0.001  0.018
 Cl         0.011  0.000 -0.000    0.022  0.001 -0.002   -0.006  0.001 -0.001
 C          0.031 -0.052 -0.021    0.077 -0.123 -0.034   -0.028  0.014  0.054
 Cl        -0.008  0.010  0.005   -0.019  0.023  0.010    0.006 -0.005 -0.006
 C          0.036 -0.006 -0.024    0.083  0.002 -0.096   -0.030  0.080 -0.110
 H          0.006 -0.062  0.108    0.010 -0.243  0.425   -0.019 -0.351  0.678
 C         -0.024  0.008  0.019   -0.055  0.012  0.032    0.018 -0.033 -0.061
 C         -0.008 -0.048 -0.133   -0.063  0.064 -0.005    0.003  0.015  0.048
 H         -0.104  0.395  0.667   -0.030 -0.052 -0.212    0.030 -0.125 -0.207
 C         -0.024  0.039  0.019   -0.048  0.046 -0.051    0.002 -0.011  0.000
 Cl         0.005 -0.005  0.000    0.012 -0.009  0.009   -0.002  0.001 -0.001
 C          0.027  0.011  0.017    0.063  0.020  0.026   -0.013 -0.017 -0.027
 H          0.041 -0.054 -0.092    0.083 -0.077 -0.125   -0.033  0.063  0.172
 C         -0.008 -0.040 -0.017   -0.030 -0.041  0.050    0.023  0.021 -0.023
 Cl         0.003  0.006  0.000    0.009  0.009 -0.006   -0.004 -0.005  0.003
 C         -0.029  0.026  0.087   -0.028 -0.101 -0.077    0.009  0.060  0.054
 H          0.045 -0.287 -0.464   -0.093  0.270  0.556    0.057 -0.181 -0.362
 TransDip  -0.061 -0.041  0.021   -0.147 -0.066  0.059    0.043 -0.027  0.058

 Mode:                37                     38                     39
 Frequency:      1011.26                1063.79                1111.16
 Force Cnst:      3.8019                 4.9110                 1.8642
 Red. Mass:       6.3101                 7.3656                 2.5626
 IR Active:          YES                    YES                    YES
 IR Intens:        0.859                 72.765                 27.292
 Raman Active:       YES                    YES                    YES
               X      Y      Z        X      Y      Z        X      Y      Z
 C          0.025  0.004  0.002    0.228  0.063  0.029   -0.130 -0.018 -0.009
 C         -0.005  0.004  0.001   -0.116  0.270  0.151   -0.096  0.180  0.100
 Cl         0.000  0.001  0.001    0.014 -0.025 -0.014    0.012 -0.019 -0.011
 C         -0.011 -0.025 -0.012   -0.110 -0.210 -0.111    0.056  0.015  0.007
 H         -0.044 -0.011 -0.006   -0.008 -0.251 -0.140    0.530 -0.179 -0.103
 C          0.032  0.009  0.004    0.271  0.063  0.029    0.040 -0.018 -0.009
 Cl        -0.004 -0.000 -0.000   -0.029 -0.004 -0.002   -0.007  0.000  0.000
 C         -0.019  0.031  0.016   -0.113  0.248  0.133    0.044  0.021  0.011
 Cl         0.003 -0.004 -0.002    0.014 -0.024 -0.013   -0.004  0.002  0.001
 C         -0.018 -0.010 -0.002   -0.108 -0.223 -0.119    0.005 -0.095 -0.051
 H         -0.026  0.005 -0.018   -0.021 -0.270 -0.123    0.413 -0.282 -0.141
 C          0.060  0.007 -0.000    0.131  0.016 -0.004   -0.143 -0.021  0.001
 C         -0.146 -0.337  0.167   -0.050  0.092 -0.058    0.042 -0.044  0.025
 H         -0.099 -0.366  0.197   -0.291  0.194 -0.128    0.332 -0.138  0.149
 C         -0.042  0.053 -0.035   -0.088  0.076 -0.052    0.060 -0.045  0.033
 Cl        -0.002  0.000 -0.000    0.013 -0.011  0.008   -0.007  0.005 -0.004
 C          0.368  0.051  0.018    0.032  0.012 -0.003   -0.039 -0.015  0.004
 H          0.382  0.060  0.018    0.024  0.055 -0.023   -0.029 -0.094  0.046
 C         -0.029 -0.066  0.034   -0.082 -0.109  0.050    0.063  0.078 -0.035
 Cl        -0.001 -0.001  0.000    0.011  0.015 -0.007   -0.007 -0.009  0.004
 C         -0.210  0.286 -0.187   -0.022 -0.113  0.063    0.010  0.061 -0.034
 H         -0.166  0.350 -0.180   -0.202 -0.254  0.100    0.223  0.215 -0.086
 TransDip  -0.024  0.015  0.010   -0.037  0.233  0.138    0.069  0.134  0.073

 Mode:                40                     41                     42
 Frequency:      1120.78                1132.51                1150.05
 Force Cnst:      1.1107                 1.5566                 2.0494
 Red. Mass:       1.5008                 2.0599                 2.6299
 IR Active:          YES                    YES                    YES
 IR Intens:       16.598                 17.392                 68.993
 Raman Active:       YES                    YES                    YES
               X      Y      Z        X      Y      Z        X      Y      Z
 C         -0.017 -0.002  0.015    0.027  0.006  0.004   -0.022  0.041  0.020
 C         -0.006  0.006  0.002    0.010 -0.013 -0.008   -0.048  0.045  0.026
 Cl         0.001 -0.001 -0.000   -0.001  0.001  0.001    0.006 -0.007 -0.004
 C          0.005  0.005  0.002   -0.012 -0.007 -0.003   -0.011  0.070  0.037
 H          0.020 -0.003  0.003   -0.082  0.023  0.011   -0.560  0.319  0.175
 C          0.003  0.001  0.001    0.005  0.005  0.003    0.243  0.024  0.007
 Cl        -0.001 -0.000 -0.000   -0.000 -0.000 -0.000   -0.028 -0.003 -0.001
 C          0.009 -0.007 -0.004   -0.005  0.001  0.000    0.129 -0.165 -0.088
 Cl        -0.001  0.001  0.001    0.000 -0.000 -0.000   -0.015  0.021  0.011
 C          0.003 -0.010 -0.010   -0.004  0.002  0.002   -0.075 -0.075 -0.036
 H          0.040 -0.041  0.007   -0.070  0.027  0.024   -0.613  0.143  0.073
 C         -0.015  0.023 -0.015    0.009  0.001 -0.001   -0.045 -0.006 -0.012
 C         -0.074 -0.050  0.017    0.058 -0.028  0.025    0.005 -0.007  0.006
 H         -0.362  0.041 -0.070    0.588 -0.208  0.189    0.073 -0.036  0.023
 C          0.067 -0.068  0.046   -0.084  0.135 -0.086    0.022 -0.022  0.015
 Cl        -0.007  0.006 -0.004    0.009 -0.014  0.009   -0.002  0.002 -0.002
 C         -0.009  0.080 -0.045   -0.116 -0.013 -0.007   -0.001 -0.002  0.001
 H         -0.069  0.703 -0.400   -0.137  0.011 -0.023    0.003 -0.021  0.013
 C         -0.039 -0.061  0.029   -0.061 -0.158  0.079    0.019  0.029 -0.013
 Cl         0.004  0.005 -0.002    0.006  0.016 -0.008   -0.002 -0.003  0.001
 C          0.085 -0.021  0.023    0.062  0.044 -0.016   -0.005  0.005 -0.001
 H          0.361  0.147 -0.049    0.552  0.354 -0.136    0.018  0.010 -0.027
 TransDip   0.031 -0.112  0.060   -0.131 -0.023 -0.008    0.262 -0.040 -0.027

 Mode:                43                     44                     45
 Frequency:      1262.61                1269.46                1274.08
 Force Cnst:      1.5000                 1.3252                 3.6373
 Red. Mass:       1.5970                 1.3957                 3.8031
 IR Active:          YES                    YES                    YES
 IR Intens:        1.472                  1.145                  1.922
 Raman Active:       YES                    YES                    YES
               X      Y      Z        X      Y      Z        X      Y      Z
 C          0.010  0.081  0.053   -0.005 -0.014  0.000   -0.193  0.035  0.022
 C          0.049  0.003 -0.001   -0.073 -0.051 -0.028   -0.211 -0.036 -0.012
 Cl        -0.002 -0.000  0.000    0.000  0.001  0.001    0.006 -0.005 -0.003
 C         -0.005 -0.029 -0.016    0.031 -0.014 -0.009    0.149  0.095  0.047
 H         -0.419  0.142  0.085    0.564 -0.245 -0.135    0.169  0.103  0.061
 C         -0.022 -0.001  0.000   -0.003  0.087  0.046    0.107 -0.003 -0.004
 Cl         0.002  0.000  0.000   -0.001 -0.001 -0.001   -0.011  0.002  0.001
 C         -0.040 -0.020 -0.011    0.036  0.000 -0.000   -0.094 -0.136 -0.070
 Cl        -0.000  0.000  0.000   -0.002  0.000  0.000   -0.001  0.007  0.004
 C          0.031 -0.029 -0.018    0.012 -0.015 -0.008    0.044  0.020  0.006
 H          0.405 -0.193 -0.098   -0.515  0.208  0.110    0.579 -0.212 -0.109
 C         -0.040  0.090 -0.063    0.005  0.060 -0.027    0.228  0.036  0.007
 C          0.027 -0.010  0.013    0.018 -0.003  0.004    0.049 -0.008  0.007
 H          0.449 -0.164  0.134    0.240 -0.078  0.076   -0.341  0.143 -0.107
 C         -0.071 -0.063  0.026   -0.058 -0.028  0.008   -0.062  0.091 -0.058
 Cl         0.000  0.001 -0.001    0.001 -0.000  0.000    0.004 -0.007  0.004
 C         -0.000  0.021 -0.012   -0.003  0.010 -0.006   -0.021  0.003 -0.004
 H         -0.028  0.321 -0.178   -0.027  0.248 -0.139   -0.029 -0.019  0.008
 C          0.093 -0.015  0.020    0.058 -0.024  0.020   -0.032 -0.107  0.055
 Cl        -0.001 -0.001  0.000   -0.001  0.000 -0.000    0.003  0.007 -0.004
 C         -0.036 -0.022  0.009   -0.012 -0.006  0.002    0.030  0.011  0.000
 H         -0.319 -0.208  0.073   -0.255 -0.166  0.060   -0.320 -0.228  0.090
 TransDip   0.030 -0.019 -0.015   -0.022 -0.017 -0.020   -0.037 -0.023 -0.010

 Mode:                46                     47                     48
 Frequency:      1289.90                1321.57                1357.52
 Force Cnst:      6.0794                 3.0983                 6.9418
 Red. Mass:       6.2015                 3.0109                 6.3934
 IR Active:          YES                    YES                    YES
 IR Intens:        6.066                  1.756                 47.027
 Raman Active:       YES                    YES                    YES
               X      Y      Z        X      Y      Z        X      Y      Z
 C          0.069  0.313  0.151   -0.017  0.004  0.006   -0.264  0.172  0.097
 C         -0.092 -0.138 -0.073    0.024 -0.003 -0.004    0.255 -0.010 -0.007
 Cl        -0.006  0.004  0.002   -0.001  0.000  0.000   -0.009  0.002  0.001
 C          0.148 -0.158 -0.087   -0.017 -0.006 -0.004   -0.111 -0.101 -0.053
 H         -0.073 -0.082 -0.029    0.045 -0.036 -0.019    0.112 -0.222 -0.125
 C         -0.055  0.274  0.145   -0.014  0.009  0.006   -0.142  0.134  0.074
 Cl         0.002 -0.001 -0.001    0.001 -0.001 -0.000    0.007 -0.006 -0.003
 C         -0.169 -0.110 -0.055    0.042  0.005  0.002    0.357 -0.000 -0.006
 Cl        -0.003 -0.000  0.000   -0.001  0.000  0.000   -0.012  0.005  0.003
 C          0.208 -0.139 -0.072   -0.021 -0.007 -0.006   -0.188 -0.132 -0.069
 H         -0.042 -0.029 -0.027   -0.023 -0.017  0.005    0.135 -0.312 -0.149
 C         -0.105 -0.076 -0.003   -0.006  0.128 -0.068    0.114  0.013 -0.040
 C         -0.045 -0.002  0.004    0.187 -0.076  0.066   -0.012 -0.041  0.024
 H         -0.110 -0.006 -0.052   -0.478  0.154 -0.146   -0.216  0.014 -0.064
 C          0.119 -0.003  0.019   -0.085 -0.059  0.021    0.078  0.104 -0.045
 Cl        -0.004  0.003 -0.002   -0.003 -0.001  0.000   -0.001 -0.003  0.001
 C          0.016 -0.007  0.004   -0.024  0.187 -0.106   -0.033 -0.038  0.016
 H          0.060 -0.406  0.236    0.041 -0.476  0.271   -0.031 -0.157  0.081
 C         -0.086  0.072 -0.049    0.095 -0.050  0.039   -0.081 -0.063  0.027
 Cl         0.001 -0.003  0.002    0.003  0.000  0.000    0.002  0.005 -0.003
 C         -0.001 -0.012  0.013   -0.159 -0.117  0.045    0.097  0.037 -0.001
 H          0.437  0.260 -0.118    0.409  0.250 -0.096   -0.352 -0.288  0.078
 TransDip   0.061 -0.050 -0.008   -0.021 -0.033 -0.016   -0.052 -0.197 -0.083

 Mode:                49                     50                     51
 Frequency:      1435.89                1456.79                1490.24
 Force Cnst:      3.7621                 3.8060                 4.5097
 Red. Mass:       3.0970                 3.0439                 3.4465
 IR Active:          YES                    YES                    YES
 IR Intens:       49.262                 70.613                 89.216
 Raman Active:       YES                    YES                    YES
               X      Y      Z        X      Y      Z        X      Y      Z
 C          0.040 -0.034  0.014    0.001 -0.047 -0.017   -0.187 -0.056 -0.024
 C         -0.037 -0.027 -0.017   -0.015  0.058  0.030   -0.039  0.099  0.055
 Cl         0.002  0.001  0.001    0.001 -0.002 -0.001    0.000 -0.005 -0.003
 C         -0.034  0.050  0.026    0.080 -0.034 -0.020    0.206 -0.078 -0.046
 H          0.149 -0.024 -0.013   -0.301  0.129  0.075   -0.556  0.247  0.141
 C          0.041 -0.047 -0.025   -0.052 -0.035 -0.018   -0.145 -0.048 -0.023
 Cl        -0.002  0.001  0.000    0.003  0.002  0.001    0.006  0.002  0.001
 C         -0.016  0.005  0.001   -0.041  0.061  0.033    0.046  0.117  0.061
 Cl         0.001  0.000  0.000    0.001 -0.003 -0.002   -0.000 -0.005 -0.003
 C         -0.007  0.022  0.008    0.106 -0.027 -0.015    0.112 -0.067 -0.039
 H          0.060 -0.013  0.016   -0.321  0.161  0.081   -0.503  0.185  0.108
 C         -0.003  0.216 -0.110   -0.153  0.037 -0.028    0.132  0.033  0.006
 C         -0.127 -0.061  0.017    0.010 -0.093  0.052   -0.002  0.032 -0.021
 H          0.414 -0.267  0.201   -0.410  0.039 -0.067    0.216 -0.029  0.058
 C          0.141 -0.049  0.045    0.167  0.131 -0.052   -0.085 -0.075  0.030
 Cl        -0.006  0.004 -0.003   -0.004 -0.004  0.002    0.001  0.002 -0.001
 C          0.024  0.090 -0.047   -0.134  0.009 -0.021    0.072  0.023 -0.004
 H          0.094 -0.556  0.318   -0.142 -0.149  0.064    0.089 -0.025  0.025
 C         -0.195 -0.026 -0.010    0.119 -0.117  0.079   -0.106  0.036 -0.033
 Cl         0.006  0.003 -0.001   -0.002  0.005 -0.003    0.002 -0.001  0.001
 C          0.117 -0.071  0.052    0.054  0.073 -0.035    0.020 -0.033  0.022
 H         -0.103 -0.239  0.119   -0.506 -0.282  0.102    0.164  0.047 -0.012
 TransDip   0.097 -0.173  0.105   -0.257  0.028  0.074   -0.275  0.098  0.078

 Mode:                52                     53                     54
 Frequency:      1563.28                1594.28                1612.48
 Force Cnst:     13.2695                 9.9936                10.9917
 Red. Mass:       9.2158                 6.6733                 7.1750
 IR Active:          YES                    YES                    YES
 IR Intens:       13.144                117.391                  0.928
 Raman Active:       YES                    YES                    YES
               X      Y      Z        X      Y      Z        X      Y      Z
 C         -0.041 -0.359 -0.182    0.024  0.103  0.030   -0.258  0.033  0.018
 C          0.184  0.244  0.128   -0.042 -0.058 -0.029    0.297  0.060  0.029
 Cl        -0.004 -0.002 -0.001    0.001  0.001  0.000   -0.002 -0.003 -0.001
 C          0.043 -0.210 -0.113    0.006  0.031  0.018   -0.334  0.094  0.055
 H         -0.238 -0.115 -0.054    0.037  0.023  0.010    0.327 -0.195 -0.113
 C          0.007  0.401  0.212   -0.011 -0.064 -0.034    0.155 -0.049 -0.029
 Cl        -0.001 -0.005 -0.003    0.000  0.001  0.000    0.001  0.001  0.000
 C         -0.147 -0.277 -0.144    0.055  0.048  0.027   -0.267 -0.026 -0.009
 Cl         0.002  0.003  0.002   -0.001 -0.000 -0.000    0.002  0.001  0.001
 C         -0.059  0.187  0.098   -0.030 -0.034 -0.014    0.370 -0.113 -0.066
 H          0.285  0.056  0.021    0.003 -0.042 -0.045   -0.440  0.235  0.125
 C          0.027 -0.013  0.039    0.016 -0.293  0.148    0.015 -0.026  0.011
 C         -0.052  0.033 -0.030   -0.113  0.160 -0.100    0.067  0.005  0.005
 H          0.140 -0.020  0.059    0.295  0.024  0.014   -0.051  0.048 -0.036
 C         -0.004 -0.069  0.035   -0.047 -0.204  0.108   -0.074 -0.037  0.011
 Cl        -0.000  0.001 -0.000    0.002  0.001 -0.000    0.001  0.001 -0.000
 C         -0.005  0.118 -0.064   -0.035  0.347 -0.196    0.032  0.027 -0.011
 H          0.027 -0.195  0.112    0.044 -0.458  0.259    0.041 -0.018  0.014
 C         -0.008 -0.063  0.032    0.083 -0.190  0.116   -0.060 -0.006 -0.003
 Cl         0.001  0.001 -0.000   -0.002  0.000 -0.000    0.000 -0.000  0.000
 C          0.056  0.042 -0.020    0.092  0.193 -0.093    0.069  0.040 -0.010
 H         -0.121 -0.060  0.049   -0.328 -0.071  0.002   -0.070 -0.060  0.012
 TransDip   0.059 -0.084  0.054    0.016 -0.305  0.165    0.029 -0.004  0.009

 Mode:                55                     56                     57
 Frequency:      1623.78                3199.75                3208.47
 Force Cnst:     10.2625                 6.5836                 6.6221
 Red. Mass:       6.6062                 1.0914                 1.0918
 IR Active:          YES                    YES                    YES
 IR Intens:       75.423                  0.122                  0.150
 Raman Active:       YES                    YES                    YES
               X      Y      Z        X      Y      Z        X      Y      Z
 C          0.104 -0.000 -0.001   -0.002  0.002  0.001   -0.000 -0.000  0.000
 C         -0.045 -0.009 -0.006    0.000  0.001  0.000   -0.000 -0.000 -0.000
 Cl         0.001  0.000  0.000    0.000 -0.000 -0.000   -0.000  0.000 -0.000
 C          0.039 -0.013 -0.008   -0.002 -0.003 -0.002   -0.001 -0.001 -0.001
 H         -0.042  0.022  0.014    0.021  0.038  0.020    0.008  0.014  0.008
 C         -0.014  0.010  0.005    0.000  0.001  0.000   -0.000  0.000  0.000
 Cl        -0.001 -0.000 -0.000   -0.000  0.000 -0.000    0.000 -0.000  0.000
 C          0.031 -0.001 -0.001    0.003 -0.001 -0.000    0.000 -0.000 -0.000
 Cl        -0.000  0.000  0.000   -0.000  0.000  0.000   -0.000  0.000  0.000
 C         -0.058  0.018  0.014   -0.038 -0.069 -0.037   -0.003 -0.006 -0.003
 H          0.089 -0.038 -0.031    0.431  0.786  0.425    0.036  0.065  0.036
 C         -0.270 -0.023 -0.018   -0.000 -0.000  0.000    0.002  0.002 -0.001
 C          0.341 -0.057  0.078    0.000 -0.000  0.000   -0.002 -0.002  0.001
 H         -0.403  0.205 -0.167    0.000  0.001 -0.001    0.016  0.032 -0.016
 C         -0.264 -0.077  0.009   -0.000 -0.000  0.000    0.000  0.000  0.000
 Cl         0.002  0.001 -0.001    0.000  0.000 -0.000   -0.000  0.000 -0.000
 C          0.132  0.004  0.014   -0.000  0.000 -0.000    0.001  0.001 -0.000
 H          0.145  0.035 -0.000    0.001  0.000 -0.000   -0.010 -0.002 -0.000
 C         -0.277  0.022 -0.046    0.000  0.000  0.000   -0.004 -0.001  0.000
 Cl         0.002 -0.001  0.001   -0.000 -0.000  0.000    0.000  0.000 -0.000
 C          0.316  0.131 -0.036   -0.004  0.005 -0.003    0.049 -0.059  0.040
 H         -0.340 -0.301  0.133    0.047 -0.057  0.038   -0.556  0.681 -0.459
 TransDip  -0.276 -0.023 -0.021   -0.007  0.008  0.003    0.008  0.010 -0.002

 Mode:                58                     59                     60
 Frequency:      3215.51                3216.60                3222.43
 Force Cnst:      6.6553                 6.6583                 6.6871
 Red. Mass:       1.0925                 1.0922                 1.0930
 IR Active:          YES                    YES                    YES
 IR Intens:        1.324                  0.194                  1.728
 Raman Active:       YES                    YES                    YES
               X      Y      Z        X      Y      Z        X      Y      Z
 C          0.000  0.000  0.000    0.000 -0.000  0.000   -0.000 -0.000 -0.000
 C          0.004 -0.000 -0.000    0.000 -0.000 -0.000    0.000 -0.000 -0.000
 Cl        -0.000  0.000  0.000   -0.000  0.000 -0.000   -0.000  0.000  0.000
 C         -0.039 -0.069 -0.037    0.000  0.001  0.000   -0.000 -0.000 -0.000
 H          0.439  0.787  0.421   -0.003 -0.006 -0.003    0.000  0.000  0.000
 C         -0.003  0.002  0.001    0.000 -0.000  0.000   -0.000  0.000 -0.000
 Cl         0.000  0.000 -0.000   -0.000  0.000 -0.000    0.000  0.000 -0.000
 C          0.000  0.000  0.000   -0.000 -0.000 -0.000    0.000  0.000  0.000
 Cl         0.000 -0.000 -0.000    0.000 -0.000  0.000    0.000  0.000 -0.000
 C          0.002  0.004  0.002    0.000  0.000  0.000   -0.000  0.000 -0.000
 H         -0.022 -0.039 -0.021   -0.002 -0.003 -0.002    0.000  0.000  0.000
 C         -0.000 -0.000  0.000   -0.002  0.002 -0.001    0.000 -0.000  0.000
 C         -0.000 -0.001  0.000   -0.036 -0.071  0.035    0.001  0.002 -0.001
 H          0.003  0.006 -0.003    0.409  0.814 -0.401   -0.010 -0.019  0.010
 C          0.000  0.000  0.000    0.004 -0.000  0.001    0.001  0.003 -0.002
 Cl        -0.000  0.000 -0.000   -0.000  0.000 -0.000    0.000 -0.000  0.000
 C         -0.000 -0.000 -0.000   -0.002  0.000 -0.000   -0.087 -0.011 -0.005
 H          0.000  0.000 -0.000    0.024  0.003  0.001    0.986  0.127  0.052
 C          0.000  0.000 -0.000    0.000  0.000 -0.000    0.002 -0.003  0.002
 Cl        -0.000 -0.000  0.000    0.000  0.000 -0.000    0.000  0.000 -0.000
 C         -0.001  0.001 -0.001   -0.002  0.003 -0.002    0.001 -0.001  0.000
 H          0.008 -0.010  0.007    0.021 -0.026  0.018   -0.006  0.007 -0.005
 TransDip   0.015  0.029  0.016   -0.003  0.013 -0.005    0.042  0.005  0.003

 STANDARD THERMODYNAMIC QUANTITIES AT   298.15 K  AND     1.00 ATM

   This Molecule has  0 Imaginary Frequencies
   Zero point vibrational energy:       82.954 kcal/mol

   Atom    1 Element C  Has Mass   12.00000
   Atom    2 Element C  Has Mass   12.00000
   Atom    3 Element Cl Has Mass   34.96885
   Atom    4 Element C  Has Mass   12.00000
   Atom    5 Element H  Has Mass    1.00783
   Atom    6 Element C  Has Mass   12.00000
   Atom    7 Element Cl Has Mass   34.96885
   Atom    8 Element C  Has Mass   12.00000
   Atom    9 Element Cl Has Mass   34.96885
   Atom   10 Element C  Has Mass   12.00000
   Atom   11 Element H  Has Mass    1.00783
   Atom   12 Element C  Has Mass   12.00000
   Atom   13 Element C  Has Mass   12.00000
   Atom   14 Element H  Has Mass    1.00783
   Atom   15 Element C  Has Mass   12.00000
   Atom   16 Element Cl Has Mass   34.96885
   Atom   17 Element C  Has Mass   12.00000
   Atom   18 Element H  Has Mass    1.00783
   Atom   19 Element C  Has Mass   12.00000
   Atom   20 Element Cl Has Mass   34.96885
   Atom   21 Element C  Has Mass   12.00000
   Atom   22 Element H  Has Mass    1.00783
   Molecular Mass:   323.883400 amu
   Principal axes and moments of inertia in amu*Bohr^2:
                             1           2           3
    Eigenvalues --     4260.30316 12704.23045 14968.01657
          X               0.99999     0.00401     0.00171
          Y              -0.00401     0.99999     0.00053
          Z              -0.00171    -0.00053     1.00000
   Rotational Symmetry Number is   1
   The Molecule is an Asymmetric Top
   Translational Enthalpy:        0.889 kcal/mol
   Rotational Enthalpy:           0.889 kcal/mol
   Vibrational Enthalpy:         90.777 kcal/mol
   gas constant (RT):             0.592 kcal/mol
   Translational Entropy:        43.221  cal/mol.K
   Rotational Entropy:           35.048  cal/mol.K
   Vibrational Entropy:          51.659  cal/mol.K

   Total Enthalpy:               93.147 kcal/mol
   Total Entropy:               129.928  cal/mol.K

 ======================================================================

 STANDARD THERMODYNAMIC QUANTITIES FOR ANHARMONIC VIBRATION -- TOSH

   Zero point vibrational energy: ************ kcal/mol

   Vibrational Enthalpy:       Infinity kcal/mol
   Vibrational Entropy:             NaN  cal/mol.K

   Total Enthalpy:             Infinity kcal/mol
   Total Entropy:                   NaN  cal/mol.K

 ======================================================================

 STANDARD THERMODYNAMIC QUANTITIES FOR ANHARMONIC VIBRATION -- VPT2

   Zero point vibrational energy: ************ kcal/mol

   Vibrational Enthalpy:       Infinity kcal/mol
   Vibrational Entropy:             NaN  cal/mol.K

   Total Enthalpy:             Infinity kcal/mol
   Total Entropy:                   NaN  cal/mol.K

 ======================================================================

Archival summary:
1\1\november\FREQ\ProcedureUnspecified\BasisUnspecified\l5125\taweetha\WedJan1520:20:132020WedJan1520:20:132020\0\\#,FREQ,ProcedureUnspecified,BasisUnspecified,\\0,1\Cl\C,1,1.75628\C,2,1.38989,1,117.212\H,3,1.08141,2,120.096,1,-1.2322,0\C,3,1.39148,2,120.255,1,178.16,0\C,5,1.39714,3,119.548,2,-0.269084,0\C,6,1.39078,5,119.462,3,0.321135,0\H,7,1.0826,6,118.713,5,178.892,0\C,7,1.39951,6,122.14,5,-0.0237774,0\C,9,1.48956,7,118.881,6,-179.78,0\C,10,1.3992,9,119.505,7,55.7744,0\H,11,1.08207,10,120.53,9,2.68732,0\C,11,1.39057,10,119.471,9,-178.429,0\C,13,1.39009,11,121.768,10,0.192541,0\H,14,1.08085,13,121.089,11,-179.97,0\C,14,1.39158,13,117.847,11,0.0414623,0\C,16,1.38895,14,121.896,13,-0.136372,0\H,17,1.08107,16,119.955,14,179.686,0\Cl,5,1.74329,3,118.685,2,179.86,0\Cl,6,1.74489,5,121.629,3,-179.766,0\Cl,16,1.75554,14,118.851,13,179.57,0\Cl,13,1.75568,11,119.27,10,-179.554,0\\\@

 Total job time:  13297.47s(wall), 13295.77s(cpu) 
 Wed Jan 15 20:20:13 2020

        *************************************************************
        *                                                           *
        *  Thank you very much for using Q-Chem.  Have a nice day.  *
        *                                                           *
        *************************************************************
