# Supplementary material for: Quantum Chemical Investigation of Polychlorinated Dibenzodioxins, Dibenzofurans and Biphenyls: Relative Stability and Planarity Analysis
Source: Molecules. 2020 Dec 3;25(23):5697. doi: 10.3390/molecules25235697 (PMC7730433; doi:10.3390/molecules25235697)
Supplement: Supplementary file 1 [file molecules-25-05697-s001.zip › PCB/B3LYP/ClHClClHHHClHH.out]

                  Welcome to Q-Chem
     A Quantum Leap Into The Future Of Chemistry


 Q-Chem 5.2 (devel), Q-Chem, Inc., Pleasanton, CA (2019)

 Yihan Shao,  Zhengting Gan,  E. Epifanovsky,  A. T. B. Gilbert,  M. Wormit,  
 J. Kussmann,  A. W. Lange,  A. Behn,  Jia Deng,  Xintian Feng,  D. Ghosh,  
 M. Goldey,  P. R. Horn,  L. D. Jacobson,  I. Kaliman,  T. Kus,  A. Landau,  
 Jie Liu,  E. I. Proynov,  R. M. Richard,  R. P. Steele,  E. J. Sundstrom,  
 H. L. Woodcock III,  P. M. Zimmerman,  D. Zuev,  B. Albrecht,  E. Alguire,  
 S. A. Baeppler,  D. Barton,  Z. Benda,  Y. A. Bernard,  E. J. Berquist,  
 K. B. Bravaya,  H. Burton,  D. Casanova,  Chun-Min Chang,  Yunqing Chen,  
 A. Chien,  K. D. Closser,  M. P. Coons,  S. Coriani,  S. Dasgupta,  
 A. L. Dempwolff,  M. Diedenhofen,  Hainam Do,  R. G. Edgar,  Po-Tung Fang,  
 S. Faraji,  S. Fatehi,  Qingguo Feng,  K. D. Fenk,  J. Fosso-Tande,  
 J. Gayvert,  Qinghui Ge,  A. Ghysels,  G. Gidofalvi,  J. Gomes,  
 J. Gonthier,  A. Gunina,  D. Hait,  M. W. D. Hanson-Heine,  
 P. H. P. Harbach,  A. W. Hauser,  M. F. Herbst,  J. E. Herr,  
 E. G. Hohenstein,  Z. C. Holden,  Kerwin Hui,  B. C. Huynh,  T.-C. Jagau,  
 Hyunjun Ji,  B. Kaduk,  K. Khistyaev,  Jaehoon Kim,  P. Klunzinger,  K. Koh,  
 D. Kosenkov,  L. Koulias,  T. Kowalczyk,  C. M. Krauter,  A. Kunitsa,  
 Ka Un Lao,  A. Laurent,  K. V. Lawler,  Joonho Lee,  D. Lefrancois,  
 S. Lehtola,  D. S. Levine,  Yi-Pei Li,  You-Sheng Lin,  Fenglai Liu,  
 E. Livshits,  A. Luenser,  P. Manohar,  E. Mansoor,  S. F. Manzer,  
 Shan-Ping Mao,  Yuezhi Mao,  N. Mardirossian,  A. V. Marenich,  
 T. Markovich,  L. A. Martinez-Martinez,  S. A. Maurer,  N. J. Mayhall,  
 S. C. McKenzie,  J.-M. Mewes,  P. Morgante,  A. F. Morrison,  
 J. W. Mullinax,  K. Nanda,  T. S. Nguyen-Beck,  R. Olivares-Amaya,  
 J. A. Parkhill,  Zheng Pei,  T. M. Perrine,  F. Plasser,  P. Pokhilko,  
 S. Prager,  A. Prociuk,  E. Ramos,  D. R. Rehn,  F. Rob,  M. Scheurer,  
 M. Schneider,  N. Sergueev,  S. M. Sharada,  S. Sharma,  D. W. Small,  
 T. Stauch,  T. Stein,  Yu-Chuan Su,  A. J. W. Thom,  A. Tkatchenko,  
 T. Tsuchimochi,  N. M. Tubman,  L. Vogt,  M. L. Vidal,  O. Vydrov,  
 M. A. Watson,  J. Wenzel,  M. de Wergifosse,  T. A. Wesolowski,  A. White,  
 J. Witte,  A. Yamada,  Jun Yang,  K. Yao,  S. Yeganeh,  S. R. Yost,  
 Zhi-Qiang You,  A. Zech,  Igor Ying Zhang,  Xing Zhang,  Yan Zhao,  
 Ying Zhu,  B. R. Brooks,  G. K. L. Chan,  C. J. Cramer,  M. S. Gordon,  
 W. J. Hehre,  A. Klamt,  M. W. Schmidt,  C. D. Sherrill,  D. G. Truhlar,  
 A. Aspuru-Guzik,  R. Baer,  A. T. Bell,  N. A. Besley,  Jeng-Da Chai,  
 A. E. DePrince, III,  R. A. DiStasio Jr.,  A. Dreuw,  B. D. Dunietz,  
 T. R. Furlani,  Chao-Ping Hsu,  Yousung Jung,  Jing Kong,  D. S. Lambrecht,  
 WanZhen Liang,  C. Ochsenfeld,  V. A. Rassolov,  L. V. Slipchenko,  
 J. E. Subotnik,  T. Van Voorhis,  J. M. Herbert,  A. I. Krylov,  
 P. M. W. Gill,  M. Head-Gordon

 Contributors to earlier versions of Q-Chem not listed above: 
 R. D. Adamson,  B. Austin,  J. Baker,  G. J. O. Beran,  K. Brandhorst,  
 S. T. Brown,  E. F. C. Byrd,  A. K. Chakraborty,  C.-L. Cheng,  
 Siu Hung Chien,  D. M. Chipman,  D. L. Crittenden,  H. Dachsel,  
 R. J. Doerksen,  A. D. Dutoi,  L. Fusti-Molnar,  W. A. Goddard III,  
 A. Golubeva-Zadorozhnaya,  S. R. Gwaltney,  G. Hawkins,  A. Heyden,  
 S. Hirata,  G. Kedziora,  F. J. Keil,  C. Kelley,  Jihan Kim,  R. A. King,  
 R. Z. Khaliullin,  P. P. Korambath,  W. Kurlancheek,  A. M. Lee,  M. S. Lee,  
 S. V. Levchenko,  Ching Yeh Lin,  D. Liotard,  R. C. Lochan,  I. Lotan,  
 P. E. Maslen,  N. Nair,  D. P. O'Neill,  D. Neuhauser,  E. Neuscamman,  
 C. M. Oana,  R. Olson,  B. Peters,  R. Peverati,  P. A. Pieniazek,  
 Y. M. Rhee,  J. Ritchie,  M. A. Rohrdanz,  E. Rosta,  N. J. Russ,  
 H. F. Schaefer III,  N. E. Schultz,  N. Shenvi,  A. C. Simmonett,  A. Sodt,  
 D. Stuck,  K. S. Thanthiriwatte,  V. Vanovschi,  Tao Wang,  A. Warshel,  
 C. F. Williams,  Q. Wu,  X. Xu,  W. Zhang

 Please cite Q-Chem as follows:
 Y. Shao et al., Mol. Phys. 113, 184-215 (2015)
 DOI: 10.1080/00268976.2014.952696

 Q-Chem 5.2.1 for Intel X86 EM64T Linux

 Parts of Q-Chem use Armadillo 8.300.2 (Tropical Shenanigans).
 http://arma.sourceforge.net/

 Q-Chem begins on Wed Jan 15 16:13:14 2020  

Host: 
0

     Scratch files written to /scratch/taweetham/qchem25078//
NAlpha2: 146
NElect   146
Mult     1

 Q-Chem warning in module libgen/rem_setup.C, line 2168:

 Setting Thresh to 1e-14


Checking the input file for inconsistencies... 	...done.

--------------------------------------------------------------
User input:
--------------------------------------------------------------
$MOLECULE
0 1
C 
C  1 1.394960
Cl  2 CCl 1 119.528007
C  2 1.386606 1 120.846377 3 178.766605 0
H  4 CH 2 119.698148 1 -179.612229 0
C  4 1.387279 2 120.235871 1 -0.083363 0
Cl  6 CCl 4 120.254637 2 -179.958574 0
C  6 1.387279 4 119.490737 2 0.041992 0
Cl  8 CCl 6 120.064298 4 179.568218 0
C  8 1.386606 6 120.235863 4 0.041336 0
H  10 CH 8 119.614146 6 178.681836 0
C  1 1.488550 2 120.827489 3 1.275929 0
C  12 1.394960 1 120.827496 2 44.635695 0
H  13 CH 12 119.528011 1 1.275194 0
C  13 1.386606 12 120.846392 1 -179.957497 0
H  15 CH 13 119.698155 12 -179.612829 0
C  15 1.387278 13 120.235860 12 -0.083872 0
Cl  17 CCl 15 120.254633 13 -179.958492 0
C  17 1.387279 15 119.490737 13 0.041666 0
H  19 CH 17 120.064293 15 179.568399 0
C  19 1.386606 17 120.235874 15 0.041790 0
H  21 CH 19 119.614152 17 178.681599 0

CH=1.08273
CCl=1.75400
$END

$REM
   JOB_TYPE	OPTIMIZATION
   BASIS	6-311++G**
   METHOD	B3LYP
   SYM_IGNORE	TRUE
   SCF_GUESS_ALWAYS     TRUE
   SYM_IGNORE   TRUE
   S2THRESH     15
   THRESH       15
$END

--------------------------------------------------------------
 ----------------------------------------------------------------
             Standard Nuclear Orientation (Angstroms)
    I     Atom           X                Y                Z
 ----------------------------------------------------------------
    1      C       0.0000000000     0.0000000000     0.0000000000
    2      C       0.0000000000     0.0000000000     1.3949600000
    3      Cl      1.5261815140     0.0000000000     2.2594170471
    4      C      -1.1901880373     0.0256249026     2.1059255403
    5      H      -1.1683702292     0.0315218534     3.1884196336
    6      C      -2.4041742747     0.0535064326     1.4351028665
    7      Cl     -3.9099833729     0.0870232313     2.3339530118
    8      C      -2.4180259722     0.0546630380     0.0478935036
    9      Cl     -3.9445745286     0.0782926128    -0.8155919614
   10      C      -1.2274122092     0.0272853135    -0.6622934626
   11      H      -1.2503451014     0.0068111236    -1.7445869269
   12      C       1.2779219872    -0.0284629571    -0.7628147595
   13      C       2.3095886281    -0.8932703637    -0.3971844912
   14      H       2.1704206894    -1.5663256744     0.4394355459
   15      C       3.5004827568    -0.9194878930    -1.1069450245
   16      H       4.2865586447    -1.6026019117    -0.8107285686
   17      C       3.6821124948    -0.0819958503    -2.1978886372
   18      Cl      5.1879324501    -0.1155248115    -3.0967201401
   19      C       2.6636000698     0.7822218600    -2.5724593424
   20      H       2.7980411655     1.4448431951    -3.4181323354
   21      C       1.4736782845     0.8090230106    -1.8610916159
   22      H       0.6936781770     1.5025559907    -2.1490431582
 ----------------------------------------------------------------
 Nuclear Repulsion Energy =        1410.40936026 hartrees
 There are       73 alpha and       73 beta electrons
 Requested basis set is 6-311++G(d,p)
 There are 154 shells and 426 basis functions

 Total QAlloc Memory Limit   2000 MB
 Mega-Array Size       188 MB
 MEM_STATIC part       192 MB
 A cutoff of  1.0D-15 yielded   9326 shell pairs
 There are     76337 function pairs (     81952 Cartesian)
 Smallest overlap matrix eigenvalue = 2.96E-07
 Linear dependence detected in AO basis
 Number of orthogonalized atomic orbitals = 422
 Maximum deviation from orthogonality = 3.247E-10

 Scale SEOQF with 1.000000e-02/1.000000e-01/1.000000e-01

 Standard Electronic Orientation quadrupole field applied
 Nucleus-field energy     =    -0.0000000508 hartrees
 Guess from superposition of atomic densities
 Warning:  Energy on first SCF cycle will be non-variational
 SAD guess density has 146.000000 electrons

 -----------------------------------------------------------------------
  General SCF calculation program by
  Eric Jon Sundstrom, Paul Horn, Yuezhi Mao, Dmitri Zuev, Alec White,
  David Stuck, Shaama M.S., Shane Yost, Joonho Lee, David Small,
  Daniel Levine, Susi Lehtola, Hugh Burton, Evgeny Epifanovsky,
  Bang C. Huynh
 -----------------------------------------------------------------------
 Exchange:     0.2000 Hartree-Fock + 0.0800 Slater + 0.7200 B88
 Correlation:  0.1900 VWN1RPA + 0.8100 LYP
 Using SG-1 standard quadrature grid
 A restricted SCF calculation will be
 performed using DIIS
 SCF converges when DIIS error is below 1.0e-08
 ---------------------------------------
  Cycle       Energy         DIIS error
 ---------------------------------------
    1   -2305.7430060388      3.05e-02  
    2   -2301.7373644173      2.59e-03  
    3   -2301.6546875439      3.13e-03  
    4   -2301.8848422403      6.61e-04  
    5   -2301.8929010709      3.65e-04  
    6   -2301.8959024578      9.45e-05  
    7   -2301.8960823066      2.39e-05  
    8   -2301.8960911818      1.20e-05  
    9   -2301.8960945723      2.38e-06  
   10   -2301.8960946852      1.04e-06  
   11   -2301.8960947098      1.85e-07  
   12   -2301.8960947105      7.68e-08  
   13   -2301.8960947109      3.00e-08  
   14   -2301.8960947107      7.58e-09  Convergence criterion met
 ---------------------------------------
 SCF time:   CPU 530.33s  wall 531.00s 
 SCF   energy in the final basis set =    -2301.8960947107
 Total energy in the final basis set =    -2301.8960947107

 --------------------------------------------------------------

                    Orbital Energies (a.u.)
 --------------------------------------------------------------

 Alpha MOs
 -- Occupied --
********-101.5733-101.5731-101.5647 -10.2704 -10.2681 -10.2662 -10.2524
-10.2274 -10.2206 -10.2183 -10.2115 -10.2024 -10.2011 -10.2005 -10.1997
 -9.4893  -9.4885  -9.4876  -9.4793  -7.2542  -7.2531  -7.2524  -7.2441
 -7.2439  -7.2434  -7.2434  -7.2426  -7.2425  -7.2417  -7.2342  -7.2337
 -0.9471  -0.9146  -0.9042  -0.8766  -0.8618  -0.8440  -0.7947  -0.7790
 -0.7598  -0.7338  -0.6634  -0.6429  -0.6322  -0.6039  -0.5531  -0.5344
 -0.5188  -0.4950  -0.4921  -0.4784  -0.4645  -0.4576  -0.4539  -0.4455
 -0.4240  -0.4193  -0.4086  -0.3940  -0.3873  -0.3816  -0.3654  -0.3550
 -0.3488  -0.3372  -0.3309  -0.3263  -0.3232  -0.2916  -0.2814  -0.2727
 -0.2508
 -- Virtual --
 -0.0675  -0.0544  -0.0401  -0.0304  -0.0185  -0.0139  -0.0038   0.0010
  0.0058   0.0102   0.0151   0.0249   0.0312   0.0329   0.0386   0.0396
  0.0530   0.0580   0.0606   0.0632   0.0701   0.0770   0.0795   0.0830
  0.0894   0.0938   0.0978   0.0994   0.1007   0.1077   0.1094   0.1113
  0.1138   0.1163   0.1205   0.1217   0.1247   0.1267   0.1312   0.1332
  0.1374   0.1402   0.1436   0.1470   0.1481   0.1482   0.1519   0.1573
  0.1631   0.1692   0.1781   0.1828   0.1874   0.1886   0.1936   0.1973
  0.2007   0.2083   0.2104   0.2167   0.2235   0.2275   0.2307   0.2311
  0.2366   0.2415   0.2439   0.2455   0.2514   0.2551   0.2605   0.2661
  0.2702   0.2713   0.2730   0.2827   0.2869   0.2883   0.2929   0.2965
  0.3084   0.3104   0.3119   0.3183   0.3215   0.3255   0.3404   0.3465
  0.3515   0.3669   0.3825   0.4051   0.4211   0.4328   0.4428   0.4467
  0.4528   0.4568   0.4596   0.4678   0.4773   0.4814   0.4927   0.4959
  0.5096   0.5143   0.5250   0.5365   0.5387   0.5474   0.5550   0.5630
  0.5730   0.5786   0.5809   0.5873   0.5907   0.5947   0.6083   0.6149
  0.6202   0.6304   0.6304   0.6377   0.6498   0.6625   0.6706   0.6724
  0.6778   0.6900   0.6982   0.7023   0.7144   0.7252   0.7331   0.7444
  0.7573   0.7718   0.8016   0.8055   0.8170   0.8277   0.8305   0.8386
  0.8448   0.8455   0.8499   0.8535   0.8565   0.8593   0.8609   0.8617
  0.8676   0.8754   0.8832   0.8875   0.8951   0.8987   0.9019   0.9116
  0.9154   0.9205   0.9269   0.9394   0.9419   0.9507   0.9579   0.9635
  0.9708   0.9894   0.9965   1.0091   1.0167   1.0266   1.0335   1.0493
  1.0699   1.0898   1.1015   1.1172   1.1293   1.1400   1.1763   1.1922
  1.2186   1.2215   1.2409   1.2488   1.2706   1.2780   1.2836   1.2961
  1.3103   1.3283   1.3406   1.3567   1.4021   1.4551   1.4836   1.5070
  1.5099   1.5214   1.5316   1.5450   1.5560   1.5631   1.5833   1.6041
  1.6190   1.6280   1.6507   1.6714   1.6868   1.6917   1.7184   1.7277
  1.7444   1.7638   1.7848   1.7932   1.8246   1.8661   1.8822   1.8870
  1.9094   1.9154   1.9181   1.9269   1.9320   1.9509   1.9620   1.9774
  1.9821   2.0171   2.0413   2.0559   2.0634   2.0729   2.0848   2.1101
  2.1304   2.1780   2.2101   2.2328   2.2384   2.2636   2.2790   2.2872
  2.2932   2.3010   2.3177   2.3389   2.3821   2.3853   2.4209   2.4343
  2.4445   2.4551   2.4682   2.4951   2.5201   2.5354   2.5667   2.5752
  2.6006   2.6276   2.6342   2.6417   2.6575   2.6720   2.6920   2.7194
  2.7295   2.7354   2.7382   2.7618   2.7646   2.7757   2.7797   2.7990
  2.8135   2.8238   2.8426   2.8536   2.8888   2.9239   2.9423   2.9740
  2.9954   3.0608   3.0723   3.0876   3.1205   3.1512   3.1659   3.1866
  3.2325   3.2729   3.3398   3.3579   3.4206   3.4862   3.5076   3.5301
  3.5989   3.6522   3.7530   3.8081   3.8349   3.9215   3.9825   4.1140
  4.1376   4.1471   4.4134   4.8103   4.8405   9.7484   9.7761   9.7993
  9.8134  23.3961  23.5990  23.8366  23.8981  23.9173  23.9593  23.9803
 24.0399  24.0630  24.0986  24.1177  24.1777  25.7854  25.8245  25.8628
 25.9169  26.1046  26.1162  26.1360  26.3451  26.5105  26.6040  26.7065
 26.8170 215.7386 215.7679 215.7963 215.8160
 --------------------------------------------------------------

          Ground-State Mulliken Net Atomic Charges

     Atom                 Charge (a.u.)
  ----------------------------------------
      1 C                    -0.176390
      2 C                    -0.482544
      3 Cl                    0.503306
      4 C                    -0.732844
      5 H                     0.223691
      6 C                     0.050072
      7 Cl                    0.504367
      8 C                     0.133705
      9 Cl                    0.598661
     10 C                    -0.946845
     11 H                     0.214122
     12 C                     1.281483
     13 C                    -0.855104
     14 H                     0.161249
     15 C                    -0.630197
     16 H                     0.197508
     17 C                     0.464750
     18 Cl                    0.429434
     19 C                    -0.713698
     20 H                     0.190733
     21 C                    -0.586081
     22 H                     0.170621
  ----------------------------------------
  Sum of atomic charges =     0.000000

 -----------------------------------------------------------------
                    Cartesian Multipole Moments
 -----------------------------------------------------------------
    Charge (ESU x 10^10)
                 0.0000
    Dipole Moment (Debye)
         X       0.1783      Y      -0.0605      Z       0.0131
       Tot       0.1888
    Quadrupole Moments (Debye-Ang)
        XX    -131.6494     XY      -2.0590     YY    -119.3860
        XZ       4.4023     YZ      -3.8678     ZZ    -118.6600
    Octopole Moments (Debye-Ang^2)
       XXX    -106.0057    XXY     -10.8522    XYY     -24.3865
       YYY       0.7139    XXZ      40.4876    XYZ      -7.0134
       YYZ      15.4140    XZZ     -47.9549    YZZ      12.2719
       ZZZ      64.2927
    Hexadecapole Moments (Debye-Ang^3)
      XXXX   -6846.2589   XXXY      51.0784   XXYY   -1159.1249
      XYYY      95.4174   YYYY    -273.4121   XXXZ    1331.4126
      XXYZ      -4.9082   XYYZ     402.8343   YYYZ      15.8561
      XXZZ   -1610.8988   XYZZ      59.6774   YYZZ    -489.4552
      XZZZ    1223.0501   YZZZ     -11.9024   ZZZZ   -2654.7727
 -----------------------------------------------------------------
 Calculating analytic gradient of the SCF energy
 Gradient of SCF Energy
            1           2           3           4           5           6
    1  -0.0124966   0.0028166   0.0062416  -0.0026519   0.0009456   0.0058099
    2   0.0011425   0.0005549  -0.0055924  -0.0003227  -0.0001397   0.0000005
    3   0.0073447  -0.0003067  -0.0149579  -0.0104130   0.0003737  -0.0049487
            7           8           9          10          11          12
    1  -0.0058912   0.0080470  -0.0039349   0.0001888   0.0007211   0.0069768
    2   0.0002124  -0.0004434   0.0000528  -0.0001088   0.0001708  -0.0010868
    3  -0.0022240   0.0079778   0.0025712   0.0008537  -0.0003827   0.0004471
           13          14          15          16          17          18
    1  -0.0004463  -0.0027329  -0.0060122  -0.0005248   0.0034125   0.0002653
    2   0.0057277   0.0009265   0.0069260   0.0001899  -0.0009771  -0.0000959
    3   0.0040620   0.0046248  -0.0028100   0.0004836  -0.0016271  -0.0001601
           19          20          21          22
    1  -0.0022764  -0.0006661   0.0022469  -0.0000392
    2  -0.0063922   0.0000213   0.0001759  -0.0009422
    3   0.0087694   0.0003500  -0.0010698   0.0010419
 Max gradient component =       1.496E-02
 RMS gradient           =       4.351E-03
 Gradient time:  CPU 195.82 s  wall 195.83 s
 Geometry Optimization Parameters
   NAtoms,    NIC,     NZ,  NCons,   NDum,   NFix, NCnnct, MaxDiis
       22     155      22       0       0       0       0       0


** GEOMETRY OPTIMIZATION IN DELOCALIZED INTERNAL COORDINATES **
   Searching for a Minimum

   Optimization Cycle:   1

                       Coordinates (Angstroms)
     ATOM                X               Y               Z
      1  C         0.0000000000    0.0000000000    0.0000000000
      2  C         0.0000000000    0.0000000000    1.3949600000
      3  Cl        1.5261815140    0.0000000000    2.2594170471
      4  C        -1.1901880373    0.0256249026    2.1059255403
      5  H        -1.1683702292    0.0315218534    3.1884196336
      6  C        -2.4041742747    0.0535064326    1.4351028665
      7  Cl       -3.9099833729    0.0870232313    2.3339530118
      8  C        -2.4180259722    0.0546630380    0.0478935036
      9  Cl       -3.9445745286    0.0782926128   -0.8155919614
     10  C        -1.2274122092    0.0272853135   -0.6622934626
     11  H        -1.2503451014    0.0068111236   -1.7445869269
     12  C         1.2779219872   -0.0284629571   -0.7628147595
     13  C         2.3095886281   -0.8932703637   -0.3971844912
     14  H         2.1704206894   -1.5663256744    0.4394355459
     15  C         3.5004827568   -0.9194878930   -1.1069450245
     16  H         4.2865586447   -1.6026019117   -0.8107285686
     17  C         3.6821124948   -0.0819958503   -2.1978886372
     18  Cl        5.1879324501   -0.1155248115   -3.0967201401
     19  C         2.6636000698    0.7822218600   -2.5724593424
     20  H         2.7980411655    1.4448431951   -3.4181323354
     21  C         1.4736782845    0.8090230106   -1.8610916159
     22  H         0.6936781770    1.5025559907   -2.1490431582
   Point Group: c1    Number of degrees of freedom:    60


   Energy is  -2301.896094711


 Attempting to generate delocalized internal coordinates
 Initial Hessian constructed with Jon Baker's OPTIMIZE code

 60 Hessian modes will be used to form the next step
  Hessian Eigenvalues:
     0.010693    0.019215    0.019215    0.023207    0.023207    0.023578
     0.023580    0.023676    0.023679    0.023938    0.023938    0.024090
     0.024090    0.024114    0.024114    0.024135    0.024135    0.024142
     0.024143    0.159962    0.159966    0.159968    0.159995    0.159995
     0.159996    0.220003    0.229698    0.230002    0.239747    0.240002
     0.249943    0.249992    0.250000    0.250000    0.250000    0.250000
     0.250000    0.301033    0.301033    0.301033    0.301033    0.336089
     0.356665    0.356665    0.356665    0.356665    0.356665    0.356665
     0.429243    0.429813    0.429997    0.432964    0.467748    0.467798
     0.472150    0.472167    0.478203    0.478204    0.479142    0.479142

 Minimum search - taking simple RFO step
 Searching for Lamda that Minimizes Along All modes
 Value Taken    Lamda =  -0.02578625
 Calculated Step too Large.  Step scaled by  0.595264
 Step Taken.  Stepsize is  0.300000

                             Maximum     Tolerance    Cnvgd?
         Gradient           0.048001      0.000300      NO
         Displacement       0.216862      0.001200      NO
         Energy change     *********      0.000001      NO


 New Cartesian Coordinates Obtained by Inverse Iteration

 Displacement from previous Coordinates is:  1.363689
 ----------------------------------------------------------------
             Standard Nuclear Orientation (Angstroms)
    I     Atom           X                Y                Z
 ----------------------------------------------------------------
    1      C       0.0588402337    -0.0089275305     0.0882543335
    2      C      -0.0239582202     0.0618316043     1.4951378349
    3      Cl      1.3911876305     0.2150023951     2.5232360972
    4      C      -1.2553610977     0.0959510702     2.1370921189
    5      H      -1.2943351829     0.1646274088     3.2166157926
    6      C      -2.4358428489     0.0636578405     1.4084924274
    7      Cl     -3.9671231810     0.1094069253     2.2548712267
    8      C      -2.3778943807     0.0088456855     0.0188935734
    9      Cl     -3.8388564663    -0.0324418165    -0.9470778355
   10      C      -1.1468576525    -0.0227784195    -0.6203811883
   11      H      -1.1207499277    -0.0884129263    -1.7005033377
   12      C       1.3274974300    -0.0451218843    -0.7013831809
   13      C       2.3496650735    -0.9698457617    -0.4512852920
   14      H       2.2356315598    -1.7032904869     0.3331840662
   15      C       3.5018477981    -0.9919324798    -1.2262479560
   16      H       4.2776753141    -1.7192813937    -1.0212729164
   17      C       3.6514918779    -0.0894687036    -2.2722372838
   18      Cl      5.1061868972    -0.1156296261    -3.2513390819
   19      C       2.6451221323     0.8260420860    -2.5496885123
   20      H       2.7581006533     1.5295407708    -3.3653132651
   21      C       1.4936952727     0.8395715719    -1.7726018334
   22      H       0.7211602209     1.5683567730    -1.9868190627
 ----------------------------------------------------------------
 Nuclear Repulsion Energy =        1400.00846022 hartrees
 There are       73 alpha and       73 beta electrons
 Applying Cartesian multipole field
    Component          Value
    ---------          -----
     (2,0,0)        1.00000E-12
     (0,2,0)        2.00000E-11
     (0,0,2)       -3.00000E-11
 Nucleus-field energy     =    -0.0000000546 hartrees
 Requested basis set is 6-311++G(d,p)
 There are 154 shells and 426 basis functions
 A cutoff of  1.0D-15 yielded   9302 shell pairs
 There are     76045 function pairs (     81621 Cartesian)
 Smallest overlap matrix eigenvalue = 3.12E-07
 Linear dependence detected in AO basis
 Number of orthogonalized atomic orbitals = 422
 Maximum deviation from orthogonality = 3.666E-10
 Guess from superposition of atomic densities
 Warning:  Energy on first SCF cycle will be non-variational
 SAD guess density has 146.000000 electrons

 -----------------------------------------------------------------------
  General SCF calculation program by
  Eric Jon Sundstrom, Paul Horn, Yuezhi Mao, Dmitri Zuev, Alec White,
  David Stuck, Shaama M.S., Shane Yost, Joonho Lee, David Small,
  Daniel Levine, Susi Lehtola, Hugh Burton, Evgeny Epifanovsky,
  Bang C. Huynh
 -----------------------------------------------------------------------
 Exchange:     0.2000 Hartree-Fock + 0.0800 Slater + 0.7200 B88
 Correlation:  0.1900 VWN1RPA + 0.8100 LYP
 Using SG-1 standard quadrature grid
 A restricted SCF calculation will be
 performed using DIIS
 SCF converges when DIIS error is below 1.0e-08
 ---------------------------------------
  Cycle       Energy         DIIS error
 ---------------------------------------
    1   -2305.6580663638      3.03e-02  
    2   -2301.7467251879      2.56e-03  
    3   -2301.6703578763      3.07e-03  
    4   -2301.8907907729      6.33e-04  
    5   -2301.8980804196      3.57e-04  
    6   -2301.9009685263      9.49e-05  
    7   -2301.9011518362      2.37e-05  
    8   -2301.9011604096      1.24e-05  
    9   -2301.9011640362      2.34e-06  
   10   -2301.9011641458      1.00e-06  
   11   -2301.9011641686      1.86e-07  
   12   -2301.9011641691      7.92e-08  
   13   -2301.9011641694      3.15e-08  
   14   -2301.9011641692      8.54e-09  Convergence criterion met
 ---------------------------------------
 SCF time:   CPU 545.79s  wall 546.00s 
 SCF   energy in the final basis set =    -2301.9011641692
 Total energy in the final basis set =    -2301.9011641692

 --------------------------------------------------------------

                    Orbital Energies (a.u.)
 --------------------------------------------------------------

 Alpha MOs
 -- Occupied --
********-101.5736-101.5735-101.5651 -10.2705 -10.2687 -10.2680 -10.2538
-10.2309 -10.2192 -10.2175 -10.2156 -10.2040 -10.2034 -10.2032 -10.2027
 -9.4896  -9.4882  -9.4881  -9.4797  -7.2545  -7.2530  -7.2530  -7.2445
 -7.2442  -7.2437  -7.2431  -7.2430  -7.2424  -7.2423  -7.2345  -7.2341
 -0.9447  -0.9130  -0.9026  -0.8784  -0.8633  -0.8414  -0.7938  -0.7798
 -0.7579  -0.7327  -0.6602  -0.6445  -0.6329  -0.6039  -0.5527  -0.5319
 -0.5179  -0.4955  -0.4930  -0.4784  -0.4632  -0.4577  -0.4534  -0.4444
 -0.4240  -0.4176  -0.4087  -0.3926  -0.3872  -0.3815  -0.3661  -0.3546
 -0.3473  -0.3357  -0.3318  -0.3278  -0.3255  -0.2898  -0.2844  -0.2714
 -0.2528
 -- Virtual --
 -0.0665  -0.0547  -0.0413  -0.0306  -0.0223  -0.0140  -0.0026   0.0011
  0.0054   0.0083   0.0151   0.0243   0.0305   0.0317   0.0384   0.0408
  0.0510   0.0575   0.0605   0.0631   0.0697   0.0758   0.0803   0.0834
  0.0891   0.0919   0.0984   0.0992   0.1006   0.1072   0.1094   0.1107
  0.1140   0.1163   0.1195   0.1208   0.1226   0.1251   0.1307   0.1315
  0.1362   0.1386   0.1407   0.1424   0.1462   0.1484   0.1509   0.1570
  0.1622   0.1682   0.1751   0.1789   0.1870   0.1887   0.1930   0.1961
  0.2012   0.2080   0.2093   0.2151   0.2238   0.2260   0.2295   0.2331
  0.2354   0.2413   0.2440   0.2464   0.2521   0.2533   0.2607   0.2621
  0.2664   0.2699   0.2715   0.2820   0.2837   0.2873   0.2930   0.2950
  0.3041   0.3083   0.3137   0.3144   0.3175   0.3237   0.3363   0.3453
  0.3529   0.3623   0.3775   0.4049   0.4169   0.4335   0.4425   0.4450
  0.4515   0.4569   0.4614   0.4682   0.4773   0.4798   0.4918   0.4977
  0.5032   0.5108   0.5241   0.5338   0.5419   0.5491   0.5585   0.5661
  0.5735   0.5768   0.5778   0.5824   0.5903   0.5942   0.6094   0.6133
  0.6157   0.6220   0.6309   0.6464   0.6500   0.6634   0.6702   0.6743
  0.6834   0.6926   0.6996   0.7030   0.7204   0.7216   0.7276   0.7456
  0.7545   0.7692   0.8029   0.8054   0.8177   0.8296   0.8315   0.8391
  0.8437   0.8446   0.8456   0.8504   0.8525   0.8559   0.8585   0.8599
  0.8657   0.8795   0.8828   0.8860   0.8908   0.8949   0.8960   0.9132
  0.9156   0.9170   0.9222   0.9351   0.9386   0.9468   0.9579   0.9590
  0.9679   0.9704   0.9919   0.9994   1.0157   1.0211   1.0336   1.0461
  1.0650   1.0831   1.1004   1.1149   1.1266   1.1369   1.1716   1.1909
  1.2120   1.2246   1.2374   1.2416   1.2690   1.2747   1.2829   1.2956
  1.3063   1.3199   1.3388   1.3629   1.4034   1.4464   1.4820   1.5051
  1.5080   1.5166   1.5273   1.5412   1.5535   1.5635   1.5764   1.5980
  1.6096   1.6318   1.6425   1.6695   1.6855   1.6953   1.7186   1.7282
  1.7390   1.7579   1.7729   1.8030   1.8240   1.8603   1.8737   1.8886
  1.9049   1.9141   1.9179   1.9240   1.9299   1.9463   1.9602   1.9705
  1.9786   2.0092   2.0345   2.0479   2.0558   2.0681   2.0799   2.1104
  2.1282   2.1683   2.2069   2.2309   2.2373   2.2632   2.2741   2.2823
  2.2911   2.2917   2.3144   2.3379   2.3726   2.3875   2.4244   2.4337
  2.4405   2.4501   2.4626   2.4891   2.5136   2.5298   2.5532   2.5714
  2.5944   2.6218   2.6248   2.6476   2.6518   2.6725   2.6876   2.7145
  2.7255   2.7291   2.7325   2.7592   2.7606   2.7676   2.7748   2.7937
  2.7975   2.8136   2.8423   2.8469   2.8889   2.9168   2.9340   2.9705
  2.9877   3.0507   3.0636   3.0829   3.1171   3.1386   3.1637   3.1737
  3.2208   3.2592   3.3319   3.3443   3.4133   3.4773   3.5005   3.5237
  3.5868   3.6490   3.7519   3.8009   3.8333   3.9149   3.9801   4.1177
  4.1320   4.1366   4.3954   4.8002   4.8323   9.7525   9.7752   9.7930
  9.8017  23.3987  23.5952  23.8275  23.8848  23.9051  23.9502  23.9565
 24.0283  24.0551  24.0876  24.1061  24.1642  25.7840  25.8242  25.8640
 25.8868  26.0912  26.1142  26.1351  26.2948  26.5029  26.5873  26.6730
 26.8007 215.7436 215.7670 215.7888 215.8005
 --------------------------------------------------------------

          Ground-State Mulliken Net Atomic Charges

     Atom                 Charge (a.u.)
  ----------------------------------------
      1 C                    -0.111527
      2 C                    -0.100600
      3 Cl                    0.465478
      4 C                    -0.963091
      5 H                     0.220027
      6 C                     0.230019
      7 Cl                    0.492062
      8 C                     0.004463
      9 Cl                    0.610002
     10 C                    -1.153703
     11 H                     0.224001
     12 C                     1.123363
     13 C                    -0.854676
     14 H                     0.165761
     15 C                    -0.673870
     16 H                     0.195164
     17 C                     0.531502
     18 Cl                    0.426744
     19 C                    -0.665323
     20 H                     0.194555
     21 C                    -0.541622
     22 H                     0.181271
  ----------------------------------------
  Sum of atomic charges =     0.000000

 -----------------------------------------------------------------
                    Cartesian Multipole Moments
 -----------------------------------------------------------------
    Charge (ESU x 10^10)
                 0.0000
    Dipole Moment (Debye)
         X       0.2295      Y      -0.1015      Z      -0.0310
       Tot       0.2528
    Quadrupole Moments (Debye-Ang)
        XX    -131.3763     XY      -2.4515     YY    -118.7110
        XZ       3.5697     YZ      -3.4967     ZZ    -119.2815
    Octopole Moments (Debye-Ang^2)
       XXX    -100.9170    XXY     -13.0268    XYY     -20.8443
       YYY      -3.6304    XXZ      40.2301    XYZ      -6.5303
       YYZ      14.9456    XZZ     -48.3479    YZZ      11.5981
       ZZZ      69.7772
    Hexadecapole Moments (Debye-Ang^3)
      XXXX   -6726.3313   XXXY      29.1027   XXYY   -1134.5604
      XYYY      73.2271   YYYY    -291.5068   XXXZ    1332.9436
      XXYZ     -10.9990   XYYZ     402.7127   YYYZ     -23.4219
      XXZZ   -1617.1771   XYZZ      54.1973   YYZZ    -520.6713
      XZZZ    1240.8485   YZZZ     -44.5850   ZZZZ   -2832.4100
 -----------------------------------------------------------------
 Calculating analytic gradient of the SCF energy
 Gradient of SCF Energy
            1           2           3           4           5           6
    1  -0.0067221   0.0015926  -0.0018425  -0.0007732   0.0003832   0.0040807
    2   0.0005390  -0.0013596   0.0014684  -0.0000837   0.0000300  -0.0001689
    3  -0.0013134   0.0056321   0.0026506  -0.0044169   0.0005594  -0.0013925
            7           8           9          10          11          12
    1  -0.0030701   0.0052507  -0.0022307   0.0005214   0.0003079   0.0016588
    2   0.0001795   0.0000309  -0.0001259   0.0016422   0.0002000  -0.0001622
    3  -0.0002467   0.0039814  -0.0000647  -0.0004961  -0.0002375  -0.0027598
           13          14          15          16          17          18
    1   0.0030277  -0.0001334  -0.0035890  -0.0000524   0.0023670  -0.0004029
    2  -0.0008309   0.0002891   0.0036776  -0.0002411   0.0000380  -0.0000359
    3  -0.0003994  -0.0026824  -0.0006294   0.0002872  -0.0015500   0.0000906
           19          20          21          22
    1  -0.0006221  -0.0003088   0.0007196  -0.0001624
    2  -0.0033513   0.0002636  -0.0014960  -0.0005030
    3   0.0044066   0.0000007  -0.0016814   0.0002617
 Max gradient component =       6.722E-03
 RMS gradient           =       2.119E-03
 Gradient time:  CPU 190.70 s  wall 190.72 s
 Geometry Optimization Parameters
   NAtoms,    NIC,     NZ,  NCons,   NDum,   NFix, NCnnct, MaxDiis
       22     155      22       0       0       0       0       0

 Cartesian Hessian Update
 Hessian updated using BFGS update


** GEOMETRY OPTIMIZATION IN DELOCALIZED INTERNAL COORDINATES **
   Searching for a Minimum

   Optimization Cycle:   2

                       Coordinates (Angstroms)
     ATOM                X               Y               Z
      1  C         0.0588402337   -0.0089275305    0.0882543335
      2  C        -0.0239582202    0.0618316043    1.4951378349
      3  Cl        1.3911876305    0.2150023951    2.5232360972
      4  C        -1.2553610977    0.0959510702    2.1370921189
      5  H        -1.2943351829    0.1646274088    3.2166157926
      6  C        -2.4358428489    0.0636578405    1.4084924274
      7  Cl       -3.9671231810    0.1094069253    2.2548712267
      8  C        -2.3778943807    0.0088456855    0.0188935734
      9  Cl       -3.8388564663   -0.0324418165   -0.9470778355
     10  C        -1.1468576525   -0.0227784195   -0.6203811883
     11  H        -1.1207499277   -0.0884129263   -1.7005033377
     12  C         1.3274974300   -0.0451218843   -0.7013831809
     13  C         2.3496650735   -0.9698457617   -0.4512852920
     14  H         2.2356315598   -1.7032904869    0.3331840662
     15  C         3.5018477981   -0.9919324798   -1.2262479560
     16  H         4.2776753141   -1.7192813937   -1.0212729164
     17  C         3.6514918779   -0.0894687036   -2.2722372838
     18  Cl        5.1061868972   -0.1156296261   -3.2513390819
     19  C         2.6451221323    0.8260420860   -2.5496885123
     20  H         2.7581006533    1.5295407708   -3.3653132651
     21  C         1.4936952727    0.8395715719   -1.7726018334
     22  H         0.7211602209    1.5683567730   -1.9868190627
   Point Group: c1    Number of degrees of freedom:    60


   Energy is  -2301.901164169

 Hessian updated using BFGS update

 51 Hessian modes will be used to form the next step
  Hessian Eigenvalues:
     0.013010    0.019214    0.020099    0.023195    0.023306    0.023577
     0.023642    0.023676    0.023935    0.023938    0.024088    0.024090
     0.024113    0.024114    0.024135    0.024135    0.024142    0.024143
     0.027406    0.159804    0.159966    0.159981    0.159994    0.159996
     0.160259    0.220012    0.227835    0.230216    0.236116    0.239973
     0.247263    0.249964    0.249994    0.299921    0.300964    0.328207
     0.354334    0.356633    0.378220    0.429211    0.429889    0.430320
     0.454386    0.466341    0.467798    0.471939    0.477755    0.478176
     0.478263    0.479125    0.548362

 Minimum search - taking simple RFO step
 Searching for Lamda that Minimizes Along All modes
 Value Taken    Lamda =  -0.00126511
 Step Taken.  Stepsize is  0.146313

                             Maximum     Tolerance    Cnvgd?
         Gradient           0.011400      0.000300      NO
         Displacement       0.085540      0.001200      NO
         Energy change     -0.005069      0.000001      NO


 New Cartesian Coordinates Obtained by Inverse Iteration

 Displacement from previous Coordinates is:  0.443887
 ----------------------------------------------------------------
             Standard Nuclear Orientation (Angstroms)
    I     Atom           X                Y                Z
 ----------------------------------------------------------------
    1      C       0.0495948154     0.0027199439     0.0655277759
    2      C      -0.0217403734     0.0945883520     1.4658341179
    3      Cl      1.4193627174     0.2507156133     2.4565369119
    4      C      -1.2434337054     0.1191388022     2.1297219472
    5      H      -1.2696880212     0.1989375270     3.2081119406
    6      C      -2.4351683211     0.0574660677     1.4161034445
    7      Cl     -3.9414129488     0.0875189225     2.2983507924
    8      C      -2.3953724272    -0.0234410927     0.0221558227
    9      Cl     -3.8553009677    -0.1062930909    -0.9369913830
   10      C      -1.1668204903    -0.0512690749    -0.6277309480
   11      H      -1.1529406717    -0.1423868486    -1.7058999280
   12      C       1.3174507119    -0.0311821327    -0.7144028897
   13      C       2.3173148244    -0.9800112472    -0.4637569574
   14      H       2.1850193616    -1.7123015003     0.3224039462
   15      C       3.4771489950    -1.0181732960    -1.2297502624
   16      H       4.2392869641    -1.7611106308    -1.0304750728
   17      C       3.6500829302    -0.0959669668    -2.2579359484
   18      Cl      5.1173274561    -0.1336636038    -3.2187786494
   19      C       2.6728426799     0.8552270330    -2.5316834616
   20      H       2.8161850446     1.5717768009    -3.3308008712
   21      C       1.5143846935     0.8797234610    -1.7613507916
   22      H       0.7629998689     1.6336900638    -1.9655628110
 ----------------------------------------------------------------
 Nuclear Repulsion Energy =        1400.88627157 hartrees
 There are       73 alpha and       73 beta electrons
 Applying Cartesian multipole field
    Component          Value
    ---------          -----
     (2,0,0)        1.00000E-12
     (0,2,0)        2.00000E-11
     (0,0,2)       -3.00000E-11
 Nucleus-field energy     =    -0.0000000536 hartrees
 Requested basis set is 6-311++G(d,p)
 There are 154 shells and 426 basis functions
 A cutoff of  1.0D-15 yielded   9307 shell pairs
 There are     76142 function pairs (     81736 Cartesian)
 Smallest overlap matrix eigenvalue = 3.15E-07
 Linear dependence detected in AO basis
 Number of orthogonalized atomic orbitals = 423
 Maximum deviation from orthogonality = 4.008E-10
 Guess from superposition of atomic densities
 Warning:  Energy on first SCF cycle will be non-variational
 SAD guess density has 146.000000 electrons

 -----------------------------------------------------------------------
  General SCF calculation program by
  Eric Jon Sundstrom, Paul Horn, Yuezhi Mao, Dmitri Zuev, Alec White,
  David Stuck, Shaama M.S., Shane Yost, Joonho Lee, David Small,
  Daniel Levine, Susi Lehtola, Hugh Burton, Evgeny Epifanovsky,
  Bang C. Huynh
 -----------------------------------------------------------------------
 Exchange:     0.2000 Hartree-Fock + 0.0800 Slater + 0.7200 B88
 Correlation:  0.1900 VWN1RPA + 0.8100 LYP
 Using SG-1 standard quadrature grid
 A restricted SCF calculation will be
 performed using DIIS
 SCF converges when DIIS error is below 1.0e-08
 ---------------------------------------
  Cycle       Energy         DIIS error
 ---------------------------------------
    1   -2305.6441809749      3.02e-02  
    2   -2301.7485111157      2.54e-03  
    3   -2301.6704444115      3.06e-03  
    4   -2301.8905541605      6.63e-04  
    5   -2301.8988348589      3.61e-04  
    6   -2301.9017968560      9.29e-05  
    7   -2301.9019720770      2.31e-05  
    8   -2301.9019802901      1.21e-05  
    9   -2301.9019837692      2.36e-06  
   10   -2301.9019838808      1.00e-06  
   11   -2301.9019839035      1.89e-07  
   12   -2301.9019839044      7.87e-08  
   13   -2301.9019839044      3.09e-08  
   14   -2301.9019839046      7.93e-09  Convergence criterion met
 ---------------------------------------
 SCF time:   CPU 523.55s  wall 523.00s 
 SCF   energy in the final basis set =    -2301.9019839046
 Total energy in the final basis set =    -2301.9019839046

 --------------------------------------------------------------

                    Orbital Energies (a.u.)
 --------------------------------------------------------------

 Alpha MOs
 -- Occupied --
********-101.5742-101.5726-101.5643 -10.2712 -10.2686 -10.2677 -10.2541
-10.2295 -10.2193 -10.2177 -10.2151 -10.2047 -10.2038 -10.2037 -10.2031
 -9.4900  -9.4887  -9.4874  -9.4789  -7.2548  -7.2536  -7.2521  -7.2449
 -7.2441  -7.2436  -7.2435  -7.2429  -7.2423  -7.2416  -7.2338  -7.2334
 -0.9443  -0.9126  -0.9025  -0.8798  -0.8625  -0.8407  -0.7931  -0.7797
 -0.7573  -0.7319  -0.6597  -0.6437  -0.6331  -0.6033  -0.5523  -0.5316
 -0.5178  -0.4949  -0.4934  -0.4792  -0.4628  -0.4573  -0.4540  -0.4440
 -0.4238  -0.4175  -0.4080  -0.3925  -0.3867  -0.3824  -0.3667  -0.3538
 -0.3462  -0.3351  -0.3315  -0.3272  -0.3269  -0.2883  -0.2841  -0.2708
 -0.2530
 -- Virtual --
 -0.0654  -0.0549  -0.0411  -0.0303  -0.0230  -0.0141  -0.0023   0.0011
  0.0058   0.0084   0.0147   0.0242   0.0302   0.0317   0.0383   0.0413
  0.0509   0.0574   0.0604   0.0630   0.0693   0.0763   0.0803   0.0831
  0.0888   0.0915   0.0984   0.0993   0.1008   0.1068   0.1094   0.1107
  0.1135   0.1155   0.1197   0.1205   0.1222   0.1247   0.1303   0.1312
  0.1335   0.1358   0.1401   0.1407   0.1455   0.1478   0.1503   0.1542
  0.1617   0.1663   0.1749   0.1775   0.1859   0.1889   0.1933   0.1946
  0.2012   0.2079   0.2093   0.2155   0.2222   0.2241   0.2289   0.2333
  0.2354   0.2408   0.2435   0.2472   0.2517   0.2526   0.2598   0.2629
  0.2655   0.2671   0.2717   0.2815   0.2823   0.2852   0.2920   0.2929
  0.3012   0.3029   0.3077   0.3142   0.3165   0.3176   0.3303   0.3369
  0.3458   0.3543   0.3620   0.3783   0.4092   0.4180   0.4352   0.4426
  0.4459   0.4520   0.4577   0.4613   0.4690   0.4763   0.4803   0.4909
  0.4992   0.5066   0.5106   0.5235   0.5347   0.5446   0.5514   0.5582
  0.5699   0.5749   0.5755   0.5793   0.5847   0.5923   0.5967   0.6092
  0.6139   0.6157   0.6224   0.6313   0.6476   0.6568   0.6643   0.6707
  0.6754   0.6887   0.6927   0.7024   0.7099   0.7202   0.7252   0.7307
  0.7475   0.7518   0.7768   0.8037   0.8063   0.8210   0.8280   0.8389
  0.8420   0.8445   0.8454   0.8461   0.8503   0.8537   0.8567   0.8594
  0.8603   0.8646   0.8810   0.8868   0.8885   0.8931   0.8956   0.9102
  0.9138   0.9153   0.9191   0.9254   0.9376   0.9422   0.9476   0.9593
  0.9609   0.9715   0.9750   0.9963   0.9984   1.0144   1.0181   1.0299
  1.0462   1.0627   1.0844   1.1092   1.1154   1.1231   1.1359   1.1716
  1.1891   1.2158   1.2240   1.2407   1.2434   1.2707   1.2749   1.2850
  1.2953   1.3041   1.3231   1.3421   1.3644   1.4071   1.4451   1.4835
  1.5083   1.5090   1.5128   1.5327   1.5444   1.5539   1.5616   1.5815
  1.5976   1.6085   1.6312   1.6444   1.6701   1.6855   1.6962   1.7202
  1.7242   1.7375   1.7572   1.7726   1.8022   1.8253   1.8592   1.8709
  1.8895   1.9037   1.9146   1.9171   1.9252   1.9332   1.9476   1.9607
  1.9698   1.9764   2.0110   2.0311   2.0482   2.0529   2.0675   2.0810
  2.1112   2.1276   2.1644   2.2069   2.2309   2.2362   2.2639   2.2750
  2.2830   2.2899   2.2922   2.3117   2.3389   2.3722   2.3953   2.4243
  2.4333   2.4410   2.4494   2.4663   2.4912   2.5180   2.5356   2.5549
  2.5757   2.5958   2.6167   2.6264   2.6484   2.6546   2.6746   2.6921
  2.7150   2.7311   2.7317   2.7413   2.7593   2.7634   2.7702   2.7736
  2.7923   2.8012   2.8083   2.8359   2.8440   2.8856   2.9165   2.9306
  2.9768   2.9922   3.0524   3.0638   3.0828   3.1202   3.1348   3.1651
  3.1700   3.2225   3.2608   3.3316   3.3441   3.4110   3.4760   3.4999
  3.5247   3.5848   3.6505   3.7516   3.7970   3.8331   3.9159   3.9796
  4.1173   4.1327   4.1378   4.3890   4.7985   4.8298   9.7561   9.7756
  9.7930   9.8058  23.4010  23.5994  23.8256  23.8869  23.9008  23.9487
 23.9552  24.0256  24.0498  24.0804  24.1008  24.1586  25.7826  25.8259
 25.8639  25.8916  26.0784  26.1371  26.1462  26.3097  26.4984  26.5916
 26.7014  26.8080 215.7477 215.7673 215.7886 215.8053
 --------------------------------------------------------------

          Ground-State Mulliken Net Atomic Charges

     Atom                 Charge (a.u.)
  ----------------------------------------
      1 C                     0.155361
      2 C                    -0.177267
      3 Cl                    0.475619
      4 C                    -1.128126
      5 H                     0.226275
      6 C                     0.093372
      7 Cl                    0.504497
      8 C                     0.476776
      9 Cl                    0.592147
     10 C                    -1.243656
     11 H                     0.227374
     12 C                     0.979712
     13 C                    -1.053939
     14 H                     0.170184
     15 C                    -0.536324
     16 H                     0.194751
     17 C                     0.437192
     18 Cl                    0.426823
     19 C                    -0.450100
     20 H                     0.198209
     21 C                    -0.744276
     22 H                     0.175397
  ----------------------------------------
  Sum of atomic charges =     0.000000

 -----------------------------------------------------------------
                    Cartesian Multipole Moments
 -----------------------------------------------------------------
    Charge (ESU x 10^10)
                 0.0000
    Dipole Moment (Debye)
         X       0.1771      Y      -0.0715      Z      -0.0306
       Tot       0.1934
    Quadrupole Moments (Debye-Ang)
        XX    -131.5646     XY      -2.3918     YY    -118.4455
        XZ       3.5960     YZ      -3.5395     ZZ    -119.3850
    Octopole Moments (Debye-Ang^2)
       XXX    -103.6746    XXY     -11.6711    XYY     -20.6257
       YYY      -1.0958    XXZ      40.1685    XYZ      -7.1537
       YYZ      14.4034    XZZ     -49.1916    YZZ      12.4739
       ZZZ      70.3479
    Hexadecapole Moments (Debye-Ang^3)
      XXXX   -6746.8626   XXXY      15.3339   XXYY   -1135.5669
      XYYY      55.9825   YYYY    -300.8813   XXXZ    1337.0149
      XXYZ     -14.3374   XYYZ     401.4194   YYYZ     -31.4845
      XXZZ   -1612.0823   XYZZ      49.9115   YYZZ    -515.0549
      XZZZ    1241.3222   YZZZ     -50.9163   ZZZZ   -2798.9503
 -----------------------------------------------------------------
 Calculating analytic gradient of the SCF energy
 Gradient of SCF Energy
            1           2           3           4           5           6
    1  -0.0006703   0.0013933  -0.0010183  -0.0007287   0.0001368   0.0007066
    2   0.0006454  -0.0005245   0.0004387  -0.0001159  -0.0000465   0.0000458
    3  -0.0002992   0.0011617   0.0004744  -0.0006999   0.0001437   0.0003038
            7           8           9          10          11          12
    1  -0.0005165   0.0011324  -0.0006998  -0.0003700  -0.0000371  -0.0004749
    2   0.0000134   0.0002674  -0.0001805   0.0004586  -0.0000891  -0.0011081
    3   0.0007056   0.0005478  -0.0010210  -0.0007137   0.0002360   0.0003399
           13          14          15          16          17          18
    1   0.0012619   0.0001408  -0.0009277   0.0000368   0.0016225  -0.0007749
    2   0.0000519  -0.0003491   0.0004992  -0.0002762  -0.0001422   0.0001155
    3   0.0003500  -0.0006928   0.0000119   0.0002996  -0.0011840   0.0005881
           19          20          21          22
    1  -0.0005901  -0.0002008   0.0003073   0.0002705
    2  -0.0002908   0.0002691   0.0002457   0.0000723
    3   0.0006411  -0.0001653  -0.0010183  -0.0000095
 Max gradient component =       1.622E-03
 RMS gradient           =       6.155E-04
 Gradient time:  CPU 191.23 s  wall 191.25 s
 Geometry Optimization Parameters
   NAtoms,    NIC,     NZ,  NCons,   NDum,   NFix, NCnnct, MaxDiis
       22     155      22       0       0       0       0       0

 Cartesian Hessian Update
 Hessian updated using BFGS update


** GEOMETRY OPTIMIZATION IN DELOCALIZED INTERNAL COORDINATES **
   Searching for a Minimum

   Optimization Cycle:   3

                       Coordinates (Angstroms)
     ATOM                X               Y               Z
      1  C         0.0495948154    0.0027199439    0.0655277759
      2  C        -0.0217403734    0.0945883520    1.4658341179
      3  Cl        1.4193627174    0.2507156133    2.4565369119
      4  C        -1.2434337054    0.1191388022    2.1297219472
      5  H        -1.2696880212    0.1989375270    3.2081119406
      6  C        -2.4351683211    0.0574660677    1.4161034445
      7  Cl       -3.9414129488    0.0875189225    2.2983507924
      8  C        -2.3953724272   -0.0234410927    0.0221558227
      9  Cl       -3.8553009677   -0.1062930909   -0.9369913830
     10  C        -1.1668204903   -0.0512690749   -0.6277309480
     11  H        -1.1529406717   -0.1423868486   -1.7058999280
     12  C         1.3174507119   -0.0311821327   -0.7144028897
     13  C         2.3173148244   -0.9800112472   -0.4637569574
     14  H         2.1850193616   -1.7123015003    0.3224039462
     15  C         3.4771489950   -1.0181732960   -1.2297502624
     16  H         4.2392869641   -1.7611106308   -1.0304750728
     17  C         3.6500829302   -0.0959669668   -2.2579359484
     18  Cl        5.1173274561   -0.1336636038   -3.2187786494
     19  C         2.6728426799    0.8552270330   -2.5316834616
     20  H         2.8161850446    1.5717768009   -3.3308008712
     21  C         1.5143846935    0.8797234610   -1.7613507916
     22  H         0.7629998689    1.6336900638   -1.9655628110
   Point Group: c1    Number of degrees of freedom:    60


   Energy is  -2301.901983905

 Hessian updated using BFGS update

 55 Hessian modes will be used to form the next step
  Hessian Eigenvalues:
     0.012256    0.019250    0.019940    0.023185    0.023334    0.023520
     0.023659    0.023689    0.023912    0.023967    0.024081    0.024104
     0.024114    0.024116    0.024134    0.024136    0.024142    0.024322
     0.027222    0.158496    0.159966    0.159992    0.159996    0.160127
     0.160681    0.218916    0.222038    0.231159    0.232270    0.239973
     0.248925    0.249965    0.249996    0.250000    0.263563    0.295054
     0.300942    0.302666    0.327663    0.351516    0.356338    0.356804
     0.364832    0.429273    0.430002    0.431212    0.449290    0.467574
     0.470447    0.475582    0.477016    0.478180    0.478819    0.488087
     0.503399

 Minimum search - taking simple RFO step
 Searching for Lamda that Minimizes Along All modes
 Value Taken    Lamda =  -0.00014431
 Step Taken.  Stepsize is  0.063578

                             Maximum     Tolerance    Cnvgd?
         Gradient           0.002967      0.000300      NO
         Displacement       0.034438      0.001200      NO
         Energy change     -0.000820      0.000001      NO


 New Cartesian Coordinates Obtained by Inverse Iteration

 Displacement from previous Coordinates is:  0.166830
 ----------------------------------------------------------------
             Standard Nuclear Orientation (Angstroms)
    I     Atom           X                Y                Z
 ----------------------------------------------------------------
    1      C       0.0462299705     0.0014712490     0.0576000893
    2      C      -0.0202542198     0.1048711079     1.4554161467
    3      Cl      1.4331233510     0.2611965405     2.4300957469
    4      C      -1.2375749787     0.1296056928     2.1269502897
    5      H      -1.2604056191     0.2182040325     3.2044556549
    6      C      -2.4319366567     0.0552628862     1.4172651311
    7      Cl     -3.9351710973     0.0879465084     2.3008167806
    8      C      -2.3982645690    -0.0395398534     0.0244714648
    9      Cl     -3.8629880078    -0.1307852080    -0.9218616853
   10      C      -1.1720007093    -0.0670407618    -0.6305258309
   11      H      -1.1616513580    -0.1639034427    -1.7086379687
   12      C       1.3138170367    -0.0269333990    -0.7193611751
   13      C       2.3036037579    -0.9856582809    -0.4717055392
   14      H       2.1630519483    -1.7159054184     0.3155822509
   15      C       3.4679523340    -1.0262261445    -1.2315603056
   16      H       4.2255566702    -1.7744120819    -1.0373161635
   17      C       3.6501147196    -0.0947087380    -2.2493990160
   18      Cl      5.1214645293    -0.1372589803    -3.2075392250
   19      C       2.6828560411     0.8673068868    -2.5203268934
   20      H       2.8379625552     1.5883708245    -3.3124990898
   21      C       1.5198035140     0.8926492832    -1.7555351895
   22      H       0.7718339244     1.6511903998    -1.9567587479
 ----------------------------------------------------------------
 Nuclear Repulsion Energy =        1401.98579641 hartrees
 There are       73 alpha and       73 beta electrons
 Applying Cartesian multipole field
    Component          Value
    ---------          -----
     (2,0,0)        1.00000E-12
     (0,2,0)        2.00000E-11
     (0,0,2)       -3.00000E-11
 Nucleus-field energy     =    -0.0000000530 hartrees
 Requested basis set is 6-311++G(d,p)
 There are 154 shells and 426 basis functions
 A cutoff of  1.0D-15 yielded   9311 shell pairs
 There are     76175 function pairs (     81773 Cartesian)
 Smallest overlap matrix eigenvalue = 3.15E-07
 Linear dependence detected in AO basis
 Number of orthogonalized atomic orbitals = 423
 Maximum deviation from orthogonality = 2.933E-10
 Guess from superposition of atomic densities
 Warning:  Energy on first SCF cycle will be non-variational
 SAD guess density has 146.000000 electrons

 -----------------------------------------------------------------------
  General SCF calculation program by
  Eric Jon Sundstrom, Paul Horn, Yuezhi Mao, Dmitri Zuev, Alec White,
  David Stuck, Shaama M.S., Shane Yost, Joonho Lee, David Small,
  Daniel Levine, Susi Lehtola, Hugh Burton, Evgeny Epifanovsky,
  Bang C. Huynh
 -----------------------------------------------------------------------
 Exchange:     0.2000 Hartree-Fock + 0.0800 Slater + 0.7200 B88
 Correlation:  0.1900 VWN1RPA + 0.8100 LYP
 Using SG-1 standard quadrature grid
 A restricted SCF calculation will be
 performed using DIIS
 SCF converges when DIIS error is below 1.0e-08
 ---------------------------------------
  Cycle       Energy         DIIS error
 ---------------------------------------
    1   -2305.6513246200      3.02e-02  
    2   -2301.7486142854      2.54e-03  
    3   -2301.6702631071      3.06e-03  
    4   -2301.8903351055      6.72e-04  
    5   -2301.8989147552      3.61e-04  
    6   -2301.9018725501      9.29e-05  
    7   -2301.9020471945      2.32e-05  
    8   -2301.9020555260      1.21e-05  
    9   -2301.9020589724      2.37e-06  
   10   -2301.9020590850      1.01e-06  
   11   -2301.9020591083      1.90e-07  
   12   -2301.9020591090      7.95e-08  
   13   -2301.9020591092      3.11e-08  
   14   -2301.9020591092      8.05e-09  Convergence criterion met
 ---------------------------------------
 SCF time:   CPU 579.09s  wall 579.00s 
 SCF   energy in the final basis set =    -2301.9020591092
 Total energy in the final basis set =    -2301.9020591092

 --------------------------------------------------------------

                    Orbital Energies (a.u.)
 --------------------------------------------------------------

 Alpha MOs
 -- Occupied --
********-101.5743-101.5723-101.5639 -10.2710 -10.2684 -10.2674 -10.2540
-10.2289 -10.2195 -10.2178 -10.2146 -10.2047 -10.2038 -10.2037 -10.2031
 -9.4900  -9.4889  -9.4870  -9.4785  -7.2548  -7.2537  -7.2518  -7.2449
 -7.2441  -7.2437  -7.2431  -7.2430  -7.2419  -7.2412  -7.2334  -7.2330
 -0.9447  -0.9126  -0.9025  -0.8800  -0.8622  -0.8407  -0.7931  -0.7797
 -0.7574  -0.7318  -0.6598  -0.6436  -0.6333  -0.6030  -0.5524  -0.5318
 -0.5179  -0.4948  -0.4936  -0.4795  -0.4629  -0.4572  -0.4542  -0.4441
 -0.4237  -0.4176  -0.4078  -0.3926  -0.3865  -0.3826  -0.3668  -0.3535
 -0.3464  -0.3349  -0.3315  -0.3270  -0.3267  -0.2880  -0.2840  -0.2707
 -0.2533
 -- Virtual --
 -0.0647  -0.0549  -0.0410  -0.0302  -0.0231  -0.0141  -0.0022   0.0012
  0.0056   0.0084   0.0146   0.0245   0.0302   0.0318   0.0383   0.0415
  0.0509   0.0574   0.0604   0.0630   0.0692   0.0766   0.0803   0.0830
  0.0887   0.0913   0.0984   0.0995   0.1009   0.1068   0.1095   0.1108
  0.1136   0.1155   0.1197   0.1204   0.1222   0.1246   0.1302   0.1312
  0.1332   0.1357   0.1400   0.1407   0.1456   0.1479   0.1504   0.1543
  0.1616   0.1665   0.1748   0.1779   0.1855   0.1890   0.1934   0.1945
  0.2011   0.2078   0.2098   0.2157   0.2221   0.2242   0.2291   0.2337
  0.2356   0.2405   0.2433   0.2477   0.2512   0.2527   0.2596   0.2636
  0.2656   0.2675   0.2720   0.2819   0.2822   0.2853   0.2914   0.2930
  0.3010   0.3032   0.3076   0.3142   0.3167   0.3183   0.3303   0.3373
  0.3461   0.3539   0.3621   0.3780   0.4094   0.4183   0.4352   0.4425
  0.4461   0.4522   0.4580   0.4614   0.4691   0.4764   0.4806   0.4908
  0.4992   0.5067   0.5103   0.5231   0.5352   0.5445   0.5518   0.5582
  0.5705   0.5736   0.5753   0.5794   0.5857   0.5935   0.5982   0.6093
  0.6142   0.6165   0.6231   0.6316   0.6480   0.6573   0.6645   0.6707
  0.6754   0.6890   0.6926   0.7021   0.7090   0.7200   0.7256   0.7311
  0.7470   0.7512   0.7777   0.8039   0.8054   0.8223   0.8279   0.8390
  0.8424   0.8440   0.8454   0.8463   0.8503   0.8540   0.8569   0.8592
  0.8606   0.8647   0.8809   0.8872   0.8898   0.8942   0.8960   0.9105
  0.9127   0.9148   0.9202   0.9258   0.9388   0.9437   0.9475   0.9590
  0.9608   0.9720   0.9749   0.9957   1.0000   1.0129   1.0176   1.0298
  1.0458   1.0629   1.0859   1.1123   1.1162   1.1227   1.1365   1.1724
  1.1888   1.2170   1.2241   1.2409   1.2458   1.2705   1.2756   1.2852
  1.2958   1.3037   1.3228   1.3446   1.3643   1.4079   1.4439   1.4840
  1.5086   1.5105   1.5119   1.5336   1.5458   1.5541   1.5608   1.5834
  1.5980   1.6085   1.6312   1.6451   1.6712   1.6855   1.6973   1.7201
  1.7217   1.7385   1.7568   1.7740   1.8016   1.8257   1.8594   1.8713
  1.8897   1.9033   1.9158   1.9177   1.9258   1.9346   1.9486   1.9615
  1.9705   1.9767   2.0123   2.0306   2.0492   2.0518   2.0677   2.0815
  2.1120   2.1282   2.1634   2.2069   2.2309   2.2364   2.2643   2.2758
  2.2837   2.2895   2.2927   2.3101   2.3406   2.3726   2.3984   2.4248
  2.4346   2.4408   2.4496   2.4677   2.4927   2.5193   2.5359   2.5551
  2.5763   2.5969   2.6168   2.6264   2.6481   2.6557   2.6759   2.6936
  2.7160   2.7316   2.7328   2.7433   2.7587   2.7620   2.7717   2.7739
  2.7917   2.8010   2.8069   2.8350   2.8438   2.8842   2.9168   2.9317
  2.9786   2.9950   3.0542   3.0651   3.0837   3.1211   3.1349   3.1653
  3.1704   3.2239   3.2621   3.3321   3.3456   3.4110   3.4763   3.5004
  3.5257   3.5866   3.6519   3.7520   3.7959   3.8339   3.9174   3.9798
  4.1177   4.1328   4.1390   4.3859   4.7996   4.8303   9.7561   9.7752
  9.7944   9.8073  23.4013  23.6007  23.8261  23.8891  23.9018  23.9502
 23.9577  24.0269  24.0508  24.0794  24.1018  24.1595  25.7831  25.8260
 25.8638  25.8932  26.0831  26.1374  26.1440  26.3111  26.5008  26.5902
 26.7027  26.8103 215.7476 215.7669 215.7902 215.8070
 --------------------------------------------------------------

          Ground-State Mulliken Net Atomic Charges

     Atom                 Charge (a.u.)
  ----------------------------------------
      1 C                     0.173171
      2 C                    -0.258762
      3 Cl                    0.470542
      4 C                    -1.084902
      5 H                     0.226761
      6 C                     0.088431
      7 Cl                    0.505022
      8 C                     0.459570
      9 Cl                    0.589729
     10 C                    -1.216488
     11 H                     0.228033
     12 C                     0.989109
     13 C                    -1.050709
     14 H                     0.171658
     15 C                    -0.543788
     16 H                     0.195031
     17 C                     0.444350
     18 Cl                    0.427561
     19 C                    -0.446856
     20 H                     0.198495
     21 C                    -0.741254
     22 H                     0.175296
  ----------------------------------------
  Sum of atomic charges =     0.000000

 -----------------------------------------------------------------
                    Cartesian Multipole Moments
 -----------------------------------------------------------------
    Charge (ESU x 10^10)
                 0.0000
    Dipole Moment (Debye)
         X       0.1379      Y      -0.0608      Z      -0.0274
       Tot       0.1532
    Quadrupole Moments (Debye-Ang)
        XX    -131.6392     XY      -2.3790     YY    -118.3525
        XZ       3.6349     YZ      -3.5198     ZZ    -119.4601
    Octopole Moments (Debye-Ang^2)
       XXX    -105.4386    XXY     -11.2225    XYY     -20.6262
       YYY      -0.4235    XXZ      40.2917    XYZ      -7.3080
       YYZ      14.2632    XZZ     -49.5463    YZZ      12.6987
       ZZZ      70.7042
    Hexadecapole Moments (Debye-Ang^3)
      XXXX   -6754.6362   XXXY      10.4433   XXYY   -1136.3558
      XYYY      50.3379   YYYY    -304.6280   XXXZ    1338.4384
      XXYZ     -15.2638   XYYZ     400.6956   YYYZ     -34.3582
      XXZZ   -1610.4811   XYZZ      48.0997   YYZZ    -511.7945
      XZZZ    1241.4984   YZZZ     -52.7637   ZZZZ   -2779.6268
 -----------------------------------------------------------------
 Calculating analytic gradient of the SCF energy
 Gradient of SCF Energy
            1           2           3           4           5           6
    1   0.0007021   0.0005295  -0.0001961  -0.0003331   0.0000127  -0.0001768
    2   0.0001512  -0.0000976   0.0000152  -0.0000199  -0.0000326  -0.0000707
    3   0.0000437  -0.0003050  -0.0001902   0.0000214  -0.0000257  -0.0001448
            7           8           9          10          11          12
    1   0.0000847   0.0001063  -0.0000891  -0.0002463  -0.0000218  -0.0003707
    2  -0.0000071   0.0000120   0.0000400   0.0000571  -0.0000241  -0.0003270
    3  -0.0001074   0.0002363  -0.0000212  -0.0000058   0.0000270   0.0008013
           13          14          15          16          17          18
    1  -0.0001805   0.0000516  -0.0000450  -0.0000116   0.0007069  -0.0003353
    2   0.0002337  -0.0001274   0.0000070  -0.0000059  -0.0000894   0.0000102
    3  -0.0000438  -0.0000000  -0.0000693   0.0000622  -0.0002632   0.0002311
           19          20          21          22
    1  -0.0002171  -0.0000477   0.0000340   0.0000433
    2   0.0001847  -0.0000049   0.0000122   0.0000832
    3  -0.0000229   0.0000040  -0.0002313   0.0000036
 Max gradient component =       8.013E-04
 RMS gradient           =       2.203E-04
 Gradient time:  CPU 190.27 s  wall 190.28 s
 Geometry Optimization Parameters
   NAtoms,    NIC,     NZ,  NCons,   NDum,   NFix, NCnnct, MaxDiis
       22     155      22       0       0       0       0       0

 Cartesian Hessian Update
 Hessian updated using BFGS update


** GEOMETRY OPTIMIZATION IN DELOCALIZED INTERNAL COORDINATES **
   Searching for a Minimum

   Optimization Cycle:   4

                       Coordinates (Angstroms)
     ATOM                X               Y               Z
      1  C         0.0462299705    0.0014712490    0.0576000893
      2  C        -0.0202542198    0.1048711079    1.4554161467
      3  Cl        1.4331233510    0.2611965405    2.4300957469
      4  C        -1.2375749787    0.1296056928    2.1269502897
      5  H        -1.2604056191    0.2182040325    3.2044556549
      6  C        -2.4319366567    0.0552628862    1.4172651311
      7  Cl       -3.9351710973    0.0879465084    2.3008167806
      8  C        -2.3982645690   -0.0395398534    0.0244714648
      9  Cl       -3.8629880078   -0.1307852080   -0.9218616853
     10  C        -1.1720007093   -0.0670407618   -0.6305258309
     11  H        -1.1616513580   -0.1639034427   -1.7086379687
     12  C         1.3138170367   -0.0269333990   -0.7193611751
     13  C         2.3036037579   -0.9856582809   -0.4717055392
     14  H         2.1630519483   -1.7159054184    0.3155822509
     15  C         3.4679523340   -1.0262261445   -1.2315603056
     16  H         4.2255566702   -1.7744120819   -1.0373161635
     17  C         3.6501147196   -0.0947087380   -2.2493990160
     18  Cl        5.1214645293   -0.1372589803   -3.2075392250
     19  C         2.6828560411    0.8673068868   -2.5203268934
     20  H         2.8379625552    1.5883708245   -3.3124990898
     21  C         1.5198035140    0.8926492832   -1.7555351895
     22  H         0.7718339244    1.6511903998   -1.9567587479
   Point Group: c1    Number of degrees of freedom:    60


   Energy is  -2301.902059109

 Hessian updated using BFGS update

 57 Hessian modes will be used to form the next step
  Hessian Eigenvalues:
     0.011558    0.019225    0.020087    0.023101    0.023299    0.023437
     0.023656    0.023674    0.023881    0.023961    0.024080    0.024112
     0.024114    0.024117    0.024133    0.024141    0.024165    0.024478
     0.026985    0.156066    0.159967    0.159992    0.159996    0.160129
     0.160251    0.212535    0.221215    0.230900    0.231611    0.239989
     0.248433    0.249976    0.249997    0.250164    0.265670    0.290462
     0.300942    0.301061    0.302076    0.324631    0.354234    0.356634
     0.356674    0.356970    0.371273    0.429173    0.430031    0.431890
     0.444509    0.467487    0.470703    0.475668    0.477714    0.478398
     0.478784    0.487953    0.537519

 Minimum search - taking simple RFO step
 Searching for Lamda that Minimizes Along All modes
 Value Taken    Lamda =  -0.00000656
 Step Taken.  Stepsize is  0.012758

                             Maximum     Tolerance    Cnvgd?
         Gradient           0.000514      0.000300      NO
         Displacement       0.006528      0.001200      NO
         Energy change     -0.000075      0.000001      NO


 New Cartesian Coordinates Obtained by Inverse Iteration

 Displacement from previous Coordinates is:  0.030974
 ----------------------------------------------------------------
             Standard Nuclear Orientation (Angstroms)
    I     Atom           X                Y                Z
 ----------------------------------------------------------------
    1      C       0.0449623496     0.0008622153     0.0562319498
    2      C      -0.0205513861     0.1064796215     1.4542965459
    3      Cl      1.4343337731     0.2612671828     2.4279474536
    4      C      -1.2368102137     0.1324194682     2.1268495320
    5      H      -1.2590402607     0.2227116520     3.2042479335
    6      C      -2.4315517134     0.0563393925     1.4178846087
    7      Cl     -3.9340928211     0.0893215255     2.3028515543
    8      C      -2.3990224287    -0.0418352470     0.0249171105
    9      Cl     -3.8640568149    -0.1372286882    -0.9199960575
   10      C      -1.1732277102    -0.0696802859    -0.6310820309
   11      H      -1.1633170287    -0.1679094992    -1.7091380183
   12      C       1.3129321894    -0.0271555541    -0.7216707712
   13      C       2.3017169661    -0.9870426584    -0.4737743019
   14      H       2.1594864798    -1.7167931829     0.3135542616
   15      C       3.4667582130    -1.0277273364    -1.2324161257
   16      H       4.2237848140    -1.7767315441    -1.0392835076
   17      C       3.6501133604    -0.0945481939    -2.2483951678
   18      Cl      5.1231955866    -0.1364959796    -3.2054780411
   19      C       2.6849335929     0.8694082655    -2.5183694264
   20      H       2.8426462138     1.5920616865    -3.3085729709
   21      C       1.5207605231     0.8944822904    -1.7551417980
   22      H       0.7731694519     1.6534979721    -1.9558360078
 ----------------------------------------------------------------
 Nuclear Repulsion Energy =        1401.94111143 hartrees
 There are       73 alpha and       73 beta electrons
 Applying Cartesian multipole field
    Component          Value
    ---------          -----
     (2,0,0)        1.00000E-12
     (0,2,0)        2.00000E-11
     (0,0,2)       -3.00000E-11
 Nucleus-field energy     =    -0.0000000529 hartrees
 Requested basis set is 6-311++G(d,p)
 There are 154 shells and 426 basis functions
 A cutoff of  1.0D-15 yielded   9311 shell pairs
 There are     76175 function pairs (     81773 Cartesian)
 Smallest overlap matrix eigenvalue = 3.15E-07
 Linear dependence detected in AO basis
 Number of orthogonalized atomic orbitals = 423
 Maximum deviation from orthogonality = 2.667E-10
 Guess from superposition of atomic densities
 Warning:  Energy on first SCF cycle will be non-variational
 SAD guess density has 146.000000 electrons

 -----------------------------------------------------------------------
  General SCF calculation program by
  Eric Jon Sundstrom, Paul Horn, Yuezhi Mao, Dmitri Zuev, Alec White,
  David Stuck, Shaama M.S., Shane Yost, Joonho Lee, David Small,
  Daniel Levine, Susi Lehtola, Hugh Burton, Evgeny Epifanovsky,
  Bang C. Huynh
 -----------------------------------------------------------------------
 Exchange:     0.2000 Hartree-Fock + 0.0800 Slater + 0.7200 B88
 Correlation:  0.1900 VWN1RPA + 0.8100 LYP
 Using SG-1 standard quadrature grid
 A restricted SCF calculation will be
 performed using DIIS
 SCF converges when DIIS error is below 1.0e-08
 ---------------------------------------
  Cycle       Energy         DIIS error
 ---------------------------------------
    1   -2305.6497654939      3.02e-02  
    2   -2301.7486662499      2.54e-03  
    3   -2301.6705507498      3.06e-03  
    4   -2301.8903594859      6.71e-04  
    5   -2301.8989234342      3.61e-04  
    6   -2301.9018761248      9.29e-05  
    7   -2301.9020509555      2.32e-05  
    8   -2301.9020592628      1.20e-05  
    9   -2301.9020626966      2.37e-06  
   10   -2301.9020628096      1.01e-06  
   11   -2301.9020628327      1.90e-07  
   12   -2301.9020628338      7.94e-08  
   13   -2301.9020628337      3.10e-08  
   14   -2301.9020628337      7.99e-09  Convergence criterion met
 ---------------------------------------
 SCF time:   CPU 534.05s  wall 534.00s 
 SCF   energy in the final basis set =    -2301.9020628337
 Total energy in the final basis set =    -2301.9020628337

 --------------------------------------------------------------

                    Orbital Energies (a.u.)
 --------------------------------------------------------------

 Alpha MOs
 -- Occupied --
********-101.5743-101.5723-101.5638 -10.2711 -10.2685 -10.2675 -10.2540
-10.2290 -10.2195 -10.2178 -10.2146 -10.2048 -10.2038 -10.2037 -10.2031
 -9.4900  -9.4889  -9.4870  -9.4784  -7.2548  -7.2538  -7.2517  -7.2449
 -7.2441  -7.2438  -7.2430  -7.2430  -7.2419  -7.2412  -7.2333  -7.2329
 -0.9447  -0.9126  -0.9024  -0.8801  -0.8620  -0.8407  -0.7931  -0.7797
 -0.7574  -0.7318  -0.6598  -0.6436  -0.6333  -0.6030  -0.5524  -0.5318
 -0.5179  -0.4948  -0.4936  -0.4795  -0.4629  -0.4571  -0.4543  -0.4441
 -0.4237  -0.4176  -0.4078  -0.3926  -0.3864  -0.3826  -0.3668  -0.3534
 -0.3463  -0.3349  -0.3315  -0.3270  -0.3267  -0.2880  -0.2841  -0.2707
 -0.2534
 -- Virtual --
 -0.0646  -0.0550  -0.0409  -0.0302  -0.0232  -0.0142  -0.0023   0.0012
  0.0055   0.0084   0.0145   0.0245   0.0302   0.0317   0.0382   0.0416
  0.0508   0.0574   0.0604   0.0630   0.0692   0.0766   0.0803   0.0829
  0.0886   0.0912   0.0984   0.0995   0.1009   0.1068   0.1095   0.1108
  0.1136   0.1155   0.1197   0.1204   0.1221   0.1245   0.1302   0.1312
  0.1331   0.1357   0.1399   0.1407   0.1456   0.1479   0.1504   0.1542
  0.1616   0.1665   0.1748   0.1779   0.1854   0.1890   0.1934   0.1944
  0.2011   0.2078   0.2098   0.2157   0.2221   0.2241   0.2291   0.2337
  0.2356   0.2404   0.2433   0.2477   0.2512   0.2527   0.2595   0.2636
  0.2656   0.2676   0.2721   0.2819   0.2821   0.2854   0.2913   0.2929
  0.3009   0.3032   0.3075   0.3141   0.3167   0.3184   0.3303   0.3373
  0.3462   0.3538   0.3621   0.3778   0.4095   0.4183   0.4352   0.4424
  0.4461   0.4522   0.4580   0.4614   0.4691   0.4764   0.4806   0.4906
  0.4993   0.5067   0.5102   0.5230   0.5352   0.5446   0.5518   0.5581
  0.5706   0.5734   0.5752   0.5795   0.5858   0.5936   0.5983   0.6092
  0.6141   0.6166   0.6232   0.6316   0.6479   0.6573   0.6645   0.6707
  0.6752   0.6890   0.6926   0.7020   0.7088   0.7199   0.7256   0.7311
  0.7469   0.7511   0.7779   0.8038   0.8053   0.8224   0.8279   0.8391
  0.8424   0.8440   0.8454   0.8464   0.8503   0.8541   0.8571   0.8592
  0.8606   0.8645   0.8810   0.8873   0.8899   0.8943   0.8962   0.9104
  0.9126   0.9148   0.9202   0.9259   0.9389   0.9437   0.9474   0.9589
  0.9608   0.9719   0.9750   0.9954   1.0000   1.0125   1.0173   1.0298
  1.0456   1.0629   1.0860   1.1124   1.1163   1.1226   1.1365   1.1723
  1.1887   1.2174   1.2239   1.2408   1.2461   1.2705   1.2756   1.2851
  1.2956   1.3036   1.3226   1.3449   1.3643   1.4079   1.4436   1.4841
  1.5086   1.5105   1.5119   1.5336   1.5460   1.5540   1.5606   1.5834
  1.5979   1.6084   1.6310   1.6451   1.6713   1.6855   1.6974   1.7198
  1.7213   1.7386   1.7567   1.7741   1.8012   1.8255   1.8593   1.8712
  1.8897   1.9032   1.9159   1.9179   1.9260   1.9347   1.9487   1.9616
  1.9705   1.9768   2.0122   2.0305   2.0493   2.0514   2.0678   2.0812
  2.1121   2.1280   2.1632   2.2067   2.2308   2.2363   2.2644   2.2758
  2.2836   2.2894   2.2927   2.3099   2.3408   2.3725   2.3987   2.4249
  2.4348   2.4407   2.4496   2.4678   2.4926   2.5193   2.5356   2.5549
  2.5762   2.5969   2.6169   2.6264   2.6481   2.6558   2.6760   2.6937
  2.7161   2.7317   2.7330   2.7437   2.7584   2.7619   2.7717   2.7739
  2.7916   2.8007   2.8067   2.8348   2.8437   2.8839   2.9167   2.9320
  2.9785   2.9948   3.0540   3.0651   3.0837   3.1207   3.1347   3.1651
  3.1704   3.2235   3.2620   3.3321   3.3457   3.4111   3.4765   3.5004
  3.5260   3.5871   3.6518   3.7519   3.7956   3.8337   3.9169   3.9798
  4.1178   4.1328   4.1392   4.3850   4.7997   4.8304   9.7561   9.7750
  9.7944   9.8073  23.4012  23.6005  23.8263  23.8880  23.9017  23.9505
 23.9571  24.0271  24.0514  24.0795  24.1021  24.1598  25.7830  25.8260
 25.8637  25.8932  26.0828  26.1374  26.1442  26.3110  26.5005  26.5895
 26.7027  26.8102 215.7476 215.7667 215.7902 215.8070
 --------------------------------------------------------------

          Ground-State Mulliken Net Atomic Charges

     Atom                 Charge (a.u.)
  ----------------------------------------
      1 C                     0.176090
      2 C                    -0.273946
      3 Cl                    0.471363
      4 C                    -1.078190
      5 H                     0.226795
      6 C                     0.088142
      7 Cl                    0.504923
      8 C                     0.455606
      9 Cl                    0.589575
     10 C                    -1.211749
     11 H                     0.228091
     12 C                     0.987417
     13 C                    -1.044019
     14 H                     0.171898
     15 C                    -0.544172
     16 H                     0.195077
     17 C                     0.447109
     18 Cl                    0.427599
     19 C                    -0.447560
     20 H                     0.198551
     21 C                    -0.743906
     22 H                     0.175306
  ----------------------------------------
  Sum of atomic charges =     0.000000

 -----------------------------------------------------------------
                    Cartesian Multipole Moments
 -----------------------------------------------------------------
    Charge (ESU x 10^10)
                -0.0000
    Dipole Moment (Debye)
         X       0.1302      Y      -0.0583      Z      -0.0265
       Tot       0.1451
    Quadrupole Moments (Debye-Ang)
        XX    -131.6785     XY      -2.3760     YY    -118.3362
        XZ       3.6536     YZ      -3.5129     ZZ    -119.4799
    Octopole Moments (Debye-Ang^2)
       XXX    -105.7477    XXY     -11.1525    XYY     -20.6081
       YYY      -0.2681    XXZ      40.3184    XYZ      -7.3400
       YYZ      14.1992    XZZ     -49.6556    YZZ      12.7545
       ZZZ      70.7405
    Hexadecapole Moments (Debye-Ang^3)
      XXXX   -6757.7574   XXXY       9.5557   XXYY   -1136.6021
      XYYY      49.2500   YYYY    -305.2743   XXXZ    1339.4922
      XXYZ     -15.4278   XYYZ     400.6982   YYYZ     -34.8801
      XXZZ   -1610.8517   XYZZ      47.7720   YYZZ    -511.5555
      XZZZ    1242.2319   YZZZ     -53.0587   ZZZZ   -2778.3675
 -----------------------------------------------------------------
 Calculating analytic gradient of the SCF energy
 Gradient of SCF Energy
            1           2           3           4           5           6
    1   0.0002409   0.0000385  -0.0000292  -0.0000894   0.0000012  -0.0000768
    2   0.0000334  -0.0000077  -0.0000404  -0.0000135  -0.0000268   0.0000105
    3   0.0000024  -0.0000656  -0.0000631   0.0000442  -0.0000034   0.0000973
            7           8           9          10          11          12
    1   0.0000684   0.0000586   0.0000247  -0.0001536   0.0000039  -0.0001422
    2  -0.0000253  -0.0000077   0.0000139   0.0000006  -0.0000060  -0.0001292
    3  -0.0000385  -0.0001121   0.0000015  -0.0000016  -0.0000148   0.0001784
           13          14          15          16          17          18
    1  -0.0001029   0.0000198   0.0000276  -0.0000023   0.0002079  -0.0000917
    2   0.0001150  -0.0000124   0.0000180   0.0000097  -0.0000948   0.0000200
    3  -0.0000131   0.0000280  -0.0000329   0.0000080  -0.0000751   0.0000782
           19          20          21          22
    1  -0.0001072   0.0000020   0.0000934   0.0000082
    2   0.0001022  -0.0000035   0.0000195   0.0000244
    3   0.0000464   0.0000102  -0.0000911   0.0000168
 Max gradient component =       2.409E-04
 RMS gradient           =       7.355E-05
 Gradient time:  CPU 194.94 s  wall 194.96 s
 Geometry Optimization Parameters
   NAtoms,    NIC,     NZ,  NCons,   NDum,   NFix, NCnnct, MaxDiis
       22     155      22       0       0       0       0       0

 Cartesian Hessian Update
 Hessian updated using BFGS update


** GEOMETRY OPTIMIZATION IN DELOCALIZED INTERNAL COORDINATES **
   Searching for a Minimum

   Optimization Cycle:   5

                       Coordinates (Angstroms)
     ATOM                X               Y               Z
      1  C         0.0449623496    0.0008622153    0.0562319498
      2  C        -0.0205513861    0.1064796215    1.4542965459
      3  Cl        1.4343337731    0.2612671828    2.4279474536
      4  C        -1.2368102137    0.1324194682    2.1268495320
      5  H        -1.2590402607    0.2227116520    3.2042479335
      6  C        -2.4315517134    0.0563393925    1.4178846087
      7  Cl       -3.9340928211    0.0893215255    2.3028515543
      8  C        -2.3990224287   -0.0418352470    0.0249171105
      9  Cl       -3.8640568149   -0.1372286882   -0.9199960575
     10  C        -1.1732277102   -0.0696802859   -0.6310820309
     11  H        -1.1633170287   -0.1679094992   -1.7091380183
     12  C         1.3129321894   -0.0271555541   -0.7216707712
     13  C         2.3017169661   -0.9870426584   -0.4737743019
     14  H         2.1594864798   -1.7167931829    0.3135542616
     15  C         3.4667582130   -1.0277273364   -1.2324161257
     16  H         4.2237848140   -1.7767315441   -1.0392835076
     17  C         3.6501133604   -0.0945481939   -2.2483951678
     18  Cl        5.1231955866   -0.1364959796   -3.2054780411
     19  C         2.6849335929    0.8694082655   -2.5183694264
     20  H         2.8426462138    1.5920616865   -3.3085729709
     21  C         1.5207605231    0.8944822904   -1.7551417980
     22  H         0.7731694519    1.6534979721   -1.9558360078
   Point Group: c1    Number of degrees of freedom:    60


   Energy is  -2301.902062834

 Hessian updated using BFGS update

 59 Hessian modes will be used to form the next step
  Hessian Eigenvalues:
     0.010334    0.019094    0.020109    0.023021    0.023275    0.023388
     0.023585    0.023678    0.023780    0.023931    0.024034    0.024089
     0.024114    0.024117    0.024134    0.024139    0.024214    0.024578
     0.029497    0.154591    0.159820    0.159971    0.159994    0.160062
     0.160432    0.207839    0.220994    0.229139    0.232932    0.237691
     0.248229    0.249812    0.249986    0.249999    0.252185    0.267094
     0.282326    0.297545    0.301030    0.301236    0.324502    0.352912
     0.356528    0.356649    0.356694    0.356994    0.367031    0.427228
     0.429957    0.431647    0.443688    0.467182    0.470439    0.473969
     0.477109    0.478101    0.483114    0.490519    0.516691

 Minimum search - taking simple RFO step
 Searching for Lamda that Minimizes Along All modes
 Value Taken    Lamda =   0.00000000
 Step Taken.  Stepsize is  0.005706

                             Maximum     Tolerance    Cnvgd?
         Gradient           0.000140      0.000300     YES
         Displacement       0.004676      0.001200      NO
         Energy change     -0.000004      0.000001      NO


 New Cartesian Coordinates Obtained by Inverse Iteration

 Displacement from previous Coordinates is:  0.018174
 ----------------------------------------------------------------
             Standard Nuclear Orientation (Angstroms)
    I     Atom           X                Y                Z
 ----------------------------------------------------------------
    1      C       0.0447372205     0.0002573542     0.0561142262
    2      C      -0.0205076660     0.1072773890     1.4541319567
    3      Cl      1.4346821343     0.2634875395     2.4274072315
    4      C      -1.2366163895     0.1338969364     2.1266603664
    5      H      -1.2588920195     0.2257801146     3.2039255155
    6      C      -2.4314256076     0.0566053084     1.4178559818
    7      Cl     -3.9341259693     0.0908477316     2.3028465449
    8      C      -2.3991116795    -0.0433636858     0.0250805770
    9      Cl     -3.8642880673    -0.1405982982    -0.9194551447
   10      C      -1.1732869577    -0.0713415158    -0.6310476788
   11      H      -1.1633767699    -0.1703032516    -1.7090241861
   12      C       1.3129885708    -0.0273760783    -0.7219397677
   13      C       2.3010983640    -0.9883295573    -0.4748915969
   14      H       2.1578782548    -1.7189279765     0.3114317492
   15      C       3.4661861145    -1.0286999611    -1.2333358953
   16      H       4.2227372888    -1.7784901133    -1.0413784876
   17      C       3.6501000881    -0.0941110995    -2.2479385974
   18      Cl      5.1235277089    -0.1357699165    -3.2051446045
   19      C       2.6856464696     0.8705763799    -2.5170968240
   20      H       2.8441220695     1.5942374333    -3.3062455797
   21      C       1.5212290182     0.8953574555    -1.7541231127
   22      H       0.7738209602     1.6546909141    -1.9542059491
 ----------------------------------------------------------------
 Nuclear Repulsion Energy =        1401.91298008 hartrees
 There are       73 alpha and       73 beta electrons
 Applying Cartesian multipole field
    Component          Value
    ---------          -----
     (2,0,0)        1.00000E-12
     (0,2,0)        2.00000E-11
     (0,0,2)       -3.00000E-11
 Nucleus-field energy     =    -0.0000000529 hartrees
 Requested basis set is 6-311++G(d,p)
 There are 154 shells and 426 basis functions
 A cutoff of  1.0D-15 yielded   9310 shell pairs
 There are     76160 function pairs (     81755 Cartesian)
 Smallest overlap matrix eigenvalue = 3.15E-07
 Linear dependence detected in AO basis
 Number of orthogonalized atomic orbitals = 423
 Maximum deviation from orthogonality = 7.680E-10
 Guess from superposition of atomic densities
 Warning:  Energy on first SCF cycle will be non-variational
 SAD guess density has 146.000000 electrons

 -----------------------------------------------------------------------
  General SCF calculation program by
  Eric Jon Sundstrom, Paul Horn, Yuezhi Mao, Dmitri Zuev, Alec White,
  David Stuck, Shaama M.S., Shane Yost, Joonho Lee, David Small,
  Daniel Levine, Susi Lehtola, Hugh Burton, Evgeny Epifanovsky,
  Bang C. Huynh
 -----------------------------------------------------------------------
 Exchange:     0.2000 Hartree-Fock + 0.0800 Slater + 0.7200 B88
 Correlation:  0.1900 VWN1RPA + 0.8100 LYP
 Using SG-1 standard quadrature grid
 A restricted SCF calculation will be
 performed using DIIS
 SCF converges when DIIS error is below 1.0e-08
 ---------------------------------------
  Cycle       Energy         DIIS error
 ---------------------------------------
    1   -2305.6491228069      3.02e-02  
    2   -2301.7486923736      2.54e-03  
    3   -2301.6706852784      3.06e-03  
    4   -2301.8903709256      6.71e-04  
    5   -2301.8989264531      3.61e-04  
    6   -2301.9018765006      9.29e-05  
    7   -2301.9020514984      2.32e-05  
    8   -2301.9020598162      1.20e-05  
    9   -2301.9020632486      2.37e-06  
   10   -2301.9020633617      1.01e-06  
   11   -2301.9020633850      1.90e-07  
   12   -2301.9020633859      7.94e-08  
   13   -2301.9020633859      3.10e-08  
   14   -2301.9020633858      7.99e-09  Convergence criterion met
 ---------------------------------------
 SCF time:   CPU 528.05s  wall 528.00s 
 SCF   energy in the final basis set =    -2301.9020633858
 Total energy in the final basis set =    -2301.9020633858

 --------------------------------------------------------------

                    Orbital Energies (a.u.)
 --------------------------------------------------------------

 Alpha MOs
 -- Occupied --
********-101.5744-101.5723-101.5638 -10.2711 -10.2685 -10.2675 -10.2540
-10.2290 -10.2195 -10.2178 -10.2146 -10.2048 -10.2038 -10.2037 -10.2031
 -9.4900  -9.4889  -9.4870  -9.4784  -7.2548  -7.2538  -7.2517  -7.2449
 -7.2441  -7.2438  -7.2430  -7.2430  -7.2419  -7.2412  -7.2333  -7.2329
 -0.9447  -0.9125  -0.9023  -0.8801  -0.8620  -0.8407  -0.7931  -0.7797
 -0.7574  -0.7318  -0.6598  -0.6436  -0.6333  -0.6030  -0.5524  -0.5318
 -0.5179  -0.4948  -0.4936  -0.4795  -0.4629  -0.4571  -0.4543  -0.4442
 -0.4237  -0.4176  -0.4078  -0.3925  -0.3863  -0.3826  -0.3668  -0.3534
 -0.3463  -0.3349  -0.3315  -0.3270  -0.3267  -0.2879  -0.2841  -0.2707
 -0.2535
 -- Virtual --
 -0.0646  -0.0550  -0.0409  -0.0303  -0.0233  -0.0142  -0.0023   0.0012
  0.0055   0.0084   0.0145   0.0244   0.0302   0.0317   0.0382   0.0416
  0.0508   0.0574   0.0604   0.0630   0.0692   0.0767   0.0803   0.0829
  0.0886   0.0912   0.0984   0.0995   0.1009   0.1068   0.1095   0.1108
  0.1136   0.1155   0.1197   0.1203   0.1221   0.1245   0.1302   0.1312
  0.1331   0.1357   0.1398   0.1407   0.1456   0.1479   0.1503   0.1542
  0.1616   0.1665   0.1747   0.1779   0.1854   0.1890   0.1933   0.1944
  0.2011   0.2078   0.2099   0.2157   0.2221   0.2241   0.2291   0.2338
  0.2356   0.2404   0.2433   0.2478   0.2511   0.2527   0.2595   0.2636
  0.2656   0.2676   0.2721   0.2819   0.2821   0.2854   0.2912   0.2929
  0.3009   0.3031   0.3074   0.3141   0.3168   0.3183   0.3303   0.3372
  0.3463   0.3537   0.3621   0.3778   0.4096   0.4183   0.4352   0.4424
  0.4461   0.4522   0.4581   0.4614   0.4691   0.4764   0.4806   0.4906
  0.4992   0.5067   0.5101   0.5230   0.5352   0.5446   0.5519   0.5581
  0.5706   0.5734   0.5752   0.5794   0.5858   0.5937   0.5984   0.6092
  0.6141   0.6166   0.6232   0.6316   0.6480   0.6574   0.6645   0.6708
  0.6752   0.6891   0.6925   0.7020   0.7088   0.7199   0.7257   0.7310
  0.7468   0.7511   0.7780   0.8038   0.8052   0.8225   0.8279   0.8391
  0.8424   0.8439   0.8454   0.8464   0.8502   0.8541   0.8572   0.8592
  0.8606   0.8646   0.8809   0.8873   0.8899   0.8944   0.8962   0.9104
  0.9126   0.9148   0.9203   0.9259   0.9389   0.9436   0.9473   0.9588
  0.9608   0.9720   0.9750   0.9953   1.0001   1.0124   1.0172   1.0297
  1.0457   1.0627   1.0860   1.1126   1.1164   1.1225   1.1365   1.1724
  1.1887   1.2173   1.2238   1.2408   1.2462   1.2705   1.2756   1.2851
  1.2955   1.3035   1.3226   1.3450   1.3644   1.4078   1.4434   1.4841
  1.5086   1.5105   1.5120   1.5336   1.5461   1.5540   1.5606   1.5835
  1.5980   1.6084   1.6310   1.6451   1.6713   1.6855   1.6975   1.7198
  1.7211   1.7385   1.7567   1.7741   1.8011   1.8256   1.8592   1.8712
  1.8898   1.9031   1.9158   1.9181   1.9261   1.9348   1.9487   1.9616
  1.9706   1.9768   2.0122   2.0304   2.0494   2.0513   2.0678   2.0812
  2.1121   2.1280   2.1632   2.2066   2.2307   2.2363   2.2644   2.2758
  2.2835   2.2894   2.2927   2.3098   2.3409   2.3725   2.3988   2.4250
  2.4349   2.4406   2.4495   2.4678   2.4925   2.5193   2.5354   2.5548
  2.5761   2.5969   2.6169   2.6264   2.6481   2.6558   2.6760   2.6938
  2.7161   2.7317   2.7330   2.7438   2.7582   2.7618   2.7716   2.7739
  2.7915   2.8005   2.8066   2.8347   2.8436   2.8838   2.9167   2.9321
  2.9785   2.9949   3.0539   3.0652   3.0838   3.1205   3.1347   3.1650
  3.1704   3.2234   3.2620   3.3321   3.3458   3.4111   3.4765   3.5004
  3.5261   3.5873   3.6517   3.7519   3.7956   3.8337   3.9169   3.9799
  4.1178   4.1328   4.1392   4.3844   4.7998   4.8305   9.7561   9.7749
  9.7944   9.8072  23.4012  23.6004  23.8263  23.8880  23.9017  23.9506
 23.9571  24.0271  24.0516  24.0795  24.1023  24.1600  25.7830  25.8260
 25.8637  25.8931  26.0829  26.1374  26.1441  26.3111  26.5005  26.5892
 26.7024  26.8102 215.7476 215.7666 215.7902 215.8069
 --------------------------------------------------------------

          Ground-State Mulliken Net Atomic Charges

     Atom                 Charge (a.u.)
  ----------------------------------------
      1 C                     0.176749
      2 C                    -0.279252
      3 Cl                    0.471350
      4 C                    -1.075992
      5 H                     0.226801
      6 C                     0.088457
      7 Cl                    0.504987
      8 C                     0.454211
      9 Cl                    0.589510
     10 C                    -1.209041
     11 H                     0.228163
     12 C                     0.986244
     13 C                    -1.041392
     14 H                     0.172145
     15 C                    -0.545409
     16 H                     0.195093
     17 C                     0.447855
     18 Cl                    0.427645
     19 C                    -0.446906
     20 H                     0.198584
     21 C                    -0.745125
     22 H                     0.175325
  ----------------------------------------
  Sum of atomic charges =     0.000000

 -----------------------------------------------------------------
                    Cartesian Multipole Moments
 -----------------------------------------------------------------
    Charge (ESU x 10^10)
                 0.0000
    Dipole Moment (Debye)
         X       0.1280      Y      -0.0583      Z      -0.0266
       Tot       0.1431
    Quadrupole Moments (Debye-Ang)
        XX    -131.6984     XY      -2.3787     YY    -118.3217
        XZ       3.6590     YZ      -3.5056     ZZ    -119.4945
    Octopole Moments (Debye-Ang^2)
       XXX    -105.8756    XXY     -11.1494    XYY     -20.5785
       YYY      -0.2959    XXZ      40.3247    XYZ      -7.3438
       YYZ      14.1736    XZZ     -49.6916    YZZ      12.7543
       ZZZ      70.7799
    Hexadecapole Moments (Debye-Ang^3)
      XXXX   -6758.8505   XXXY       8.9720   XXYY   -1136.6606
      XYYY      48.5911   YYYY    -305.7502   XXXZ    1339.8072
      XXYZ     -15.5127   XYYZ     400.6539   YYYZ     -35.4219
      XXZZ   -1610.9812   XYZZ      47.5548   YYZZ    -511.4681
      XZZZ    1242.5282   YZZZ     -53.4297   ZZZZ   -2777.8494
 -----------------------------------------------------------------
 Calculating analytic gradient of the SCF energy
 Gradient of SCF Energy
            1           2           3           4           5           6
    1   0.0000192  -0.0000537   0.0000326  -0.0000001  -0.0000018  -0.0000136
    2  -0.0000131  -0.0000249  -0.0000219  -0.0000072  -0.0000170  -0.0000037
    3   0.0000205  -0.0000166  -0.0000051  -0.0000203  -0.0000051   0.0000522
            7           8           9          10          11          12
    1  -0.0000029   0.0000279   0.0000043  -0.0000498   0.0000079  -0.0000036
    2  -0.0000143  -0.0000075   0.0000049   0.0000106   0.0000067   0.0000003
    3  -0.0000214  -0.0000758   0.0000049   0.0000081  -0.0000054   0.0000039
           13          14          15          16          17          18
    1  -0.0000133   0.0000017   0.0000026  -0.0000009   0.0000282   0.0000024
    2   0.0000187   0.0000035   0.0000221   0.0000016  -0.0000221   0.0000158
    3   0.0000110   0.0000072  -0.0000125  -0.0000014   0.0000206   0.0000057
           19          20          21          22
    1  -0.0000544   0.0000123   0.0000530   0.0000017
    2   0.0000125   0.0000136   0.0000160   0.0000053
    3   0.0000447   0.0000116  -0.0000403   0.0000136
 Max gradient component =       7.583E-05
 RMS gradient           =       2.270E-05
 Gradient time:  CPU 186.22 s  wall 186.23 s
 Geometry Optimization Parameters
   NAtoms,    NIC,     NZ,  NCons,   NDum,   NFix, NCnnct, MaxDiis
       22     155      22       0       0       0       0       0

 Cartesian Hessian Update
 Hessian updated using BFGS update


** GEOMETRY OPTIMIZATION IN DELOCALIZED INTERNAL COORDINATES **
   Searching for a Minimum

   Optimization Cycle:   6

                       Coordinates (Angstroms)
     ATOM                X               Y               Z
      1  C         0.0447372205    0.0002573542    0.0561142262
      2  C        -0.0205076660    0.1072773890    1.4541319567
      3  Cl        1.4346821343    0.2634875395    2.4274072315
      4  C        -1.2366163895    0.1338969364    2.1266603664
      5  H        -1.2588920195    0.2257801146    3.2039255155
      6  C        -2.4314256076    0.0566053084    1.4178559818
      7  Cl       -3.9341259693    0.0908477316    2.3028465449
      8  C        -2.3991116795   -0.0433636858    0.0250805770
      9  Cl       -3.8642880673   -0.1405982982   -0.9194551447
     10  C        -1.1732869577   -0.0713415158   -0.6310476788
     11  H        -1.1633767699   -0.1703032516   -1.7090241861
     12  C         1.3129885708   -0.0273760783   -0.7219397677
     13  C         2.3010983640   -0.9883295573   -0.4748915969
     14  H         2.1578782548   -1.7189279765    0.3114317492
     15  C         3.4661861145   -1.0286999611   -1.2333358953
     16  H         4.2227372888   -1.7784901133   -1.0413784876
     17  C         3.6501000881   -0.0941110995   -2.2479385974
     18  Cl        5.1235277089   -0.1357699165   -3.2051446045
     19  C         2.6856464696    0.8705763799   -2.5170968240
     20  H         2.8441220695    1.5942374333   -3.3062455797
     21  C         1.5212290182    0.8953574555   -1.7541231127
     22  H         0.7738209602    1.6546909141   -1.9542059491
   Point Group: c1    Number of degrees of freedom:    60


   Energy is  -2301.902063386

 Hessian updated using BFGS update

 60 Hessian modes will be used to form the next step
  Hessian Eigenvalues:
     0.008316    0.019351    0.020107    0.022925    0.023349    0.023483
     0.023633    0.023668    0.023912    0.023999    0.024041    0.024107
     0.024115    0.024129    0.024136    0.024193    0.024323    0.024744
     0.028489    0.155149    0.159505    0.159971    0.159997    0.160080
     0.160724    0.210505    0.220342    0.228670    0.233181    0.235650
     0.246632    0.249809    0.249986    0.250204    0.251201    0.269304
     0.289740    0.296042    0.301116    0.305769    0.331930    0.342955
     0.356446    0.356663    0.356683    0.356720    0.356945    0.360197
     0.427826    0.429875    0.431557    0.442486    0.452751    0.468347
     0.472463    0.476445    0.478756    0.482183    0.487786    0.515395

 Minimum search - taking simple RFO step
 Searching for Lamda that Minimizes Along All modes
 Value Taken    Lamda =   0.00000000
 Step Taken.  Stepsize is  0.003322

                             Maximum     Tolerance    Cnvgd?
         Gradient           0.000098      0.000300     YES
         Displacement       0.002888      0.001200      NO
         Energy change     -0.000001      0.000001     YES

 Final energy is   -2301.9020633858463     


 ******************************
 **  OPTIMIZATION CONVERGED  **
 ******************************

                       Coordinates (Angstroms)
     ATOM                X               Y               Z
      1  C         0.0447372205    0.0002573542    0.0561142262
      2  C        -0.0205076660    0.1072773890    1.4541319567
      3  Cl        1.4346821343    0.2634875395    2.4274072315
      4  C        -1.2366163895    0.1338969364    2.1266603664
      5  H        -1.2588920195    0.2257801146    3.2039255155
      6  C        -2.4314256076    0.0566053084    1.4178559818
      7  Cl       -3.9341259693    0.0908477316    2.3028465449
      8  C        -2.3991116795   -0.0433636858    0.0250805770
      9  Cl       -3.8642880673   -0.1405982982   -0.9194551447
     10  C        -1.1732869577   -0.0713415158   -0.6310476788
     11  H        -1.1633767699   -0.1703032516   -1.7090241861
     12  C         1.3129885708   -0.0273760783   -0.7219397677
     13  C         2.3010983640   -0.9883295573   -0.4748915969
     14  H         2.1578782548   -1.7189279765    0.3114317492
     15  C         3.4661861145   -1.0286999611   -1.2333358953
     16  H         4.2227372888   -1.7784901133   -1.0413784876
     17  C         3.6501000881   -0.0941110995   -2.2479385974
     18  Cl        5.1235277089   -0.1357699165   -3.2051446045
     19  C         2.6856464696    0.8705763799   -2.5170968240
     20  H         2.8441220695    1.5942374333   -3.3062455797
     21  C         1.5212290182    0.8953574555   -1.7541231127
     22  H         0.7738209602    1.6546909141   -1.9542059491

Z-matrix Print:
$molecule
0 1
Cl
C  1 1.757624
C  2 1.389937 1 117.049046
H  3 1.081406 2 120.109398 1 -1.293216 0
C  3 1.391383 2 120.250127 1 178.037652 0
C  5 1.396732 3 119.478060 2 -0.215513 0
C  6 1.390659 5 119.492351 3 0.343837 0
H  7 1.082555 6 118.667380 5 178.715572 0
C  7 1.400322 6 122.287216 5 -0.134699 0
C  9 1.488151 7 118.932225 6 -179.619368 0
C  10 1.400073 9 119.998017 7 54.460056 0
H  11 1.084085 10 119.679935 9 2.623149 0
C  11 1.392340 10 121.107648 9 -178.494866 0
H  13 1.082384 11 120.668447 10 -179.320093 0
C  13 1.390410 11 119.102171 10 0.337057 0
C  15 1.391653 13 121.024737 11 0.050326 0
H  16 1.082314 15 120.143430 13 179.499690 0
C  16 1.390790 15 119.261553 13 -0.353838 0
H  18 1.082862 16 119.157241 15 179.746370 0
Cl 5 1.744273 3 118.700778 2 179.898187 0
Cl 6 1.745951 5 121.602629 3 -179.885018 0
Cl 15 1.757546 13 119.507023 11 179.961341 0
$end


 --------------------------------------------------------------

                    Orbital Energies (a.u.)
 --------------------------------------------------------------

 Alpha MOs
 -- Occupied --
********-101.5744-101.5723-101.5638 -10.2711 -10.2685 -10.2675 -10.2540
-10.2290 -10.2195 -10.2178 -10.2146 -10.2048 -10.2038 -10.2037 -10.2031
 -9.4900  -9.4889  -9.4870  -9.4784  -7.2548  -7.2538  -7.2517  -7.2449
 -7.2441  -7.2438  -7.2430  -7.2430  -7.2419  -7.2412  -7.2333  -7.2329
 -0.9447  -0.9125  -0.9023  -0.8801  -0.8620  -0.8407  -0.7931  -0.7797
 -0.7574  -0.7318  -0.6598  -0.6436  -0.6333  -0.6030  -0.5524  -0.5318
 -0.5179  -0.4948  -0.4936  -0.4795  -0.4629  -0.4571  -0.4543  -0.4442
 -0.4237  -0.4176  -0.4078  -0.3925  -0.3863  -0.3826  -0.3668  -0.3534
 -0.3463  -0.3349  -0.3315  -0.3270  -0.3267  -0.2879  -0.2841  -0.2707
 -0.2535
 -- Virtual --
 -0.0646  -0.0550  -0.0409  -0.0303  -0.0233  -0.0142  -0.0023   0.0012
  0.0055   0.0084   0.0145   0.0244   0.0302   0.0317   0.0382   0.0416
  0.0508   0.0574   0.0604   0.0630   0.0692   0.0767   0.0803   0.0829
  0.0886   0.0912   0.0984   0.0995   0.1009   0.1068   0.1095   0.1108
  0.1136   0.1155   0.1197   0.1203   0.1221   0.1245   0.1302   0.1312
  0.1331   0.1357   0.1398   0.1407   0.1456   0.1479   0.1503   0.1542
  0.1616   0.1665   0.1747   0.1779   0.1854   0.1890   0.1933   0.1944
  0.2011   0.2078   0.2099   0.2157   0.2221   0.2241   0.2291   0.2338
  0.2356   0.2404   0.2433   0.2478   0.2511   0.2527   0.2595   0.2636
  0.2656   0.2676   0.2721   0.2819   0.2821   0.2854   0.2912   0.2929
  0.3009   0.3031   0.3074   0.3141   0.3168   0.3183   0.3303   0.3372
  0.3463   0.3537   0.3621   0.3778   0.4096   0.4183   0.4352   0.4424
  0.4461   0.4522   0.4581   0.4614   0.4691   0.4764   0.4806   0.4906
  0.4992   0.5067   0.5101   0.5230   0.5352   0.5446   0.5519   0.5581
  0.5706   0.5734   0.5752   0.5794   0.5858   0.5937   0.5984   0.6092
  0.6141   0.6166   0.6232   0.6316   0.6480   0.6574   0.6645   0.6708
  0.6752   0.6891   0.6925   0.7020   0.7088   0.7199   0.7257   0.7310
  0.7468   0.7511   0.7780   0.8038   0.8052   0.8225   0.8279   0.8391
  0.8424   0.8439   0.8454   0.8464   0.8502   0.8541   0.8572   0.8592
  0.8606   0.8646   0.8809   0.8873   0.8899   0.8944   0.8962   0.9104
  0.9126   0.9148   0.9203   0.9259   0.9389   0.9436   0.9473   0.9588
  0.9608   0.9720   0.9750   0.9953   1.0001   1.0124   1.0172   1.0297
  1.0457   1.0627   1.0860   1.1126   1.1164   1.1225   1.1365   1.1724
  1.1887   1.2173   1.2238   1.2408   1.2462   1.2705   1.2756   1.2851
  1.2955   1.3035   1.3226   1.3450   1.3644   1.4078   1.4434   1.4841
  1.5086   1.5105   1.5120   1.5336   1.5461   1.5540   1.5606   1.5835
  1.5980   1.6084   1.6310   1.6451   1.6713   1.6855   1.6975   1.7198
  1.7211   1.7385   1.7567   1.7741   1.8011   1.8256   1.8592   1.8712
  1.8898   1.9031   1.9158   1.9181   1.9261   1.9348   1.9487   1.9616
  1.9706   1.9768   2.0122   2.0304   2.0494   2.0513   2.0678   2.0812
  2.1121   2.1280   2.1632   2.2066   2.2307   2.2363   2.2644   2.2758
  2.2835   2.2894   2.2927   2.3098   2.3409   2.3725   2.3988   2.4250
  2.4349   2.4406   2.4495   2.4678   2.4925   2.5193   2.5354   2.5548
  2.5761   2.5969   2.6169   2.6264   2.6481   2.6558   2.6760   2.6938
  2.7161   2.7317   2.7330   2.7438   2.7582   2.7618   2.7716   2.7739
  2.7915   2.8005   2.8066   2.8347   2.8436   2.8838   2.9167   2.9321
  2.9785   2.9949   3.0539   3.0652   3.0838   3.1205   3.1347   3.1650
  3.1704   3.2234   3.2620   3.3321   3.3458   3.4111   3.4765   3.5004
  3.5261   3.5873   3.6517   3.7519   3.7956   3.8337   3.9169   3.9799
  4.1178   4.1328   4.1392   4.3844   4.7998   4.8305   9.7561   9.7749
  9.7944   9.8072  23.4012  23.6004  23.8263  23.8880  23.9017  23.9506
 23.9571  24.0271  24.0516  24.0795  24.1023  24.1600  25.7830  25.8260
 25.8637  25.8931  26.0829  26.1374  26.1441  26.3111  26.5005  26.5892
 26.7024  26.8102 215.7476 215.7666 215.7902 215.8069
 --------------------------------------------------------------

          Ground-State Mulliken Net Atomic Charges

     Atom                 Charge (a.u.)
  ----------------------------------------
      1 C                     0.176749
      2 C                    -0.279252
      3 Cl                    0.471350
      4 C                    -1.075992
      5 H                     0.226801
      6 C                     0.088457
      7 Cl                    0.504987
      8 C                     0.454211
      9 Cl                    0.589510
     10 C                    -1.209041
     11 H                     0.228163
     12 C                     0.986244
     13 C                    -1.041392
     14 H                     0.172145
     15 C                    -0.545409
     16 H                     0.195093
     17 C                     0.447855
     18 Cl                    0.427645
     19 C                    -0.446906
     20 H                     0.198584
     21 C                    -0.745125
     22 H                     0.175325
  ----------------------------------------
  Sum of atomic charges =     0.000000

 -----------------------------------------------------------------
                    Cartesian Multipole Moments
 -----------------------------------------------------------------
    Charge (ESU x 10^10)
                 0.0000
    Dipole Moment (Debye)
         X       0.1280      Y      -0.0583      Z      -0.0266
       Tot       0.1431
    Quadrupole Moments (Debye-Ang)
        XX    -131.6984     XY      -2.3787     YY    -118.3217
        XZ       3.6590     YZ      -3.5056     ZZ    -119.4945
    Octopole Moments (Debye-Ang^2)
       XXX    -105.8756    XXY     -11.1494    XYY     -20.5785
       YYY      -0.2959    XXZ      40.3247    XYZ      -7.3438
       YYZ      14.1736    XZZ     -49.6916    YZZ      12.7543
       ZZZ      70.7799
    Hexadecapole Moments (Debye-Ang^3)
      XXXX   -6758.8505   XXXY       8.9720   XXYY   -1136.6606
      XYYY      48.5911   YYYY    -305.7502   XXXZ    1339.8072
      XXYZ     -15.5127   XYYZ     400.6539   YYYZ     -35.4219
      XXZZ   -1610.9812   XYZZ      47.5548   YYZZ    -511.4681
      XZZZ    1242.5282   YZZZ     -53.4297   ZZZZ   -2777.8494
 -----------------------------------------------------------------
Archival summary:
1\1\november\OPT\ProcedureUnspecified\BasisUnspecified\l4126\taweetha\WedJan1517:26:292020WedJan1517:26:292020\0\\#,OPT,ProcedureUnspecified,BasisUnspecified,\\0,1\Cl\C,1,1.75762\C,2,1.38994,1,117.049\H,3,1.08141,2,120.109,1,-1.29322,0\C,3,1.39138,2,120.25,1,178.038,0\C,5,1.39673,3,119.478,2,-0.215513,0\C,6,1.39066,5,119.492,3,0.343837,0\H,7,1.08255,6,118.667,5,178.716,0\C,7,1.40032,6,122.287,5,-0.134699,0\C,9,1.48815,7,118.932,6,-179.619,0\C,10,1.40007,9,119.998,7,54.4601,0\H,11,1.08408,10,119.68,9,2.62315,0\C,11,1.39234,10,121.108,9,-178.495,0\H,13,1.08238,11,120.668,10,-179.32,0\C,13,1.39041,11,119.102,10,0.337057,0\C,15,1.39165,13,121.025,11,0.0503258,0\H,16,1.08231,15,120.143,13,179.5,0\C,16,1.39079,15,119.262,13,-0.353838,0\H,18,1.08286,16,119.157,15,179.746,0\Cl,5,1.74427,3,118.701,2,179.898,0\Cl,6,1.74595,5,121.603,3,-179.885,0\Cl,15,1.75755,13,119.507,11,179.961,0\\\@

 Total job time:  4395.51s(wall), 4395.09s(cpu) 
 Wed Jan 15 17:26:29 2020

        *************************************************************
        *                                                           *
        *  Thank you very much for using Q-Chem.  Have a nice day.  *
        *                                                           *
        *************************************************************


 
User input: 2 of 2 
 
                  Welcome to Q-Chem
     A Quantum Leap Into The Future Of Chemistry


 Q-Chem 5.2 (devel), Q-Chem, Inc., Pleasanton, CA (2019)

 Yihan Shao,  Zhengting Gan,  E. Epifanovsky,  A. T. B. Gilbert,  M. Wormit,  
 J. Kussmann,  A. W. Lange,  A. Behn,  Jia Deng,  Xintian Feng,  D. Ghosh,  
 M. Goldey,  P. R. Horn,  L. D. Jacobson,  I. Kaliman,  T. Kus,  A. Landau,  
 Jie Liu,  E. I. Proynov,  R. M. Richard,  R. P. Steele,  E. J. Sundstrom,  
 H. L. Woodcock III,  P. M. Zimmerman,  D. Zuev,  B. Albrecht,  E. Alguire,  
 S. A. Baeppler,  D. Barton,  Z. Benda,  Y. A. Bernard,  E. J. Berquist,  
 K. B. Bravaya,  H. Burton,  D. Casanova,  Chun-Min Chang,  Yunqing Chen,  
 A. Chien,  K. D. Closser,  M. P. Coons,  S. Coriani,  S. Dasgupta,  
 A. L. Dempwolff,  M. Diedenhofen,  Hainam Do,  R. G. Edgar,  Po-Tung Fang,  
 S. Faraji,  S. Fatehi,  Qingguo Feng,  K. D. Fenk,  J. Fosso-Tande,  
 J. Gayvert,  Qinghui Ge,  A. Ghysels,  G. Gidofalvi,  J. Gomes,  
 J. Gonthier,  A. Gunina,  D. Hait,  M. W. D. Hanson-Heine,  
 P. H. P. Harbach,  A. W. Hauser,  M. F. Herbst,  J. E. Herr,  
 E. G. Hohenstein,  Z. C. Holden,  Kerwin Hui,  B. C. Huynh,  T.-C. Jagau,  
 Hyunjun Ji,  B. Kaduk,  K. Khistyaev,  Jaehoon Kim,  P. Klunzinger,  K. Koh,  
 D. Kosenkov,  L. Koulias,  T. Kowalczyk,  C. M. Krauter,  A. Kunitsa,  
 Ka Un Lao,  A. Laurent,  K. V. Lawler,  Joonho Lee,  D. Lefrancois,  
 S. Lehtola,  D. S. Levine,  Yi-Pei Li,  You-Sheng Lin,  Fenglai Liu,  
 E. Livshits,  A. Luenser,  P. Manohar,  E. Mansoor,  S. F. Manzer,  
 Shan-Ping Mao,  Yuezhi Mao,  N. Mardirossian,  A. V. Marenich,  
 T. Markovich,  L. A. Martinez-Martinez,  S. A. Maurer,  N. J. Mayhall,  
 S. C. McKenzie,  J.-M. Mewes,  P. Morgante,  A. F. Morrison,  
 J. W. Mullinax,  K. Nanda,  T. S. Nguyen-Beck,  R. Olivares-Amaya,  
 J. A. Parkhill,  Zheng Pei,  T. M. Perrine,  F. Plasser,  P. Pokhilko,  
 S. Prager,  A. Prociuk,  E. Ramos,  D. R. Rehn,  F. Rob,  M. Scheurer,  
 M. Schneider,  N. Sergueev,  S. M. Sharada,  S. Sharma,  D. W. Small,  
 T. Stauch,  T. Stein,  Yu-Chuan Su,  A. J. W. Thom,  A. Tkatchenko,  
 T. Tsuchimochi,  N. M. Tubman,  L. Vogt,  M. L. Vidal,  O. Vydrov,  
 M. A. Watson,  J. Wenzel,  M. de Wergifosse,  T. A. Wesolowski,  A. White,  
 J. Witte,  A. Yamada,  Jun Yang,  K. Yao,  S. Yeganeh,  S. R. Yost,  
 Zhi-Qiang You,  A. Zech,  Igor Ying Zhang,  Xing Zhang,  Yan Zhao,  
 Ying Zhu,  B. R. Brooks,  G. K. L. Chan,  C. J. Cramer,  M. S. Gordon,  
 W. J. Hehre,  A. Klamt,  M. W. Schmidt,  C. D. Sherrill,  D. G. Truhlar,  
 A. Aspuru-Guzik,  R. Baer,  A. T. Bell,  N. A. Besley,  Jeng-Da Chai,  
 A. E. DePrince, III,  R. A. DiStasio Jr.,  A. Dreuw,  B. D. Dunietz,  
 T. R. Furlani,  Chao-Ping Hsu,  Yousung Jung,  Jing Kong,  D. S. Lambrecht,  
 WanZhen Liang,  C. Ochsenfeld,  V. A. Rassolov,  L. V. Slipchenko,  
 J. E. Subotnik,  T. Van Voorhis,  J. M. Herbert,  A. I. Krylov,  
 P. M. W. Gill,  M. Head-Gordon

 Contributors to earlier versions of Q-Chem not listed above: 
 R. D. Adamson,  B. Austin,  J. Baker,  G. J. O. Beran,  K. Brandhorst,  
 S. T. Brown,  E. F. C. Byrd,  A. K. Chakraborty,  C.-L. Cheng,  
 Siu Hung Chien,  D. M. Chipman,  D. L. Crittenden,  H. Dachsel,  
 R. J. Doerksen,  A. D. Dutoi,  L. Fusti-Molnar,  W. A. Goddard III,  
 A. Golubeva-Zadorozhnaya,  S. R. Gwaltney,  G. Hawkins,  A. Heyden,  
 S. Hirata,  G. Kedziora,  F. J. Keil,  C. Kelley,  Jihan Kim,  R. A. King,  
 R. Z. Khaliullin,  P. P. Korambath,  W. Kurlancheek,  A. M. Lee,  M. S. Lee,  
 S. V. Levchenko,  Ching Yeh Lin,  D. Liotard,  R. C. Lochan,  I. Lotan,  
 P. E. Maslen,  N. Nair,  D. P. O'Neill,  D. Neuhauser,  E. Neuscamman,  
 C. M. Oana,  R. Olson,  B. Peters,  R. Peverati,  P. A. Pieniazek,  
 Y. M. Rhee,  J. Ritchie,  M. A. Rohrdanz,  E. Rosta,  N. J. Russ,  
 H. F. Schaefer III,  N. E. Schultz,  N. Shenvi,  A. C. Simmonett,  A. Sodt,  
 D. Stuck,  K. S. Thanthiriwatte,  V. Vanovschi,  Tao Wang,  A. Warshel,  
 C. F. Williams,  Q. Wu,  X. Xu,  W. Zhang

 Please cite Q-Chem as follows:
 Y. Shao et al., Mol. Phys. 113, 184-215 (2015)
 DOI: 10.1080/00268976.2014.952696

 Q-Chem 5.2.1 for Intel X86 EM64T Linux

 Parts of Q-Chem use Armadillo 8.300.2 (Tropical Shenanigans).
 http://arma.sourceforge.net/

 Q-Chem begins on Wed Jan 15 17:26:29 2020  

Host: 
0

     Scratch files written to /scratch/taweetham/qchem25078//
NAlpha2: 146
NElect   146
Mult     1
The previous job contains 0 fragments, simply inherited here

 Q-Chem warning in module libgen/rem_setup.C, line 2168:

 Setting Thresh to 1e-14


Checking the input file for inconsistencies... 	...done.

--------------------------------------------------------------
User input:
--------------------------------------------------------------

$MOLECULE
READ
$END

$REM
   JOB_TYPE 	FREQUENCY
   BASIS 	6-311++G**
   METHOD	B3LYP
   SCF_GUESS_ALWAYS     TRUE
   S2THRESH     15
   THRESH       15
   MEM_TOTAL    10000
$END

--------------------------------------------------------------
 ----------------------------------------------------------------
             Standard Nuclear Orientation (Angstroms)
    I     Atom           X                Y                Z
 ----------------------------------------------------------------
    1      C       0.2494403357     0.1035470304    -0.0035450983
    2      C       0.9151853396     1.3352453790     0.0957852880
    3      Cl      0.0275062294     2.8421404925     0.2705326508
    4      C       2.3028283164     1.4149575364     0.0998387299
    5      H       2.7907471954     2.3761592336     0.1862412092
    6      C       3.0716079256     0.2589794391     0.0068910548
    7      Cl      4.8096527905     0.4061257294     0.0129930165
    8      C       2.4379286193    -0.9822677143    -0.0859386748
    9      Cl      3.3480175623    -2.4677335512    -0.2020141241
   10      C       1.0486057399    -1.0429865280    -0.0912732971
   11      H       0.5714077027    -2.0101640038    -0.1849469377
   12      C      -1.2308960003    -0.0487142185    -0.0072808791
   13      C      -2.0303064318     0.6042562738    -0.9535355220
   14      H      -1.5728246073     1.2529876564    -1.6900465047
   15      C      -3.4093818040     0.4250452170    -0.9717427912
   16      H      -4.0204709643     0.9275594397    -1.7102900762
   17      C      -3.9990119915    -0.4123826415    -0.0295378470
   18      Cl     -5.7420562012    -0.6372794221    -0.0431786693
   19      C      -3.2304327081    -1.0750528293     0.9209320227
   20      H      -3.7030012342    -1.7197088056     1.6507629997
   21      C      -1.8502566194    -0.8914278231     0.9235412951
   22      H      -1.2507688965    -1.3973334744     1.6718147678
 ----------------------------------------------------------------
 Molecular Point Group                 C1    NOp =  1
 Largest Abelian Subgroup              C1    NOp =  1
 Nuclear Repulsion Energy =        1401.91298008 hartrees
 There are       73 alpha and       73 beta electrons
 Requested basis set is 6-311++G(d,p)
 There are 154 shells and 426 basis functions

 Total QAlloc Memory Limit  10000 MB
 Mega-Array Size       188 MB
 MEM_STATIC part       192 MB
 A cutoff of  1.0D-15 yielded   9310 shell pairs
 There are     76160 function pairs (     81755 Cartesian)
 Smallest overlap matrix eigenvalue = 3.15E-07
 Linear dependence detected in AO basis
 Number of orthogonalized atomic orbitals = 423
 Maximum deviation from orthogonality = 1.440E-09
 Guess from superposition of atomic densities
 Warning:  Energy on first SCF cycle will be non-variational
 SAD guess density has 146.000000 electrons

 -----------------------------------------------------------------------
  General SCF calculation program by
  Eric Jon Sundstrom, Paul Horn, Yuezhi Mao, Dmitri Zuev, Alec White,
  David Stuck, Shaama M.S., Shane Yost, Joonho Lee, David Small,
  Daniel Levine, Susi Lehtola, Hugh Burton, Evgeny Epifanovsky,
  Bang C. Huynh
 -----------------------------------------------------------------------
 Exchange:     0.2000 Hartree-Fock + 0.0800 Slater + 0.7200 B88
 Correlation:  0.1900 VWN1RPA + 0.8100 LYP
 Using SG-1 standard quadrature grid
 A restricted SCF calculation will be
 performed using DIIS
 SCF converges when DIIS error is below 1.0e-08
 ---------------------------------------
  Cycle       Energy         DIIS error
 ---------------------------------------
    1   -2305.6492823088      3.02e-02  
    2   -2301.7486486291      2.54e-03  
    3   -2301.6706652193      3.06e-03  
    4   -2301.8903347560      6.71e-04  
    5   -2301.8988848057      3.61e-04  
    6   -2301.9018341636      9.29e-05  
    7   -2301.9020092340      2.32e-05  
    8   -2301.9020175454      1.20e-05  
    9   -2301.9020209767      2.37e-06  
   10   -2301.9020210896      1.01e-06  
   11   -2301.9020211128      1.90e-07  
   12   -2301.9020211136      7.94e-08  
   13   -2301.9020211137      3.10e-08  
   14   -2301.9020211139      7.98e-09  Convergence criterion met
 ---------------------------------------
 SCF time:   CPU 526.34s  wall 526.00s 
 SCF   energy in the final basis set =    -2301.9020211139
 Total energy in the final basis set =    -2301.9020211139

 --------------------------------------------------------------

                    Orbital Energies (a.u.)
 --------------------------------------------------------------

 Alpha MOs
 -- Occupied --
********-101.5743-101.5723-101.5638 -10.2711 -10.2685 -10.2675 -10.2540
-10.2290 -10.2195 -10.2178 -10.2146 -10.2048 -10.2038 -10.2037 -10.2031
 -9.4900  -9.4889  -9.4870  -9.4784  -7.2547  -7.2537  -7.2517  -7.2449
 -7.2443  -7.2438  -7.2431  -7.2428  -7.2419  -7.2412  -7.2333  -7.2330
 -0.9446  -0.9125  -0.9023  -0.8800  -0.8620  -0.8407  -0.7930  -0.7797
 -0.7574  -0.7318  -0.6598  -0.6436  -0.6333  -0.6030  -0.5524  -0.5317
 -0.5179  -0.4948  -0.4936  -0.4795  -0.4629  -0.4571  -0.4543  -0.4441
 -0.4236  -0.4176  -0.4078  -0.3925  -0.3863  -0.3826  -0.3668  -0.3534
 -0.3463  -0.3348  -0.3315  -0.3270  -0.3267  -0.2879  -0.2841  -0.2707
 -0.2535
 -- Virtual --
 -0.0645  -0.0550  -0.0409  -0.0303  -0.0233  -0.0141  -0.0023   0.0013
  0.0055   0.0084   0.0145   0.0245   0.0303   0.0319   0.0383   0.0416
  0.0508   0.0575   0.0605   0.0631   0.0690   0.0767   0.0802   0.0830
  0.0887   0.0912   0.0984   0.0996   0.1009   0.1069   0.1095   0.1108
  0.1137   0.1155   0.1197   0.1204   0.1221   0.1245   0.1303   0.1313
  0.1332   0.1356   0.1398   0.1406   0.1457   0.1478   0.1504   0.1543
  0.1618   0.1668   0.1748   0.1780   0.1852   0.1891   0.1935   0.1943
  0.2008   0.2080   0.2102   0.2156   0.2220   0.2244   0.2297   0.2337
  0.2356   0.2404   0.2434   0.2481   0.2510   0.2527   0.2595   0.2637
  0.2656   0.2677   0.2723   0.2820   0.2825   0.2855   0.2912   0.2931
  0.3004   0.3031   0.3076   0.3141   0.3167   0.3182   0.3302   0.3372
  0.3462   0.3539   0.3621   0.3777   0.4096   0.4185   0.4352   0.4424
  0.4461   0.4522   0.4580   0.4613   0.4692   0.4763   0.4808   0.4907
  0.4992   0.5068   0.5102   0.5231   0.5353   0.5446   0.5522   0.5583
  0.5707   0.5734   0.5752   0.5794   0.5859   0.5937   0.5986   0.6094
  0.6142   0.6165   0.6233   0.6316   0.6479   0.6574   0.6644   0.6708
  0.6755   0.6889   0.6926   0.7021   0.7087   0.7199   0.7257   0.7310
  0.7468   0.7510   0.7780   0.8038   0.8052   0.8225   0.8279   0.8390
  0.8425   0.8439   0.8455   0.8465   0.8502   0.8540   0.8572   0.8592
  0.8607   0.8646   0.8809   0.8873   0.8899   0.8943   0.8962   0.9104
  0.9126   0.9148   0.9202   0.9259   0.9389   0.9437   0.9474   0.9589
  0.9607   0.9719   0.9751   0.9953   1.0001   1.0124   1.0172   1.0297
  1.0457   1.0627   1.0860   1.1127   1.1164   1.1226   1.1365   1.1723
  1.1886   1.2174   1.2238   1.2409   1.2462   1.2705   1.2756   1.2851
  1.2955   1.3035   1.3226   1.3449   1.3644   1.4078   1.4433   1.4842
  1.5086   1.5104   1.5120   1.5336   1.5462   1.5540   1.5606   1.5835
  1.5980   1.6084   1.6310   1.6451   1.6713   1.6855   1.6975   1.7198
  1.7211   1.7385   1.7567   1.7742   1.8011   1.8256   1.8592   1.8712
  1.8898   1.9031   1.9158   1.9181   1.9261   1.9348   1.9487   1.9616
  1.9706   1.9768   2.0122   2.0304   2.0494   2.0512   2.0678   2.0812
  2.1121   2.1280   2.1632   2.2066   2.2307   2.2364   2.2643   2.2757
  2.2835   2.2894   2.2928   2.3098   2.3409   2.3725   2.3988   2.4250
  2.4349   2.4406   2.4494   2.4678   2.4926   2.5193   2.5354   2.5548
  2.5761   2.5969   2.6168   2.6264   2.6481   2.6559   2.6761   2.6938
  2.7161   2.7317   2.7330   2.7438   2.7582   2.7618   2.7716   2.7739
  2.7915   2.8005   2.8066   2.8347   2.8437   2.8838   2.9168   2.9320
  2.9785   2.9949   3.0540   3.0652   3.0838   3.1205   3.1347   3.1650
  3.1704   3.2234   3.2620   3.3321   3.3458   3.4111   3.4765   3.5004
  3.5261   3.5872   3.6517   3.7519   3.7956   3.8337   3.9169   3.9798
  4.1179   4.1328   4.1392   4.3844   4.7998   4.8305   9.7562   9.7751
  9.7944   9.8073  23.4012  23.6004  23.8264  23.8880  23.9017  23.9506
 23.9571  24.0271  24.0516  24.0795  24.1024  24.1600  25.7834  25.8263
 25.8640  25.8932  26.0829  26.1378  26.1442  26.3113  26.5008  26.5894
 26.7025  26.8103 215.7476 215.7666 215.7902 215.8069
 --------------------------------------------------------------

          Ground-State Mulliken Net Atomic Charges

     Atom                 Charge (a.u.)
  ----------------------------------------
      1 C                     0.182501
      2 C                    -0.280960
      3 Cl                    0.472065
      4 C                    -1.078244
      5 H                     0.226744
      6 C                     0.087025
      7 Cl                    0.505432
      8 C                     0.457660
      9 Cl                    0.589513
     10 C                    -1.211740
     11 H                     0.228105
     12 C                     0.984553
     13 C                    -1.045051
     14 H                     0.172585
     15 C                    -0.541104
     16 H                     0.194957
     17 C                     0.444932
     18 Cl                    0.428080
     19 C                    -0.449821
     20 H                     0.198483
     21 C                    -0.741190
     22 H                     0.175477
  ----------------------------------------
  Sum of atomic charges =     0.000000

 -----------------------------------------------------------------
                    Cartesian Multipole Moments
 -----------------------------------------------------------------
    Charge (ESU x 10^10)
                 0.0000
    Dipole Moment (Debye)
         X      -0.1279      Y       0.0310      Z      -0.0571
       Tot       0.1434
    Quadrupole Moments (Debye-Ang)
        XX    -132.3071     XY       2.4124     YY    -118.9034
        XZ       0.8475     YZ      -4.2394     ZZ    -118.3655
    Octopole Moments (Debye-Ang^2)
       XXX      45.5942    XXY      18.8414    XYY       5.8472
       YYY      -0.7550    XXZ      -1.5476    XYZ      12.5438
       YYZ       2.1599    XZZ      -6.6264    YZZ      -0.5119
       ZZZ       0.0192
    Hexadecapole Moments (Debye-Ang^3)
      XXXX   -7991.8495   XXXY     -17.8758   XXYY   -1531.4246
      XYYY     -21.4223   YYYY   -1574.9868   XXXZ      13.7693
      XXYZ     -34.9726   XYYZ      -7.9543   YYYZ       2.8472
      XXZZ   -1327.9501   XYZZ      -4.7454   YYZZ    -315.1359
      XZZZ       1.1249   YZZZ     -12.3483   ZZZZ    -303.9463
 -----------------------------------------------------------------
 Calculating MO derivatives via CPSCF
    1     0    69    0.0216496  
    2     0    69    0.0061354  
    3     0    69    0.0006339  
    4     2    67    0.0000528  
    5    64     5    0.0000039  
    6    69     0    0.0000002  Converged
 Time for AOints: 836.6 s (CPU) 836.6 s (wall)
 ------------------------------------------------------------------------------
                     AOints        : Timing summary (seconds)
 ------------------------------------------------------------------------------
     job step          cpu (% of tot)      sys (% of tot)     wall (% of tot)
 ------------------------------------------------------------------------------
  AOints            0.8366E+03 ( 8.8)   0.6000E-05 ( 2.3)   0.8366E+03 ( 8.8)
 ------------------------------------------------------------------------------
   Grand Totals     0.9514E+04          0.2640E-03          0.9514E+04
 ------------------------------------------------------------------------------
 Polarizability Matrix (a.u.)
            1           2           3
    1-296.5765529   3.8677684  -1.1021602
    2   3.8677684-179.7466531   9.4615037
    3  -1.1021602   9.4615037-117.7373178
 Calculating analytic Hessian of the SCF energy

 Direct stationary perturbation theory relativistic correction:

 rels  =       3.209177413241
 relv  =     -12.208476431306
 rel2e =       3.246023695861
 E_rel =      -5.753275322204

 Hessian of the SCF Energy
            1           2           3           4           5           6
    1   0.6389345   0.0024398  -0.0001440  -0.1588701  -0.1065933  -0.0125834
    2   0.0024398   0.6220898   0.0190119  -0.0520770  -0.2367758  -0.0149979
    3  -0.0001440   0.0190119   0.1660290  -0.0056978  -0.0124003  -0.0629415
    4  -0.1588701  -0.0520770  -0.0056978   0.6029694   0.0573550   0.0031811
    5  -0.1065933  -0.2367758  -0.0124003   0.0573550   0.5134083   0.0353594
    6  -0.0125834  -0.0149979  -0.0629415   0.0031811   0.0353594   0.1188166
    7   0.0036438  -0.0005618   0.0000746  -0.0678652   0.0478665   0.0055866
    8   0.0227728  -0.0340983  -0.0045380   0.0475076  -0.1191156  -0.0099686
    9   0.0021204  -0.0034167   0.0026612   0.0062437  -0.0106907  -0.0226184
   10  -0.0210052  -0.0736643  -0.0055864  -0.3232124   0.0070246   0.0000189
   11  -0.0294057   0.0260543   0.0014014  -0.0575027  -0.1118693  -0.0050385
   12  -0.0023302   0.0023443   0.0066862  -0.0049620  -0.0050105  -0.0588558
   13  -0.0052549   0.0010198   0.0000693  -0.0100726  -0.0275130  -0.0025098
   14   0.0004402   0.0012374  -0.0003683   0.0021041   0.0016918  -0.0001136
   15   0.0002290  -0.0001043   0.0050778  -0.0002097  -0.0005204   0.0031937
   16   0.0031381   0.0022527   0.0001133  -0.0358540   0.0219734   0.0025955
   17   0.0021973  -0.0704891  -0.0050891   0.0819711   0.0383787   0.0024288
   18   0.0000654  -0.0058763  -0.0024303   0.0069811   0.0028166   0.0055999
   19  -0.0016419  -0.0003539  -0.0000767   0.0041537   0.0024052   0.0002182
   20   0.0001749   0.0014674   0.0001709  -0.0006279  -0.0026486  -0.0005742
   21  -0.0000249   0.0001053  -0.0007757   0.0000970  -0.0005071   0.0046875
   22  -0.0327067   0.0746919   0.0053999  -0.0526401  -0.0339625  -0.0028052
   23   0.0215949   0.0380711   0.0022011  -0.0348564  -0.0228267  -0.0016377
   24   0.0021830   0.0032313   0.0054222  -0.0028846  -0.0014398  -0.0032779
   25  -0.0022445  -0.0046692  -0.0002900   0.0010253   0.0007942  -0.0001079
   26  -0.0005277   0.0028482  -0.0002144  -0.0000152   0.0003997   0.0004374
   27  -0.0001793  -0.0002202   0.0046544  -0.0000497   0.0000870  -0.0006210
   28  -0.1761539   0.0533666   0.0057907   0.0624426   0.0346807   0.0028277
   29   0.1172836  -0.2488853  -0.0134514  -0.0172074  -0.0587396  -0.0062654
   30   0.0129467  -0.0137121  -0.0629821  -0.0018700  -0.0063352   0.0078359
   31   0.0096362   0.0163398   0.0013201  -0.0012571   0.0022763   0.0002835
   32  -0.0111547  -0.0184921  -0.0019621   0.0028726  -0.0016176  -0.0005972
   33  -0.0016982  -0.0015119   0.0040049   0.0003426  -0.0004335   0.0055081
   34  -0.2142499  -0.0109408  -0.0009963  -0.0172790  -0.0149250   0.0029643
   35  -0.0143074  -0.0897968   0.0105730  -0.0287078   0.0000872   0.0001801
   36  -0.0011427   0.0106044  -0.0706028  -0.0011692  -0.0004531   0.0025037
   37  -0.0279979   0.0145629  -0.0217805   0.0018374   0.0035213  -0.0015263
   38   0.0060753   0.0066651  -0.0031211  -0.0023162  -0.0016319   0.0008896
   39  -0.0037666  -0.0011919   0.0043171   0.0020344  -0.0012877  -0.0002143
   40   0.0012548   0.0005569   0.0002840  -0.0001775  -0.0000656  -0.0002590
   41  -0.0010477  -0.0020398  -0.0020609  -0.0004431   0.0006081  -0.0000153
   42   0.0009864  -0.0023661  -0.0009177  -0.0014343   0.0011605  -0.0000971
   43   0.0035657   0.0016100  -0.0022473  -0.0015068   0.0002442   0.0010800
   44   0.0021677   0.0031370   0.0048481   0.0005225  -0.0009322   0.0002831
   45  -0.0023706   0.0050336  -0.0004960   0.0009233   0.0005268  -0.0000283
   46  -0.0001129   0.0007176  -0.0009043  -0.0001754   0.0003054   0.0000710
   47  -0.0002702   0.0002232  -0.0000765   0.0000277   0.0001598  -0.0000126
   48  -0.0000280   0.0000319   0.0001854   0.0000279   0.0001398  -0.0000334
   49  -0.0023238   0.0001619   0.0000196   0.0006745  -0.0000147  -0.0002590
   50  -0.0004236  -0.0013168   0.0003342   0.0004013   0.0001900  -0.0004557
   51   0.0000912   0.0005965  -0.0010197  -0.0005630   0.0000729   0.0004480
   52   0.0016616   0.0001569   0.0001876  -0.0006614   0.0005970   0.0000773
   53   0.0002947  -0.0002347  -0.0004598  -0.0001795  -0.0000530   0.0000186
   54   0.0000756  -0.0004841  -0.0001366  -0.0001263   0.0000191   0.0000098
   55   0.0037186  -0.0019251   0.0008675  -0.0003965  -0.0002344   0.0000650
   56  -0.0014436   0.0015377   0.0049481   0.0002297   0.0004898  -0.0000253
   57   0.0011230   0.0057148  -0.0000161   0.0014979  -0.0000231  -0.0001737
   58  -0.0000153  -0.0009916   0.0008443  -0.0003811   0.0002441   0.0000346
   59   0.0000982   0.0000717   0.0002252  -0.0000313   0.0001393   0.0000284
   60  -0.0000692   0.0000330   0.0002494  -0.0000122   0.0000391  -0.0000446
   61  -0.0238245  -0.0226313   0.0219129  -0.0030001   0.0042447   0.0011178
   62  -0.0124412   0.0003963   0.0020390   0.0018580   0.0011895   0.0000109
   63   0.0053022  -0.0007211   0.0038172  -0.0022269  -0.0014572   0.0000249
   64   0.0008610  -0.0000428   0.0008335   0.0002423  -0.0002298  -0.0000640
   65   0.0020858  -0.0016629  -0.0020093  -0.0009046  -0.0005224   0.0000576
   66  -0.0007972  -0.0021053  -0.0007875  -0.0001294   0.0003383   0.0002731
            7           8           9          10          11          12
    1   0.0036438   0.0227728   0.0021204  -0.0210052  -0.0294057  -0.0023302
    2  -0.0005618  -0.0340983  -0.0034167  -0.0736643   0.0260543   0.0023443
    3   0.0000746  -0.0045380   0.0026612  -0.0055864   0.0014014   0.0066862
    4  -0.0678652   0.0475076   0.0062437  -0.3232124  -0.0575027  -0.0049620
    5   0.0478665  -0.1191156  -0.0106907   0.0070246  -0.1118693  -0.0050105
    6   0.0055866  -0.0099686  -0.0226184   0.0000189  -0.0050385  -0.0588558
    7   0.0916661  -0.0784896  -0.0075872  -0.0236162   0.0380809   0.0041323
    8  -0.0784896   0.1717395   0.0185255   0.0135286  -0.0151540  -0.0019879
    9  -0.0075872   0.0185255   0.0135156   0.0013439  -0.0021454   0.0040126
   10  -0.0236162   0.0135286   0.0013439   0.6772769   0.0361340   0.0027712
   11   0.0380809  -0.0151540  -0.0021454   0.0361340   0.7239413   0.0522514
   12   0.0041323  -0.0019879   0.0040126   0.0027712   0.0522514   0.1265404
   13   0.0006408  -0.0004589  -0.0000813  -0.1126526  -0.1169576  -0.0103118
   14   0.0014167   0.0010738   0.0003151  -0.1173519  -0.2844089  -0.0223867
   15   0.0001308   0.0003813  -0.0026137  -0.0097775  -0.0226468  -0.0363635
   16  -0.0013823  -0.0011073  -0.0001489  -0.1638365   0.1251892   0.0101828
   17  -0.0043780   0.0019951  -0.0003321   0.0585411  -0.2685755  -0.0177055
   18  -0.0002439  -0.0002514   0.0045309   0.0042991  -0.0171227  -0.0593444
   19  -0.0014261   0.0010622   0.0000935  -0.0420733   0.0003065   0.0001878
   20   0.0007093  -0.0001821  -0.0000095   0.0237696   0.0046066  -0.0000124
   21   0.0000249  -0.0000643   0.0000703   0.0018519   0.0000876   0.0041650
   22   0.0012646   0.0006253   0.0000454   0.0612858  -0.0184988  -0.0014537
   23   0.0010750   0.0006722   0.0001866   0.0347113  -0.0538862  -0.0046533
   24   0.0000688   0.0000661  -0.0005625   0.0027949  -0.0049446   0.0070534
   25  -0.0004807   0.0010209   0.0001328  -0.0009752  -0.0008284   0.0000010
   26   0.0010312  -0.0014709  -0.0001897  -0.0059243  -0.0015859  -0.0005224
   27   0.0001091  -0.0000623  -0.0004103  -0.0002538  -0.0004499   0.0036392
   28  -0.0010447  -0.0067525  -0.0004525  -0.0523030   0.0240704   0.0019850
   29  -0.0008388  -0.0015871  -0.0005077   0.0228003  -0.0143324  -0.0010351
   30  -0.0001911  -0.0007815   0.0037953   0.0022918  -0.0009097  -0.0016379
   31   0.0000111   0.0014198   0.0001473  -0.0006478   0.0007736   0.0000181
   32  -0.0000544  -0.0011146  -0.0000831   0.0007395   0.0002598   0.0001362
   33  -0.0000259   0.0000095   0.0001300  -0.0001826   0.0001576  -0.0011007
   34  -0.0014197   0.0026786  -0.0002020   0.0031832  -0.0003892  -0.0000319
   35  -0.0028104  -0.0003946   0.0001924  -0.0010441  -0.0047394  -0.0011985
   36  -0.0000920   0.0006265  -0.0017367   0.0006358  -0.0006938   0.0054443
   37  -0.0012370  -0.0026210  -0.0010767  -0.0007110   0.0002064   0.0006882
   38  -0.0023970  -0.0023343  -0.0009646   0.0010175  -0.0002980  -0.0000307
   39  -0.0023721  -0.0006780  -0.0010920   0.0000766   0.0004110  -0.0000666
   40  -0.0005622  -0.0006120  -0.0007239  -0.0002404   0.0000983   0.0000498
   41  -0.0005762  -0.0005789  -0.0008203   0.0002201  -0.0001374   0.0001122
   42   0.0005685  -0.0004506   0.0001964  -0.0000163  -0.0002634   0.0000133
   43   0.0010355   0.0005044  -0.0000621   0.0003923  -0.0003082   0.0001582
   44  -0.0001760   0.0003786  -0.0001125   0.0000709   0.0000864  -0.0001500
   45  -0.0002400  -0.0007264  -0.0000139  -0.0003267   0.0000681  -0.0002162
   46   0.0000940  -0.0001362  -0.0000202   0.0000224  -0.0000748   0.0000330
   47  -0.0000081  -0.0001151  -0.0000553  -0.0000233  -0.0000123  -0.0000090
   48  -0.0000366  -0.0000991  -0.0000421  -0.0000237  -0.0000176  -0.0000247
   49   0.0001225   0.0001708   0.0000487   0.0000309   0.0001160  -0.0000402
   50  -0.0003359  -0.0004379   0.0000263  -0.0002421   0.0000590   0.0001190
   51   0.0007644   0.0006659   0.0000392   0.0002330  -0.0001175   0.0001398
   52   0.0000430  -0.0003034  -0.0000542  -0.0000639  -0.0001523   0.0000809
   53  -0.0000013   0.0000683   0.0000088   0.0000692  -0.0000431   0.0000111
   54   0.0000022  -0.0000034   0.0000315   0.0000192  -0.0000336  -0.0000215
   55  -0.0007427  -0.0006891  -0.0001004  -0.0001517  -0.0000546   0.0000305
   56   0.0001912  -0.0000785   0.0000150  -0.0000853   0.0002783  -0.0003869
   57  -0.0000264  -0.0003162   0.0000234  -0.0002867   0.0005577   0.0001918
   58   0.0000432  -0.0000711   0.0000137  -0.0000127  -0.0000965  -0.0000777
   59   0.0000396  -0.0000860  -0.0000014   0.0000128  -0.0000046  -0.0000033
   60   0.0000148  -0.0000613   0.0000048   0.0000209   0.0000034   0.0000005
   61   0.0012587  -0.0001880   0.0002607  -0.0007388  -0.0007410  -0.0011439
   62   0.0002615   0.0007421   0.0001401  -0.0006813   0.0000993   0.0000679
   63  -0.0007393  -0.0001038   0.0001293   0.0002430  -0.0004130  -0.0002083
   64  -0.0000473   0.0001388   0.0000598   0.0000523   0.0000384   0.0000349
   65  -0.0000450   0.0000789  -0.0000813   0.0003839  -0.0003392   0.0000498
   66   0.0000781  -0.0001823  -0.0000508  -0.0001381  -0.0001443  -0.0000458
           13          14          15          16          17          18
    1  -0.0052549   0.0004402   0.0002290   0.0031381   0.0021973   0.0000654
    2   0.0010198   0.0012374  -0.0001043   0.0022527  -0.0704891  -0.0058763
    3   0.0000693  -0.0003683   0.0050778   0.0001133  -0.0050891  -0.0024303
    4  -0.0100726   0.0021041  -0.0002097  -0.0358540   0.0819711   0.0069811
    5  -0.0275130   0.0016918  -0.0005204   0.0219734   0.0383787   0.0028166
    6  -0.0025098  -0.0001136   0.0031937   0.0025955   0.0024288   0.0055999
    7   0.0006408   0.0014167   0.0001308  -0.0013823  -0.0043780  -0.0002439
    8  -0.0004589   0.0010738   0.0003813  -0.0011073   0.0019951  -0.0002514
    9  -0.0000813   0.0003151  -0.0026137  -0.0001489  -0.0003321   0.0045309
   10  -0.1126526  -0.1173519  -0.0097775  -0.1638365   0.0585411   0.0042991
   11  -0.1169576  -0.2844089  -0.0226468   0.1251892  -0.2685755  -0.0171227
   12  -0.0103118  -0.0223867  -0.0363635   0.0101828  -0.0177055  -0.0593444
   13   0.1196164   0.1227482   0.0109367   0.0095499   0.0169932   0.0014524
   14   0.1227482   0.2998428   0.0246250  -0.0124837  -0.0183602  -0.0018775
   15   0.0109367   0.0246250   0.0258342  -0.0012598  -0.0011664   0.0032014
   16   0.0095499  -0.0124837  -0.0012598   0.5169273  -0.0099699  -0.0021492
   17   0.0169932  -0.0183602  -0.0011664  -0.0099699   0.6246596   0.0396288
   18   0.0014524  -0.0018775   0.0032014  -0.0021492   0.0396288   0.1168175
   19   0.0005702  -0.0007271  -0.0000558  -0.1616705  -0.0123172  -0.0005157
   20   0.0010607   0.0008011   0.0003124  -0.0083761  -0.0406302  -0.0013936
   21   0.0001084   0.0003749  -0.0027278  -0.0001081  -0.0014658  -0.0222294
   22  -0.0014982   0.0030276  -0.0000688  -0.1387443  -0.0515335  -0.0032034
   23   0.0021685  -0.0015563  -0.0007868  -0.1159222  -0.2603842  -0.0147205
   24   0.0001586  -0.0006277   0.0050328  -0.0085633  -0.0149347  -0.0605187
   25   0.0000604  -0.0000701   0.0000056  -0.0003004  -0.0009126  -0.0000630
   26   0.0013571  -0.0009022  -0.0000810   0.0243777  -0.0349850  -0.0030311
   27   0.0000848  -0.0000697   0.0002098   0.0018726  -0.0026329   0.0026689
   28  -0.0006715   0.0007406   0.0002743  -0.0226596  -0.0813346  -0.0066587
   29   0.0008732   0.0003616   0.0001405  -0.0262779   0.0271381   0.0019317
   30   0.0000650   0.0001451  -0.0011513  -0.0026644   0.0015147   0.0074960
   31   0.0000259  -0.0000442   0.0000020  -0.0042329   0.0010624   0.0001840
   32  -0.0000612  -0.0000294  -0.0000268   0.0001136   0.0011033  -0.0003750
   33   0.0000022  -0.0000078   0.0000832   0.0000676  -0.0007074   0.0050350
   34   0.0002080   0.0002153  -0.0000486  -0.0020331  -0.0003123  -0.0000990
   35  -0.0011967   0.0002266  -0.0000080   0.0000797  -0.0008863   0.0001814
   36   0.0000446  -0.0000017   0.0002144   0.0000398   0.0005707  -0.0007360
   37  -0.0000468  -0.0000031   0.0000854   0.0006009  -0.0000077  -0.0001135
   38  -0.0000433   0.0000282  -0.0001135  -0.0003816   0.0005862  -0.0000462
   39   0.0001218  -0.0000076   0.0000114   0.0000328   0.0000501  -0.0000645
   40  -0.0000038   0.0000003  -0.0000290  -0.0000897  -0.0002147  -0.0000013
   41  -0.0000159  -0.0000149   0.0000029   0.0000302   0.0001552   0.0000586
   42  -0.0000770   0.0000008  -0.0000035  -0.0000984  -0.0000922   0.0000077
   43  -0.0000466  -0.0000373  -0.0000573  -0.0000125   0.0003294  -0.0000540
   44   0.0000661  -0.0000063  -0.0000089   0.0000081   0.0000313   0.0000788
   45   0.0000137   0.0000027   0.0000251   0.0000343  -0.0002310   0.0000168
   46  -0.0000220  -0.0000021  -0.0000060   0.0000456   0.0000509  -0.0000134
   47  -0.0000058   0.0000025   0.0000049   0.0000027  -0.0000176  -0.0000026
   48  -0.0000060   0.0000045   0.0000076   0.0000254  -0.0000066   0.0000109
   49   0.0000458  -0.0000051   0.0000141  -0.0004161  -0.0001425  -0.0000041
   50  -0.0000120   0.0000166   0.0000213  -0.0000301  -0.0002635  -0.0001682
   51  -0.0000014  -0.0000267  -0.0000304  -0.0000574   0.0002507  -0.0001586
   52  -0.0000684   0.0000112  -0.0000032   0.0004664   0.0001702   0.0000237
   53  -0.0000115   0.0000003  -0.0000060   0.0000603   0.0001019   0.0000396
   54  -0.0000079   0.0000009  -0.0000065   0.0000061   0.0000230   0.0000331
   55  -0.0000481   0.0000329  -0.0000051   0.0001068  -0.0002361   0.0000726
   56   0.0000230  -0.0000240   0.0000355  -0.0000038  -0.0000777   0.0001180
   57   0.0001021   0.0000095   0.0000215   0.0000075  -0.0004485   0.0000133
   58  -0.0000352   0.0000004   0.0000008   0.0000501   0.0000336   0.0000025
   59  -0.0000010  -0.0000031  -0.0000057   0.0000061  -0.0000154  -0.0000002
   60   0.0000028  -0.0000045  -0.0000011  -0.0000295  -0.0000183  -0.0000125
   61  -0.0003146  -0.0000127  -0.0001289   0.0004168  -0.0000662   0.0000328
   62  -0.0000041   0.0000220  -0.0000493   0.0005341   0.0000987  -0.0000215
   63  -0.0001556   0.0000067   0.0000047   0.0000322   0.0004355   0.0001052
   64   0.0000174  -0.0000001  -0.0000291  -0.0000697   0.0000613   0.0000054
   65  -0.0000287   0.0000004   0.0000001  -0.0000779   0.0004309   0.0000359
   66  -0.0000117   0.0000069  -0.0000198   0.0000654  -0.0000651  -0.0000413
           19          20          21          22          23          24
    1  -0.0016419   0.0001749  -0.0000249  -0.0327067   0.0215949   0.0021830
    2  -0.0003539   0.0014674   0.0001053   0.0746919   0.0380711   0.0032313
    3  -0.0000767   0.0001709  -0.0007757   0.0053999   0.0022011   0.0054222
    4   0.0041537  -0.0006279   0.0000970  -0.0526401  -0.0348564  -0.0028846
    5   0.0024052  -0.0026486  -0.0005071  -0.0339625  -0.0228267  -0.0014398
    6   0.0002182  -0.0005742   0.0046875  -0.0028052  -0.0016377  -0.0032779
    7  -0.0014261   0.0007093   0.0000249   0.0012646   0.0010750   0.0000688
    8   0.0010622  -0.0001821  -0.0000643   0.0006253   0.0006722   0.0000661
    9   0.0000935  -0.0000095   0.0000703   0.0000454   0.0001866  -0.0005625
   10  -0.0420733   0.0237696   0.0018519   0.0612858   0.0347113   0.0027949
   11   0.0003065   0.0046066   0.0000876  -0.0184988  -0.0538862  -0.0049446
   12   0.0001878  -0.0000124   0.0041650  -0.0014537  -0.0046533   0.0070534
   13   0.0005702   0.0010607   0.0001084  -0.0014982   0.0021685   0.0001586
   14  -0.0007271   0.0008011   0.0003749   0.0030276  -0.0015563  -0.0006277
   15  -0.0000558   0.0003124  -0.0027278  -0.0000688  -0.0007868   0.0050328
   16  -0.1616705  -0.0083761  -0.0001081  -0.1387443  -0.1159222  -0.0085633
   17  -0.0123172  -0.0406302  -0.0014658  -0.0515335  -0.2603842  -0.0149347
   18  -0.0005157  -0.0013936  -0.0222294  -0.0032034  -0.0147205  -0.0605187
   19   0.2337261   0.0147718   0.0003967  -0.0342073  -0.0005137   0.0000764
   20   0.0147718   0.0449400   0.0025028  -0.0256801  -0.0008977  -0.0001927
   21   0.0003967   0.0025028   0.0113717  -0.0018003  -0.0003356   0.0030493
   22  -0.0342073  -0.0256801  -0.0018003   0.5994555   0.0490469   0.0034258
   23  -0.0005137  -0.0008977  -0.0003356   0.0490469   0.5424925   0.0326872
   24   0.0000764  -0.0001927   0.0030493   0.0034258   0.0326872   0.1162839
   25   0.0018859  -0.0061366  -0.0005151  -0.0726467   0.0564531   0.0041182
   26  -0.0005997  -0.0034063  -0.0001464   0.0523303  -0.1272099  -0.0076607
   27  -0.0000704  -0.0001918  -0.0010444   0.0037434  -0.0078903  -0.0229421
   28   0.0024046   0.0014113  -0.0000109  -0.3202446   0.0127127   0.0011638
   29  -0.0043481  -0.0045177  -0.0005424  -0.0534781  -0.1124356  -0.0047618
   30  -0.0003597  -0.0006369   0.0036515  -0.0034668  -0.0043497  -0.0592465
   31  -0.0012230  -0.0010090  -0.0000998  -0.0114069  -0.0282561  -0.0025349
   32   0.0003870   0.0003114  -0.0000264   0.0023147   0.0010354  -0.0000985
   33   0.0000962   0.0000303   0.0001893   0.0005782  -0.0000913   0.0032866
   34   0.0008088   0.0000479   0.0001188   0.0024771   0.0024691  -0.0005323
   35   0.0000213   0.0002056  -0.0000563   0.0021068  -0.0030418  -0.0009840
   36   0.0000181   0.0000139  -0.0004047  -0.0006612  -0.0007720   0.0063292
   37  -0.0003760  -0.0000278  -0.0001147  -0.0005069   0.0002412   0.0016557
   38  -0.0002757  -0.0000763   0.0000974   0.0003026  -0.0001364  -0.0001442
   39   0.0001930   0.0000529   0.0000137   0.0000048   0.0001099  -0.0001236
   40   0.0000805   0.0000131  -0.0000043   0.0001357   0.0001953  -0.0000368
   41  -0.0000418  -0.0000151  -0.0000208  -0.0001065  -0.0002230   0.0000648
   42   0.0000546  -0.0000139  -0.0000058   0.0000961   0.0000533  -0.0000088
   43  -0.0002065  -0.0000624   0.0000403  -0.0001096  -0.0004061  -0.0002043
   44   0.0000439   0.0000143   0.0000142  -0.0000141   0.0001250  -0.0005104
   45   0.0001038   0.0000184  -0.0000249   0.0001334   0.0004666   0.0004443
   46  -0.0000818  -0.0000124   0.0000001  -0.0000041  -0.0000416   0.0000760
   47   0.0000060  -0.0000030  -0.0000057  -0.0000307   0.0000170   0.0000494
   48  -0.0000122  -0.0000030  -0.0000059  -0.0000264  -0.0000132   0.0000032
   49   0.0005771   0.0000709   0.0000110  -0.0004144   0.0005245   0.0000285
   50   0.0000738   0.0000147  -0.0000162   0.0002988   0.0002687   0.0003510
   51   0.0000092  -0.0000333   0.0000660  -0.0002976  -0.0002641  -0.0001640
   52  -0.0006372  -0.0000782  -0.0000055   0.0003069  -0.0005996  -0.0002278
   53  -0.0000867  -0.0000119   0.0000011  -0.0000525  -0.0001385  -0.0000439
   54  -0.0000084  -0.0000038  -0.0000025  -0.0000096  -0.0000312  -0.0000204
   55  -0.0001933   0.0000130  -0.0000678   0.0005872   0.0002256   0.0002801
   56  -0.0000922   0.0000146   0.0000155  -0.0000378   0.0000330  -0.0003734
   57  -0.0001146   0.0000008  -0.0000370   0.0006538   0.0002364  -0.0001246
   58  -0.0000824  -0.0000057   0.0000052   0.0000084  -0.0000948  -0.0000384
   59  -0.0000275  -0.0000057  -0.0000036   0.0000421   0.0000094   0.0000224
   60   0.0000116   0.0000002  -0.0000035   0.0000325   0.0000387   0.0000462
   61  -0.0004571  -0.0000374   0.0000978  -0.0001799  -0.0007692  -0.0009484
   62   0.0002317   0.0000308  -0.0000179  -0.0007899   0.0001600   0.0002502
   63  -0.0001859  -0.0000039   0.0000057  -0.0005839  -0.0001111  -0.0001259
   64   0.0000700   0.0000117  -0.0000009  -0.0002112   0.0000521  -0.0000566
   65   0.0000738  -0.0000111   0.0000098  -0.0006013  -0.0001408  -0.0000064
   66  -0.0000605  -0.0000337  -0.0000086   0.0002634  -0.0003263   0.0001622
           25          26          27          28          29          30
    1  -0.0022445  -0.0005277  -0.0001793  -0.1761539   0.1172836   0.0129467
    2  -0.0046692   0.0028482  -0.0002202   0.0533666  -0.2488853  -0.0137121
    3  -0.0002900  -0.0002144   0.0046544   0.0057907  -0.0134514  -0.0629821
    4   0.0010253  -0.0000152  -0.0000497   0.0624426  -0.0172074  -0.0018700
    5   0.0007942   0.0003997   0.0000870   0.0346807  -0.0587396  -0.0063352
    6  -0.0001079   0.0004374  -0.0006210   0.0028277  -0.0062654   0.0078359
    7  -0.0004807   0.0010312   0.0001091  -0.0010447  -0.0008388  -0.0001911
    8   0.0010209  -0.0014709  -0.0000623  -0.0067525  -0.0015871  -0.0007815
    9   0.0001328  -0.0001897  -0.0004103  -0.0004525  -0.0005077   0.0037953
   10  -0.0009752  -0.0059243  -0.0002538  -0.0523030   0.0228003   0.0022918
   11  -0.0008284  -0.0015859  -0.0004499   0.0240704  -0.0143324  -0.0009097
   12   0.0000010  -0.0005224   0.0036392   0.0019850  -0.0010351  -0.0016379
   13   0.0000604   0.0013571   0.0000848  -0.0006715   0.0008732   0.0000650
   14  -0.0000701  -0.0009022  -0.0000697   0.0007406   0.0003616   0.0001451
   15   0.0000056  -0.0000810   0.0002098   0.0002743   0.0001405  -0.0011513
   16  -0.0003004   0.0243777   0.0018726  -0.0226596  -0.0262779  -0.0026644
   17  -0.0009126  -0.0349850  -0.0026329  -0.0813346   0.0271381   0.0015147
   18  -0.0000630  -0.0030311   0.0026689  -0.0066587   0.0019317   0.0074960
   19   0.0018859  -0.0005997  -0.0000704   0.0024046  -0.0043481  -0.0003597
   20  -0.0061366  -0.0034063  -0.0001918   0.0014113  -0.0045177  -0.0006369
   21  -0.0005151  -0.0001464  -0.0010444  -0.0000109  -0.0005424   0.0036515
   22  -0.0726467   0.0523303   0.0037434  -0.3202446  -0.0534781  -0.0034668
   23   0.0564531  -0.1272099  -0.0078903   0.0127127  -0.1124356  -0.0043497
   24   0.0041182  -0.0076607  -0.0229421   0.0011638  -0.0047618  -0.0592465
   25   0.0960950  -0.0856036  -0.0064495  -0.0228228   0.0375411   0.0030789
   26  -0.0856036   0.1798327   0.0126720   0.0138536  -0.0142834  -0.0015617
   27  -0.0064495   0.0126720   0.0126063   0.0010492  -0.0015192   0.0038312
   28  -0.0228228   0.0138536   0.0010492   0.6744407   0.0328725   0.0042037
   29   0.0375411  -0.0142834  -0.0015192   0.0328725   0.7050442   0.0508260
   30   0.0030789  -0.0015617   0.0038312   0.0042037   0.0508260   0.1312543
   31   0.0008666  -0.0004936  -0.0000167  -0.1102662  -0.1128264  -0.0114931
   32   0.0012829   0.0012263   0.0003297  -0.1143481  -0.2827920  -0.0241014
   33   0.0000998   0.0003246  -0.0026136  -0.0117305  -0.0247262  -0.0374554
   34   0.0002131  -0.0004824   0.0000897  -0.0301745   0.0094079  -0.0036024
   35   0.0012440  -0.0005020  -0.0000448   0.0273741   0.0064276  -0.0003342
   36   0.0000079   0.0000231   0.0000761   0.0013760  -0.0000294   0.0043961
   37  -0.0003399   0.0002312   0.0000207  -0.0010390  -0.0036677  -0.0002270
   38  -0.0001712   0.0001522   0.0000370  -0.0020561   0.0008482  -0.0000477
   39   0.0001797  -0.0001505  -0.0000051   0.0027762  -0.0008949   0.0002989
   40   0.0000353  -0.0000754   0.0000050  -0.0001462   0.0001390   0.0000686
   41   0.0000489  -0.0000359  -0.0000165   0.0007474  -0.0001971   0.0000225
   42   0.0000738  -0.0001276  -0.0000198   0.0000284   0.0001162   0.0001556
   43  -0.0000798   0.0000986   0.0000124  -0.0010184   0.0006392  -0.0000899
   44  -0.0000737   0.0000869   0.0000155  -0.0008807   0.0002466  -0.0001625
   45  -0.0001057   0.0000214   0.0000030  -0.0011956  -0.0005030  -0.0000279
   46  -0.0000533   0.0000517   0.0000066  -0.0002926  -0.0001222  -0.0000281
   47   0.0000050  -0.0000139  -0.0000065  -0.0001156   0.0000064  -0.0000036
   48   0.0000005  -0.0000024  -0.0000002  -0.0000373  -0.0000157  -0.0000405
   49   0.0003096  -0.0004014  -0.0000526   0.0006975  -0.0003526   0.0003691
   50   0.0000067  -0.0000380   0.0000031   0.0002308  -0.0002227  -0.0002587
   51   0.0000360  -0.0000356  -0.0000215  -0.0001613   0.0003501   0.0003732
   52  -0.0003207   0.0004222   0.0000452  -0.0007572  -0.0001122   0.0000000
   53  -0.0000362   0.0000611   0.0000039   0.0000091   0.0000011  -0.0000246
   54   0.0000034  -0.0000030   0.0000016   0.0000905   0.0000170   0.0000033
   55  -0.0001689   0.0001976   0.0000500  -0.0003296  -0.0000970  -0.0009672
   56  -0.0000050   0.0000347   0.0000062  -0.0003466  -0.0002752   0.0000420
   57  -0.0000687   0.0000725   0.0000376  -0.0011070  -0.0002207   0.0002238
   58  -0.0000427   0.0000665   0.0000024  -0.0000307  -0.0000416  -0.0000428
   59  -0.0000099   0.0000026  -0.0000024  -0.0000735  -0.0000175  -0.0000891
   60   0.0000071  -0.0000202  -0.0000062  -0.0000117   0.0000140  -0.0001095
   61  -0.0000538   0.0001532  -0.0000352   0.0000339  -0.0022306   0.0017665
   62   0.0000419  -0.0000991  -0.0000234   0.0034248  -0.0024170   0.0010829
   63  -0.0001400   0.0001734  -0.0000383  -0.0005469   0.0006481  -0.0008640
   64   0.0000377  -0.0000484   0.0000164  -0.0000677   0.0000400   0.0002107
   65   0.0000782  -0.0001122  -0.0000245   0.0004145   0.0006230  -0.0003254
   66  -0.0000041   0.0000228  -0.0000059   0.0003569   0.0004279   0.0002037
           31          32          33          34          35          36
    1   0.0096362  -0.0111547  -0.0016982  -0.2142499  -0.0143074  -0.0011427
    2   0.0163398  -0.0184921  -0.0015119  -0.0109408  -0.0897968   0.0106044
    3   0.0013201  -0.0019621   0.0040049  -0.0009963   0.0105730  -0.0706028
    4  -0.0012571   0.0028726   0.0003426  -0.0172790  -0.0287078  -0.0011692
    5   0.0022763  -0.0016176  -0.0004335  -0.0149250   0.0000872  -0.0004531
    6   0.0002835  -0.0005972   0.0055081   0.0029643   0.0001801   0.0025037
    7   0.0000111  -0.0000544  -0.0000259  -0.0014197  -0.0028104  -0.0000920
    8   0.0014198  -0.0011146   0.0000095   0.0026786  -0.0003946   0.0006265
    9   0.0001473  -0.0000831   0.0001300  -0.0002020   0.0001924  -0.0017367
   10  -0.0006478   0.0007395  -0.0001826   0.0031832  -0.0010441   0.0006358
   11   0.0007736   0.0002598   0.0001576  -0.0003892  -0.0047394  -0.0006938
   12   0.0000181   0.0001362  -0.0011007  -0.0000319  -0.0011985   0.0054443
   13   0.0000259  -0.0000612   0.0000022   0.0002080  -0.0011967   0.0000446
   14  -0.0000442  -0.0000294  -0.0000078   0.0002153   0.0002266  -0.0000017
   15   0.0000020  -0.0000268   0.0000832  -0.0000486  -0.0000080   0.0002144
   16  -0.0042329   0.0001136   0.0000676  -0.0020331   0.0000797   0.0000398
   17   0.0010624   0.0011033  -0.0007074  -0.0003123  -0.0008863   0.0005707
   18   0.0001840  -0.0003750   0.0050350  -0.0000990   0.0001814  -0.0007360
   19  -0.0012230   0.0003870   0.0000962   0.0008088   0.0000213   0.0000181
   20  -0.0010090   0.0003114   0.0000303   0.0000479   0.0002056   0.0000139
   21  -0.0000998  -0.0000264   0.0001893   0.0001188  -0.0000563  -0.0004047
   22  -0.0114069   0.0023147   0.0005782   0.0024771   0.0021068  -0.0006612
   23  -0.0282561   0.0010354  -0.0000913   0.0024691  -0.0030418  -0.0007720
   24  -0.0025349  -0.0000985   0.0032866  -0.0005323  -0.0009840   0.0063292
   25   0.0008666   0.0012829   0.0000998   0.0002131   0.0012440   0.0000079
   26  -0.0004936   0.0012263   0.0003246  -0.0004824  -0.0005020   0.0000231
   27  -0.0000167   0.0003297  -0.0026136   0.0000897  -0.0000448   0.0000761
   28  -0.1102662  -0.1143481  -0.0117305  -0.0301745   0.0273741   0.0013760
   29  -0.1128264  -0.2827920  -0.0247262   0.0094079   0.0064276  -0.0000294
   30  -0.0114931  -0.0241014  -0.0374554  -0.0036024  -0.0003342   0.0043961
   31   0.1180033   0.1194301   0.0116582   0.0009439   0.0009964  -0.0000096
   32   0.1194301   0.2989196   0.0263832  -0.0021837   0.0007885   0.0004817
   33   0.0116582   0.0263832   0.0269200   0.0007696   0.0005510  -0.0036479
   34   0.0009439  -0.0021837   0.0007696   0.6314839   0.0296345   0.0306447
   35   0.0009964   0.0007885   0.0005510   0.0296345   0.3779860  -0.2343613
   36  -0.0000096   0.0004817  -0.0036479   0.0306447  -0.2343613   0.4388422
   37   0.0000135   0.0007068  -0.0008587  -0.1757548   0.0254461  -0.0500367
   38   0.0001479  -0.0000882   0.0001498   0.0584337  -0.1308440   0.0908242
   39   0.0000027   0.0003806  -0.0000473  -0.0987869   0.0868764  -0.1870326
   40   0.0000158  -0.0000197  -0.0000270   0.0106469   0.0110773  -0.0126097
   41   0.0000151   0.0000018  -0.0000018  -0.0065928  -0.0047698   0.0088110
   42   0.0000656  -0.0000541  -0.0000272   0.0109237   0.0122520  -0.0097004
   43   0.0001071  -0.0003690   0.0000740  -0.0361364   0.0388667  -0.0564901
   44  -0.0000009  -0.0001983   0.0002851   0.0100311   0.0248991  -0.0196199
   45  -0.0000084   0.0001291  -0.0002767  -0.0202608  -0.0157017   0.0238388
   46   0.0000121   0.0000103  -0.0000397  -0.0045988  -0.0021044   0.0004321
   47  -0.0000255  -0.0000147  -0.0000082  -0.0017728   0.0047156   0.0027641
   48  -0.0000181  -0.0000164  -0.0000031   0.0005493   0.0027240   0.0039691
   49  -0.0001314   0.0000691   0.0000356   0.0026657   0.0044912  -0.0037744
   50  -0.0000747   0.0002175  -0.0001623   0.0044040  -0.0324582   0.0325242
   51   0.0001026  -0.0003489   0.0001641  -0.0039878   0.0324374  -0.0486376
   52   0.0000988  -0.0001349   0.0000118  -0.0022168  -0.0003215  -0.0000196
   53   0.0000080  -0.0000280   0.0000188  -0.0003518   0.0003748  -0.0014816
   54   0.0000072  -0.0000082  -0.0000235   0.0001251  -0.0013146   0.0010095
   55  -0.0002207   0.0003940  -0.0002297  -0.0204086  -0.0510468   0.0588250
   56  -0.0001271   0.0001808   0.0003079  -0.0220483   0.0086867  -0.0047489
   57  -0.0000960   0.0000550  -0.0001880   0.0227795  -0.0109486   0.0243612
   58  -0.0000066  -0.0000003   0.0000509  -0.0048975  -0.0003621  -0.0012673
   59   0.0000419   0.0000108  -0.0000179  -0.0007694   0.0051162   0.0023977
   60   0.0000339   0.0000286  -0.0000050  -0.0012962   0.0024701   0.0038603
   61  -0.0000574  -0.0000723   0.0006563  -0.1533316  -0.0327270   0.0256948
   62   0.0000674   0.0003470  -0.0005000  -0.0674178  -0.1570174   0.0998960
   63   0.0001580   0.0001674   0.0005641   0.0744517   0.1075784  -0.1827164
   64  -0.0002841   0.0000777   0.0003497   0.0098652  -0.0067179   0.0095580
   65   0.0002788  -0.0000274  -0.0000496   0.0108758  -0.0050731   0.0126405
   66   0.0002934  -0.0003934  -0.0004972  -0.0135630   0.0089303  -0.0096296
           37          38          39          40          41          42
    1  -0.0279979   0.0060753  -0.0037666   0.0012548  -0.0010477   0.0009864
    2   0.0145629   0.0066651  -0.0011919   0.0005569  -0.0020398  -0.0023661
    3  -0.0217805  -0.0031211   0.0043171   0.0002840  -0.0020609  -0.0009177
    4   0.0018374  -0.0023162   0.0020344  -0.0001775  -0.0004431  -0.0014343
    5   0.0035213  -0.0016319  -0.0012877  -0.0000656   0.0006081   0.0011605
    6  -0.0015263   0.0008896  -0.0002143  -0.0002590  -0.0000153  -0.0000971
    7  -0.0012370  -0.0023970  -0.0023721  -0.0005622  -0.0005762   0.0005685
    8  -0.0026210  -0.0023343  -0.0006780  -0.0006120  -0.0005789  -0.0004506
    9  -0.0010767  -0.0009646  -0.0010920  -0.0007239  -0.0008203   0.0001964
   10  -0.0007110   0.0010175   0.0000766  -0.0002404   0.0002201  -0.0000163
   11   0.0002064  -0.0002980   0.0004110   0.0000983  -0.0001374  -0.0002634
   12   0.0006882  -0.0000307  -0.0000666   0.0000498   0.0001122   0.0000133
   13  -0.0000468  -0.0000433   0.0001218  -0.0000038  -0.0000159  -0.0000770
   14  -0.0000031   0.0000282  -0.0000076   0.0000003  -0.0000149   0.0000008
   15   0.0000854  -0.0001135   0.0000114  -0.0000290   0.0000029  -0.0000035
   16   0.0006009  -0.0003816   0.0000328  -0.0000897   0.0000302  -0.0000984
   17  -0.0000077   0.0005862   0.0000501  -0.0002147   0.0001552  -0.0000922
   18  -0.0001135  -0.0000462  -0.0000645  -0.0000013   0.0000586   0.0000077
   19  -0.0003760  -0.0002757   0.0001930   0.0000805  -0.0000418   0.0000546
   20  -0.0000278  -0.0000763   0.0000529   0.0000131  -0.0000151  -0.0000139
   21  -0.0001147   0.0000974   0.0000137  -0.0000043  -0.0000208  -0.0000058
   22  -0.0005069   0.0003026   0.0000048   0.0001357  -0.0001065   0.0000961
   23   0.0002412  -0.0001364   0.0001099   0.0001953  -0.0002230   0.0000533
   24   0.0016557  -0.0001442  -0.0001236  -0.0000368   0.0000648  -0.0000088
   25  -0.0003399  -0.0001712   0.0001797   0.0000353   0.0000489   0.0000738
   26   0.0002312   0.0001522  -0.0001505  -0.0000754  -0.0000359  -0.0001276
   27   0.0000207   0.0000370  -0.0000051   0.0000050  -0.0000165  -0.0000198
   28  -0.0010390  -0.0020561   0.0027762  -0.0001462   0.0007474   0.0000284
   29  -0.0036677   0.0008482  -0.0008949   0.0001390  -0.0001971   0.0001162
   30  -0.0002270  -0.0000477   0.0002989   0.0000686   0.0000225   0.0001556
   31   0.0000135   0.0001479   0.0000027   0.0000158   0.0000151   0.0000656
   32   0.0007068  -0.0000882   0.0003806  -0.0000197   0.0000018  -0.0000541
   33  -0.0008587   0.0001498  -0.0000473  -0.0000270  -0.0000018  -0.0000272
   34  -0.1757548   0.0584337  -0.0987869   0.0106469  -0.0065928   0.0109237
   35   0.0254461  -0.1308440   0.0868764   0.0110773  -0.0047698   0.0122520
   36  -0.0500367   0.0908242  -0.1870326  -0.0126097   0.0088110  -0.0097004
   37   0.6711641   0.0708484   0.0062146  -0.1082314  -0.0724076   0.0788903
   38   0.0708484   0.3694348  -0.2783824  -0.0724433  -0.1465426   0.1250762
   39   0.0062146  -0.2783824   0.4852803   0.0798785   0.1260645  -0.1804101
   40  -0.1082314  -0.0724433   0.0798785   0.1130670   0.0790740  -0.0838585
   41  -0.0724076  -0.1465426   0.1260645   0.0790740   0.1473965  -0.1387930
   42   0.0788903   0.1250762  -0.1804101  -0.0838585  -0.1387930   0.1845612
   43  -0.3330698  -0.0545080   0.0177820  -0.0095759  -0.0002452  -0.0020008
   44  -0.0110069  -0.0912778   0.0348125  -0.0194644   0.0015841  -0.0004434
   45  -0.0345150   0.0283391  -0.1025427   0.0220371   0.0027818   0.0040489
   46  -0.0123752   0.0148358  -0.0215951   0.0009506   0.0002745   0.0005240
   47  -0.0036537   0.0057682  -0.0035245   0.0006777  -0.0022719  -0.0024526
   48   0.0015395  -0.0001552   0.0039285   0.0001470  -0.0023889  -0.0012090
   49  -0.0218858  -0.0211832   0.0218250  -0.0040161  -0.0007585  -0.0009909
   50  -0.0568986   0.0091502  -0.0112340  -0.0006480   0.0051851   0.0026863
   51   0.0660754  -0.0058909   0.0253677  -0.0013162   0.0026250   0.0039211
   52   0.0034561  -0.0029902   0.0033627  -0.0013193  -0.0000322  -0.0002227
   53   0.0012850   0.0009972   0.0047004  -0.0007186  -0.0000344  -0.0000455
   54  -0.0016213   0.0039701  -0.0006307   0.0006760   0.0000599   0.0000643
   55  -0.0534068   0.0128119  -0.0238899  -0.0007757   0.0003824  -0.0005230
   56   0.0125100  -0.0058892   0.0040402   0.0003772  -0.0004054  -0.0007103
   57  -0.0239077   0.0038274  -0.0133640  -0.0004183  -0.0007455  -0.0002386
   58  -0.0008470   0.0004125  -0.0004966   0.0000421   0.0000151   0.0001155
   59   0.0005490  -0.0004912  -0.0007105   0.0000395  -0.0004693  -0.0003626
   60  -0.0005764  -0.0007355  -0.0002435   0.0001135  -0.0003455  -0.0003170
   61   0.0611843  -0.0036320   0.0144577  -0.0016152   0.0018319  -0.0036428
   62   0.0230218  -0.0156647   0.0357460   0.0013961   0.0030013   0.0041320
   63  -0.0212901   0.0315614  -0.0338692  -0.0032749   0.0040917   0.0004503
   64  -0.0004328  -0.0024982   0.0019632   0.0005248  -0.0003719   0.0005375
   65  -0.0028402   0.0016391   0.0048154   0.0006168  -0.0001967   0.0006981
   66   0.0024680   0.0048731   0.0004869  -0.0007008   0.0005139  -0.0004637
           43          44          45          46          47          48
    1   0.0035657   0.0021677  -0.0023706  -0.0001129  -0.0002702  -0.0000280
    2   0.0016100   0.0031370   0.0050336   0.0007176   0.0002232   0.0000319
    3  -0.0022473   0.0048481  -0.0004960  -0.0009043  -0.0000765   0.0001854
    4  -0.0015068   0.0005225   0.0009233  -0.0001754   0.0000277   0.0000279
    5   0.0002442  -0.0009322   0.0005268   0.0003054   0.0001598   0.0001398
    6   0.0010800   0.0002831  -0.0000283   0.0000710  -0.0000126  -0.0000334
    7   0.0010355  -0.0001760  -0.0002400   0.0000940  -0.0000081  -0.0000366
    8   0.0005044   0.0003786  -0.0007264  -0.0001362  -0.0001151  -0.0000991
    9  -0.0000621  -0.0001125  -0.0000139  -0.0000202  -0.0000553  -0.0000421
   10   0.0003923   0.0000709  -0.0003267   0.0000224  -0.0000233  -0.0000237
   11  -0.0003082   0.0000864   0.0000681  -0.0000748  -0.0000123  -0.0000176
   12   0.0001582  -0.0001500  -0.0002162   0.0000330  -0.0000090  -0.0000247
   13  -0.0000466   0.0000661   0.0000137  -0.0000220  -0.0000058  -0.0000060
   14  -0.0000373  -0.0000063   0.0000027  -0.0000021   0.0000025   0.0000045
   15  -0.0000573  -0.0000089   0.0000251  -0.0000060   0.0000049   0.0000076
   16  -0.0000125   0.0000081   0.0000343   0.0000456   0.0000027   0.0000254
   17   0.0003294   0.0000313  -0.0002310   0.0000509  -0.0000176  -0.0000066
   18  -0.0000540   0.0000788   0.0000168  -0.0000134  -0.0000026   0.0000109
   19  -0.0002065   0.0000439   0.0001038  -0.0000818   0.0000060  -0.0000122
   20  -0.0000624   0.0000143   0.0000184  -0.0000124  -0.0000030  -0.0000030
   21   0.0000403   0.0000142  -0.0000249   0.0000001  -0.0000057  -0.0000059
   22  -0.0001096  -0.0000141   0.0001334  -0.0000041  -0.0000307  -0.0000264
   23  -0.0004061   0.0001250   0.0004666  -0.0000416   0.0000170  -0.0000132
   24  -0.0002043  -0.0005104   0.0004443   0.0000760   0.0000494   0.0000032
   25  -0.0000798  -0.0000737  -0.0001057  -0.0000533   0.0000050   0.0000005
   26   0.0000986   0.0000869   0.0000214   0.0000517  -0.0000139  -0.0000024
   27   0.0000124   0.0000155   0.0000030   0.0000066  -0.0000065  -0.0000002
   28  -0.0010184  -0.0008807  -0.0011956  -0.0002926  -0.0001156  -0.0000373
   29   0.0006392   0.0002466  -0.0005030  -0.0001222   0.0000064  -0.0000157
   30  -0.0000899  -0.0001625  -0.0000279  -0.0000281  -0.0000036  -0.0000405
   31   0.0001071  -0.0000009  -0.0000084   0.0000121  -0.0000255  -0.0000181
   32  -0.0003690  -0.0001983   0.0001291   0.0000103  -0.0000147  -0.0000164
   33   0.0000740   0.0002851  -0.0002767  -0.0000397  -0.0000082  -0.0000031
   34  -0.0361364   0.0100311  -0.0202608  -0.0045988  -0.0017728   0.0005493
   35   0.0388667   0.0248991  -0.0157017  -0.0021044   0.0047156   0.0027240
   36  -0.0564901  -0.0196199   0.0238388   0.0004321   0.0027641   0.0039691
   37  -0.3330698  -0.0110069  -0.0345150  -0.0123752  -0.0036537   0.0015395
   38  -0.0545080  -0.0912778   0.0283391   0.0148358   0.0057682  -0.0001552
   39   0.0177820   0.0348125  -0.1025427  -0.0215951  -0.0035245   0.0039285
   40  -0.0095759  -0.0194644   0.0220371   0.0009506   0.0006777   0.0001470
   41  -0.0002452   0.0015841   0.0027818   0.0002745  -0.0022719  -0.0023889
   42  -0.0020008  -0.0004434   0.0040489   0.0005240  -0.0024526  -0.0012090
   43   0.6828623   0.0187180   0.0745971  -0.1459234   0.0722454  -0.1098184
   44   0.0187180   0.3568041  -0.2801304   0.0737561  -0.1059532   0.1015010
   45   0.0745971  -0.2801304   0.4936301  -0.1119631   0.1012571  -0.1824439
   46  -0.1459234   0.0737561  -0.1119631   0.1528960  -0.0766447   0.1190603
   47   0.0722454  -0.1059532   0.1012571  -0.0766447   0.1035417  -0.1125819
   48  -0.1098184   0.1015010  -0.1824439   0.1190603  -0.1125819   0.1868544
   49  -0.1375622  -0.0703867   0.0749377   0.0092260   0.0117935  -0.0138019
   50  -0.0299107  -0.1626875   0.1168522  -0.0076000  -0.0054262   0.0086390
   51   0.0241013   0.1104466  -0.1975238   0.0104985   0.0122890  -0.0103329
   52  -0.0357234  -0.0053264   0.0000398   0.0010905   0.0005934  -0.0001137
   53  -0.0221702   0.0010326   0.0003804  -0.0000858  -0.0010194  -0.0018255
   54   0.0206535   0.0031596   0.0039792   0.0007476  -0.0017509  -0.0002456
   55   0.0600033   0.0236870  -0.0208562  -0.0006404  -0.0029948   0.0023777
   56  -0.0045471  -0.0144175   0.0286324  -0.0024579   0.0017089   0.0045164
   57   0.0142916   0.0333301  -0.0298176   0.0019648   0.0043938   0.0003022
   58  -0.0017459   0.0014560  -0.0030645   0.0005872   0.0005610  -0.0006363
   59   0.0019867   0.0029120   0.0039354  -0.0003851  -0.0001626   0.0004861
   60  -0.0035327   0.0037912   0.0003602   0.0005157   0.0006202  -0.0004007
   61  -0.0446333  -0.0227459   0.0214997  -0.0006558  -0.0004779   0.0008370
   62  -0.0221100  -0.0152319   0.0094139  -0.0004594  -0.0007106  -0.0005858
   63   0.0211453   0.0091224  -0.0126828   0.0006538  -0.0005305  -0.0001785
   64  -0.0006152  -0.0004395   0.0005779   0.0000112   0.0001110  -0.0000059
   65  -0.0005696  -0.0006331  -0.0005680   0.0001244  -0.0004230  -0.0003315
   66   0.0006273  -0.0005629  -0.0002477  -0.0000135  -0.0003583  -0.0003009
           49          50          51          52          53          54
    1  -0.0023238  -0.0004236   0.0000912   0.0016616   0.0002947   0.0000756
    2   0.0001619  -0.0013168   0.0005965   0.0001569  -0.0002347  -0.0004841
    3   0.0000196   0.0003342  -0.0010197   0.0001876  -0.0004598  -0.0001366
    4   0.0006745   0.0004013  -0.0005630  -0.0006614  -0.0001795  -0.0001263
    5  -0.0000147   0.0001900   0.0000729   0.0005970  -0.0000530   0.0000191
    6  -0.0002590  -0.0004557   0.0004480   0.0000773   0.0000186   0.0000098
    7   0.0001225  -0.0003359   0.0007644   0.0000430  -0.0000013   0.0000022
    8   0.0001708  -0.0004379   0.0006659  -0.0003034   0.0000683  -0.0000034
    9   0.0000487   0.0000263   0.0000392  -0.0000542   0.0000088   0.0000315
   10   0.0000309  -0.0002421   0.0002330  -0.0000639   0.0000692   0.0000192
   11   0.0001160   0.0000590  -0.0001175  -0.0001523  -0.0000431  -0.0000336
   12  -0.0000402   0.0001190   0.0001398   0.0000809   0.0000111  -0.0000215
   13   0.0000458  -0.0000120  -0.0000014  -0.0000684  -0.0000115  -0.0000079
   14  -0.0000051   0.0000166  -0.0000267   0.0000112   0.0000003   0.0000009
   15   0.0000141   0.0000213  -0.0000304  -0.0000032  -0.0000060  -0.0000065
   16  -0.0004161  -0.0000301  -0.0000574   0.0004664   0.0000603   0.0000061
   17  -0.0001425  -0.0002635   0.0002507   0.0001702   0.0001019   0.0000230
   18  -0.0000041  -0.0001682  -0.0001586   0.0000237   0.0000396   0.0000331
   19   0.0005771   0.0000738   0.0000092  -0.0006372  -0.0000867  -0.0000084
   20   0.0000709   0.0000147  -0.0000333  -0.0000782  -0.0000119  -0.0000038
   21   0.0000110  -0.0000162   0.0000660  -0.0000055   0.0000011  -0.0000025
   22  -0.0004144   0.0002988  -0.0002976   0.0003069  -0.0000525  -0.0000096
   23   0.0005245   0.0002687  -0.0002641  -0.0005996  -0.0001385  -0.0000312
   24   0.0000285   0.0003510  -0.0001640  -0.0002278  -0.0000439  -0.0000204
   25   0.0003096   0.0000067   0.0000360  -0.0003207  -0.0000362   0.0000034
   26  -0.0004014  -0.0000380  -0.0000356   0.0004222   0.0000611  -0.0000030
   27  -0.0000526   0.0000031  -0.0000215   0.0000452   0.0000039   0.0000016
   28   0.0006975   0.0002308  -0.0001613  -0.0007572   0.0000091   0.0000905
   29  -0.0003526  -0.0002227   0.0003501  -0.0001122   0.0000011   0.0000170
   30   0.0003691  -0.0002587   0.0003732   0.0000000  -0.0000246   0.0000033
   31  -0.0001314  -0.0000747   0.0001026   0.0000988   0.0000080   0.0000072
   32   0.0000691   0.0002175  -0.0003489  -0.0001349  -0.0000280  -0.0000082
   33   0.0000356  -0.0001623   0.0001641   0.0000118   0.0000188  -0.0000235
   34   0.0026657   0.0044040  -0.0039878  -0.0022168  -0.0003518   0.0001251
   35   0.0044912  -0.0324582   0.0324374  -0.0003215   0.0003748  -0.0013146
   36  -0.0037744   0.0325242  -0.0486376  -0.0000196  -0.0014816   0.0010095
   37  -0.0218858  -0.0568986   0.0660754   0.0034561   0.0012850  -0.0016213
   38  -0.0211832   0.0091502  -0.0058909  -0.0029902   0.0009972   0.0039701
   39   0.0218250  -0.0112340   0.0253677   0.0033627   0.0047004  -0.0006307
   40  -0.0040161  -0.0006480  -0.0013162  -0.0013193  -0.0007186   0.0006760
   41  -0.0007585   0.0051851   0.0026250  -0.0000322  -0.0000344   0.0000599
   42  -0.0009909   0.0026863   0.0039211  -0.0002227  -0.0000455   0.0000643
   43  -0.1375622  -0.0299107   0.0241013  -0.0357234  -0.0221702   0.0206535
   44  -0.0703867  -0.1626875   0.1104466  -0.0053264   0.0010326   0.0031596
   45   0.0749377   0.1168522  -0.1975238   0.0000398   0.0003804   0.0039792
   46   0.0092260  -0.0076000   0.0104985   0.0010905  -0.0000858   0.0007476
   47   0.0117935  -0.0054262   0.0122890   0.0005934  -0.0010194  -0.0017509
   48  -0.0138019   0.0086390  -0.0103329  -0.0001137  -0.0018255  -0.0002456
   49   0.4961279   0.0230555   0.0337321  -0.1486719  -0.0153004  -0.0018223
   50   0.0230555   0.3318635  -0.2536508  -0.0153817  -0.0318659   0.0082713
   51   0.0337321  -0.2536508   0.4451049  -0.0017903   0.0082111  -0.0341644
   52  -0.1486719  -0.0153817  -0.0017903   0.2205819   0.0257078   0.0029497
   53  -0.0153004  -0.0318659   0.0082111   0.0257078   0.0247400  -0.0120169
   54  -0.0018223   0.0082713  -0.0341644   0.0029497  -0.0120169   0.0271802
   55  -0.1625119   0.0290121  -0.0517702  -0.0398719   0.0114454  -0.0214696
   56   0.0693827  -0.1376076   0.1025098  -0.0053508   0.0054703  -0.0023427
   57  -0.1023557   0.0963333  -0.2003445  -0.0008305   0.0005472   0.0036223
   58   0.0092696   0.0112285  -0.0129362   0.0011085   0.0006181  -0.0002510
   59  -0.0082309  -0.0055861   0.0091627   0.0000411  -0.0011771  -0.0018383
   60   0.0113520   0.0119831  -0.0103287   0.0005773  -0.0017844  -0.0001922
   61  -0.0380563   0.0446209  -0.0632320   0.0029457  -0.0008412   0.0006703
   62   0.0085457   0.0259506  -0.0219104   0.0033798   0.0016581   0.0043775
   63  -0.0194781  -0.0149523   0.0232709  -0.0042980   0.0037221  -0.0005562
   64  -0.0037491  -0.0017758   0.0004691  -0.0014475   0.0003385  -0.0007103
   65  -0.0016039   0.0049957   0.0026588  -0.0002967   0.0001002  -0.0000677
   66   0.0001978   0.0027586   0.0038321   0.0002097   0.0000249   0.0000655
           55          56          57          58          59          60
    1   0.0037186  -0.0014436   0.0011230  -0.0000153   0.0000982  -0.0000692
    2  -0.0019251   0.0015377   0.0057148  -0.0009916   0.0000717   0.0000330
    3   0.0008675   0.0049481  -0.0000161   0.0008443   0.0002252   0.0002494
    4  -0.0003965   0.0002297   0.0014979  -0.0003811  -0.0000313  -0.0000122
    5  -0.0002344   0.0004898  -0.0000231   0.0002441   0.0001393   0.0000391
    6   0.0000650  -0.0000253  -0.0001737   0.0000346   0.0000284  -0.0000446
    7  -0.0007427   0.0001912  -0.0000264   0.0000432   0.0000396   0.0000148
    8  -0.0006891  -0.0000785  -0.0003162  -0.0000711  -0.0000860  -0.0000613
    9  -0.0001004   0.0000150   0.0000234   0.0000137  -0.0000014   0.0000048
   10  -0.0001517  -0.0000853  -0.0002867  -0.0000127   0.0000128   0.0000209
   11  -0.0000546   0.0002783   0.0005577  -0.0000965  -0.0000046   0.0000034
   12   0.0000305  -0.0003869   0.0001918  -0.0000777  -0.0000033   0.0000005
   13  -0.0000481   0.0000230   0.0001021  -0.0000352  -0.0000010   0.0000028
   14   0.0000329  -0.0000240   0.0000095   0.0000004  -0.0000031  -0.0000045
   15  -0.0000051   0.0000355   0.0000215   0.0000008  -0.0000057  -0.0000011
   16   0.0001068  -0.0000038   0.0000075   0.0000501   0.0000061  -0.0000295
   17  -0.0002361  -0.0000777  -0.0004485   0.0000336  -0.0000154  -0.0000183
   18   0.0000726   0.0001180   0.0000133   0.0000025  -0.0000002  -0.0000125
   19  -0.0001933  -0.0000922  -0.0001146  -0.0000824  -0.0000275   0.0000116
   20   0.0000130   0.0000146   0.0000008  -0.0000057  -0.0000057   0.0000002
   21  -0.0000678   0.0000155  -0.0000370   0.0000052  -0.0000036  -0.0000035
   22   0.0005872  -0.0000378   0.0006538   0.0000084   0.0000421   0.0000325
   23   0.0002256   0.0000330   0.0002364  -0.0000948   0.0000094   0.0000387
   24   0.0002801  -0.0003734  -0.0001246  -0.0000384   0.0000224   0.0000462
   25  -0.0001689  -0.0000050  -0.0000687  -0.0000427  -0.0000099   0.0000071
   26   0.0001976   0.0000347   0.0000725   0.0000665   0.0000026  -0.0000202
   27   0.0000500   0.0000062   0.0000376   0.0000024  -0.0000024  -0.0000062
   28  -0.0003296  -0.0003466  -0.0011070  -0.0000307  -0.0000735  -0.0000117
   29  -0.0000970  -0.0002752  -0.0002207  -0.0000416  -0.0000175   0.0000140
   30  -0.0009672   0.0000420   0.0002238  -0.0000428  -0.0000891  -0.0001095
   31  -0.0002207  -0.0001271  -0.0000960  -0.0000066   0.0000419   0.0000339
   32   0.0003940   0.0001808   0.0000550  -0.0000003   0.0000108   0.0000286
   33  -0.0002297   0.0003079  -0.0001880   0.0000509  -0.0000179  -0.0000050
   34  -0.0204086  -0.0220483   0.0227795  -0.0048975  -0.0007694  -0.0012962
   35  -0.0510468   0.0086867  -0.0109486  -0.0003621   0.0051162   0.0024701
   36   0.0588250  -0.0047489   0.0243612  -0.0012673   0.0023977   0.0038603
   37  -0.0534068   0.0125100  -0.0239077  -0.0008470   0.0005490  -0.0005764
   38   0.0128119  -0.0058892   0.0038274   0.0004125  -0.0004912  -0.0007355
   39  -0.0238899   0.0040402  -0.0133640  -0.0004966  -0.0007105  -0.0002435
   40  -0.0007757   0.0003772  -0.0004183   0.0000421   0.0000395   0.0001135
   41   0.0003824  -0.0004054  -0.0007455   0.0000151  -0.0004693  -0.0003455
   42  -0.0005230  -0.0007103  -0.0002386   0.0001155  -0.0003626  -0.0003170
   43   0.0600033  -0.0045471   0.0142916  -0.0017459   0.0019867  -0.0035327
   44   0.0236870  -0.0144175   0.0333301   0.0014560   0.0029120   0.0037912
   45  -0.0208562   0.0286324  -0.0298176  -0.0030645   0.0039354   0.0003602
   46  -0.0006404  -0.0024579   0.0019648   0.0005872  -0.0003851   0.0005157
   47  -0.0029948   0.0017089   0.0043938   0.0005610  -0.0001626   0.0006202
   48   0.0023777   0.0045164   0.0003022  -0.0006363   0.0004861  -0.0004007
   49  -0.1625119   0.0693827  -0.1023557   0.0092696  -0.0082309   0.0113520
   50   0.0290121  -0.1376076   0.0963333   0.0112285  -0.0055861   0.0119831
   51  -0.0517702   0.1025098  -0.2003445  -0.0129362   0.0091627  -0.0103287
   52  -0.0398719  -0.0053508  -0.0008305   0.0011085   0.0000411   0.0005773
   53   0.0114454   0.0054703   0.0005472   0.0006181  -0.0011771  -0.0017844
   54  -0.0214696  -0.0023427   0.0036223  -0.0002510  -0.0018383  -0.0001922
   55   0.6681899   0.0686533   0.0033933  -0.1095814  -0.0746325   0.0808955
   56   0.0686533   0.3710762  -0.2905952  -0.0761128  -0.1451346   0.1256516
   57   0.0033933  -0.2905952   0.4928135   0.0830033   0.1254347  -0.1792139
   58  -0.1095814  -0.0761128   0.0830033   0.1141525   0.0812118  -0.0868888
   59  -0.0746325  -0.1451346   0.1254347   0.0812118   0.1455674  -0.1383559
   60   0.0808955   0.1256516  -0.1792139  -0.0868888  -0.1383559   0.1833443
   61  -0.3298613  -0.0540209   0.0226300  -0.0085139  -0.0001778  -0.0017199
   62  -0.0115012  -0.0909739   0.0357250  -0.0187087   0.0015996  -0.0009395
   63  -0.0288281   0.0281822  -0.1017398   0.0215366   0.0020546   0.0041759
   64  -0.0133033   0.0153080  -0.0222255   0.0009307   0.0002699   0.0005591
   65  -0.0034467   0.0053752  -0.0029383   0.0006377  -0.0022754  -0.0024080
   66   0.0018553   0.0001643   0.0036412   0.0000900  -0.0023562  -0.0011633
           61          62          63          64          65          66
    1  -0.0238245  -0.0124412   0.0053022   0.0008610   0.0020858  -0.0007972
    2  -0.0226313   0.0003963  -0.0007211  -0.0000428  -0.0016629  -0.0021053
    3   0.0219129   0.0020390   0.0038172   0.0008335  -0.0020093  -0.0007875
    4  -0.0030001   0.0018580  -0.0022269   0.0002423  -0.0009046  -0.0001294
    5   0.0042447   0.0011895  -0.0014572  -0.0002298  -0.0005224   0.0003383
    6   0.0011178   0.0000109   0.0000249  -0.0000640   0.0000576   0.0002731
    7   0.0012587   0.0002615  -0.0007393  -0.0000473  -0.0000450   0.0000781
    8  -0.0001880   0.0007421  -0.0001038   0.0001388   0.0000789  -0.0001823
    9   0.0002607   0.0001401   0.0001293   0.0000598  -0.0000813  -0.0000508
   10  -0.0007388  -0.0006813   0.0002430   0.0000523   0.0003839  -0.0001381
   11  -0.0007410   0.0000993  -0.0004130   0.0000384  -0.0003392  -0.0001443
   12  -0.0011439   0.0000679  -0.0002083   0.0000349   0.0000498  -0.0000458
   13  -0.0003146  -0.0000041  -0.0001556   0.0000174  -0.0000287  -0.0000117
   14  -0.0000127   0.0000220   0.0000067  -0.0000001   0.0000004   0.0000069
   15  -0.0001289  -0.0000493   0.0000047  -0.0000291   0.0000001  -0.0000198
   16   0.0004168   0.0005341   0.0000322  -0.0000697  -0.0000779   0.0000654
   17  -0.0000662   0.0000987   0.0004355   0.0000613   0.0004309  -0.0000651
   18   0.0000328  -0.0000215   0.0001052   0.0000054   0.0000359  -0.0000413
   19  -0.0004571   0.0002317  -0.0001859   0.0000700   0.0000738  -0.0000605
   20  -0.0000374   0.0000308  -0.0000039   0.0000117  -0.0000111  -0.0000337
   21   0.0000978  -0.0000179   0.0000057  -0.0000009   0.0000098  -0.0000086
   22  -0.0001799  -0.0007899  -0.0005839  -0.0002112  -0.0006013   0.0002634
   23  -0.0007692   0.0001600  -0.0001111   0.0000521  -0.0001408  -0.0003263
   24  -0.0009484   0.0002502  -0.0001259  -0.0000566  -0.0000064   0.0001622
   25  -0.0000538   0.0000419  -0.0001400   0.0000377   0.0000782  -0.0000041
   26   0.0001532  -0.0000991   0.0001734  -0.0000484  -0.0001122   0.0000228
   27  -0.0000352  -0.0000234  -0.0000383   0.0000164  -0.0000245  -0.0000059
   28   0.0000339   0.0034248  -0.0005469  -0.0000677   0.0004145   0.0003569
   29  -0.0022306  -0.0024170   0.0006481   0.0000400   0.0006230   0.0004279
   30   0.0017665   0.0010829  -0.0008640   0.0002107  -0.0003254   0.0002037
   31  -0.0000574   0.0000674   0.0001580  -0.0002841   0.0002788   0.0002934
   32  -0.0000723   0.0003470   0.0001674   0.0000777  -0.0000274  -0.0003934
   33   0.0006563  -0.0005000   0.0005641   0.0003497  -0.0000496  -0.0004972
   34  -0.1533316  -0.0674178   0.0744517   0.0098652   0.0108758  -0.0135630
   35  -0.0327270  -0.1570174   0.1075784  -0.0067179  -0.0050731   0.0089303
   36   0.0256948   0.0998960  -0.1827164   0.0095580   0.0126405  -0.0096296
   37   0.0611843   0.0230218  -0.0212901  -0.0004328  -0.0028402   0.0024680
   38  -0.0036320  -0.0156647   0.0315614  -0.0024982   0.0016391   0.0048731
   39   0.0144577   0.0357460  -0.0338692   0.0019632   0.0048154   0.0004869
   40  -0.0016152   0.0013961  -0.0032749   0.0005248   0.0006168  -0.0007008
   41   0.0018319   0.0030013   0.0040917  -0.0003719  -0.0001967   0.0005139
   42  -0.0036428   0.0041320   0.0004503   0.0005375   0.0006981  -0.0004637
   43  -0.0446333  -0.0221100   0.0211453  -0.0006152  -0.0005696   0.0006273
   44  -0.0227459  -0.0152319   0.0091224  -0.0004395  -0.0006331  -0.0005629
   45   0.0214997   0.0094139  -0.0126828   0.0005779  -0.0005680  -0.0002477
   46  -0.0006558  -0.0004594   0.0006538   0.0000112   0.0001244  -0.0000135
   47  -0.0004779  -0.0007106  -0.0005305   0.0001110  -0.0004230  -0.0003583
   48   0.0008370  -0.0005858  -0.0001785  -0.0000059  -0.0003315  -0.0003009
   49  -0.0380563   0.0085457  -0.0194781  -0.0037491  -0.0016039   0.0001978
   50   0.0446209   0.0259506  -0.0149523  -0.0017758   0.0049957   0.0027586
   51  -0.0632320  -0.0219104   0.0232709   0.0004691   0.0026588   0.0038321
   52   0.0029457   0.0033798  -0.0042980  -0.0014475  -0.0002967   0.0002097
   53  -0.0008412   0.0016581   0.0037221   0.0003385   0.0001002   0.0000249
   54   0.0006703   0.0043775  -0.0005562  -0.0007103  -0.0000677   0.0000655
   55  -0.3298613  -0.0115012  -0.0288281  -0.0133033  -0.0034467   0.0018553
   56  -0.0540209  -0.0909739   0.0281822   0.0153080   0.0053752   0.0001643
   57   0.0226300   0.0357250  -0.1017398  -0.0222255  -0.0029383   0.0036412
   58  -0.0085139  -0.0187087   0.0215366   0.0009307   0.0006377   0.0000900
   59  -0.0001778   0.0015996   0.0020546   0.0002699  -0.0022754  -0.0023562
   60  -0.0017199  -0.0009395   0.0041759   0.0005591  -0.0024080  -0.0011633
   61   0.6816479   0.0211921   0.0665276  -0.1421963   0.0693282  -0.1073138
   62   0.0211921   0.3519099  -0.2690284   0.0701605  -0.1050921   0.1001929
   63   0.0665276  -0.2690284   0.4836674  -0.1083096   0.0995702  -0.1832322
   64  -0.1421963   0.0701605  -0.1083096   0.1498118  -0.0744832   0.1162266
   65   0.0693282  -0.1050921   0.0995702  -0.0744832   0.1032659  -0.1117264
   66  -0.1073138   0.1001929  -0.1832322   0.1162266  -0.1117264   0.1878296
 **********************************************************************
 **                                                                  **
 **                       VIBRATIONAL ANALYSIS                       **
 **                       --------------------                       **
 **                                                                  **
 **        VIBRATIONAL FREQUENCIES (CM**-1) AND NORMAL MODES         **
 **     FORCE CONSTANTS (mDYN/ANGSTROM) AND REDUCED MASSES (AMU)     **
 **                  INFRARED INTENSITIES (KM/MOL)                   **
 **                                                                  **
 **********************************************************************


 Mode:                 1                      2                      3
 Frequency:        37.48                  41.06                  51.32
 Force Cnst:      0.0092                 0.0060                 0.0162
 Red. Mass:      11.0562                 6.0225                10.4507
 IR Active:          YES                    YES                    YES
 IR Intens:        0.053                  0.054                  0.073
 Raman Active:       YES                    YES                    YES
               X      Y      Z        X      Y      Z        X      Y      Z
 C          0.013 -0.089 -0.140   -0.007  0.030 -0.102    0.006 -0.127  0.019
 C         -0.037 -0.071 -0.045    0.007  0.024 -0.087   -0.047 -0.093 -0.001
 Cl        -0.115 -0.118 -0.059    0.039  0.050 -0.138   -0.100 -0.128  0.056
 C         -0.040 -0.024  0.067    0.008  0.004 -0.018   -0.053 -0.021 -0.054
 H         -0.078 -0.013  0.160    0.015 -0.002  0.008   -0.101  0.008 -0.102
 C          0.002  0.005  0.064    0.001 -0.004  0.030    0.004  0.017 -0.044
 Cl        -0.003  0.059  0.259    0.002 -0.028  0.162   -0.005  0.120 -0.173
 C          0.051 -0.009 -0.080   -0.010  0.005 -0.019    0.063 -0.021  0.059
 Cl         0.115  0.034 -0.140   -0.025 -0.006  0.015    0.147  0.021  0.178
 C          0.051 -0.059 -0.169   -0.010  0.024 -0.085    0.064 -0.091  0.068
 H          0.087 -0.069 -0.244   -0.014  0.029 -0.113    0.115 -0.121  0.108
 C          0.013 -0.105 -0.142   -0.004  0.017 -0.078    0.010 -0.150 -0.029
 C          0.013 -0.209 -0.212   -0.074  0.170  0.086    0.035  0.018  0.063
 H          0.018 -0.332 -0.318   -0.132  0.303  0.168    0.064  0.092  0.147
 C          0.002 -0.138 -0.128   -0.074  0.156  0.144    0.024  0.123  0.063
 H         -0.003 -0.209 -0.172   -0.128  0.280  0.273    0.047  0.276  0.149
 C         -0.004  0.046  0.032   -0.004 -0.020  0.031   -0.020  0.044 -0.035
 Cl        -0.025  0.194  0.182   -0.002 -0.037  0.115   -0.047  0.250  0.017
 C          0.001  0.129  0.085    0.066 -0.184 -0.140   -0.044 -0.169 -0.164
 H         -0.004  0.264  0.201    0.122 -0.323 -0.227   -0.075 -0.243 -0.249
 C          0.012  0.051 -0.004    0.061 -0.161 -0.192   -0.030 -0.263 -0.157
 H          0.019  0.127  0.042    0.113 -0.279 -0.314   -0.058 -0.406 -0.232
 TransDip   0.001 -0.005 -0.005   -0.003  0.003 -0.006   -0.000 -0.008 -0.003

 Mode:                 4                      5                      6
 Frequency:        94.82                 143.20                 175.25
 Force Cnst:      0.0638                 0.1183                 0.2367
 Red. Mass:      12.0390                 9.7918                13.0776
 IR Active:          YES                    YES                    YES
 IR Intens:        0.290                  0.080                  0.291
 Raman Active:       YES                    YES                    YES
               X      Y      Z        X      Y      Z        X      Y      Z
 C          0.003  0.075 -0.267    0.004 -0.085 -0.119   -0.045 -0.016  0.037
 C          0.016  0.049 -0.086   -0.011 -0.077 -0.172    0.016 -0.012 -0.134
 Cl         0.012  0.002  0.287   -0.062 -0.137  0.041    0.328  0.145  0.106
 C          0.020  0.024 -0.075   -0.019 -0.033 -0.249    0.018 -0.022 -0.321
 H          0.039  0.007  0.009   -0.040 -0.021 -0.257    0.005 -0.008 -0.408
 C         -0.002  0.009 -0.092   -0.000 -0.023 -0.171    0.032 -0.000 -0.202
 Cl         0.003 -0.041 -0.053   -0.004  0.014  0.101    0.030  0.053  0.116
 C         -0.024  0.020 -0.096    0.028 -0.041 -0.147    0.021 -0.000 -0.087
 Cl        -0.069 -0.033  0.266    0.131 -0.001  0.055    0.121  0.051  0.002
 C         -0.022  0.061 -0.269    0.020 -0.078 -0.166    0.007 -0.004  0.015
 H         -0.041  0.076 -0.315    0.039 -0.092 -0.127    0.023 -0.023  0.108
 C          0.004  0.070 -0.252   -0.011  0.028  0.047   -0.086 -0.077  0.086
 C         -0.068 -0.006 -0.243   -0.030  0.159  0.150   -0.095 -0.156  0.029
 H         -0.131 -0.026 -0.303   -0.027  0.155  0.149   -0.094 -0.164  0.020
 C         -0.068 -0.059 -0.144   -0.039  0.250  0.206   -0.098 -0.196 -0.044
 H         -0.135 -0.121 -0.131   -0.037  0.293  0.234   -0.053 -0.218 -0.097
 C          0.021 -0.016 -0.047   -0.038  0.184  0.147   -0.166 -0.137 -0.033
 Cl         0.027 -0.070  0.143   -0.000 -0.108 -0.142   -0.219  0.051 -0.007
 C          0.102  0.063 -0.060   -0.048  0.208  0.172   -0.167 -0.114 -0.007
 H          0.168  0.097  0.013   -0.054  0.214  0.174   -0.170 -0.097  0.007
 C          0.091  0.104 -0.167   -0.032  0.128  0.122   -0.153 -0.091  0.051
 H          0.160  0.171 -0.178   -0.034  0.096  0.103   -0.204 -0.089  0.095
 TransDip  -0.001  0.004 -0.017   -0.002  0.008  0.003   -0.004 -0.016 -0.005

 Mode:                 7                      8                      9
 Frequency:       178.54                 197.87                 237.93
 Force Cnst:      0.1911                 0.5655                 0.2623
 Red. Mass:      10.1724                24.5153                 7.8639
 IR Active:          YES                    YES                    YES
 IR Intens:        0.049                  0.149                  0.332
 Raman Active:       YES                    YES                    YES
               X      Y      Z        X      Y      Z        X      Y      Z
 C         -0.020 -0.038 -0.071    0.008 -0.107 -0.078    0.024  0.005  0.069
 C          0.022 -0.071  0.158    0.013 -0.127  0.055    0.056 -0.004 -0.115
 Cl         0.121  0.003 -0.069    0.220 -0.027 -0.034   -0.053 -0.103  0.053
 C          0.024 -0.084  0.377   -0.018 -0.165  0.170    0.064  0.020 -0.199
 H          0.008 -0.086  0.494   -0.030 -0.168  0.249    0.045  0.043 -0.341
 C          0.029 -0.055  0.227    0.046 -0.103  0.087    0.090  0.010 -0.004
 Cl         0.032 -0.037 -0.132   -0.006  0.612 -0.007    0.117  0.032  0.033
 C          0.029 -0.041  0.079    0.064 -0.130 -0.018    0.056 -0.001  0.240
 Cl         0.219  0.070  0.016   -0.261 -0.365 -0.004   -0.028 -0.038 -0.094
 C          0.013 -0.045 -0.059    0.042 -0.076 -0.109    0.045 -0.007  0.376
 H          0.030 -0.044 -0.180    0.052 -0.074 -0.187    0.068 -0.034  0.540
 C         -0.070  0.031 -0.137    0.007 -0.066 -0.069   -0.007  0.078 -0.083
 C         -0.138  0.066 -0.075   -0.000 -0.001 -0.017   -0.023  0.085 -0.093
 H         -0.183  0.065 -0.105    0.003 -0.023 -0.035   -0.031  0.093 -0.091
 C         -0.163  0.103  0.003   -0.013  0.075  0.047   -0.050  0.104 -0.107
 H         -0.172  0.119  0.021   -0.018  0.095  0.064   -0.024  0.127 -0.115
 C         -0.152  0.097  0.013   -0.011  0.084  0.056   -0.067  0.091 -0.114
 Cl        -0.148 -0.117  0.030    0.006 -0.044 -0.023   -0.063 -0.098  0.109
 C         -0.099  0.143  0.000   -0.012  0.095  0.064   -0.046  0.099 -0.136
 H         -0.060  0.161  0.041   -0.016  0.130  0.092   -0.044  0.093 -0.142
 C         -0.091  0.102 -0.081   -0.002  0.011 -0.005   -0.055  0.091 -0.112
 H         -0.086  0.100 -0.087    0.004 -0.000 -0.018   -0.088  0.085 -0.090
 TransDip  -0.001  0.005  0.004   -0.012  0.003  0.003   -0.002  0.016 -0.009

 Mode:                10                     11                     12
 Frequency:       242.92                 302.57                 328.49
 Force Cnst:      0.5032                 0.4078                 0.5318
 Red. Mass:      14.4727                 7.5605                 8.3650
 IR Active:          YES                    YES                    YES
 IR Intens:        0.098                  0.230                  0.190
 Raman Active:       YES                    YES                    YES
               X      Y      Z        X      Y      Z        X      Y      Z
 C          0.069  0.076 -0.019   -0.008 -0.015 -0.168   -0.034 -0.112  0.066
 C          0.126  0.053  0.074   -0.036  0.016 -0.175   -0.037 -0.102  0.075
 Cl        -0.142 -0.094 -0.049    0.030  0.048  0.053    0.119 -0.060 -0.022
 C          0.168  0.105  0.106   -0.029  0.030 -0.034   -0.044  0.032  0.014
 H          0.102  0.135  0.182   -0.059  0.049 -0.064   -0.152  0.085  0.025
 C          0.258  0.130 -0.009    0.004  0.036  0.153    0.011  0.104 -0.066
 Cl         0.362 -0.034 -0.015    0.011 -0.032 -0.025    0.025 -0.039  0.008
 C          0.156  0.179 -0.143    0.012  0.031  0.253   -0.024  0.144 -0.088
 Cl        -0.177 -0.028  0.053   -0.055  0.043 -0.050   -0.166  0.190  0.032
 C          0.147  0.172 -0.208    0.029  0.002  0.145    0.013 -0.015 -0.034
 H          0.222  0.144 -0.294    0.067 -0.020  0.191    0.124 -0.066 -0.052
 C          0.000 -0.010  0.072    0.017 -0.153 -0.211    0.000 -0.232 -0.008
 C         -0.088 -0.068  0.094   -0.077 -0.134 -0.106    0.132 -0.151 -0.047
 H         -0.151 -0.046  0.074   -0.166 -0.177 -0.200    0.283 -0.256 -0.045
 C         -0.090 -0.103  0.099   -0.079 -0.020  0.194    0.087  0.156 -0.044
 H         -0.070 -0.099  0.085   -0.188 -0.029  0.279    0.187  0.228 -0.079
 C         -0.138 -0.096  0.075   -0.002  0.040  0.279   -0.008  0.259 -0.007
 Cl        -0.209  0.043 -0.080    0.005  0.041 -0.137    0.062 -0.093  0.056
 C         -0.078 -0.075  0.058    0.080  0.008  0.206   -0.117  0.129 -0.022
 H         -0.019 -0.103  0.074    0.177  0.038  0.297   -0.265  0.187 -0.068
 C         -0.048 -0.032  0.052    0.110 -0.111 -0.098   -0.094 -0.191 -0.031
 H         -0.073 -0.054  0.059    0.216 -0.112 -0.184   -0.184 -0.318 -0.045
 TransDip   0.006  0.006  0.005   -0.002 -0.013  0.009   -0.003 -0.011 -0.007

 Mode:                13                     14                     15
 Frequency:       332.30                 402.83                 419.24
 Force Cnst:      0.8814                 0.6034                 0.3573
 Red. Mass:      13.5480                 6.3114                 3.4505
 IR Active:          YES                    YES                    YES
 IR Intens:        0.294                  1.080                  5.179
 Raman Active:       YES                    YES                    YES
               X      Y      Z        X      Y      Z        X      Y      Z
 C          0.046  0.015  0.075   -0.032 -0.037 -0.156   -0.054 -0.016  0.022
 C         -0.104  0.147  0.089   -0.055 -0.003 -0.241   -0.035 -0.029  0.039
 Cl        -0.189  0.355  0.028   -0.013  0.046  0.030   -0.010  0.016 -0.004
 C         -0.060  0.031 -0.014   -0.046 -0.002 -0.088   -0.026 -0.039  0.013
 H          0.008  0.001 -0.024   -0.082  0.030 -0.235   -0.045 -0.032  0.044
 C          0.012  0.007 -0.088    0.013 -0.010  0.350    0.011 -0.013 -0.066
 Cl         0.042 -0.048  0.011    0.052 -0.006 -0.043    0.060  0.005  0.008
 C          0.136 -0.072 -0.090    0.014 -0.006  0.241   -0.018 -0.006 -0.037
 Cl         0.117 -0.250 -0.006   -0.010  0.004 -0.025    0.008  0.004  0.004
 C          0.128  0.034 -0.009    0.012 -0.002 -0.225   -0.030 -0.013  0.046
 H          0.074  0.061 -0.016    0.045  0.001 -0.440   -0.014 -0.025  0.078
 C          0.053 -0.219 -0.039   -0.024 -0.062  0.121   -0.056  0.008 -0.026
 C          0.116 -0.170 -0.053    0.042  0.049  0.163   -0.079  0.180  0.100
 H          0.211 -0.266 -0.080    0.139  0.116  0.284   -0.114  0.376  0.253
 C          0.060  0.132 -0.000    0.062 -0.010 -0.092   -0.023 -0.156 -0.127
 H          0.161  0.209 -0.033    0.150  0.009 -0.151   -0.041 -0.350 -0.243
 C         -0.054  0.246  0.038    0.012 -0.033 -0.147    0.009 -0.014  0.011
 Cl        -0.035 -0.090  0.030    0.035 -0.006  0.041    0.064  0.013 -0.005
 C         -0.097  0.131 -0.008   -0.092  0.037 -0.019   -0.032  0.142  0.143
 H         -0.186  0.177 -0.025   -0.220  0.126 -0.023   -0.058  0.331  0.293
 C         -0.058 -0.177 -0.064   -0.081 -0.047  0.118   -0.004 -0.151 -0.138
 H         -0.151 -0.302 -0.072   -0.163 -0.083  0.161    0.054 -0.307 -0.292
 TransDip   0.007 -0.015 -0.005   -0.029 -0.008 -0.014   -0.072 -0.010  0.006

 Mode:                16                     17                     18
 Frequency:       422.15                 462.04                 495.36
 Force Cnst:      0.8278                 0.4459                 0.5780
 Red. Mass:       7.8841                 3.5452                 3.9979
 IR Active:          YES                    YES                    YES
 IR Intens:       13.023                  9.487                  4.799
 Raman Active:       YES                    YES                    YES
               X      Y      Z        X      Y      Z        X      Y      Z
 C         -0.181 -0.064 -0.010   -0.020  0.051  0.160    0.018 -0.116  0.054
 C         -0.137 -0.084  0.008    0.037  0.004  0.227   -0.077 -0.078  0.211
 Cl        -0.023  0.076  0.008   -0.003 -0.026 -0.016    0.021  0.023 -0.012
 C         -0.102 -0.123  0.027    0.042 -0.004 -0.193   -0.089  0.064 -0.092
 H         -0.174 -0.093  0.099    0.078  0.013 -0.598   -0.183  0.132 -0.312
 C          0.037 -0.044 -0.068    0.000 -0.050  0.086    0.003  0.114 -0.028
 Cl         0.210  0.015  0.007    0.013  0.017 -0.001   -0.029 -0.034  0.005
 C         -0.052 -0.021 -0.047   -0.044 -0.036  0.127    0.101  0.062  0.075
 Cl         0.019  0.016  0.005    0.022 -0.001 -0.008   -0.025 -0.021 -0.006
 C         -0.093 -0.041  0.053   -0.059  0.043 -0.150    0.123 -0.040 -0.036
 H         -0.044 -0.075  0.130   -0.099  0.097 -0.513    0.221 -0.071 -0.213
 C         -0.196 -0.012 -0.036   -0.039  0.073  0.015    0.025 -0.113 -0.153
 C         -0.142 -0.056 -0.127   -0.035 -0.037 -0.080   -0.014  0.088  0.005
 H         -0.100 -0.151 -0.184   -0.045 -0.130 -0.169   -0.082  0.311  0.160
 C         -0.139  0.114  0.054   -0.038 -0.014  0.001   -0.014  0.031  0.041
 H         -0.269  0.214  0.232   -0.069 -0.119 -0.046   -0.079  0.236  0.233
 C          0.035 -0.060 -0.024   -0.015  0.090  0.104    0.030 -0.191 -0.121
 Cl         0.217  0.040  0.000    0.035 -0.002 -0.013   -0.016  0.014  0.005
 C         -0.063 -0.160 -0.046   -0.005 -0.023  0.007    0.026  0.033  0.037
 H         -0.113 -0.245 -0.155    0.027 -0.124 -0.063    0.041  0.236  0.226
 C         -0.133  0.123  0.129   -0.010 -0.030 -0.065    0.014  0.097  0.011
 H         -0.084  0.337  0.232    0.038 -0.115 -0.162    0.025  0.331  0.160
 TransDip  -0.112 -0.027  0.010   -0.044 -0.013 -0.087    0.018  0.066  0.017

 Mode:                19                     20                     21
 Frequency:       506.06                 568.60                 619.09
 Force Cnst:      1.5170                 0.7534                 1.5287
 Red. Mass:      10.0539                 3.9553                 6.7697
 IR Active:          YES                    YES                    YES
 IR Intens:        9.693                  4.869                 43.313
 Raman Active:       YES                    YES                    YES
               X      Y      Z        X      Y      Z        X      Y      Z
 C         -0.012  0.100 -0.014    0.053  0.120 -0.008    0.169 -0.185 -0.055
 C          0.036  0.088 -0.068    0.170  0.100  0.019    0.147 -0.106  0.015
 Cl         0.082 -0.129 -0.008   -0.033 -0.008 -0.001   -0.072  0.115  0.011
 C          0.023  0.251  0.058    0.193 -0.044 -0.006    0.146 -0.081 -0.006
 H         -0.054  0.285  0.143    0.364 -0.130 -0.014    0.205 -0.112 -0.004
 C          0.029  0.249  0.032    0.029 -0.139 -0.030    0.110 -0.079 -0.039
 Cl        -0.153 -0.054 -0.006   -0.040  0.027  0.004   -0.100  0.001  0.002
 C          0.171  0.178 -0.015   -0.055 -0.075  0.009    0.171 -0.053  0.032
 Cl         0.066 -0.175 -0.011   -0.002  0.043  0.002   -0.087  0.099  0.005
 C          0.170  0.205  0.024   -0.055  0.074  0.008    0.208 -0.201 -0.020
 H          0.245  0.162  0.100   -0.175  0.135  0.007    0.338 -0.268 -0.002
 C         -0.132  0.013  0.051    0.017 -0.172 -0.094    0.035  0.090  0.033
 C         -0.182 -0.044  0.002   -0.040 -0.078  0.024   -0.079  0.042  0.041
 H         -0.171 -0.094 -0.037   -0.064  0.138  0.201   -0.173 -0.062 -0.110
 C         -0.169 -0.014 -0.039   -0.056  0.057  0.048   -0.071 -0.096  0.000
 H         -0.204 -0.099 -0.066   -0.068  0.355  0.261   -0.056 -0.315 -0.162
 C         -0.073  0.049  0.026   -0.025 -0.126 -0.125   -0.107  0.058  0.085
 Cl         0.191  0.020  0.000    0.053  0.009  0.006    0.079  0.009  0.000
 C         -0.172 -0.037  0.001   -0.084  0.060  0.041   -0.102 -0.053 -0.055
 H         -0.250 -0.079 -0.087   -0.168  0.352  0.245   -0.020 -0.287 -0.209
 C         -0.178 -0.055  0.015   -0.061 -0.065  0.005   -0.117  0.105 -0.034
 H         -0.202 -0.135 -0.019   -0.148  0.116  0.199   -0.149 -0.071 -0.126
 TransDip  -0.078  0.061  0.008   -0.003  0.043  0.056    0.114 -0.171 -0.045

 Mode:                22                     23                     24
 Frequency:       628.37                 649.97                 691.57
 Force Cnst:      1.9225                 1.7819                 2.1040
 Red. Mass:       8.2639                 7.1590                 7.4667
 IR Active:          YES                    YES                    YES
 IR Intens:        0.400                  1.170                 12.922
 Raman Active:       YES                    YES                    YES
               X      Y      Z        X      Y      Z        X      Y      Z
 C         -0.013  0.038 -0.300   -0.017  0.040 -0.132    0.111 -0.118 -0.054
 C         -0.009 -0.008  0.205    0.009  0.031  0.018    0.133 -0.003  0.036
 Cl         0.005 -0.005 -0.016    0.007 -0.016 -0.008    0.004  0.026  0.002
 C         -0.009 -0.006  0.056    0.009  0.040  0.075    0.123  0.395  0.019
 H         -0.005 -0.025  0.238    0.019  0.013  0.333    0.101  0.418 -0.050
 C         -0.008  0.028 -0.382   -0.024  0.036 -0.266   -0.171  0.162  0.040
 Cl         0.006 -0.001  0.020    0.015  0.002  0.011    0.075  0.014  0.001
 C         -0.011 -0.028  0.387   -0.045 -0.010  0.277   -0.222  0.012 -0.028
 Cl         0.005 -0.002 -0.022    0.016 -0.018 -0.014    0.021 -0.055 -0.004
 C         -0.014  0.024 -0.043   -0.056  0.031 -0.071   -0.225 -0.380 -0.012
 H         -0.018  0.028 -0.073   -0.089  0.056 -0.167   -0.264 -0.373  0.071
 C         -0.001 -0.036  0.108   -0.012  0.045 -0.066    0.068  0.015  0.014
 C         -0.135 -0.107  0.163    0.236  0.135 -0.106   -0.031 -0.068  0.050
 H         -0.005 -0.216  0.148    0.181  0.126 -0.147   -0.096 -0.070  0.008
 C         -0.138  0.039 -0.123    0.270 -0.075  0.129   -0.041 -0.022  0.046
 H         -0.015 -0.017 -0.261    0.209 -0.140  0.137    0.011  0.033  0.040
 C         -0.004  0.101 -0.046    0.013 -0.047  0.076   -0.073 -0.028 -0.024
 Cl        -0.008  0.006 -0.010   -0.003 -0.015  0.019    0.035  0.006 -0.000
 C          0.140  0.070 -0.115   -0.232 -0.148  0.131   -0.022  0.049 -0.039
 H          0.033 -0.019 -0.262   -0.164 -0.192  0.138    0.015  0.072  0.005
 C          0.169 -0.070  0.175   -0.250  0.065 -0.101   -0.016  0.009 -0.048
 H          0.092 -0.202  0.148   -0.178  0.085 -0.145   -0.098 -0.042 -0.016
 TransDip  -0.015 -0.002 -0.013   -0.028  0.010  0.018   -0.112  0.027 -0.001

 Mode:                25                     26                     27
 Frequency:       721.14                 744.92                 747.26
 Force Cnst:      1.2038                 2.1541                 1.2480
 Red. Mass:       3.9289                 6.5888                 3.7935
 IR Active:          YES                    YES                    YES
 IR Intens:        0.081                 29.144                  4.010
 Raman Active:       YES                    YES                    YES
               X      Y      Z        X      Y      Z        X      Y      Z
 C          0.016 -0.051  0.316   -0.075 -0.075 -0.051    0.012  0.016 -0.134
 C         -0.004 -0.004 -0.240    0.145 -0.104  0.011   -0.053 -0.014  0.082
 Cl        -0.002  0.008  0.007   -0.031  0.043  0.004    0.004 -0.003 -0.003
 C         -0.012 -0.001  0.088    0.176  0.065 -0.000   -0.070 -0.054 -0.024
 H         -0.034 -0.025  0.480    0.140  0.088 -0.028   -0.091 -0.035 -0.139
 C         -0.002  0.025 -0.144    0.106  0.030  0.011   -0.001 -0.008  0.028
 Cl         0.000 -0.002  0.001   -0.049  0.003  0.000    0.003 -0.004 -0.000
 C          0.014 -0.011  0.144    0.012  0.064 -0.001    0.034 -0.006 -0.019
 Cl        -0.006  0.003 -0.000    0.002 -0.012 -0.001   -0.005  0.007 -0.001
 C          0.014 -0.044 -0.095   -0.012 -0.079 -0.001    0.037  0.017  0.014
 H          0.045 -0.009 -0.624    0.144 -0.169  0.084    0.045 -0.011  0.268
 C          0.009  0.069  0.057   -0.218  0.084  0.087    0.030  0.211  0.162
 C         -0.038 -0.060 -0.046    0.009  0.100 -0.225    0.026 -0.121 -0.018
 H         -0.072 -0.069 -0.077    0.266 -0.078 -0.228    0.005 -0.438 -0.310
 C         -0.065  0.043  0.026   -0.020  0.199 -0.138    0.008  0.065  0.149
 H         -0.090  0.144  0.115   -0.250  0.125 -0.004    0.066  0.123  0.142
 C         -0.009 -0.070 -0.050    0.249 -0.057 -0.066   -0.045 -0.184 -0.138
 Cl         0.007  0.005 -0.003   -0.077 -0.008  0.001    0.021  0.007  0.005
 C          0.040  0.076  0.006    0.012 -0.088  0.228   -0.036  0.144  0.044
 H          0.066  0.161  0.096   -0.227 -0.020  0.137    0.034  0.154  0.096
 C          0.041 -0.026 -0.065    0.041 -0.187  0.143   -0.013 -0.039 -0.127
 H          0.046 -0.054 -0.090    0.285 -0.254 -0.093   -0.032 -0.395 -0.355
 TransDip  -0.001 -0.009 -0.000    0.168 -0.039 -0.015   -0.037 -0.046 -0.025

 Mode:                28                     29                     30
 Frequency:       836.37                 843.42                 864.50
 Force Cnst:      0.5131                 0.6821                 3.4208
 Red. Mass:       1.2449                 1.6275                 7.7688
 IR Active:          YES                    YES                    YES
 IR Intens:        0.148                 38.376                  3.160
 Raman Active:       YES                    YES                    YES
               X      Y      Z        X      Y      Z        X      Y      Z
 C         -0.001 -0.002  0.003   -0.023 -0.007 -0.028   -0.256 -0.051  0.007
 C          0.001  0.002  0.001    0.007 -0.050  0.006    0.119 -0.280 -0.030
 Cl        -0.000 -0.000  0.000   -0.005  0.009  0.000   -0.038  0.052  0.006
 C          0.001  0.000  0.000    0.002 -0.019  0.003    0.160 -0.091 -0.010
 H          0.003 -0.000 -0.002   -0.051  0.010 -0.036   -0.149  0.062  0.022
 C          0.002 -0.000 -0.001    0.036  0.014 -0.001    0.311  0.068  0.005
 Cl        -0.001 -0.000  0.000   -0.009 -0.001  0.000   -0.071 -0.000  0.000
 C          0.002 -0.001  0.002    0.003  0.028  0.015   -0.140  0.295  0.011
 Cl        -0.000  0.000 -0.000    0.002 -0.005 -0.001    0.045 -0.060 -0.004
 C          0.002 -0.002 -0.005   -0.005 -0.007 -0.029   -0.185  0.096  0.034
 H         -0.002 -0.001  0.009    0.032 -0.046  0.187    0.060 -0.001 -0.184
 C          0.001  0.001  0.001   -0.014  0.095  0.077   -0.043 -0.074 -0.058
 C         -0.009  0.054  0.040    0.013 -0.066 -0.040    0.037 -0.046  0.117
 H          0.046 -0.360 -0.292   -0.043  0.317  0.265    0.038 -0.193  0.001
 C         -0.010  0.062  0.046    0.019 -0.070 -0.034    0.098 -0.058  0.151
 H          0.054 -0.401 -0.322   -0.033  0.411  0.337    0.302 -0.225 -0.123
 C          0.001  0.000 -0.000   -0.020  0.066  0.055   -0.084 -0.035 -0.024
 Cl        -0.000 -0.000  0.000    0.002 -0.005 -0.004    0.010  0.003  0.002
 C          0.007 -0.063 -0.047    0.014 -0.051 -0.062    0.078  0.137 -0.104
 H         -0.058  0.412  0.330   -0.027  0.419  0.326    0.272 -0.124 -0.217
 C          0.007 -0.054 -0.040    0.008 -0.047 -0.059    0.021  0.093 -0.058
 H         -0.048  0.359  0.284   -0.051  0.322  0.237    0.006 -0.027 -0.139
 TransDip  -0.009  0.007 -0.004    0.005  0.137  0.143    0.040 -0.014 -0.038

 Mode:                31                     32                     33
 Frequency:       883.12                 908.21                 967.64
 Force Cnst:      0.6661                 0.6929                 0.7479
 Red. Mass:       1.4495                 1.4258                 1.3557
 IR Active:          YES                    YES                    YES
 IR Intens:        6.015                 16.978                  0.286
 Raman Active:       YES                    YES                    YES
               X      Y      Z        X      Y      Z        X      Y      Z
 C          0.001  0.002 -0.036   -0.002 -0.006  0.071    0.004  0.005 -0.018
 C          0.000 -0.003  0.057    0.002 -0.005  0.016   -0.001 -0.006  0.002
 Cl         0.000  0.000 -0.004   -0.000  0.001 -0.002   -0.000  0.000 -0.000
 C         -0.003  0.014 -0.161    0.004  0.006 -0.064   -0.007 -0.002  0.001
 H         -0.001 -0.082  0.902    0.002 -0.035  0.409   -0.018  0.004 -0.012
 C         -0.000 -0.005  0.053    0.002 -0.002  0.021   -0.001  0.003 -0.000
 Cl         0.000  0.000 -0.004   -0.000  0.000 -0.002    0.000 -0.000  0.000
 C          0.003  0.001 -0.023   -0.004 -0.001  0.048    0.008 -0.004 -0.003
 Cl        -0.000  0.000  0.001    0.001 -0.000 -0.004   -0.001  0.001  0.000
 C          0.001 -0.008  0.072   -0.003  0.016 -0.153    0.005 -0.010  0.012
 H          0.004  0.032 -0.363   -0.010 -0.080  0.874   -0.002  0.001 -0.071
 C          0.000  0.014  0.010   -0.002 -0.026 -0.015   -0.002  0.034  0.026
 C          0.002 -0.006 -0.001   -0.003  0.007 -0.003    0.009 -0.061 -0.053
 H          0.001  0.008  0.011   -0.003  0.007 -0.003   -0.052  0.372  0.292
 C          0.003 -0.005 -0.004   -0.008  0.010  0.007   -0.007  0.055  0.044
 H          0.001  0.041  0.029   -0.007 -0.077 -0.052    0.046 -0.319 -0.255
 C         -0.002  0.005  0.003    0.002 -0.010 -0.003   -0.000 -0.017 -0.014
 Cl         0.000 -0.001 -0.000   -0.000  0.001  0.000    0.000  0.002  0.001
 C         -0.004 -0.009 -0.004    0.010  0.020  0.006   -0.013  0.064  0.053
 H         -0.017  0.049  0.039    0.041 -0.090 -0.072    0.038 -0.376 -0.302
 C         -0.001 -0.005  0.001    0.003  0.008 -0.008    0.011 -0.080 -0.057
 H         -0.000  0.010  0.010   -0.003  0.009 -0.003   -0.063  0.448  0.360
 TransDip  -0.005  0.005  0.078   -0.003 -0.026  0.129    0.006 -0.016 -0.003

 Mode:                34                     35                     36
 Frequency:       980.79                1027.89                1046.16
 Force Cnst:      0.7691                 2.9178                 3.4208
 Red. Mass:       1.3569                 4.6872                 5.3049
 IR Active:          YES                    YES                    YES
 IR Intens:        0.393                 55.901                 48.009
 Raman Active:       YES                    YES                    YES
               X      Y      Z        X      Y      Z        X      Y      Z
 C          0.002  0.001 -0.001    0.081  0.019  0.002    0.205  0.050  0.005
 C          0.001 -0.004 -0.001   -0.018  0.027  0.002   -0.055  0.129  0.014
 Cl         0.000  0.000  0.000    0.000 -0.001 -0.000    0.004 -0.010 -0.001
 C         -0.001  0.001  0.000   -0.042 -0.082 -0.006   -0.105 -0.196 -0.017
 H         -0.004  0.002 -0.000   -0.119 -0.045 -0.006   -0.197 -0.155 -0.015
 C         -0.004  0.000  0.000    0.088  0.027  0.002    0.200  0.059  0.005
 Cl         0.001  0.000 -0.000   -0.009 -0.001 -0.000   -0.020 -0.003 -0.000
 C         -0.000 -0.002  0.000   -0.059  0.101  0.008   -0.125  0.235  0.019
 Cl        -0.000  0.000 -0.000    0.008 -0.013 -0.001    0.016 -0.027 -0.002
 C          0.001  0.002 -0.001   -0.050 -0.037 -0.004   -0.101 -0.129 -0.014
 H          0.003 -0.000  0.010   -0.068 -0.026  0.003   -0.131 -0.112  0.014
 C         -0.002  0.001  0.001    0.120  0.010 -0.004    0.205  0.020 -0.011
 C          0.011 -0.079 -0.061   -0.047 -0.162  0.193    0.031  0.112 -0.133
 H         -0.054  0.437  0.355    0.169 -0.205  0.294   -0.225  0.183 -0.253
 C         -0.010  0.071  0.057   -0.083  0.141 -0.188   -0.074 -0.005 -0.004
 H          0.059 -0.388 -0.312    0.130  0.242 -0.299   -0.278 -0.110  0.080
 C          0.000 -0.002 -0.001    0.147  0.020  0.000   -0.092 -0.011 -0.002
 Cl        -0.000  0.000  0.000   -0.013 -0.002 -0.000    0.015  0.002  0.000
 C          0.009 -0.059 -0.047   -0.048 -0.156  0.190   -0.080 -0.019  0.005
 H         -0.037  0.318  0.256    0.179 -0.226  0.279   -0.330  0.043 -0.088
 C         -0.009  0.068  0.051   -0.085  0.141 -0.191    0.061 -0.100  0.145
 H          0.052 -0.372 -0.296    0.122  0.260 -0.281   -0.168 -0.266  0.240
 TransDip   0.017 -0.010  0.004    0.211  0.113  0.008   -0.026  0.219  0.020

 Mode:                37                     38                     39
 Frequency:      1092.55                1104.84                1130.12
 Force Cnst:      2.9194                 1.7614                 1.0265
 Red. Mass:       4.1511                 2.4491                 1.3642
 IR Active:          YES                    YES                    YES
 IR Intens:       55.879                 68.507                  4.755
 Raman Active:       YES                    YES                    YES
               X      Y      Z        X      Y      Z        X      Y      Z
 C         -0.071 -0.000 -0.002    0.063  0.007 -0.001    0.001 -0.011 -0.016
 C         -0.115  0.290  0.026    0.054 -0.128 -0.011   -0.002  0.009  0.002
 Cl         0.015 -0.029 -0.003   -0.007  0.014  0.002    0.000 -0.001 -0.000
 C          0.031 -0.028 -0.002   -0.026  0.001 -0.000    0.003 -0.002  0.000
 H          0.492 -0.248 -0.026   -0.299  0.132  0.015    0.057 -0.029 -0.006
 C          0.107 -0.006 -0.000   -0.028  0.009  0.001   -0.009 -0.005 -0.001
 Cl        -0.014 -0.001 -0.000    0.004 -0.000 -0.000    0.001  0.000  0.000
 C          0.037  0.066  0.005   -0.021 -0.024 -0.002   -0.010  0.015  0.001
 Cl        -0.003 -0.001 -0.000    0.002 -0.000 -0.000    0.001 -0.002 -0.000
 C         -0.016 -0.176 -0.013   -0.001  0.072  0.007    0.001  0.010  0.005
 H          0.356 -0.371 -0.037   -0.232  0.192  0.007    0.017  0.006 -0.028
 C         -0.144 -0.015  0.002    0.083  0.008 -0.001    0.005 -0.034  0.044
 C         -0.061 -0.054  0.047   -0.056 -0.023  0.022    0.072  0.033 -0.026
 H         -0.109 -0.022  0.062   -0.293  0.015 -0.088    0.432 -0.037  0.127
 C          0.074 -0.062  0.093   -0.011 -0.041  0.049   -0.073  0.015 -0.032
 H         -0.073 -0.161  0.172   -0.364 -0.235  0.225   -0.432 -0.168  0.128
 C          0.223  0.030  0.000    0.265  0.033  0.003   -0.006 -0.028  0.034
 Cl        -0.028 -0.004 -0.000   -0.028 -0.004 -0.000    0.001  0.002 -0.002
 C          0.059  0.081 -0.089   -0.012  0.040 -0.051    0.071  0.028 -0.023
 H         -0.100  0.129 -0.175   -0.356  0.125 -0.216    0.508 -0.067  0.166
 C         -0.076  0.030 -0.053   -0.068  0.011 -0.024   -0.075  0.009 -0.025
 H         -0.104  0.040 -0.042   -0.352 -0.134  0.104   -0.437 -0.160  0.144
 TransDip   0.133  0.198  0.026    0.256 -0.070 -0.009   -0.030 -0.022  0.059

 Mode:                40                     41                     42
 Frequency:      1149.91                1203.45                1265.90
 Force Cnst:      1.9165                 0.9721                 1.2260
 Red. Mass:       2.4599                 1.1392                 1.2984
 IR Active:          YES                    YES                    YES
 IR Intens:       44.742                  0.616                  0.185
 Raman Active:       YES                    YES                    YES
               X      Y      Z        X      Y      Z        X      Y      Z
 C         -0.011  0.045  0.001    0.003  0.001 -0.000   -0.009 -0.088 -0.008
 C         -0.042  0.048  0.005    0.001 -0.000 -0.001   -0.075 -0.031 -0.002
 Cl         0.005 -0.007 -0.001   -0.000 -0.000 -0.000    0.002  0.001 -0.000
 C         -0.014  0.073  0.006   -0.001 -0.001  0.000    0.016  0.017  0.002
 H         -0.565  0.363  0.031   -0.009  0.003 -0.001    0.638 -0.292 -0.026
 C          0.236  0.021  0.000   -0.000 -0.000  0.000    0.016  0.052  0.004
 Cl        -0.027 -0.003 -0.000    0.000  0.000 -0.000   -0.003 -0.001 -0.000
 C          0.118 -0.178 -0.013   -0.001  0.000 -0.000    0.056  0.021  0.002
 Cl        -0.014  0.022  0.002    0.000 -0.000 -0.000   -0.001 -0.000 -0.000
 C         -0.075 -0.078 -0.005   -0.001  0.001  0.000   -0.021  0.020  0.002
 H         -0.605  0.168  0.016    0.004 -0.002  0.004   -0.610  0.310  0.023
 C         -0.037 -0.011 -0.006   -0.005 -0.004  0.004    0.030 -0.012  0.034
 C          0.009  0.002  0.001    0.056 -0.008  0.022   -0.006  0.006 -0.012
 H          0.102 -0.025  0.036    0.469 -0.097  0.200   -0.075  0.031 -0.035
 C          0.005 -0.001  0.003   -0.044 -0.018  0.015    0.002  0.011 -0.014
 H          0.007  0.001  0.002   -0.418 -0.211  0.189   -0.029 -0.003 -0.000
 C         -0.016 -0.004  0.001   -0.022 -0.003  0.000    0.001 -0.013  0.016
 Cl         0.001  0.000 -0.000    0.003  0.000 -0.000    0.000  0.000 -0.000
 C          0.018  0.007 -0.006   -0.043  0.009 -0.019   -0.018  0.000 -0.004
 H          0.100 -0.010  0.031   -0.401  0.089 -0.177   -0.035  0.005 -0.011
 C         -0.009  0.000  0.003    0.044  0.023 -0.022    0.018  0.012 -0.014
 H         -0.009 -0.022 -0.014    0.423  0.214 -0.198    0.021  0.014 -0.014
 TransDip   0.206 -0.058  0.001    0.024  0.005  0.003   -0.005  0.012 -0.003

 Mode:                43                     44                     45
 Frequency:      1275.90                1282.14                1307.86
 Force Cnst:      4.1440                 5.8050                10.0573
 Red. Mass:       4.3205                 5.9935                 9.9796
 IR Active:          YES                    YES                    YES
 IR Intens:        5.509                  5.521                  1.024
 Raman Active:       YES                    YES                    YES
               X      Y      Z        X      Y      Z        X      Y      Z
 C          0.201 -0.086 -0.009    0.088  0.308  0.034    0.095  0.155 -0.025
 C          0.253  0.070  0.003   -0.041 -0.162 -0.018   -0.071 -0.041  0.002
 Cl        -0.006  0.005  0.001   -0.008  0.006  0.001   -0.001  0.001 -0.000
 C         -0.186 -0.089 -0.006    0.084 -0.202 -0.018    0.105 -0.083 -0.005
 H         -0.274 -0.068 -0.016    0.198 -0.283 -0.009   -0.292  0.114  0.013
 C         -0.107 -0.044 -0.003   -0.086  0.332  0.026    0.002  0.116  0.008
 Cl         0.012 -0.003 -0.000    0.005 -0.004 -0.000   -0.000  0.001  0.000
 C          0.118  0.176  0.013   -0.062 -0.065 -0.005   -0.189 -0.064 -0.003
 Cl         0.002 -0.009 -0.001   -0.006 -0.001 -0.000    0.002 -0.002 -0.000
 C         -0.075 -0.002  0.003    0.160 -0.177 -0.015    0.146 -0.051  0.006
 H         -0.549  0.235  0.012   -0.409  0.095  0.011    0.050  0.009 -0.036
 C         -0.237 -0.046  0.022   -0.155  0.075 -0.150   -0.070 -0.293  0.321
 C         -0.060  0.008 -0.017    0.018 -0.025  0.049   -0.250  0.096 -0.157
 H          0.192 -0.062  0.090    0.379 -0.147  0.181    0.149  0.000  0.001
 C          0.064 -0.020  0.035   -0.013 -0.055  0.068    0.216  0.131 -0.123
 H          0.210  0.053 -0.025    0.193  0.044 -0.022    0.121  0.089 -0.083
 C          0.007 -0.007  0.010   -0.003  0.054 -0.069    0.038 -0.250  0.315
 Cl        -0.003 -0.000 -0.000   -0.001 -0.000  0.000   -0.002  0.001 -0.001
 C          0.043  0.045 -0.049    0.081 -0.004  0.020   -0.199  0.109 -0.168
 H          0.246  0.006  0.035    0.059 -0.001  0.008    0.070  0.060 -0.059
 C         -0.045 -0.011  0.001   -0.070 -0.050  0.057    0.166  0.141 -0.143
 H          0.249  0.149 -0.142   -0.061 -0.069  0.036    0.038  0.084 -0.095
 TransDip  -0.070  0.027 -0.001   -0.003 -0.075 -0.005    0.016  0.017  0.023

 Mode:                46                     47                     48
 Frequency:      1324.82                1362.61                1425.24
 Force Cnst:      1.3916                 6.2767                 3.4621
 Red. Mass:       1.3457                 5.7377                 2.8927
 IR Active:          YES                    YES                    YES
 IR Intens:        1.364                 37.826                  5.161
 Raman Active:       YES                    YES                    YES
               X      Y      Z        X      Y      Z        X      Y      Z
 C          0.027  0.013 -0.009   -0.256  0.188  0.009   -0.040  0.037 -0.023
 C         -0.023 -0.007  0.000    0.226 -0.018  0.001    0.035  0.012  0.003
 Cl         0.000  0.000  0.000   -0.008  0.002  0.000   -0.002 -0.000 -0.000
 C          0.023 -0.008 -0.000   -0.098 -0.098 -0.008    0.014 -0.041 -0.002
 H         -0.041  0.025  0.003    0.117 -0.233 -0.025   -0.067 -0.006 -0.002
 C          0.007  0.014  0.001   -0.122  0.146  0.012   -0.027  0.054  0.004
 Cl        -0.000  0.000  0.000    0.005 -0.007 -0.000    0.001 -0.001 -0.000
 C         -0.045 -0.011 -0.000    0.326 -0.017 -0.002    0.027 -0.016 -0.000
 Cl         0.001 -0.001 -0.000   -0.011  0.006  0.000   -0.001  0.000  0.000
 C          0.030  0.001  0.001   -0.185 -0.128 -0.011   -0.015 -0.018  0.001
 H         -0.016  0.027 -0.002    0.162 -0.337 -0.018    0.007 -0.033 -0.016
 C         -0.012 -0.051  0.061    0.149 -0.054  0.028    0.030 -0.099  0.114
 C          0.025 -0.007  0.013   -0.010 -0.012  0.016    0.173  0.043 -0.022
 H         -0.438  0.092 -0.187   -0.258  0.025 -0.106   -0.382  0.173 -0.282
 C          0.034  0.001  0.004    0.068  0.058 -0.058   -0.173 -0.005 -0.023
 H         -0.352 -0.202  0.187   -0.406 -0.187  0.158    0.250  0.226 -0.242
 C         -0.005  0.073 -0.092   -0.012 -0.009  0.008    0.005 -0.072  0.091
 Cl        -0.000 -0.002  0.002    0.002 -0.001  0.002   -0.000  0.004 -0.004
 C         -0.026  0.001 -0.006   -0.122 -0.014 -0.000    0.169  0.033 -0.013
 H          0.458 -0.108  0.209    0.125 -0.077  0.114   -0.338  0.157 -0.255
 C         -0.039 -0.021  0.020    0.100  0.035 -0.016   -0.170  0.001 -0.027
 H          0.427  0.215 -0.194   -0.098 -0.102  0.059    0.271  0.235 -0.250
 TransDip   0.001  0.036 -0.010   -0.004 -0.197 -0.004   -0.030  0.019 -0.063

 Mode:                49                     50                     51
 Frequency:      1480.48                1523.84                1562.74
 Force Cnst:      3.5055                 3.4639                13.5756
 Red. Mass:       2.7145                 2.5318                 9.4349
 IR Active:          YES                    YES                    YES
 IR Intens:      180.102                 29.942                  4.013
 Raman Active:       YES                    YES                    YES
               X      Y      Z        X      Y      Z        X      Y      Z
 C         -0.142 -0.067 -0.002   -0.075 -0.003  0.001   -0.048 -0.406 -0.025
 C         -0.024  0.120  0.011   -0.027  0.015  0.002    0.188  0.275  0.023
 Cl        -0.000 -0.005 -0.001    0.000 -0.001 -0.000   -0.004 -0.002 -0.000
 C          0.187 -0.095 -0.009    0.063 -0.017 -0.002    0.043 -0.244 -0.021
 H         -0.557  0.278  0.026   -0.119  0.076  0.007   -0.247 -0.126 -0.007
 C         -0.135 -0.045 -0.003   -0.043 -0.022 -0.002    0.013  0.464  0.036
 Cl         0.006  0.002  0.000    0.001  0.001  0.000   -0.001 -0.006 -0.000
 C          0.017  0.125  0.010    0.039  0.039  0.003   -0.151 -0.318 -0.024
 Cl         0.000 -0.006 -0.000   -0.000 -0.001 -0.000    0.002  0.004  0.000
 C          0.133 -0.074 -0.007    0.004 -0.020 -0.003   -0.062  0.217  0.016
 H         -0.524  0.247  0.021   -0.096  0.025  0.011    0.307  0.049 -0.003
 C          0.008  0.016 -0.005    0.151  0.021 -0.001    0.033  0.006  0.038
 C          0.027 -0.020  0.026   -0.057  0.050 -0.073   -0.051  0.022 -0.043
 H         -0.139  0.024 -0.035    0.421 -0.039  0.126    0.165  0.001  0.070
 C          0.024  0.021 -0.023   -0.120 -0.084  0.084   -0.025 -0.052  0.057
 H         -0.152 -0.067  0.057    0.416  0.186 -0.157    0.109  0.014  0.004
 C         -0.038  0.007 -0.015    0.134  0.016  0.003    0.008  0.069 -0.084
 Cl         0.002 -0.000  0.000   -0.004 -0.001 -0.000   -0.000 -0.001  0.001
 C          0.020 -0.027  0.037   -0.137  0.052 -0.088   -0.009 -0.034  0.038
 H         -0.155  0.008 -0.034    0.448 -0.070  0.163   -0.009 -0.038  0.045
 C          0.045  0.028 -0.027   -0.044 -0.064  0.073    0.053  0.026 -0.028
 H         -0.175 -0.086  0.073    0.377  0.133 -0.112   -0.092 -0.026  0.058
 TransDip  -0.404  0.146  0.019    0.165  0.060  0.006    0.064 -0.001  0.005

 Mode:                52                     53                     54
 Frequency:      1603.72                1612.17                1632.75
 Force Cnst:     10.6784                10.9951                 9.0041
 Red. Mass:       7.0469                 7.1800                 5.7326
 IR Active:          YES                    YES                    YES
 IR Intens:        0.178                  4.529                 18.160
 Raman Active:       YES                    YES                    YES
               X      Y      Z        X      Y      Z        X      Y      Z
 C         -0.045 -0.094  0.015   -0.269  0.045 -0.001    0.057  0.004  0.000
 C          0.061  0.059  0.003    0.297  0.060  0.006   -0.005 -0.001 -0.002
 Cl        -0.001 -0.001  0.000   -0.002 -0.003 -0.000    0.000 -0.000 -0.000
 C         -0.035 -0.019 -0.003   -0.332  0.115  0.010   -0.003 -0.001 -0.000
 H         -0.002 -0.039 -0.002    0.327 -0.224 -0.025   -0.002 -0.001  0.001
 C          0.024  0.053  0.005    0.153 -0.062 -0.005    0.003  0.001 -0.000
 Cl         0.000 -0.000 -0.000    0.001  0.001  0.000   -0.000 -0.000 -0.000
 C         -0.073 -0.047 -0.005   -0.264 -0.022 -0.001   -0.003 -0.001  0.000
 Cl         0.001  0.000  0.000    0.002  0.002  0.000    0.000  0.000  0.000
 C          0.063  0.020 -0.002    0.369 -0.136 -0.012   -0.005  0.003  0.003
 H         -0.048  0.078  0.030   -0.442  0.269  0.023    0.016 -0.007 -0.009
 C         -0.006  0.228 -0.262    0.060 -0.034  0.043   -0.241 -0.023 -0.009
 C          0.118 -0.120  0.166    0.003  0.020 -0.027    0.318 -0.020  0.083
 H         -0.337 -0.026 -0.013    0.047  0.013 -0.011   -0.387  0.127 -0.230
 C          0.088  0.159 -0.184   -0.046 -0.034  0.035   -0.255 -0.065  0.037
 H         -0.312 -0.029 -0.015    0.077  0.028 -0.020    0.169  0.161 -0.173
 C          0.027 -0.234  0.295    0.016  0.037 -0.044    0.128  0.008  0.012
 Cl        -0.000  0.003 -0.004   -0.000 -0.000  0.000    0.002  0.000 -0.000
 C         -0.110  0.133 -0.185   -0.012 -0.017  0.020   -0.268  0.008 -0.054
 H          0.303  0.060 -0.016   -0.015 -0.020  0.021    0.222 -0.106  0.171
 C         -0.107 -0.154  0.171    0.028  0.028 -0.024    0.291  0.090 -0.067
 H          0.354  0.068 -0.031   -0.037 -0.019 -0.005   -0.300 -0.205  0.212
 TransDip   0.004  0.002  0.013    0.066  0.017 -0.008    0.135  0.020  0.001

 Mode:                55                     56                     57
 Frequency:      3179.95                3191.44                3200.22
 Force Cnst:      6.4890                 6.5334                 6.5848
 Red. Mass:       1.0892                 1.0887                 1.0913
 IR Active:          YES                    YES                    YES
 IR Intens:        4.240                  2.565                  0.077
 Raman Active:       YES                    YES                    YES
               X      Y      Z        X      Y      Z        X      Y      Z
 C         -0.000  0.000 -0.000   -0.000  0.000 -0.000   -0.002  0.002  0.000
 C          0.000  0.000  0.000   -0.000  0.000  0.000    0.000  0.001  0.000
 Cl         0.000 -0.000 -0.000    0.000  0.000  0.000    0.000 -0.000 -0.000
 C         -0.000  0.000  0.000    0.000 -0.000 -0.000   -0.002 -0.004 -0.000
 H         -0.000 -0.001 -0.000   -0.000  0.000  0.000    0.022  0.043  0.004
 C          0.000 -0.000 -0.000   -0.000 -0.000 -0.000    0.000  0.001  0.000
 Cl        -0.000 -0.000  0.000    0.000 -0.000  0.000   -0.000 -0.000 -0.000
 C          0.000 -0.000  0.000    0.000  0.000  0.000    0.003 -0.001 -0.000
 Cl        -0.000  0.000  0.000   -0.000 -0.000 -0.000   -0.000  0.000  0.000
 C         -0.002 -0.004 -0.000   -0.000 -0.000 -0.000   -0.039 -0.077 -0.007
 H          0.020  0.040  0.003    0.002  0.004  0.000    0.440  0.886  0.086
 C         -0.002 -0.001  0.001    0.002 -0.001  0.001   -0.000 -0.000 -0.000
 C          0.000 -0.001  0.001    0.030  0.045 -0.051   -0.000 -0.000  0.001
 H          0.003  0.005 -0.006   -0.361 -0.515  0.581    0.003  0.005 -0.005
 C         -0.001  0.001 -0.002    0.022 -0.021  0.030    0.000 -0.000  0.000
 H          0.016 -0.014  0.020   -0.283  0.238 -0.349   -0.002  0.002 -0.003
 C         -0.001 -0.000 -0.000    0.001  0.001 -0.001    0.000  0.000  0.000
 Cl         0.000  0.000 -0.000   -0.000 -0.000 -0.000   -0.000 -0.000 -0.000
 C         -0.008 -0.015  0.018    0.001  0.001 -0.001    0.002  0.003 -0.003
 H          0.127  0.180 -0.204   -0.010 -0.014  0.016   -0.020 -0.028  0.032
 C         -0.045  0.039 -0.057   -0.002  0.001 -0.002    0.001 -0.001  0.002
 H          0.525 -0.443  0.654    0.017 -0.014  0.021   -0.017  0.015 -0.022
 TransDip  -0.056  0.015 -0.032    0.044  0.018 -0.019   -0.006  0.006 -0.002

 Mode:                58                     59                     60
 Frequency:      3205.35                3207.98                3216.25
 Force Cnst:      6.6226                 6.6411                 6.6575
 Red. Mass:       1.0940                 1.0953                 1.0924
 IR Active:          YES                    YES                    YES
 IR Intens:        1.902                  0.787                  1.092
 Raman Active:       YES                    YES                    YES
               X      Y      Z        X      Y      Z        X      Y      Z
 C          0.000  0.000 -0.000   -0.000  0.000 -0.000    0.000  0.000  0.000
 C          0.000 -0.000 -0.000   -0.000  0.000  0.000    0.004 -0.001 -0.000
 Cl         0.000  0.000  0.000    0.000 -0.000  0.000   -0.000  0.000  0.000
 C          0.000  0.000  0.000   -0.000 -0.000 -0.000   -0.039 -0.078 -0.007
 H         -0.002 -0.004 -0.000    0.001  0.003  0.000    0.448  0.885  0.079
 C          0.000 -0.000 -0.000   -0.000  0.000  0.000   -0.003  0.002  0.000
 Cl         0.000 -0.000  0.000   -0.000 -0.000  0.000    0.000 -0.000  0.000
 C         -0.000  0.000  0.000    0.000 -0.000 -0.000    0.000  0.001  0.000
 Cl         0.000 -0.000  0.000   -0.000  0.000 -0.000    0.000 -0.000 -0.000
 C          0.001  0.003  0.000   -0.001 -0.001 -0.000    0.002  0.004  0.000
 H         -0.015 -0.029 -0.003    0.007  0.014  0.001   -0.021 -0.043 -0.004
 C         -0.001 -0.001  0.001    0.002 -0.001  0.001    0.000 -0.000  0.000
 C          0.005  0.006 -0.006    0.021  0.026 -0.030   -0.000 -0.000  0.000
 H         -0.048 -0.066  0.075   -0.212 -0.298  0.336    0.000  0.000 -0.001
 C         -0.013  0.010 -0.014   -0.042  0.034 -0.050    0.000 -0.000  0.000
 H          0.138 -0.114  0.167    0.462 -0.382  0.561   -0.001  0.001 -0.001
 C          0.002 -0.002  0.003   -0.003 -0.002  0.001    0.000 -0.000 -0.000
 Cl        -0.000  0.000 -0.000    0.000  0.000 -0.000   -0.000 -0.000 -0.000
 C          0.036  0.048 -0.055   -0.009 -0.013  0.015    0.000  0.000 -0.000
 H         -0.398 -0.546  0.618    0.108  0.148 -0.168   -0.001 -0.002  0.002
 C         -0.017  0.011 -0.017    0.005 -0.004  0.006   -0.000  0.000 -0.000
 H          0.159 -0.130  0.193   -0.055  0.046 -0.068    0.002 -0.002  0.003
 TransDip   0.009  0.027 -0.034   -0.011  0.014 -0.022    0.013  0.031  0.003

 STANDARD THERMODYNAMIC QUANTITIES AT   298.15 K  AND     1.00 ATM

   This Molecule has  0 Imaginary Frequencies
   Zero point vibrational energy:       89.123 kcal/mol

   Atom    1 Element C  Has Mass   12.00000
   Atom    2 Element C  Has Mass   12.00000
   Atom    3 Element Cl Has Mass   34.96885
   Atom    4 Element C  Has Mass   12.00000
   Atom    5 Element H  Has Mass    1.00783
   Atom    6 Element C  Has Mass   12.00000
   Atom    7 Element Cl Has Mass   34.96885
   Atom    8 Element C  Has Mass   12.00000
   Atom    9 Element Cl Has Mass   34.96885
   Atom   10 Element C  Has Mass   12.00000
   Atom   11 Element H  Has Mass    1.00783
   Atom   12 Element C  Has Mass   12.00000
   Atom   13 Element C  Has Mass   12.00000
   Atom   14 Element H  Has Mass    1.00783
   Atom   15 Element C  Has Mass   12.00000
   Atom   16 Element H  Has Mass    1.00783
   Atom   17 Element C  Has Mass   12.00000
   Atom   18 Element Cl Has Mass   34.96885
   Atom   19 Element C  Has Mass   12.00000
   Atom   20 Element H  Has Mass    1.00783
   Atom   21 Element C  Has Mass   12.00000
   Atom   22 Element H  Has Mass    1.00783
   Molecular Mass:   289.922380 amu
   Principal axes and moments of inertia in amu*Bohr^2:
                             1           2           3
    Eigenvalues --     2478.73276 11755.76499 13817.02785
          X               0.99999     0.00400     0.00060
          Y              -0.00399     0.99986    -0.01603
          Z              -0.00067     0.01603     0.99987
   Rotational Symmetry Number is   1
   The Molecule is an Asymmetric Top
   Translational Enthalpy:        0.889 kcal/mol
   Rotational Enthalpy:           0.889 kcal/mol
   Vibrational Enthalpy:         96.123 kcal/mol
   gas constant (RT):             0.592 kcal/mol
   Translational Entropy:        42.891  cal/mol.K
   Rotational Entropy:           34.353  cal/mol.K
   Vibrational Entropy:          45.361  cal/mol.K

   Total Enthalpy:               98.493 kcal/mol
   Total Entropy:               122.605  cal/mol.K

 ======================================================================

 STANDARD THERMODYNAMIC QUANTITIES FOR ANHARMONIC VIBRATION -- TOSH

   Zero point vibrational energy: ************ kcal/mol

   Vibrational Enthalpy:       Infinity kcal/mol
   Vibrational Entropy:             NaN  cal/mol.K

   Total Enthalpy:             Infinity kcal/mol
   Total Entropy:                   NaN  cal/mol.K

 ======================================================================

 STANDARD THERMODYNAMIC QUANTITIES FOR ANHARMONIC VIBRATION -- VPT2

   Zero point vibrational energy: ************ kcal/mol

   Vibrational Enthalpy:       Infinity kcal/mol
   Vibrational Entropy:             NaN  cal/mol.K

   Total Enthalpy:             Infinity kcal/mol
   Total Entropy:                   NaN  cal/mol.K

 ======================================================================

Archival summary:
1\1\november\FREQ\ProcedureUnspecified\BasisUnspecified\l4126\taweetha\WedJan1520:38:032020WedJan1520:38:032020\0\\#,FREQ,ProcedureUnspecified,BasisUnspecified,\\0,1\Cl\C,1,1.75762\C,2,1.38994,1,117.049\H,3,1.08141,2,120.109,1,-1.29322,0\C,3,1.39138,2,120.25,1,178.038,0\C,5,1.39673,3,119.478,2,-0.215513,0\C,6,1.39066,5,119.492,3,0.343837,0\H,7,1.08255,6,118.667,5,178.716,0\C,7,1.40032,6,122.287,5,-0.134699,0\C,9,1.48815,7,118.932,6,-179.619,0\C,10,1.40007,9,119.998,7,54.4601,0\H,11,1.08408,10,119.68,9,2.62315,0\C,11,1.39234,10,121.108,9,-178.495,0\H,13,1.08238,11,120.668,10,-179.32,0\C,13,1.39041,11,119.102,10,0.337057,0\C,15,1.39165,13,121.025,11,0.0503258,0\H,16,1.08231,15,120.143,13,179.5,0\C,16,1.39079,15,119.262,13,-0.353838,0\H,18,1.08286,16,119.157,15,179.746,0\Cl,5,1.74427,3,118.701,2,179.898,0\Cl,6,1.74595,5,121.603,3,-179.885,0\Cl,15,1.75755,13,119.507,11,179.961,0\\\@

 Total job time:  11493.39s(wall), 11492.96s(cpu) 
 Wed Jan 15 20:38:03 2020

        *************************************************************
        *                                                           *
        *  Thank you very much for using Q-Chem.  Have a nice day.  *
        *                                                           *
        *************************************************************
