# Supplementary material for: Quantum Chemical Investigation of Polychlorinated Dibenzodioxins, Dibenzofurans and Biphenyls: Relative Stability and Planarity Analysis
Source: Molecules. 2020 Dec 3;25(23):5697. doi: 10.3390/molecules25235697 (PMC7730433; doi:10.3390/molecules25235697)
Supplement: Supplementary file 1 [file molecules-25-05697-s001.zip › PCB/B3LYP/ClHClClHHHHHH.out]

                  Welcome to Q-Chem
     A Quantum Leap Into The Future Of Chemistry


 Q-Chem 5.2 (devel), Q-Chem, Inc., Pleasanton, CA (2019)

 Yihan Shao,  Zhengting Gan,  E. Epifanovsky,  A. T. B. Gilbert,  M. Wormit,  
 J. Kussmann,  A. W. Lange,  A. Behn,  Jia Deng,  Xintian Feng,  D. Ghosh,  
 M. Goldey,  P. R. Horn,  L. D. Jacobson,  I. Kaliman,  T. Kus,  A. Landau,  
 Jie Liu,  E. I. Proynov,  R. M. Richard,  R. P. Steele,  E. J. Sundstrom,  
 H. L. Woodcock III,  P. M. Zimmerman,  D. Zuev,  B. Albrecht,  E. Alguire,  
 S. A. Baeppler,  D. Barton,  Z. Benda,  Y. A. Bernard,  E. J. Berquist,  
 K. B. Bravaya,  H. Burton,  D. Casanova,  Chun-Min Chang,  Yunqing Chen,  
 A. Chien,  K. D. Closser,  M. P. Coons,  S. Coriani,  S. Dasgupta,  
 A. L. Dempwolff,  M. Diedenhofen,  Hainam Do,  R. G. Edgar,  Po-Tung Fang,  
 S. Faraji,  S. Fatehi,  Qingguo Feng,  K. D. Fenk,  J. Fosso-Tande,  
 J. Gayvert,  Qinghui Ge,  A. Ghysels,  G. Gidofalvi,  J. Gomes,  
 J. Gonthier,  A. Gunina,  D. Hait,  M. W. D. Hanson-Heine,  
 P. H. P. Harbach,  A. W. Hauser,  M. F. Herbst,  J. E. Herr,  
 E. G. Hohenstein,  Z. C. Holden,  Kerwin Hui,  B. C. Huynh,  T.-C. Jagau,  
 Hyunjun Ji,  B. Kaduk,  K. Khistyaev,  Jaehoon Kim,  P. Klunzinger,  K. Koh,  
 D. Kosenkov,  L. Koulias,  T. Kowalczyk,  C. M. Krauter,  A. Kunitsa,  
 Ka Un Lao,  A. Laurent,  K. V. Lawler,  Joonho Lee,  D. Lefrancois,  
 S. Lehtola,  D. S. Levine,  Yi-Pei Li,  You-Sheng Lin,  Fenglai Liu,  
 E. Livshits,  A. Luenser,  P. Manohar,  E. Mansoor,  S. F. Manzer,  
 Shan-Ping Mao,  Yuezhi Mao,  N. Mardirossian,  A. V. Marenich,  
 T. Markovich,  L. A. Martinez-Martinez,  S. A. Maurer,  N. J. Mayhall,  
 S. C. McKenzie,  J.-M. Mewes,  P. Morgante,  A. F. Morrison,  
 J. W. Mullinax,  K. Nanda,  T. S. Nguyen-Beck,  R. Olivares-Amaya,  
 J. A. Parkhill,  Zheng Pei,  T. M. Perrine,  F. Plasser,  P. Pokhilko,  
 S. Prager,  A. Prociuk,  E. Ramos,  D. R. Rehn,  F. Rob,  M. Scheurer,  
 M. Schneider,  N. Sergueev,  S. M. Sharada,  S. Sharma,  D. W. Small,  
 T. Stauch,  T. Stein,  Yu-Chuan Su,  A. J. W. Thom,  A. Tkatchenko,  
 T. Tsuchimochi,  N. M. Tubman,  L. Vogt,  M. L. Vidal,  O. Vydrov,  
 M. A. Watson,  J. Wenzel,  M. de Wergifosse,  T. A. Wesolowski,  A. White,  
 J. Witte,  A. Yamada,  Jun Yang,  K. Yao,  S. Yeganeh,  S. R. Yost,  
 Zhi-Qiang You,  A. Zech,  Igor Ying Zhang,  Xing Zhang,  Yan Zhao,  
 Ying Zhu,  B. R. Brooks,  G. K. L. Chan,  C. J. Cramer,  M. S. Gordon,  
 W. J. Hehre,  A. Klamt,  M. W. Schmidt,  C. D. Sherrill,  D. G. Truhlar,  
 A. Aspuru-Guzik,  R. Baer,  A. T. Bell,  N. A. Besley,  Jeng-Da Chai,  
 A. E. DePrince, III,  R. A. DiStasio Jr.,  A. Dreuw,  B. D. Dunietz,  
 T. R. Furlani,  Chao-Ping Hsu,  Yousung Jung,  Jing Kong,  D. S. Lambrecht,  
 WanZhen Liang,  C. Ochsenfeld,  V. A. Rassolov,  L. V. Slipchenko,  
 J. E. Subotnik,  T. Van Voorhis,  J. M. Herbert,  A. I. Krylov,  
 P. M. W. Gill,  M. Head-Gordon

 Contributors to earlier versions of Q-Chem not listed above: 
 R. D. Adamson,  B. Austin,  J. Baker,  G. J. O. Beran,  K. Brandhorst,  
 S. T. Brown,  E. F. C. Byrd,  A. K. Chakraborty,  C.-L. Cheng,  
 Siu Hung Chien,  D. M. Chipman,  D. L. Crittenden,  H. Dachsel,  
 R. J. Doerksen,  A. D. Dutoi,  L. Fusti-Molnar,  W. A. Goddard III,  
 A. Golubeva-Zadorozhnaya,  S. R. Gwaltney,  G. Hawkins,  A. Heyden,  
 S. Hirata,  G. Kedziora,  F. J. Keil,  C. Kelley,  Jihan Kim,  R. A. King,  
 R. Z. Khaliullin,  P. P. Korambath,  W. Kurlancheek,  A. M. Lee,  M. S. Lee,  
 S. V. Levchenko,  Ching Yeh Lin,  D. Liotard,  R. C. Lochan,  I. Lotan,  
 P. E. Maslen,  N. Nair,  D. P. O'Neill,  D. Neuhauser,  E. Neuscamman,  
 C. M. Oana,  R. Olson,  B. Peters,  R. Peverati,  P. A. Pieniazek,  
 Y. M. Rhee,  J. Ritchie,  M. A. Rohrdanz,  E. Rosta,  N. J. Russ,  
 H. F. Schaefer III,  N. E. Schultz,  N. Shenvi,  A. C. Simmonett,  A. Sodt,  
 D. Stuck,  K. S. Thanthiriwatte,  V. Vanovschi,  Tao Wang,  A. Warshel,  
 C. F. Williams,  Q. Wu,  X. Xu,  W. Zhang

 Please cite Q-Chem as follows:
 Y. Shao et al., Mol. Phys. 113, 184-215 (2015)
 DOI: 10.1080/00268976.2014.952696

 Q-Chem 5.2.1 for Intel X86 EM64T Linux

 Parts of Q-Chem use Armadillo 8.300.2 (Tropical Shenanigans).
 http://arma.sourceforge.net/

 Q-Chem begins on Wed Jan 15 19:30:07 2020  

Host: 
0

     Scratch files written to /scratch/taweetham/qchem25372//
NAlpha2: 130
NElect   130
Mult     1

 Q-Chem warning in module libgen/rem_setup.C, line 2168:

 Setting Thresh to 1e-14


Checking the input file for inconsistencies... 	...done.

--------------------------------------------------------------
User input:
--------------------------------------------------------------
$MOLECULE
0 1
C 
C  1 1.394960
Cl  2 CCl 1 119.528007
C  2 1.386606 1 120.846377 3 178.766605 0
H  4 CH 2 119.698148 1 -179.612229 0
C  4 1.387279 2 120.235871 1 -0.083363 0
Cl  6 CCl 4 120.254637 2 -179.958574 0
C  6 1.387279 4 119.490737 2 0.041992 0
Cl  8 CCl 6 120.064298 4 179.568218 0
C  8 1.386606 6 120.235863 4 0.041336 0
H  10 CH 8 119.614146 6 178.681836 0
C  1 1.488550 2 120.827489 3 1.275929 0
C  12 1.394960 1 120.827496 2 44.635695 0
H  13 CH 12 119.528011 1 1.275194 0
C  13 1.386606 12 120.846392 1 -179.957497 0
H  15 CH 13 119.698155 12 -179.612829 0
C  15 1.387278 13 120.235860 12 -0.083872 0
H  17 CH 15 120.254633 13 -179.958492 0
C  17 1.387279 15 119.490737 13 0.041666 0
H  19 CH 17 120.064293 15 179.568399 0
C  19 1.386606 17 120.235874 15 0.041790 0
H  21 CH 19 119.614152 17 178.681599 0

CH=1.08273
CCl=1.75400
$END

$REM
   JOB_TYPE	OPTIMIZATION
   BASIS	6-311++G**
   METHOD	B3LYP
   SYM_IGNORE	TRUE
   SCF_GUESS_ALWAYS     TRUE
   SYM_IGNORE   TRUE
   S2THRESH     15
   THRESH       15
$END

--------------------------------------------------------------
 ----------------------------------------------------------------
             Standard Nuclear Orientation (Angstroms)
    I     Atom           X                Y                Z
 ----------------------------------------------------------------
    1      C       0.0000000000     0.0000000000     0.0000000000
    2      C       0.0000000000     0.0000000000     1.3949600000
    3      Cl      1.5261815140     0.0000000000     2.2594170471
    4      C      -1.1901880373     0.0256249026     2.1059255403
    5      H      -1.1683702292     0.0315218534     3.1884196336
    6      C      -2.4041742747     0.0535064326     1.4351028665
    7      Cl     -3.9099833729     0.0870232313     2.3339530118
    8      C      -2.4180259722     0.0546630380     0.0478935036
    9      Cl     -3.9445745286     0.0782926128    -0.8155919614
   10      C      -1.2274122092     0.0272853135    -0.6622934626
   11      H      -1.2503451014     0.0068111236    -1.7445869269
   12      C       1.2779219872    -0.0284629571    -0.7628147595
   13      C       2.3095886281    -0.8932703637    -0.3971844912
   14      H       2.1704206894    -1.5663256744     0.4394355459
   15      C       3.5004827568    -0.9194878930    -1.1069450245
   16      H       4.2865586447    -1.6026019117    -0.8107285686
   17      C       3.6821124948    -0.0819958503    -2.1978886372
   18      H       4.6116429624    -0.1026930066    -2.7527300472
   19      C       2.6636000698     0.7822218600    -2.5724593424
   20      H       2.7980411655     1.4448431951    -3.4181323354
   21      C       1.4736782845     0.8090230106    -1.8610916159
   22      H       0.6936781770     1.5025559907    -2.1490431582
 ----------------------------------------------------------------
 Nuclear Repulsion Energy =        1206.66271080 hartrees
 There are       65 alpha and       65 beta electrons
 Requested basis set is 6-311++G(d,p)
 There are 146 shells and 403 basis functions

 Total QAlloc Memory Limit   2000 MB
 Mega-Array Size       188 MB
 MEM_STATIC part       192 MB
 A cutoff of  1.0D-15 yielded   8724 shell pairs
 There are     70248 function pairs (     75428 Cartesian)
 Smallest overlap matrix eigenvalue = 3.54E-07
 Linear dependence detected in AO basis
 Number of orthogonalized atomic orbitals = 400
 Maximum deviation from orthogonality = 2.171E-10

 Scale SEOQF with 1.000000e-01/1.000000e-01/1.000000e-01

 Standard Electronic Orientation quadrupole field applied
 Nucleus-field energy     =    -0.0000000049 hartrees
 Guess from superposition of atomic densities
 Warning:  Energy on first SCF cycle will be non-variational
 SAD guess density has 130.000000 electrons

 -----------------------------------------------------------------------
  General SCF calculation program by
  Eric Jon Sundstrom, Paul Horn, Yuezhi Mao, Dmitri Zuev, Alec White,
  David Stuck, Shaama M.S., Shane Yost, Joonho Lee, David Small,
  Daniel Levine, Susi Lehtola, Hugh Burton, Evgeny Epifanovsky,
  Bang C. Huynh
 -----------------------------------------------------------------------
 Exchange:     0.2000 Hartree-Fock + 0.0800 Slater + 0.7200 B88
 Correlation:  0.1900 VWN1RPA + 0.8100 LYP
 Using SG-1 standard quadrature grid
 A restricted SCF calculation will be
 performed using DIIS
 SCF converges when DIIS error is below 1.0e-08
 ---------------------------------------
  Cycle       Energy         DIIS error
 ---------------------------------------
    1   -1845.9123834509      3.17e-02  
    2   -1842.1015070805      2.81e-03  
    3   -1842.0364775571      3.28e-03  
    4   -1842.2687845402      4.78e-04  
    5   -1842.2715814706      3.20e-04  
    6   -1842.2735950897      9.84e-05  
    7   -1842.2737780754      2.89e-05  
    8   -1842.2737938633      9.55e-06  
    9   -1842.2737956474      2.54e-06  
   10   -1842.2737957709      9.24e-07  
   11   -1842.2737957892      2.69e-07  
   12   -1842.2737957905      1.22e-07  
   13   -1842.2737957910      3.08e-08  
   14   -1842.2737957909      1.45e-08  
   15   -1842.2737957908      3.65e-09  Convergence criterion met
 ---------------------------------------
 SCF time:   CPU 497.00s  wall 497.00s 
 SCF   energy in the final basis set =    -1842.2737957908
 Total energy in the final basis set =    -1842.2737957908

 --------------------------------------------------------------

                    Orbital Energies (a.u.)
 --------------------------------------------------------------

 Alpha MOs
 -- Occupied --
********-101.5693-101.5680 -10.2659 -10.2636 -10.2611 -10.2217 -10.2161
-10.2132 -10.2026 -10.1895 -10.1869 -10.1868 -10.1863 -10.1856  -9.4856
 -9.4838  -9.4833  -7.2505  -7.2486  -7.2479  -7.2405  -7.2397  -7.2387
 -7.2382  -7.2380  -7.2374  -0.9423  -0.9050  -0.8775  -0.8704  -0.8419
 -0.7968  -0.7645  -0.7583  -0.7344  -0.6586  -0.6363  -0.6202  -0.5974
 -0.5475  -0.5276  -0.5185  -0.4900  -0.4716  -0.4697  -0.4599  -0.4497
 -0.4441  -0.4366  -0.4140  -0.4088  -0.3914  -0.3844  -0.3686  -0.3633
 -0.3603  -0.3453  -0.3319  -0.3278  -0.3196  -0.2918  -0.2703  -0.2689
 -0.2488
 -- Virtual --
 -0.0608  -0.0495  -0.0314  -0.0230  -0.0113  -0.0094  -0.0007   0.0024
  0.0094   0.0155   0.0262   0.0305   0.0313   0.0389   0.0422   0.0513
  0.0560   0.0635   0.0661   0.0742   0.0783   0.0814   0.0880   0.0939
  0.0970   0.1018   0.1032   0.1061   0.1103   0.1116   0.1153   0.1181
  0.1196   0.1217   0.1240   0.1262   0.1317   0.1336   0.1368   0.1395
  0.1429   0.1469   0.1522   0.1567   0.1582   0.1595   0.1665   0.1689
  0.1761   0.1794   0.1917   0.1956   0.1960   0.2005   0.2064   0.2083
  0.2165   0.2220   0.2246   0.2300   0.2340   0.2372   0.2427   0.2465
  0.2478   0.2531   0.2551   0.2628   0.2634   0.2696   0.2743   0.2780
  0.2846   0.2879   0.2892   0.2948   0.2981   0.3016   0.3110   0.3146
  0.3209   0.3227   0.3295   0.3359   0.3373   0.3559   0.3646   0.3751
  0.3889   0.4087   0.4253   0.4461   0.4488   0.4571   0.4695   0.4789
  0.4838   0.4908   0.4990   0.5120   0.5229   0.5350   0.5381   0.5402
  0.5445   0.5529   0.5611   0.5650   0.5782   0.5874   0.5917   0.5961
  0.5985   0.5998   0.6093   0.6180   0.6282   0.6308   0.6419   0.6458
  0.6599   0.6679   0.6798   0.6877   0.6989   0.7010   0.7136   0.7204
  0.7219   0.7276   0.7517   0.7649   0.7687   0.7872   0.8059   0.8170
  0.8229   0.8325   0.8393   0.8454   0.8492   0.8514   0.8521   0.8622
  0.8658   0.8664   0.8761   0.8815   0.8871   0.8954   0.9016   0.9096
  0.9172   0.9207   0.9230   0.9321   0.9417   0.9484   0.9607   0.9644
  0.9736   0.9936   1.0011   1.0037   1.0166   1.0273   1.0423   1.0563
  1.0613   1.0883   1.1004   1.1243   1.1304   1.1430   1.1583   1.1950
  1.2208   1.2357   1.2511   1.2674   1.2761   1.3005   1.3123   1.3280
  1.3399   1.3594   1.3917   1.4592   1.4860   1.5044   1.5148   1.5180
  1.5352   1.5540   1.5554   1.5651   1.5714   1.5796   1.6137   1.6273
  1.6497   1.6557   1.6741   1.6801   1.6975   1.7270   1.7362   1.7474
  1.7739   1.7821   1.7996   1.8300   1.8427   1.8727   1.8813   1.8904
  1.9081   1.9313   1.9321   1.9413   1.9571   1.9598   1.9698   1.9759
  1.9924   2.0216   2.0242   2.0514   2.0631   2.0857   2.0931   2.1252
  2.1489   2.1982   2.2349   2.2422   2.2607   2.2901   2.2992   2.3051
  2.3226   2.3534   2.3869   2.3929   2.4291   2.4404   2.4455   2.4653
  2.4669   2.4946   2.5023   2.5316   2.5810   2.5937   2.6064   2.6375
  2.6473   2.6650   2.6699   2.6859   2.7066   2.7159   2.7268   2.7418
  2.7522   2.7628   2.7701   2.7820   2.7879   2.8074   2.8160   2.8368
  2.8509   2.8642   2.8784   2.8961   2.9357   2.9502   2.9829   3.0153
  3.0728   3.0878   3.0988   3.1421   3.1593   3.2042   3.2212   3.2793
  3.3499   3.3697   3.3900   3.4899   3.5092   3.5315   3.5486   3.6421
  3.6791   3.7785   3.8291   3.9222   3.9942   4.0424   4.1216   4.1533
  4.1598   4.4283   4.8171   4.8534   9.7531   9.8036   9.8168  23.4104
 23.6586  23.8416  23.9086  23.9529  23.9763  24.0060  24.0555  24.0865
 24.1114  24.1264  24.2097  25.7891  25.8662  25.9221  26.1184  26.1294
 26.3456  26.5152  26.7202  26.8224 215.7436 215.8008 215.8193
 --------------------------------------------------------------

          Ground-State Mulliken Net Atomic Charges

     Atom                 Charge (a.u.)
  ----------------------------------------
      1 C                     0.144343
      2 C                    -0.021134
      3 Cl                    0.495445
      4 C                    -1.249962
      5 H                     0.226121
      6 C                    -0.028543
      7 Cl                    0.517328
      8 C                     0.590567
      9 Cl                    0.592295
     10 C                    -0.973117
     11 H                     0.217628
     12 C                     1.068467
     13 C                    -0.985661
     14 H                     0.156629
     15 C                    -0.205517
     16 H                     0.173105
     17 C                    -0.514780
     18 H                     0.157849
     19 C                    -0.030672
     20 H                     0.174489
     21 C                    -0.658944
     22 H                     0.154064
  ----------------------------------------
  Sum of atomic charges =     0.000000

 -----------------------------------------------------------------
                    Cartesian Multipole Moments
 -----------------------------------------------------------------
    Charge (ESU x 10^10)
                -0.0000
    Dipole Moment (Debye)
         X       1.8774      Y      -0.1041      Z      -1.0030
       Tot       2.1311
    Quadrupole Moments (Debye-Ang)
        XX    -109.0500     XY      -2.1187     YY    -108.2795
        XZ      -2.6717     YZ      -3.3560     ZZ    -103.5713
    Octopole Moments (Debye-Ang^2)
       XXX     149.3965    XXY     -12.9144    XYY      36.7107
       YYY      -3.3849    XXZ     -38.1076    XYZ      -5.5657
       YYZ     -21.1087    XZZ      38.3679    YZZ       9.3366
       ZZZ     -60.7988
    Hexadecapole Moments (Debye-Ang^3)
      XXXX   -4551.8919   XXXY      24.7325   XXYY    -829.9172
      XYYY      74.5025   YYYY    -262.5033   XXXZ     546.8169
      XXYZ       4.7184   XYYZ     207.6900   YYYZ      30.3937
      XXZZ   -1047.2710   XYZZ      48.7089   YYZZ    -370.4299
      XZZZ     567.5541   YZZZ       5.4429   ZZZZ   -1908.1357
 -----------------------------------------------------------------
 Calculating analytic gradient of the SCF energy
 Gradient of SCF Energy
            1           2           3           4           5           6
    1  -0.0125976   0.0028873   0.0063549  -0.0025800   0.0009618   0.0055907
    2   0.0011019   0.0005221  -0.0057289  -0.0002742  -0.0001396  -0.0001034
    3   0.0072917  -0.0001412  -0.0152175  -0.0104665   0.0003674  -0.0046732
            7           8           9          10          11          12
    1  -0.0055960   0.0077059  -0.0036220   0.0002744   0.0005933   0.0052691
    2   0.0002217  -0.0003374   0.0000381  -0.0000581   0.0001113  -0.0008127
    3  -0.0024413   0.0076980   0.0027063   0.0007486  -0.0004201   0.0014307
           13          14          15          16          17          18
    1  -0.0007781  -0.0017131  -0.0017233  -0.0005983  -0.0039868  -0.0009187
    2   0.0088747   0.0008273   0.0035404   0.0009480  -0.0006902  -0.0001395
    3   0.0009360   0.0042286  -0.0014409  -0.0003627   0.0026480   0.0004666
           19          20          21          22
    1  -0.0010972   0.0000364   0.0045906   0.0009469
    2  -0.0032749  -0.0007067  -0.0029933  -0.0009267
    3   0.0043947   0.0008782   0.0009747   0.0003939
 Max gradient component =       1.522E-02
 RMS gradient           =       4.112E-03
 Gradient time:  CPU 163.25 s  wall 163.26 s
 Geometry Optimization Parameters
   NAtoms,    NIC,     NZ,  NCons,   NDum,   NFix, NCnnct, MaxDiis
       22     155      22       0       0       0       0       0


** GEOMETRY OPTIMIZATION IN DELOCALIZED INTERNAL COORDINATES **
   Searching for a Minimum

   Optimization Cycle:   1

                       Coordinates (Angstroms)
     ATOM                X               Y               Z
      1  C         0.0000000000    0.0000000000    0.0000000000
      2  C         0.0000000000    0.0000000000    1.3949600000
      3  Cl        1.5261815140    0.0000000000    2.2594170471
      4  C        -1.1901880373    0.0256249026    2.1059255403
      5  H        -1.1683702292    0.0315218534    3.1884196336
      6  C        -2.4041742747    0.0535064326    1.4351028665
      7  Cl       -3.9099833729    0.0870232313    2.3339530118
      8  C        -2.4180259722    0.0546630380    0.0478935036
      9  Cl       -3.9445745286    0.0782926128   -0.8155919614
     10  C        -1.2274122092    0.0272853135   -0.6622934626
     11  H        -1.2503451014    0.0068111236   -1.7445869269
     12  C         1.2779219872   -0.0284629571   -0.7628147595
     13  C         2.3095886281   -0.8932703637   -0.3971844912
     14  H         2.1704206894   -1.5663256744    0.4394355459
     15  C         3.5004827568   -0.9194878930   -1.1069450245
     16  H         4.2865586447   -1.6026019117   -0.8107285686
     17  C         3.6821124948   -0.0819958503   -2.1978886372
     18  H         4.6116429624   -0.1026930066   -2.7527300472
     19  C         2.6636000698    0.7822218600   -2.5724593424
     20  H         2.7980411655    1.4448431951   -3.4181323354
     21  C         1.4736782845    0.8090230106   -1.8610916159
     22  H         0.6936781770    1.5025559907   -2.1490431582
   Point Group: c1    Number of degrees of freedom:    60


   Energy is  -1842.273795791


 Attempting to generate delocalized internal coordinates
 Initial Hessian constructed with Jon Baker's OPTIMIZE code

 60 Hessian modes will be used to form the next step
  Hessian Eigenvalues:
     0.010693    0.019215    0.019215    0.023207    0.023207    0.023578
     0.023580    0.023676    0.023679    0.023938    0.023938    0.024090
     0.024090    0.024114    0.024114    0.024135    0.024135    0.024142
     0.024143    0.159962    0.159966    0.159968    0.159995    0.159995
     0.159996    0.160000    0.220001    0.220003    0.230002    0.234725
     0.239747    0.249943    0.249992    0.250000    0.250000    0.250000
     0.250000    0.301033    0.301033    0.301033    0.336089    0.356665
     0.356665    0.356665    0.356665    0.356665    0.356665    0.356665
     0.428240    0.429243    0.429813    0.432964    0.467748    0.467798
     0.472114    0.472167    0.478203    0.478204    0.479142    0.479142

 Minimum search - taking simple RFO step
 Searching for Lamda that Minimizes Along All modes
 Value Taken    Lamda =  -0.02634969
 Calculated Step too Large.  Step scaled by  0.589528
 Step Taken.  Stepsize is  0.300000

                             Maximum     Tolerance    Cnvgd?
         Gradient           0.049164      0.000300      NO
         Displacement       0.216767      0.001200      NO
         Energy change     *********      0.000001      NO


 New Cartesian Coordinates Obtained by Inverse Iteration

 Displacement from previous Coordinates is:  1.352113
 ----------------------------------------------------------------
             Standard Nuclear Orientation (Angstroms)
    I     Atom           X                Y                Z
 ----------------------------------------------------------------
    1      C       0.0590941747    -0.0086944159     0.0878378013
    2      C      -0.0222215523     0.0622562222     1.4948124191
    3      Cl      1.3937005866     0.2158534146     2.5217904097
    4      C      -1.2529527357     0.0963466039     2.1381855327
    5      H      -1.2906408091     0.1651758931     3.2177542406
    6      C      -2.4343052763     0.0639432790     1.4111324561
    7      Cl     -3.9649931580     0.1095351648     2.2593965720
    8      C      -2.3778637830     0.0088055538     0.0216563169
    9      Cl     -3.8405006236    -0.0326604026    -0.9423986557
   10      C      -1.1475599551    -0.0226510395    -0.6190818641
   11      H      -1.1223709173    -0.0881735693    -1.6992017578
   12      C       1.3266347121    -0.0453183627    -0.7040548755
   13      C       2.3481134379    -0.9709271686    -0.4544578278
   14      H       2.2323803876    -1.7035948272     0.3309506313
   15      C       3.4987535904    -0.9902094176    -1.2334089248
   16      H       4.2728530122    -1.7196483588    -1.0260769221
   17      C       3.6539308512    -0.0893926346    -2.2818851779
   18      H       4.5520437339    -0.1053268030    -2.8878987843
   19      C       2.6420403217     0.8243760313    -2.5525906890
   20      H       2.7497291404     1.5299794047    -3.3679435968
   21      C       1.4898726971     0.8403942935    -1.7751217509
   22      H       0.7150958132     1.5684660466    -1.9857787352
 ----------------------------------------------------------------
 Nuclear Repulsion Energy =        1197.08032050 hartrees
 There are       65 alpha and       65 beta electrons
 Applying Cartesian multipole field
    Component          Value
    ---------          -----
     (2,0,0)        1.00000E-11
     (0,2,0)        2.00000E-11
     (0,0,2)       -3.00000E-11
 Nucleus-field energy     =    -0.0000000074 hartrees
 Requested basis set is 6-311++G(d,p)
 There are 146 shells and 403 basis functions
 A cutoff of  1.0D-15 yielded   8692 shell pairs
 There are     69933 function pairs (     75074 Cartesian)
 Smallest overlap matrix eigenvalue = 3.48E-07
 Linear dependence detected in AO basis
 Number of orthogonalized atomic orbitals = 400
 Maximum deviation from orthogonality = 3.050E-10
 Guess from superposition of atomic densities
 Warning:  Energy on first SCF cycle will be non-variational
 SAD guess density has 130.000000 electrons

 -----------------------------------------------------------------------
  General SCF calculation program by
  Eric Jon Sundstrom, Paul Horn, Yuezhi Mao, Dmitri Zuev, Alec White,
  David Stuck, Shaama M.S., Shane Yost, Joonho Lee, David Small,
  Daniel Levine, Susi Lehtola, Hugh Burton, Evgeny Epifanovsky,
  Bang C. Huynh
 -----------------------------------------------------------------------
 Exchange:     0.2000 Hartree-Fock + 0.0800 Slater + 0.7200 B88
 Correlation:  0.1900 VWN1RPA + 0.8100 LYP
 Using SG-1 standard quadrature grid
 A restricted SCF calculation will be
 performed using DIIS
 SCF converges when DIIS error is below 1.0e-08
 ---------------------------------------
  Cycle       Energy         DIIS error
 ---------------------------------------
    1   -1845.8189422909      3.14e-02  
    2   -1842.1114706495      2.77e-03  
    3   -1842.0517572957      3.22e-03  
    4   -1842.2745561179      4.49e-04  
    5   -1842.2771264688      2.90e-04  
    6   -1842.2787383232      1.01e-04  
    7   -1842.2789367184      2.88e-05  
    8   -1842.2789525359      9.41e-06  
    9   -1842.2789542508      2.73e-06  
   10   -1842.2789543983      8.76e-07  
   11   -1842.2789544142      2.88e-07  
   12   -1842.2789544158      1.16e-07  
   13   -1842.2789544159      3.04e-08  
   14   -1842.2789544161      1.40e-08  
   15   -1842.2789544162      3.52e-09  Convergence criterion met
 ---------------------------------------
 SCF time:   CPU 492.68s  wall 492.00s 
 SCF   energy in the final basis set =    -1842.2789544162
 Total energy in the final basis set =    -1842.2789544162

 --------------------------------------------------------------

                    Orbital Energies (a.u.)
 --------------------------------------------------------------

 Alpha MOs
 -- Occupied --
********-101.5699-101.5688 -10.2661 -10.2638 -10.2636 -10.2252 -10.2148
-10.2124 -10.2067 -10.1911 -10.1905 -10.1892 -10.1888 -10.1883  -9.4860
 -9.4844  -9.4835  -7.2508  -7.2492  -7.2482  -7.2409  -7.2401  -7.2393
 -7.2385  -7.2384  -7.2377  -0.9401  -0.9010  -0.8789  -0.8718  -0.8403
 -0.7957  -0.7650  -0.7567  -0.7332  -0.6555  -0.6382  -0.6202  -0.5972
 -0.5471  -0.5255  -0.5174  -0.4905  -0.4721  -0.4701  -0.4587  -0.4497
 -0.4422  -0.4363  -0.4146  -0.4071  -0.3902  -0.3827  -0.3688  -0.3636
 -0.3607  -0.3442  -0.3309  -0.3298  -0.3219  -0.2898  -0.2716  -0.2694
 -0.2510
 -- Virtual --
 -0.0598  -0.0498  -0.0313  -0.0242  -0.0142  -0.0113   0.0002   0.0022
  0.0089   0.0148   0.0254   0.0290   0.0307   0.0384   0.0423   0.0511
  0.0544   0.0632   0.0669   0.0737   0.0772   0.0817   0.0883   0.0932
  0.0971   0.1018   0.1031   0.1050   0.1102   0.1108   0.1148   0.1174
  0.1191   0.1212   0.1237   0.1258   0.1298   0.1327   0.1348   0.1379
  0.1385   0.1452   0.1497   0.1522   0.1574   0.1579   0.1622   0.1695
  0.1773   0.1796   0.1876   0.1916   0.1955   0.2007   0.2063   0.2071
  0.2169   0.2212   0.2249   0.2269   0.2334   0.2378   0.2436   0.2465
  0.2484   0.2506   0.2543   0.2640   0.2673   0.2692   0.2718   0.2747
  0.2806   0.2856   0.2898   0.2917   0.2969   0.2987   0.3085   0.3120
  0.3173   0.3183   0.3283   0.3294   0.3367   0.3546   0.3647   0.3707
  0.3866   0.4089   0.4205   0.4461   0.4476   0.4569   0.4708   0.4775
  0.4837   0.4883   0.4956   0.5092   0.5234   0.5332   0.5358   0.5369
  0.5472   0.5575   0.5608   0.5623   0.5776   0.5839   0.5876   0.5898
  0.5958   0.5987   0.6131   0.6172   0.6189   0.6290   0.6389   0.6568
  0.6600   0.6688   0.6795   0.6921   0.6967   0.7103   0.7165   0.7202
  0.7231   0.7274   0.7469   0.7605   0.7638   0.7883   0.8069   0.8148
  0.8217   0.8354   0.8380   0.8449   0.8487   0.8500   0.8513   0.8592
  0.8615   0.8669   0.8747   0.8764   0.8870   0.8907   0.8958   0.9012
  0.9165   0.9208   0.9242   0.9275   0.9392   0.9424   0.9549   0.9606
  0.9667   0.9770   0.9926   1.0003   1.0177   1.0187   1.0420   1.0576
  1.0599   1.0772   1.1032   1.1231   1.1244   1.1330   1.1559   1.1922
  1.2162   1.2304   1.2425   1.2633   1.2780   1.2984   1.3080   1.3219
  1.3397   1.3658   1.3925   1.4504   1.4849   1.4992   1.5106   1.5144
  1.5326   1.5496   1.5507   1.5641   1.5699   1.5762   1.6053   1.6265
  1.6452   1.6477   1.6747   1.6795   1.7007   1.7296   1.7329   1.7382
  1.7680   1.7741   1.8069   1.8281   1.8378   1.8675   1.8722   1.8953
  1.9016   1.9225   1.9283   1.9440   1.9492   1.9603   1.9645   1.9686
  1.9896   2.0151   2.0203   2.0436   2.0531   2.0803   2.0891   2.1238
  2.1389   2.2014   2.2253   2.2408   2.2531   2.2835   2.2951   2.2969
  2.3227   2.3510   2.3770   2.3917   2.4295   2.4402   2.4432   2.4576
  2.4614   2.4867   2.4985   2.5284   2.5657   2.5858   2.6008   2.6311
  2.6520   2.6539   2.6653   2.6840   2.7018   2.7102   2.7229   2.7350
  2.7465   2.7520   2.7706   2.7746   2.7894   2.7937   2.8070   2.8316
  2.8486   2.8564   2.8697   2.8942   2.9289   2.9409   2.9809   3.0049
  3.0679   3.0720   3.0933   3.1413   3.1445   3.1870   3.2103   3.2673
  3.3438   3.3552   3.3787   3.4838   3.4991   3.5221   3.5419   3.6264
  3.6713   3.7808   3.8259   3.9152   3.9897   4.0384   4.1241   4.1462
  4.1482   4.4095   4.8068   4.8441   9.7569   9.7964   9.8062  23.4121
 23.6556  23.8321  23.8925  23.9350  23.9648  23.9856  24.0493  24.0734
 24.0973  24.1140  24.1930  25.7873  25.8672  25.8916  26.0965  26.1359
 26.2910  26.5076  26.6853  26.7981 215.7481 215.7922 215.8052
 --------------------------------------------------------------

          Ground-State Mulliken Net Atomic Charges

     Atom                 Charge (a.u.)
  ----------------------------------------
      1 C                     0.172532
      2 C                     0.146808
      3 Cl                    0.476903
      4 C                    -1.266492
      5 H                     0.224721
      6 C                     0.050357
      7 Cl                    0.510664
      8 C                     0.606304
      9 Cl                    0.591206
     10 C                    -1.236073
     11 H                     0.227228
     12 C                     1.024345
     13 C                    -0.979770
     14 H                     0.155893
     15 C                    -0.161487
     16 H                     0.174523
     17 C                    -0.489306
     18 H                     0.158334
     19 C                    -0.035345
     20 H                     0.177276
     21 C                    -0.693151
     22 H                     0.164531
  ----------------------------------------
  Sum of atomic charges =     0.000000

 -----------------------------------------------------------------
                    Cartesian Multipole Moments
 -----------------------------------------------------------------
    Charge (ESU x 10^10)
                -0.0000
    Dipole Moment (Debye)
         X       1.8687      Y      -0.1334      Z      -1.1183
       Tot       2.1818
    Quadrupole Moments (Debye-Ang)
        XX    -109.3004     XY      -2.4586     YY    -107.6907
        XZ      -3.7891     YZ      -3.0060     ZZ    -103.5943
    Octopole Moments (Debye-Ang^2)
       XXX     147.8712    XXY     -14.7740    XYY      38.9361
       YYY      -7.6913    XXZ     -41.1184    XYZ      -5.0468
       YYZ     -23.3023    XZZ      39.4186    YZZ       8.5827
       ZZZ     -63.4742
    Hexadecapole Moments (Debye-Ang^3)
      XXXX   -4511.7445   XXXY       4.4148   XXYY    -816.5837
      XYYY      53.0601   YYYY    -281.2471   XXXZ     528.7095
      XXYZ      -1.1371   XYYZ     202.1431   YYYZ      -8.5754
      XXZZ   -1043.1819   XYZZ      42.8827   YYZZ    -390.3640
      XZZZ     557.5083   YZZZ     -26.8696   ZZZZ   -2007.5384
 -----------------------------------------------------------------
 Calculating analytic gradient of the SCF energy
 Gradient of SCF Energy
            1           2           3           4           5           6
    1  -0.0068577   0.0018502  -0.0018858  -0.0007474   0.0003968   0.0039597
    2   0.0005117  -0.0013428   0.0014122  -0.0000886   0.0000288  -0.0001895
    3  -0.0013947   0.0058560   0.0025071  -0.0045560   0.0005534  -0.0012685
            7           8           9          10          11          12
    1  -0.0029469   0.0050589  -0.0020721   0.0006688   0.0002397   0.0007445
    2   0.0001788   0.0000308  -0.0001189   0.0017413   0.0001506  -0.0001432
    3  -0.0003833   0.0038695   0.0000582  -0.0005454  -0.0002621  -0.0021775
           13          14          15          16          17          18
    1   0.0024291   0.0003519  -0.0010573  -0.0001414  -0.0017053  -0.0003879
    2   0.0012524   0.0001496   0.0014048   0.0003073   0.0001573  -0.0000640
    3  -0.0018608  -0.0028703  -0.0000589  -0.0002685   0.0012483   0.0000389
           19          20          21          22
    1  -0.0001266   0.0001675   0.0018751   0.0001860
    2  -0.0012575  -0.0002886  -0.0034609  -0.0003714
    3   0.0016942   0.0002846  -0.0003437  -0.0001205
 Max gradient component =       6.858E-03
 RMS gradient           =       1.948E-03
 Gradient time:  CPU 160.53 s  wall 160.53 s
 Geometry Optimization Parameters
   NAtoms,    NIC,     NZ,  NCons,   NDum,   NFix, NCnnct, MaxDiis
       22     155      22       0       0       0       0       0

 Cartesian Hessian Update
 Hessian updated using BFGS update


** GEOMETRY OPTIMIZATION IN DELOCALIZED INTERNAL COORDINATES **
   Searching for a Minimum

   Optimization Cycle:   2

                       Coordinates (Angstroms)
     ATOM                X               Y               Z
      1  C         0.0590941747   -0.0086944159    0.0878378013
      2  C        -0.0222215523    0.0622562222    1.4948124191
      3  Cl        1.3937005866    0.2158534146    2.5217904097
      4  C        -1.2529527357    0.0963466039    2.1381855327
      5  H        -1.2906408091    0.1651758931    3.2177542406
      6  C        -2.4343052763    0.0639432790    1.4111324561
      7  Cl       -3.9649931580    0.1095351648    2.2593965720
      8  C        -2.3778637830    0.0088055538    0.0216563169
      9  Cl       -3.8405006236   -0.0326604026   -0.9423986557
     10  C        -1.1475599551   -0.0226510395   -0.6190818641
     11  H        -1.1223709173   -0.0881735693   -1.6992017578
     12  C         1.3266347121   -0.0453183627   -0.7040548755
     13  C         2.3481134379   -0.9709271686   -0.4544578278
     14  H         2.2323803876   -1.7035948272    0.3309506313
     15  C         3.4987535904   -0.9902094176   -1.2334089248
     16  H         4.2728530122   -1.7196483588   -1.0260769221
     17  C         3.6539308512   -0.0893926346   -2.2818851779
     18  H         4.5520437339   -0.1053268030   -2.8878987843
     19  C         2.6420403217    0.8243760313   -2.5525906890
     20  H         2.7497291404    1.5299794047   -3.3679435968
     21  C         1.4898726971    0.8403942935   -1.7751217509
     22  H         0.7150958132    1.5684660466   -1.9857787352
   Point Group: c1    Number of degrees of freedom:    60


   Energy is  -1842.278954416

 Hessian updated using BFGS update

 53 Hessian modes will be used to form the next step
  Hessian Eigenvalues:
     0.013048    0.019214    0.020093    0.023196    0.023309    0.023577
     0.023642    0.023676    0.023935    0.023938    0.024088    0.024090
     0.024113    0.024114    0.024135    0.024135    0.024142    0.024143
     0.027483    0.159909    0.159966    0.159974    0.159995    0.159996
     0.160000    0.160248    0.220000    0.220015    0.229830    0.233887
     0.237940    0.246733    0.249964    0.249994    0.250000    0.300092
     0.300980    0.328443    0.354360    0.356546    0.378086    0.428445
     0.429231    0.430281    0.454260    0.464592    0.467780    0.471792
     0.477712    0.478177    0.478265    0.479097    0.548761

 Minimum search - taking simple RFO step
 Searching for Lamda that Minimizes Along All modes
 Value Taken    Lamda =  -0.00123271
 Step Taken.  Stepsize is  0.152867

                             Maximum     Tolerance    Cnvgd?
         Gradient           0.011130      0.000300      NO
         Displacement       0.094375      0.001200      NO
         Energy change     -0.005159      0.000001      NO


 New Cartesian Coordinates Obtained by Inverse Iteration

 Displacement from previous Coordinates is:  0.468328
 ----------------------------------------------------------------
             Standard Nuclear Orientation (Angstroms)
    I     Atom           X                Y                Z
 ----------------------------------------------------------------
    1      C       0.0503388353     0.0029317405     0.0649973077
    2      C      -0.0202979194     0.0975539644     1.4650449831
    3      Cl      1.4213835332     0.2582797609     2.4544911343
    4      C      -1.2414019169     0.1222031355     2.1302404083
    5      H      -1.2666565808     0.2043983237     3.2084926241
    6      C      -2.4337399712     0.0579137610     1.4180780335
    7      Cl     -3.9397255902     0.0879869689     2.3022015586
    8      C      -2.3949218275    -0.0261114665     0.0245045602
    9      Cl     -3.8565450681    -0.1122888178    -0.9330400368
   10      C      -1.1669257093    -0.0537704794    -0.6265013393
   11      H      -1.1532287388    -0.1460381975    -1.7045101086
   12      C       1.3175735304    -0.0317067792    -0.7169316642
   13      C       2.3140246276    -0.9846642300    -0.4673752040
   14      H       2.1758273003    -1.7164908985     0.3189359793
   15      C       3.4720497014    -1.0171131281    -1.2388469324
   16      H       4.2289175808    -1.7660080536    -1.0343854056
   17      C       3.6587292563    -0.0968921598    -2.2697542051
   18      H       4.5646210354    -0.1206181061    -2.8647647321
   19      C       2.6730081596     0.8531719479    -2.5299562524
   20      H       2.8079140780     1.5757299836    -3.3269756046
   21      C       1.5119824405     0.8830641695    -1.7615335659
   22      H       0.7579068921     1.6370034682    -1.9587947202
 ----------------------------------------------------------------
 Nuclear Repulsion Energy =        1197.45733460 hartrees
 There are       65 alpha and       65 beta electrons
 Applying Cartesian multipole field
    Component          Value
    ---------          -----
     (2,0,0)        1.00000E-11
     (0,2,0)        2.00000E-11
     (0,0,2)       -3.00000E-11
 Nucleus-field energy     =    -0.0000000068 hartrees
 Requested basis set is 6-311++G(d,p)
 There are 146 shells and 403 basis functions
 A cutoff of  1.0D-15 yielded   8698 shell pairs
 There are     70037 function pairs (     75196 Cartesian)
 Smallest overlap matrix eigenvalue = 3.58E-07
 Linear dependence detected in AO basis
 Number of orthogonalized atomic orbitals = 400
 Maximum deviation from orthogonality = 1.949E-10
 Guess from superposition of atomic densities
 Warning:  Energy on first SCF cycle will be non-variational
 SAD guess density has 130.000000 electrons

 -----------------------------------------------------------------------
  General SCF calculation program by
  Eric Jon Sundstrom, Paul Horn, Yuezhi Mao, Dmitri Zuev, Alec White,
  David Stuck, Shaama M.S., Shane Yost, Joonho Lee, David Small,
  Daniel Levine, Susi Lehtola, Hugh Burton, Evgeny Epifanovsky,
  Bang C. Huynh
 -----------------------------------------------------------------------
 Exchange:     0.2000 Hartree-Fock + 0.0800 Slater + 0.7200 B88
 Correlation:  0.1900 VWN1RPA + 0.8100 LYP
 Using SG-1 standard quadrature grid
 A restricted SCF calculation will be
 performed using DIIS
 SCF converges when DIIS error is below 1.0e-08
 ---------------------------------------
  Cycle       Energy         DIIS error
 ---------------------------------------
    1   -1845.7990141232      3.14e-02  
    2   -1842.1137237813      2.76e-03  
    3   -1842.0537387098      3.20e-03  
    4   -1842.2746651597      4.77e-04  
    5   -1842.2774491321      3.20e-04  
    6   -1842.2794671023      9.78e-05  
    7   -1842.2796482935      2.94e-05  
    8   -1842.2796649239      9.19e-06  
    9   -1842.2796665472      2.71e-06  
   10   -1842.2796666920      8.69e-07  
   11   -1842.2796667077      2.90e-07  
   12   -1842.2796667095      1.17e-07  
   13   -1842.2796667098      3.13e-08  
   14   -1842.2796667097      1.43e-08  
   15   -1842.2796667096      3.50e-09  Convergence criterion met
 ---------------------------------------
 SCF time:   CPU 477.15s  wall 477.00s 
 SCF   energy in the final basis set =    -1842.2796667096
 Total energy in the final basis set =    -1842.2796667096

 --------------------------------------------------------------

                    Orbital Energies (a.u.)
 --------------------------------------------------------------

 Alpha MOs
 -- Occupied --
********-101.5705-101.5678 -10.2668 -10.2643 -10.2628 -10.2238 -10.2149
-10.2127 -10.2062 -10.1918 -10.1909 -10.1899 -10.1895 -10.1890  -9.4863
 -9.4850  -9.4825  -7.2512  -7.2499  -7.2473  -7.2412  -7.2405  -7.2399
 -7.2392  -7.2374  -7.2367  -0.9397  -0.9013  -0.8784  -0.8723  -0.8394
 -0.7951  -0.7644  -0.7560  -0.7326  -0.6553  -0.6371  -0.6205  -0.5966
 -0.5464  -0.5254  -0.5173  -0.4901  -0.4721  -0.4707  -0.4583  -0.4492
 -0.4418  -0.4362  -0.4148  -0.4073  -0.3891  -0.3821  -0.3682  -0.3644
 -0.3614  -0.3433  -0.3303  -0.3290  -0.3234  -0.2879  -0.2713  -0.2689
 -0.2514
 -- Virtual --
 -0.0588  -0.0500  -0.0307  -0.0240  -0.0154  -0.0115   0.0002   0.0026
  0.0091   0.0144   0.0251   0.0289   0.0306   0.0381   0.0428   0.0509
  0.0545   0.0633   0.0668   0.0737   0.0766   0.0820   0.0885   0.0932
  0.0969   0.1018   0.1035   0.1047   0.1102   0.1110   0.1150   0.1175
  0.1189   0.1214   0.1233   0.1255   0.1294   0.1318   0.1337   0.1371
  0.1384   0.1440   0.1491   0.1524   0.1571   0.1582   0.1617   0.1694
  0.1764   0.1791   0.1876   0.1919   0.1953   0.2011   0.2060   0.2063
  0.2175   0.2216   0.2238   0.2279   0.2329   0.2382   0.2435   0.2456
  0.2480   0.2519   0.2535   0.2633   0.2686   0.2693   0.2723   0.2768
  0.2789   0.2856   0.2889   0.2905   0.2957   0.2984   0.3072   0.3118
  0.3154   0.3196   0.3265   0.3298   0.3373   0.3545   0.3639   0.3703
  0.3854   0.4088   0.4216   0.4456   0.4477   0.4576   0.4705   0.4760
  0.4834   0.4873   0.4945   0.5097   0.5227   0.5331   0.5350   0.5380
  0.5469   0.5582   0.5604   0.5622   0.5777   0.5834   0.5860   0.5889
  0.5975   0.6017   0.6148   0.6170   0.6197   0.6297   0.6383   0.6562
  0.6614   0.6695   0.6794   0.6920   0.6961   0.7093   0.7163   0.7190
  0.7223   0.7281   0.7446   0.7587   0.7644   0.7895   0.8056   0.8169
  0.8195   0.8350   0.8390   0.8444   0.8477   0.8485   0.8513   0.8581
  0.8625   0.8653   0.8750   0.8767   0.8887   0.8924   0.8988   0.9015
  0.9161   0.9182   0.9242   0.9272   0.9415   0.9449   0.9541   0.9618
  0.9704   0.9789   0.9943   0.9998   1.0148   1.0181   1.0392   1.0553
  1.0591   1.0762   1.1071   1.1224   1.1241   1.1341   1.1533   1.1912
  1.2200   1.2283   1.2468   1.2641   1.2782   1.2989   1.3054   1.3249
  1.3426   1.3656   1.3961   1.4478   1.4856   1.5000   1.5106   1.5180
  1.5289   1.5517   1.5525   1.5622   1.5678   1.5783   1.6039   1.6257
  1.6456   1.6472   1.6723   1.6795   1.7017   1.7263   1.7343   1.7387
  1.7676   1.7743   1.8039   1.8237   1.8392   1.8662   1.8730   1.8953
  1.8981   1.9224   1.9287   1.9440   1.9498   1.9587   1.9645   1.9671
  1.9887   2.0131   2.0203   2.0416   2.0510   2.0787   2.0894   2.1221
  2.1355   2.2001   2.2258   2.2396   2.2525   2.2845   2.2947   2.2960
  2.3181   2.3508   2.3756   2.3966   2.4266   2.4405   2.4430   2.4566
  2.4592   2.4881   2.4983   2.5292   2.5668   2.5869   2.6021   2.6269
  2.6512   2.6558   2.6630   2.6858   2.7020   2.7140   2.7221   2.7380
  2.7475   2.7496   2.7707   2.7752   2.7902   2.7930   2.8049   2.8226
  2.8451   2.8548   2.8658   2.8904   2.9278   2.9352   2.9841   3.0086
  3.0673   3.0714   3.0923   3.1379   3.1454   3.1813   3.2134   3.2664
  3.3414   3.3529   3.3737   3.4807   3.4975   3.5186   3.5384   3.6219
  3.6694   3.7818   3.8273   3.9159   3.9877   4.0359   4.1233   4.1454
  4.1480   4.4013   4.8051   4.8412   9.7596   9.7959   9.8086  23.4138
 23.6600  23.8300  23.8923  23.9313  23.9598  23.9860  24.0412  24.0667
 24.0883  24.1093  24.1832  25.7857  25.8671  25.8965  26.0820  26.1464
 26.3042  26.5018  26.6915  26.8037 215.7510 215.7914 215.8080
 --------------------------------------------------------------

          Ground-State Mulliken Net Atomic Charges

     Atom                 Charge (a.u.)
  ----------------------------------------
      1 C                     0.182965
      2 C                    -0.009821
      3 Cl                    0.467788
      4 C                    -1.167532
      5 H                     0.226023
      6 C                     0.027407
      7 Cl                    0.510182
      8 C                     0.580749
      9 Cl                    0.585416
     10 C                    -1.214308
     11 H                     0.228476
     12 C                     1.032050
     13 C                    -0.914896
     14 H                     0.161188
     15 C                    -0.176703
     16 H                     0.175215
     17 C                    -0.473160
     18 H                     0.158820
     19 C                    -0.041490
     20 H                     0.178093
     21 C                    -0.681505
     22 H                     0.165043
  ----------------------------------------
  Sum of atomic charges =     0.000000

 -----------------------------------------------------------------
                    Cartesian Multipole Moments
 -----------------------------------------------------------------
    Charge (ESU x 10^10)
                -0.0000
    Dipole Moment (Debye)
         X       1.8351      Y      -0.1171      Z      -1.1079
       Tot       2.1468
    Quadrupole Moments (Debye-Ang)
        XX    -109.2987     XY      -2.4768     YY    -107.4589
        XZ      -3.7791     YZ      -2.9919     ZZ    -103.7868
    Octopole Moments (Debye-Ang^2)
       XXX     146.7355    XXY     -13.8796    XYY      39.1721
       YYY      -5.8374    XXZ     -41.1739    XYZ      -5.4539
       YYZ     -23.3486    XZZ      38.5405    YZZ       9.0362
       ZZZ     -61.2449
    Hexadecapole Moments (Debye-Ang^3)
      XXXX   -4516.5798   XXXY     -15.0332   XXYY    -816.9279
      XYYY      31.0445   YYYY    -291.6127   XXXZ     534.2481
      XXYZ      -3.1354   XYYZ     202.7746   YYYZ     -15.8306
      XXZZ   -1038.4094   XYZZ      36.1997   YYZZ    -387.5123
      XZZZ     563.7877   YZZZ     -31.5297   ZZZZ   -1989.8228
 -----------------------------------------------------------------
 Calculating analytic gradient of the SCF energy
 Gradient of SCF Energy
            1           2           3           4           5           6
    1  -0.0006844   0.0014806  -0.0010109  -0.0007246   0.0001372   0.0006602
    2   0.0007434  -0.0005761   0.0004238  -0.0001600  -0.0000411   0.0001091
    3  -0.0003258   0.0012439   0.0003828  -0.0008232   0.0001513   0.0003296
            7           8           9          10          11          12
    1  -0.0005015   0.0011078  -0.0007038  -0.0002798  -0.0000432  -0.0006226
    2   0.0000040   0.0002598  -0.0001817   0.0004466  -0.0001003  -0.0011359
    3   0.0006866   0.0005218  -0.0009762  -0.0007313   0.0002511   0.0004493
           13          14          15          16          17          18
    1   0.0008695   0.0001485  -0.0002481  -0.0000213   0.0002796   0.0000684
    2   0.0006099  -0.0004595  -0.0001595  -0.0000392  -0.0000316   0.0000823
    3   0.0001200  -0.0005867   0.0001463   0.0001136  -0.0002270   0.0000177
           19          20          21          22
    1  -0.0004164  -0.0000665   0.0003678   0.0002032
    2   0.0002927   0.0000581  -0.0003483   0.0002038
    3  -0.0000987  -0.0000424  -0.0005274  -0.0000751
 Max gradient component =       1.481E-03
 RMS gradient           =       5.193E-04
 Gradient time:  CPU 159.53 s  wall 159.54 s
 Geometry Optimization Parameters
   NAtoms,    NIC,     NZ,  NCons,   NDum,   NFix, NCnnct, MaxDiis
       22     155      22       0       0       0       0       0

 Cartesian Hessian Update
 Hessian updated using BFGS update


** GEOMETRY OPTIMIZATION IN DELOCALIZED INTERNAL COORDINATES **
   Searching for a Minimum

   Optimization Cycle:   3

                       Coordinates (Angstroms)
     ATOM                X               Y               Z
      1  C         0.0503388353    0.0029317405    0.0649973077
      2  C        -0.0202979194    0.0975539644    1.4650449831
      3  Cl        1.4213835332    0.2582797609    2.4544911343
      4  C        -1.2414019169    0.1222031355    2.1302404083
      5  H        -1.2666565808    0.2043983237    3.2084926241
      6  C        -2.4337399712    0.0579137610    1.4180780335
      7  Cl       -3.9397255902    0.0879869689    2.3022015586
      8  C        -2.3949218275   -0.0261114665    0.0245045602
      9  Cl       -3.8565450681   -0.1122888178   -0.9330400368
     10  C        -1.1669257093   -0.0537704794   -0.6265013393
     11  H        -1.1532287388   -0.1460381975   -1.7045101086
     12  C         1.3175735304   -0.0317067792   -0.7169316642
     13  C         2.3140246276   -0.9846642300   -0.4673752040
     14  H         2.1758273003   -1.7164908985    0.3189359793
     15  C         3.4720497014   -1.0171131281   -1.2388469324
     16  H         4.2289175808   -1.7660080536   -1.0343854056
     17  C         3.6587292563   -0.0968921598   -2.2697542051
     18  H         4.5646210354   -0.1206181061   -2.8647647321
     19  C         2.6730081596    0.8531719479   -2.5299562524
     20  H         2.8079140780    1.5757299836   -3.3269756046
     21  C         1.5119824405    0.8830641695   -1.7615335659
     22  H         0.7579068921    1.6370034682   -1.9587947202
   Point Group: c1    Number of degrees of freedom:    60


   Energy is  -1842.279666710

 Hessian updated using BFGS update

 55 Hessian modes will be used to form the next step
  Hessian Eigenvalues:
     0.012135    0.019265    0.019911    0.023157    0.023353    0.023516
     0.023655    0.023688    0.023915    0.023973    0.024087    0.024100
     0.024109    0.024116    0.024134    0.024137    0.024142    0.024280
     0.027315    0.158972    0.159972    0.159979    0.159996    0.160000
     0.160127    0.160278    0.219703    0.220011    0.226528    0.231189
     0.237605    0.248394    0.249965    0.249995    0.263635    0.295386
     0.300980    0.301671    0.328040    0.352013    0.356467    0.356993
     0.366370    0.428180    0.429268    0.430558    0.450403    0.467532
     0.471051    0.475560    0.477257    0.478182    0.478947    0.489055
     0.504374

 Minimum search - taking simple RFO step
 Searching for Lamda that Minimizes Along All modes
 Value Taken    Lamda =  -0.00012773
 Step Taken.  Stepsize is  0.065293

                             Maximum     Tolerance    Cnvgd?
         Gradient           0.002774      0.000300      NO
         Displacement       0.037031      0.001200      NO
         Energy change     -0.000712      0.000001      NO


 New Cartesian Coordinates Obtained by Inverse Iteration

 Displacement from previous Coordinates is:  0.170693
 ----------------------------------------------------------------
             Standard Nuclear Orientation (Angstroms)
    I     Atom           X                Y                Z
 ----------------------------------------------------------------
    1      C       0.0474337096     0.0013405931     0.0574708327
    2      C      -0.0190211500     0.1088919727     1.4549433244
    3      Cl      1.4343036199     0.2709577298     2.4292231264
    4      C      -1.2359361267     0.1336974106     2.1275089487
    5      H      -1.2581054201     0.2254271868     3.2047768491
    6      C      -2.4305542899     0.0553455481     1.4189510925
    7      Cl     -3.9340011583     0.0883906135     2.3037840090
    8      C      -2.3973130614    -0.0429172702     0.0266299938
    9      Cl     -3.8632761593    -0.1380657131    -0.9188826291
   10      C      -1.1714963316    -0.0700816473    -0.6291302726
   11      H      -1.1609691833    -0.1681920213    -1.7070843665
   12      C       1.3146802075    -0.0276725875    -0.7216106100
   13      C       2.3006027024    -0.9914041200    -0.4757298485
   14      H       2.1539309445    -1.7213414759     0.3111260567
   15      C       3.4622940729    -1.0255401615    -1.2418517093
   16      H       4.2135532450    -1.7810887029    -1.0413953118
   17      C       3.6596114231    -0.0965739788    -2.2626212725
   18      H       4.5673791760    -0.1224011919    -2.8545747798
   19      C       2.6833680273     0.8646253394    -2.5175767360
   20      H       2.8286460366     1.5932909364    -3.3070651601
   21      C       1.5180471486     0.8966098192    -1.7549679142
   22      H       0.7676562158     1.6552366285    -1.9483068051
 ----------------------------------------------------------------
 Nuclear Repulsion Energy =        1198.41105482 hartrees
 There are       65 alpha and       65 beta electrons
 Applying Cartesian multipole field
    Component          Value
    ---------          -----
     (2,0,0)        1.00000E-11
     (0,2,0)        2.00000E-11
     (0,0,2)       -3.00000E-11
 Nucleus-field energy     =    -0.0000000063 hartrees
 Requested basis set is 6-311++G(d,p)
 There are 146 shells and 403 basis functions
 A cutoff of  1.0D-15 yielded   8701 shell pairs
 There are     70056 function pairs (     75218 Cartesian)
 Smallest overlap matrix eigenvalue = 3.63E-07
 Linear dependence detected in AO basis
 Number of orthogonalized atomic orbitals = 400
 Maximum deviation from orthogonality = 4.898E-10
 Guess from superposition of atomic densities
 Warning:  Energy on first SCF cycle will be non-variational
 SAD guess density has 130.000000 electrons

 -----------------------------------------------------------------------
  General SCF calculation program by
  Eric Jon Sundstrom, Paul Horn, Yuezhi Mao, Dmitri Zuev, Alec White,
  David Stuck, Shaama M.S., Shane Yost, Joonho Lee, David Small,
  Daniel Levine, Susi Lehtola, Hugh Burton, Evgeny Epifanovsky,
  Bang C. Huynh
 -----------------------------------------------------------------------
 Exchange:     0.2000 Hartree-Fock + 0.0800 Slater + 0.7200 B88
 Correlation:  0.1900 VWN1RPA + 0.8100 LYP
 Using SG-1 standard quadrature grid
 A restricted SCF calculation will be
 performed using DIIS
 SCF converges when DIIS error is below 1.0e-08
 ---------------------------------------
  Cycle       Energy         DIIS error
 ---------------------------------------
    1   -1845.8074161666      3.14e-02  
    2   -1842.1137346524      2.76e-03  
    3   -1842.0538053282      3.20e-03  
    4   -1842.2745873671      4.84e-04  
    5   -1842.2774402218      3.25e-04  
    6   -1842.2795365066      9.72e-05  
    7   -1842.2797145812      2.94e-05  
    8   -1842.2797312084      9.10e-06  
    9   -1842.2797327965      2.70e-06  
   10   -1842.2797329405      8.70e-07  
   11   -1842.2797329564      2.88e-07  
   12   -1842.2797329580      1.16e-07  
   13   -1842.2797329583      3.11e-08  
   14   -1842.2797329583      1.44e-08  
   15   -1842.2797329583      3.46e-09  Convergence criterion met
 ---------------------------------------
 SCF time:   CPU 482.92s  wall 483.00s 
 SCF   energy in the final basis set =    -1842.2797329583
 Total energy in the final basis set =    -1842.2797329583

 --------------------------------------------------------------

                    Orbital Energies (a.u.)
 --------------------------------------------------------------

 Alpha MOs
 -- Occupied --
********-101.5705-101.5674 -10.2666 -10.2640 -10.2625 -10.2232 -10.2150
-10.2127 -10.2056 -10.1918 -10.1907 -10.1899 -10.1894 -10.1889  -9.4863
 -9.4851  -9.4821  -7.2512  -7.2499  -7.2469  -7.2412  -7.2405  -7.2400
 -7.2392  -7.2371  -7.2363  -0.9400  -0.9015  -0.8784  -0.8723  -0.8393
 -0.7951  -0.7643  -0.7560  -0.7325  -0.6553  -0.6367  -0.6208  -0.5963
 -0.5464  -0.5256  -0.5174  -0.4900  -0.4724  -0.4709  -0.4583  -0.4491
 -0.4418  -0.4364  -0.4149  -0.4075  -0.3889  -0.3820  -0.3679  -0.3645
 -0.3615  -0.3434  -0.3301  -0.3288  -0.3232  -0.2873  -0.2712  -0.2688
 -0.2517
 -- Virtual --
 -0.0581  -0.0498  -0.0303  -0.0238  -0.0157  -0.0115   0.0003   0.0027
  0.0091   0.0144   0.0252   0.0292   0.0307   0.0379   0.0431   0.0508
  0.0547   0.0634   0.0668   0.0736   0.0766   0.0823   0.0885   0.0932
  0.0967   0.1018   0.1037   0.1045   0.1103   0.1112   0.1152   0.1175
  0.1188   0.1216   0.1232   0.1255   0.1294   0.1316   0.1333   0.1369
  0.1386   0.1439   0.1491   0.1525   0.1571   0.1584   0.1617   0.1694
  0.1762   0.1789   0.1877   0.1922   0.1952   0.2012   0.2058   0.2061
  0.2180   0.2219   0.2234   0.2283   0.2331   0.2386   0.2433   0.2452
  0.2480   0.2525   0.2532   0.2631   0.2689   0.2699   0.2726   0.2770
  0.2795   0.2857   0.2889   0.2906   0.2951   0.2989   0.3066   0.3119
  0.3152   0.3202   0.3262   0.3303   0.3376   0.3547   0.3637   0.3705
  0.3852   0.4090   0.4219   0.4455   0.4478   0.4579   0.4705   0.4761
  0.4834   0.4873   0.4944   0.5098   0.5226   0.5332   0.5352   0.5387
  0.5469   0.5580   0.5609   0.5624   0.5775   0.5833   0.5854   0.5891
  0.5988   0.6034   0.6152   0.6178   0.6203   0.6306   0.6384   0.6563
  0.6624   0.6703   0.6793   0.6920   0.6960   0.7087   0.7160   0.7183
  0.7224   0.7283   0.7440   0.7585   0.7653   0.7902   0.8057   0.8180
  0.8193   0.8355   0.8395   0.8449   0.8474   0.8480   0.8510   0.8581
  0.8626   0.8651   0.8751   0.8771   0.8891   0.8928   0.9002   0.9018
  0.9162   0.9177   0.9238   0.9276   0.9428   0.9463   0.9540   0.9617
  0.9721   0.9793   0.9946   0.9998   1.0134   1.0185   1.0395   1.0546
  1.0595   1.0768   1.1082   1.1224   1.1261   1.1357   1.1534   1.1913
  1.2214   1.2286   1.2484   1.2642   1.2789   1.2996   1.3049   1.3251
  1.3455   1.3656   1.3970   1.4466   1.4862   1.5012   1.5109   1.5202
  1.5278   1.5527   1.5538   1.5624   1.5674   1.5791   1.6045   1.6258
  1.6461   1.6480   1.6709   1.6810   1.7027   1.7260   1.7347   1.7399
  1.7674   1.7757   1.8029   1.8231   1.8403   1.8660   1.8742   1.8954
  1.8979   1.9229   1.9302   1.9444   1.9500   1.9578   1.9661   1.9680
  1.9900   2.0136   2.0216   2.0415   2.0517   2.0791   2.0898   2.1219
  2.1351   2.1994   2.2269   2.2398   2.2532   2.2854   2.2947   2.2965
  2.3163   2.3524   2.3757   2.3989   2.4271   2.4413   2.4439   2.4565
  2.4601   2.4898   2.4997   2.5305   2.5677   2.5878   2.6030   2.6273
  2.6507   2.6571   2.6623   2.6869   2.7021   2.7165   2.7224   2.7394
  2.7484   2.7494   2.7708   2.7759   2.7909   2.7941   2.8047   2.8195
  2.8450   2.8549   2.8664   2.8891   2.9280   2.9361   2.9857   3.0113
  3.0679   3.0731   3.0933   3.1380   3.1465   3.1817   3.2154   3.2678
  3.3420   3.3541   3.3739   3.4813   3.4981   3.5195   3.5389   3.6238
  3.6701   3.7827   3.8282   3.9174   3.9878   4.0359   4.1236   4.1455
  4.1490   4.3978   4.8063   4.8420   9.7597   9.7973   9.8101  23.4142
 23.6613  23.8305  23.8943  23.9332  23.9610  23.9882  24.0408  24.0679
 24.0879  24.1110  24.1841  25.7862  25.8670  25.8981  26.0867  26.1441
 26.3059  26.5042  26.6931  26.8053 215.7510 215.7929 215.8097
 --------------------------------------------------------------

          Ground-State Mulliken Net Atomic Charges

     Atom                 Charge (a.u.)
  ----------------------------------------
      1 C                     0.187060
      2 C                    -0.081674
      3 Cl                    0.462854
      4 C                    -1.130131
      5 H                     0.226370
      6 C                     0.026034
      7 Cl                    0.510632
      8 C                     0.564198
      9 Cl                    0.583122
     10 C                    -1.189634
     11 H                     0.229068
     12 C                     1.045543
     13 C                    -0.910237
     14 H                     0.162833
     15 C                    -0.181499
     16 H                     0.175196
     17 C                    -0.471391
     18 H                     0.158824
     19 C                    -0.034591
     20 H                     0.178238
     21 C                    -0.675665
     22 H                     0.164850
  ----------------------------------------
  Sum of atomic charges =     0.000000

 -----------------------------------------------------------------
                    Cartesian Multipole Moments
 -----------------------------------------------------------------
    Charge (ESU x 10^10)
                 0.0000
    Dipole Moment (Debye)
         X       1.8123      Y      -0.1098      Z      -1.1077
       Tot       2.1268
    Quadrupole Moments (Debye-Ang)
        XX    -109.2648     XY      -2.4857     YY    -107.3733
        XZ      -3.7740     YZ      -2.9577     ZZ    -103.8695
    Octopole Moments (Debye-Ang^2)
       XXX     145.9346    XXY     -13.5151    XYY      39.2019
       YYY      -5.3030    XXZ     -41.1785    XYZ      -5.5556
       YYZ     -23.3312    XZZ      38.2653    YZZ       9.1672
       ZZZ     -60.4092
    Hexadecapole Moments (Debye-Ang^3)
      XXXX   -4516.1751   XXXY     -20.9642   XXYY    -817.2014
      XYYY      24.4194   YYYY    -295.7228   XXXZ     535.3067
      XXYZ      -3.9112   XYYZ     202.6002   YYYZ     -18.7446
      XXZZ   -1036.5715   XYZZ      33.8712   YYZZ    -385.2562
      XZZZ     565.5745   YZZZ     -33.2111   ZZZZ   -1976.2177
 -----------------------------------------------------------------
 Calculating analytic gradient of the SCF energy
 Gradient of SCF Energy
            1           2           3           4           5           6
    1   0.0006293   0.0005607  -0.0002127  -0.0003363   0.0000142  -0.0001543
    2   0.0001213  -0.0000817   0.0000139  -0.0000206  -0.0000312  -0.0000961
    3   0.0000141  -0.0002356  -0.0002043  -0.0000321  -0.0000170  -0.0001439
            7           8           9          10          11          12
    1   0.0000591   0.0001533  -0.0001038  -0.0002467  -0.0000171  -0.0002938
    2   0.0000017   0.0000221   0.0000390   0.0000865  -0.0000214  -0.0003201
    3  -0.0001045   0.0002545  -0.0000211  -0.0000024   0.0000272   0.0007338
           13          14          15          16          17          18
    1  -0.0001528   0.0000335  -0.0000141  -0.0000041   0.0002253   0.0000167
    2   0.0002087  -0.0001314   0.0000673  -0.0000077  -0.0001210   0.0000003
    3   0.0000012  -0.0000068  -0.0001085   0.0000734  -0.0000546   0.0000399
           19          20          21          22
    1  -0.0001323  -0.0000605   0.0000039   0.0000325
    2   0.0001475   0.0000047   0.0000353   0.0000830
    3   0.0000083  -0.0000014  -0.0002308   0.0000106
 Max gradient component =       7.338E-04
 RMS gradient           =       1.842E-04
 Gradient time:  CPU 159.50 s  wall 159.51 s
 Geometry Optimization Parameters
   NAtoms,    NIC,     NZ,  NCons,   NDum,   NFix, NCnnct, MaxDiis
       22     155      22       0       0       0       0       0

 Cartesian Hessian Update
 Hessian updated using BFGS update


** GEOMETRY OPTIMIZATION IN DELOCALIZED INTERNAL COORDINATES **
   Searching for a Minimum

   Optimization Cycle:   4

                       Coordinates (Angstroms)
     ATOM                X               Y               Z
      1  C         0.0474337096    0.0013405931    0.0574708327
      2  C        -0.0190211500    0.1088919727    1.4549433244
      3  Cl        1.4343036199    0.2709577298    2.4292231264
      4  C        -1.2359361267    0.1336974106    2.1275089487
      5  H        -1.2581054201    0.2254271868    3.2047768491
      6  C        -2.4305542899    0.0553455481    1.4189510925
      7  Cl       -3.9340011583    0.0883906135    2.3037840090
      8  C        -2.3973130614   -0.0429172702    0.0266299938
      9  Cl       -3.8632761593   -0.1380657131   -0.9188826291
     10  C        -1.1714963316   -0.0700816473   -0.6291302726
     11  H        -1.1609691833   -0.1681920213   -1.7070843665
     12  C         1.3146802075   -0.0276725875   -0.7216106100
     13  C         2.3006027024   -0.9914041200   -0.4757298485
     14  H         2.1539309445   -1.7213414759    0.3111260567
     15  C         3.4622940729   -1.0255401615   -1.2418517093
     16  H         4.2135532450   -1.7810887029   -1.0413953118
     17  C         3.6596114231   -0.0965739788   -2.2626212725
     18  H         4.5673791760   -0.1224011919   -2.8545747798
     19  C         2.6833680273    0.8646253394   -2.5175767360
     20  H         2.8286460366    1.5932909364   -3.3070651601
     21  C         1.5180471486    0.8966098192   -1.7549679142
     22  H         0.7676562158    1.6552366285   -1.9483068051
   Point Group: c1    Number of degrees of freedom:    60


   Energy is  -1842.279732958

 Hessian updated using BFGS update

 57 Hessian modes will be used to form the next step
  Hessian Eigenvalues:
     0.011156    0.019241    0.020050    0.023084    0.023306    0.023418
     0.023647    0.023675    0.023887    0.023962    0.024080    0.024108
     0.024110    0.024117    0.024134    0.024142    0.024158    0.024457
     0.027097    0.156949    0.159970    0.159988    0.159996    0.160057
     0.160060    0.160154    0.216434    0.220096    0.224156    0.231227
     0.237815    0.247462    0.249975    0.249996    0.250179    0.266096
     0.293516    0.301065    0.301780    0.324471    0.354624    0.356526
     0.356675    0.357014    0.372832    0.428196    0.429384    0.430731
     0.445569    0.467458    0.471087    0.475605    0.477780    0.478394
     0.478885    0.488672    0.539440

 Minimum search - taking simple RFO step
 Searching for Lamda that Minimizes Along All modes
 Value Taken    Lamda =  -0.00000586
 Step Taken.  Stepsize is  0.013836

                             Maximum     Tolerance    Cnvgd?
         Gradient           0.000319      0.000300      NO
         Displacement       0.007874      0.001200      NO
         Energy change     -0.000066      0.000001      NO


 New Cartesian Coordinates Obtained by Inverse Iteration

 Displacement from previous Coordinates is:  0.035424
 ----------------------------------------------------------------
             Standard Nuclear Orientation (Angstroms)
    I     Atom           X                Y                Z
 ----------------------------------------------------------------
    1      C       0.0461856513     0.0009295347     0.0561383334
    2      C      -0.0193933040     0.1108984327     1.4537837562
    3      Cl      1.4354801219     0.2716331913     2.4270307666
    4      C      -1.2352456568     0.1369449904     2.1274005704
    5      H      -1.2568397854     0.2305697475     3.2045244855
    6      C      -2.4302202630     0.0565744852     1.4195316669
    7      Cl     -3.9329249920     0.0896626318     2.3058025298
    8      C      -2.3980961696    -0.0456661736     0.0270786608
    9      Cl     -3.8642718511    -0.1455976626    -0.9170481443
   10      C      -1.1727010223    -0.0732045332    -0.6296282868
   11      H      -1.1625868121    -0.1730887386    -1.7074897576
   12      C       1.3138113789    -0.0277008514    -0.7238263027
   13      C       2.2984750324    -0.9929450747    -0.4781172035
   14      H       2.1500168656    -1.7225471896     0.3085833821
   15      C       3.4608924858    -1.0272676376    -1.2429868402
   16      H       4.2111302265    -1.7841663173    -1.0439475463
   17      C       3.6601200365    -0.0961367764    -2.2613787438
   18      H       4.5683035668    -0.1218088920    -2.8527200445
   19      C       2.6858669013     0.8670554679    -2.5152288574
   20      H       2.8339016875     1.5975199125    -3.3025457198
   21      C       1.5193674604     0.8987960027    -1.7542975019
   22      H       0.7695620897     1.6580803576    -1.9470423851
 ----------------------------------------------------------------
 Nuclear Repulsion Energy =        1198.37406851 hartrees
 There are       65 alpha and       65 beta electrons
 Applying Cartesian multipole field
    Component          Value
    ---------          -----
     (2,0,0)        1.00000E-11
     (0,2,0)        2.00000E-11
     (0,0,2)       -3.00000E-11
 Nucleus-field energy     =    -0.0000000063 hartrees
 Requested basis set is 6-311++G(d,p)
 There are 146 shells and 403 basis functions
 A cutoff of  1.0D-15 yielded   8701 shell pairs
 There are     70042 function pairs (     75201 Cartesian)
 Smallest overlap matrix eigenvalue = 3.64E-07
 Linear dependence detected in AO basis
 Number of orthogonalized atomic orbitals = 400
 Maximum deviation from orthogonality = 4.107E-10
 Guess from superposition of atomic densities
 Warning:  Energy on first SCF cycle will be non-variational
 SAD guess density has 130.000000 electrons

 -----------------------------------------------------------------------
  General SCF calculation program by
  Eric Jon Sundstrom, Paul Horn, Yuezhi Mao, Dmitri Zuev, Alec White,
  David Stuck, Shaama M.S., Shane Yost, Joonho Lee, David Small,
  Daniel Levine, Susi Lehtola, Hugh Burton, Evgeny Epifanovsky,
  Bang C. Huynh
 -----------------------------------------------------------------------
 Exchange:     0.2000 Hartree-Fock + 0.0800 Slater + 0.7200 B88
 Correlation:  0.1900 VWN1RPA + 0.8100 LYP
 Using SG-1 standard quadrature grid
 A restricted SCF calculation will be
 performed using DIIS
 SCF converges when DIIS error is below 1.0e-08
 ---------------------------------------
  Cycle       Energy         DIIS error
 ---------------------------------------
    1   -1845.8064759081      3.14e-02  
    2   -1842.1137218781      2.76e-03  
    3   -1842.0538763120      3.20e-03  
    4   -1842.2745973176      4.83e-04  
    5   -1842.2774456611      3.25e-04  
    6   -1842.2795398837      9.71e-05  
    7   -1842.2797178684      2.94e-05  
    8   -1842.2797345006      9.09e-06  
    9   -1842.2797360852      2.69e-06  
   10   -1842.2797362285      8.70e-07  
   11   -1842.2797362444      2.88e-07  
   12   -1842.2797362460      1.16e-07  
   13   -1842.2797362465      3.11e-08  
   14   -1842.2797362464      1.44e-08  
   15   -1842.2797362464      3.44e-09  Convergence criterion met
 ---------------------------------------
 SCF time:   CPU 485.45s  wall 486.00s 
 SCF   energy in the final basis set =    -1842.2797362464
 Total energy in the final basis set =    -1842.2797362464

 --------------------------------------------------------------

                    Orbital Energies (a.u.)
 --------------------------------------------------------------

 Alpha MOs
 -- Occupied --
********-101.5705-101.5673 -10.2667 -10.2640 -10.2625 -10.2232 -10.2150
-10.2127 -10.2056 -10.1918 -10.1907 -10.1898 -10.1893 -10.1888  -9.4863
 -9.4851  -9.4821  -7.2512  -7.2500  -7.2468  -7.2412  -7.2405  -7.2400
 -7.2393  -7.2370  -7.2363  -0.9400  -0.9014  -0.8784  -0.8723  -0.8393
 -0.7951  -0.7643  -0.7561  -0.7324  -0.6553  -0.6366  -0.6209  -0.5963
 -0.5464  -0.5255  -0.5174  -0.4899  -0.4724  -0.4709  -0.4584  -0.4490
 -0.4418  -0.4364  -0.4148  -0.4075  -0.3889  -0.3820  -0.3678  -0.3645
 -0.3615  -0.3434  -0.3301  -0.3288  -0.3232  -0.2873  -0.2712  -0.2688
 -0.2517
 -- Virtual --
 -0.0580  -0.0498  -0.0303  -0.0239  -0.0158  -0.0115   0.0002   0.0027
  0.0091   0.0143   0.0252   0.0292   0.0307   0.0379   0.0431   0.0508
  0.0547   0.0634   0.0667   0.0736   0.0766   0.0823   0.0885   0.0932
  0.0966   0.1018   0.1037   0.1045   0.1103   0.1113   0.1152   0.1175
  0.1188   0.1216   0.1232   0.1255   0.1293   0.1316   0.1332   0.1368
  0.1387   0.1439   0.1490   0.1525   0.1571   0.1584   0.1617   0.1694
  0.1761   0.1789   0.1877   0.1921   0.1951   0.2012   0.2058   0.2061
  0.2180   0.2219   0.2234   0.2283   0.2330   0.2386   0.2433   0.2450
  0.2480   0.2525   0.2532   0.2630   0.2689   0.2699   0.2726   0.2770
  0.2796   0.2857   0.2888   0.2905   0.2950   0.2990   0.3065   0.3119
  0.3151   0.3202   0.3261   0.3304   0.3377   0.3548   0.3636   0.3705
  0.3851   0.4091   0.4219   0.4454   0.4478   0.4578   0.4705   0.4760
  0.4834   0.4872   0.4944   0.5098   0.5226   0.5332   0.5353   0.5387
  0.5469   0.5580   0.5610   0.5623   0.5775   0.5832   0.5852   0.5892
  0.5989   0.6035   0.6152   0.6179   0.6204   0.6307   0.6384   0.6562
  0.6626   0.6703   0.6792   0.6920   0.6959   0.7086   0.7158   0.7183
  0.7224   0.7283   0.7439   0.7584   0.7655   0.7903   0.8057   0.8181
  0.8194   0.8355   0.8397   0.8450   0.8474   0.8479   0.8510   0.8582
  0.8626   0.8649   0.8751   0.8771   0.8892   0.8929   0.9007   0.9019
  0.9161   0.9175   0.9238   0.9277   0.9430   0.9464   0.9540   0.9616
  0.9721   0.9795   0.9945   0.9997   1.0130   1.0186   1.0394   1.0544
  1.0595   1.0767   1.1082   1.1222   1.1263   1.1362   1.1533   1.1911
  1.2217   1.2283   1.2487   1.2643   1.2790   1.2994   1.3048   1.3249
  1.3457   1.3657   1.3971   1.4463   1.4862   1.5014   1.5109   1.5204
  1.5275   1.5527   1.5540   1.5625   1.5673   1.5791   1.6044   1.6257
  1.6463   1.6482   1.6705   1.6812   1.7028   1.7258   1.7348   1.7399
  1.7673   1.7758   1.8025   1.8230   1.8402   1.8659   1.8742   1.8954
  1.8978   1.9230   1.9304   1.9445   1.9499   1.9576   1.9662   1.9683
  1.9903   2.0136   2.0217   2.0415   2.0518   2.0792   2.0895   2.1219
  2.1348   2.1993   2.2268   2.2397   2.2530   2.2853   2.2946   2.2965
  2.3162   2.3525   2.3756   2.3991   2.4273   2.4413   2.4440   2.4563
  2.4603   2.4898   2.4996   2.5306   2.5676   2.5878   2.6031   2.6275
  2.6507   2.6571   2.6621   2.6869   2.7021   2.7168   2.7224   2.7396
  2.7484   2.7495   2.7707   2.7759   2.7908   2.7942   2.8047   2.8189
  2.8449   2.8549   2.8662   2.8888   2.9280   2.9364   2.9856   3.0112
  3.0678   3.0731   3.0933   3.1378   3.1464   3.1818   3.2149   3.2677
  3.3420   3.3542   3.3740   3.4815   3.4982   3.5198   3.5390   3.6242
  3.6701   3.7827   3.8281   3.9170   3.9878   4.0358   4.1237   4.1455
  4.1492   4.3968   4.8064   4.8421   9.7597   9.7972   9.8100  23.4141
 23.6611  23.8307  23.8934  23.9326  23.9613  23.9879  24.0410  24.0684
 24.0881  24.1114  24.1845  25.7861  25.8670  25.8981  26.0865  26.1444
 26.3059  26.5039  26.6929  26.8052 215.7510 215.7929 215.8096
 --------------------------------------------------------------

          Ground-State Mulliken Net Atomic Charges

     Atom                 Charge (a.u.)
  ----------------------------------------
      1 C                     0.185202
      2 C                    -0.093128
      3 Cl                    0.463750
      4 C                    -1.124862
      5 H                     0.226484
      6 C                     0.025742
      7 Cl                    0.510752
      8 C                     0.562015
      9 Cl                    0.582873
     10 C                    -1.184263
     11 H                     0.229151
     12 C                     1.045418
     13 C                    -0.904168
     14 H                     0.163139
     15 C                    -0.181501
     16 H                     0.175193
     17 C                    -0.470709
     18 H                     0.158793
     19 C                    -0.033926
     20 H                     0.178223
     21 C                    -0.678996
     22 H                     0.164819
  ----------------------------------------
  Sum of atomic charges =     0.000000

 -----------------------------------------------------------------
                    Cartesian Multipole Moments
 -----------------------------------------------------------------
    Charge (ESU x 10^10)
                 0.0000
    Dipole Moment (Debye)
         X       1.8092      Y      -0.1074      Z      -1.1090
       Tot       2.1247
    Quadrupole Moments (Debye-Ang)
        XX    -109.2673     XY      -2.4828     YY    -107.3571
        XZ      -3.7732     YZ      -2.9480     ZZ    -103.8860
    Octopole Moments (Debye-Ang^2)
       XXX     145.9280    XXY     -13.4248    XYY      39.2424
       YYY      -5.1170    XXZ     -41.2517    XYZ      -5.5845
       YYZ     -23.3755    XZZ      38.2219    YZZ       9.2250
       ZZZ     -60.3208
    Hexadecapole Moments (Debye-Ang^3)
      XXXX   -4516.6409   XXXY     -21.9377   XXYY    -817.2358
      XYYY      23.1771   YYYY    -296.5571   XXXZ     535.8412
      XXYZ      -4.1305   XYYZ     202.6485   YYYZ     -19.4777
      XXZZ   -1036.5072   XYZZ      33.4770   YYZZ    -385.1740
      XZZZ     566.3380   YZZZ     -33.6709   ZZZZ   -1975.6942
 -----------------------------------------------------------------
 Calculating analytic gradient of the SCF energy
 Gradient of SCF Energy
            1           2           3           4           5           6
    1   0.0002176   0.0000516  -0.0000357  -0.0000923   0.0000020  -0.0000713
    2   0.0000382  -0.0000116  -0.0000413  -0.0000144  -0.0000266   0.0000161
    3  -0.0000038  -0.0000460  -0.0000687   0.0000343  -0.0000018   0.0000912
            7           8           9          10          11          12
    1   0.0000626   0.0000727   0.0000177  -0.0001565   0.0000053  -0.0001162
    2  -0.0000257  -0.0000061   0.0000138   0.0000014  -0.0000052  -0.0001279
    3  -0.0000386  -0.0000996  -0.0000020   0.0000024  -0.0000152   0.0001648
           13          14          15          16          17          18
    1  -0.0000911   0.0000123   0.0000435   0.0000004   0.0000500   0.0000001
    2   0.0000822  -0.0000040   0.0000587  -0.0000029  -0.0000695   0.0000039
    3   0.0000158   0.0000195  -0.0000865   0.0000192   0.0000260   0.0000219
           19          20          21          22
    1  -0.0000482  -0.0000107   0.0000711   0.0000152
    2   0.0000518   0.0000073   0.0000469   0.0000149
    3   0.0000515   0.0000047  -0.0001160   0.0000271
 Max gradient component =       2.176E-04
 RMS gradient           =       6.236E-05
 Gradient time:  CPU 158.91 s  wall 158.92 s
 Geometry Optimization Parameters
   NAtoms,    NIC,     NZ,  NCons,   NDum,   NFix, NCnnct, MaxDiis
       22     155      22       0       0       0       0       0

 Cartesian Hessian Update
 Hessian updated using BFGS update


** GEOMETRY OPTIMIZATION IN DELOCALIZED INTERNAL COORDINATES **
   Searching for a Minimum

   Optimization Cycle:   5

                       Coordinates (Angstroms)
     ATOM                X               Y               Z
      1  C         0.0461856513    0.0009295347    0.0561383334
      2  C        -0.0193933040    0.1108984327    1.4537837562
      3  Cl        1.4354801219    0.2716331913    2.4270307666
      4  C        -1.2352456568    0.1369449904    2.1274005704
      5  H        -1.2568397854    0.2305697475    3.2045244855
      6  C        -2.4302202630    0.0565744852    1.4195316669
      7  Cl       -3.9329249920    0.0896626318    2.3058025298
      8  C        -2.3980961696   -0.0456661736    0.0270786608
      9  Cl       -3.8642718511   -0.1455976626   -0.9170481443
     10  C        -1.1727010223   -0.0732045332   -0.6296282868
     11  H        -1.1625868121   -0.1730887386   -1.7074897576
     12  C         1.3138113789   -0.0277008514   -0.7238263027
     13  C         2.2984750324   -0.9929450747   -0.4781172035
     14  H         2.1500168656   -1.7225471896    0.3085833821
     15  C         3.4608924858   -1.0272676376   -1.2429868402
     16  H         4.2111302265   -1.7841663173   -1.0439475463
     17  C         3.6601200365   -0.0961367764   -2.2613787438
     18  H         4.5683035668   -0.1218088920   -2.8527200445
     19  C         2.6858669013    0.8670554679   -2.5152288574
     20  H         2.8339016875    1.5975199125   -3.3025457198
     21  C         1.5193674604    0.8987960027   -1.7542975019
     22  H         0.7695620897    1.6580803576   -1.9470423851
   Point Group: c1    Number of degrees of freedom:    60


   Energy is  -1842.279736246

 Hessian updated using BFGS update

 58 Hessian modes will be used to form the next step
  Hessian Eigenvalues:
     0.009515    0.019110    0.020040    0.022905    0.023234    0.023401
     0.023591    0.023671    0.023782    0.023938    0.024033    0.024100
     0.024108    0.024117    0.024128    0.024137    0.024199    0.024563
     0.029746    0.155718    0.159727    0.159972    0.159994    0.160008
     0.160139    0.160361    0.215412    0.220050    0.224513    0.232725
     0.237590    0.247742    0.249672    0.249987    0.251815    0.267805
     0.291601    0.297767    0.301117    0.323401    0.353290    0.356509
     0.356616    0.356779    0.357290    0.368236    0.426208    0.428770
     0.430704    0.442748    0.467489    0.471539    0.475348    0.477017
     0.478465    0.484546    0.491819    0.518128

 Minimum search - taking simple RFO step
 Searching for Lamda that Minimizes Along All modes
 Value Taken    Lamda =   0.00000000
 Step Taken.  Stepsize is  0.006242

                             Maximum     Tolerance    Cnvgd?
         Gradient           0.000144      0.000300     YES
         Displacement       0.005205      0.001200      NO
         Energy change     -0.000003      0.000001      NO


 New Cartesian Coordinates Obtained by Inverse Iteration

 Displacement from previous Coordinates is:  0.020197
 ----------------------------------------------------------------
             Standard Nuclear Orientation (Angstroms)
    I     Atom           X                Y                Z
 ----------------------------------------------------------------
    1      C       0.0459373918     0.0002227388     0.0560082956
    2      C      -0.0193846782     0.1117966836     1.4535662860
    3      Cl      1.4358390777     0.2740597644     2.4263901714
    4      C      -1.2350672748     0.1385893345     2.1271911331
    5      H      -1.2566997856     0.2339749573     3.2041581333
    6      C      -2.4301122604     0.0568667860     1.4195020217
    7      Cl     -3.9329400733     0.0913806410     2.3058231492
    8      C      -2.3982202494    -0.0473762691     0.0272459875
    9      Cl     -3.8645194239    -0.1492501245    -0.9164747605
   10      C      -1.1727889067    -0.0751177009    -0.6295918866
   11      H      -1.1626861521    -0.1758684904    -1.7073611653
   12      C       1.3138163376    -0.0279904322    -0.7240988250
   13      C       2.2977900496    -0.9943274690    -0.4793992145
   14      H       2.1484108193    -1.7248293665     0.3062760755
   15      C       3.4602700338    -1.0283495404    -1.2440457147
   16      H       4.2099803432    -1.7860891022    -1.0463156362
   17      C       3.6602118825    -0.0956658892    -2.2609740413
   18      H       4.5684610021    -0.1209664458    -2.8522659387
   19      C       2.6866615172     0.8683756624    -2.5137861252
   20      H       2.8356189431     1.5999779432    -3.2998701295
   21      C       1.5199159386     0.8997261899    -1.7531199160
   22      H       0.7703391167     1.6593950367    -1.9452410819
 ----------------------------------------------------------------
 Nuclear Repulsion Energy =        1198.35160582 hartrees
 There are       65 alpha and       65 beta electrons
 Applying Cartesian multipole field
    Component          Value
    ---------          -----
     (2,0,0)        1.00000E-11
     (0,2,0)        2.00000E-11
     (0,0,2)       -3.00000E-11
 Nucleus-field energy     =    -0.0000000063 hartrees
 Requested basis set is 6-311++G(d,p)
 There are 146 shells and 403 basis functions
 A cutoff of  1.0D-15 yielded   8701 shell pairs
 There are     70042 function pairs (     75201 Cartesian)
 Smallest overlap matrix eigenvalue = 3.64E-07
 Linear dependence detected in AO basis
 Number of orthogonalized atomic orbitals = 400
 Maximum deviation from orthogonality = 4.996E-10
 Guess from superposition of atomic densities
 Warning:  Energy on first SCF cycle will be non-variational
 SAD guess density has 130.000000 electrons

 -----------------------------------------------------------------------
  General SCF calculation program by
  Eric Jon Sundstrom, Paul Horn, Yuezhi Mao, Dmitri Zuev, Alec White,
  David Stuck, Shaama M.S., Shane Yost, Joonho Lee, David Small,
  Daniel Levine, Susi Lehtola, Hugh Burton, Evgeny Epifanovsky,
  Bang C. Huynh
 -----------------------------------------------------------------------
 Exchange:     0.2000 Hartree-Fock + 0.0800 Slater + 0.7200 B88
 Correlation:  0.1900 VWN1RPA + 0.8100 LYP
 Using SG-1 standard quadrature grid
 A restricted SCF calculation will be
 performed using DIIS
 SCF converges when DIIS error is below 1.0e-08
 ---------------------------------------
  Cycle       Energy         DIIS error
 ---------------------------------------
    1   -1845.8060751134      3.14e-02  
    2   -1842.1137293140      2.76e-03  
    3   -1842.0539426308      3.20e-03  
    4   -1842.2746023146      4.83e-04  
    5   -1842.2774482647      3.25e-04  
    6   -1842.2795403174      9.72e-05  
    7   -1842.2797183778      2.94e-05  
    8   -1842.2797350095      9.08e-06  
    9   -1842.2797365909      2.69e-06  
   10   -1842.2797367345      8.70e-07  
   11   -1842.2797367503      2.87e-07  
   12   -1842.2797367518      1.16e-07  
   13   -1842.2797367521      3.11e-08  
   14   -1842.2797367520      1.44e-08  
   15   -1842.2797367522      3.44e-09  Convergence criterion met
 ---------------------------------------
 SCF time:   CPU 485.24s  wall 485.00s 
 SCF   energy in the final basis set =    -1842.2797367522
 Total energy in the final basis set =    -1842.2797367522

 --------------------------------------------------------------

                    Orbital Energies (a.u.)
 --------------------------------------------------------------

 Alpha MOs
 -- Occupied --
********-101.5706-101.5673 -10.2667 -10.2640 -10.2625 -10.2232 -10.2150
-10.2127 -10.2056 -10.1918 -10.1907 -10.1898 -10.1893 -10.1888  -9.4863
 -9.4851  -9.4821  -7.2511  -7.2500  -7.2468  -7.2412  -7.2405  -7.2400
 -7.2393  -7.2370  -7.2363  -0.9400  -0.9014  -0.8784  -0.8723  -0.8393
 -0.7951  -0.7643  -0.7561  -0.7324  -0.6553  -0.6366  -0.6209  -0.5963
 -0.5464  -0.5255  -0.5174  -0.4899  -0.4724  -0.4709  -0.4584  -0.4490
 -0.4418  -0.4364  -0.4148  -0.4075  -0.3888  -0.3820  -0.3678  -0.3645
 -0.3615  -0.3434  -0.3301  -0.3288  -0.3232  -0.2872  -0.2712  -0.2688
 -0.2518
 -- Virtual --
 -0.0579  -0.0499  -0.0303  -0.0239  -0.0159  -0.0115   0.0002   0.0027
  0.0091   0.0143   0.0251   0.0292   0.0307   0.0379   0.0431   0.0507
  0.0547   0.0634   0.0667   0.0736   0.0766   0.0823   0.0885   0.0932
  0.0966   0.1018   0.1037   0.1044   0.1103   0.1113   0.1152   0.1175
  0.1188   0.1216   0.1232   0.1255   0.1293   0.1316   0.1332   0.1368
  0.1387   0.1439   0.1490   0.1525   0.1570   0.1584   0.1616   0.1694
  0.1761   0.1789   0.1877   0.1921   0.1951   0.2012   0.2057   0.2061
  0.2180   0.2219   0.2233   0.2284   0.2330   0.2386   0.2432   0.2450
  0.2480   0.2526   0.2532   0.2630   0.2689   0.2699   0.2726   0.2770
  0.2797   0.2857   0.2888   0.2905   0.2949   0.2990   0.3065   0.3119
  0.3151   0.3202   0.3261   0.3304   0.3377   0.3548   0.3636   0.3705
  0.3850   0.4091   0.4219   0.4454   0.4478   0.4578   0.4705   0.4760
  0.4834   0.4872   0.4943   0.5098   0.5227   0.5332   0.5353   0.5388
  0.5470   0.5580   0.5611   0.5623   0.5775   0.5831   0.5851   0.5891
  0.5990   0.6036   0.6153   0.6179   0.6205   0.6308   0.6383   0.6562
  0.6626   0.6705   0.6791   0.6920   0.6959   0.7086   0.7157   0.7183
  0.7224   0.7284   0.7438   0.7584   0.7656   0.7904   0.8057   0.8181
  0.8194   0.8355   0.8396   0.8450   0.8473   0.8479   0.8510   0.8582
  0.8627   0.8650   0.8751   0.8771   0.8892   0.8929   0.9008   0.9019
  0.9160   0.9175   0.9238   0.9278   0.9430   0.9462   0.9540   0.9616
  0.9723   0.9796   0.9945   0.9995   1.0129   1.0187   1.0393   1.0544
  1.0595   1.0766   1.1081   1.1222   1.1265   1.1363   1.1534   1.1911
  1.2216   1.2283   1.2487   1.2642   1.2790   1.2994   1.3047   1.3249
  1.3459   1.3658   1.3970   1.4461   1.4863   1.5015   1.5109   1.5205
  1.5274   1.5527   1.5541   1.5625   1.5672   1.5791   1.6044   1.6258
  1.6463   1.6483   1.6704   1.6812   1.7029   1.7257   1.7348   1.7399
  1.7673   1.7759   1.8023   1.8230   1.8402   1.8658   1.8742   1.8954
  1.8978   1.9230   1.9306   1.9446   1.9499   1.9575   1.9663   1.9685
  1.9904   2.0136   2.0217   2.0414   2.0518   2.0792   2.0895   2.1218
  2.1347   2.1992   2.2268   2.2397   2.2530   2.2852   2.2946   2.2965
  2.3160   2.3527   2.3756   2.3992   2.4273   2.4413   2.4442   2.4562
  2.4603   2.4897   2.4996   2.5306   2.5676   2.5877   2.6031   2.6275
  2.6507   2.6571   2.6621   2.6870   2.7021   2.7170   2.7224   2.7396
  2.7484   2.7495   2.7706   2.7759   2.7907   2.7942   2.8046   2.8186
  2.8449   2.8549   2.8661   2.8886   2.9280   2.9365   2.9857   3.0112
  3.0678   3.0732   3.0934   3.1377   3.1463   3.1817   3.2147   3.2677
  3.3420   3.3542   3.3741   3.4815   3.4982   3.5199   3.5391   3.6243
  3.6701   3.7828   3.8281   3.9170   3.9879   4.0358   4.1237   4.1455
  4.1492   4.3963   4.8065   4.8422   9.7596   9.7972   9.8100  23.4141
 23.6610  23.8308  23.8934  23.9325  23.9613  23.9879  24.0411  24.0685
 24.0881  24.1116  24.1845  25.7861  25.8669  25.8980  26.0866  26.1443
 26.3060  26.5039  26.6927  26.8052 215.7509 215.7928 215.8096
 --------------------------------------------------------------

          Ground-State Mulliken Net Atomic Charges

     Atom                 Charge (a.u.)
  ----------------------------------------
      1 C                     0.184423
      2 C                    -0.098231
      3 Cl                    0.463789
      4 C                    -1.122796
      5 H                     0.226496
      6 C                     0.026050
      7 Cl                    0.510874
      8 C                     0.560894
      9 Cl                    0.582796
     10 C                    -1.181282
     11 H                     0.229223
     12 C                     1.045241
     13 C                    -0.902617
     14 H                     0.163401
     15 C                    -0.181686
     16 H                     0.175193
     17 C                    -0.470392
     18 H                     0.158789
     19 C                    -0.033614
     20 H                     0.178225
     21 C                    -0.679606
     22 H                     0.164828
  ----------------------------------------
  Sum of atomic charges =     0.000000

 -----------------------------------------------------------------
                    Cartesian Multipole Moments
 -----------------------------------------------------------------
    Charge (ESU x 10^10)
                -0.0000
    Dipole Moment (Debye)
         X       1.8087      Y      -0.1069      Z      -1.1101
       Tot       2.1248
    Quadrupole Moments (Debye-Ang)
        XX    -109.2727     XY      -2.4830     YY    -107.3437
        XZ      -3.7753     YZ      -2.9410     ZZ    -103.8977
    Octopole Moments (Debye-Ang^2)
       XXX     145.9068    XXY     -13.3971    XYY      39.2753
       YYY      -5.1178    XXZ     -41.2898    XYZ      -5.5952
       YYZ     -23.3962    XZZ      38.2133    YZZ       9.2350
       ZZZ     -60.2789
    Hexadecapole Moments (Debye-Ang^3)
      XXXX   -4516.9521   XXXY     -22.3647   XXYY    -817.2640
      XYYY      22.6165   YYYY    -297.1285   XXXZ     535.9170
      XXYZ      -4.2943   XYYZ     202.6117   YYYZ     -20.1718
      XXZZ   -1036.4591   XYZZ      33.3013   YYZZ    -385.1103
      XZZZ     566.5957   YZZZ     -34.1843   ZZZZ   -1975.2143
 -----------------------------------------------------------------
 Calculating analytic gradient of the SCF energy
 Gradient of SCF Energy
            1           2           3           4           5           6
    1   0.0000179  -0.0000539   0.0000334  -0.0000006  -0.0000017  -0.0000154
    2  -0.0000117  -0.0000256  -0.0000235  -0.0000066  -0.0000162  -0.0000011
    3   0.0000220  -0.0000161  -0.0000072  -0.0000176  -0.0000054   0.0000523
            7           8           9          10          11          12
    1  -0.0000004   0.0000274   0.0000047  -0.0000505   0.0000080  -0.0000084
    2  -0.0000134  -0.0000076   0.0000065   0.0000092   0.0000073   0.0000015
    3  -0.0000219  -0.0000755   0.0000035   0.0000075  -0.0000061   0.0000039
           13          14          15          16          17          18
    1  -0.0000168   0.0000015   0.0000237  -0.0000038  -0.0000033   0.0000018
    2   0.0000195   0.0000068   0.0000215   0.0000001  -0.0000155   0.0000110
    3   0.0000158   0.0000071  -0.0000274  -0.0000008   0.0000391   0.0000062
           19          20          21          22
    1  -0.0000303   0.0000098   0.0000520   0.0000051
    2   0.0000073   0.0000129   0.0000144   0.0000029
    3   0.0000304   0.0000138  -0.0000395   0.0000158
 Max gradient component =       7.550E-05
 RMS gradient           =       2.206E-05
 Gradient time:  CPU 158.33 s  wall 158.35 s
 Geometry Optimization Parameters
   NAtoms,    NIC,     NZ,  NCons,   NDum,   NFix, NCnnct, MaxDiis
       22     155      22       0       0       0       0       0

 Cartesian Hessian Update
 Hessian updated using BFGS update


** GEOMETRY OPTIMIZATION IN DELOCALIZED INTERNAL COORDINATES **
   Searching for a Minimum

   Optimization Cycle:   6

                       Coordinates (Angstroms)
     ATOM                X               Y               Z
      1  C         0.0459373918    0.0002227388    0.0560082956
      2  C        -0.0193846782    0.1117966836    1.4535662860
      3  Cl        1.4358390777    0.2740597644    2.4263901714
      4  C        -1.2350672748    0.1385893345    2.1271911331
      5  H        -1.2566997856    0.2339749573    3.2041581333
      6  C        -2.4301122604    0.0568667860    1.4195020217
      7  Cl       -3.9329400733    0.0913806410    2.3058231492
      8  C        -2.3982202494   -0.0473762691    0.0272459875
      9  Cl       -3.8645194239   -0.1492501245   -0.9164747605
     10  C        -1.1727889067   -0.0751177009   -0.6295918866
     11  H        -1.1626861521   -0.1758684904   -1.7073611653
     12  C         1.3138163376   -0.0279904322   -0.7240988250
     13  C         2.2977900496   -0.9943274690   -0.4793992145
     14  H         2.1484108193   -1.7248293665    0.3062760755
     15  C         3.4602700338   -1.0283495404   -1.2440457147
     16  H         4.2099803432   -1.7860891022   -1.0463156362
     17  C         3.6602118825   -0.0956658892   -2.2609740413
     18  H         4.5684610021   -0.1209664458   -2.8522659387
     19  C         2.6866615172    0.8683756624   -2.5137861252
     20  H         2.8356189431    1.5999779432   -3.2998701295
     21  C         1.5199159386    0.8997261899   -1.7531199160
     22  H         0.7703391167    1.6593950367   -1.9452410819
   Point Group: c1    Number of degrees of freedom:    60


   Energy is  -1842.279736752

 Hessian updated using BFGS update

 59 Hessian modes will be used to form the next step
  Hessian Eigenvalues:
     0.007204    0.019410    0.020081    0.022859    0.023371    0.023466
     0.023631    0.023671    0.023922    0.024003    0.024058    0.024107
     0.024117    0.024121    0.024136    0.024179    0.024453    0.024808
     0.028459    0.156287    0.159490    0.159971    0.159995    0.160120
     0.160139    0.160642    0.218289    0.219999    0.224451    0.232707
     0.235038    0.245938    0.249596    0.250004    0.251222    0.270607
     0.291787    0.300523    0.305959    0.332907    0.338793    0.356518
     0.356611    0.356759    0.356875    0.356943    0.360179    0.425166
     0.429873    0.431171    0.441963    0.455232    0.468440    0.473457
     0.476483    0.478748    0.481290    0.489838    0.516710

 Minimum search - taking simple RFO step
 Searching for Lamda that Minimizes Along All modes
 Value Taken    Lamda =   0.00000000
 Step Taken.  Stepsize is  0.004136

                             Maximum     Tolerance    Cnvgd?
         Gradient           0.000112      0.000300     YES
         Displacement       0.003615      0.001200      NO
         Energy change     -0.000001      0.000001     YES

 Final energy is   -1842.2797367522166     


 ******************************
 **  OPTIMIZATION CONVERGED  **
 ******************************

                       Coordinates (Angstroms)
     ATOM                X               Y               Z
      1  C         0.0459373918    0.0002227388    0.0560082956
      2  C        -0.0193846782    0.1117966836    1.4535662860
      3  Cl        1.4358390777    0.2740597644    2.4263901714
      4  C        -1.2350672748    0.1385893345    2.1271911331
      5  H        -1.2566997856    0.2339749573    3.2041581333
      6  C        -2.4301122604    0.0568667860    1.4195020217
      7  Cl       -3.9329400733    0.0913806410    2.3058231492
      8  C        -2.3982202494   -0.0473762691    0.0272459875
      9  Cl       -3.8645194239   -0.1492501245   -0.9164747605
     10  C        -1.1727889067   -0.0751177009   -0.6295918866
     11  H        -1.1626861521   -0.1758684904   -1.7073611653
     12  C         1.3138163376   -0.0279904322   -0.7240988250
     13  C         2.2977900496   -0.9943274690   -0.4793992145
     14  H         2.1484108193   -1.7248293665    0.3062760755
     15  C         3.4602700338   -1.0283495404   -1.2440457147
     16  H         4.2099803432   -1.7860891022   -1.0463156362
     17  C         3.6602118825   -0.0956658892   -2.2609740413
     18  H         4.5684610021   -0.1209664458   -2.8522659387
     19  C         2.6866615172    0.8683756624   -2.5137861252
     20  H         2.8356189431    1.5999779432   -3.2998701295
     21  C         1.5199159386    0.8997261899   -1.7531199160
     22  H         0.7703391167    1.6593950367   -1.9452410819

Z-matrix Print:
$molecule
0 1
Cl
C  1 1.757951
C  2 1.390098 1 116.999916
H  3 1.081399 2 120.118909 1 -1.303195 0
C  3 1.391271 2 120.235887 1 178.031365 0
C  5 1.396517 3 119.464246 2 -0.229727 0
C  6 1.390643 5 119.504925 3 0.343400 0
H  7 1.082515 6 118.707385 5 178.808857 0
C  7 1.400363 6 122.315546 5 -0.103439 0
C  9 1.488919 7 118.917988 6 -179.639881 0
C  10 1.400675 9 121.315387 7 -123.108534 0
H  11 1.083159 10 119.677988 9 -1.359561 0
C  11 1.391834 10 120.505750 9 178.177999 0
H  13 1.084127 11 119.634428 10 -179.639619 0
C  13 1.394281 11 120.272556 10 0.230480 0
H  15 1.084058 13 120.155956 11 179.708040 0
C  15 1.393230 13 119.670425 11 -0.326326 0
H  17 1.084139 15 120.165754 13 179.749986 0
C  17 1.393159 15 120.112812 13 0.034307 0
H  19 1.084377 17 119.863764 15 179.245216 0
Cl 5 1.745064 3 118.699264 2 179.894264 0
Cl 6 1.746717 5 121.588631 3 -179.843201 0
$end


 --------------------------------------------------------------

                    Orbital Energies (a.u.)
 --------------------------------------------------------------

 Alpha MOs
 -- Occupied --
********-101.5706-101.5673 -10.2667 -10.2640 -10.2625 -10.2232 -10.2150
-10.2127 -10.2056 -10.1918 -10.1907 -10.1898 -10.1893 -10.1888  -9.4863
 -9.4851  -9.4821  -7.2511  -7.2500  -7.2468  -7.2412  -7.2405  -7.2400
 -7.2393  -7.2370  -7.2363  -0.9400  -0.9014  -0.8784  -0.8723  -0.8393
 -0.7951  -0.7643  -0.7561  -0.7324  -0.6553  -0.6366  -0.6209  -0.5963
 -0.5464  -0.5255  -0.5174  -0.4899  -0.4724  -0.4709  -0.4584  -0.4490
 -0.4418  -0.4364  -0.4148  -0.4075  -0.3888  -0.3820  -0.3678  -0.3645
 -0.3615  -0.3434  -0.3301  -0.3288  -0.3232  -0.2872  -0.2712  -0.2688
 -0.2518
 -- Virtual --
 -0.0579  -0.0499  -0.0303  -0.0239  -0.0159  -0.0115   0.0002   0.0027
  0.0091   0.0143   0.0251   0.0292   0.0307   0.0379   0.0431   0.0507
  0.0547   0.0634   0.0667   0.0736   0.0766   0.0823   0.0885   0.0932
  0.0966   0.1018   0.1037   0.1044   0.1103   0.1113   0.1152   0.1175
  0.1188   0.1216   0.1232   0.1255   0.1293   0.1316   0.1332   0.1368
  0.1387   0.1439   0.1490   0.1525   0.1570   0.1584   0.1616   0.1694
  0.1761   0.1789   0.1877   0.1921   0.1951   0.2012   0.2057   0.2061
  0.2180   0.2219   0.2233   0.2284   0.2330   0.2386   0.2432   0.2450
  0.2480   0.2526   0.2532   0.2630   0.2689   0.2699   0.2726   0.2770
  0.2797   0.2857   0.2888   0.2905   0.2949   0.2990   0.3065   0.3119
  0.3151   0.3202   0.3261   0.3304   0.3377   0.3548   0.3636   0.3705
  0.3850   0.4091   0.4219   0.4454   0.4478   0.4578   0.4705   0.4760
  0.4834   0.4872   0.4943   0.5098   0.5227   0.5332   0.5353   0.5388
  0.5470   0.5580   0.5611   0.5623   0.5775   0.5831   0.5851   0.5891
  0.5990   0.6036   0.6153   0.6179   0.6205   0.6308   0.6383   0.6562
  0.6626   0.6705   0.6791   0.6920   0.6959   0.7086   0.7157   0.7183
  0.7224   0.7284   0.7438   0.7584   0.7656   0.7904   0.8057   0.8181
  0.8194   0.8355   0.8396   0.8450   0.8473   0.8479   0.8510   0.8582
  0.8627   0.8650   0.8751   0.8771   0.8892   0.8929   0.9008   0.9019
  0.9160   0.9175   0.9238   0.9278   0.9430   0.9462   0.9540   0.9616
  0.9723   0.9796   0.9945   0.9995   1.0129   1.0187   1.0393   1.0544
  1.0595   1.0766   1.1081   1.1222   1.1265   1.1363   1.1534   1.1911
  1.2216   1.2283   1.2487   1.2642   1.2790   1.2994   1.3047   1.3249
  1.3459   1.3658   1.3970   1.4461   1.4863   1.5015   1.5109   1.5205
  1.5274   1.5527   1.5541   1.5625   1.5672   1.5791   1.6044   1.6258
  1.6463   1.6483   1.6704   1.6812   1.7029   1.7257   1.7348   1.7399
  1.7673   1.7759   1.8023   1.8230   1.8402   1.8658   1.8742   1.8954
  1.8978   1.9230   1.9306   1.9446   1.9499   1.9575   1.9663   1.9685
  1.9904   2.0136   2.0217   2.0414   2.0518   2.0792   2.0895   2.1218
  2.1347   2.1992   2.2268   2.2397   2.2530   2.2852   2.2946   2.2965
  2.3160   2.3527   2.3756   2.3992   2.4273   2.4413   2.4442   2.4562
  2.4603   2.4897   2.4996   2.5306   2.5676   2.5877   2.6031   2.6275
  2.6507   2.6571   2.6621   2.6870   2.7021   2.7170   2.7224   2.7396
  2.7484   2.7495   2.7706   2.7759   2.7907   2.7942   2.8046   2.8186
  2.8449   2.8549   2.8661   2.8886   2.9280   2.9365   2.9857   3.0112
  3.0678   3.0732   3.0934   3.1377   3.1463   3.1817   3.2147   3.2677
  3.3420   3.3542   3.3741   3.4815   3.4982   3.5199   3.5391   3.6243
  3.6701   3.7828   3.8281   3.9170   3.9879   4.0358   4.1237   4.1455
  4.1492   4.3963   4.8065   4.8422   9.7596   9.7972   9.8100  23.4141
 23.6610  23.8308  23.8934  23.9325  23.9613  23.9879  24.0411  24.0685
 24.0881  24.1116  24.1845  25.7861  25.8669  25.8980  26.0866  26.1443
 26.3060  26.5039  26.6927  26.8052 215.7509 215.7928 215.8096
 --------------------------------------------------------------

          Ground-State Mulliken Net Atomic Charges

     Atom                 Charge (a.u.)
  ----------------------------------------
      1 C                     0.184423
      2 C                    -0.098231
      3 Cl                    0.463789
      4 C                    -1.122796
      5 H                     0.226496
      6 C                     0.026050
      7 Cl                    0.510874
      8 C                     0.560894
      9 Cl                    0.582796
     10 C                    -1.181282
     11 H                     0.229223
     12 C                     1.045241
     13 C                    -0.902617
     14 H                     0.163401
     15 C                    -0.181686
     16 H                     0.175193
     17 C                    -0.470392
     18 H                     0.158789
     19 C                    -0.033614
     20 H                     0.178225
     21 C                    -0.679606
     22 H                     0.164828
  ----------------------------------------
  Sum of atomic charges =     0.000000

 -----------------------------------------------------------------
                    Cartesian Multipole Moments
 -----------------------------------------------------------------
    Charge (ESU x 10^10)
                -0.0000
    Dipole Moment (Debye)
         X       1.8087      Y      -0.1069      Z      -1.1101
       Tot       2.1248
    Quadrupole Moments (Debye-Ang)
        XX    -109.2727     XY      -2.4830     YY    -107.3437
        XZ      -3.7753     YZ      -2.9410     ZZ    -103.8977
    Octopole Moments (Debye-Ang^2)
       XXX     145.9068    XXY     -13.3971    XYY      39.2753
       YYY      -5.1178    XXZ     -41.2898    XYZ      -5.5952
       YYZ     -23.3962    XZZ      38.2133    YZZ       9.2350
       ZZZ     -60.2789
    Hexadecapole Moments (Debye-Ang^3)
      XXXX   -4516.9521   XXXY     -22.3647   XXYY    -817.2640
      XYYY      22.6165   YYYY    -297.1285   XXXZ     535.9170
      XXYZ      -4.2943   XYYZ     202.6117   YYYZ     -20.1718
      XXZZ   -1036.4591   XYZZ      33.3013   YYZZ    -385.1103
      XZZZ     566.5957   YZZZ     -34.1843   ZZZZ   -1975.2143
 -----------------------------------------------------------------
Archival summary:
1\1\november\OPT\ProcedureUnspecified\BasisUnspecified\l3127\taweetha\WedJan1520:34:522020WedJan1520:34:522020\0\\#,OPT,ProcedureUnspecified,BasisUnspecified,\\0,1\Cl\C,1,1.75795\C,2,1.3901,1,117\H,3,1.0814,2,120.119,1,-1.30319,0\C,3,1.39127,2,120.236,1,178.031,0\C,5,1.39652,3,119.464,2,-0.229727,0\C,6,1.39064,5,119.505,3,0.3434,0\H,7,1.08252,6,118.707,5,178.809,0\C,7,1.40036,6,122.316,5,-0.103439,0\C,9,1.48892,7,118.918,6,-179.64,0\C,10,1.40067,9,121.315,7,-123.109,0\H,11,1.08316,10,119.678,9,-1.35956,0\C,11,1.39183,10,120.506,9,178.178,0\H,13,1.08413,11,119.634,10,-179.64,0\C,13,1.39428,11,120.273,10,0.23048,0\H,15,1.08406,13,120.156,11,179.708,0\C,15,1.39323,13,119.67,11,-0.326326,0\H,17,1.08414,15,120.166,13,179.75,0\C,17,1.39316,15,120.113,13,0.0343073,0\H,19,1.08438,17,119.864,15,179.245,0\Cl,5,1.74506,3,118.699,2,179.894,0\Cl,6,1.74672,5,121.589,3,-179.843,0\\\@

 Total job time:  3885.00s(wall), 3884.69s(cpu) 
 Wed Jan 15 20:34:52 2020

        *************************************************************
        *                                                           *
        *  Thank you very much for using Q-Chem.  Have a nice day.  *
        *                                                           *
        *************************************************************


 
User input: 2 of 2 
 
                  Welcome to Q-Chem
     A Quantum Leap Into The Future Of Chemistry


 Q-Chem 5.2 (devel), Q-Chem, Inc., Pleasanton, CA (2019)

 Yihan Shao,  Zhengting Gan,  E. Epifanovsky,  A. T. B. Gilbert,  M. Wormit,  
 J. Kussmann,  A. W. Lange,  A. Behn,  Jia Deng,  Xintian Feng,  D. Ghosh,  
 M. Goldey,  P. R. Horn,  L. D. Jacobson,  I. Kaliman,  T. Kus,  A. Landau,  
 Jie Liu,  E. I. Proynov,  R. M. Richard,  R. P. Steele,  E. J. Sundstrom,  
 H. L. Woodcock III,  P. M. Zimmerman,  D. Zuev,  B. Albrecht,  E. Alguire,  
 S. A. Baeppler,  D. Barton,  Z. Benda,  Y. A. Bernard,  E. J. Berquist,  
 K. B. Bravaya,  H. Burton,  D. Casanova,  Chun-Min Chang,  Yunqing Chen,  
 A. Chien,  K. D. Closser,  M. P. Coons,  S. Coriani,  S. Dasgupta,  
 A. L. Dempwolff,  M. Diedenhofen,  Hainam Do,  R. G. Edgar,  Po-Tung Fang,  
 S. Faraji,  S. Fatehi,  Qingguo Feng,  K. D. Fenk,  J. Fosso-Tande,  
 J. Gayvert,  Qinghui Ge,  A. Ghysels,  G. Gidofalvi,  J. Gomes,  
 J. Gonthier,  A. Gunina,  D. Hait,  M. W. D. Hanson-Heine,  
 P. H. P. Harbach,  A. W. Hauser,  M. F. Herbst,  J. E. Herr,  
 E. G. Hohenstein,  Z. C. Holden,  Kerwin Hui,  B. C. Huynh,  T.-C. Jagau,  
 Hyunjun Ji,  B. Kaduk,  K. Khistyaev,  Jaehoon Kim,  P. Klunzinger,  K. Koh,  
 D. Kosenkov,  L. Koulias,  T. Kowalczyk,  C. M. Krauter,  A. Kunitsa,  
 Ka Un Lao,  A. Laurent,  K. V. Lawler,  Joonho Lee,  D. Lefrancois,  
 S. Lehtola,  D. S. Levine,  Yi-Pei Li,  You-Sheng Lin,  Fenglai Liu,  
 E. Livshits,  A. Luenser,  P. Manohar,  E. Mansoor,  S. F. Manzer,  
 Shan-Ping Mao,  Yuezhi Mao,  N. Mardirossian,  A. V. Marenich,  
 T. Markovich,  L. A. Martinez-Martinez,  S. A. Maurer,  N. J. Mayhall,  
 S. C. McKenzie,  J.-M. Mewes,  P. Morgante,  A. F. Morrison,  
 J. W. Mullinax,  K. Nanda,  T. S. Nguyen-Beck,  R. Olivares-Amaya,  
 J. A. Parkhill,  Zheng Pei,  T. M. Perrine,  F. Plasser,  P. Pokhilko,  
 S. Prager,  A. Prociuk,  E. Ramos,  D. R. Rehn,  F. Rob,  M. Scheurer,  
 M. Schneider,  N. Sergueev,  S. M. Sharada,  S. Sharma,  D. W. Small,  
 T. Stauch,  T. Stein,  Yu-Chuan Su,  A. J. W. Thom,  A. Tkatchenko,  
 T. Tsuchimochi,  N. M. Tubman,  L. Vogt,  M. L. Vidal,  O. Vydrov,  
 M. A. Watson,  J. Wenzel,  M. de Wergifosse,  T. A. Wesolowski,  A. White,  
 J. Witte,  A. Yamada,  Jun Yang,  K. Yao,  S. Yeganeh,  S. R. Yost,  
 Zhi-Qiang You,  A. Zech,  Igor Ying Zhang,  Xing Zhang,  Yan Zhao,  
 Ying Zhu,  B. R. Brooks,  G. K. L. Chan,  C. J. Cramer,  M. S. Gordon,  
 W. J. Hehre,  A. Klamt,  M. W. Schmidt,  C. D. Sherrill,  D. G. Truhlar,  
 A. Aspuru-Guzik,  R. Baer,  A. T. Bell,  N. A. Besley,  Jeng-Da Chai,  
 A. E. DePrince, III,  R. A. DiStasio Jr.,  A. Dreuw,  B. D. Dunietz,  
 T. R. Furlani,  Chao-Ping Hsu,  Yousung Jung,  Jing Kong,  D. S. Lambrecht,  
 WanZhen Liang,  C. Ochsenfeld,  V. A. Rassolov,  L. V. Slipchenko,  
 J. E. Subotnik,  T. Van Voorhis,  J. M. Herbert,  A. I. Krylov,  
 P. M. W. Gill,  M. Head-Gordon

 Contributors to earlier versions of Q-Chem not listed above: 
 R. D. Adamson,  B. Austin,  J. Baker,  G. J. O. Beran,  K. Brandhorst,  
 S. T. Brown,  E. F. C. Byrd,  A. K. Chakraborty,  C.-L. Cheng,  
 Siu Hung Chien,  D. M. Chipman,  D. L. Crittenden,  H. Dachsel,  
 R. J. Doerksen,  A. D. Dutoi,  L. Fusti-Molnar,  W. A. Goddard III,  
 A. Golubeva-Zadorozhnaya,  S. R. Gwaltney,  G. Hawkins,  A. Heyden,  
 S. Hirata,  G. Kedziora,  F. J. Keil,  C. Kelley,  Jihan Kim,  R. A. King,  
 R. Z. Khaliullin,  P. P. Korambath,  W. Kurlancheek,  A. M. Lee,  M. S. Lee,  
 S. V. Levchenko,  Ching Yeh Lin,  D. Liotard,  R. C. Lochan,  I. Lotan,  
 P. E. Maslen,  N. Nair,  D. P. O'Neill,  D. Neuhauser,  E. Neuscamman,  
 C. M. Oana,  R. Olson,  B. Peters,  R. Peverati,  P. A. Pieniazek,  
 Y. M. Rhee,  J. Ritchie,  M. A. Rohrdanz,  E. Rosta,  N. J. Russ,  
 H. F. Schaefer III,  N. E. Schultz,  N. Shenvi,  A. C. Simmonett,  A. Sodt,  
 D. Stuck,  K. S. Thanthiriwatte,  V. Vanovschi,  Tao Wang,  A. Warshel,  
 C. F. Williams,  Q. Wu,  X. Xu,  W. Zhang

 Please cite Q-Chem as follows:
 Y. Shao et al., Mol. Phys. 113, 184-215 (2015)
 DOI: 10.1080/00268976.2014.952696

 Q-Chem 5.2.1 for Intel X86 EM64T Linux

 Parts of Q-Chem use Armadillo 8.300.2 (Tropical Shenanigans).
 http://arma.sourceforge.net/

 Q-Chem begins on Wed Jan 15 20:34:52 2020  

Host: 
0

     Scratch files written to /scratch/taweetham/qchem25372//
NAlpha2: 130
NElect   130
Mult     1
The previous job contains 0 fragments, simply inherited here

 Q-Chem warning in module libgen/rem_setup.C, line 2168:

 Setting Thresh to 1e-14


Checking the input file for inconsistencies... 	...done.

--------------------------------------------------------------
User input:
--------------------------------------------------------------

$MOLECULE
READ
$END

$REM
   JOB_TYPE 	FREQUENCY
   BASIS 	6-311++G**
   METHOD	B3LYP
   SCF_GUESS_ALWAYS     TRUE
   S2THRESH     15
   THRESH       15
   MEM_TOTAL    10000
$END

--------------------------------------------------------------
 ----------------------------------------------------------------
             Standard Nuclear Orientation (Angstroms)
    I     Atom           X                Y                Z
 ----------------------------------------------------------------
    1      C       0.4632079706    -0.0184276507     0.0113449525
    2      C      -0.0838387331     1.2697643856    -0.0944153234
    3      Cl      0.9419130002     2.6866929051    -0.2691687256
    4      C      -1.4578815998     1.4801426409    -0.1053536352
    5      H      -1.8526253745     2.4827793230    -0.1965750038
    6      C      -2.3324548111     0.4020727972    -0.0130385165
    7      Cl     -4.0496401539     0.7124042558    -0.0277581192
    8      C      -1.8186857826    -0.8927387834     0.0857791740
    9      Cl     -2.8656150068    -2.2862334194     0.2003754235
   10      C      -0.4413078644    -1.0839910379     0.0976198300
   11      H      -0.0570376771    -2.0913752428     0.1943301820
   12      C       1.9231369241    -0.3105880685     0.0227407873
   13      C       2.7724044994     0.2604586965     0.9790564318
   14      H       2.3684073168     0.9459183460     1.7140150588
   15      C       4.1281857032    -0.0537377789     0.9974789029
   16      H       4.7715963535     0.3919517550     1.7476225892
   17      C       4.6574283402    -0.9386617630     0.0589531807
   18      H       5.7145648065    -1.1783963128     0.0720881129
   19      C       3.8207759468    -1.5137033275    -0.8952115580
   20      H       4.2245064331    -2.1996930256    -1.6312673319
   21      C       2.4624047944    -1.2047180177    -0.9109301289
   22      H       1.8171525435    -1.6451010040    -1.6629840293
 ----------------------------------------------------------------
 Molecular Point Group                 C1    NOp =  1
 Largest Abelian Subgroup              C1    NOp =  1
 Nuclear Repulsion Energy =        1198.35160582 hartrees
 There are       65 alpha and       65 beta electrons
 Requested basis set is 6-311++G(d,p)
 There are 146 shells and 403 basis functions

 Total QAlloc Memory Limit  10000 MB
 Mega-Array Size       188 MB
 MEM_STATIC part       192 MB
 A cutoff of  1.0D-15 yielded   8701 shell pairs
 There are     70042 function pairs (     75201 Cartesian)
 Smallest overlap matrix eigenvalue = 3.64E-07
 Linear dependence detected in AO basis
 Number of orthogonalized atomic orbitals = 400
 Maximum deviation from orthogonality = 4.543E-10
 Guess from superposition of atomic densities
 Warning:  Energy on first SCF cycle will be non-variational
 SAD guess density has 130.000000 electrons

 -----------------------------------------------------------------------
  General SCF calculation program by
  Eric Jon Sundstrom, Paul Horn, Yuezhi Mao, Dmitri Zuev, Alec White,
  David Stuck, Shaama M.S., Shane Yost, Joonho Lee, David Small,
  Daniel Levine, Susi Lehtola, Hugh Burton, Evgeny Epifanovsky,
  Bang C. Huynh
 -----------------------------------------------------------------------
 Exchange:     0.2000 Hartree-Fock + 0.0800 Slater + 0.7200 B88
 Correlation:  0.1900 VWN1RPA + 0.8100 LYP
 Using SG-1 standard quadrature grid
 A restricted SCF calculation will be
 performed using DIIS
 SCF converges when DIIS error is below 1.0e-08
 ---------------------------------------
  Cycle       Energy         DIIS error
 ---------------------------------------
    1   -1845.8062217157      3.14e-02  
    2   -1842.1137597782      2.76e-03  
    3   -1842.0539808668      3.20e-03  
    4   -1842.2746360145      4.83e-04  
    5   -1842.2774795414      3.24e-04  
    6   -1842.2795685659      9.72e-05  
    7   -1842.2797467644      2.94e-05  
    8   -1842.2797633956      9.08e-06  
    9   -1842.2797649775      2.69e-06  
   10   -1842.2797651209      8.70e-07  
   11   -1842.2797651366      2.87e-07  
   12   -1842.2797651383      1.16e-07  
   13   -1842.2797651386      3.11e-08  
   14   -1842.2797651383      1.44e-08  
   15   -1842.2797651386      3.44e-09  Convergence criterion met
 ---------------------------------------
 SCF time:   CPU 488.62s  wall 488.00s 
 SCF   energy in the final basis set =    -1842.2797651386
 Total energy in the final basis set =    -1842.2797651386

 --------------------------------------------------------------

                    Orbital Energies (a.u.)
 --------------------------------------------------------------

 Alpha MOs
 -- Occupied --
********-101.5706-101.5673 -10.2667 -10.2640 -10.2625 -10.2232 -10.2150
-10.2127 -10.2056 -10.1918 -10.1907 -10.1898 -10.1893 -10.1889  -9.4863
 -9.4851  -9.4820  -7.2510  -7.2500  -7.2468  -7.2412  -7.2406  -7.2400
 -7.2393  -7.2370  -7.2363  -0.9399  -0.9014  -0.8784  -0.8723  -0.8392
 -0.7951  -0.7643  -0.7561  -0.7324  -0.6553  -0.6366  -0.6209  -0.5963
 -0.5464  -0.5255  -0.5174  -0.4899  -0.4724  -0.4709  -0.4584  -0.4490
 -0.4418  -0.4364  -0.4148  -0.4075  -0.3888  -0.3820  -0.3678  -0.3645
 -0.3615  -0.3434  -0.3301  -0.3288  -0.3232  -0.2872  -0.2712  -0.2688
 -0.2518
 -- Virtual --
 -0.0579  -0.0499  -0.0303  -0.0239  -0.0159  -0.0114   0.0003   0.0028
  0.0091   0.0143   0.0252   0.0291   0.0308   0.0380   0.0431   0.0507
  0.0547   0.0635   0.0667   0.0735   0.0766   0.0824   0.0886   0.0931
  0.0966   0.1018   0.1038   0.1044   0.1104   0.1112   0.1152   0.1175
  0.1188   0.1216   0.1232   0.1255   0.1293   0.1316   0.1330   0.1367
  0.1387   0.1438   0.1490   0.1525   0.1569   0.1586   0.1616   0.1694
  0.1763   0.1791   0.1878   0.1922   0.1949   0.2012   0.2056   0.2058
  0.2180   0.2220   0.2235   0.2282   0.2334   0.2384   0.2435   0.2449
  0.2480   0.2524   0.2531   0.2630   0.2689   0.2700   0.2727   0.2772
  0.2799   0.2855   0.2889   0.2906   0.2950   0.2990   0.3062   0.3119
  0.3150   0.3199   0.3261   0.3304   0.3377   0.3548   0.3636   0.3705
  0.3850   0.4092   0.4219   0.4454   0.4478   0.4579   0.4705   0.4761
  0.4834   0.4872   0.4944   0.5100   0.5228   0.5333   0.5354   0.5388
  0.5470   0.5579   0.5613   0.5625   0.5776   0.5832   0.5852   0.5891
  0.5991   0.6038   0.6155   0.6179   0.6204   0.6308   0.6383   0.6560
  0.6626   0.6705   0.6794   0.6921   0.6958   0.7086   0.7157   0.7180
  0.7225   0.7284   0.7438   0.7584   0.7655   0.7904   0.8057   0.8181
  0.8194   0.8356   0.8397   0.8450   0.8473   0.8479   0.8509   0.8581
  0.8627   0.8650   0.8751   0.8771   0.8891   0.8929   0.9008   0.9019
  0.9160   0.9175   0.9238   0.9277   0.9430   0.9462   0.9540   0.9616
  0.9723   0.9795   0.9945   0.9996   1.0129   1.0187   1.0393   1.0544
  1.0595   1.0766   1.1081   1.1222   1.1265   1.1363   1.1533   1.1910
  1.2216   1.2283   1.2487   1.2642   1.2789   1.2994   1.3046   1.3249
  1.3458   1.3658   1.3970   1.4461   1.4863   1.5015   1.5109   1.5206
  1.5274   1.5529   1.5541   1.5625   1.5672   1.5791   1.6044   1.6257
  1.6463   1.6483   1.6704   1.6812   1.7029   1.7257   1.7348   1.7399
  1.7673   1.7759   1.8024   1.8230   1.8402   1.8658   1.8742   1.8953
  1.8977   1.9231   1.9306   1.9445   1.9498   1.9575   1.9663   1.9685
  1.9904   2.0136   2.0217   2.0414   2.0518   2.0792   2.0895   2.1218
  2.1347   2.1992   2.2269   2.2398   2.2530   2.2853   2.2946   2.2965
  2.3160   2.3527   2.3757   2.3992   2.4273   2.4413   2.4442   2.4562
  2.4603   2.4897   2.4996   2.5306   2.5676   2.5877   2.6031   2.6274
  2.6506   2.6572   2.6621   2.6870   2.7021   2.7170   2.7224   2.7397
  2.7484   2.7496   2.7707   2.7759   2.7907   2.7942   2.8046   2.8186
  2.8449   2.8549   2.8661   2.8887   2.9280   2.9364   2.9857   3.0112
  3.0678   3.0732   3.0934   3.1378   3.1463   3.1817   3.2147   3.2677
  3.3421   3.3542   3.3740   3.4815   3.4982   3.5199   3.5390   3.6242
  3.6701   3.7828   3.8281   3.9170   3.9878   4.0358   4.1237   4.1455
  4.1492   4.3963   4.8065   4.8422   9.7597   9.7973   9.8100  23.4141
 23.6610  23.8308  23.8934  23.9325  23.9613  23.9879  24.0411  24.0685
 24.0881  24.1116  24.1845  25.7865  25.8673  25.8981  26.0866  26.1444
 26.3061  26.5041  26.6927  26.8052 215.7509 215.7928 215.8096
 --------------------------------------------------------------

          Ground-State Mulliken Net Atomic Charges

     Atom                 Charge (a.u.)
  ----------------------------------------
      1 C                     0.184856
      2 C                    -0.096036
      3 Cl                    0.463936
      4 C                    -1.123215
      5 H                     0.226574
      6 C                     0.032510
      7 Cl                    0.510601
      8 C                     0.558451
      9 Cl                    0.583242
     10 C                    -1.182969
     11 H                     0.229208
     12 C                     1.042413
     13 C                    -0.906194
     14 H                     0.163574
     15 C                    -0.178846
     16 H                     0.175149
     17 C                    -0.470531
     18 H                     0.158794
     19 C                    -0.034749
     20 H                     0.178143
     21 C                    -0.679780
     22 H                     0.164867
  ----------------------------------------
  Sum of atomic charges =     0.000000

 -----------------------------------------------------------------
                    Cartesian Multipole Moments
 -----------------------------------------------------------------
    Charge (ESU x 10^10)
                -0.0000
    Dipole Moment (Debye)
         X       2.0817      Y      -0.4151      Z       0.0846
       Tot       2.1244
    Quadrupole Moments (Debye-Ang)
        XX    -104.3129     XY      -4.9395     YY    -106.9212
        XZ       1.3629     YZ       3.6688     ZZ    -107.3745
    Octopole Moments (Debye-Ang^2)
       XXX      35.1123    XXY      -3.5640    XYY     -11.9278
       YYY       5.2089    XXZ       6.0065    XYZ      13.0568
       YYZ      -5.1754    XZZ      -2.3249    YZZ       0.8195
       ZZZ      -0.2525
    Hexadecapole Moments (Debye-Ang^3)
      XXXX   -4700.4152   XXXY     -46.5321   XXYY   -1070.1247
      XYYY      34.8336   YYYY   -1516.5131   XXXZ      36.5568
      XXYZ      43.1955   XYYZ     -20.3039   YYYZ       0.9146
      XXZZ    -878.9703   XYZZ       9.4875   YYZZ    -304.2062
      XZZZ       1.0692   YZZZ      10.6269   ZZZZ    -296.3937
 -----------------------------------------------------------------
 Calculating MO derivatives via CPSCF
    1     0    69    0.0223938  
    2     0    69    0.0062478  
    3     0    69    0.0006396  
    4     2    67    0.0000481  
    5    66     3    0.0000036  
    6    69     0    0.0000002  Converged
 Time for AOints: 721.7 s (CPU) 721.7 s (wall)
 ------------------------------------------------------------------------------
                     AOints        : Timing summary (seconds)
 ------------------------------------------------------------------------------
     job step          cpu (% of tot)      sys (% of tot)     wall (% of tot)
 ------------------------------------------------------------------------------
  AOints            0.7217E+03 ( 8.6)   0.5000E-05 ( 2.0)   0.7217E+03 ( 8.6)
 ------------------------------------------------------------------------------
   Grand Totals     0.8370E+04          0.2490E-03          0.8370E+04
 ------------------------------------------------------------------------------
 Polarizability Matrix (a.u.)
            1           2           3
    1-257.9161787  -0.0757752  -2.3967782
    2  -0.0757752-173.3717623  -9.3398954
    3  -2.3967782  -9.3398954-113.0696438
 Calculating analytic Hessian of the SCF energy

 Direct stationary perturbation theory relativistic correction:

 rels  =       2.433031828858
 relv  =      -9.287896956305
 rel2e =       2.496988772595
 E_rel =      -4.357876354852

 Hessian of the SCF Energy
            1           2           3           4           5           6
    1   0.6371764  -0.0039582  -0.0000590  -0.1443105   0.0975650  -0.0117585
    2  -0.0039582   0.6211059  -0.0196362   0.0432782  -0.2507549   0.0166290
    3  -0.0000590  -0.0196362   0.1672562  -0.0049889   0.0135660  -0.0630768
    4  -0.1443105   0.0432782  -0.0049889   0.5908516  -0.0643642   0.0025553
    5   0.0975650  -0.2507549   0.0135660  -0.0643642   0.5242594  -0.0375017
    6  -0.0117585   0.0166290  -0.0630768   0.0025553  -0.0375017   0.1192516
    7   0.0012985  -0.0028973   0.0005255  -0.0784100  -0.0520579   0.0060892
    8  -0.0262651  -0.0317424   0.0044734  -0.0519149  -0.1091126   0.0100243
    9   0.0025664   0.0033322   0.0026939   0.0067008   0.0106814  -0.0226668
   10  -0.0106077   0.0770737  -0.0059949  -0.3162307   0.0129240  -0.0005775
   11   0.0332341   0.0160231  -0.0006731   0.0771360  -0.1184551   0.0055852
   12  -0.0027009  -0.0017153   0.0062806  -0.0059697   0.0059406  -0.0586812
   13  -0.0053689  -0.0004086   0.0000514  -0.0072963   0.0280537  -0.0026316
   14   0.0002153   0.0013313   0.0003757  -0.0012341  -0.0007935   0.0003779
   15   0.0001791   0.0000799   0.0050854  -0.0001409   0.0006524   0.0030685
   16   0.0020147  -0.0091597   0.0006801  -0.0450999  -0.0142264   0.0020927
   17  -0.0090433  -0.0694751   0.0052731  -0.0740810   0.0474961  -0.0032153
   18   0.0006821   0.0059269  -0.0019408   0.0065760  -0.0034925   0.0053225
   19  -0.0015317   0.0006427  -0.0001285   0.0038765  -0.0029977   0.0003040
   20   0.0000879   0.0014243  -0.0001703   0.0000362  -0.0024332   0.0005738
   21  -0.0000423  -0.0001012  -0.0008359   0.0001457   0.0004984   0.0047283
   22  -0.0411768  -0.0672277   0.0051185  -0.0454389   0.0363416  -0.0029367
   23  -0.0142597   0.0464594  -0.0028111   0.0373705  -0.0299419   0.0021334
   24   0.0016552  -0.0038425   0.0049662  -0.0030590   0.0019357  -0.0029409
   25  -0.0017416   0.0051314  -0.0003037   0.0009886  -0.0008334  -0.0001364
   26   0.0009302   0.0023913   0.0002369   0.0000354   0.0004678  -0.0004066
   27  -0.0001723   0.0002622   0.0046968  -0.0000536  -0.0000857  -0.0006475
   28  -0.1938314  -0.0585520   0.0067489   0.0597864  -0.0460539   0.0037615
   29  -0.1223326  -0.2320361   0.0124013   0.0052752  -0.0556877   0.0060992
   30   0.0140126   0.0120749  -0.0630458  -0.0008404   0.0062762   0.0074762
   31   0.0090593  -0.0187988   0.0016022  -0.0017300  -0.0022764   0.0003193
   32   0.0084947  -0.0177598   0.0020010  -0.0028487  -0.0011371   0.0005724
   33  -0.0014904   0.0015998   0.0039850   0.0003605   0.0004051   0.0055289
   34  -0.2091255   0.0221018  -0.0026167  -0.0127492   0.0162430   0.0026506
   35   0.0253645  -0.0923827  -0.0100827   0.0303142  -0.0040892  -0.0002293
   36  -0.0028334  -0.0100074  -0.0714844  -0.0012912   0.0007159   0.0025522
   37  -0.0292845  -0.0108279  -0.0215987   0.0014050  -0.0040031  -0.0016000
   38  -0.0023991   0.0084341   0.0051691   0.0019083  -0.0015602  -0.0006584
   39  -0.0038073   0.0014232   0.0044210   0.0022273   0.0010521  -0.0002501
   40   0.0011992  -0.0008535   0.0003742   0.0000636   0.0001998  -0.0002302
   41   0.0007761  -0.0020934   0.0020106   0.0005531   0.0005297   0.0001071
   42   0.0012828   0.0023442  -0.0008986  -0.0016129  -0.0010376  -0.0001123
   43   0.0029229  -0.0015253  -0.0028623  -0.0014383   0.0000354   0.0010098
   44  -0.0019748   0.0037365  -0.0048353  -0.0006249  -0.0009152  -0.0004242
   45  -0.0028915  -0.0050375  -0.0004811   0.0007879  -0.0006686  -0.0000019
   46  -0.0001494  -0.0007295  -0.0009891  -0.0002371  -0.0002997   0.0000885
   47   0.0003331   0.0002377   0.0001493  -0.0000132   0.0001579   0.0000221
   48   0.0000415  -0.0000658   0.0001519  -0.0000118  -0.0001757  -0.0000372
   49  -0.0004524  -0.0003478   0.0001595  -0.0001977  -0.0007433  -0.0001096
   50   0.0000960  -0.0013152  -0.0001340  -0.0002736   0.0002600   0.0005176
   51   0.0000655  -0.0002423  -0.0010002  -0.0005136   0.0000327   0.0004066
   52   0.0000218  -0.0001028   0.0001502   0.0000273  -0.0000688   0.0000106
   53  -0.0001894  -0.0004956   0.0005924   0.0001761  -0.0000625  -0.0000363
   54   0.0001576   0.0005644  -0.0003334  -0.0002198  -0.0000350   0.0000290
   55   0.0037252   0.0017920   0.0004795  -0.0002300   0.0004930  -0.0000365
   56   0.0012993   0.0014880  -0.0052328  -0.0001729   0.0004744   0.0000261
   57   0.0006184  -0.0060562  -0.0000198   0.0015806  -0.0000642  -0.0001450
   58   0.0000613   0.0010584   0.0008804  -0.0004245  -0.0002188   0.0000302
   59  -0.0001273  -0.0000660  -0.0003523   0.0001001   0.0001712  -0.0000361
   60  -0.0001609  -0.0000438   0.0002196   0.0000213  -0.0000249  -0.0000457
   61  -0.0204124   0.0246552   0.0215878  -0.0035698  -0.0038500   0.0011744
   62   0.0143921  -0.0029344  -0.0041523  -0.0014796   0.0017324  -0.0001164
   63   0.0051925   0.0002059   0.0042040  -0.0021182   0.0016694  -0.0000360
   64   0.0005011  -0.0003368   0.0011813   0.0003638   0.0001379  -0.0000695
   65  -0.0022495  -0.0015647   0.0018299   0.0008258  -0.0006062  -0.0000439
   66  -0.0005382   0.0022981  -0.0008441  -0.0001378  -0.0003368   0.0002768
            7           8           9          10          11          12
    1   0.0012985  -0.0262651   0.0025664  -0.0106077   0.0332341  -0.0027009
    2  -0.0028973  -0.0317424   0.0033322   0.0770737   0.0160231  -0.0017153
    3   0.0005255   0.0044734   0.0026939  -0.0059949  -0.0006731   0.0062806
    4  -0.0784100  -0.0519149   0.0067008  -0.3162307   0.0771360  -0.0059697
    5  -0.0520579  -0.1091126   0.0106814   0.0129240  -0.1184551   0.0059406
    6   0.0060892   0.0100243  -0.0226668  -0.0005775   0.0055852  -0.0586812
    7   0.1083905   0.0849511  -0.0089566  -0.0284790  -0.0368780   0.0042364
    8   0.0849511   0.1559980  -0.0182986  -0.0122691  -0.0104782   0.0016063
    9  -0.0089566  -0.0182986   0.0135310   0.0015005   0.0019176   0.0040316
   10  -0.0284790  -0.0122691   0.0015005   0.6719107  -0.0315310   0.0006364
   11  -0.0368780  -0.0104782   0.0019176  -0.0315310   0.7295917  -0.0544435
   12   0.0042364   0.0016063   0.0040316   0.0006364  -0.0544435   0.1263582
   13   0.0005642   0.0005475  -0.0001128  -0.0929476   0.0989769  -0.0088791
   14  -0.0014135   0.0010581  -0.0003134   0.0990166  -0.3044238   0.0248414
   15   0.0001289  -0.0004257  -0.0025948  -0.0084541   0.0251329  -0.0365168
   16  -0.0008440   0.0013699  -0.0001436  -0.1825775  -0.1335226   0.0116551
   17   0.0045763   0.0014132   0.0003804  -0.0669820  -0.2502668   0.0167206
   18  -0.0002556   0.0002878   0.0045090   0.0054647   0.0163564  -0.0585709
   19  -0.0015908  -0.0009531   0.0000914  -0.0437634   0.0044091  -0.0000770
   20  -0.0005751  -0.0000225  -0.0000009  -0.0190508   0.0064430  -0.0001172
   21   0.0000269   0.0000589   0.0000803   0.0016957  -0.0002475   0.0040314
   22   0.0010244  -0.0007283   0.0000445   0.0586597   0.0076405  -0.0006474
   23  -0.0010821   0.0008719  -0.0001991  -0.0456045  -0.0512773   0.0046102
   24   0.0000731  -0.0000786  -0.0005591   0.0036275   0.0047953   0.0065119
   25  -0.0006806  -0.0010968   0.0001551  -0.0003638   0.0006654   0.0000247
   26  -0.0011036  -0.0012762   0.0001739   0.0057643  -0.0022612   0.0005573
   27   0.0001136   0.0000480  -0.0004108  -0.0002478   0.0004931   0.0036582
   28  -0.0002508   0.0067068  -0.0004695  -0.0566627  -0.0200550   0.0018142
   29   0.0007650  -0.0022685   0.0005643  -0.0183460  -0.0102033   0.0007181
   30  -0.0001349   0.0008447   0.0038049   0.0020569   0.0006113  -0.0012389
   31  -0.0001291  -0.0015190   0.0001613  -0.0007739  -0.0006765   0.0000013
   32  -0.0000375  -0.0009849   0.0000736  -0.0006618   0.0003629  -0.0001442
   33  -0.0000244  -0.0000082   0.0001111  -0.0002008  -0.0001514  -0.0011161
   34  -0.0016519  -0.0023564  -0.0001782   0.0031676  -0.0005595   0.0000978
   35   0.0029932  -0.0006566  -0.0003051   0.0003026  -0.0047764   0.0011837
   36  -0.0003260  -0.0005164  -0.0018533   0.0006816   0.0006572   0.0055554
   37  -0.0006783   0.0024556  -0.0008935  -0.0007695  -0.0000549   0.0007077
   38   0.0021896  -0.0026709   0.0010667  -0.0009616  -0.0001553  -0.0000254
   39  -0.0021455   0.0007316  -0.0011089   0.0000315  -0.0004139  -0.0000943
   40  -0.0003971   0.0006124  -0.0006033  -0.0002595  -0.0000871   0.0000342
   41   0.0005797  -0.0006635   0.0008774  -0.0002091  -0.0001015  -0.0001156
   42   0.0006863   0.0004439   0.0002923   0.0000031   0.0002753   0.0000121
   43   0.0010137  -0.0006784  -0.0000121   0.0004361   0.0002222   0.0001638
   44   0.0001287   0.0003994   0.0001540  -0.0000576   0.0000966   0.0001037
   45  -0.0001044   0.0007607  -0.0000462  -0.0003328  -0.0000082  -0.0001655
   46   0.0001131   0.0001312  -0.0000188   0.0000333   0.0000784   0.0000301
   47  -0.0000149  -0.0001031   0.0000457   0.0000176  -0.0000132  -0.0000017
   48  -0.0000212   0.0001196  -0.0000413  -0.0000227   0.0000254  -0.0000185
   49   0.0001913   0.0001785  -0.0000339  -0.0000499   0.0000911   0.0000653
   50   0.0002779  -0.0003633  -0.0000749   0.0001998   0.0000440  -0.0000616
   51   0.0005927  -0.0007119   0.0000725   0.0002418   0.0000607   0.0000560
   52  -0.0000146   0.0000366  -0.0000231  -0.0000277   0.0000006  -0.0000054
   53   0.0000094   0.0000381  -0.0000001  -0.0000907  -0.0000592  -0.0000041
   54   0.0000572  -0.0000106   0.0000312   0.0000445   0.0000645   0.0000132
   55  -0.0006844   0.0006255  -0.0000738  -0.0000987   0.0000377   0.0000330
   56  -0.0001492  -0.0001644   0.0000114   0.0001404   0.0002599   0.0003592
   57  -0.0000001   0.0002774   0.0000101  -0.0003491  -0.0005395   0.0002277
   58   0.0000500   0.0000718   0.0000133  -0.0000069   0.0001037  -0.0000828
   59  -0.0000438  -0.0001002   0.0000110  -0.0000056  -0.0000133   0.0000122
   60   0.0000159   0.0000579   0.0000001   0.0000198  -0.0000136   0.0000011
   61   0.0012187   0.0002232   0.0002186  -0.0006042   0.0008330  -0.0011595
   62  -0.0002740   0.0007443  -0.0001675   0.0007478  -0.0000348   0.0000337
   63  -0.0006789   0.0001396   0.0001614   0.0003104   0.0003670  -0.0002862
   64  -0.0000550  -0.0001286   0.0000672   0.0000115  -0.0000669   0.0000238
   65   0.0000564   0.0000845   0.0000704  -0.0004213  -0.0003013  -0.0000584
   66   0.0001009   0.0001760  -0.0000484  -0.0001374   0.0001492  -0.0000490
           13          14          15          16          17          18
    1  -0.0053689   0.0002153   0.0001791   0.0020147  -0.0090433   0.0006821
    2  -0.0004086   0.0013313   0.0000799  -0.0091597  -0.0694751   0.0059269
    3   0.0000514   0.0003757   0.0050854   0.0006801   0.0052731  -0.0019408
    4  -0.0072963  -0.0012341  -0.0001409  -0.0450999  -0.0740810   0.0065760
    5   0.0280537  -0.0007935   0.0006524  -0.0142264   0.0474961  -0.0034925
    6  -0.0026316   0.0003779   0.0030685   0.0020927  -0.0032153   0.0053225
    7   0.0005642  -0.0014135   0.0001289  -0.0008440   0.0045763  -0.0002556
    8   0.0005475   0.0010581  -0.0004257   0.0013699   0.0014132   0.0002878
    9  -0.0001128  -0.0003134  -0.0025948  -0.0001436   0.0003804   0.0045090
   10  -0.0929476   0.0990166  -0.0084541  -0.1825775  -0.0669820   0.0054647
   11   0.0989769  -0.3044238   0.0251329  -0.1335226  -0.2502668   0.0163564
   12  -0.0088791   0.0248414  -0.0365168   0.0116551   0.0167206  -0.0585709
   13   0.0986760  -0.1033665   0.0093936   0.0087102  -0.0197152   0.0017317
   14  -0.1033665   0.3203784  -0.0273266   0.0097509  -0.0177081   0.0018509
   15   0.0093936  -0.0273266   0.0261847  -0.0010821   0.0013128   0.0031305
   16   0.0087102   0.0097509  -0.0010821   0.5196318   0.0210293  -0.0042521
   17  -0.0197152  -0.0177081   0.0013128   0.0210293   0.6209085  -0.0401628
   18   0.0017317   0.0018509   0.0031305  -0.0042521  -0.0401628   0.1154564
   19   0.0006347   0.0008274  -0.0001075  -0.1585945   0.0228548  -0.0009770
   20  -0.0010507   0.0013420  -0.0003053   0.0188483  -0.0427931   0.0015164
   21   0.0000738  -0.0003326  -0.0027315  -0.0006177   0.0015031  -0.0220733
   22  -0.0019501  -0.0030370  -0.0000183  -0.1232403   0.0385338  -0.0020170
   23  -0.0021399  -0.0010114   0.0007950   0.1029781  -0.2753521   0.0156745
   24   0.0001946   0.0006112   0.0050299  -0.0077297   0.0163905  -0.0593946
   25  -0.0000794  -0.0000178   0.0000131  -0.0027455  -0.0021524   0.0002117
   26  -0.0014422  -0.0007719   0.0000793  -0.0275813  -0.0320683   0.0029638
   27   0.0000935   0.0000659   0.0002273   0.0021630   0.0025184   0.0025115
   28  -0.0008147  -0.0006204   0.0002683  -0.0120817   0.0851305  -0.0071404
   29  -0.0007602   0.0004829  -0.0001733   0.0302230   0.0165188  -0.0010681
   30   0.0000514  -0.0001583  -0.0011689  -0.0028663  -0.0009183   0.0069105
   31   0.0000350   0.0000374   0.0000055  -0.0042765  -0.0005742   0.0001786
   32   0.0000550  -0.0000404   0.0000270   0.0004126   0.0011701   0.0003672
   33   0.0000019   0.0000083   0.0000854   0.0000888   0.0006955   0.0050191
   34   0.0003367  -0.0002262  -0.0000349  -0.0020082   0.0004069  -0.0001452
   35   0.0011868   0.0001281   0.0000195   0.0000348  -0.0008806  -0.0000789
   36   0.0000425  -0.0000047   0.0001931  -0.0000298  -0.0006103  -0.0008753
   37  -0.0000581   0.0000113   0.0000874   0.0006763  -0.0000356  -0.0001107
   38   0.0000433   0.0000256   0.0001044   0.0003855   0.0005335  -0.0000233
   39   0.0001199  -0.0000054   0.0000095   0.0000589  -0.0000733  -0.0000038
   40   0.0000178  -0.0000043  -0.0000275  -0.0000694   0.0002401   0.0000009
   41   0.0000086  -0.0000067   0.0000018  -0.0000073   0.0001364  -0.0000628
   42  -0.0000689   0.0000037  -0.0000056  -0.0000881   0.0001144   0.0000146
   43  -0.0000304   0.0000400  -0.0000535  -0.0001838  -0.0002594  -0.0000698
   44  -0.0000814  -0.0000000   0.0000140   0.0000218   0.0000343   0.0000387
   45   0.0000124  -0.0000040   0.0000215   0.0000778   0.0002140  -0.0000292
   46  -0.0000225   0.0000042  -0.0000083   0.0000559  -0.0000677   0.0000009
   47   0.0000069   0.0000024  -0.0000052   0.0000027  -0.0000215   0.0000104
   48  -0.0000098  -0.0000039   0.0000074   0.0000423  -0.0000019   0.0000024
   49  -0.0000346  -0.0000026   0.0000044   0.0001863  -0.0001327   0.0000169
   50   0.0000338   0.0000144  -0.0000252  -0.0000790  -0.0001747   0.0000550
   51  -0.0000077   0.0000249  -0.0000286  -0.0000670  -0.0002290  -0.0000684
   52  -0.0000030  -0.0000007   0.0000013   0.0000573  -0.0000030  -0.0000174
   53   0.0000064  -0.0000008   0.0000063  -0.0000039   0.0000949  -0.0000431
   54  -0.0000086   0.0000015  -0.0000087  -0.0000056  -0.0000478  -0.0000005
   55  -0.0000341  -0.0000300   0.0000028  -0.0000152   0.0002725   0.0000748
   56  -0.0000255  -0.0000181  -0.0000365   0.0000052  -0.0001335  -0.0000989
   57   0.0001152  -0.0000216   0.0000204   0.0000292   0.0004383  -0.0000274
   58  -0.0000378   0.0000035   0.0000009   0.0000553  -0.0000426   0.0000004
   59   0.0000069  -0.0000040   0.0000061  -0.0000292  -0.0000079   0.0000007
   60   0.0000057   0.0000045  -0.0000017  -0.0000428   0.0000356  -0.0000141
   61  -0.0003194   0.0000485  -0.0001311   0.0004130   0.0000573   0.0000427
   62   0.0000372   0.0000185   0.0000627  -0.0005772   0.0001411   0.0000175
   63  -0.0001580   0.0000096   0.0000145  -0.0000379  -0.0004019   0.0001643
   64   0.0000220  -0.0000024  -0.0000271  -0.0000661  -0.0000113   0.0000033
   65   0.0000273  -0.0000029   0.0000038   0.0001240   0.0004329  -0.0000358
   66  -0.0000111  -0.0000049  -0.0000216   0.0000746   0.0000696  -0.0000417
           19          20          21          22          23          24
    1  -0.0015317   0.0000879  -0.0000423  -0.0411768  -0.0142597   0.0016552
    2   0.0006427   0.0014243  -0.0001012  -0.0672277   0.0464594  -0.0038425
    3  -0.0001285  -0.0001703  -0.0008359   0.0051185  -0.0028111   0.0049662
    4   0.0038765   0.0000362   0.0001457  -0.0454389   0.0373705  -0.0030590
    5  -0.0029977  -0.0024332   0.0004984   0.0363416  -0.0299419   0.0019357
    6   0.0003040   0.0005738   0.0047283  -0.0029367   0.0021334  -0.0029409
    7  -0.0015908  -0.0005751   0.0000269   0.0010244  -0.0010821   0.0000731
    8  -0.0009531  -0.0000225   0.0000589  -0.0007283   0.0008719  -0.0000786
    9   0.0000914  -0.0000009   0.0000803   0.0000445  -0.0001991  -0.0005591
   10  -0.0437634  -0.0190508   0.0016957   0.0586597  -0.0456045   0.0036275
   11   0.0044091   0.0064430  -0.0002475   0.0076405  -0.0512773   0.0047953
   12  -0.0000770  -0.0001172   0.0040314  -0.0006474   0.0046102   0.0065119
   13   0.0006347  -0.0010507   0.0000738  -0.0019501  -0.0021399   0.0001946
   14   0.0008274   0.0013420  -0.0003326  -0.0030370  -0.0010114   0.0006112
   15  -0.0001075  -0.0003053  -0.0027315  -0.0000183   0.0007950   0.0050299
   16  -0.1585945   0.0188483  -0.0006177  -0.1232403   0.1029781  -0.0077297
   17   0.0228548  -0.0427931   0.0015031   0.0385338  -0.2753521   0.0163905
   18  -0.0009770   0.0015164  -0.0220733  -0.0020170   0.0156745  -0.0593946
   19   0.2295701  -0.0317503   0.0012018  -0.0316540   0.0031829  -0.0000871
   20  -0.0317503   0.0480347  -0.0027007   0.0285321  -0.0035254   0.0003246
   21   0.0012018  -0.0027007   0.0114743  -0.0020135   0.0005343   0.0028516
   22  -0.0316540   0.0285321  -0.0020135   0.5882396  -0.0538450   0.0028626
   23   0.0031829  -0.0035254   0.0005343  -0.0538450   0.5521907  -0.0348001
   24  -0.0000871   0.0003246   0.0028516   0.0028626  -0.0348001   0.1149293
   25   0.0022358   0.0057178  -0.0004903  -0.0833897  -0.0602081   0.0043830
   26   0.0001987  -0.0041177   0.0001960  -0.0561904  -0.1163777   0.0078480
   27  -0.0000295   0.0002332  -0.0010233   0.0039764   0.0080438  -0.0223506
   28   0.0025197  -0.0020791   0.0000511  -0.3141846   0.0069206   0.0005925
   29   0.0036989  -0.0047398   0.0005847   0.0729456  -0.1178163   0.0051685
   30  -0.0002938   0.0006767   0.0036953  -0.0046052   0.0052469  -0.0586809
   31  -0.0011695   0.0011426  -0.0001094  -0.0086794   0.0287899  -0.0026629
   32  -0.0002549   0.0002477   0.0000352  -0.0013993  -0.0014593   0.0003375
   33   0.0000855  -0.0000318   0.0002051   0.0006082   0.0001179   0.0031417
   34   0.0007763  -0.0000980   0.0001312   0.0019244  -0.0028536  -0.0003908
   35  -0.0000833   0.0002108   0.0000264  -0.0025799  -0.0025896   0.0010281
   36   0.0000342  -0.0000193  -0.0003870  -0.0006007   0.0008368   0.0065003
   37  -0.0004121   0.0000693  -0.0001223  -0.0004926  -0.0001247   0.0016210
   38   0.0003071  -0.0001039  -0.0000696  -0.0002555  -0.0000707   0.0000213
   39   0.0001668  -0.0000647   0.0000024  -0.0000034  -0.0000900  -0.0001554
   40   0.0000912  -0.0000244  -0.0000023   0.0001228  -0.0002354  -0.0000526
   41   0.0000257  -0.0000142   0.0000221   0.0000785  -0.0002092  -0.0000697
   42   0.0000523   0.0000096  -0.0000055   0.0001082  -0.0000692  -0.0000236
   43  -0.0000349   0.0000441   0.0000401  -0.0001792   0.0002824  -0.0000924
   44  -0.0000909   0.0000234  -0.0000313   0.0000587   0.0001520   0.0004481
   45   0.0000735  -0.0000247  -0.0000200   0.0001057  -0.0004431   0.0004134
   46  -0.0001033   0.0000254  -0.0000015   0.0000120   0.0000629   0.0000608
   47  -0.0000125  -0.0000004   0.0000048   0.0000397   0.0000240  -0.0000609
   48  -0.0000361   0.0000109  -0.0000052  -0.0000121   0.0000326   0.0000111
   49  -0.0002259   0.0000565   0.0000056  -0.0000428   0.0002677  -0.0002713
   50   0.0000773  -0.0000107   0.0000178  -0.0002690   0.0001047  -0.0002595
   51  -0.0000173   0.0000367   0.0000595  -0.0002655   0.0003001  -0.0001925
   52  -0.0000629   0.0000120   0.0000005   0.0000674   0.0000578   0.0000194
   53   0.0000090  -0.0000037   0.0000032   0.0000885  -0.0000746   0.0000155
   54   0.0000019   0.0000042   0.0000010  -0.0000327   0.0000541   0.0000107
   55  -0.0000030  -0.0000359  -0.0000691   0.0004555  -0.0004292   0.0003685
   56   0.0000791   0.0000129  -0.0000062  -0.0000477   0.0001291   0.0003838
   57  -0.0000630   0.0000051  -0.0000366   0.0006212  -0.0003456  -0.0001088
   58  -0.0000936   0.0000159   0.0000048   0.0000261   0.0001086  -0.0000390
   59   0.0000597  -0.0000146   0.0000026  -0.0000617  -0.0000207  -0.0000109
   60   0.0000337  -0.0000066  -0.0000023   0.0000168  -0.0000687   0.0000506
   61  -0.0005370   0.0000971   0.0000929   0.0000556   0.0008153  -0.0010224
   62  -0.0001517   0.0000441   0.0000105   0.0007756   0.0000024  -0.0001984
   63  -0.0001765   0.0000108   0.0000008  -0.0005977   0.0001573  -0.0001725
   64   0.0000723  -0.0000208  -0.0000020  -0.0001508  -0.0000547  -0.0000520
   65  -0.0000778  -0.0000034  -0.0000092   0.0006097  -0.0002086   0.0000126
   66  -0.0000517   0.0000392  -0.0000092   0.0002931   0.0002859   0.0001623
           25          26          27          28          29          30
    1  -0.0017416   0.0009302  -0.0001723  -0.1938314  -0.1223326   0.0140126
    2   0.0051314   0.0023913   0.0002622  -0.0585520  -0.2320361   0.0120749
    3  -0.0003037   0.0002369   0.0046968   0.0067489   0.0124013  -0.0630458
    4   0.0009886   0.0000354  -0.0000536   0.0597864   0.0052752  -0.0008404
    5  -0.0008334   0.0004678  -0.0000857  -0.0460539  -0.0556877   0.0062762
    6  -0.0001364  -0.0004066  -0.0006475   0.0037615   0.0060992   0.0074762
    7  -0.0006806  -0.0011036   0.0001136  -0.0002508   0.0007650  -0.0001349
    8  -0.0010968  -0.0012762   0.0000480   0.0067068  -0.0022685   0.0008447
    9   0.0001551   0.0001739  -0.0004108  -0.0004695   0.0005643   0.0038049
   10  -0.0003638   0.0057643  -0.0002478  -0.0566627  -0.0183460   0.0020569
   11   0.0006654  -0.0022612   0.0004931  -0.0200550  -0.0102033   0.0006113
   12   0.0000247   0.0005573   0.0036582   0.0018142   0.0007181  -0.0012389
   13  -0.0000794  -0.0014422   0.0000935  -0.0008147  -0.0007602   0.0000514
   14  -0.0000178  -0.0007719   0.0000659  -0.0006204   0.0004829  -0.0001583
   15   0.0000131   0.0000793   0.0002273   0.0002683  -0.0001733  -0.0011689
   16  -0.0027455  -0.0275813   0.0021630  -0.0120817   0.0302230  -0.0028663
   17  -0.0021524  -0.0320683   0.0025184   0.0851305   0.0165188  -0.0009183
   18   0.0002117   0.0029638   0.0025115  -0.0071404  -0.0010681   0.0069105
   19   0.0022358   0.0001987  -0.0000295   0.0025197   0.0036989  -0.0002938
   20   0.0057178  -0.0041177   0.0002332  -0.0020791  -0.0047398   0.0006767
   21  -0.0004903   0.0001960  -0.0010233   0.0000511   0.0005847   0.0036953
   22  -0.0833897  -0.0561904   0.0039764  -0.3141846   0.0729456  -0.0046052
   23  -0.0602081  -0.1163777   0.0080438   0.0069206  -0.1178163   0.0052469
   24   0.0043830   0.0078480  -0.0223506   0.0005925   0.0051685  -0.0586809
   25   0.1131718   0.0915063  -0.0070700  -0.0275902  -0.0363967   0.0031167
   26   0.0915063   0.1628531  -0.0125610  -0.0125431  -0.0096325   0.0012436
   27  -0.0070700  -0.0125610   0.0121344   0.0011185   0.0012812   0.0037941
   28  -0.0275902  -0.0125431   0.0011185   0.6701146  -0.0302129   0.0018332
   29  -0.0363967  -0.0096325   0.0012812  -0.0302129   0.7099693  -0.0523745
   30   0.0031167   0.0012436   0.0037941   0.0018332  -0.0523745   0.1314773
   31   0.0007803   0.0006451  -0.0000502  -0.0915716   0.0950277  -0.0096734
   32  -0.0012031   0.0011192  -0.0003352   0.0963016  -0.3022971   0.0261793
   33   0.0001047  -0.0003541  -0.0025991  -0.0100412   0.0268124  -0.0377238
   34   0.0001806   0.0004518   0.0000780  -0.0328809  -0.0057211  -0.0036398
   35  -0.0013264  -0.0004571   0.0000347  -0.0237103   0.0096244   0.0005219
   36   0.0000024  -0.0000248   0.0000524   0.0013621  -0.0001217   0.0044088
   37  -0.0003918  -0.0002369   0.0000288  -0.0005988   0.0037486  -0.0002525
   38   0.0002235   0.0001678  -0.0000398   0.0022270   0.0002632   0.0000282
   39   0.0001709   0.0001102   0.0000014   0.0028486   0.0006999   0.0002776
   40   0.0000403   0.0000688   0.0000081  -0.0002177  -0.0001371   0.0000764
   41  -0.0000586  -0.0000403   0.0000182  -0.0007663  -0.0001126  -0.0000117
   42   0.0000842   0.0001212  -0.0000194  -0.0000283  -0.0001236   0.0001653
   43   0.0000315   0.0000324  -0.0000115  -0.0007966  -0.0005918  -0.0000334
   44   0.0000610   0.0000457  -0.0000117   0.0009435   0.0002207   0.0001822
   45  -0.0001361  -0.0000379   0.0000129  -0.0012268   0.0006149  -0.0000177
   46  -0.0000729  -0.0000622   0.0000104  -0.0002994   0.0001571  -0.0000137
   47  -0.0000094  -0.0000151   0.0000069   0.0001263  -0.0000111   0.0000085
   48  -0.0000111  -0.0000101   0.0000010  -0.0000733   0.0000226  -0.0000482
   49  -0.0001180  -0.0001306   0.0000044  -0.0001681   0.0005060   0.0004172
   50   0.0000616   0.0000637  -0.0000099  -0.0001518  -0.0002642   0.0002568
   51   0.0000368   0.0000202  -0.0000201  -0.0001369  -0.0002919   0.0003586
   52  -0.0000405  -0.0000464   0.0000046  -0.0000655   0.0000136  -0.0000044
   53  -0.0000104  -0.0000055   0.0000024  -0.0001522   0.0000357   0.0000215
   54   0.0000172   0.0000161  -0.0000075   0.0001094  -0.0000579   0.0000151
   55  -0.0000748  -0.0000584   0.0000372  -0.0000520   0.0000181  -0.0010078
   56   0.0000280   0.0000391  -0.0000182   0.0004123  -0.0003249   0.0000218
   57  -0.0000709  -0.0000509   0.0000430  -0.0010475   0.0002862   0.0002323
   58  -0.0000562  -0.0000712   0.0000022  -0.0000320   0.0000425  -0.0000368
   59   0.0000308   0.0000263  -0.0000000   0.0000965  -0.0000379   0.0000925
   60   0.0000249   0.0000368  -0.0000074   0.0000045  -0.0000120  -0.0001031
   61  -0.0001236  -0.0002087  -0.0000243  -0.0002831   0.0020390   0.0016586
   62  -0.0000211  -0.0000453   0.0000289  -0.0035241  -0.0023578  -0.0011955
   63  -0.0001254  -0.0001419  -0.0000429  -0.0005990  -0.0006005  -0.0008671
   64   0.0000400   0.0000421   0.0000203  -0.0000338   0.0000328   0.0001809
   65  -0.0000916  -0.0001049   0.0000245  -0.0004391   0.0006720   0.0003716
   66  -0.0000018  -0.0000153  -0.0000045   0.0002497  -0.0004317   0.0002782
           31          32          33          34          35          36
    1   0.0090593   0.0084947  -0.0014904  -0.2091255   0.0253645  -0.0028334
    2  -0.0187988  -0.0177598   0.0015998   0.0221018  -0.0923827  -0.0100074
    3   0.0016022   0.0020010   0.0039850  -0.0026167  -0.0100827  -0.0714844
    4  -0.0017300  -0.0028487   0.0003605  -0.0127492   0.0303142  -0.0012912
    5  -0.0022764  -0.0011371   0.0004051   0.0162430  -0.0040892   0.0007159
    6   0.0003193   0.0005724   0.0055289   0.0026506  -0.0002293   0.0025522
    7  -0.0001291  -0.0000375  -0.0000244  -0.0016519   0.0029932  -0.0003260
    8  -0.0015190  -0.0009849  -0.0000082  -0.0023564  -0.0006566  -0.0005164
    9   0.0001613   0.0000736   0.0001111  -0.0001782  -0.0003051  -0.0018533
   10  -0.0007739  -0.0006618  -0.0002008   0.0031676   0.0003026   0.0006816
   11  -0.0006765   0.0003629  -0.0001514  -0.0005595  -0.0047764   0.0006572
   12   0.0000013  -0.0001442  -0.0011161   0.0000978   0.0011837   0.0055554
   13   0.0000350   0.0000550   0.0000019   0.0003367   0.0011868   0.0000425
   14   0.0000374  -0.0000404   0.0000083  -0.0002262   0.0001281  -0.0000047
   15   0.0000055   0.0000270   0.0000854  -0.0000349   0.0000195   0.0001931
   16  -0.0042765   0.0004126   0.0000888  -0.0020082   0.0000348  -0.0000298
   17  -0.0005742   0.0011701   0.0006955   0.0004069  -0.0008806  -0.0006103
   18   0.0001786   0.0003672   0.0050191  -0.0001452  -0.0000789  -0.0008753
   19  -0.0011695  -0.0002549   0.0000855   0.0007763  -0.0000833   0.0000342
   20   0.0011426   0.0002477  -0.0000318  -0.0000980   0.0002108  -0.0000193
   21  -0.0001094   0.0000352   0.0002051   0.0001312   0.0000264  -0.0003870
   22  -0.0086794  -0.0013993   0.0006082   0.0019244  -0.0025799  -0.0006007
   23   0.0287899  -0.0014593   0.0001179  -0.0028536  -0.0025896   0.0008368
   24  -0.0026629   0.0003375   0.0031417  -0.0003908   0.0010281   0.0065003
   25   0.0007803  -0.0012031   0.0001047   0.0001806  -0.0013264   0.0000024
   26   0.0006451   0.0011192  -0.0003541   0.0004518  -0.0004571  -0.0000248
   27  -0.0000502  -0.0003352  -0.0025991   0.0000780   0.0000347   0.0000524
   28  -0.0915716   0.0963016  -0.0100412  -0.0328809  -0.0237103   0.0013621
   29   0.0950277  -0.3022971   0.0268124  -0.0057211   0.0096244  -0.0001217
   30  -0.0096734   0.0261793  -0.0377238  -0.0036398   0.0005219   0.0044088
   31   0.0982172  -0.1003888   0.0097008   0.0007938  -0.0011022   0.0000566
   32  -0.1003888   0.3198547  -0.0283953   0.0019453   0.0005234  -0.0005294
   33   0.0097008  -0.0283953   0.0275514   0.0006979  -0.0007206  -0.0037480
   34   0.0007938   0.0019453   0.0006979   0.6205588  -0.0529040   0.0543643
   35  -0.0011022   0.0005234  -0.0007206  -0.0529040   0.3832053   0.2284605
   36   0.0000566  -0.0005294  -0.0037480   0.0543643   0.2284605   0.4447977
   37  -0.0000307  -0.0006989  -0.0008845  -0.1821617  -0.0193354  -0.0582130
   38  -0.0001480   0.0000086  -0.0000580  -0.0526360  -0.1219488  -0.0856689
   39  -0.0000141  -0.0003725  -0.0000650  -0.1068382  -0.0758150  -0.1890884
   40   0.0000121   0.0000179  -0.0000218   0.0097009  -0.0125325  -0.0136095
   41  -0.0000099   0.0000050   0.0000063   0.0053408  -0.0044220  -0.0074614
   42   0.0000714   0.0000502  -0.0000273   0.0097609  -0.0137450  -0.0107168
   43   0.0000895   0.0003141   0.0000607  -0.0395543  -0.0337990  -0.0561921
   44  -0.0000138  -0.0002161  -0.0002868  -0.0047799   0.0285174   0.0251141
   45  -0.0000066  -0.0001310  -0.0002706  -0.0199627   0.0177331   0.0229701
   46   0.0000181  -0.0000108  -0.0000435  -0.0045269   0.0030458   0.0000549
   47   0.0000297  -0.0000110   0.0000070   0.0025933   0.0044366  -0.0026913
   48  -0.0000137   0.0000213  -0.0000062   0.0000181  -0.0026533   0.0040604
   49   0.0000205   0.0001220   0.0000557   0.0002540  -0.0069378  -0.0065117
   50   0.0000735   0.0001540   0.0001438  -0.0068384  -0.0289797  -0.0297425
   51   0.0001153   0.0003157   0.0001474  -0.0065162  -0.0297457  -0.0455459
   52   0.0000169   0.0000155  -0.0000258   0.0005909  -0.0003575   0.0000379
   53  -0.0000014  -0.0000053  -0.0000111  -0.0003352  -0.0009341  -0.0000528
   54   0.0000189   0.0000311  -0.0000155  -0.0000763  -0.0002747  -0.0012471
   55  -0.0002756  -0.0003968  -0.0002540  -0.0129048   0.0536000   0.0604452
   56   0.0001772   0.0002209  -0.0002899   0.0244883   0.0004854  -0.0011666
   57  -0.0001004  -0.0000465  -0.0001990   0.0245639   0.0087007   0.0242037
   58  -0.0000075   0.0000027   0.0000538  -0.0049759   0.0014451  -0.0014394
   59  -0.0000444   0.0000092   0.0000108   0.0019591   0.0049848  -0.0022491
   60   0.0000270  -0.0000368  -0.0000091  -0.0013250  -0.0023638   0.0039317
   61  -0.0000348   0.0001533   0.0007503  -0.1446332   0.0311073   0.0155646
   62  -0.0000668   0.0003286   0.0004833   0.0658044  -0.1653058  -0.1015093
   63   0.0000155  -0.0002132   0.0006124   0.0634496  -0.1142976  -0.1841057
   64  -0.0003643   0.0000660   0.0004175   0.0088926   0.0052765   0.0084001
   65  -0.0003030  -0.0000932   0.0000167  -0.0120224  -0.0046951  -0.0134094
   66   0.0003571   0.0001927  -0.0006080  -0.0140861  -0.0073961  -0.0101746
           37          38          39          40          41          42
    1  -0.0292845  -0.0023991  -0.0038073   0.0011992   0.0007761   0.0012828
    2  -0.0108279   0.0084341   0.0014232  -0.0008535  -0.0020934   0.0023442
    3  -0.0215987   0.0051691   0.0044210   0.0003742   0.0020106  -0.0008986
    4   0.0014050   0.0019083   0.0022273   0.0000636   0.0005531  -0.0016129
    5  -0.0040031  -0.0015602   0.0010521   0.0001998   0.0005297  -0.0010376
    6  -0.0016000  -0.0006584  -0.0002501  -0.0002302   0.0001071  -0.0001123
    7  -0.0006783   0.0021896  -0.0021455  -0.0003971   0.0005797   0.0006863
    8   0.0024556  -0.0026709   0.0007316   0.0006124  -0.0006635   0.0004439
    9  -0.0008935   0.0010667  -0.0011089  -0.0006033   0.0008774   0.0002923
   10  -0.0007695  -0.0009616   0.0000315  -0.0002595  -0.0002091   0.0000031
   11  -0.0000549  -0.0001553  -0.0004139  -0.0000871  -0.0001015   0.0002753
   12   0.0007077  -0.0000254  -0.0000943   0.0000342  -0.0001156   0.0000121
   13  -0.0000581   0.0000433   0.0001199   0.0000178   0.0000086  -0.0000689
   14   0.0000113   0.0000256  -0.0000054  -0.0000043  -0.0000067   0.0000037
   15   0.0000874   0.0001044   0.0000095  -0.0000275   0.0000018  -0.0000056
   16   0.0006763   0.0003855   0.0000589  -0.0000694  -0.0000073  -0.0000881
   17  -0.0000356   0.0005335  -0.0000733   0.0002401   0.0001364   0.0001144
   18  -0.0001107  -0.0000233  -0.0000038   0.0000009  -0.0000628   0.0000146
   19  -0.0004121   0.0003071   0.0001668   0.0000912   0.0000257   0.0000523
   20   0.0000693  -0.0001039  -0.0000647  -0.0000244  -0.0000142   0.0000096
   21  -0.0001223  -0.0000696   0.0000024  -0.0000023   0.0000221  -0.0000055
   22  -0.0004926  -0.0002555  -0.0000034   0.0001228   0.0000785   0.0001082
   23  -0.0001247  -0.0000707  -0.0000900  -0.0002354  -0.0002092  -0.0000692
   24   0.0016210   0.0000213  -0.0001554  -0.0000526  -0.0000697  -0.0000236
   25  -0.0003918   0.0002235   0.0001709   0.0000403  -0.0000586   0.0000842
   26  -0.0002369   0.0001678   0.0001102   0.0000688  -0.0000403   0.0001212
   27   0.0000288  -0.0000398   0.0000014   0.0000081   0.0000182  -0.0000194
   28  -0.0005988   0.0022270   0.0028486  -0.0002177  -0.0007663  -0.0000283
   29   0.0037486   0.0002632   0.0006999  -0.0001371  -0.0001126  -0.0001236
   30  -0.0002525   0.0000282   0.0002776   0.0000764  -0.0000117   0.0001653
   31  -0.0000307  -0.0001480  -0.0000141   0.0000121  -0.0000099   0.0000714
   32  -0.0006989   0.0000086  -0.0003725   0.0000179   0.0000050   0.0000502
   33  -0.0008845  -0.0000580  -0.0000650  -0.0000218   0.0000063  -0.0000273
   34  -0.1821617  -0.0526360  -0.1068382   0.0097009   0.0053408   0.0097609
   35  -0.0193354  -0.1219488  -0.0758150  -0.0125325  -0.0044220  -0.0137450
   36  -0.0582130  -0.0856689  -0.1890884  -0.0136095  -0.0074614  -0.0107168
   37   0.6546921  -0.1011731   0.0309814  -0.0968246   0.0685587   0.0681416
   38  -0.1011731   0.3822874   0.2743367   0.0687636  -0.1579152  -0.1298396
   39   0.0309814   0.2743367   0.4875776   0.0691487  -0.1313251  -0.1786163
   40  -0.0968246   0.0687636   0.0691487   0.1001768  -0.0758529  -0.0719447
   41   0.0685587  -0.1579152  -0.1313251  -0.0758529   0.1601285   0.1442813
   42   0.0681416  -0.1298396  -0.1786163  -0.0719447   0.1442813   0.1834790
   43  -0.3216247   0.0764892   0.0144561  -0.0067298   0.0009014  -0.0019217
   44   0.0348743  -0.1009096  -0.0359575   0.0202268  -0.0004455   0.0008649
   45  -0.0350477  -0.0247051  -0.1042220   0.0220192  -0.0048467   0.0041131
   46  -0.0136375  -0.0136598  -0.0223570   0.0008284  -0.0004984   0.0008263
   47   0.0054113   0.0062676   0.0053313  -0.0009802  -0.0020669   0.0022771
   48   0.0013798  -0.0005451   0.0031254   0.0003168   0.0023474  -0.0011077
   49  -0.0125256   0.0252245   0.0255545  -0.0051837   0.0020649  -0.0011930
   50   0.0542355   0.0016975   0.0079466   0.0016248   0.0048985  -0.0025688
   51   0.0614711   0.0001647   0.0252408  -0.0018161  -0.0024082   0.0038710
   52   0.0014498   0.0022297   0.0011498  -0.0004562  -0.0000081  -0.0001740
   53   0.0017431   0.0018315  -0.0061093   0.0009640  -0.0001280   0.0000209
   54   0.0006777  -0.0058785   0.0000525   0.0010362  -0.0002427   0.0000862
   55  -0.0571168  -0.0077134  -0.0243932  -0.0008303  -0.0003486  -0.0004886
   56  -0.0074173  -0.0046913  -0.0006093  -0.0003656  -0.0002928   0.0007152
   57  -0.0242410  -0.0003859  -0.0138864  -0.0004436   0.0007247  -0.0002437
   58  -0.0009670  -0.0004483  -0.0005592   0.0000446  -0.0001097   0.0001911
   59  -0.0004552  -0.0003602   0.0007133  -0.0001366  -0.0006441   0.0004982
   60  -0.0005061   0.0007243  -0.0002527   0.0001988   0.0004725  -0.0004316
   61   0.0592388  -0.0033328   0.0116939  -0.0018101  -0.0013433  -0.0041509
   62  -0.0298776  -0.0125766  -0.0364753  -0.0008479   0.0035848  -0.0038316
   63  -0.0237053  -0.0285520  -0.0336926  -0.0037027  -0.0038325   0.0006374
   64   0.0001119   0.0027353   0.0015095   0.0004806   0.0003246   0.0004630
   65   0.0031318   0.0014414  -0.0050344  -0.0006609  -0.0001271  -0.0008049
   66   0.0020783  -0.0051616   0.0007304  -0.0007592  -0.0004933  -0.0004626
           43          44          45          46          47          48
    1   0.0029229  -0.0019748  -0.0028915  -0.0001494   0.0003331   0.0000415
    2  -0.0015253   0.0037365  -0.0050375  -0.0007295   0.0002377  -0.0000658
    3  -0.0028623  -0.0048353  -0.0004811  -0.0009891   0.0001493   0.0001519
    4  -0.0014383  -0.0006249   0.0007879  -0.0002371  -0.0000132  -0.0000118
    5   0.0000354  -0.0009152  -0.0006686  -0.0002997   0.0001579  -0.0001757
    6   0.0010098  -0.0004242  -0.0000019   0.0000885   0.0000221  -0.0000372
    7   0.0010137   0.0001287  -0.0001044   0.0001131  -0.0000149  -0.0000212
    8  -0.0006784   0.0003994   0.0007607   0.0001312  -0.0001031   0.0001196
    9  -0.0000121   0.0001540  -0.0000462  -0.0000188   0.0000457  -0.0000413
   10   0.0004361  -0.0000576  -0.0003328   0.0000333   0.0000176  -0.0000227
   11   0.0002222   0.0000966  -0.0000082   0.0000784  -0.0000132   0.0000254
   12   0.0001638   0.0001037  -0.0001655   0.0000301  -0.0000017  -0.0000185
   13  -0.0000304  -0.0000814   0.0000124  -0.0000225   0.0000069  -0.0000098
   14   0.0000400  -0.0000000  -0.0000040   0.0000042   0.0000024  -0.0000039
   15  -0.0000535   0.0000140   0.0000215  -0.0000083  -0.0000052   0.0000074
   16  -0.0001838   0.0000218   0.0000778   0.0000559   0.0000027   0.0000423
   17  -0.0002594   0.0000343   0.0002140  -0.0000677  -0.0000215  -0.0000019
   18  -0.0000698   0.0000387  -0.0000292   0.0000009   0.0000104   0.0000024
   19  -0.0000349  -0.0000909   0.0000735  -0.0001033  -0.0000125  -0.0000361
   20   0.0000441   0.0000234  -0.0000247   0.0000254  -0.0000004   0.0000109
   21   0.0000401  -0.0000313  -0.0000200  -0.0000015   0.0000048  -0.0000052
   22  -0.0001792   0.0000587   0.0001057   0.0000120   0.0000397  -0.0000121
   23   0.0002824   0.0001520  -0.0004431   0.0000629   0.0000240   0.0000326
   24  -0.0000924   0.0004481   0.0004134   0.0000608  -0.0000609   0.0000111
   25   0.0000315   0.0000610  -0.0001361  -0.0000729  -0.0000094  -0.0000111
   26   0.0000324   0.0000457  -0.0000379  -0.0000622  -0.0000151  -0.0000101
   27  -0.0000115  -0.0000117   0.0000129   0.0000104   0.0000069   0.0000010
   28  -0.0007966   0.0009435  -0.0012268  -0.0002994   0.0001263  -0.0000733
   29  -0.0005918   0.0002207   0.0006149   0.0001571  -0.0000111   0.0000226
   30  -0.0000334   0.0001822  -0.0000177  -0.0000137   0.0000085  -0.0000482
   31   0.0000895  -0.0000138  -0.0000066   0.0000181   0.0000297  -0.0000137
   32   0.0003141  -0.0002161  -0.0001310  -0.0000108  -0.0000110   0.0000213
   33   0.0000607  -0.0002868  -0.0002706  -0.0000435   0.0000070  -0.0000062
   34  -0.0395543  -0.0047799  -0.0199627  -0.0045269   0.0025933   0.0000181
   35  -0.0337990   0.0285174   0.0177331   0.0030458   0.0044366  -0.0026533
   36  -0.0561921   0.0251141   0.0229701   0.0000549  -0.0026913   0.0040604
   37  -0.3216247   0.0348743  -0.0350477  -0.0136375   0.0054113   0.0013798
   38   0.0764892  -0.1009096  -0.0247051  -0.0136598   0.0062676  -0.0005451
   39   0.0144561  -0.0359575  -0.1042220  -0.0223570   0.0053313   0.0031254
   40  -0.0067298   0.0202268   0.0220192   0.0008284  -0.0009802   0.0003168
   41   0.0009014  -0.0004455  -0.0048467  -0.0004984  -0.0020669   0.0023474
   42  -0.0019217   0.0008649   0.0041131   0.0008263   0.0022771  -0.0011077
   43   0.6680568  -0.0555870   0.0922906  -0.1556270  -0.0648252  -0.1161335
   44  -0.0555870   0.3655967   0.2692958  -0.0645551  -0.0930658  -0.0895007
   45   0.0922906   0.2692958   0.4979746  -0.1160654  -0.0895086  -0.1835747
   46  -0.1556270  -0.0645551  -0.1160654   0.1620627   0.0680430   0.1260884
   47  -0.0648252  -0.0930658  -0.0895086   0.0680430   0.0898612   0.1003731
   48  -0.1161335  -0.0895007  -0.1835747   0.1260884   0.1003731   0.1886879
   49  -0.1557806   0.0775120   0.0684933   0.0108603  -0.0132160  -0.0143319
   50   0.0379906  -0.1720359  -0.1227143   0.0058539  -0.0041603  -0.0072679
   51   0.0190612  -0.1111476  -0.1957766   0.0094679  -0.0133020  -0.0099336
   52  -0.0073565   0.0007841  -0.0021383   0.0005872  -0.0004773   0.0007350
   53   0.0201417  -0.0004234   0.0013032  -0.0009762  -0.0019017   0.0022195
   54   0.0215976  -0.0043248   0.0044228   0.0001383   0.0024211  -0.0009055
   55   0.0612698  -0.0317998  -0.0236566   0.0003442   0.0033503   0.0018741
   56  -0.0032033  -0.0136150  -0.0276917   0.0027853   0.0020256  -0.0054579
   57   0.0117533  -0.0361158  -0.0330656   0.0013756  -0.0052889   0.0007800
   58  -0.0015579  -0.0008702  -0.0036169   0.0003593  -0.0006380  -0.0007216
   59  -0.0014542   0.0041017  -0.0043684   0.0003571  -0.0002662  -0.0004121
   60  -0.0041621  -0.0041686   0.0007877   0.0004992  -0.0006834  -0.0005510
   61  -0.0424443   0.0253773   0.0206449  -0.0005924   0.0004381   0.0008575
   62   0.0248587  -0.0205505  -0.0101725   0.0005334  -0.0007976   0.0004440
   63   0.0204086  -0.0098730  -0.0127950   0.0008035   0.0003829  -0.0001830
   64  -0.0004807   0.0004486   0.0006804  -0.0000063  -0.0002054   0.0000453
   65   0.0005739  -0.0007431   0.0004427  -0.0002183  -0.0005789   0.0004780
   66   0.0007012   0.0004607  -0.0002517   0.0000523   0.0005015  -0.0004154
           49          50          51          52          53          54
    1  -0.0004524   0.0000960   0.0000655   0.0000218  -0.0001894   0.0001576
    2  -0.0003478  -0.0013152  -0.0002423  -0.0001028  -0.0004956   0.0005644
    3   0.0001595  -0.0001340  -0.0010002   0.0001502   0.0005924  -0.0003334
    4  -0.0001977  -0.0002736  -0.0005136   0.0000273   0.0001761  -0.0002198
    5  -0.0007433   0.0002600   0.0000327  -0.0000688  -0.0000625  -0.0000350
    6  -0.0001096   0.0005176   0.0004066   0.0000106  -0.0000363   0.0000290
    7   0.0001913   0.0002779   0.0005927  -0.0000146   0.0000094   0.0000572
    8   0.0001785  -0.0003633  -0.0007119   0.0000366   0.0000381  -0.0000106
    9  -0.0000339  -0.0000749   0.0000725  -0.0000231  -0.0000001   0.0000312
   10  -0.0000499   0.0001998   0.0002418  -0.0000277  -0.0000907   0.0000445
   11   0.0000911   0.0000440   0.0000607   0.0000006  -0.0000592   0.0000645
   12   0.0000653  -0.0000616   0.0000560  -0.0000054  -0.0000041   0.0000132
   13  -0.0000346   0.0000338  -0.0000077  -0.0000030   0.0000064  -0.0000086
   14  -0.0000026   0.0000144   0.0000249  -0.0000007  -0.0000008   0.0000015
   15   0.0000044  -0.0000252  -0.0000286   0.0000013   0.0000063  -0.0000087
   16   0.0001863  -0.0000790  -0.0000670   0.0000573  -0.0000039  -0.0000056
   17  -0.0001327  -0.0001747  -0.0002290  -0.0000030   0.0000949  -0.0000478
   18   0.0000169   0.0000550  -0.0000684  -0.0000174  -0.0000431  -0.0000005
   19  -0.0002259   0.0000773  -0.0000173  -0.0000629   0.0000090   0.0000019
   20   0.0000565  -0.0000107   0.0000367   0.0000120  -0.0000037   0.0000042
   21   0.0000056   0.0000178   0.0000595   0.0000005   0.0000032   0.0000010
   22  -0.0000428  -0.0002690  -0.0002655   0.0000674   0.0000885  -0.0000327
   23   0.0002677   0.0001047   0.0003001   0.0000578  -0.0000746   0.0000541
   24  -0.0002713  -0.0002595  -0.0001925   0.0000194   0.0000155   0.0000107
   25  -0.0001180   0.0000616   0.0000368  -0.0000405  -0.0000104   0.0000172
   26  -0.0001306   0.0000637   0.0000202  -0.0000464  -0.0000055   0.0000161
   27   0.0000044  -0.0000099  -0.0000201   0.0000046   0.0000024  -0.0000075
   28  -0.0001681  -0.0001518  -0.0001369  -0.0000655  -0.0001522   0.0001094
   29   0.0005060  -0.0002642  -0.0002919   0.0000136   0.0000357  -0.0000579
   30   0.0004172   0.0002568   0.0003586  -0.0000044   0.0000215   0.0000151
   31   0.0000205   0.0000735   0.0001153   0.0000169  -0.0000014   0.0000189
   32   0.0001220   0.0001540   0.0003157   0.0000155  -0.0000053   0.0000311
   33   0.0000557   0.0001438   0.0001474  -0.0000258  -0.0000111  -0.0000155
   34   0.0002540  -0.0068384  -0.0065162   0.0005909  -0.0003352  -0.0000763
   35  -0.0069378  -0.0289797  -0.0297457  -0.0003575  -0.0009341  -0.0002747
   36  -0.0065117  -0.0297425  -0.0455459   0.0000379  -0.0000528  -0.0012471
   37  -0.0125256   0.0542355   0.0614711   0.0014498   0.0017431   0.0006777
   38   0.0252245   0.0016975   0.0001647   0.0022297   0.0018315  -0.0058785
   39   0.0255545   0.0079466   0.0252408   0.0011498  -0.0061093   0.0000525
   40  -0.0051837   0.0016248  -0.0018161  -0.0004562   0.0009640   0.0010362
   41   0.0020649   0.0048985  -0.0024082  -0.0000081  -0.0001280  -0.0002427
   42  -0.0011930  -0.0025688   0.0038710  -0.0001740   0.0000209   0.0000862
   43  -0.1557806   0.0379906   0.0190612  -0.0073565   0.0201417   0.0215976
   44   0.0775120  -0.1720359  -0.1111476   0.0007841  -0.0004234  -0.0043248
   45   0.0684933  -0.1227143  -0.1957766  -0.0021383   0.0013032   0.0044228
   46   0.0108603   0.0058539   0.0094679   0.0005872  -0.0009762   0.0001383
   47  -0.0132160  -0.0041603  -0.0133020  -0.0004773  -0.0019017   0.0024211
   48  -0.0143319  -0.0072679  -0.0099336   0.0007350   0.0022195  -0.0009055
   49   0.7186022  -0.0892586   0.0602859  -0.3221025   0.0628310  -0.0057656
   50  -0.0892586   0.3544068   0.2452611   0.0627920  -0.0596256  -0.0098256
   51   0.0602859   0.2452611   0.4562005  -0.0057597  -0.0097235  -0.0508313
   52  -0.3221025   0.0627920  -0.0057597   0.3410236  -0.0688164   0.0071788
   53   0.0628310  -0.0596256  -0.0097235  -0.0688164   0.0536429   0.0146573
   54  -0.0057656  -0.0098256  -0.0508313   0.0071788   0.0146573   0.0456697
   55  -0.2005282  -0.0220260  -0.0662966  -0.0137635  -0.0136143  -0.0217308
   56  -0.0617550  -0.1246708  -0.0939576   0.0057091   0.0064977   0.0055926
   57  -0.1156134  -0.0824669  -0.1995227   0.0020837   0.0000170   0.0038760
   58   0.0110864  -0.0129191  -0.0137494   0.0006323  -0.0003639   0.0009632
   59   0.0063424  -0.0043374  -0.0077602  -0.0008207  -0.0020210   0.0022770
   60   0.0102036  -0.0131960  -0.0100049   0.0003046   0.0023198  -0.0009392
   61  -0.0390297  -0.0346353  -0.0565928   0.0001653  -0.0007747  -0.0030750
   62  -0.0052530   0.0297334   0.0260234  -0.0012573   0.0033719  -0.0051711
   63  -0.0212184   0.0168529   0.0226721  -0.0036700  -0.0051122   0.0000119
   64  -0.0047637   0.0031338   0.0004017  -0.0007472  -0.0006407  -0.0010843
   65   0.0025770   0.0045595  -0.0027202   0.0003079   0.0002284   0.0001849
   66  -0.0002165  -0.0027037   0.0038413   0.0001418  -0.0000864   0.0000695
           55          56          57          58          59          60
    1   0.0037252   0.0012993   0.0006184   0.0000613  -0.0001273  -0.0001609
    2   0.0017920   0.0014880  -0.0060562   0.0010584  -0.0000660  -0.0000438
    3   0.0004795  -0.0052328  -0.0000198   0.0008804  -0.0003523   0.0002196
    4  -0.0002300  -0.0001729   0.0015806  -0.0004245   0.0001001   0.0000213
    5   0.0004930   0.0004744  -0.0000642  -0.0002188   0.0001712  -0.0000249
    6  -0.0000365   0.0000261  -0.0001450   0.0000302  -0.0000361  -0.0000457
    7  -0.0006844  -0.0001492  -0.0000001   0.0000500  -0.0000438   0.0000159
    8   0.0006255  -0.0001644   0.0002774   0.0000718  -0.0001002   0.0000579
    9  -0.0000738   0.0000114   0.0000101   0.0000133   0.0000110   0.0000001
   10  -0.0000987   0.0001404  -0.0003491  -0.0000069  -0.0000056   0.0000198
   11   0.0000377   0.0002599  -0.0005395   0.0001037  -0.0000133  -0.0000136
   12   0.0000330   0.0003592   0.0002277  -0.0000828   0.0000122   0.0000011
   13  -0.0000341  -0.0000255   0.0001152  -0.0000378   0.0000069   0.0000057
   14  -0.0000300  -0.0000181  -0.0000216   0.0000035  -0.0000040   0.0000045
   15   0.0000028  -0.0000365   0.0000204   0.0000009   0.0000061  -0.0000017
   16  -0.0000152   0.0000052   0.0000292   0.0000553  -0.0000292  -0.0000428
   17   0.0002725  -0.0001335   0.0004383  -0.0000426  -0.0000079   0.0000356
   18   0.0000748  -0.0000989  -0.0000274   0.0000004   0.0000007  -0.0000141
   19  -0.0000030   0.0000791  -0.0000630  -0.0000936   0.0000597   0.0000337
   20  -0.0000359   0.0000129   0.0000051   0.0000159  -0.0000146  -0.0000066
   21  -0.0000691  -0.0000062  -0.0000366   0.0000048   0.0000026  -0.0000023
   22   0.0004555  -0.0000477   0.0006212   0.0000261  -0.0000617   0.0000168
   23  -0.0004292   0.0001291  -0.0003456   0.0001086  -0.0000207  -0.0000687
   24   0.0003685   0.0003838  -0.0001088  -0.0000390  -0.0000109   0.0000506
   25  -0.0000748   0.0000280  -0.0000709  -0.0000562   0.0000308   0.0000249
   26  -0.0000584   0.0000391  -0.0000509  -0.0000712   0.0000263   0.0000368
   27   0.0000372  -0.0000182   0.0000430   0.0000022  -0.0000000  -0.0000074
   28  -0.0000520   0.0004123  -0.0010475  -0.0000320   0.0000965   0.0000045
   29   0.0000181  -0.0003249   0.0002862   0.0000425  -0.0000379  -0.0000120
   30  -0.0010078   0.0000218   0.0002323  -0.0000368   0.0000925  -0.0001031
   31  -0.0002756   0.0001772  -0.0001004  -0.0000075  -0.0000444   0.0000270
   32  -0.0003968   0.0002209  -0.0000465   0.0000027   0.0000092  -0.0000368
   33  -0.0002540  -0.0002899  -0.0001990   0.0000538   0.0000108  -0.0000091
   34  -0.0129048   0.0244883   0.0245639  -0.0049759   0.0019591  -0.0013250
   35   0.0536000   0.0004854   0.0087007   0.0014451   0.0049848  -0.0023638
   36   0.0604452  -0.0011666   0.0242037  -0.0014394  -0.0022491   0.0039317
   37  -0.0571168  -0.0074173  -0.0242410  -0.0009670  -0.0004552  -0.0005061
   38  -0.0077134  -0.0046913  -0.0003859  -0.0004483  -0.0003602   0.0007243
   39  -0.0243932  -0.0006093  -0.0138864  -0.0005592   0.0007133  -0.0002527
   40  -0.0008303  -0.0003656  -0.0004436   0.0000446  -0.0001366   0.0001988
   41  -0.0003486  -0.0002928   0.0007247  -0.0001097  -0.0006441   0.0004725
   42  -0.0004886   0.0007152  -0.0002437   0.0001911   0.0004982  -0.0004316
   43   0.0612698  -0.0032033   0.0117533  -0.0015579  -0.0014542  -0.0041621
   44  -0.0317998  -0.0136150  -0.0361158  -0.0008702   0.0041017  -0.0041686
   45  -0.0236566  -0.0276917  -0.0330656  -0.0036169  -0.0043684   0.0007877
   46   0.0003442   0.0027853   0.0013756   0.0003593   0.0003571   0.0004992
   47   0.0033503   0.0020256  -0.0052889  -0.0006380  -0.0002662  -0.0006834
   48   0.0018741  -0.0054579   0.0007800  -0.0007216  -0.0004121  -0.0005510
   49  -0.2005282  -0.0617550  -0.1156134   0.0110864   0.0063424   0.0102036
   50  -0.0220260  -0.1246708  -0.0824669  -0.0129191  -0.0043374  -0.0131960
   51  -0.0662966  -0.0939576  -0.1995227  -0.0137494  -0.0077602  -0.0100049
   52  -0.0137635   0.0057091   0.0020837   0.0006323  -0.0008207   0.0003046
   53  -0.0136143   0.0064977   0.0000170  -0.0003639  -0.0020210   0.0023198
   54  -0.0217308   0.0055926   0.0038760   0.0009632   0.0022770  -0.0009392
   55   0.6509760  -0.0900328   0.0381441  -0.0968453   0.0686225   0.0679228
   56  -0.0900328   0.3821651   0.2815624   0.0685195  -0.1566942  -0.1295370
   57   0.0381441   0.2815624   0.4959709   0.0679077  -0.1294377  -0.1780472
   58  -0.0968453   0.0685195   0.0679077   0.0988624  -0.0748238  -0.0721529
   59   0.0686225  -0.1566942  -0.1294377  -0.0748238   0.1582479   0.1434766
   60   0.0679228  -0.1295370  -0.1780472  -0.0721529   0.1434766   0.1828931
   61  -0.3201057   0.0733524   0.0154116  -0.0069872   0.0009189  -0.0018072
   62   0.0326996  -0.0994023  -0.0364442   0.0200767  -0.0008797   0.0007851
   63  -0.0331148  -0.0243035  -0.1035262   0.0220924  -0.0047949   0.0035949
   64  -0.0132073  -0.0138269  -0.0222783   0.0008142  -0.0004915   0.0008582
   65   0.0049770   0.0062092   0.0052484  -0.0009428  -0.0020737   0.0022420
   66   0.0017389  -0.0002666   0.0034643   0.0002576   0.0023206  -0.0010689
           61          62          63          64          65          66
    1  -0.0204124   0.0143921   0.0051925   0.0005011  -0.0022495  -0.0005382
    2   0.0246552  -0.0029344   0.0002059  -0.0003368  -0.0015647   0.0022981
    3   0.0215878  -0.0041523   0.0042040   0.0011813   0.0018299  -0.0008441
    4  -0.0035698  -0.0014796  -0.0021182   0.0003638   0.0008258  -0.0001378
    5  -0.0038500   0.0017324   0.0016694   0.0001379  -0.0006062  -0.0003368
    6   0.0011744  -0.0001164  -0.0000360  -0.0000695  -0.0000439   0.0002768
    7   0.0012187  -0.0002740  -0.0006789  -0.0000550   0.0000564   0.0001009
    8   0.0002232   0.0007443   0.0001396  -0.0001286   0.0000845   0.0001760
    9   0.0002186  -0.0001675   0.0001614   0.0000672   0.0000704  -0.0000484
   10  -0.0006042   0.0007478   0.0003104   0.0000115  -0.0004213  -0.0001374
   11   0.0008330  -0.0000348   0.0003670  -0.0000669  -0.0003013   0.0001492
   12  -0.0011595   0.0000337  -0.0002862   0.0000238  -0.0000584  -0.0000490
   13  -0.0003194   0.0000372  -0.0001580   0.0000220   0.0000273  -0.0000111
   14   0.0000485   0.0000185   0.0000096  -0.0000024  -0.0000029  -0.0000049
   15  -0.0001311   0.0000627   0.0000145  -0.0000271   0.0000038  -0.0000216
   16   0.0004130  -0.0005772  -0.0000379  -0.0000661   0.0001240   0.0000746
   17   0.0000573   0.0001411  -0.0004019  -0.0000113   0.0004329   0.0000696
   18   0.0000427   0.0000175   0.0001643   0.0000033  -0.0000358  -0.0000417
   19  -0.0005370  -0.0001517  -0.0001765   0.0000723  -0.0000778  -0.0000517
   20   0.0000971   0.0000441   0.0000108  -0.0000208  -0.0000034   0.0000392
   21   0.0000929   0.0000105   0.0000008  -0.0000020  -0.0000092  -0.0000092
   22   0.0000556   0.0007756  -0.0005977  -0.0001508   0.0006097   0.0002931
   23   0.0008153   0.0000024   0.0001573  -0.0000547  -0.0002086   0.0002859
   24  -0.0010224  -0.0001984  -0.0001725  -0.0000520   0.0000126   0.0001623
   25  -0.0001236  -0.0000211  -0.0001254   0.0000400  -0.0000916  -0.0000018
   26  -0.0002087  -0.0000453  -0.0001419   0.0000421  -0.0001049  -0.0000153
   27  -0.0000243   0.0000289  -0.0000429   0.0000203   0.0000245  -0.0000045
   28  -0.0002831  -0.0035241  -0.0005990  -0.0000338  -0.0004391   0.0002497
   29   0.0020390  -0.0023578  -0.0006005   0.0000328   0.0006720  -0.0004317
   30   0.0016586  -0.0011955  -0.0008671   0.0001809   0.0003716   0.0002782
   31  -0.0000348  -0.0000668   0.0000155  -0.0003643  -0.0003030   0.0003571
   32   0.0001533   0.0003286  -0.0002132   0.0000660  -0.0000932   0.0001927
   33   0.0007503   0.0004833   0.0006124   0.0004175   0.0000167  -0.0006080
   34  -0.1446332   0.0658044   0.0634496   0.0088926  -0.0120224  -0.0140861
   35   0.0311073  -0.1653058  -0.1142976   0.0052765  -0.0046951  -0.0073961
   36   0.0155646  -0.1015093  -0.1841057   0.0084001  -0.0134094  -0.0101746
   37   0.0592388  -0.0298776  -0.0237053   0.0001119   0.0031318   0.0020783
   38  -0.0033328  -0.0125766  -0.0285520   0.0027353   0.0014414  -0.0051616
   39   0.0116939  -0.0364753  -0.0336926   0.0015095  -0.0050344   0.0007304
   40  -0.0018101  -0.0008479  -0.0037027   0.0004806  -0.0006609  -0.0007592
   41  -0.0013433   0.0035848  -0.0038325   0.0003246  -0.0001271  -0.0004933
   42  -0.0041509  -0.0038316   0.0006374   0.0004630  -0.0008049  -0.0004626
   43  -0.0424443   0.0248587   0.0204086  -0.0004807   0.0005739   0.0007012
   44   0.0253773  -0.0205505  -0.0098730   0.0004486  -0.0007431   0.0004607
   45   0.0206449  -0.0101725  -0.0127950   0.0006804   0.0004427  -0.0002517
   46  -0.0005924   0.0005334   0.0008035  -0.0000063  -0.0002183   0.0000523
   47   0.0004381  -0.0007976   0.0003829  -0.0002054  -0.0005789   0.0005015
   48   0.0008575   0.0004440  -0.0001830   0.0000453   0.0004780  -0.0004154
   49  -0.0390297  -0.0052530  -0.0212184  -0.0047637   0.0025770  -0.0002165
   50  -0.0346353   0.0297334   0.0168529   0.0031338   0.0045595  -0.0027037
   51  -0.0565928   0.0260234   0.0226721   0.0004017  -0.0027202   0.0038413
   52   0.0001653  -0.0012573  -0.0036700  -0.0007472   0.0003079   0.0001418
   53  -0.0007747   0.0033719  -0.0051122  -0.0006407   0.0002284  -0.0000864
   54  -0.0030750  -0.0051711   0.0000119  -0.0010843   0.0001849   0.0000695
   55  -0.3201057   0.0326996  -0.0331148  -0.0132073   0.0049770   0.0017389
   56   0.0733524  -0.0994023  -0.0243035  -0.0138269   0.0062092  -0.0002666
   57   0.0154116  -0.0364442  -0.1035262  -0.0222783   0.0052484   0.0034643
   58  -0.0069872   0.0200767   0.0220924   0.0008142  -0.0009428   0.0002576
   59   0.0009189  -0.0008797  -0.0047949  -0.0004915  -0.0020737   0.0023206
   60  -0.0018072   0.0007851   0.0035949   0.0008582   0.0022420  -0.0010689
   61   0.6748766  -0.0529891   0.0944557  -0.1544790  -0.0629816  -0.1161886
   62  -0.0529891   0.3566774   0.2607498  -0.0636088  -0.0914973  -0.0892060
   63   0.0944557   0.2607498   0.4878102  -0.1168224  -0.0884183  -0.1841779
   64  -0.1544790  -0.0636088  -0.1168224   0.1630444   0.0671973   0.1260831
   65  -0.0629816  -0.0914973  -0.0884183   0.0671973   0.0889727   0.0996091
   66  -0.1161886  -0.0892060  -0.1841779   0.1260831   0.0996091   0.1893547
 **********************************************************************
 **                                                                  **
 **                       VIBRATIONAL ANALYSIS                       **
 **                       --------------------                       **
 **                                                                  **
 **        VIBRATIONAL FREQUENCIES (CM**-1) AND NORMAL MODES         **
 **     FORCE CONSTANTS (mDYN/ANGSTROM) AND REDUCED MASSES (AMU)     **
 **                  INFRARED INTENSITIES (KM/MOL)                   **
 **                                                                  **
 **********************************************************************


 Mode:                 1                      2                      3
 Frequency:        48.35                  51.99                  76.84
 Force Cnst:      0.0148                 0.0072                 0.0234
 Red. Mass:      10.7341                 4.5276                 6.7336
 IR Active:          YES                    YES                    YES
 IR Intens:        0.060                  0.006                  0.150
 Raman Active:       YES                    YES                    YES
               X      Y      Z        X      Y      Z        X      Y      Z
 C          0.006  0.005 -0.146   -0.012 -0.033 -0.036   -0.020 -0.126  0.092
 C         -0.002  0.007 -0.088    0.005 -0.030 -0.058    0.029 -0.106  0.058
 Cl        -0.020  0.012 -0.174    0.041 -0.063 -0.101    0.085 -0.156 -0.013
 C         -0.002  0.012  0.045    0.009 -0.011 -0.039    0.041 -0.046  0.045
 H         -0.007  0.019  0.137    0.018 -0.008 -0.048    0.084 -0.031  0.034
 C          0.002  0.010  0.069   -0.000 -0.001  0.001   -0.004 -0.009  0.029
 Cl         0.002  0.024  0.349    0.003  0.021  0.050    0.012  0.080  0.009
 C          0.007 -0.001 -0.107   -0.015 -0.007  0.006   -0.059 -0.033  0.017
 Cl         0.016 -0.016 -0.218   -0.033  0.010  0.049   -0.140  0.017 -0.090
 C          0.008 -0.001 -0.188   -0.016 -0.026 -0.017   -0.064 -0.093  0.067
 H          0.010 -0.007 -0.261   -0.022 -0.028 -0.016   -0.109 -0.110  0.070
 C          0.004  0.009 -0.067   -0.007 -0.016 -0.006   -0.015 -0.098  0.092
 C         -0.063  0.093 -0.055   -0.090 -0.158  0.151   -0.011  0.055  0.000
 H         -0.114  0.169 -0.155   -0.163 -0.297  0.242   -0.041  0.043 -0.006
 C         -0.071  0.072  0.094   -0.081 -0.116  0.184    0.036  0.259 -0.109
 H         -0.127  0.137  0.103   -0.144 -0.231  0.306    0.040  0.396 -0.193
 C         -0.010 -0.040  0.234    0.009  0.077  0.052    0.080  0.297 -0.119
 H         -0.016 -0.063  0.352    0.017  0.113  0.072    0.120  0.466 -0.217
 C          0.061 -0.121  0.221    0.090  0.223 -0.107    0.071  0.106  0.004
 H          0.112 -0.207  0.329    0.161  0.373 -0.208    0.103  0.121  0.008
 C          0.068 -0.095  0.068    0.077  0.172 -0.133    0.024 -0.090  0.107
 H          0.126 -0.160  0.057    0.135  0.277 -0.245    0.024 -0.210  0.177
 TransDip  -0.001 -0.002  0.007   -0.002  0.001  0.000    0.005  0.011 -0.004

 Mode:                 4                      5                      6
 Frequency:       102.15                 176.72                 193.53
 Force Cnst:      0.0530                 0.1235                 0.3637
 Red. Mass:       8.6126                 6.7119                16.4810
 IR Active:          YES                    YES                    YES
 IR Intens:        0.034                  0.245                  0.352
 Raman Active:       YES                    YES                    YES
               X      Y      Z        X      Y      Z        X      Y      Z
 C         -0.000 -0.073 -0.262    0.011 -0.028 -0.065   -0.078  0.105 -0.046
 C          0.013 -0.052 -0.119    0.005 -0.007  0.192   -0.015  0.118  0.029
 Cl         0.009 -0.006  0.222   -0.039 -0.008 -0.084    0.425 -0.187  0.029
 C          0.018 -0.032 -0.111    0.010  0.018  0.442   -0.029  0.167  0.072
 H          0.035 -0.018 -0.032    0.015  0.031  0.569   -0.044  0.167  0.112
 C          0.002 -0.015 -0.109    0.007  0.011  0.271   -0.001  0.099  0.032
 Cl         0.010  0.037  0.006    0.012  0.012 -0.155   -0.081 -0.331  0.002
 C         -0.019 -0.025 -0.132    0.001 -0.004  0.105    0.015  0.106 -0.017
 Cl        -0.060  0.032  0.208   -0.031  0.010  0.011    0.061  0.095  0.006
 C         -0.020 -0.062 -0.286    0.004 -0.025 -0.047   -0.013  0.085 -0.063
 H         -0.037 -0.072 -0.323    0.000 -0.040 -0.187    0.005  0.090 -0.104
 C          0.004 -0.054 -0.182    0.019  0.001 -0.159   -0.115  0.131 -0.068
 C         -0.103  0.039 -0.141   -0.043  0.029 -0.121   -0.145  0.154 -0.066
 H         -0.202  0.056 -0.214   -0.103  0.042 -0.166   -0.154  0.187 -0.105
 C         -0.090  0.117 -0.001   -0.052  0.016  0.015   -0.169  0.102 -0.018
 H         -0.181  0.198  0.028   -0.118  0.026  0.065   -0.160  0.100 -0.025
 C          0.035  0.083  0.102    0.013 -0.030  0.097   -0.203  0.014  0.043
 H          0.046  0.137  0.207    0.003 -0.068  0.213   -0.219 -0.053  0.099
 C          0.143 -0.025  0.071    0.092 -0.017  0.019   -0.186  0.016  0.029
 H          0.243 -0.058  0.157    0.153 -0.037  0.070   -0.186 -0.040  0.082
 C          0.127 -0.091 -0.077    0.092 -0.000 -0.118   -0.161  0.092 -0.038
 H          0.217 -0.173 -0.107    0.156 -0.016 -0.165   -0.175  0.107 -0.035
 TransDip  -0.000  0.000 -0.006    0.000 -0.007  0.014   -0.015  0.011  0.002

 Mode:                 7                      8                      9
 Frequency:       195.90                 243.71                 262.57
 Force Cnst:      0.4777                 0.1925                 0.4319
 Red. Mass:      21.1247                 5.4995                10.6337
 IR Active:          YES                    YES                    YES
 IR Intens:        0.079                  0.050                  0.374
 Raman Active:       YES                    YES                    YES
               X      Y      Z        X      Y      Z        X      Y      Z
 C         -0.093  0.004 -0.028   -0.003 -0.015  0.034   -0.015 -0.027 -0.014
 C         -0.034  0.011  0.019   -0.028 -0.049 -0.074    0.104  0.012 -0.052
 Cl         0.113 -0.109  0.017    0.011 -0.086  0.060   -0.028  0.152  0.006
 C         -0.020  0.003  0.050   -0.017 -0.061 -0.132    0.133 -0.042 -0.035
 H         -0.030  0.001  0.072   -0.030 -0.076 -0.226    0.051 -0.079 -0.066
 C         -0.059  0.009  0.026   -0.000 -0.058  0.002    0.221 -0.082  0.039
 Cl        -0.001  0.412 -0.049    0.022  0.064  0.014    0.326 -0.053  0.001
 C         -0.061 -0.016  0.001   -0.001 -0.051  0.165    0.104 -0.106  0.115
 Cl         0.411 -0.380  0.040   -0.071 -0.040 -0.053   -0.072  0.015 -0.033
 C         -0.065  0.030 -0.040    0.018 -0.032  0.239    0.076 -0.089  0.128
 H         -0.055  0.034 -0.064    0.040 -0.017  0.326    0.164 -0.049  0.180
 C         -0.149 -0.013 -0.022    0.037  0.144 -0.117   -0.123 -0.064 -0.047
 C         -0.209  0.022 -0.007    0.050  0.197 -0.156   -0.252 -0.022  0.000
 H         -0.256  0.008 -0.022    0.066  0.272 -0.218   -0.356 -0.064 -0.020
 C         -0.209  0.075 -0.007    0.009  0.036 -0.012   -0.257  0.055  0.015
 H         -0.213  0.097 -0.017   -0.007  0.004  0.021   -0.266  0.064  0.017
 C         -0.197  0.086 -0.011   -0.028 -0.146  0.138   -0.235  0.104 -0.017
 H         -0.186  0.132 -0.018   -0.080 -0.366  0.321   -0.217  0.184 -0.025
 C         -0.168  0.019  0.003    0.016  0.024 -0.002   -0.169  0.008 -0.022
 H         -0.132  0.017  0.026    0.011 -0.023  0.038   -0.091  0.025  0.006
 C         -0.170 -0.025 -0.007    0.053  0.191 -0.149   -0.172 -0.077 -0.040
 H         -0.175 -0.042  0.008    0.071  0.249 -0.199   -0.186 -0.091 -0.018
 TransDip   0.001  0.009 -0.001    0.001 -0.002  0.007   -0.018 -0.007  0.001

 Mode:                10                     11                     12
 Frequency:       269.89                 333.62                 391.40
 Force Cnst:      0.2838                 1.6848                 0.6604
 Red. Mass:       6.6125                25.6928                 7.3165
 IR Active:          YES                    YES                    YES
 IR Intens:        0.017                  0.090                  0.379
 Raman Active:       YES                    YES                    YES
               X      Y      Z        X      Y      Z        X      Y      Z
 C         -0.000 -0.004 -0.066    0.030 -0.133  0.050   -0.005  0.056 -0.238
 C          0.009  0.015 -0.145   -0.109 -0.241  0.056   -0.068  0.001 -0.307
 Cl         0.014  0.060  0.048   -0.375 -0.416  0.047   -0.015 -0.069  0.041
 C         -0.007  0.053 -0.093   -0.016  0.013 -0.028   -0.062 -0.010 -0.065
 H          0.035  0.063 -0.173    0.153  0.073 -0.048   -0.110 -0.039 -0.166
 C         -0.055  0.093  0.096    0.048  0.090 -0.062    0.007 -0.013  0.381
 Cl        -0.109 -0.043 -0.005    0.098  0.001  0.009    0.038  0.014 -0.050
 C         -0.032  0.119  0.270    0.202  0.194 -0.048    0.034 -0.011  0.277
 Cl         0.092  0.030 -0.076    0.350  0.443 -0.033   -0.031 -0.006 -0.030
 C         -0.045  0.085  0.273    0.114 -0.079  0.019    0.048  0.004 -0.208
 H         -0.091  0.077  0.376   -0.043 -0.133  0.031    0.098  0.007 -0.375
 C         -0.008 -0.159 -0.127   -0.017 -0.010 -0.009    0.024  0.140  0.056
 C         -0.097 -0.162 -0.062   -0.078  0.033 -0.003    0.059 -0.012  0.149
 H         -0.200 -0.211 -0.074   -0.121  0.025 -0.021    0.131 -0.065  0.240
 C         -0.071 -0.017  0.007   -0.093  0.033  0.005    0.075 -0.031  0.011
 H         -0.161  0.037  0.052   -0.079  0.022 -0.002    0.138 -0.081 -0.012
 C          0.069  0.091 -0.010   -0.117  0.012  0.009    0.027  0.044 -0.095
 H          0.103  0.242 -0.008   -0.120 -0.001  0.032    0.041  0.100 -0.227
 C          0.142 -0.044  0.001   -0.080  0.005 -0.020   -0.076 -0.039  0.055
 H          0.241 -0.025  0.037   -0.050  0.006 -0.004   -0.179 -0.112  0.067
 C          0.093 -0.195 -0.058   -0.068  0.001 -0.033   -0.039  0.059  0.126
 H          0.171 -0.299 -0.066   -0.096  0.015 -0.015   -0.099  0.075  0.170
 TransDip  -0.001 -0.004  0.001   -0.008  0.006  0.000   -0.005  0.015 -0.012

 Mode:                13                     14                     15
 Frequency:       416.86                 447.15                 472.24
 Force Cnst:      0.2995                 0.4964                 0.9592
 Red. Mass:       2.9256                 4.2137                 7.3005
 IR Active:          YES                    YES                    YES
 IR Intens:        0.380                  3.782                  8.629
 Raman Active:       YES                    YES                    YES
               X      Y      Z        X      Y      Z        X      Y      Z
 C          0.002  0.002 -0.018   -0.031  0.128 -0.106   -0.132  0.085  0.121
 C         -0.004 -0.003 -0.022   -0.113  0.085 -0.083   -0.105  0.125  0.208
 Cl         0.003 -0.005  0.004   -0.012 -0.077  0.012   -0.055 -0.081 -0.004
 C         -0.003 -0.003  0.004   -0.109  0.062  0.145   -0.069  0.205 -0.171
 H         -0.004 -0.003  0.012   -0.192  0.058  0.448   -0.081  0.171 -0.494
 C         -0.000 -0.002  0.019    0.001 -0.042 -0.156    0.007  0.166  0.027
 Cl         0.000  0.001 -0.003    0.072  0.010  0.011    0.205 -0.061  0.006
 C          0.004 -0.002  0.005    0.023 -0.031 -0.122   -0.145  0.129  0.091
 Cl        -0.002  0.000 -0.001   -0.040 -0.026  0.010   -0.021 -0.098  0.002
 C          0.004 -0.001 -0.010    0.042  0.088  0.170   -0.179  0.119 -0.113
 H          0.003 -0.001  0.002    0.123  0.146  0.455   -0.198  0.086 -0.403
 C          0.000  0.011  0.001    0.010  0.139 -0.117   -0.079 -0.036 -0.021
 C          0.043  0.165 -0.123    0.004 -0.059  0.015    0.016 -0.055 -0.088
 H          0.097  0.358 -0.275    0.002 -0.161  0.110    0.062 -0.027 -0.088
 C         -0.036 -0.158  0.128    0.007 -0.075  0.036    0.035 -0.028 -0.033
 H         -0.079 -0.347  0.277   -0.038 -0.166  0.130   -0.043  0.031 -0.001
 C         -0.000  0.003 -0.006    0.075  0.092 -0.082    0.124 -0.031  0.031
 H          0.002  0.011 -0.018    0.101  0.200 -0.164    0.123 -0.034  0.060
 C          0.030  0.156 -0.122    0.018 -0.065  0.064    0.094  0.025  0.022
 H          0.066  0.344 -0.278   -0.024 -0.181  0.149    0.081  0.051 -0.010
 C         -0.042 -0.157  0.140    0.015 -0.030  0.037    0.052 -0.020 -0.002
 H         -0.091 -0.340  0.290    0.015 -0.155  0.110    0.149 -0.072 -0.058
 TransDip   0.020  0.001  0.000   -0.006  0.020  0.059   -0.057  0.059 -0.046

 Mode:                16                     17                     18
 Frequency:       486.47                 558.21                 604.46
 Force Cnst:      0.6125                 0.9666                 1.2343
 Red. Mass:       4.3931                 5.2651                 5.7340
 IR Active:          YES                    YES                    YES
 IR Intens:        3.120                  9.044                 48.260
 Raman Active:       YES                    YES                    YES
               X      Y      Z        X      Y      Z        X      Y      Z
 C          0.047  0.084  0.103    0.122 -0.080 -0.015    0.176  0.202 -0.021
 C         -0.037  0.061  0.282    0.197 -0.096  0.040    0.051  0.123 -0.007
 Cl         0.028 -0.005 -0.018   -0.069 -0.034  0.002   -0.060 -0.103  0.012
 C         -0.063 -0.095 -0.143    0.235  0.079 -0.016    0.025  0.052 -0.009
 H         -0.143 -0.158 -0.477    0.457  0.164 -0.042    0.008  0.045 -0.021
 C         -0.006 -0.126 -0.004    0.049  0.206 -0.047    0.050  0.019  0.007
 Cl        -0.059  0.041  0.005   -0.045 -0.035  0.006   -0.048  0.009 -0.001
 C          0.106 -0.080  0.107   -0.051  0.136  0.014    0.136  0.023 -0.006
 Cl        -0.016  0.038 -0.010   -0.047 -0.099  0.006   -0.087 -0.073  0.006
 C          0.138 -0.008 -0.075   -0.045  0.024  0.002    0.194  0.228 -0.019
 H          0.225 -0.002 -0.344   -0.180 -0.030 -0.007    0.321  0.278 -0.007
 C          0.039  0.112 -0.149    0.125  0.149 -0.106    0.087 -0.165  0.068
 C         -0.027 -0.033 -0.025    0.025  0.086  0.042   -0.005 -0.049  0.059
 H         -0.102 -0.160  0.053   -0.065 -0.079  0.146   -0.099  0.101 -0.136
 C         -0.048 -0.056  0.058   -0.019 -0.039  0.105    0.008  0.126  0.006
 H         -0.102 -0.179  0.178    0.006 -0.293  0.234    0.114  0.335 -0.210
 C          0.004  0.111 -0.064   -0.077  0.122 -0.093   -0.145 -0.058  0.098
 H          0.025  0.201 -0.111   -0.074  0.134 -0.130   -0.138 -0.032  0.071
 C         -0.004 -0.070  0.046   -0.070 -0.089  0.028   -0.004  0.038 -0.107
 H          0.010 -0.190  0.165   -0.075 -0.289  0.214    0.189  0.296 -0.242
 C         -0.005 -0.057 -0.028   -0.017  0.031 -0.041   -0.032 -0.143 -0.058
 H         -0.012 -0.185  0.053   -0.134 -0.074  0.123   -0.040  0.063 -0.171
 TransDip   0.015 -0.050 -0.023    0.091  0.015  0.026    0.162  0.143 -0.053

 Mode:                19                     20                     21
 Frequency:       626.39                 638.47                 682.60
 Force Cnst:      1.6997                 1.7099                 2.0278
 Red. Mass:       7.3524                 7.1194                 7.3866
 IR Active:          YES                    YES                    YES
 IR Intens:        0.406                  0.444                 14.143
 Raman Active:       YES                    YES                    YES
               X      Y      Z        X      Y      Z        X      Y      Z
 C          0.000 -0.017 -0.230   -0.016 -0.034 -0.199   -0.096 -0.047  0.019
 C          0.001  0.015  0.157    0.012 -0.016  0.072   -0.008  0.038 -0.016
 Cl        -0.001 -0.004 -0.012    0.004  0.009 -0.010   -0.030 -0.007  0.002
 C          0.002  0.017  0.047    0.011 -0.026  0.079    0.046  0.327 -0.027
 H          0.009  0.033  0.192    0.022  0.001  0.337    0.091  0.350 -0.012
 C          0.003 -0.016 -0.306   -0.012 -0.035 -0.330    0.229  0.136 -0.012
 Cl        -0.003  0.001  0.016    0.005 -0.001  0.015   -0.111  0.021 -0.001
 C          0.008  0.027  0.311   -0.025  0.019  0.340    0.239 -0.021  0.003
 Cl        -0.004 -0.006 -0.016    0.012  0.011 -0.018   -0.038 -0.058  0.004
 C          0.008 -0.008 -0.040   -0.036 -0.024 -0.073    0.213 -0.305  0.019
 H          0.018 -0.006 -0.061   -0.050 -0.037 -0.154    0.321 -0.267  0.003
 C          0.006  0.042  0.132   -0.026 -0.057 -0.056   -0.156  0.042 -0.016
 C         -0.146  0.139  0.172    0.156 -0.133 -0.075   -0.057 -0.105 -0.093
 H          0.017  0.232  0.175    0.095 -0.088 -0.149    0.056 -0.136 -0.004
 C         -0.185 -0.047 -0.162    0.229  0.074  0.126   -0.026 -0.041 -0.121
 H         -0.036 -0.030 -0.299    0.167  0.201  0.105   -0.181  0.071 -0.056
 C         -0.023 -0.110 -0.069    0.017  0.027  0.093    0.155 -0.062  0.031
 H          0.020  0.092  0.141   -0.019 -0.149 -0.201    0.144 -0.105  0.046
 C          0.149 -0.121 -0.157   -0.177  0.180  0.134   -0.010  0.118  0.086
 H          0.023 -0.037 -0.303   -0.090  0.267  0.102   -0.165  0.129 -0.009
 C          0.186  0.061  0.179   -0.200 -0.043 -0.064   -0.038  0.047  0.112
 H          0.089  0.213  0.173   -0.102 -0.041 -0.147    0.083 -0.041  0.061
 TransDip  -0.001  0.019 -0.008   -0.021  0.002 -0.002    0.108  0.054 -0.002

 Mode:                22                     23                     24
 Frequency:       712.80                 716.25                 721.78
 Force Cnst:      1.8665                 0.5135                 1.1634
 Red. Mass:       6.2350                 1.6989                 3.7901
 IR Active:          YES                    YES                    YES
 IR Intens:        0.768                 48.353                  1.535
 Raman Active:       YES                    YES                    YES
               X      Y      Z        X      Y      Z        X      Y      Z
 C         -0.014 -0.097  0.150   -0.003  0.012  0.006    0.015  0.072  0.314
 C         -0.217 -0.049 -0.097    0.013  0.011 -0.007    0.053  0.011 -0.240
 Cl         0.036  0.046 -0.003   -0.005 -0.006  0.001   -0.012 -0.017  0.008
 C         -0.222  0.236  0.021    0.015  0.001  0.003    0.048 -0.051  0.089
 H         -0.234  0.252  0.191    0.010 -0.000  0.014    0.033 -0.025  0.450
 C         -0.023  0.061 -0.073    0.015 -0.003 -0.004    0.009 -0.037 -0.128
 Cl         0.028  0.007 -0.000   -0.008  0.001 -0.000   -0.009 -0.000  0.001
 C          0.064  0.037  0.068    0.010 -0.006  0.005    0.000 -0.001  0.131
 Cl        -0.005 -0.020  0.001   -0.002 -0.001  0.000   -0.004  0.003 -0.000
 C          0.056 -0.215 -0.032    0.010  0.008 -0.001    0.004  0.080 -0.099
 H         -0.037 -0.277 -0.255    0.038  0.018 -0.013    0.052  0.053 -0.592
 C          0.161 -0.061  0.018   -0.035 -0.074  0.061   -0.041 -0.010  0.016
 C          0.078  0.098  0.098    0.004  0.040 -0.057   -0.040  0.001 -0.074
 H         -0.069  0.137 -0.017    0.097  0.370 -0.316   -0.046 -0.122  0.036
 C          0.059  0.060  0.155   -0.033 -0.110  0.069   -0.063 -0.029 -0.053
 H          0.243 -0.046  0.062    0.007  0.164 -0.129   -0.170 -0.167  0.119
 C         -0.182  0.069 -0.019    0.029  0.042 -0.034    0.051  0.024 -0.021
 H         -0.168  0.120 -0.047    0.126  0.451 -0.363    0.021 -0.099  0.165
 C          0.030 -0.145 -0.114   -0.025 -0.094  0.097    0.028  0.002  0.014
 H          0.263 -0.126 -0.006    0.020  0.170 -0.124   -0.045 -0.167  0.131
 C          0.043 -0.096 -0.154    0.009  0.060 -0.036    0.018  0.032 -0.006
 H         -0.068 -0.007 -0.115    0.104  0.381 -0.306    0.032 -0.098  0.058
 TransDip  -0.007 -0.027  0.003    0.047  0.172 -0.134    0.010 -0.018  0.034

 Mode:                25                     26                     27
 Frequency:       782.44                 859.23                 862.92
 Force Cnst:      0.7566                 0.5411                 4.0383
 Red. Mass:       2.0976                 1.2440                 9.2046
 IR Active:          YES                    YES                    YES
 IR Intens:       22.937                  0.213                 10.301
 Raman Active:       YES                    YES                    YES
               X      Y      Z        X      Y      Z        X      Y      Z
 C          0.007 -0.011  0.083   -0.001  0.002  0.004   -0.281  0.086 -0.000
 C          0.001 -0.045 -0.036    0.000 -0.002  0.000    0.163  0.311 -0.033
 Cl         0.005  0.008  0.000   -0.000  0.000  0.000   -0.049 -0.056  0.007
 C          0.012 -0.024  0.008    0.002 -0.001  0.002    0.184  0.089 -0.007
 H          0.052 -0.005  0.052    0.004 -0.001 -0.012   -0.181 -0.053  0.005
 C         -0.024  0.012 -0.007    0.002  0.000 -0.001    0.345 -0.115  0.007
 Cl         0.008 -0.003  0.000   -0.001  0.000  0.000   -0.081  0.008 -0.000
 C         -0.024  0.015 -0.006    0.003  0.000  0.003   -0.183 -0.316  0.021
 Cl         0.003  0.001  0.001   -0.000 -0.000 -0.000    0.056  0.063 -0.005
 C         -0.022 -0.016  0.009    0.002  0.001 -0.008   -0.211 -0.081  0.017
 H         -0.065 -0.052 -0.188   -0.004  0.003  0.026    0.074  0.015 -0.092
 C          0.040  0.175 -0.140    0.000  0.001 -0.001   -0.051  0.050 -0.033
 C         -0.023 -0.069  0.057   -0.015 -0.059  0.044    0.062  0.061  0.092
 H         -0.002  0.015 -0.010    0.091  0.384 -0.313    0.045  0.019  0.136
 C         -0.009  0.004 -0.013   -0.015 -0.057  0.042    0.122  0.069  0.128
 H          0.090  0.416 -0.343    0.087  0.373 -0.302    0.308  0.033 -0.001
 C         -0.020 -0.099  0.077    0.001 -0.000  0.000   -0.093 -0.003  0.013
 H          0.094  0.386 -0.299    0.002  0.002 -0.000   -0.061  0.112 -0.076
 C          0.005  0.003 -0.004    0.012  0.057 -0.043    0.085 -0.117 -0.125
 H          0.091  0.422 -0.347   -0.087 -0.372  0.303    0.277 -0.052 -0.088
 C         -0.012 -0.064  0.064    0.013  0.057 -0.043    0.035 -0.071 -0.075
 H          0.011  0.020 -0.005   -0.093 -0.381  0.307   -0.006 -0.139 -0.013
 TransDip  -0.004  0.105 -0.112   -0.014 -0.004 -0.004    0.099 -0.025 -0.012

 Mode:                28                     29                     30
 Frequency:       882.32                 909.62                 940.43
 Force Cnst:      0.6523                 0.6771                 0.7450
 Red. Mass:       1.4221                 1.3889                 1.4298
 IR Active:          YES                    YES                    YES
 IR Intens:        4.897                 20.462                  0.258
 Raman Active:       YES                    YES                    YES
               X      Y      Z        X      Y      Z        X      Y      Z
 C          0.000 -0.002 -0.030    0.001  0.005  0.061   -0.007  0.008  0.035
 C          0.001  0.003  0.055    0.001  0.007  0.017    0.002 -0.008 -0.002
 Cl         0.000 -0.000 -0.004   -0.000 -0.001 -0.002   -0.000  0.000 -0.000
 C         -0.002 -0.015 -0.160   -0.000 -0.005 -0.059    0.012 -0.005 -0.007
 H          0.005  0.086  0.909   -0.004  0.033  0.375    0.025  0.005  0.052
 C          0.001  0.005  0.051   -0.000  0.000  0.020    0.003  0.004  0.003
 Cl        -0.000 -0.000 -0.004    0.000 -0.000 -0.002   -0.001 -0.001 -0.000
 C          0.001 -0.003 -0.020   -0.001  0.004  0.046   -0.013 -0.005  0.010
 Cl        -0.000  0.000  0.001    0.000 -0.000 -0.003    0.002  0.001 -0.001
 C         -0.000  0.006  0.067   -0.000 -0.012 -0.149   -0.011 -0.016 -0.037
 H          0.001 -0.034 -0.352   -0.005  0.084  0.866   -0.004  0.010  0.216
 C          0.000 -0.005  0.003   -0.002  0.007  0.001    0.009  0.061 -0.046
 C         -0.000 -0.001  0.005    0.003  0.011 -0.020   -0.018 -0.073  0.064
 H          0.009  0.032 -0.021   -0.025 -0.116  0.083    0.102  0.419 -0.331
 C          0.002 -0.001  0.001   -0.006 -0.001 -0.001    0.001  0.007 -0.004
 H          0.006 -0.002 -0.002   -0.013  0.023 -0.010   -0.006 -0.030  0.025
 C         -0.000  0.004 -0.005   -0.002 -0.017  0.020    0.019  0.072 -0.056
 H         -0.009 -0.032  0.015    0.032  0.130 -0.074   -0.094 -0.407  0.345
 C         -0.003  0.006 -0.000    0.007 -0.013  0.000    0.007  0.000 -0.009
 H         -0.014 -0.023  0.021    0.034  0.044 -0.039    0.008 -0.031  0.019
 C         -0.000  0.001  0.005    0.002  0.010 -0.023   -0.021 -0.081  0.056
 H          0.009  0.012 -0.009   -0.038 -0.100  0.075    0.103  0.430 -0.352
 TransDip  -0.004  0.004  0.071   -0.003  0.014  0.144   -0.005  0.016 -0.001

 Mode:                31                     32                     33
 Frequency:       988.41                1007.13                1016.52
 Force Cnst:      0.7869                 0.7825                 3.5899
 Red. Mass:       1.3670                 1.3094                 5.8967
 IR Active:          YES                    YES                    YES
 IR Intens:        0.294                  0.029                  0.776
 Raman Active:       YES                    YES                    YES
               X      Y      Z        X      Y      Z        X      Y      Z
 C         -0.001  0.001 -0.001   -0.002  0.002  0.004   -0.019  0.007 -0.003
 C         -0.001 -0.003  0.001   -0.001 -0.004 -0.001   -0.001 -0.008 -0.000
 Cl         0.000  0.000 -0.000    0.000  0.000  0.000    0.001  0.000  0.000
 C          0.001  0.001 -0.000    0.003 -0.001  0.000    0.012 -0.024  0.003
 H          0.002  0.001 -0.000    0.010  0.002  0.002    0.043 -0.013 -0.000
 C          0.004 -0.001 -0.000    0.000  0.001 -0.000   -0.013  0.008 -0.001
 Cl        -0.001  0.000  0.000   -0.000 -0.000 -0.000    0.001 -0.000  0.000
 C          0.001 -0.002 -0.001   -0.001 -0.000  0.001    0.026  0.025 -0.003
 Cl        -0.000  0.000  0.000    0.000  0.000 -0.000   -0.003 -0.004  0.000
 C         -0.000  0.003  0.002   -0.001 -0.002 -0.002    0.013 -0.000  0.004
 H         -0.004  0.000 -0.017    0.005  0.002  0.011    0.024  0.001 -0.033
 C          0.002 -0.001 -0.001   -0.001  0.002  0.000   -0.021  0.002  0.001
 C         -0.016 -0.070  0.051   -0.014 -0.017  0.040   -0.138  0.252  0.255
 H          0.079  0.357 -0.297    0.050  0.231 -0.155   -0.131  0.205  0.328
 C          0.016  0.067 -0.053    0.014  0.066 -0.057   -0.011 -0.020  0.003
 H         -0.090 -0.355  0.290   -0.103 -0.407  0.327    0.025  0.097 -0.071
 C         -0.001  0.006 -0.005    0.002 -0.081  0.061    0.374 -0.069 -0.011
 H         -0.012 -0.039  0.028    0.127  0.443 -0.360    0.362 -0.191  0.081
 C         -0.019 -0.073  0.059    0.015  0.059 -0.045   -0.006 -0.010  0.025
 H          0.082  0.401 -0.328   -0.070 -0.355  0.292    0.025  0.103 -0.089
 C          0.019  0.072 -0.051   -0.019 -0.032  0.002   -0.225 -0.148 -0.274
 H         -0.091 -0.380  0.310    0.028  0.161 -0.154   -0.228 -0.275 -0.221
 TransDip  -0.015 -0.007 -0.005   -0.003 -0.001 -0.005    0.025  0.013 -0.001

 Mode:                34                     35                     36
 Frequency:      1035.93                1058.05                1100.31
 Force Cnst:      3.6872                 1.6751                 2.0405
 Red. Mass:       5.8316                 2.5396                 2.8605
 IR Active:          YES                    YES                    YES
 IR Intens:       44.192                 32.922                 32.179
 Raman Active:       YES                    YES                    YES
               X      Y      Z        X      Y      Z        X      Y      Z
 C          0.174 -0.060  0.007    0.091 -0.034  0.003    0.093 -0.018  0.010
 C         -0.047 -0.072  0.008   -0.051 -0.106  0.011    0.133  0.250 -0.025
 Cl         0.002  0.005 -0.001    0.006  0.009 -0.001   -0.017 -0.026  0.003
 C         -0.076  0.183 -0.015   -0.037  0.099 -0.009   -0.042 -0.005  0.000
 H         -0.215  0.134 -0.014   -0.016  0.107 -0.009   -0.513 -0.177  0.024
 C          0.170 -0.072  0.005    0.104 -0.037  0.003   -0.088 -0.004  0.000
 Cl        -0.017  0.005 -0.000   -0.011  0.003 -0.000    0.012 -0.002  0.000
 C         -0.141 -0.198  0.017   -0.058 -0.108  0.009   -0.038  0.049 -0.004
 Cl         0.018  0.024 -0.002    0.007  0.010 -0.001    0.004  0.001 -0.000
 C         -0.087  0.100 -0.012   -0.035  0.096 -0.009   -0.005 -0.150  0.010
 H         -0.133  0.081  0.026   -0.014  0.105 -0.006   -0.370 -0.300  0.035
 C          0.218 -0.041 -0.009    0.065 -0.015 -0.007    0.146 -0.043 -0.020
 C          0.029  0.041  0.063   -0.054 -0.029 -0.055   -0.044  0.003 -0.001
 H          0.201  0.051  0.134   -0.392 -0.077 -0.200   -0.332 -0.003 -0.159
 C         -0.140 -0.143 -0.217    0.008  0.077  0.101   -0.031  0.010  0.002
 H          0.042 -0.255 -0.326   -0.279  0.273  0.242   -0.114  0.057  0.047
 C         -0.058  0.013 -0.005    0.125 -0.032 -0.004    0.050 -0.030 -0.023
 H         -0.080 -0.005 -0.003    0.133 -0.049 -0.026    0.031 -0.122 -0.145
 C         -0.075  0.193  0.219   -0.029 -0.066 -0.095   -0.065  0.038  0.027
 H          0.122  0.239  0.306   -0.405 -0.130 -0.251   -0.322  0.004 -0.078
 C          0.015 -0.050 -0.052   -0.026  0.052  0.062    0.032  0.015  0.032
 H          0.183 -0.132 -0.131   -0.279  0.235  0.175   -0.028  0.078  0.058
 TransDip   0.080 -0.197  0.017   -0.048 -0.177  0.015    0.028  0.175 -0.042

 Mode:                37                     38                     39
 Frequency:      1103.12                1152.54                1184.10
 Force Cnst:      1.1773                 1.8866                 0.9209
 Red. Mass:       1.6420                 2.4106                 1.1148
 IR Active:          YES                    YES                    YES
 IR Intens:        6.650                 51.187                  0.027
 Raman Active:       YES                    YES                    YES
               X      Y      Z        X      Y      Z        X      Y      Z
 C         -0.027 -0.004  0.024   -0.013 -0.045  0.002   -0.001  0.003 -0.002
 C         -0.022 -0.035  0.001   -0.040 -0.033  0.004   -0.000 -0.002  0.001
 Cl         0.003  0.004 -0.000    0.005  0.006 -0.001    0.000 -0.000  0.000
 C          0.008 -0.003 -0.001   -0.024 -0.072  0.006   -0.000 -0.002  0.000
 H          0.071  0.020  0.004   -0.610 -0.313  0.030    0.002 -0.001 -0.001
 C          0.015 -0.003  0.001    0.228 -0.043  0.001    0.002  0.002 -0.000
 Cl        -0.002  0.000 -0.000   -0.026  0.006 -0.000   -0.000  0.000  0.000
 C          0.018  0.003  0.000    0.133  0.168 -0.013    0.001 -0.001 -0.000
 Cl        -0.002 -0.002  0.000   -0.015 -0.021  0.002    0.000 -0.000 -0.000
 C          0.006  0.037 -0.010   -0.070  0.078 -0.005   -0.002 -0.001  0.000
 H          0.088  0.076  0.038   -0.617 -0.117  0.015   -0.005 -0.002  0.004
 C         -0.041 -0.029 -0.047   -0.030  0.011 -0.009    0.000  0.001  0.001
 C         -0.092  0.055  0.038    0.004 -0.001  0.003   -0.008 -0.003 -0.007
 H         -0.400  0.023 -0.090    0.066  0.015  0.025   -0.144 -0.019 -0.067
 C          0.074  0.020  0.048    0.009  0.001  0.004    0.037 -0.024 -0.018
 H          0.304 -0.122 -0.055    0.024 -0.009 -0.002    0.370 -0.238 -0.177
 C         -0.026 -0.050 -0.070   -0.006  0.003  0.001    0.009  0.041  0.054
 H         -0.086 -0.334 -0.445   -0.004  0.013  0.014    0.087  0.410  0.522
 C         -0.038  0.046  0.044    0.011 -0.007 -0.005   -0.045 -0.005 -0.021
 H         -0.217  0.022 -0.022    0.040 -0.005  0.008   -0.461 -0.060 -0.199
 C          0.110 -0.001  0.032   -0.005 -0.000  0.003    0.008 -0.009 -0.009
 H          0.463 -0.210 -0.140    0.008  0.017 -0.021    0.146 -0.095 -0.077
 TransDip  -0.003 -0.064 -0.052    0.225  0.044 -0.002    0.004 -0.001  0.003

 Mode:                40                     41                     42
 Frequency:      1205.64                1270.17                1275.88
 Force Cnst:      0.9712                 1.3616                 3.3948
 Red. Mass:       1.1341                 1.4324                 3.5396
 IR Active:          YES                    YES                    YES
 IR Intens:        0.929                  0.166                  4.466
 Raman Active:       YES                    YES                    YES
               X      Y      Z        X      Y      Z        X      Y      Z
 C          0.001 -0.001  0.001   -0.026  0.094 -0.008   -0.180 -0.104  0.011
 C          0.000  0.000 -0.001   -0.102  0.045 -0.003   -0.194  0.077 -0.004
 Cl        -0.000  0.000 -0.000    0.003 -0.000 -0.000    0.004  0.004 -0.001
 C         -0.000  0.000  0.000    0.032 -0.038  0.004    0.157 -0.078  0.005
 H         -0.003 -0.001 -0.001    0.706  0.217 -0.022    0.016 -0.150  0.023
 C         -0.000  0.000  0.000    0.026 -0.049  0.004    0.081 -0.046  0.002
 Cl         0.000 -0.000  0.000   -0.004  0.001 -0.000   -0.010 -0.002  0.000
 C         -0.001  0.000 -0.000    0.047 -0.006  0.001   -0.114  0.176 -0.014
 Cl         0.000  0.000 -0.000   -0.001 -0.001  0.000   -0.002 -0.007  0.001
 C         -0.001 -0.000 -0.000   -0.023 -0.026  0.002    0.085  0.007 -0.004
 H          0.008  0.004  0.006   -0.572 -0.235  0.020    0.702  0.244 -0.018
 C         -0.005  0.003  0.002    0.066 -0.003  0.032    0.187 -0.063 -0.033
 C          0.051  0.004  0.022    0.003 -0.003 -0.008    0.052  0.004  0.019
 H          0.465  0.053  0.206   -0.125 -0.033 -0.056   -0.137 -0.027 -0.065
 C         -0.040  0.026  0.020   -0.010 -0.011 -0.017   -0.057 -0.008 -0.027
 H         -0.396  0.251  0.190   -0.090  0.037  0.020   -0.143  0.046  0.009
 C         -0.008  0.001 -0.001    0.003  0.003  0.005    0.006 -0.007 -0.007
 H         -0.011 -0.010 -0.016   -0.003 -0.021 -0.026    0.008  0.023  0.032
 C         -0.044 -0.006 -0.021   -0.021  0.010  0.005   -0.025  0.038  0.040
 H         -0.428 -0.056 -0.186   -0.036  0.008  0.001   -0.226  0.017 -0.043
 C          0.044 -0.028 -0.023    0.021 -0.014 -0.012    0.024 -0.007  0.004
 H          0.390 -0.248 -0.191   -0.007  0.005  0.004   -0.225  0.161  0.130
 TransDip   0.029 -0.010  0.002    0.007 -0.011 -0.004    0.062  0.028  0.002

 Mode:                43                     44                     45
 Frequency:      1283.61                1316.03                1352.91
 Force Cnst:      4.7499                 4.9256                 2.1135
 Red. Mass:       4.8929                 4.8270                 1.9598
 IR Active:          YES                    YES                    YES
 IR Intens:        5.568                  2.224                  8.353
 Raman Active:       YES                    YES                    YES
               X      Y      Z        X      Y      Z        X      Y      Z
 C         -0.068  0.281 -0.027    0.073 -0.074 -0.024    0.073  0.022 -0.011
 C          0.025 -0.154  0.016   -0.064  0.026  0.002   -0.057  0.006 -0.001
 Cl         0.008  0.005 -0.001    0.001 -0.000 -0.000    0.001  0.000 -0.000
 C         -0.092 -0.180  0.016    0.078  0.027 -0.001    0.033 -0.015  0.001
 H         -0.263 -0.267  0.013   -0.206 -0.087  0.009   -0.060 -0.057  0.007
 C          0.109  0.304 -0.024    0.014 -0.052  0.003    0.030  0.013 -0.002
 Cl        -0.005 -0.003  0.000   -0.001 -0.001  0.000   -0.001 -0.001  0.000
 C          0.047 -0.060  0.004   -0.144  0.054 -0.002   -0.092  0.014 -0.000
 Cl         0.005 -0.002  0.000    0.003  0.001 -0.000    0.003  0.001 -0.000
 C         -0.158 -0.145  0.011    0.100 -0.000  0.007    0.052 -0.033  0.003
 H          0.491  0.098 -0.009    0.014 -0.045 -0.024   -0.057 -0.083  0.004
 C          0.154  0.022  0.103   -0.021  0.230  0.265   -0.042  0.014  0.020
 C          0.006 -0.011 -0.025   -0.162 -0.043 -0.099    0.116 -0.002  0.032
 H         -0.364 -0.093 -0.165   -0.202 -0.040 -0.126   -0.461 -0.075 -0.221
 C         -0.013 -0.033 -0.046    0.157 -0.096 -0.071   -0.043  0.027  0.020
 H         -0.246  0.109  0.062   -0.262  0.165  0.130   -0.141  0.090  0.066
 C          0.007  0.011  0.018    0.023  0.095  0.123   -0.016 -0.079 -0.101
 H         -0.007 -0.040 -0.055   -0.015 -0.099 -0.127    0.044  0.199  0.263
 C         -0.053  0.015  0.002   -0.159 -0.047 -0.104    0.062 -0.011  0.004
 H         -0.002  0.021  0.027    0.465  0.027  0.162    0.259  0.012  0.086
 C          0.043 -0.034 -0.035    0.093 -0.092 -0.084   -0.128  0.065  0.039
 H          0.037 -0.053 -0.015    0.282 -0.219 -0.178    0.484 -0.335 -0.256
 TransDip  -0.009 -0.075  0.002    0.008 -0.046  0.009   -0.013 -0.090 -0.016

 Mode:                46                     47                     48
 Frequency:      1365.71                1471.80                1484.08
 Force Cnst:      3.6249                 2.8599                 3.3895
 Red. Mass:       3.2986                 2.2408                 2.6120
 IR Active:          YES                    YES                    YES
 IR Intens:       27.390                 23.022                129.580
 Raman Active:       YES                    YES                    YES
               X      Y      Z        X      Y      Z        X      Y      Z
 C         -0.189 -0.126 -0.003   -0.055  0.014 -0.019   -0.119  0.077  0.003
 C          0.156 -0.003  0.002    0.010 -0.048  0.006   -0.042 -0.103  0.009
 Cl        -0.006 -0.001  0.000   -0.001  0.002 -0.000    0.001  0.004 -0.000
 C         -0.048  0.084 -0.006    0.067  0.048 -0.004    0.181  0.063 -0.007
 H          0.069  0.149 -0.017   -0.208 -0.056  0.005   -0.538 -0.217  0.023
 C         -0.100 -0.106  0.009   -0.052 -0.024  0.002   -0.117  0.065 -0.005
 Cl         0.004  0.004 -0.000    0.002 -0.000  0.000    0.005 -0.003  0.000
 C          0.216 -0.004  0.000    0.009 -0.017  0.002    0.002 -0.123  0.010
 Cl        -0.008 -0.003  0.000   -0.000  0.001 -0.000    0.001  0.005 -0.000
 C         -0.110  0.104 -0.008    0.029  0.018  0.000    0.134  0.056 -0.006
 H          0.133  0.222 -0.014   -0.138 -0.044 -0.008   -0.528 -0.196  0.022
 C          0.110  0.055  0.053    0.027  0.085  0.109   -0.000 -0.047 -0.042
 C          0.074  0.000  0.025    0.088 -0.049 -0.035    0.005  0.033  0.038
 H         -0.499 -0.057 -0.243   -0.172 -0.092 -0.162   -0.087  0.016  0.014
 C          0.009 -0.039 -0.043   -0.136  0.027 -0.007    0.061 -0.031 -0.021
 H         -0.369  0.200  0.132    0.230 -0.216 -0.200   -0.214  0.144  0.115
 C         -0.007 -0.022 -0.030    0.004  0.065  0.083   -0.029 -0.025 -0.039
 H          0.028  0.160  0.203   -0.089 -0.362 -0.475    0.001  0.147  0.183
 C         -0.049  0.006 -0.005    0.150 -0.021  0.017   -0.031  0.029  0.026
 H          0.199  0.041  0.103   -0.406 -0.098 -0.238   -0.015  0.036  0.043
 C         -0.013 -0.002  0.002   -0.077 -0.027 -0.054    0.065 -0.021 -0.007
 H          0.212 -0.119 -0.121    0.011 -0.095 -0.113   -0.160  0.129  0.105
 TransDip   0.006  0.166 -0.021   -0.130 -0.065 -0.051   -0.348 -0.102  0.036

 Mode:                49                     50                     51
 Frequency:      1528.10                1563.50                1612.69
 Force Cnst:      3.2805                13.3145                10.4832
 Red. Mass:       2.3844                 9.2444                 6.8414
 IR Active:          YES                    YES                    YES
 IR Intens:        1.466                  2.604                  2.812
 Raman Active:       YES                    YES                    YES
               X      Y      Z        X      Y      Z        X      Y      Z
 C         -0.070  0.008 -0.000    0.010 -0.411  0.023   -0.258  0.012  0.004
 C         -0.026 -0.009  0.002   -0.161  0.291 -0.025    0.277 -0.098  0.008
 Cl         0.000  0.001 -0.000    0.004 -0.002  0.000   -0.002  0.003 -0.000
 C          0.059  0.009 -0.001   -0.064 -0.236  0.021   -0.319 -0.070  0.007
 H         -0.112 -0.058  0.006    0.228 -0.149  0.009    0.324  0.190 -0.022
 C         -0.037  0.024 -0.002    0.030  0.460 -0.037    0.149  0.028 -0.003
 Cl         0.001 -0.001  0.000    0.001 -0.006  0.000    0.001 -0.001  0.000
 C          0.033 -0.038  0.003    0.124 -0.330  0.026   -0.256  0.058 -0.004
 Cl        -0.000  0.001 -0.000   -0.001  0.004 -0.000    0.001 -0.002  0.000
 C          0.003  0.018 -0.003    0.078  0.210 -0.015    0.366  0.084 -0.011
 H         -0.085 -0.012  0.011   -0.299  0.079 -0.002   -0.460 -0.238  0.030
 C          0.153 -0.033  0.003   -0.031  0.040 -0.002    0.049 -0.056 -0.056
 C         -0.074 -0.044 -0.078    0.048  0.002  0.024    0.047  0.022  0.037
 H          0.420  0.002  0.132   -0.139  0.003 -0.082   -0.082  0.005 -0.017
 C         -0.102  0.090  0.081   -0.004 -0.032 -0.038   -0.014 -0.030 -0.041
 H          0.400 -0.221 -0.152   -0.052 -0.005 -0.025   -0.044 -0.017 -0.032
 C          0.103 -0.022  0.003   -0.002  0.056  0.068    0.027  0.063  0.085
 H          0.123 -0.034 -0.006   -0.039 -0.109 -0.152   -0.005 -0.100 -0.127
 C         -0.123 -0.038 -0.083    0.027 -0.024 -0.019   -0.046 -0.033 -0.054
 H          0.437  0.024  0.153   -0.053 -0.038 -0.062    0.090 -0.021  0.000
 C         -0.053  0.072  0.075   -0.040  0.009  0.005   -0.018  0.036  0.043
 H          0.379 -0.185 -0.125    0.051 -0.027 -0.060    0.110 -0.028 -0.024
 TransDip   0.008 -0.038  0.002   -0.050 -0.002 -0.014    0.045 -0.026 -0.013

 Mode:                52                     53                     54
 Frequency:      1617.36                1641.83                3166.79
 Force Cnst:      8.5927                 8.8686                 6.4132
 Red. Mass:       5.5753                 5.5840                 1.0854
 IR Active:          YES                    YES                    YES
 IR Intens:        1.455                  2.191                  1.472
 Raman Active:       YES                    YES                    YES
               X      Y      Z        X      Y      Z        X      Y      Z
 C          0.066  0.061  0.012    0.047 -0.006  0.000    0.000  0.000  0.000
 C         -0.063 -0.006 -0.001   -0.002 -0.002 -0.001   -0.000  0.000 -0.000
 Cl         0.000 -0.001  0.000    0.000  0.000 -0.000    0.000 -0.000  0.000
 C          0.088  0.036 -0.005   -0.003  0.002 -0.000    0.000  0.000 -0.000
 H         -0.107 -0.041  0.007   -0.004  0.002  0.000    0.000 -0.000  0.000
 C         -0.038 -0.041  0.004    0.003 -0.003  0.000   -0.000 -0.000  0.000
 Cl        -0.000  0.000 -0.000   -0.000  0.000 -0.000    0.000 -0.000 -0.000
 C          0.043  0.012 -0.002   -0.003  0.003  0.000   -0.000 -0.000 -0.000
 Cl         0.000  0.000  0.000   -0.000 -0.000  0.000    0.000  0.000 -0.000
 C         -0.082 -0.045  0.001   -0.003 -0.002  0.002    0.000 -0.001  0.000
 H          0.113  0.030  0.015    0.015  0.005 -0.009   -0.003  0.008 -0.000
 C         -0.044 -0.171 -0.207   -0.215  0.042 -0.009    0.001 -0.001 -0.000
 C          0.106  0.087  0.138    0.300 -0.015  0.074    0.004 -0.008 -0.009
 H         -0.285  0.041 -0.022   -0.340 -0.091 -0.217   -0.055  0.095  0.102
 C          0.051 -0.143 -0.163   -0.258  0.101  0.047    0.021  0.014  0.024
 H         -0.248  0.028 -0.037    0.204 -0.198 -0.185   -0.247 -0.171 -0.287
 C          0.040  0.221  0.285    0.139 -0.023  0.012   -0.044  0.010 -0.000
 H         -0.071 -0.306 -0.398    0.151 -0.047 -0.012    0.524 -0.119  0.006
 C         -0.076 -0.110 -0.159   -0.279  0.013 -0.065    0.018 -0.031 -0.033
 H          0.208 -0.091 -0.049    0.273  0.086  0.184   -0.217  0.366  0.393
 C         -0.084  0.135  0.139    0.272 -0.109 -0.058    0.020  0.015  0.025
 H          0.297 -0.103 -0.037   -0.254  0.222  0.205   -0.246 -0.171 -0.290
 TransDip  -0.019 -0.023 -0.024   -0.047  0.006 -0.002    0.038 -0.007  0.004

 Mode:                55                     56                     57
 Frequency:      3173.98                3182.80                3190.90
 Force Cnst:      6.4574                 6.5168                 6.5661
 Red. Mass:       1.0879                 1.0918                 1.0945
 IR Active:          YES                    YES                    YES
 IR Intens:        1.730                 15.698                 18.603
 Raman Active:       YES                    YES                    YES
               X      Y      Z        X      Y      Z        X      Y      Z
 C          0.000  0.000  0.000   -0.000 -0.000 -0.000    0.000  0.000  0.000
 C         -0.000  0.000 -0.000    0.000 -0.000  0.000    0.000  0.000 -0.000
 Cl        -0.000  0.000 -0.000   -0.000  0.000 -0.000   -0.000  0.000 -0.000
 C          0.000  0.000 -0.000   -0.000 -0.000  0.000    0.000  0.000 -0.000
 H          0.000 -0.001  0.000   -0.000  0.001 -0.000    0.000 -0.000  0.000
 C         -0.000 -0.000  0.000    0.000  0.000 -0.000    0.000 -0.000  0.000
 Cl        -0.000 -0.000  0.000   -0.000 -0.000 -0.000   -0.000  0.000 -0.000
 C         -0.000 -0.000 -0.000    0.000  0.000  0.000   -0.000  0.000 -0.000
 Cl         0.000  0.000 -0.000   -0.000 -0.000  0.000   -0.000 -0.000 -0.000
 C          0.001 -0.001  0.000   -0.000  0.002 -0.000    0.001 -0.001  0.000
 H         -0.006  0.014 -0.001    0.006 -0.017  0.001   -0.005  0.012 -0.001
 C          0.001 -0.001 -0.001   -0.002  0.001  0.001   -0.001 -0.001 -0.002
 C         -0.009  0.016  0.017   -0.010  0.020  0.022   -0.020  0.033  0.035
 H          0.112 -0.191 -0.204    0.135 -0.232 -0.249    0.222 -0.376 -0.401
 C         -0.031 -0.022 -0.037   -0.019 -0.015 -0.025    0.008  0.002  0.005
 H          0.366  0.254  0.427    0.232  0.164  0.274   -0.066 -0.042 -0.072
 C          0.023 -0.004  0.002   -0.044  0.011  0.001   -0.037  0.007 -0.002
 H         -0.261  0.057 -0.005    0.501 -0.115  0.004    0.410 -0.091  0.008
 C          0.010 -0.020 -0.022    0.013 -0.017 -0.018   -0.019  0.032  0.035
 H         -0.132  0.227  0.244   -0.123  0.201  0.215    0.213 -0.360 -0.387
 C          0.028  0.020  0.034   -0.031 -0.021 -0.035    0.021  0.012  0.021
 H         -0.336 -0.232 -0.394    0.345  0.237  0.402   -0.215 -0.144 -0.247
 TransDip   0.019 -0.028 -0.026   -0.108 -0.023 -0.063   -0.071  0.081  0.086

 Mode:                58                     59                     60
 Frequency:      3197.57                3202.24                3214.13
 Force Cnst:      6.6109                 6.5927                 6.6507
 Red. Mass:       1.0974                 1.0912                 1.0927
 IR Active:          YES                    YES                    YES
 IR Intens:        7.464                  0.078                  0.965
 Raman Active:       YES                    YES                    YES
               X      Y      Z        X      Y      Z        X      Y      Z
 C          0.000  0.000 -0.000    0.002  0.002 -0.000   -0.000  0.000 -0.000
 C         -0.000 -0.000  0.000   -0.000  0.001 -0.000   -0.004 -0.000  0.000
 Cl         0.000 -0.000  0.000   -0.000 -0.000 -0.000    0.000  0.000 -0.000
 C         -0.000  0.000 -0.000    0.002 -0.005  0.000    0.032 -0.081  0.007
 H          0.000 -0.001  0.000   -0.024  0.061 -0.006   -0.363  0.922 -0.085
 C          0.000 -0.000 -0.000    0.000  0.001 -0.000    0.003  0.002 -0.000
 Cl        -0.000  0.000  0.000   -0.000  0.000  0.000   -0.000  0.000  0.000
 C         -0.000 -0.000 -0.000   -0.003 -0.000  0.000   -0.000  0.001 -0.000
 Cl        -0.000 -0.000 -0.000    0.000  0.000 -0.000   -0.000 -0.000 -0.000
 C          0.001 -0.002  0.000    0.031 -0.080  0.008   -0.002  0.005 -0.001
 H         -0.008  0.022 -0.002   -0.356  0.923 -0.089    0.023 -0.060  0.006
 C          0.002  0.000  0.001    0.000 -0.000  0.000   -0.000 -0.000 -0.000
 C          0.022 -0.035 -0.037   -0.001  0.001  0.001    0.000 -0.000 -0.000
 H         -0.238  0.399  0.425    0.004 -0.007 -0.007   -0.001  0.001  0.001
 C         -0.029 -0.020 -0.033    0.001  0.000  0.001   -0.000 -0.000 -0.000
 H          0.310  0.215  0.361   -0.006 -0.004 -0.007    0.001  0.000  0.001
 C         -0.039  0.009  0.000    0.001 -0.000  0.000   -0.000  0.000 -0.000
 H          0.427 -0.097  0.004   -0.007  0.002 -0.000    0.000 -0.000  0.000
 C         -0.010  0.019  0.020    0.000 -0.001 -0.001   -0.000  0.000  0.000
 H          0.118 -0.201 -0.217   -0.004  0.007  0.007    0.000 -0.001 -0.001
 C          0.010  0.006  0.011   -0.002 -0.001 -0.002    0.000  0.000  0.000
 H         -0.103 -0.069 -0.118    0.019  0.012  0.022   -0.002 -0.002 -0.003
 TransDip  -0.081 -0.005 -0.033    0.008  0.004  0.001   -0.009  0.030 -0.003

 STANDARD THERMODYNAMIC QUANTITIES AT   298.15 K  AND     1.00 ATM

   This Molecule has  0 Imaginary Frequencies
   Zero point vibrational energy:       95.254 kcal/mol

   Atom    1 Element C  Has Mass   12.00000
   Atom    2 Element C  Has Mass   12.00000
   Atom    3 Element Cl Has Mass   34.96885
   Atom    4 Element C  Has Mass   12.00000
   Atom    5 Element H  Has Mass    1.00783
   Atom    6 Element C  Has Mass   12.00000
   Atom    7 Element Cl Has Mass   34.96885
   Atom    8 Element C  Has Mass   12.00000
   Atom    9 Element Cl Has Mass   34.96885
   Atom   10 Element C  Has Mass   12.00000
   Atom   11 Element H  Has Mass    1.00783
   Atom   12 Element C  Has Mass   12.00000
   Atom   13 Element C  Has Mass   12.00000
   Atom   14 Element H  Has Mass    1.00783
   Atom   15 Element C  Has Mass   12.00000
   Atom   16 Element H  Has Mass    1.00783
   Atom   17 Element C  Has Mass   12.00000
   Atom   18 Element H  Has Mass    1.00783
   Atom   19 Element C  Has Mass   12.00000
   Atom   20 Element H  Has Mass    1.00783
   Atom   21 Element C  Has Mass   12.00000
   Atom   22 Element H  Has Mass    1.00783
   Molecular Mass:   255.961360 amu
   Principal axes and moments of inertia in amu*Bohr^2:
                             1           2           3
    Eigenvalues --     2359.96678  7214.21639  9153.38503
          X               0.99982    -0.01890     0.00186
          Y               0.01886     0.99969     0.01601
          Z              -0.00216    -0.01597     0.99987
   Rotational Symmetry Number is   1
   The Molecule is an Asymmetric Top
   Translational Enthalpy:        0.889 kcal/mol
   Rotational Enthalpy:           0.889 kcal/mol
   Vibrational Enthalpy:        101.450 kcal/mol
   gas constant (RT):             0.592 kcal/mol
   Translational Entropy:        42.519  cal/mol.K
   Rotational Entropy:           33.410  cal/mol.K
   Vibrational Entropy:          38.937  cal/mol.K

   Total Enthalpy:              103.820 kcal/mol
   Total Entropy:               114.866  cal/mol.K

 ======================================================================

 STANDARD THERMODYNAMIC QUANTITIES FOR ANHARMONIC VIBRATION -- TOSH

   Zero point vibrational energy: ************ kcal/mol

   Vibrational Enthalpy:       Infinity kcal/mol
   Vibrational Entropy:             NaN  cal/mol.K

   Total Enthalpy:             Infinity kcal/mol
   Total Entropy:                   NaN  cal/mol.K

 ======================================================================

 STANDARD THERMODYNAMIC QUANTITIES FOR ANHARMONIC VIBRATION -- VPT2

   Zero point vibrational energy: ************ kcal/mol

   Vibrational Enthalpy:       Infinity kcal/mol
   Vibrational Entropy:             NaN  cal/mol.K

   Total Enthalpy:             Infinity kcal/mol
   Total Entropy:                   NaN  cal/mol.K

 ======================================================================

Archival summary:
1\1\november\FREQ\ProcedureUnspecified\BasisUnspecified\l3127\taweetha\WedJan1523:24:162020WedJan1523:24:162020\0\\#,FREQ,ProcedureUnspecified,BasisUnspecified,\\0,1\Cl\C,1,1.75795\C,2,1.3901,1,117\H,3,1.0814,2,120.119,1,-1.30319,0\C,3,1.39127,2,120.236,1,178.031,0\C,5,1.39652,3,119.464,2,-0.229727,0\C,6,1.39064,5,119.505,3,0.3434,0\H,7,1.08252,6,118.707,5,178.809,0\C,7,1.40036,6,122.316,5,-0.103439,0\C,9,1.48892,7,118.918,6,-179.64,0\C,10,1.40067,9,121.315,7,-123.109,0\H,11,1.08316,10,119.678,9,-1.35956,0\C,11,1.39183,10,120.506,9,178.178,0\H,13,1.08413,11,119.634,10,-179.64,0\C,13,1.39428,11,120.273,10,0.23048,0\H,15,1.08406,13,120.156,11,179.708,0\C,15,1.39323,13,119.67,11,-0.326326,0\H,17,1.08414,15,120.166,13,179.75,0\C,17,1.39316,15,120.113,13,0.0343073,0\H,19,1.08438,17,119.864,15,179.245,0\Cl,5,1.74506,3,118.699,2,179.894,0\Cl,6,1.74672,5,121.589,3,-179.843,0\\\@

 Total job time:  10164.04s(wall), 10163.49s(cpu) 
 Wed Jan 15 23:24:16 2020

        *************************************************************
        *                                                           *
        *  Thank you very much for using Q-Chem.  Have a nice day.  *
        *                                                           *
        *************************************************************
