# Supplementary material for: Quantum Chemical Investigation of Polychlorinated Dibenzodioxins, Dibenzofurans and Biphenyls: Relative Stability and Planarity Analysis
Source: Molecules. 2020 Dec 3;25(23):5697. doi: 10.3390/molecules25235697 (PMC7730433; doi:10.3390/molecules25235697)
Supplement: Supplementary file 1 [file molecules-25-05697-s001.zip › PCB/B3LYP/ClHClHClClClHHH.out]

                  Welcome to Q-Chem
     A Quantum Leap Into The Future Of Chemistry


 Q-Chem 5.2 (devel), Q-Chem, Inc., Pleasanton, CA (2019)

 Yihan Shao,  Zhengting Gan,  E. Epifanovsky,  A. T. B. Gilbert,  M. Wormit,  
 J. Kussmann,  A. W. Lange,  A. Behn,  Jia Deng,  Xintian Feng,  D. Ghosh,  
 M. Goldey,  P. R. Horn,  L. D. Jacobson,  I. Kaliman,  T. Kus,  A. Landau,  
 Jie Liu,  E. I. Proynov,  R. M. Richard,  R. P. Steele,  E. J. Sundstrom,  
 H. L. Woodcock III,  P. M. Zimmerman,  D. Zuev,  B. Albrecht,  E. Alguire,  
 S. A. Baeppler,  D. Barton,  Z. Benda,  Y. A. Bernard,  E. J. Berquist,  
 K. B. Bravaya,  H. Burton,  D. Casanova,  Chun-Min Chang,  Yunqing Chen,  
 A. Chien,  K. D. Closser,  M. P. Coons,  S. Coriani,  S. Dasgupta,  
 A. L. Dempwolff,  M. Diedenhofen,  Hainam Do,  R. G. Edgar,  Po-Tung Fang,  
 S. Faraji,  S. Fatehi,  Qingguo Feng,  K. D. Fenk,  J. Fosso-Tande,  
 J. Gayvert,  Qinghui Ge,  A. Ghysels,  G. Gidofalvi,  J. Gomes,  
 J. Gonthier,  A. Gunina,  D. Hait,  M. W. D. Hanson-Heine,  
 P. H. P. Harbach,  A. W. Hauser,  M. F. Herbst,  J. E. Herr,  
 E. G. Hohenstein,  Z. C. Holden,  Kerwin Hui,  B. C. Huynh,  T.-C. Jagau,  
 Hyunjun Ji,  B. Kaduk,  K. Khistyaev,  Jaehoon Kim,  P. Klunzinger,  K. Koh,  
 D. Kosenkov,  L. Koulias,  T. Kowalczyk,  C. M. Krauter,  A. Kunitsa,  
 Ka Un Lao,  A. Laurent,  K. V. Lawler,  Joonho Lee,  D. Lefrancois,  
 S. Lehtola,  D. S. Levine,  Yi-Pei Li,  You-Sheng Lin,  Fenglai Liu,  
 E. Livshits,  A. Luenser,  P. Manohar,  E. Mansoor,  S. F. Manzer,  
 Shan-Ping Mao,  Yuezhi Mao,  N. Mardirossian,  A. V. Marenich,  
 T. Markovich,  L. A. Martinez-Martinez,  S. A. Maurer,  N. J. Mayhall,  
 S. C. McKenzie,  J.-M. Mewes,  P. Morgante,  A. F. Morrison,  
 J. W. Mullinax,  K. Nanda,  T. S. Nguyen-Beck,  R. Olivares-Amaya,  
 J. A. Parkhill,  Zheng Pei,  T. M. Perrine,  F. Plasser,  P. Pokhilko,  
 S. Prager,  A. Prociuk,  E. Ramos,  D. R. Rehn,  F. Rob,  M. Scheurer,  
 M. Schneider,  N. Sergueev,  S. M. Sharada,  S. Sharma,  D. W. Small,  
 T. Stauch,  T. Stein,  Yu-Chuan Su,  A. J. W. Thom,  A. Tkatchenko,  
 T. Tsuchimochi,  N. M. Tubman,  L. Vogt,  M. L. Vidal,  O. Vydrov,  
 M. A. Watson,  J. Wenzel,  M. de Wergifosse,  T. A. Wesolowski,  A. White,  
 J. Witte,  A. Yamada,  Jun Yang,  K. Yao,  S. Yeganeh,  S. R. Yost,  
 Zhi-Qiang You,  A. Zech,  Igor Ying Zhang,  Xing Zhang,  Yan Zhao,  
 Ying Zhu,  B. R. Brooks,  G. K. L. Chan,  C. J. Cramer,  M. S. Gordon,  
 W. J. Hehre,  A. Klamt,  M. W. Schmidt,  C. D. Sherrill,  D. G. Truhlar,  
 A. Aspuru-Guzik,  R. Baer,  A. T. Bell,  N. A. Besley,  Jeng-Da Chai,  
 A. E. DePrince, III,  R. A. DiStasio Jr.,  A. Dreuw,  B. D. Dunietz,  
 T. R. Furlani,  Chao-Ping Hsu,  Yousung Jung,  Jing Kong,  D. S. Lambrecht,  
 WanZhen Liang,  C. Ochsenfeld,  V. A. Rassolov,  L. V. Slipchenko,  
 J. E. Subotnik,  T. Van Voorhis,  J. M. Herbert,  A. I. Krylov,  
 P. M. W. Gill,  M. Head-Gordon

 Contributors to earlier versions of Q-Chem not listed above: 
 R. D. Adamson,  B. Austin,  J. Baker,  G. J. O. Beran,  K. Brandhorst,  
 S. T. Brown,  E. F. C. Byrd,  A. K. Chakraborty,  C.-L. Cheng,  
 Siu Hung Chien,  D. M. Chipman,  D. L. Crittenden,  H. Dachsel,  
 R. J. Doerksen,  A. D. Dutoi,  L. Fusti-Molnar,  W. A. Goddard III,  
 A. Golubeva-Zadorozhnaya,  S. R. Gwaltney,  G. Hawkins,  A. Heyden,  
 S. Hirata,  G. Kedziora,  F. J. Keil,  C. Kelley,  Jihan Kim,  R. A. King,  
 R. Z. Khaliullin,  P. P. Korambath,  W. Kurlancheek,  A. M. Lee,  M. S. Lee,  
 S. V. Levchenko,  Ching Yeh Lin,  D. Liotard,  R. C. Lochan,  I. Lotan,  
 P. E. Maslen,  N. Nair,  D. P. O'Neill,  D. Neuhauser,  E. Neuscamman,  
 C. M. Oana,  R. Olson,  B. Peters,  R. Peverati,  P. A. Pieniazek,  
 Y. M. Rhee,  J. Ritchie,  M. A. Rohrdanz,  E. Rosta,  N. J. Russ,  
 H. F. Schaefer III,  N. E. Schultz,  N. Shenvi,  A. C. Simmonett,  A. Sodt,  
 D. Stuck,  K. S. Thanthiriwatte,  V. Vanovschi,  Tao Wang,  A. Warshel,  
 C. F. Williams,  Q. Wu,  X. Xu,  W. Zhang

 Please cite Q-Chem as follows:
 Y. Shao et al., Mol. Phys. 113, 184-215 (2015)
 DOI: 10.1080/00268976.2014.952696

 Q-Chem 5.2.1 for Intel X86 EM64T Linux

 Parts of Q-Chem use Armadillo 8.300.2 (Tropical Shenanigans).
 http://arma.sourceforge.net/

 Q-Chem begins on Wed Jan 15 20:09:59 2020  

Host: 
0

     Scratch files written to /scratch/taweetham/qchem25546//
NAlpha2: 162
NElect   162
Mult     1

 Q-Chem warning in module libgen/rem_setup.C, line 2168:

 Setting Thresh to 1e-14


Checking the input file for inconsistencies... 	...done.

--------------------------------------------------------------
User input:
--------------------------------------------------------------
$MOLECULE
0 1
C 
C  1 1.394960
Cl  2 CCl 1 119.528007
C  2 1.386606 1 120.846377 3 178.766605 0
H  4 CH 2 119.698148 1 -179.612229 0
C  4 1.387279 2 120.235871 1 -0.083363 0
Cl  6 CCl 4 120.254637 2 -179.958574 0
C  6 1.387279 4 119.490737 2 0.041992 0
H  8 CH 6 120.064298 4 179.568218 0
C  8 1.386606 6 120.235863 4 0.041336 0
Cl  10 CCl 8 119.614146 6 178.681836 0
C  1 1.488550 2 120.827489 3 1.275929 0
C  12 1.394960 1 120.827496 2 44.635695 0
Cl  13 CCl 12 119.528011 1 1.275194 0
C  13 1.386606 12 120.846392 1 -179.957497 0
Cl  15 CCl 13 119.698155 12 -179.612829 0
C  15 1.387278 13 120.235860 12 -0.083872 0
H  17 CH 15 120.254633 13 -179.958492 0
C  17 1.387279 15 119.490737 13 0.041666 0
H  19 CH 17 120.064293 15 179.568399 0
C  19 1.386606 17 120.235874 15 0.041790 0
H  21 CH 19 119.614152 17 178.681599 0

CH=1.08273
CCl=1.75400
$END

$REM
   JOB_TYPE	OPTIMIZATION
   BASIS	6-311++G**
   METHOD	B3LYP
   SYM_IGNORE	TRUE
   SCF_GUESS_ALWAYS     TRUE
   SYM_IGNORE   TRUE
   S2THRESH     15
   THRESH       15
$END

--------------------------------------------------------------
 ----------------------------------------------------------------
             Standard Nuclear Orientation (Angstroms)
    I     Atom           X                Y                Z
 ----------------------------------------------------------------
    1      C       0.0000000000     0.0000000000     0.0000000000
    2      C       0.0000000000     0.0000000000     1.3949600000
    3      Cl      1.5261815140     0.0000000000     2.2594170471
    4      C      -1.1901880373     0.0256249026     2.1059255403
    5      H      -1.1683702292     0.0315218534     3.1884196336
    6      C      -2.4041742747     0.0535064326     1.4351028665
    7      Cl     -3.9099833729     0.0870232313     2.3339530118
    8      C      -2.4180259722     0.0546630380     0.0478935036
    9      H      -3.3603520375     0.0692493833    -0.4851290834
   10      C      -1.2274122092     0.0272853135    -0.6622934626
   11      Cl     -1.2645630159    -0.0058824468    -2.4155862839
   12      C       1.2779219872    -0.0284629571    -0.7628147595
   13      C       2.3095886281    -0.8932703637    -0.3971844912
   14      Cl      2.0841394724    -1.9836059182     0.9581225060
   15      C       3.5004827568    -0.9194878930    -1.1069450245
   16      Cl      4.7739092873    -2.0261183446    -0.6270805489
   17      C       3.6821124948    -0.0819958503    -2.1978886372
   18      H       4.6116429624    -0.1026930066    -2.7527300472
   19      C       2.6636000698     0.7822218600    -2.5724593424
   20      H       2.7980411655     1.4448431951    -3.4181323354
   21      C       1.4736782845     0.8090230106    -1.8610916159
   22      H       0.6936781770     1.5025559907    -2.1490431582
 ----------------------------------------------------------------
 Nuclear Repulsion Energy =        1795.34903320 hartrees
 There are       81 alpha and       81 beta electrons
 Requested basis set is 6-311++G(d,p)
 There are 162 shells and 449 basis functions

 Total QAlloc Memory Limit   2000 MB
 Mega-Array Size       188 MB
 MEM_STATIC part       192 MB
 A cutoff of  1.0D-15 yielded  10297 shell pairs
 There are     85730 function pairs (     92205 Cartesian)
 Smallest overlap matrix eigenvalue = 2.53E-07
 Linear dependence detected in AO basis
 Number of orthogonalized atomic orbitals = 444
 Maximum deviation from orthogonality = 3.242E-10

 Scale SEOQF with 1.000000e-01/1.000000e-01/1.000000e-01

 Standard Electronic Orientation quadrupole field applied
 Nucleus-field energy     =     0.0000000006 hartrees
 Guess from superposition of atomic densities
 Warning:  Energy on first SCF cycle will be non-variational
 SAD guess density has 162.000000 electrons

 -----------------------------------------------------------------------
  General SCF calculation program by
  Eric Jon Sundstrom, Paul Horn, Yuezhi Mao, Dmitri Zuev, Alec White,
  David Stuck, Shaama M.S., Shane Yost, Joonho Lee, David Small,
  Daniel Levine, Susi Lehtola, Hugh Burton, Evgeny Epifanovsky,
  Bang C. Huynh
 -----------------------------------------------------------------------
 Exchange:     0.2000 Hartree-Fock + 0.0800 Slater + 0.7200 B88
 Correlation:  0.1900 VWN1RPA + 0.8100 LYP
 Using SG-1 standard quadrature grid
 A restricted SCF calculation will be
 performed using DIIS
 SCF converges when DIIS error is below 1.0e-08
 ---------------------------------------
  Cycle       Energy         DIIS error
 ---------------------------------------
    1   -2765.7076073313      2.97e-02  
    2   -2761.2916531830      2.50e-03  
    3   -2761.1718498707      3.22e-03  
    4   -2761.4425452923      6.01e-04  
    5   -2761.4504530606      3.00e-04  
    6   -2761.4526035978      1.05e-04  
    7   -2761.4528559854      2.40e-05  
    8   -2761.4528672018      9.58e-06  
    9   -2761.4528693102      3.42e-06  
   10   -2761.4528696000      1.14e-06  
   11   -2761.4528696300      3.42e-07  
   12   -2761.4528696326      1.64e-07  
   13   -2761.4528696334      5.52e-08  
   14   -2761.4528696336      1.17e-08  
   15   -2761.4528696334      4.02e-09  Convergence criterion met
 ---------------------------------------
 SCF time:   CPU 682.60s  wall 683.00s 
 SCF   energy in the final basis set =    -2761.4528696334
 Total energy in the final basis set =    -2761.4528696334

 --------------------------------------------------------------

                    Orbital Energies (a.u.)
 --------------------------------------------------------------

 Alpha MOs
 -- Occupied --
********-101.5768-101.5653-101.5642-101.5577 -10.2720 -10.2695 -10.2693
-10.2614 -10.2597 -10.2318 -10.2241 -10.2172 -10.2163 -10.2074 -10.2030
-10.2017  -9.4920  -9.4913  -9.4812  -9.4799  -9.4751  -7.2565  -7.2561
 -7.2469  -7.2463  -7.2462  -7.2457  -7.2456  -7.2448  -7.2395  -7.2359
 -7.2352  -7.2347  -7.2341  -7.2296  -7.2290  -0.9549  -0.9304  -0.9046
 -0.8998  -0.8646  -0.8613  -0.8360  -0.8010  -0.7672  -0.7529  -0.7473
 -0.6595  -0.6456  -0.6214  -0.6158  -0.5560  -0.5375  -0.5265  -0.5063
 -0.4938  -0.4779  -0.4669  -0.4621  -0.4570  -0.4491  -0.4430  -0.4241
 -0.4142  -0.4087  -0.3949  -0.3936  -0.3844  -0.3689  -0.3588  -0.3422
 -0.3403  -0.3324  -0.3295  -0.3216  -0.2958  -0.2872  -0.2757  -0.2592
 -0.2441
 -- Virtual --
 -0.0710  -0.0545  -0.0421  -0.0326  -0.0235  -0.0217  -0.0101   0.0006
  0.0073   0.0100   0.0122   0.0186   0.0246   0.0304   0.0415   0.0459
  0.0509   0.0532   0.0546   0.0625   0.0710   0.0755   0.0808   0.0827
  0.0853   0.0876   0.0945   0.0953   0.0996   0.1011   0.1064   0.1066
  0.1118   0.1142   0.1180   0.1194   0.1209   0.1246   0.1283   0.1316
  0.1325   0.1358   0.1378   0.1409   0.1478   0.1500   0.1535   0.1593
  0.1598   0.1657   0.1749   0.1763   0.1824   0.1903   0.1916   0.1942
  0.1989   0.2043   0.2058   0.2134   0.2153   0.2166   0.2236   0.2310
  0.2339   0.2362   0.2406   0.2458   0.2465   0.2528   0.2577   0.2580
  0.2618   0.2662   0.2679   0.2703   0.2759   0.2789   0.2822   0.2866
  0.2911   0.2957   0.2992   0.3093   0.3136   0.3203   0.3240   0.3255
  0.3331   0.3368   0.3514   0.3613   0.3743   0.3908   0.4055   0.4285
  0.4392   0.4441   0.4502   0.4561   0.4581   0.4674   0.4704   0.4785
  0.4833   0.4889   0.4939   0.4996   0.5161   0.5261   0.5277   0.5313
  0.5434   0.5486   0.5519   0.5629   0.5655   0.5687   0.5788   0.5876
  0.5894   0.5977   0.6038   0.6113   0.6145   0.6217   0.6248   0.6275
  0.6308   0.6453   0.6570   0.6601   0.6713   0.6773   0.6938   0.6964
  0.7017   0.7167   0.7275   0.7308   0.7496   0.7651   0.7783   0.7889
  0.8004   0.8128   0.8217   0.8264   0.8362   0.8407   0.8436   0.8442
  0.8506   0.8521   0.8546   0.8647   0.8682   0.8701   0.8729   0.8820
  0.8848   0.8915   0.9003   0.9049   0.9214   0.9270   0.9294   0.9339
  0.9465   0.9530   0.9534   0.9568   0.9718   0.9749   0.9772   0.9852
  0.9897   1.0006   1.0036   1.0228   1.0383   1.0459   1.0604   1.0712
  1.0826   1.1111   1.1135   1.1253   1.1482   1.1715   1.1828   1.1943
  1.2062   1.2412   1.2574   1.2633   1.2677   1.2846   1.2915   1.2954
  1.2990   1.3343   1.3435   1.3649   1.3675   1.3765   1.4266   1.4661
  1.4946   1.5098   1.5154   1.5395   1.5438   1.5610   1.5673   1.5835
  1.5954   1.6100   1.6209   1.6306   1.6644   1.6768   1.6805   1.7192
  1.7539   1.7643   1.7878   1.7963   1.8309   1.8505   1.8616   1.8808
  1.8837   1.8979   1.9060   1.9157   1.9213   1.9351   1.9514   1.9608
  1.9649   1.9790   1.9910   2.0410   2.0693   2.0712   2.0765   2.1057
  2.1658   2.1817   2.2085   2.2142   2.2403   2.2612   2.2724   2.2779
  2.2865   2.3033   2.3315   2.3383   2.3444   2.3762   2.3814   2.4150
  2.4385   2.4471   2.4588   2.4709   2.4963   2.5351   2.5413   2.5475
  2.5525   2.5596   2.5868   2.6071   2.6220   2.6555   2.6654   2.6850
  2.7006   2.7085   2.7249   2.7349   2.7453   2.7540   2.7614   2.7734
  2.7896   2.7977   2.8046   2.8199   2.8362   2.8450   2.8840   2.9247
  2.9392   2.9685   3.0738   3.0894   3.0980   3.1515   3.1645   3.1875
  3.2194   3.2368   3.2478   3.2576   3.3479   3.3663   3.4074   3.4448
  3.5276   3.5664   3.6700   3.7163   3.7335   3.7960   3.9325   3.9973
  4.0513   4.0774   4.1108   4.4102   4.8137   4.8360   9.7625   9.7785
  9.8111   9.8364   9.8650  23.3702  23.5403  23.8585  23.8608  23.9027
 23.9160  23.9844  24.0436  24.0497  24.0710  24.1143  24.1666  25.7205
 25.8147  25.8448  25.9214  26.0844  26.1202  26.1688  26.2745  26.3637
 26.5338  26.6067  26.6170  26.6890  26.8720  26.9239 215.7550 215.7715
215.8137 215.8380 215.8855
 --------------------------------------------------------------

          Ground-State Mulliken Net Atomic Charges

     Atom                 Charge (a.u.)
  ----------------------------------------
      1 C                    -0.552754
      2 C                    -0.034725
      3 Cl                    0.451417
      4 C                    -0.424588
      5 H                     0.223419
      6 C                     0.062366
      7 Cl                    0.467068
      8 C                    -0.333494
      9 H                     0.226577
     10 C                    -0.275084
     11 Cl                    0.510281
     12 C                     0.076785
     13 C                    -0.787125
     14 Cl                    0.594321
     15 C                     0.385731
     16 Cl                    0.456552
     17 C                    -0.807535
     18 H                     0.188515
     19 C                    -0.349027
     20 H                     0.180671
     21 C                    -0.424901
     22 H                     0.165532
  ----------------------------------------
  Sum of atomic charges =     0.000000

 -----------------------------------------------------------------
                    Cartesian Multipole Moments
 -----------------------------------------------------------------
    Charge (ESU x 10^10)
                -0.0000
    Dipole Moment (Debye)
         X      -0.5123      Y       1.6566      Z      -1.4332
       Tot       2.2496
    Quadrupole Moments (Debye-Ang)
        XX    -133.1449     XY       4.3273     YY    -135.9782
        XZ      -4.7084     YZ      -4.8100     ZZ    -125.8561
    Octopole Moments (Debye-Ang^2)
       XXX    -254.4396    XXY      62.5148    XYY     -90.6340
       YYY     153.8601    XXZ     -28.9382    XYZ      -9.7025
       YYZ      -5.6908    XZZ     -63.3855    YZZ      55.6843
       ZZZ     -21.9260
    Hexadecapole Moments (Debye-Ang^3)
      XXXX   -5643.1462   XXXY     612.7359   XXYY   -1127.8439
      XYYY     586.9844   YYYY    -893.9783   XXXZ     596.1135
      XXYZ     -10.3290   XYYZ     227.5979   YYYZ      41.3681
      XXZZ   -1275.5642   XYZZ     211.7127   YYZZ    -548.5551
      XZZZ     582.0954   YZZZ      10.0689   ZZZZ   -2354.1156
 -----------------------------------------------------------------
 Calculating analytic gradient of the SCF energy
 Gradient of SCF Energy
            1           2           3           4           5           6
    1  -0.0225308   0.0024307   0.0323025   0.0014357  -0.0003057  -0.0076207
    2  -0.0002989  -0.0043457  -0.0741686   0.0000608  -0.0001251   0.0004652
    3   0.0126880  -0.0042015  -0.0483123  -0.0162885   0.0003129   0.0023061
            7           8           9          10          11          12
    1  -0.0028113   0.0137122  -0.0004538   0.0028021   0.0158246   0.0078316
    2   0.0000439  -0.0001887   0.0001373  -0.0006521   0.0050942  -0.0015375
    3   0.0019491   0.0098863  -0.0000448  -0.0059989   0.0003632  -0.0052873
           13          14          15          16          17          18
    1   0.0032865  -0.0218696  -0.0096736  -0.0018592  -0.0047026  -0.0004558
    2   0.0133394   0.0687948   0.0042462  -0.0029918   0.0010323   0.0014389
    3  -0.0091909   0.0552460   0.0008376   0.0040651   0.0025431  -0.0012415
           19          20          21          22
    1   0.0024793  -0.0008049  -0.0047041  -0.0043129
    2  -0.0029429  -0.0000801  -0.0075504   0.0002288
    3  -0.0000051   0.0003307   0.0016429  -0.0016001
 Max gradient component =       7.417E-02
 RMS gradient           =       1.717E-02
 Gradient time:  CPU 230.06 s  wall 230.09 s
 Geometry Optimization Parameters
   NAtoms,    NIC,     NZ,  NCons,   NDum,   NFix, NCnnct, MaxDiis
       22     163      22       0       0       0       0       0


** GEOMETRY OPTIMIZATION IN DELOCALIZED INTERNAL COORDINATES **
   Searching for a Minimum

   Optimization Cycle:   1

                       Coordinates (Angstroms)
     ATOM                X               Y               Z
      1  C         0.0000000000    0.0000000000    0.0000000000
      2  C         0.0000000000    0.0000000000    1.3949600000
      3  Cl        1.5261815140    0.0000000000    2.2594170471
      4  C        -1.1901880373    0.0256249026    2.1059255403
      5  H        -1.1683702292    0.0315218534    3.1884196336
      6  C        -2.4041742747    0.0535064326    1.4351028665
      7  Cl       -3.9099833729    0.0870232313    2.3339530118
      8  C        -2.4180259722    0.0546630380    0.0478935036
      9  H        -3.3603520375    0.0692493833   -0.4851290834
     10  C        -1.2274122092    0.0272853135   -0.6622934626
     11  Cl       -1.2645630159   -0.0058824468   -2.4155862839
     12  C         1.2779219872   -0.0284629571   -0.7628147595
     13  C         2.3095886281   -0.8932703637   -0.3971844912
     14  Cl        2.0841394724   -1.9836059182    0.9581225060
     15  C         3.5004827568   -0.9194878930   -1.1069450245
     16  Cl        4.7739092873   -2.0261183446   -0.6270805489
     17  C         3.6821124948   -0.0819958503   -2.1978886372
     18  H         4.6116429624   -0.1026930066   -2.7527300472
     19  C         2.6636000698    0.7822218600   -2.5724593424
     20  H         2.7980411655    1.4448431951   -3.4181323354
     21  C         1.4736782845    0.8090230106   -1.8610916159
     22  H         0.6936781770    1.5025559907   -2.1490431582
   Point Group: c1    Number of degrees of freedom:    60


   Energy is  -2761.452869633


 Attempting to generate delocalized internal coordinates
 Initial Hessian constructed with Jon Baker's OPTIMIZE code

 60 Hessian modes will be used to form the next step
  Hessian Eigenvalues:
     0.016296    0.017711    0.019513    0.020643    0.020929    0.022946
     0.023585    0.023588    0.023834    0.023846    0.024090    0.024090
     0.024114    0.024114    0.024135    0.024135    0.024142    0.024143
     0.064522    0.103827    0.159965    0.159994    0.159995    0.159995
     0.160000    0.215443    0.220984    0.230433    0.234893    0.235454
     0.236991    0.249269    0.249943    0.249990    0.249992    0.250000
     0.250000    0.289174    0.292810    0.301033    0.301033    0.301033
     0.328591    0.356665    0.356665    0.356665    0.356665    0.356665
     0.412023    0.416908    0.431121    0.431524    0.461252    0.462579
     0.471083    0.471209    0.478202    0.478203    0.479142    0.479142

 Minimum search - taking simple RFO step
 Searching for Lamda that Minimizes Along All modes
 Value Taken    Lamda =  -0.06533225
 Calculated Step too Large.  Step scaled by  0.492713
 Step Taken.  Stepsize is  0.300000

                             Maximum     Tolerance    Cnvgd?
         Gradient           0.075204      0.000300      NO
         Displacement       0.212573      0.001200      NO
         Energy change     *********      0.000001      NO


 New Cartesian Coordinates Obtained by Inverse Iteration

 Displacement from previous Coordinates is:  0.544073
 ----------------------------------------------------------------
             Standard Nuclear Orientation (Angstroms)
    I     Atom           X                Y                Z
 ----------------------------------------------------------------
    1      C      -0.0067143541    -0.0030447678    -0.0169997484
    2      C      -0.0189137093     0.0288978887     1.3870592193
    3      Cl      1.4868729816     0.0537760570     2.2709347834
    4      C      -1.2015696094     0.0620444700     2.1119619773
    5      H      -1.1708584471     0.0921193783     3.1936530713
    6      C      -2.4159375053     0.0657953940     1.4459499883
    7      Cl     -3.9140019279     0.1064867451     2.3526739982
    8      C      -2.4449626056     0.0318447231     0.0601448952
    9      H      -3.3922427183     0.0198885585    -0.4635468543
   10      C      -1.2595606510    -0.0027359118    -0.6606290948
   11      Cl     -1.3936723692    -0.1126094351    -2.4066033402
   12      C       1.2857726475    -0.0379224156    -0.7730812844
   13      C       2.3168536249    -0.9240716563    -0.4247351413
   14      Cl      2.0846246182    -2.0383833672     0.9008461693
   15      C       3.5181826614    -0.9410125943    -1.1310958469
   16      Cl      4.7932989270    -2.0588545503    -0.6873740694
   17      C       3.7146437482    -0.0768799437    -2.1978418811
   18      H       4.6494149119    -0.0932491133    -2.7436881021
   19      C       2.7061245463     0.8084107188    -2.5525526184
   20      H       2.8554887656     1.4948275559    -3.3767979794
   21      C       1.5103495117     0.8274698508    -1.8494704163
   22      H       0.7487146038     1.5432038460    -2.1233924064
 ----------------------------------------------------------------
 Nuclear Repulsion Energy =        1782.43512909 hartrees
 There are       81 alpha and       81 beta electrons
 Applying Cartesian multipole field
    Component          Value
    ---------          -----
     (2,0,0)        1.00000E-11
     (0,2,0)        2.00000E-11
     (0,0,2)       -3.00000E-11
 Nucleus-field energy     =     0.0000000017 hartrees
 Requested basis set is 6-311++G(d,p)
 There are 162 shells and 449 basis functions
 A cutoff of  1.0D-15 yielded  10256 shell pairs
 There are     85391 function pairs (     91841 Cartesian)
 Smallest overlap matrix eigenvalue = 2.71E-07
 Linear dependence detected in AO basis
 Number of orthogonalized atomic orbitals = 444
 Maximum deviation from orthogonality = 4.781E-10
 Guess from superposition of atomic densities
 Warning:  Energy on first SCF cycle will be non-variational
 SAD guess density has 162.000000 electrons

 -----------------------------------------------------------------------
  General SCF calculation program by
  Eric Jon Sundstrom, Paul Horn, Yuezhi Mao, Dmitri Zuev, Alec White,
  David Stuck, Shaama M.S., Shane Yost, Joonho Lee, David Small,
  Daniel Levine, Susi Lehtola, Hugh Burton, Evgeny Epifanovsky,
  Bang C. Huynh
 -----------------------------------------------------------------------
 Exchange:     0.2000 Hartree-Fock + 0.0800 Slater + 0.7200 B88
 Correlation:  0.1900 VWN1RPA + 0.8100 LYP
 Using SG-1 standard quadrature grid
 A restricted SCF calculation will be
 performed using DIIS
 SCF converges when DIIS error is below 1.0e-08
 ---------------------------------------
  Cycle       Energy         DIIS error
 ---------------------------------------
    1   -2765.6089867185      2.95e-02  
    2   -2761.3199181302      2.47e-03  
    3   -2761.2037557307      3.17e-03  
    4   -2761.4669743265      6.11e-04  
    5   -2761.4751412511      3.05e-04  
    6   -2761.4773807964      1.03e-04  
    7   -2761.4776177337      2.56e-05  
    8   -2761.4776297192      1.26e-05  
    9   -2761.4776336623      3.57e-06  
   10   -2761.4776339774      1.08e-06  
   11   -2761.4776340031      3.52e-07  
   12   -2761.4776340059      1.54e-07  
   13   -2761.4776340066      4.93e-08  
   14   -2761.4776340066      1.06e-08  
   15   -2761.4776340065      4.08e-09  Convergence criterion met
 ---------------------------------------
 SCF time:   CPU 678.03s  wall 678.00s 
 SCF   energy in the final basis set =    -2761.4776340065
 Total energy in the final basis set =    -2761.4776340065

 --------------------------------------------------------------

                    Orbital Energies (a.u.)
 --------------------------------------------------------------

 Alpha MOs
 -- Occupied --
********-101.5764-101.5663-101.5650-101.5594 -10.2737 -10.2702 -10.2688
-10.2636 -10.2609 -10.2361 -10.2277 -10.2163 -10.2157 -10.2079 -10.2045
-10.2026  -9.4914  -9.4908  -9.4816  -9.4808  -9.4762  -7.2560  -7.2556
 -7.2463  -7.2462  -7.2457  -7.2457  -7.2457  -7.2451  -7.2408  -7.2363
 -7.2356  -7.2356  -7.2350  -7.2308  -7.2302  -0.9512  -0.9300  -0.9019
 -0.8991  -0.8670  -0.8607  -0.8350  -0.7999  -0.7655  -0.7519  -0.7470
 -0.6589  -0.6421  -0.6206  -0.6162  -0.5550  -0.5364  -0.5263  -0.5067
 -0.4936  -0.4781  -0.4650  -0.4619  -0.4556  -0.4473  -0.4400  -0.4244
 -0.4101  -0.4084  -0.3951  -0.3911  -0.3846  -0.3677  -0.3570  -0.3426
 -0.3400  -0.3342  -0.3287  -0.3227  -0.2961  -0.2903  -0.2752  -0.2606
 -0.2531
 -- Virtual --
 -0.0715  -0.0545  -0.0420  -0.0318  -0.0261  -0.0204  -0.0100   0.0006
  0.0085   0.0118   0.0122   0.0178   0.0249   0.0302   0.0413   0.0455
  0.0504   0.0532   0.0546   0.0628   0.0704   0.0754   0.0811   0.0827
  0.0857   0.0876   0.0930   0.0956   0.0991   0.1013   0.1053   0.1066
  0.1126   0.1140   0.1172   0.1186   0.1207   0.1239   0.1279   0.1309
  0.1327   0.1348   0.1371   0.1396   0.1460   0.1500   0.1536   0.1579
  0.1602   0.1654   0.1735   0.1747   0.1812   0.1882   0.1907   0.1918
  0.1979   0.2033   0.2047   0.2115   0.2136   0.2167   0.2240   0.2265
  0.2324   0.2362   0.2387   0.2462   0.2468   0.2514   0.2574   0.2581
  0.2612   0.2654   0.2668   0.2707   0.2757   0.2777   0.2813   0.2862
  0.2899   0.2954   0.2980   0.3084   0.3122   0.3187   0.3211   0.3252
  0.3326   0.3370   0.3521   0.3585   0.3717   0.3936   0.4052   0.4296
  0.4372   0.4448   0.4500   0.4562   0.4577   0.4669   0.4689   0.4786
  0.4833   0.4895   0.4961   0.4981   0.5156   0.5254   0.5261   0.5286
  0.5416   0.5476   0.5527   0.5610   0.5635   0.5693   0.5782   0.5824
  0.5867   0.5970   0.6045   0.6077   0.6156   0.6180   0.6206   0.6290
  0.6322   0.6450   0.6541   0.6632   0.6721   0.6818   0.6943   0.6964
  0.7024   0.7135   0.7218   0.7263   0.7456   0.7709   0.7901   0.8013
  0.8061   0.8113   0.8235   0.8250   0.8374   0.8400   0.8438   0.8446
  0.8501   0.8534   0.8549   0.8625   0.8655   0.8714   0.8724   0.8825
  0.8863   0.8923   0.9003   0.9107   0.9196   0.9238   0.9260   0.9353
  0.9410   0.9515   0.9538   0.9592   0.9683   0.9688   0.9784   0.9848
  0.9862   0.9940   1.0011   1.0122   1.0259   1.0416   1.0591   1.0639
  1.0735   1.0967   1.1152   1.1179   1.1358   1.1701   1.1830   1.1913
  1.2037   1.2400   1.2484   1.2538   1.2597   1.2819   1.2922   1.2945
  1.2991   1.3261   1.3431   1.3543   1.3664   1.3750   1.4305   1.4627
  1.4910   1.5068   1.5128   1.5325   1.5436   1.5578   1.5635   1.5691
  1.5952   1.6070   1.6181   1.6265   1.6624   1.6734   1.6816   1.7160
  1.7545   1.7605   1.7839   1.7899   1.8255   1.8523   1.8544   1.8759
  1.8845   1.8980   1.9041   1.9118   1.9162   1.9317   1.9443   1.9548
  1.9598   1.9750   1.9867   2.0378   2.0643   2.0678   2.0745   2.1015
  2.1637   2.1747   2.2068   2.2340   2.2431   2.2624   2.2712   2.2809
  2.2887   2.2961   2.3240   2.3345   2.3428   2.3723   2.3743   2.4123
  2.4316   2.4447   2.4551   2.4666   2.4873   2.5298   2.5404   2.5433
  2.5506   2.5549   2.5787   2.6037   2.6183   2.6513   2.6642   2.6771
  2.6943   2.7048   2.7198   2.7323   2.7428   2.7527   2.7568   2.7703
  2.7884   2.7939   2.7995   2.8113   2.8311   2.8389   2.8782   2.9152
  2.9293   2.9660   3.0687   3.0805   3.0879   3.1441   3.1532   3.1761
  3.2119   3.2276   3.2355   3.2492   3.3410   3.3576   3.4010   3.4370
  3.5214   3.5625   3.6650   3.7107   3.7256   3.7938   3.9203   3.9892
  4.0481   4.0787   4.1059   4.4076   4.8038   4.8300   9.7581   9.7755
  9.8041   9.8163   9.8683  23.3734  23.5321  23.8435  23.8568  23.8909
 23.9008  23.9562  24.0273  24.0482  24.0579  24.1110  24.1596  25.7906
 25.8155  25.8493  25.9096  26.0797  26.1210  26.1628  26.2565  26.3314
 26.4337  26.6012  26.6126  26.6587  26.8299  26.9061 215.7503 215.7678
215.8041 215.8154 215.8857
 --------------------------------------------------------------

          Ground-State Mulliken Net Atomic Charges

     Atom                 Charge (a.u.)
  ----------------------------------------
      1 C                    -0.523716
      2 C                    -0.150284
      3 Cl                    0.431120
      4 C                    -0.323509
      5 H                     0.223669
      6 C                     0.099266
      7 Cl                    0.457737
      8 C                    -0.470981
      9 H                     0.226358
     10 C                    -0.209723
     11 Cl                    0.487025
     12 C                     0.121490
     13 C                    -0.628338
     14 Cl                    0.562642
     15 C                     0.323105
     16 Cl                    0.459019
     17 C                    -0.799685
     18 H                     0.191060
     19 C                    -0.400871
     20 H                     0.180916
     21 C                    -0.419580
     22 H                     0.163280
  ----------------------------------------
  Sum of atomic charges =     0.000000

 -----------------------------------------------------------------
                    Cartesian Multipole Moments
 -----------------------------------------------------------------
    Charge (ESU x 10^10)
                 0.0000
    Dipole Moment (Debye)
         X      -0.4134      Y       1.7119      Z      -1.3765
       Tot       2.2353
    Quadrupole Moments (Debye-Ang)
        XX    -132.7108     XY       4.5001     YY    -135.6837
        XZ      -4.8480     YZ      -4.5989     ZZ    -126.2119
    Octopole Moments (Debye-Ang^2)
       XXX    -247.1600    XXY      63.8172    XYY     -88.0605
       YYY     157.7637    XXZ     -29.5573    XYZ      -9.9385
       YYZ      -4.8854    XZZ     -62.1299    YZZ      58.0063
       ZZZ     -16.5419
    Hexadecapole Moments (Debye-Ang^3)
      XXXX   -5700.9369   XXXY     618.8657   XXYY   -1143.0766
      XYYY     590.6432   YYYY    -924.8409   XXXZ     609.7717
      XXYZ     -19.3343   XYYZ     232.4750   YYYZ      12.6795
      XXZZ   -1287.0931   XYZZ     216.3543   YYZZ    -554.1230
      XZZZ     605.4918   YZZZ     -11.2411   ZZZZ   -2361.4746
 -----------------------------------------------------------------
 Calculating analytic gradient of the SCF energy
 Gradient of SCF Energy
            1           2           3           4           5           6
    1  -0.0125604   0.0019963   0.0186809   0.0008148  -0.0004730  -0.0046009
    2   0.0007234  -0.0032430  -0.0499834  -0.0003652  -0.0000565   0.0002581
    3   0.0087005   0.0011376  -0.0325052  -0.0111938   0.0005796   0.0019892
            7           8           9          10          11          12
    1  -0.0012742   0.0095543  -0.0006630  -0.0021896   0.0025893   0.0056123
    2  -0.0000039  -0.0001425   0.0000848   0.0007639   0.0014609  -0.0008721
    3   0.0009978   0.0057681  -0.0000256  -0.0063868   0.0000214  -0.0022185
           13          14          15          16          17          18
    1   0.0038853  -0.0140860  -0.0045607  -0.0005672  -0.0027051  -0.0002443
    2   0.0084460   0.0469200   0.0028206  -0.0020793  -0.0003286   0.0010443
    3  -0.0055509   0.0360860  -0.0005639   0.0023277   0.0022753  -0.0008341
           19          20          21          22
    1   0.0015302  -0.0003706  -0.0008034   0.0004352
    2  -0.0020066   0.0000075  -0.0033744  -0.0000738
    3   0.0000424   0.0002069  -0.0005992  -0.0002544
 Max gradient component =       4.998E-02
 RMS gradient           =       1.129E-02
 Gradient time:  CPU 229.99 s  wall 230.01 s
 Geometry Optimization Parameters
   NAtoms,    NIC,     NZ,  NCons,   NDum,   NFix, NCnnct, MaxDiis
       22     163      22       0       0       0       0       0

 Cartesian Hessian Update
 Hessian updated using BFGS update


** GEOMETRY OPTIMIZATION IN DELOCALIZED INTERNAL COORDINATES **
   Searching for a Minimum

   Optimization Cycle:   2

                       Coordinates (Angstroms)
     ATOM                X               Y               Z
      1  C        -0.0067143541   -0.0030447678   -0.0169997484
      2  C        -0.0189137093    0.0288978887    1.3870592193
      3  Cl        1.4868729816    0.0537760570    2.2709347834
      4  C        -1.2015696094    0.0620444700    2.1119619773
      5  H        -1.1708584471    0.0921193783    3.1936530713
      6  C        -2.4159375053    0.0657953940    1.4459499883
      7  Cl       -3.9140019279    0.1064867451    2.3526739982
      8  C        -2.4449626056    0.0318447231    0.0601448952
      9  H        -3.3922427183    0.0198885585   -0.4635468543
     10  C        -1.2595606510   -0.0027359118   -0.6606290948
     11  Cl       -1.3936723692   -0.1126094351   -2.4066033402
     12  C         1.2857726475   -0.0379224156   -0.7730812844
     13  C         2.3168536249   -0.9240716563   -0.4247351413
     14  Cl        2.0846246182   -2.0383833672    0.9008461693
     15  C         3.5181826614   -0.9410125943   -1.1310958469
     16  Cl        4.7932989270   -2.0588545503   -0.6873740694
     17  C         3.7146437482   -0.0768799437   -2.1978418811
     18  H         4.6494149119   -0.0932491133   -2.7436881021
     19  C         2.7061245463    0.8084107188   -2.5525526184
     20  H         2.8554887656    1.4948275559   -3.3767979794
     21  C         1.5103495117    0.8274698508   -1.8494704163
     22  H         0.7487146038    1.5432038460   -2.1233924064
   Point Group: c1    Number of degrees of freedom:    60


   Energy is  -2761.477634007

 Hessian updated using BFGS update

 56 Hessian modes will be used to form the next step
  Hessian Eigenvalues:
     0.017061    0.017752    0.019931    0.020625    0.020930    0.022944
     0.023582    0.023824    0.023845    0.024089    0.024090    0.024106
     0.024114    0.024133    0.024135    0.024140    0.024142    0.024251
     0.064155    0.087437    0.159952    0.159993    0.159995    0.159996
     0.160180    0.215511    0.220979    0.230381    0.233364    0.235866
     0.237324    0.248268    0.249685    0.249983    0.249997    0.250000
     0.286099    0.289384    0.300814    0.300959    0.304948    0.351430
     0.356651    0.361129    0.411959    0.424015    0.430802    0.456117
     0.461721    0.464407    0.470724    0.477400    0.478201    0.478574
     0.478940    0.520110

 Minimum search - taking simple RFO step
 Searching for Lamda that Minimizes Along All modes
 Value Taken    Lamda =  -0.03283439
 Calculated Step too Large.  Step scaled by  0.563413
 Step Taken.  Stepsize is  0.300000

                             Maximum     Tolerance    Cnvgd?
         Gradient           0.050825      0.000300      NO
         Displacement       0.243081      0.001200      NO
         Energy change     -0.024764      0.000001      NO


 New Cartesian Coordinates Obtained by Inverse Iteration

 Displacement from previous Coordinates is:  0.444668
 ----------------------------------------------------------------
             Standard Nuclear Orientation (Angstroms)
    I     Atom           X                Y                Z
 ----------------------------------------------------------------
    1      C       0.0154256503    -0.0152931625     0.0110189078
    2      C      -0.0278617441     0.0438676609     1.4170639533
    3      Cl      1.4523709480     0.0951471195     2.3351631503
    4      C      -1.2223126770     0.0872005999     2.1263531500
    5      H      -1.2093299461     0.1362413617     3.2069539024
    6      C      -2.4216772915     0.0803650434     1.4303524072
    7      Cl     -3.9355765133     0.1377540498     2.3062826771
    8      C      -2.4327725358     0.0293879782     0.0430917061
    9      H      -3.3681954100     0.0152030131    -0.4998850985
   10      C      -1.2280219969    -0.0174177066    -0.6465972290
   11      Cl     -1.3192168476    -0.1329466422    -2.3952196241
   12      C       1.2989918727    -0.0582734428    -0.7465019681
   13      C       2.3343848208    -0.9564766760    -0.4265881367
   14      Cl      2.1189976205    -2.0977680407     0.8727034177
   15      C       3.5272694599    -0.9543197559    -1.1574545539
   16      Cl      4.8227529493    -2.0675364308    -0.7732541404
   17      C       3.7016164142    -0.0706870191    -2.2147968490
   18      H       4.6281524616    -0.0802737833    -2.7742219277
   19      C       2.6822031298     0.8150796178    -2.5431828823
   20      H       2.8144364257     1.5101491084    -3.3633498439
   21      C       1.4984770472     0.8185746317    -1.8195326612
   22      H       0.7217938130     1.5280239062    -2.0729830386
 ----------------------------------------------------------------
 Nuclear Repulsion Energy =        1776.72515765 hartrees
 There are       81 alpha and       81 beta electrons
 Applying Cartesian multipole field
    Component          Value
    ---------          -----
     (2,0,0)        1.00000E-11
     (0,2,0)        2.00000E-11
     (0,0,2)       -3.00000E-11
 Nucleus-field energy     =     0.0000000020 hartrees
 Requested basis set is 6-311++G(d,p)
 There are 162 shells and 449 basis functions
 A cutoff of  1.0D-15 yielded  10262 shell pairs
 There are     85415 function pairs (     91865 Cartesian)
 Smallest overlap matrix eigenvalue = 2.71E-07
 Linear dependence detected in AO basis
 Number of orthogonalized atomic orbitals = 444
 Maximum deviation from orthogonality = 2.147E-10
 Guess from superposition of atomic densities
 Warning:  Energy on first SCF cycle will be non-variational
 SAD guess density has 162.000000 electrons

 -----------------------------------------------------------------------
  General SCF calculation program by
  Eric Jon Sundstrom, Paul Horn, Yuezhi Mao, Dmitri Zuev, Alec White,
  David Stuck, Shaama M.S., Shane Yost, Joonho Lee, David Small,
  Daniel Levine, Susi Lehtola, Hugh Burton, Evgeny Epifanovsky,
  Bang C. Huynh
 -----------------------------------------------------------------------
 Exchange:     0.2000 Hartree-Fock + 0.0800 Slater + 0.7200 B88
 Correlation:  0.1900 VWN1RPA + 0.8100 LYP
 Using SG-1 standard quadrature grid
 A restricted SCF calculation will be
 performed using DIIS
 SCF converges when DIIS error is below 1.0e-08
 ---------------------------------------
  Cycle       Energy         DIIS error
 ---------------------------------------
    1   -2765.5736521496      2.94e-02  
    2   -2761.3353099104      2.47e-03  
    3   -2761.2189018391      3.17e-03  
    4   -2761.4810855005      6.19e-04  
    5   -2761.4894590193      3.09e-04  
    6   -2761.4917708670      9.96e-05  
    7   -2761.4919937063      2.44e-05  
    8   -2761.4920042110      1.24e-05  
    9   -2761.4920080929      3.47e-06  
   10   -2761.4920083889      1.09e-06  
   11   -2761.4920084148      3.53e-07  
   12   -2761.4920084179      1.50e-07  
   13   -2761.4920084185      4.72e-08  
   14   -2761.4920084184      1.03e-08  
   15   -2761.4920084185      4.23e-09  Convergence criterion met
 ---------------------------------------
 SCF time:   CPU 691.36s  wall 691.00s 
 SCF   energy in the final basis set =    -2761.4920084185
 Total energy in the final basis set =    -2761.4920084185

 --------------------------------------------------------------

                    Orbital Energies (a.u.)
 --------------------------------------------------------------

 Alpha MOs
 -- Occupied --
********-101.5755-101.5666-101.5665-101.5618 -10.2733 -10.2711 -10.2693
-10.2648 -10.2612 -10.2359 -10.2275 -10.2168 -10.2162 -10.2079 -10.2043
-10.2026  -9.4906  -9.4904  -9.4828  -9.4811  -9.4781  -7.2552  -7.2551
 -7.2474  -7.2460  -7.2455  -7.2453  -7.2449  -7.2447  -7.2427  -7.2375
 -7.2368  -7.2359  -7.2353  -7.2327  -7.2321  -0.9498  -0.9294  -0.9009
 -0.8993  -0.8691  -0.8597  -0.8347  -0.7999  -0.7652  -0.7510  -0.7465
 -0.6581  -0.6414  -0.6206  -0.6159  -0.5548  -0.5359  -0.5263  -0.5064
 -0.4937  -0.4790  -0.4648  -0.4614  -0.4558  -0.4466  -0.4373  -0.4242
 -0.4099  -0.4070  -0.3952  -0.3898  -0.3840  -0.3666  -0.3573  -0.3423
 -0.3397  -0.3331  -0.3283  -0.3242  -0.3002  -0.2921  -0.2743  -0.2606
 -0.2577
 -- Virtual --
 -0.0716  -0.0550  -0.0421  -0.0310  -0.0267  -0.0188  -0.0099   0.0007
  0.0091   0.0121   0.0128   0.0179   0.0252   0.0300   0.0413   0.0452
  0.0506   0.0535   0.0543   0.0632   0.0703   0.0754   0.0814   0.0826
  0.0854   0.0876   0.0919   0.0953   0.0995   0.1009   0.1050   0.1068
  0.1128   0.1141   0.1170   0.1187   0.1206   0.1238   0.1286   0.1308
  0.1329   0.1337   0.1362   0.1394   0.1458   0.1496   0.1538   0.1574
  0.1603   0.1656   0.1735   0.1740   0.1813   0.1874   0.1900   0.1904
  0.1961   0.2036   0.2050   0.2113   0.2135   0.2167   0.2237   0.2265
  0.2324   0.2367   0.2379   0.2455   0.2468   0.2510   0.2557   0.2580
  0.2614   0.2641   0.2663   0.2691   0.2759   0.2787   0.2815   0.2861
  0.2890   0.2969   0.2971   0.3075   0.3135   0.3183   0.3205   0.3250
  0.3322   0.3375   0.3514   0.3570   0.3722   0.3947   0.4063   0.4288
  0.4365   0.4456   0.4500   0.4562   0.4579   0.4668   0.4691   0.4796
  0.4850   0.4882   0.4974   0.5002   0.5133   0.5216   0.5241   0.5276
  0.5403   0.5474   0.5525   0.5607   0.5633   0.5669   0.5779   0.5792
  0.5867   0.5963   0.6046   0.6090   0.6151   0.6181   0.6215   0.6293
  0.6318   0.6464   0.6521   0.6638   0.6704   0.6782   0.6944   0.6966
  0.7014   0.7121   0.7181   0.7277   0.7452   0.7724   0.7894   0.8053
  0.8105   0.8221   0.8257   0.8265   0.8367   0.8384   0.8437   0.8463
  0.8497   0.8538   0.8547   0.8640   0.8684   0.8717   0.8739   0.8811
  0.8880   0.8944   0.9034   0.9110   0.9193   0.9218   0.9269   0.9389
  0.9457   0.9524   0.9548   0.9594   0.9636   0.9692   0.9776   0.9857
  0.9883   0.9908   0.9982   1.0102   1.0162   1.0430   1.0548   1.0654
  1.0707   1.0941   1.1096   1.1198   1.1349   1.1663   1.1830   1.1925
  1.2027   1.2410   1.2442   1.2546   1.2587   1.2810   1.2926   1.2954
  1.2994   1.3172   1.3417   1.3495   1.3619   1.3754   1.4318   1.4645
  1.4928   1.5055   1.5114   1.5313   1.5438   1.5537   1.5623   1.5683
  1.5915   1.6021   1.6157   1.6262   1.6630   1.6741   1.6803   1.7164
  1.7531   1.7603   1.7870   1.7928   1.8250   1.8524   1.8543   1.8741
  1.8841   1.8967   1.9052   1.9088   1.9169   1.9303   1.9424   1.9537
  1.9572   1.9755   1.9857   2.0366   2.0620   2.0656   2.0734   2.1016
  2.1625   2.1751   2.2045   2.2407   2.2564   2.2656   2.2694   2.2862
  2.2926   2.2997   2.3230   2.3335   2.3392   2.3544   2.3761   2.4143
  2.4210   2.4449   2.4570   2.4697   2.4892   2.5235   2.5356   2.5407
  2.5523   2.5536   2.5802   2.6031   2.6147   2.6490   2.6626   2.6763
  2.6934   2.7052   2.7183   2.7327   2.7436   2.7528   2.7557   2.7691
  2.7885   2.7944   2.7988   2.8108   2.8294   2.8407   2.8759   2.9153
  2.9308   2.9673   3.0672   3.0805   3.0869   3.1398   3.1502   3.1738
  3.2105   3.2247   3.2350   3.2462   3.3373   3.3553   3.3978   3.4366
  3.5211   3.5637   3.6613   3.7068   3.7247   3.7888   3.9193   3.9879
  4.0490   4.0818   4.1070   4.4086   4.7982   4.8266   9.7550   9.7751
  9.8071   9.8081   9.8634  23.3762  23.5359  23.8421  23.8558  23.8876
 23.8946  23.9489  24.0208  24.0427  24.0536  24.1056  24.1554  25.8163
 25.8265  25.9037  25.9212  26.0545  26.1210  26.1618  26.2185  26.3088
 26.3966  26.5924  26.6071  26.6566  26.8104  26.8961 215.7473 215.7675
215.8065 215.8086 215.8759
 --------------------------------------------------------------

          Ground-State Mulliken Net Atomic Charges

     Atom                 Charge (a.u.)
  ----------------------------------------
      1 C                    -0.492559
      2 C                    -0.179733
      3 Cl                    0.432482
      4 C                    -0.312020
      5 H                     0.225334
      6 C                     0.075310
      7 Cl                    0.460080
      8 C                    -0.383235
      9 H                     0.227769
     10 C                    -0.295996
     11 Cl                    0.481387
     12 C                     0.135256
     13 C                    -0.531340
     14 Cl                    0.556477
     15 C                     0.275216
     16 Cl                    0.464490
     17 C                    -0.825841
     18 H                     0.192491
     19 C                    -0.395857
     20 H                     0.181629
     21 C                    -0.457518
     22 H                     0.166177
  ----------------------------------------
  Sum of atomic charges =     0.000000

 -----------------------------------------------------------------
                    Cartesian Multipole Moments
 -----------------------------------------------------------------
    Charge (ESU x 10^10)
                -0.0000
    Dipole Moment (Debye)
         X      -0.4625      Y       1.7337      Z      -1.3554
       Tot       2.2487
    Quadrupole Moments (Debye-Ang)
        XX    -133.1170     XY       4.4846     YY    -135.4936
        XZ      -4.7820     YZ      -4.3992     ZZ    -126.2209
    Octopole Moments (Debye-Ang^2)
       XXX    -251.2741    XXY      64.1362    XYY     -88.8109
       YYY     158.1090    XXZ     -28.7601    XYZ      -9.5900
       YYZ      -4.0562    XZZ     -63.7360    YZZ      59.2515
       ZZZ     -13.7371
    Hexadecapole Moments (Debye-Ang^3)
      XXXX   -5724.4519   XXXY     635.3503   XXYY   -1149.3273
      XYYY     606.1869   YYYY    -947.5915   XXXZ     632.4524
      XXYZ     -24.1925   XYYZ     238.9676   YYYZ      -6.7595
      XXZZ   -1293.8071   XYZZ     222.8131   YYZZ    -560.1304
      XZZZ     624.4431   YZZZ     -27.3304   ZZZZ   -2367.9571
 -----------------------------------------------------------------
 Calculating analytic gradient of the SCF energy
 Gradient of SCF Energy
            1           2           3           4           5           6
    1  -0.0065196   0.0017193   0.0098595   0.0005068  -0.0001533  -0.0029530
    2   0.0012008  -0.0018305  -0.0314977  -0.0004349  -0.0000047   0.0000380
    3   0.0025679   0.0021459  -0.0208728  -0.0043743   0.0003893   0.0016454
            7           8           9          10          11          12
    1  -0.0000094   0.0045785  -0.0004400   0.0000457   0.0055407   0.0005926
    2   0.0000492  -0.0000048   0.0000907   0.0007217   0.0028370  -0.0002936
    3   0.0001250   0.0027621  -0.0001755  -0.0035072   0.0011218  -0.0016719
           13          14          15          16          17          18
    1   0.0024154  -0.0089653  -0.0014330   0.0000837  -0.0004267  -0.0002344
    2   0.0034348   0.0299244   0.0010131  -0.0008732  -0.0003554   0.0005873
    3  -0.0016669   0.0224259  -0.0001007   0.0006183   0.0012462  -0.0004828
           19          20          21          22
    1   0.0004189  -0.0003320  -0.0027323  -0.0015621
    2  -0.0009722   0.0000499  -0.0038249   0.0001448
    3  -0.0002732   0.0000843  -0.0012707  -0.0007360
 Max gradient component =       3.150E-02
 RMS gradient           =       7.003E-03
 Gradient time:  CPU 226.96 s  wall 226.97 s
 Geometry Optimization Parameters
   NAtoms,    NIC,     NZ,  NCons,   NDum,   NFix, NCnnct, MaxDiis
       22     163      22       0       0       0       0       0

 Cartesian Hessian Update
 Hessian updated using BFGS update


** GEOMETRY OPTIMIZATION IN DELOCALIZED INTERNAL COORDINATES **
   Searching for a Minimum

   Optimization Cycle:   3

                       Coordinates (Angstroms)
     ATOM                X               Y               Z
      1  C         0.0154256503   -0.0152931625    0.0110189078
      2  C        -0.0278617441    0.0438676609    1.4170639533
      3  Cl        1.4523709480    0.0951471195    2.3351631503
      4  C        -1.2223126770    0.0872005999    2.1263531500
      5  H        -1.2093299461    0.1362413617    3.2069539024
      6  C        -2.4216772915    0.0803650434    1.4303524072
      7  Cl       -3.9355765133    0.1377540498    2.3062826771
      8  C        -2.4327725358    0.0293879782    0.0430917061
      9  H        -3.3681954100    0.0152030131   -0.4998850985
     10  C        -1.2280219969   -0.0174177066   -0.6465972290
     11  Cl       -1.3192168476   -0.1329466422   -2.3952196241
     12  C         1.2989918727   -0.0582734428   -0.7465019681
     13  C         2.3343848208   -0.9564766760   -0.4265881367
     14  Cl        2.1189976205   -2.0977680407    0.8727034177
     15  C         3.5272694599   -0.9543197559   -1.1574545539
     16  Cl        4.8227529493   -2.0675364308   -0.7732541404
     17  C         3.7016164142   -0.0706870191   -2.2147968490
     18  H         4.6281524616   -0.0802737833   -2.7742219277
     19  C         2.6822031298    0.8150796178   -2.5431828823
     20  H         2.8144364257    1.5101491084   -3.3633498439
     21  C         1.4984770472    0.8185746317   -1.8195326612
     22  H         0.7217938130    1.5280239062   -2.0729830386
   Point Group: c1    Number of degrees of freedom:    60


   Energy is  -2761.492008418

 Hessian updated using BFGS update

 58 Hessian modes will be used to form the next step
  Hessian Eigenvalues:
     0.017246    0.017748    0.019676    0.020851    0.020938    0.022944
     0.023578    0.023831    0.023845    0.024089    0.024090    0.024113
     0.024114    0.024135    0.024135    0.024142    0.024142    0.025308
     0.059310    0.087890    0.159948    0.159993    0.159995    0.159997
     0.160184    0.217398    0.220981    0.230375    0.234496    0.236684
     0.237380    0.248603    0.249919    0.249995    0.250000    0.251813
     0.287488    0.289733    0.300666    0.300930    0.301684    0.303201
     0.353082    0.356640    0.356671    0.365426    0.412249    0.424140
     0.431397    0.455719    0.461711    0.468245    0.471320    0.478195
     0.478301    0.478815    0.480606    0.523140

 Minimum search - taking simple RFO step
 Searching for Lamda that Minimizes Along All modes
 Value Taken    Lamda =  -0.02019747
 Calculated Step too Large.  Step scaled by  0.574966
 Step Taken.  Stepsize is  0.300000

                             Maximum     Tolerance    Cnvgd?
         Gradient           0.031554      0.000300      NO
         Displacement       0.197307      0.001200      NO
         Energy change     -0.014374      0.000001      NO


 New Cartesian Coordinates Obtained by Inverse Iteration

 Displacement from previous Coordinates is:  0.611726
 ----------------------------------------------------------------
             Standard Nuclear Orientation (Angstroms)
    I     Atom           X                Y                Z
 ----------------------------------------------------------------
    1      C       0.0158138501    -0.0182286292     0.0004505809
    2      C      -0.0278191810     0.0842861389     1.4044464943
    3      Cl      1.4544157794     0.1682406175     2.3200357283
    4      C      -1.2182929908     0.1386238520     2.1217161634
    5      H      -1.1990473466     0.2216101069     3.1992577308
    6      C      -2.4191858464     0.0932395416     1.4289707212
    7      Cl     -3.9305410658     0.1571458092     2.3100686782
    8      C      -2.4403909950    -0.0124866444     0.0450469212
    9      H      -3.3766620858    -0.0674095456    -0.4918347499
   10      C      -1.2350808808    -0.0673052402    -0.6451111520
   11      Cl     -1.3513662949    -0.2859134058    -2.3852344997
   12      C       1.2973593861    -0.0631370795    -0.7540439937
   13      C       2.3139602258    -0.9902434288    -0.4571485775
   14      Cl      2.0775385170    -2.1577828262     0.8105596948
   15      C       3.5099993123    -0.9821471850    -1.1846459697
   16      Cl      4.7866730666    -2.1256550877    -0.8359526290
   17      C       3.7063532577    -0.0627909540    -2.2090265105
   18      H       4.6375150460    -0.0721662469    -2.7605192181
   19      C       2.7082192640     0.8582535959    -2.5060908202
   20      H       2.8609630140     1.5834179847    -3.2961824784
   21      C       1.5211482002     0.8552216998    -1.7879241379
   22      H       0.7603354189     1.5912283578    -2.0114226578
 ----------------------------------------------------------------
 Nuclear Repulsion Energy =        1772.87849143 hartrees
 There are       81 alpha and       81 beta electrons
 Applying Cartesian multipole field
    Component          Value
    ---------          -----
     (2,0,0)        1.00000E-11
     (0,2,0)        2.00000E-11
     (0,0,2)       -3.00000E-11
 Nucleus-field energy     =     0.0000000031 hartrees
 Requested basis set is 6-311++G(d,p)
 There are 162 shells and 449 basis functions
 A cutoff of  1.0D-15 yielded  10253 shell pairs
 There are     85383 function pairs (     91828 Cartesian)
 Smallest overlap matrix eigenvalue = 2.69E-07
 Linear dependence detected in AO basis
 Number of orthogonalized atomic orbitals = 444
 Maximum deviation from orthogonality = 2.339E-10
 Guess from superposition of atomic densities
 Warning:  Energy on first SCF cycle will be non-variational
 SAD guess density has 162.000000 electrons

 -----------------------------------------------------------------------
  General SCF calculation program by
  Eric Jon Sundstrom, Paul Horn, Yuezhi Mao, Dmitri Zuev, Alec White,
  David Stuck, Shaama M.S., Shane Yost, Joonho Lee, David Small,
  Daniel Levine, Susi Lehtola, Hugh Burton, Evgeny Epifanovsky,
  Bang C. Huynh
 -----------------------------------------------------------------------
 Exchange:     0.2000 Hartree-Fock + 0.0800 Slater + 0.7200 B88
 Correlation:  0.1900 VWN1RPA + 0.8100 LYP
 Using SG-1 standard quadrature grid
 A restricted SCF calculation will be
 performed using DIIS
 SCF converges when DIIS error is below 1.0e-08
 ---------------------------------------
  Cycle       Energy         DIIS error
 ---------------------------------------
    1   -2765.5444146728      2.93e-02  
    2   -2761.3459428422      2.46e-03  
    3   -2761.2318794464      3.15e-03  
    4   -2761.4904027466      6.20e-04  
    5   -2761.4988292059      3.07e-04  
    6   -2761.5011206172      9.79e-05  
    7   -2761.5013352112      2.44e-05  
    8   -2761.5013453976      1.28e-05  
    9   -2761.5013495969      3.38e-06  
   10   -2761.5013498733      1.08e-06  
   11   -2761.5013498996      3.46e-07  
   12   -2761.5013499023      1.46e-07  
   13   -2761.5013499030      4.48e-08  
   14   -2761.5013499030      1.04e-08  
   15   -2761.5013499029      4.57e-09  Convergence criterion met
 ---------------------------------------
 SCF time:   CPU 676.17s  wall 676.00s 
 SCF   energy in the final basis set =    -2761.5013499029
 Total energy in the final basis set =    -2761.5013499029

 --------------------------------------------------------------

                    Orbital Energies (a.u.)
 --------------------------------------------------------------

 Alpha MOs
 -- Occupied --
********-101.5748-101.5676-101.5669-101.5635 -10.2736 -10.2715 -10.2694
-10.2651 -10.2616 -10.2360 -10.2276 -10.2167 -10.2164 -10.2083 -10.2051
-10.2032  -9.4900  -9.4896  -9.4835  -9.4815  -9.4794  -7.2548  -7.2542
 -7.2482  -7.2463  -7.2449  -7.2445  -7.2444  -7.2442  -7.2439  -7.2382
 -7.2375  -7.2363  -7.2357  -7.2341  -7.2335  -0.9489  -0.9296  -0.8991
 -0.8987  -0.8704  -0.8598  -0.8339  -0.8001  -0.7647  -0.7509  -0.7466
 -0.6581  -0.6403  -0.6211  -0.6160  -0.5549  -0.5354  -0.5263  -0.5078
 -0.4932  -0.4793  -0.4644  -0.4613  -0.4558  -0.4456  -0.4366  -0.4241
 -0.4101  -0.4039  -0.3956  -0.3884  -0.3837  -0.3653  -0.3563  -0.3421
 -0.3396  -0.3340  -0.3280  -0.3244  -0.3054  -0.2910  -0.2740  -0.2623
 -0.2600
 -- Virtual --
 -0.0705  -0.0553  -0.0422  -0.0313  -0.0291  -0.0183  -0.0100   0.0007
  0.0095   0.0121   0.0131   0.0168   0.0253   0.0299   0.0409   0.0446
  0.0501   0.0539   0.0544   0.0631   0.0697   0.0753   0.0812   0.0825
  0.0858   0.0876   0.0909   0.0953   0.0992   0.1008   0.1048   0.1070
  0.1125   0.1143   0.1170   0.1182   0.1201   0.1232   0.1279   0.1302
  0.1318   0.1339   0.1360   0.1383   0.1445   0.1490   0.1533   0.1563
  0.1600   0.1658   0.1711   0.1736   0.1808   0.1859   0.1885   0.1905
  0.1948   0.2029   0.2055   0.2104   0.2138   0.2176   0.2224   0.2242
  0.2321   0.2364   0.2372   0.2452   0.2490   0.2522   0.2564   0.2582
  0.2616   0.2632   0.2659   0.2690   0.2755   0.2779   0.2813   0.2871
  0.2883   0.2960   0.2988   0.3072   0.3134   0.3166   0.3201   0.3248
  0.3334   0.3376   0.3508   0.3560   0.3716   0.3969   0.4068   0.4308
  0.4349   0.4466   0.4503   0.4546   0.4595   0.4663   0.4710   0.4793
  0.4869   0.4894   0.4945   0.5014   0.5088   0.5194   0.5227   0.5262
  0.5418   0.5477   0.5529   0.5594   0.5635   0.5686   0.5783   0.5813
  0.5875   0.5956   0.6052   0.6080   0.6132   0.6169   0.6218   0.6295
  0.6372   0.6482   0.6520   0.6681   0.6718   0.6808   0.6927   0.6946
  0.7021   0.7123   0.7161   0.7258   0.7407   0.7740   0.7916   0.8055
  0.8077   0.8244   0.8282   0.8313   0.8365   0.8398   0.8423   0.8467
  0.8499   0.8552   0.8571   0.8616   0.8690   0.8712   0.8740   0.8808
  0.8906   0.8983   0.9047   0.9123   0.9170   0.9191   0.9265   0.9416
  0.9423   0.9524   0.9543   0.9606   0.9626   0.9664   0.9786   0.9800
  0.9885   0.9923   0.9954   1.0049   1.0116   1.0423   1.0511   1.0612
  1.0720   1.0886   1.1083   1.1172   1.1340   1.1651   1.1846   1.1916
  1.2042   1.2369   1.2417   1.2505   1.2559   1.2791   1.2925   1.2965
  1.3009   1.3167   1.3377   1.3487   1.3638   1.3788   1.4362   1.4669
  1.4925   1.5042   1.5109   1.5313   1.5443   1.5523   1.5617   1.5657
  1.5925   1.6005   1.6150   1.6263   1.6630   1.6722   1.6807   1.7155
  1.7518   1.7629   1.7843   1.7950   1.8221   1.8483   1.8549   1.8703
  1.8857   1.9002   1.9049   1.9089   1.9190   1.9311   1.9410   1.9503
  1.9556   1.9770   1.9879   2.0338   2.0598   2.0636   2.0735   2.1003
  2.1629   2.1739   2.2011   2.2409   2.2586   2.2685   2.2701   2.2838
  2.2936   2.3008   2.3251   2.3278   2.3349   2.3504   2.3824   2.4131
  2.4226   2.4439   2.4563   2.4693   2.4929   2.5205   2.5325   2.5400
  2.5482   2.5543   2.5776   2.6010   2.6130   2.6502   2.6646   2.6760
  2.6930   2.7037   2.7168   2.7315   2.7421   2.7518   2.7585   2.7678
  2.7847   2.7912   2.7988   2.8074   2.8279   2.8357   2.8734   2.9125
  2.9345   2.9717   3.0677   3.0780   3.0861   3.1353   3.1474   3.1705
  3.2084   3.2248   3.2324   3.2425   3.3354   3.3534   3.3962   3.4376
  3.5200   3.5639   3.6634   3.7055   3.7229   3.7871   3.9178   3.9879
  4.0497   4.0841   4.1046   4.4003   4.7931   4.8261   9.7538   9.7758
  9.8051   9.8140   9.8577  23.3784  23.5381  23.8408  23.8564  23.8877
 23.8933  23.9460  24.0201  24.0409  24.0531  24.1044  24.1532  25.8167
 25.8273  25.9094  25.9511  26.0109  26.1216  26.1553  26.1675  26.3132
 26.4036  26.5905  26.6034  26.6407  26.7974  26.8966 215.7464 215.7686
215.8050 215.8158 215.8664
 --------------------------------------------------------------

          Ground-State Mulliken Net Atomic Charges

     Atom                 Charge (a.u.)
  ----------------------------------------
      1 C                    -0.453152
      2 C                    -0.251025
      3 Cl                    0.401948
      4 C                    -0.189499
      5 H                     0.225966
      6 C                     0.097477
      7 Cl                    0.460276
      8 C                    -0.455990
      9 H                     0.228202
     10 C                    -0.254956
     11 Cl                    0.444516
     12 C                     0.162135
     13 C                    -0.516451
     14 Cl                    0.513957
     15 C                     0.276894
     16 Cl                    0.474029
     17 C                    -0.816317
     18 H                     0.194673
     19 C                    -0.436928
     20 H                     0.181565
     21 C                    -0.458260
     22 H                     0.170940
  ----------------------------------------
  Sum of atomic charges =     0.000000

 -----------------------------------------------------------------
                    Cartesian Multipole Moments
 -----------------------------------------------------------------
    Charge (ESU x 10^10)
                -0.0000
    Dipole Moment (Debye)
         X      -0.3850      Y       1.8081      Z      -1.2964
       Tot       2.2579
    Quadrupole Moments (Debye-Ang)
        XX    -132.7646     XY       4.6773     YY    -135.1823
        XZ      -4.8060     YZ      -4.3186     ZZ    -126.6832
    Octopole Moments (Debye-Ang^2)
       XXX    -245.6828    XXY      65.9459    XYY     -86.8169
       YYY     164.1915    XXZ     -27.9773    XYZ     -10.1045
       YYZ      -2.8437    XZZ     -63.0385    YZZ      61.9046
       ZZZ      -6.9178
    Hexadecapole Moments (Debye-Ang^3)
      XXXX   -5683.4767   XXXY     634.6330   XXYY   -1150.6508
      XYYY     601.4127   YYYY    -999.1249   XXXZ     646.8245
      XXYZ     -36.5294   XYYZ     242.8683   YYYZ     -44.7974
      XXZZ   -1286.8618   XYZZ     223.5839   YYZZ    -564.7259
      XZZZ     644.2284   YZZZ     -56.3152   ZZZZ   -2355.9417
 -----------------------------------------------------------------
 Calculating analytic gradient of the SCF energy
 Gradient of SCF Energy
            1           2           3           4           5           6
    1  -0.0003450   0.0011858   0.0052413  -0.0001223   0.0000450  -0.0013438
    2   0.0016543  -0.0016934  -0.0218871  -0.0004323  -0.0000445   0.0001494
    3   0.0001558   0.0012781  -0.0138981  -0.0011109  -0.0000490   0.0007728
            7           8           9          10          11          12
    1   0.0001306   0.0012685   0.0000112   0.0000672   0.0005023  -0.0012878
    2  -0.0000878  -0.0002231   0.0000532   0.0017807   0.0006252  -0.0012142
    3  -0.0000947   0.0004576   0.0000069  -0.0013569   0.0003293   0.0000928
           13          14          15          16          17          18
    1   0.0016737  -0.0049684  -0.0006583  -0.0002451   0.0000983  -0.0000998
    2   0.0012020   0.0215052   0.0002721  -0.0001707  -0.0002883   0.0002982
    3   0.0003605   0.0143235   0.0002975   0.0002448   0.0001729  -0.0001521
           19          20          21          22
    1  -0.0002961  -0.0001755  -0.0009035   0.0002217
    2  -0.0001510   0.0000941  -0.0017588   0.0003169
    3  -0.0001260   0.0000335  -0.0016697  -0.0000688
 Max gradient component =       2.189E-02
 RMS gradient           =       4.651E-03
 Gradient time:  CPU 227.22 s  wall 227.23 s
 Geometry Optimization Parameters
   NAtoms,    NIC,     NZ,  NCons,   NDum,   NFix, NCnnct, MaxDiis
       22     163      22       0       0       0       0       0

 Cartesian Hessian Update
 Hessian updated using BFGS update


** GEOMETRY OPTIMIZATION IN DELOCALIZED INTERNAL COORDINATES **
   Searching for a Minimum

   Optimization Cycle:   4

                       Coordinates (Angstroms)
     ATOM                X               Y               Z
      1  C         0.0158138501   -0.0182286292    0.0004505809
      2  C        -0.0278191810    0.0842861389    1.4044464943
      3  Cl        1.4544157794    0.1682406175    2.3200357283
      4  C        -1.2182929908    0.1386238520    2.1217161634
      5  H        -1.1990473466    0.2216101069    3.1992577308
      6  C        -2.4191858464    0.0932395416    1.4289707212
      7  Cl       -3.9305410658    0.1571458092    2.3100686782
      8  C        -2.4403909950   -0.0124866444    0.0450469212
      9  H        -3.3766620858   -0.0674095456   -0.4918347499
     10  C        -1.2350808808   -0.0673052402   -0.6451111520
     11  Cl       -1.3513662949   -0.2859134058   -2.3852344997
     12  C         1.2973593861   -0.0631370795   -0.7540439937
     13  C         2.3139602258   -0.9902434288   -0.4571485775
     14  Cl        2.0775385170   -2.1577828262    0.8105596948
     15  C         3.5099993123   -0.9821471850   -1.1846459697
     16  Cl        4.7866730666   -2.1256550877   -0.8359526290
     17  C         3.7063532577   -0.0627909540   -2.2090265105
     18  H         4.6375150460   -0.0721662469   -2.7605192181
     19  C         2.7082192640    0.8582535959   -2.5060908202
     20  H         2.8609630140    1.5834179847   -3.2961824784
     21  C         1.5211482002    0.8552216998   -1.7879241379
     22  H         0.7603354189    1.5912283578   -2.0114226578
   Point Group: c1    Number of degrees of freedom:    60


   Energy is  -2761.501349903

 Hessian updated using BFGS update

 59 Hessian modes will be used to form the next step
  Hessian Eigenvalues:
     0.017669    0.018292    0.019579    0.020921    0.021030    0.022931
     0.023577    0.023831    0.023840    0.024090    0.024090    0.024113
     0.024115    0.024135    0.024135    0.024141    0.024143    0.027844
     0.045846    0.077025    0.159966    0.159995    0.159996    0.160049
     0.160216    0.217622    0.221000    0.230437    0.235203    0.236843
     0.237359    0.249476    0.249909    0.250000    0.250217    0.251943
     0.288917    0.290254    0.300904    0.301094    0.301688    0.312269
     0.353487    0.356665    0.356668    0.356741    0.367880    0.412255
     0.424663    0.431409    0.456512    0.461730    0.468339    0.471750
     0.478195    0.478357    0.479217    0.480524    0.555974

 Minimum search - taking simple RFO step
 Searching for Lamda that Minimizes Along All modes
 Value Taken    Lamda =  -0.01205263
 Calculated Step too Large.  Step scaled by  0.639177
 Step Taken.  Stepsize is  0.300000

                             Maximum     Tolerance    Cnvgd?
         Gradient           0.021318      0.000300      NO
         Displacement       0.225846      0.001200      NO
         Energy change     -0.009341      0.000001      NO


 New Cartesian Coordinates Obtained by Inverse Iteration

 Displacement from previous Coordinates is:  0.483520
 ----------------------------------------------------------------
             Standard Nuclear Orientation (Angstroms)
    I     Atom           X                Y                Z
 ----------------------------------------------------------------
    1      C       0.0192476893    -0.0325320993     0.0049809224
    2      C      -0.0288539294     0.1146850505     1.4040762829
    3      Cl      1.4543376534     0.2413338182     2.3194231112
    4      C      -1.2203023815     0.1816642850     2.1186938095
    5      H      -1.2042645047     0.3003778342     3.1927331109
    6      C      -2.4183226143     0.1024235331     1.4232840046
    7      Cl     -3.9325944077     0.1860492344     2.3000526923
    8      C      -2.4389682752    -0.0494795291     0.0436458886
    9      H      -3.3732222183    -0.1284228090    -0.4930750589
   10      C      -1.2293307345    -0.1164266268    -0.6391232536
   11      Cl     -1.3309659226    -0.3802728018    -2.3758466319
   12      C       1.3013985435    -0.0691886239    -0.7481743578
   13      C       2.3037186707    -1.0190752985    -0.4804433511
   14      Cl      2.0494792206    -2.2204778218     0.7511283072
   15      C       3.4987165834    -1.0027900395    -1.2109199172
   16      Cl      4.7617345220    -2.1728513101    -0.9052460692
   17      C       3.7048762780    -0.0523998471    -2.2054890932
   18      H       4.6355732624    -0.0591917346    -2.7578087980
   19      C       2.7180844752     0.8896006150    -2.4734821018
   20      H       2.8792019439     1.6346254147    -3.2431131272
   21      C       1.5311466447     0.8771901689    -1.7541673454
   22      H       0.7712171522     1.6211600186    -1.9557137056
 ----------------------------------------------------------------
 Nuclear Repulsion Energy =        1769.78219242 hartrees
 There are       81 alpha and       81 beta electrons
 Applying Cartesian multipole field
    Component          Value
    ---------          -----
     (2,0,0)        1.00000E-11
     (0,2,0)        2.00000E-11
     (0,0,2)       -3.00000E-11
 Nucleus-field energy     =     0.0000000040 hartrees
 Requested basis set is 6-311++G(d,p)
 There are 162 shells and 449 basis functions
 A cutoff of  1.0D-15 yielded  10248 shell pairs
 There are     85316 function pairs (     91749 Cartesian)
 Smallest overlap matrix eigenvalue = 2.62E-07
 Linear dependence detected in AO basis
 Number of orthogonalized atomic orbitals = 444
 Maximum deviation from orthogonality = 2.770E-10
 Guess from superposition of atomic densities
 Warning:  Energy on first SCF cycle will be non-variational
 SAD guess density has 162.000000 electrons

 -----------------------------------------------------------------------
  General SCF calculation program by
  Eric Jon Sundstrom, Paul Horn, Yuezhi Mao, Dmitri Zuev, Alec White,
  David Stuck, Shaama M.S., Shane Yost, Joonho Lee, David Small,
  Daniel Levine, Susi Lehtola, Hugh Burton, Evgeny Epifanovsky,
  Bang C. Huynh
 -----------------------------------------------------------------------
 Exchange:     0.2000 Hartree-Fock + 0.0800 Slater + 0.7200 B88
 Correlation:  0.1900 VWN1RPA + 0.8100 LYP
 Using SG-1 standard quadrature grid
 A restricted SCF calculation will be
 performed using DIIS
 SCF converges when DIIS error is below 1.0e-08
 ---------------------------------------
  Cycle       Energy         DIIS error
 ---------------------------------------
    1   -2765.5243435577      2.93e-02  
    2   -2761.3528429465      2.45e-03  
    3   -2761.2402184991      3.13e-03  
    4   -2761.4966781457      6.19e-04  
    5   -2761.5050940418      3.06e-04  
    6   -2761.5073676289      9.65e-05  
    7   -2761.5075758350      2.36e-05  
    8   -2761.5075850952      1.28e-05  
    9   -2761.5075892632      3.32e-06  
   10   -2761.5075895299      1.08e-06  
   11   -2761.5075895557      3.32e-07  
   12   -2761.5075895583      1.46e-07  
   13   -2761.5075895587      4.32e-08  
   14   -2761.5075895589      1.03e-08  
   15   -2761.5075895589      4.74e-09  Convergence criterion met
 ---------------------------------------
 SCF time:   CPU 676.31s  wall 677.00s 
 SCF   energy in the final basis set =    -2761.5075895589
 Total energy in the final basis set =    -2761.5075895589

 --------------------------------------------------------------

                    Orbital Energies (a.u.)
 --------------------------------------------------------------

 Alpha MOs
 -- Occupied --
********-101.5744-101.5688-101.5671-101.5649 -10.2737 -10.2719 -10.2698
-10.2652 -10.2618 -10.2357 -10.2272 -10.2170 -10.2166 -10.2084 -10.2054
-10.2035  -9.4899  -9.4892  -9.4843  -9.4817  -9.4805  -7.2546  -7.2538
 -7.2490  -7.2465  -7.2453  -7.2448  -7.2442  -7.2441  -7.2435  -7.2391
 -7.2384  -7.2365  -7.2359  -7.2352  -7.2346  -0.9483  -0.9297  -0.8984
 -0.8978  -0.8712  -0.8596  -0.8336  -0.8001  -0.7649  -0.7509  -0.7468
 -0.6579  -0.6397  -0.6219  -0.6159  -0.5549  -0.5350  -0.5264  -0.5088
 -0.4927  -0.4795  -0.4644  -0.4611  -0.4560  -0.4450  -0.4357  -0.4241
 -0.4103  -0.4019  -0.3956  -0.3870  -0.3834  -0.3640  -0.3557  -0.3418
 -0.3396  -0.3346  -0.3280  -0.3246  -0.3103  -0.2896  -0.2740  -0.2638
 -0.2613
 -- Virtual --
 -0.0691  -0.0555  -0.0422  -0.0325  -0.0307  -0.0181  -0.0101   0.0006
  0.0098   0.0119   0.0129   0.0162   0.0253   0.0297   0.0405   0.0442
  0.0500   0.0541   0.0545   0.0629   0.0692   0.0748   0.0812   0.0824
  0.0858   0.0875   0.0904   0.0951   0.0992   0.1004   0.1047   0.1072
  0.1123   0.1146   0.1170   0.1179   0.1199   0.1227   0.1275   0.1299
  0.1307   0.1341   0.1357   0.1377   0.1438   0.1481   0.1528   0.1558
  0.1596   0.1659   0.1703   0.1734   0.1804   0.1854   0.1871   0.1907
  0.1932   0.2026   0.2061   0.2097   0.2140   0.2184   0.2210   0.2246
  0.2315   0.2356   0.2375   0.2445   0.2504   0.2532   0.2565   0.2585
  0.2623   0.2625   0.2657   0.2685   0.2744   0.2776   0.2816   0.2865
  0.2888   0.2943   0.3006   0.3060   0.3128   0.3158   0.3212   0.3251
  0.3345   0.3382   0.3501   0.3554   0.3712   0.3980   0.4071   0.4308
  0.4346   0.4473   0.4507   0.4536   0.4605   0.4663   0.4729   0.4797
  0.4865   0.4925   0.4949   0.5006   0.5038   0.5179   0.5213   0.5264
  0.5427   0.5484   0.5517   0.5590   0.5638   0.5704   0.5783   0.5855
  0.5891   0.5948   0.6061   0.6090   0.6129   0.6157   0.6230   0.6308
  0.6398   0.6510   0.6528   0.6667   0.6763   0.6816   0.6923   0.6950
  0.7002   0.7120   0.7150   0.7256   0.7395   0.7753   0.7936   0.8061
  0.8077   0.8257   0.8286   0.8349   0.8364   0.8401   0.8426   0.8485
  0.8498   0.8554   0.8580   0.8604   0.8672   0.8727   0.8740   0.8804
  0.8910   0.9004   0.9048   0.9099   0.9136   0.9212   0.9277   0.9416
  0.9437   0.9496   0.9534   0.9576   0.9609   0.9648   0.9729   0.9800
  0.9872   0.9920   0.9994   1.0051   1.0097   1.0406   1.0471   1.0605
  1.0723   1.0860   1.1062   1.1218   1.1355   1.1638   1.1852   1.1943
  1.2062   1.2337   1.2421   1.2515   1.2569   1.2772   1.2921   1.2972
  1.3006   1.3159   1.3358   1.3483   1.3658   1.3810   1.4389   1.4689
  1.4934   1.5044   1.5097   1.5318   1.5449   1.5509   1.5619   1.5656
  1.5922   1.5991   1.6144   1.6269   1.6638   1.6708   1.6812   1.7153
  1.7511   1.7635   1.7836   1.7976   1.8215   1.8444   1.8552   1.8676
  1.8857   1.9000   1.9033   1.9132   1.9213   1.9317   1.9402   1.9490
  1.9557   1.9805   1.9905   2.0327   2.0586   2.0624   2.0734   2.0991
  2.1630   2.1743   2.1991   2.2400   2.2573   2.2664   2.2733   2.2805
  2.2939   2.2993   2.3150   2.3280   2.3377   2.3519   2.3869   2.4136
  2.4265   2.4438   2.4556   2.4693   2.4938   2.5190   2.5293   2.5391
  2.5452   2.5548   2.5762   2.5994   2.6125   2.6506   2.6654   2.6763
  2.6941   2.7034   2.7172   2.7317   2.7414   2.7509   2.7608   2.7657
  2.7820   2.7898   2.7980   2.8070   2.8268   2.8346   2.8711   2.9112
  2.9382   2.9746   3.0688   3.0780   3.0862   3.1327   3.1468   3.1690
  3.2079   3.2243   3.2332   3.2397   3.3347   3.3533   3.3960   3.4396
  3.5204   3.5652   3.6656   3.7044   3.7233   3.7857   3.9181   3.9878
  4.0503   4.0853   4.1039   4.3922   4.7918   4.8265   9.7552   9.7771
  9.8048   9.8266   9.8486  23.3798  23.5385  23.8423  23.8567  23.8882
 23.8935  23.9463  24.0217  24.0400  24.0561  24.1044  24.1527  25.8165
 25.8238  25.9063  25.9394  25.9819  26.1197  26.1465  26.1688  26.3203
 26.4051  26.5882  26.6002  26.6396  26.7940  26.8920 215.7479 215.7702
215.8047 215.8317 215.8543
 --------------------------------------------------------------

          Ground-State Mulliken Net Atomic Charges

     Atom                 Charge (a.u.)
  ----------------------------------------
      1 C                    -0.435947
      2 C                    -0.303072
      3 Cl                    0.365690
      4 C                    -0.084523
      5 H                     0.226217
      6 C                     0.101463
      7 Cl                    0.463084
      8 C                    -0.446388
      9 H                     0.229160
     10 C                    -0.275374
     11 Cl                    0.423928
     12 C                     0.205822
     13 C                    -0.556948
     14 Cl                    0.466506
     15 C                     0.292353
     16 Cl                    0.485686
     17 C                    -0.798839
     18 H                     0.196685
     19 C                    -0.462369
     20 H                     0.181799
     21 C                    -0.447116
     22 H                     0.172182
  ----------------------------------------
  Sum of atomic charges =     0.000000

 -----------------------------------------------------------------
                    Cartesian Multipole Moments
 -----------------------------------------------------------------
    Charge (ESU x 10^10)
                 0.0000
    Dipole Moment (Debye)
         X      -0.3738      Y       1.8670      Z      -1.2657
       Tot       2.2864
    Quadrupole Moments (Debye-Ang)
        XX    -132.6656     XY       4.8215     YY    -134.9799
        XZ      -4.7878     YZ      -4.2133     ZZ    -126.9728
    Octopole Moments (Debye-Ang^2)
       XXX    -243.7463    XXY      67.2660    XYY     -85.9984
       YYY     167.8648    XXZ     -26.7684    XYZ     -10.3385
       YYZ      -1.4987    XZZ     -63.2487    YZZ      63.9534
       ZZZ      -1.5022
    Hexadecapole Moments (Debye-Ang^3)
      XXXX   -5649.9020   XXXY     639.4256   XXYY   -1152.4944
      XYYY     602.5710   YYYY   -1048.2860   XXXZ     664.8706
      XXYZ     -46.7090   XYYZ     247.9526   YYYZ     -77.8435
      XXZZ   -1281.2559   XYZZ     225.4016   YYZZ    -570.3418
      XZZZ     664.3575   YZZZ     -82.6700   ZZZZ   -2345.2965
 -----------------------------------------------------------------
 Calculating analytic gradient of the SCF energy
 Gradient of SCF Energy
            1           2           3           4           5           6
    1   0.0012980   0.0001282   0.0031242  -0.0004053   0.0001289  -0.0001811
    2   0.0009422  -0.0013438  -0.0139383  -0.0002698  -0.0000210   0.0000142
    3  -0.0009075   0.0005459  -0.0083633   0.0000586  -0.0001200   0.0002358
            7           8           9          10          11          12
    1  -0.0000081  -0.0002630   0.0001379   0.0001024   0.0002042  -0.0012776
    2  -0.0000035  -0.0000231   0.0000841   0.0014085   0.0003633  -0.0006069
    3   0.0000015  -0.0001336   0.0000770   0.0003607  -0.0004802   0.0006491
           13          14          15          16          17          18
    1   0.0008342  -0.0026990  -0.0000544  -0.0001828   0.0002104  -0.0000353
    2   0.0001235   0.0141406   0.0001191   0.0000092  -0.0000273   0.0000053
    3   0.0011972   0.0085793   0.0000406  -0.0000143  -0.0000504  -0.0000139
           19          20          21          22
    1  -0.0003067  -0.0000680  -0.0006793  -0.0000080
    2   0.0000657   0.0000169  -0.0013077   0.0002487
    3  -0.0001170   0.0000048  -0.0016061   0.0000558
 Max gradient component =       1.414E-02
 RMS gradient           =       2.946E-03
 Gradient time:  CPU 226.95 s  wall 226.96 s
 Geometry Optimization Parameters
   NAtoms,    NIC,     NZ,  NCons,   NDum,   NFix, NCnnct, MaxDiis
       22     163      22       0       0       0       0       0

 Cartesian Hessian Update
 Hessian updated using BFGS update


** GEOMETRY OPTIMIZATION IN DELOCALIZED INTERNAL COORDINATES **
   Searching for a Minimum

   Optimization Cycle:   5

                       Coordinates (Angstroms)
     ATOM                X               Y               Z
      1  C         0.0192476893   -0.0325320993    0.0049809224
      2  C        -0.0288539294    0.1146850505    1.4040762829
      3  Cl        1.4543376534    0.2413338182    2.3194231112
      4  C        -1.2203023815    0.1816642850    2.1186938095
      5  H        -1.2042645047    0.3003778342    3.1927331109
      6  C        -2.4183226143    0.1024235331    1.4232840046
      7  Cl       -3.9325944077    0.1860492344    2.3000526923
      8  C        -2.4389682752   -0.0494795291    0.0436458886
      9  H        -3.3732222183   -0.1284228090   -0.4930750589
     10  C        -1.2293307345   -0.1164266268   -0.6391232536
     11  Cl       -1.3309659226   -0.3802728018   -2.3758466319
     12  C         1.3013985435   -0.0691886239   -0.7481743578
     13  C         2.3037186707   -1.0190752985   -0.4804433511
     14  Cl        2.0494792206   -2.2204778218    0.7511283072
     15  C         3.4987165834   -1.0027900395   -1.2109199172
     16  Cl        4.7617345220   -2.1728513101   -0.9052460692
     17  C         3.7048762780   -0.0523998471   -2.2054890932
     18  H         4.6355732624   -0.0591917346   -2.7578087980
     19  C         2.7180844752    0.8896006150   -2.4734821018
     20  H         2.8792019439    1.6346254147   -3.2431131272
     21  C         1.5311466447    0.8771901689   -1.7541673454
     22  H         0.7712171522    1.6211600186   -1.9557137056
   Point Group: c1    Number of degrees of freedom:    60


   Energy is  -2761.507589559

 Hessian updated using BFGS update

 60 Hessian modes will be used to form the next step
  Hessian Eigenvalues:
     0.017562    0.017859    0.019510    0.020921    0.021000    0.022937
     0.023561    0.023829    0.023865    0.024089    0.024094    0.024113
     0.024115    0.024135    0.024136    0.024143    0.024146    0.027800
     0.034241    0.076256    0.159992    0.159996    0.160004    0.160082
     0.160229    0.217622    0.221005    0.230437    0.235396    0.237029
     0.237361    0.249595    0.249967    0.250010    0.250231    0.252371
     0.288902    0.290338    0.300959    0.301100    0.301800    0.312381
     0.353429    0.356665    0.356665    0.356668    0.356746    0.367788
     0.412270    0.424666    0.431450    0.456491    0.461726    0.468341
     0.471781    0.478197    0.478359    0.479257    0.480738    0.555748

 Minimum search - taking simple RFO step
 Searching for Lamda that Minimizes Along All modes
 Value Taken    Lamda =  -0.00734616
 Calculated Step too Large.  Step scaled by  0.669096
 Step Taken.  Stepsize is  0.300000

                             Maximum     Tolerance    Cnvgd?
         Gradient           0.013317      0.000300      NO
         Displacement       0.218380      0.001200      NO
         Energy change     -0.006240      0.000001      NO


 New Cartesian Coordinates Obtained by Inverse Iteration

 Displacement from previous Coordinates is:  0.532310
 ----------------------------------------------------------------
             Standard Nuclear Orientation (Angstroms)
    I     Atom           X                Y                Z
 ----------------------------------------------------------------
    1      C       0.0184970829    -0.0382654969     0.0049160897
    2      C      -0.0275634431     0.1548481067     1.3969533867
    3      Cl      1.4606185481     0.3238498244     2.3024135499
    4      C      -1.2179094611     0.2291405609     2.1118508768
    5      H      -1.2033352697     0.3827567104     3.1815060041
    6      C      -2.4151430624     0.1072272111     1.4200624024
    7      Cl     -3.9297445241     0.1970487092     2.2972396079
    8      C      -2.4370907059    -0.0936130561     0.0465978750
    9      H      -3.3707457700    -0.2058104077    -0.4853135792
   10      C      -1.2265405845    -0.1640193956    -0.6343379622
   11      Cl     -1.3132445737    -0.4824400143    -2.3625663327
   12      C       1.3007442896    -0.0706966221    -0.7492051972
   13      C       2.2832351772    -1.0466211314    -0.5101737984
   14      Cl      2.0024679100    -2.2792762827     0.6866022691
   15      C       3.4799637737    -1.0265398002    -1.2373509865
   16      Cl      4.7230587760    -2.2264269758    -0.9678777697
   17      C       3.7042108440    -0.0451752506    -2.1981619342
   18      H       4.6366359274    -0.0493138309    -2.7476628483
   19      C       2.7347386751     0.9222797824    -2.4369419472
   20      H       2.9112176911     1.6889099236    -3.1815615563
   21      C       1.5452544528     0.9053916846    -1.7210208453
   22      H       0.7925818974     1.6627471818    -1.9005519857
 ----------------------------------------------------------------
 Nuclear Repulsion Energy =        1768.09389122 hartrees
 There are       81 alpha and       81 beta electrons
 Applying Cartesian multipole field
    Component          Value
    ---------          -----
     (2,0,0)        1.00000E-11
     (0,2,0)        2.00000E-11
     (0,0,2)       -3.00000E-11
 Nucleus-field energy     =     0.0000000050 hartrees
 Requested basis set is 6-311++G(d,p)
 There are 162 shells and 449 basis functions
 A cutoff of  1.0D-15 yielded  10251 shell pairs
 There are     85373 function pairs (     91818 Cartesian)
 Smallest overlap matrix eigenvalue = 2.53E-07
 Linear dependence detected in AO basis
 Number of orthogonalized atomic orbitals = 444
 Maximum deviation from orthogonality = 3.724E-10
 Guess from superposition of atomic densities
 Warning:  Energy on first SCF cycle will be non-variational
 SAD guess density has 162.000000 electrons

 -----------------------------------------------------------------------
  General SCF calculation program by
  Eric Jon Sundstrom, Paul Horn, Yuezhi Mao, Dmitri Zuev, Alec White,
  David Stuck, Shaama M.S., Shane Yost, Joonho Lee, David Small,
  Daniel Levine, Susi Lehtola, Hugh Burton, Evgeny Epifanovsky,
  Bang C. Huynh
 -----------------------------------------------------------------------
 Exchange:     0.2000 Hartree-Fock + 0.0800 Slater + 0.7200 B88
 Correlation:  0.1900 VWN1RPA + 0.8100 LYP
 Using SG-1 standard quadrature grid
 A restricted SCF calculation will be
 performed using DIIS
 SCF converges when DIIS error is below 1.0e-08
 ---------------------------------------
  Cycle       Energy         DIIS error
 ---------------------------------------
    1   -2765.5135878067      2.92e-02  
    2   -2761.3571462980      2.45e-03  
    3   -2761.2457657784      3.13e-03  
    4   -2761.5007432164      6.17e-04  
    5   -2761.5091191440      3.04e-04  
    6   -2761.5113654390      9.52e-05  
    7   -2761.5115685817      2.23e-05  
    8   -2761.5115764804      1.23e-05  
    9   -2761.5115803415      3.28e-06  
   10   -2761.5115806027      1.08e-06  
   11   -2761.5115806291      3.11e-07  
   12   -2761.5115806310      1.47e-07  
   13   -2761.5115806317      4.24e-08  
   14   -2761.5115806317      1.02e-08  
   15   -2761.5115806316      4.84e-09  Convergence criterion met
 ---------------------------------------
 SCF time:   CPU 675.41s  wall 675.00s 
 SCF   energy in the final basis set =    -2761.5115806316
 Total energy in the final basis set =    -2761.5115806316

 --------------------------------------------------------------

                    Orbital Energies (a.u.)
 --------------------------------------------------------------

 Alpha MOs
 -- Occupied --
********-101.5742-101.5698-101.5672-101.5660 -10.2734 -10.2720 -10.2700
-10.2651 -10.2620 -10.2349 -10.2267 -10.2172 -10.2168 -10.2085 -10.2055
-10.2038  -9.4898  -9.4889  -9.4850  -9.4818  -9.4813  -7.2545  -7.2535
 -7.2498  -7.2467  -7.2461  -7.2446  -7.2441  -7.2438  -7.2433  -7.2398
 -7.2392  -7.2367  -7.2360  -7.2360  -7.2355  -0.9481  -0.9296  -0.8982
 -0.8970  -0.8716  -0.8595  -0.8335  -0.8000  -0.7651  -0.7511  -0.7469
 -0.6576  -0.6392  -0.6228  -0.6158  -0.5549  -0.5347  -0.5264  -0.5099
 -0.4922  -0.4795  -0.4645  -0.4607  -0.4561  -0.4445  -0.4352  -0.4241
 -0.4103  -0.4003  -0.3956  -0.3861  -0.3832  -0.3628  -0.3550  -0.3416
 -0.3397  -0.3355  -0.3281  -0.3248  -0.3141  -0.2878  -0.2741  -0.2650
 -0.2625
 -- Virtual --
 -0.0671  -0.0556  -0.0421  -0.0342  -0.0319  -0.0182  -0.0102   0.0006
  0.0100   0.0119   0.0127   0.0156   0.0252   0.0295   0.0401   0.0438
  0.0500   0.0541   0.0549   0.0627   0.0687   0.0739   0.0813   0.0825
  0.0860   0.0874   0.0902   0.0950   0.0990   0.0999   0.1047   0.1074
  0.1123   0.1149   0.1165   0.1178   0.1198   0.1223   0.1269   0.1295
  0.1298   0.1341   0.1354   0.1373   0.1432   0.1474   0.1522   0.1558
  0.1590   0.1660   0.1698   0.1733   0.1800   0.1847   0.1869   0.1909
  0.1919   0.2023   0.2061   0.2093   0.2140   0.2185   0.2208   0.2256
  0.2310   0.2350   0.2372   0.2440   0.2525   0.2540   0.2559   0.2598
  0.2608   0.2641   0.2658   0.2685   0.2730   0.2769   0.2820   0.2855
  0.2898   0.2925   0.3014   0.3051   0.3122   0.3142   0.3222   0.3252
  0.3354   0.3383   0.3495   0.3545   0.3709   0.3986   0.4073   0.4302
  0.4351   0.4479   0.4510   0.4527   0.4611   0.4671   0.4752   0.4801
  0.4846   0.4909   0.4967   0.5010   0.5051   0.5167   0.5201   0.5278
  0.5428   0.5492   0.5503   0.5596   0.5635   0.5726   0.5784   0.5898
  0.5907   0.5944   0.6068   0.6113   0.6140   0.6156   0.6240   0.6322
  0.6426   0.6517   0.6569   0.6651   0.6762   0.6865   0.6925   0.6958
  0.6993   0.7101   0.7153   0.7253   0.7390   0.7763   0.7957   0.8040
  0.8094   0.8268   0.8299   0.8343   0.8395   0.8413   0.8436   0.8483
  0.8525   0.8554   0.8573   0.8599   0.8660   0.8713   0.8762   0.8791
  0.8908   0.8990   0.9038   0.9080   0.9120   0.9216   0.9279   0.9378
  0.9419   0.9455   0.9527   0.9570   0.9620   0.9668   0.9713   0.9815
  0.9857   0.9932   0.9995   1.0067   1.0111   1.0390   1.0450   1.0576
  1.0702   1.0833   1.1080   1.1280   1.1390   1.1639   1.1854   1.1969
  1.2095   1.2331   1.2423   1.2519   1.2592   1.2746   1.2911   1.2990
  1.3009   1.3169   1.3352   1.3483   1.3681   1.3852   1.4410   1.4684
  1.4937   1.5047   1.5085   1.5337   1.5463   1.5502   1.5619   1.5668
  1.5930   1.5983   1.6135   1.6282   1.6640   1.6693   1.6821   1.7154
  1.7510   1.7644   1.7816   1.8005   1.8213   1.8395   1.8549   1.8646
  1.8845   1.8985   1.9028   1.9169   1.9257   1.9327   1.9395   1.9483
  1.9571   1.9859   1.9947   2.0314   2.0584   2.0622   2.0739   2.0982
  2.1643   2.1753   2.1971   2.2388   2.2555   2.2650   2.2743   2.2791
  2.2935   2.2959   2.3093   2.3313   2.3384   2.3544   2.3908   2.4152
  2.4327   2.4437   2.4549   2.4691   2.4900   2.5158   2.5273   2.5380
  2.5443   2.5555   2.5742   2.5979   2.6119   2.6502   2.6669   2.6782
  2.6956   2.7036   2.7183   2.7317   2.7409   2.7494   2.7621   2.7639
  2.7800   2.7885   2.7956   2.8080   2.8259   2.8343   2.8681   2.9097
  2.9431   2.9785   3.0716   3.0791   3.0881   3.1308   3.1469   3.1688
  3.2082   3.2243   3.2354   3.2382   3.3343   3.3539   3.3964   3.4430
  3.5209   3.5672   3.6691   3.7044   3.7242   3.7855   3.9195   3.9886
  4.0506   4.0860   4.1034   4.3820   4.7931   4.8276   9.7574   9.7781
  9.8053   9.8312   9.8496  23.3811  23.5390  23.8449  23.8574  23.8888
 23.8950  23.9486  24.0236  24.0400  24.0616  24.1052  24.1530  25.8155
 25.8203  25.9021  25.9116  25.9810  26.1186  26.1495  26.1756  26.3224
 26.3927  26.5883  26.5978  26.6443  26.7943  26.8799 215.7500 215.7713
215.8051 215.8335 215.8591
 --------------------------------------------------------------

          Ground-State Mulliken Net Atomic Charges

     Atom                 Charge (a.u.)
  ----------------------------------------
      1 C                    -0.436062
      2 C                    -0.329767
      3 Cl                    0.336198
      4 C                    -0.001789
      5 H                     0.226301
      6 C                     0.112417
      7 Cl                    0.466826
      8 C                    -0.416850
      9 H                     0.230400
     10 C                    -0.287910
     11 Cl                    0.406242
     12 C                     0.230808
     13 C                    -0.633163
     14 Cl                    0.434716
     15 C                     0.311899
     16 Cl                    0.496898
     17 C                    -0.775564
     18 H                     0.198851
     19 C                    -0.495362
     20 H                     0.181521
     21 C                    -0.430318
     22 H                     0.173709
  ----------------------------------------
  Sum of atomic charges =     0.000000

 -----------------------------------------------------------------
                    Cartesian Multipole Moments
 -----------------------------------------------------------------
    Charge (ESU x 10^10)
                 0.0000
    Dipole Moment (Debye)
         X      -0.3510      Y       1.9305      Z      -1.2321
       Tot       2.3169
    Quadrupole Moments (Debye-Ang)
        XX    -132.4676     XY       5.0093     YY    -134.7760
        XZ      -4.7544     YZ      -4.1213     ZZ    -127.2899
    Octopole Moments (Debye-Ang^2)
       XXX    -240.4454    XXY      68.6828    XYY     -84.9204
       YYY     172.1791    XXZ     -25.3883    XYZ     -10.6899
       YYZ      -0.0805    XZZ     -63.1714    YZZ      65.9599
       ZZZ       4.3327
    Hexadecapole Moments (Debye-Ang^3)
      XXXX   -5595.7152   XXXY     638.3499   XXYY   -1152.1645
      XYYY     597.4100   YYYY   -1103.7761   XXXZ     682.1074
      XXYZ     -57.4938   XYYZ     252.8216   YYYZ    -111.7322
      XXZZ   -1271.5271   XYZZ     224.8410   YYZZ    -575.7345
      XZZZ     685.0428   YZZZ    -109.6744   ZZZZ   -2329.5814
 -----------------------------------------------------------------
 Calculating analytic gradient of the SCF energy
 Gradient of SCF Energy
            1           2           3           4           5           6
    1   0.0010415  -0.0004416   0.0021756  -0.0002033   0.0001322   0.0002658
    2   0.0004011  -0.0009906  -0.0091524  -0.0001176  -0.0000314   0.0000710
    3  -0.0010408  -0.0001617  -0.0050499   0.0003033  -0.0000718  -0.0000161
            7           8           9          10          11          12
    1  -0.0001395  -0.0004010   0.0001342   0.0001260   0.0002249  -0.0008816
    2  -0.0000109  -0.0000861   0.0000308   0.0014188  -0.0000259  -0.0002031
    3   0.0000934  -0.0003379   0.0000360   0.0011195  -0.0006663   0.0003259
           13          14          15          16          17          18
    1   0.0003101  -0.0015135   0.0000292  -0.0000933   0.0000950   0.0000053
    2  -0.0000897   0.0091853   0.0001171  -0.0000093   0.0000565  -0.0000670
    3   0.0010878   0.0056118  -0.0000327  -0.0000107  -0.0001193   0.0000273
           19          20          21          22
    1  -0.0002882  -0.0000358  -0.0004096  -0.0001324
    2   0.0001465   0.0000005  -0.0007688   0.0001250
    3  -0.0000419   0.0000075  -0.0011502   0.0000870
 Max gradient component =       9.185E-03
 RMS gradient           =       1.925E-03
 Gradient time:  CPU 226.87 s  wall 226.89 s
 Geometry Optimization Parameters
   NAtoms,    NIC,     NZ,  NCons,   NDum,   NFix, NCnnct, MaxDiis
       22     163      22       0       0       0       0       0

 Cartesian Hessian Update
 Hessian updated using BFGS update


** GEOMETRY OPTIMIZATION IN DELOCALIZED INTERNAL COORDINATES **
   Searching for a Minimum

   Optimization Cycle:   6

                       Coordinates (Angstroms)
     ATOM                X               Y               Z
      1  C         0.0184970829   -0.0382654969    0.0049160897
      2  C        -0.0275634431    0.1548481067    1.3969533867
      3  Cl        1.4606185481    0.3238498244    2.3024135499
      4  C        -1.2179094611    0.2291405609    2.1118508768
      5  H        -1.2033352697    0.3827567104    3.1815060041
      6  C        -2.4151430624    0.1072272111    1.4200624024
      7  Cl       -3.9297445241    0.1970487092    2.2972396079
      8  C        -2.4370907059   -0.0936130561    0.0465978750
      9  H        -3.3707457700   -0.2058104077   -0.4853135792
     10  C        -1.2265405845   -0.1640193956   -0.6343379622
     11  Cl       -1.3132445737   -0.4824400143   -2.3625663327
     12  C         1.3007442896   -0.0706966221   -0.7492051972
     13  C         2.2832351772   -1.0466211314   -0.5101737984
     14  Cl        2.0024679100   -2.2792762827    0.6866022691
     15  C         3.4799637737   -1.0265398002   -1.2373509865
     16  Cl        4.7230587760   -2.2264269758   -0.9678777697
     17  C         3.7042108440   -0.0451752506   -2.1981619342
     18  H         4.6366359274   -0.0493138309   -2.7476628483
     19  C         2.7347386751    0.9222797824   -2.4369419472
     20  H         2.9112176911    1.6889099236   -3.1815615563
     21  C         1.5452544528    0.9053916846   -1.7210208453
     22  H         0.7925818974    1.6627471818   -1.9005519857
   Point Group: c1    Number of degrees of freedom:    60


   Energy is  -2761.511580632

 Hessian updated using BFGS update

 60 Hessian modes will be used to form the next step
  Hessian Eigenvalues:
     0.016118    0.017745    0.019028    0.020915    0.020962    0.022962
     0.023587    0.023820    0.023864    0.024087    0.024095    0.024113
     0.024115    0.024135    0.024136    0.024142    0.024147    0.025525
     0.027987    0.075226    0.159994    0.159996    0.160004    0.160087
     0.160239    0.217761    0.221003    0.230446    0.235410    0.237054
     0.237373    0.249617    0.249991    0.250034    0.250205    0.252418
     0.288920    0.290357    0.300957    0.301097    0.301820    0.312354
     0.353372    0.356665    0.356665    0.356668    0.356739    0.367621
     0.412280    0.424660    0.431465    0.456459    0.461722    0.468337
     0.471765    0.478197    0.478360    0.479277    0.480740    0.555385

 Minimum search - taking simple RFO step
 Searching for Lamda that Minimizes Along All modes
 Value Taken    Lamda =  -0.00476481
 Calculated Step too Large.  Step scaled by  0.676620
 Step Taken.  Stepsize is  0.300000

                             Maximum     Tolerance    Cnvgd?
         Gradient           0.008638      0.000300      NO
         Displacement       0.223805      0.001200      NO
         Energy change     -0.003991      0.000001      NO


 New Cartesian Coordinates Obtained by Inverse Iteration

 Displacement from previous Coordinates is:  0.506835
 ----------------------------------------------------------------
             Standard Nuclear Orientation (Angstroms)
    I     Atom           X                Y                Z
 ----------------------------------------------------------------
    1      C       0.0169724448    -0.0427474558     0.0051943405
    2      C      -0.0273067641     0.1942314747     1.3892389312
    3      Cl      1.4641644826     0.4126360741     2.2816766882
    4      C      -1.2169501573     0.2721567976     2.1042814859
    5      H      -1.2048599173     0.4603536171     3.1684623399
    6      C      -2.4129557937     0.1069645198     1.4183617963
    7      Cl     -3.9275135198     0.2019439757     2.2957405279
    8      C      -2.4350676290    -0.1381511030     0.0521871262
    9      H      -3.3682254036    -0.2804213569    -0.4736241647
   10      C      -1.2242787878    -0.2098463503    -0.6286969638
   11      Cl     -1.2994110991    -0.5682767109    -2.3483101228
   12      C       1.3005614079    -0.0708138058    -0.7497836875
   13      C       2.2638608806    -1.0704038532    -0.5393088914
   14      Cl      1.9566308842    -2.3330481258     0.6217302608
   15      C       3.4623513596    -1.0485387875    -1.2627159775
   16      Cl      4.6845110362    -2.2767267966    -1.0278089369
   17      C       3.7051040444    -0.0402252135    -2.1910844403
   18      H       4.6388161295    -0.0423854047    -2.7384601233
   19      C       2.7528120607     0.9502208260    -2.4019077642
   20      H       2.9445522856     1.7356927753    -3.1227520530
   21      C       1.5608086870     0.9311375879    -1.6889818917
   22      H       0.8173310196     1.7022487465    -1.8480231612
 ----------------------------------------------------------------
 Nuclear Repulsion Energy =        1766.52938567 hartrees
 There are       81 alpha and       81 beta electrons
 Applying Cartesian multipole field
    Component          Value
    ---------          -----
     (2,0,0)        1.00000E-11
     (0,2,0)        2.00000E-11
     (0,0,2)       -3.00000E-11
 Nucleus-field energy     =     0.0000000061 hartrees
 Requested basis set is 6-311++G(d,p)
 There are 162 shells and 449 basis functions
 A cutoff of  1.0D-15 yielded  10254 shell pairs
 There are     85415 function pairs (     91869 Cartesian)
 Smallest overlap matrix eigenvalue = 2.44E-07
 Linear dependence detected in AO basis
 Number of orthogonalized atomic orbitals = 444
 Maximum deviation from orthogonality = 2.348E-10
 Guess from superposition of atomic densities
 Warning:  Energy on first SCF cycle will be non-variational
 SAD guess density has 162.000000 electrons

 -----------------------------------------------------------------------
  General SCF calculation program by
  Eric Jon Sundstrom, Paul Horn, Yuezhi Mao, Dmitri Zuev, Alec White,
  David Stuck, Shaama M.S., Shane Yost, Joonho Lee, David Small,
  Daniel Levine, Susi Lehtola, Hugh Burton, Evgeny Epifanovsky,
  Bang C. Huynh
 -----------------------------------------------------------------------
 Exchange:     0.2000 Hartree-Fock + 0.0800 Slater + 0.7200 B88
 Correlation:  0.1900 VWN1RPA + 0.8100 LYP
 Using SG-1 standard quadrature grid
 A restricted SCF calculation will be
 performed using DIIS
 SCF converges when DIIS error is below 1.0e-08
 ---------------------------------------
  Cycle       Energy         DIIS error
 ---------------------------------------
    1   -2765.5064741823      2.92e-02  
    2   -2761.3598799743      2.45e-03  
    3   -2761.2493639479      3.12e-03  
    4   -2761.5034346645      6.15e-04  
    5   -2761.5117541747      3.03e-04  
    6   -2761.5139771612      9.42e-05  
    7   -2761.5141768186      2.12e-05  
    8   -2761.5141837375      1.18e-05  
    9   -2761.5141872882      3.25e-06  
   10   -2761.5141875454      1.07e-06  
   11   -2761.5141875717      2.89e-07  
   12   -2761.5141875733      1.48e-07  
   13   -2761.5141875740      4.21e-08  
   14   -2761.5141875739      1.01e-08  
   15   -2761.5141875741      4.96e-09  Convergence criterion met
 ---------------------------------------
 SCF time:   CPU 674.82s  wall 675.00s 
 SCF   energy in the final basis set =    -2761.5141875741
 Total energy in the final basis set =    -2761.5141875741

 --------------------------------------------------------------

                    Orbital Energies (a.u.)
 --------------------------------------------------------------

 Alpha MOs
 -- Occupied --
********-101.5742-101.5707-101.5674-101.5668 -10.2732 -10.2719 -10.2701
-10.2650 -10.2621 -10.2343 -10.2264 -10.2172 -10.2169 -10.2085 -10.2055
-10.2040  -9.4897  -9.4889  -9.4857  -9.4820  -9.4819  -7.2544  -7.2535
 -7.2505  -7.2468  -7.2467  -7.2445  -7.2440  -7.2437  -7.2432  -7.2405
 -7.2399  -7.2368  -7.2366  -7.2362  -7.2360  -0.9479  -0.9296  -0.8981
 -0.8966  -0.8718  -0.8594  -0.8334  -0.7997  -0.7653  -0.7512  -0.7470
 -0.6574  -0.6387  -0.6236  -0.6157  -0.5548  -0.5344  -0.5264  -0.5108
 -0.4919  -0.4794  -0.4647  -0.4605  -0.4561  -0.4442  -0.4349  -0.4242
 -0.4104  -0.3991  -0.3953  -0.3855  -0.3830  -0.3617  -0.3543  -0.3414
 -0.3398  -0.3366  -0.3283  -0.3250  -0.3167  -0.2860  -0.2742  -0.2660
 -0.2635
 -- Virtual --
 -0.0650  -0.0557  -0.0419  -0.0361  -0.0325  -0.0183  -0.0103   0.0006
  0.0103   0.0119   0.0126   0.0151   0.0251   0.0293   0.0398   0.0436
  0.0500   0.0541   0.0555   0.0624   0.0684   0.0728   0.0816   0.0826
  0.0862   0.0873   0.0902   0.0950   0.0987   0.0993   0.1046   0.1074
  0.1125   0.1152   0.1155   0.1183   0.1199   0.1221   0.1263   0.1288
  0.1296   0.1337   0.1351   0.1369   0.1429   0.1467   0.1517   0.1558
  0.1586   0.1660   0.1699   0.1732   0.1795   0.1837   0.1874   0.1904
  0.1916   0.2022   0.2052   0.2094   0.2137   0.2179   0.2219   0.2266
  0.2308   0.2346   0.2363   0.2435   0.2541   0.2548   0.2550   0.2583
  0.2611   0.2660   0.2663   0.2687   0.2721   0.2758   0.2822   0.2845
  0.2905   0.2912   0.3017   0.3047   0.3118   0.3128   0.3214   0.3258
  0.3359   0.3382   0.3493   0.3531   0.3703   0.3985   0.4074   0.4300
  0.4358   0.4483   0.4511   0.4514   0.4611   0.4686   0.4772   0.4801
  0.4828   0.4888   0.4961   0.5052   0.5085   0.5161   0.5196   0.5288
  0.5427   0.5482   0.5500   0.5604   0.5634   0.5739   0.5790   0.5911
  0.5916   0.5962   0.6063   0.6120   0.6142   0.6189   0.6258   0.6332
  0.6453   0.6519   0.6612   0.6645   0.6729   0.6884   0.6937   0.6942
  0.7027   0.7080   0.7149   0.7251   0.7387   0.7762   0.7973   0.8026
  0.8111   0.8274   0.8311   0.8339   0.8421   0.8423   0.8443   0.8473
  0.8543   0.8555   0.8565   0.8607   0.8657   0.8703   0.8751   0.8818
  0.8892   0.8962   0.9027   0.9082   0.9099   0.9173   0.9275   0.9356
  0.9422   0.9455   0.9525   0.9580   0.9639   0.9684   0.9710   0.9833
  0.9842   0.9942   0.9980   1.0103   1.0127   1.0371   1.0440   1.0548
  1.0675   1.0812   1.1119   1.1315   1.1432   1.1650   1.1855   1.2003
  1.2135   1.2339   1.2422   1.2520   1.2617   1.2712   1.2897   1.2998
  1.3042   1.3175   1.3351   1.3481   1.3683   1.3903   1.4413   1.4655
  1.4921   1.5038   1.5084   1.5361   1.5482   1.5499   1.5616   1.5682
  1.5931   1.5977   1.6128   1.6292   1.6631   1.6686   1.6833   1.7154
  1.7513   1.7649   1.7791   1.8028   1.8211   1.8347   1.8529   1.8621
  1.8821   1.8956   1.9034   1.9201   1.9292   1.9335   1.9385   1.9485
  1.9591   1.9911   1.9988   2.0306   2.0582   2.0623   2.0736   2.0977
  2.1657   2.1762   2.1952   2.2374   2.2554   2.2643   2.2718   2.2822
  2.2918   2.2967   2.3062   2.3321   2.3382   2.3562   2.3919   2.4180
  2.4389   2.4437   2.4550   2.4687   2.4828   2.5116   2.5275   2.5368
  2.5444   2.5565   2.5717   2.5956   2.6118   2.6481   2.6691   2.6813
  2.6968   2.7042   2.7191   2.7318   2.7402   2.7474   2.7597   2.7655
  2.7797   2.7880   2.7926   2.8110   2.8255   2.8349   2.8644   2.9080
  2.9474   2.9816   3.0750   3.0810   3.0903   3.1293   3.1467   3.1692
  3.2089   3.2243   3.2351   3.2395   3.3337   3.3546   3.3968   3.4462
  3.5212   3.5693   3.6726   3.7042   3.7253   3.7857   3.9207   3.9896
  4.0506   4.0864   4.1032   4.3727   4.7949   4.8283   9.7598   9.7791
  9.8065   9.8231   9.8576  23.3828  23.5388  23.8463  23.8577  23.8890
 23.8960  23.9503  24.0244  24.0397  24.0668  24.1060  24.1537  25.8144
 25.8188  25.8998  25.9102  25.9720  26.1185  26.1529  26.1899  26.3026
 26.3887  26.5878  26.5970  26.6528  26.7932  26.8681 215.7523 215.7724
215.8063 215.8238 215.8691
 --------------------------------------------------------------

          Ground-State Mulliken Net Atomic Charges

     Atom                 Charge (a.u.)
  ----------------------------------------
      1 C                    -0.432393
      2 C                    -0.357261
      3 Cl                    0.323529
      4 C                     0.045800
      5 H                     0.226236
      6 C                     0.131134
      7 Cl                    0.470082
      8 C                    -0.386636
      9 H                     0.231769
     10 C                    -0.303426
     11 Cl                    0.405445
     12 C                     0.227061
     13 C                    -0.740005
     14 Cl                    0.427162
     15 C                     0.346924
     16 Cl                    0.504791
     17 C                    -0.744200
     18 H                     0.200798
     19 C                    -0.529840
     20 H                     0.180967
     21 C                    -0.403131
     22 H                     0.175196
  ----------------------------------------
  Sum of atomic charges =     0.000000

 -----------------------------------------------------------------
                    Cartesian Multipole Moments
 -----------------------------------------------------------------
    Charge (ESU x 10^10)
                 0.0000
    Dipole Moment (Debye)
         X      -0.3287      Y       1.9854      Z      -1.2000
       Tot       2.3430
    Quadrupole Moments (Debye-Ang)
        XX    -132.2670     XY       5.1909     YY    -134.5952
        XZ      -4.7124     YZ      -4.0276     ZZ    -127.5800
    Octopole Moments (Debye-Ang^2)
       XXX    -237.0211    XXY      69.9056    XYY     -83.8818
       YYY     175.8011    XXZ     -23.9705    XYZ     -11.0150
       YYZ       1.3791    XZZ     -62.9970    YZZ      67.6235
       ZZZ       9.8495
    Hexadecapole Moments (Debye-Ang^3)
      XXXX   -5544.9357   XXXY     635.4318   XXYY   -1152.3314
      XYYY     590.7659   YYYY   -1158.6598   XXXZ     699.0547
      XXYZ     -67.6189   XYYZ     257.7516   YYYZ    -143.8057
      XXZZ   -1262.0316   XYZZ     223.3933   YYZZ    -581.2278
      XZZZ     705.6613   YZZZ    -135.7192   ZZZZ   -2313.6691
 -----------------------------------------------------------------
 Calculating analytic gradient of the SCF energy
 Gradient of SCF Energy
            1           2           3           4           5           6
    1   0.0003051  -0.0005002   0.0015557   0.0000147   0.0000605   0.0003170
    2  -0.0000022  -0.0006836  -0.0058615   0.0000130  -0.0000024  -0.0000020
    3  -0.0006191  -0.0004947  -0.0029787   0.0002454  -0.0000445  -0.0001855
            7           8           9          10          11          12
    1  -0.0001554  -0.0003396   0.0000679   0.0000797   0.0002270  -0.0000766
    2   0.0000354   0.0000085   0.0000036   0.0009016   0.0000093   0.0001098
    3   0.0001026  -0.0002168   0.0000270   0.0009955  -0.0005549   0.0000067
           13          14          15          16          17          18
    1   0.0000581  -0.0008312  -0.0000026  -0.0000736  -0.0000191   0.0000112
    2   0.0001504   0.0056637   0.0000930  -0.0000275   0.0001003  -0.0000653
    3   0.0007336   0.0036716  -0.0000136  -0.0000063  -0.0000669   0.0000192
           19          20          21          22
    1  -0.0001216   0.0000155  -0.0003603  -0.0002321
    2   0.0000698  -0.0000233  -0.0004396  -0.0000509
    3  -0.0000592   0.0000004  -0.0006273   0.0000655
 Max gradient component =       5.861E-03
 RMS gradient           =       1.214E-03
 Gradient time:  CPU 228.27 s  wall 228.29 s
 Geometry Optimization Parameters
   NAtoms,    NIC,     NZ,  NCons,   NDum,   NFix, NCnnct, MaxDiis
       22     163      22       0       0       0       0       0

 Cartesian Hessian Update
 Hessian updated using BFGS update


** GEOMETRY OPTIMIZATION IN DELOCALIZED INTERNAL COORDINATES **
   Searching for a Minimum

   Optimization Cycle:   7

                       Coordinates (Angstroms)
     ATOM                X               Y               Z
      1  C         0.0169724448   -0.0427474558    0.0051943405
      2  C        -0.0273067641    0.1942314747    1.3892389312
      3  Cl        1.4641644826    0.4126360741    2.2816766882
      4  C        -1.2169501573    0.2721567976    2.1042814859
      5  H        -1.2048599173    0.4603536171    3.1684623399
      6  C        -2.4129557937    0.1069645198    1.4183617963
      7  Cl       -3.9275135198    0.2019439757    2.2957405279
      8  C        -2.4350676290   -0.1381511030    0.0521871262
      9  H        -3.3682254036   -0.2804213569   -0.4736241647
     10  C        -1.2242787878   -0.2098463503   -0.6286969638
     11  Cl       -1.2994110991   -0.5682767109   -2.3483101228
     12  C         1.3005614079   -0.0708138058   -0.7497836875
     13  C         2.2638608806   -1.0704038532   -0.5393088914
     14  Cl        1.9566308842   -2.3330481258    0.6217302608
     15  C         3.4623513596   -1.0485387875   -1.2627159775
     16  Cl        4.6845110362   -2.2767267966   -1.0278089369
     17  C         3.7051040444   -0.0402252135   -2.1910844403
     18  H         4.6388161295   -0.0423854047   -2.7384601233
     19  C         2.7528120607    0.9502208260   -2.4019077642
     20  H         2.9445522856    1.7356927753   -3.1227520530
     21  C         1.5608086870    0.9311375879   -1.6889818917
     22  H         0.8173310196    1.7022487465   -1.8480231612
   Point Group: c1    Number of degrees of freedom:    60


   Energy is  -2761.514187574

 Hessian updated using BFGS update

 60 Hessian modes will be used to form the next step
  Hessian Eigenvalues:
     0.012264    0.017789    0.018887    0.020892    0.020940    0.022566
     0.022983    0.023630    0.023847    0.023882    0.024091    0.024098
     0.024114    0.024116    0.024136    0.024137    0.024144    0.024155
     0.028026    0.074748    0.159995    0.159996    0.160010    0.160086
     0.160252    0.217842    0.221000    0.230456    0.235396    0.237042
     0.237376    0.249606    0.250000    0.250021    0.250235    0.252422
     0.288941    0.290298    0.300933    0.301095    0.301714    0.312457
     0.353352    0.356665    0.356666    0.356668    0.356737    0.367571
     0.412280    0.424672    0.431466    0.456422    0.461724    0.468340
     0.471800    0.478202    0.478369    0.479292    0.480746    0.554883

 Minimum search - taking simple RFO step
 Searching for Lamda that Minimizes Along All modes
 Value Taken    Lamda =  -0.00297170
 Calculated Step too Large.  Step scaled by  0.697466
 Step Taken.  Stepsize is  0.300000

                             Maximum     Tolerance    Cnvgd?
         Gradient           0.005522      0.000300      NO
         Displacement       0.225511      0.001200      NO
         Energy change     -0.002607      0.000001      NO


 New Cartesian Coordinates Obtained by Inverse Iteration

 Displacement from previous Coordinates is:  0.512645
 ----------------------------------------------------------------
             Standard Nuclear Orientation (Angstroms)
    I     Atom           X                Y                Z
 ----------------------------------------------------------------
    1      C       0.0152512872    -0.0397450739     0.0047792027
    2      C      -0.0282067110     0.2379978713     1.3803608782
    3      Cl      1.4647396083     0.5088908853     2.2572772916
    4      C      -1.2172381409     0.3132586354     2.0964038686
    5      H      -1.2079872094     0.5326352110     3.1546630892
    6      C      -2.4110426479     0.1024597131     1.4183294396
    7      Cl     -3.9251934550     0.1919980991     2.2971571767
    8      C      -2.4319305267    -0.1830505725     0.0599857722
    9      H      -3.3637211855    -0.3581752277    -0.4584926351
   10      C      -1.2213694352    -0.2499333881    -0.6223569470
   11      Cl     -1.2850739939    -0.6512083154    -2.3311718166
   12      C       1.2995130752    -0.0669181387    -0.7513105807
   13      C       2.2416057697    -1.0908281322    -0.5692693620
   14      Cl      1.9055857287    -2.3800904422     0.5563135077
   15      C       3.4422586521    -1.0708524889    -1.2884866187
   16      Cl      4.6409861561    -2.3274636476    -1.0861277210
   17      C       3.7063534986    -0.0390251379    -2.1850840918
   18      H       4.6415031213    -0.0416855450    -2.7300246135
   19      C       2.7738146052     0.9752000609    -2.3681429593
   20      H       2.9828716367     1.7778380812    -3.0648970906
   21      C       1.5792995324     0.9580272311    -1.6583236050
   22      H       0.8498882847     1.7466717525    -1.7961668662
 ----------------------------------------------------------------
 Nuclear Repulsion Energy =        1765.40773559 hartrees
 There are       81 alpha and       81 beta electrons
 Applying Cartesian multipole field
    Component          Value
    ---------          -----
     (2,0,0)        1.00000E-11
     (0,2,0)        2.00000E-11
     (0,0,2)       -3.00000E-11
 Nucleus-field energy     =     0.0000000071 hartrees
 Requested basis set is 6-311++G(d,p)
 There are 162 shells and 449 basis functions
 A cutoff of  1.0D-15 yielded  10254 shell pairs
 There are     85426 function pairs (     91879 Cartesian)
 Smallest overlap matrix eigenvalue = 2.34E-07
 Linear dependence detected in AO basis
 Number of orthogonalized atomic orbitals = 444
 Maximum deviation from orthogonality = 3.332E-10
 Guess from superposition of atomic densities
 Warning:  Energy on first SCF cycle will be non-variational
 SAD guess density has 162.000000 electrons

 -----------------------------------------------------------------------
  General SCF calculation program by
  Eric Jon Sundstrom, Paul Horn, Yuezhi Mao, Dmitri Zuev, Alec White,
  David Stuck, Shaama M.S., Shane Yost, Joonho Lee, David Small,
  Daniel Levine, Susi Lehtola, Hugh Burton, Evgeny Epifanovsky,
  Bang C. Huynh
 -----------------------------------------------------------------------
 Exchange:     0.2000 Hartree-Fock + 0.0800 Slater + 0.7200 B88
 Correlation:  0.1900 VWN1RPA + 0.8100 LYP
 Using SG-1 standard quadrature grid
 A restricted SCF calculation will be
 performed using DIIS
 SCF converges when DIIS error is below 1.0e-08
 ---------------------------------------
  Cycle       Energy         DIIS error
 ---------------------------------------
    1   -2765.5020250702      2.92e-02  
    2   -2761.3615270572      2.45e-03  
    3   -2761.2515565108      3.12e-03  
    4   -2761.5051390516      6.14e-04  
    5   -2761.5134119683      3.01e-04  
    6   -2761.5156165577      9.35e-05  
    7   -2761.5158135635      2.01e-05  
    8   -2761.5158197026      1.12e-05  
    9   -2761.5158228694      3.23e-06  
   10   -2761.5158231237      1.07e-06  
   11   -2761.5158231503      2.66e-07  
   12   -2761.5158231516      1.46e-07  
   13   -2761.5158231521      4.24e-08  
   14   -2761.5158231522      1.01e-08  
   15   -2761.5158231524      5.07e-09  Convergence criterion met
 ---------------------------------------
 SCF time:   CPU 673.88s  wall 674.00s 
 SCF   energy in the final basis set =    -2761.5158231524
 Total energy in the final basis set =    -2761.5158231524

 --------------------------------------------------------------

                    Orbital Energies (a.u.)
 --------------------------------------------------------------

 Alpha MOs
 -- Occupied --
********-101.5741-101.5714-101.5675-101.5673 -10.2729 -10.2719 -10.2701
-10.2649 -10.2622 -10.2338 -10.2261 -10.2171 -10.2169 -10.2085 -10.2056
-10.2041  -9.4896  -9.4888  -9.4863  -9.4823  -9.4821  -7.2543  -7.2534
 -7.2511  -7.2471  -7.2469  -7.2444  -7.2439  -7.2437  -7.2432  -7.2411
 -7.2405  -7.2370  -7.2369  -7.2365  -7.2363  -0.9477  -0.9296  -0.8981
 -0.8965  -0.8719  -0.8592  -0.8334  -0.7995  -0.7654  -0.7513  -0.7469
 -0.6572  -0.6382  -0.6243  -0.6156  -0.5546  -0.5342  -0.5264  -0.5116
 -0.4917  -0.4794  -0.4649  -0.4603  -0.4561  -0.4438  -0.4346  -0.4243
 -0.4105  -0.3984  -0.3948  -0.3854  -0.3827  -0.3608  -0.3537  -0.3413
 -0.3399  -0.3377  -0.3285  -0.3254  -0.3182  -0.2841  -0.2743  -0.2670
 -0.2642
 -- Virtual --
 -0.0628  -0.0558  -0.0417  -0.0382  -0.0328  -0.0183  -0.0104   0.0006
  0.0105   0.0119   0.0125   0.0146   0.0251   0.0292   0.0395   0.0435
  0.0501   0.0542   0.0562   0.0622   0.0680   0.0714   0.0818   0.0828
  0.0864   0.0873   0.0904   0.0950   0.0984   0.0989   0.1046   0.1073
  0.1128   0.1145   0.1156   0.1190   0.1199   0.1219   0.1255   0.1285
  0.1296   0.1332   0.1349   0.1367   0.1428   0.1464   0.1514   0.1557
  0.1580   0.1662   0.1703   0.1731   0.1788   0.1829   0.1880   0.1898
  0.1921   0.2023   0.2039   0.2094   0.2135   0.2174   0.2234   0.2273
  0.2313   0.2341   0.2352   0.2430   0.2519   0.2546   0.2565   0.2566
  0.2626   0.2665   0.2684   0.2697   0.2721   0.2747   0.2824   0.2833
  0.2899   0.2917   0.3016   0.3040   0.3096   0.3134   0.3200   0.3263
  0.3360   0.3380   0.3500   0.3519   0.3699   0.3980   0.4076   0.4305
  0.4368   0.4483   0.4496   0.4515   0.4605   0.4705   0.4771   0.4792
  0.4838   0.4871   0.4974   0.5060   0.5132   0.5160   0.5193   0.5296
  0.5427   0.5468   0.5498   0.5609   0.5638   0.5747   0.5799   0.5896
  0.5917   0.6000   0.6055   0.6116   0.6152   0.6195   0.6292   0.6342
  0.6478   0.6525   0.6613   0.6663   0.6681   0.6874   0.6916   0.6976
  0.7041   0.7075   0.7133   0.7248   0.7378   0.7759   0.7983   0.8023
  0.8124   0.8279   0.8316   0.8342   0.8422   0.8437   0.8443   0.8473
  0.8537   0.8551   0.8588   0.8617   0.8654   0.8708   0.8737   0.8826
  0.8893   0.8952   0.8993   0.9068   0.9102   0.9156   0.9272   0.9352
  0.9434   0.9452   0.9531   0.9590   0.9652   0.9690   0.9739   0.9819
  0.9861   0.9936   0.9964   1.0139   1.0161   1.0357   1.0433   1.0532
  1.0656   1.0792   1.1158   1.1314   1.1477   1.1683   1.1855   1.2029
  1.2184   1.2357   1.2421   1.2519   1.2604   1.2690   1.2869   1.2997
  1.3098   1.3180   1.3339   1.3483   1.3669   1.3960   1.4377   1.4625
  1.4890   1.5015   1.5101   1.5390   1.5491   1.5514   1.5615   1.5700
  1.5923   1.5974   1.6122   1.6296   1.6608   1.6684   1.6847   1.7156
  1.7523   1.7657   1.7765   1.8050   1.8207   1.8305   1.8490   1.8605
  1.8793   1.8926   1.9043   1.9222   1.9315   1.9341   1.9373   1.9488
  1.9610   1.9952   2.0034   2.0299   2.0578   2.0626   2.0727   2.0974
  2.1675   2.1771   2.1932   2.2362   2.2563   2.2639   2.2688   2.2865
  2.2892   2.3019   2.3051   2.3274   2.3413   2.3571   2.3915   2.4202
  2.4425   2.4442   2.4571   2.4684   2.4755   2.5081   2.5291   2.5361
  2.5443   2.5566   2.5687   2.5922   2.6139   2.6452   2.6717   2.6854
  2.6978   2.7052   2.7195   2.7322   2.7388   2.7451   2.7586   2.7667
  2.7789   2.7878   2.7902   2.8163   2.8258   2.8355   2.8604   2.9060
  2.9516   2.9837   3.0792   3.0837   3.0931   3.1279   3.1460   3.1700
  3.2096   3.2239   3.2329   3.2430   3.3325   3.3551   3.3972   3.4499
  3.5216   3.5718   3.6760   3.7039   3.7266   3.7864   3.9217   3.9908
  4.0507   4.0864   4.1031   4.3647   4.7968   4.8279   9.7624   9.7802
  9.8080   9.8171   9.8567  23.3847  23.5389  23.8471  23.8579  23.8891
 23.8962  23.9516  24.0246  24.0392  24.0712  24.1068  24.1544  25.8143
 25.8180  25.8990  25.9232  25.9599  26.1187  26.1542  26.2116  26.2715
 26.3926  26.5858  26.5974  26.6604  26.7850  26.8696 215.7549 215.7737
215.8064 215.8193 215.8675
 --------------------------------------------------------------

          Ground-State Mulliken Net Atomic Charges

     Atom                 Charge (a.u.)
  ----------------------------------------
      1 C                    -0.439301
      2 C                    -0.366764
      3 Cl                    0.333807
      4 C                     0.038914
      5 H                     0.226262
      6 C                     0.157794
      7 Cl                    0.473380
      8 C                    -0.339792
      9 H                     0.233005
     10 C                    -0.322115
     11 Cl                    0.415939
     12 C                     0.188754
     13 C                    -0.861584
     14 Cl                    0.450752
     15 C                     0.399931
     16 Cl                    0.508592
     17 C                    -0.709080
     18 H                     0.202521
     19 C                    -0.563501
     20 H                     0.180237
     21 C                    -0.384592
     22 H                     0.176839
  ----------------------------------------
  Sum of atomic charges =     0.000000

 -----------------------------------------------------------------
                    Cartesian Multipole Moments
 -----------------------------------------------------------------
    Charge (ESU x 10^10)
                -0.0000
    Dipole Moment (Debye)
         X      -0.2997      Y       2.0334      Z      -1.1643
       Tot       2.3622
    Quadrupole Moments (Debye-Ang)
        XX    -132.0401     XY       5.3695     YY    -134.4218
        XZ      -4.6748     YZ      -3.9389     ZZ    -127.8668
    Octopole Moments (Debye-Ang^2)
       XXX    -233.0071    XXY      71.0092    XYY     -82.7543
       YYY     179.2912    XXZ     -22.5527    XYZ     -11.3417
       YYZ       2.8227    XZZ     -62.6184    YZZ      69.0290
       ZZZ      15.2226
    Hexadecapole Moments (Debye-Ang^3)
      XXXX   -5488.4995   XXXY     628.3393   XXYY   -1151.7397
      XYYY     580.2720   YYYY   -1214.7272   XXXZ     716.5008
      XXYZ     -77.5069   XYYZ     263.0499   YYYZ    -174.9670
      XXZZ   -1251.4637   XYZZ     220.3424   YYZZ    -587.0766
      XZZZ     727.0394   YZZZ    -161.3730   ZZZZ   -2298.3849
 -----------------------------------------------------------------
 Calculating analytic gradient of the SCF energy
 Gradient of SCF Energy
            1           2           3           4           5           6
    1  -0.0003602  -0.0004042   0.0010966   0.0001375  -0.0000080   0.0002053
    2  -0.0001840  -0.0003470  -0.0035835   0.0000614   0.0000078   0.0000119
    3  -0.0003108  -0.0005106  -0.0016276   0.0001582  -0.0000221  -0.0001912
            7           8           9          10          11          12
    1  -0.0001318  -0.0001800   0.0000260   0.0002148   0.0002495   0.0003239
    2   0.0000224   0.0000323  -0.0000344   0.0006615   0.0000066   0.0001791
    3   0.0000858  -0.0000207   0.0000171   0.0004544  -0.0002420  -0.0001900
           13          14          15          16          17          18
    1  -0.0000626  -0.0003907  -0.0000406  -0.0000334  -0.0000740   0.0000089
    2   0.0003419   0.0030940  -0.0000139  -0.0000122   0.0001367  -0.0000309
    3   0.0003800   0.0023329   0.0000617   0.0000054  -0.0000420   0.0000097
           19          20          21          22
    1   0.0000011   0.0000402  -0.0003999  -0.0002185
    2   0.0000102  -0.0000290  -0.0002710  -0.0000601
    3  -0.0000651   0.0000096  -0.0002961   0.0000036
 Max gradient component =       3.584E-03
 RMS gradient           =       7.232E-04
 Gradient time:  CPU 228.09 s  wall 228.10 s
 Geometry Optimization Parameters
   NAtoms,    NIC,     NZ,  NCons,   NDum,   NFix, NCnnct, MaxDiis
       22     163      22       0       0       0       0       0

 Cartesian Hessian Update
 Hessian updated using BFGS update


** GEOMETRY OPTIMIZATION IN DELOCALIZED INTERNAL COORDINATES **
   Searching for a Minimum

   Optimization Cycle:   8

                       Coordinates (Angstroms)
     ATOM                X               Y               Z
      1  C         0.0152512872   -0.0397450739    0.0047792027
      2  C        -0.0282067110    0.2379978713    1.3803608782
      3  Cl        1.4647396083    0.5088908853    2.2572772916
      4  C        -1.2172381409    0.3132586354    2.0964038686
      5  H        -1.2079872094    0.5326352110    3.1546630892
      6  C        -2.4110426479    0.1024597131    1.4183294396
      7  Cl       -3.9251934550    0.1919980991    2.2971571767
      8  C        -2.4319305267   -0.1830505725    0.0599857722
      9  H        -3.3637211855   -0.3581752277   -0.4584926351
     10  C        -1.2213694352   -0.2499333881   -0.6223569470
     11  Cl       -1.2850739939   -0.6512083154   -2.3311718166
     12  C         1.2995130752   -0.0669181387   -0.7513105807
     13  C         2.2416057697   -1.0908281322   -0.5692693620
     14  Cl        1.9055857287   -2.3800904422    0.5563135077
     15  C         3.4422586521   -1.0708524889   -1.2884866187
     16  Cl        4.6409861561   -2.3274636476   -1.0861277210
     17  C         3.7063534986   -0.0390251379   -2.1850840918
     18  H         4.6415031213   -0.0416855450   -2.7300246135
     19  C         2.7738146052    0.9752000609   -2.3681429593
     20  H         2.9828716367    1.7778380812   -3.0648970906
     21  C         1.5792995324    0.9580272311   -1.6583236050
     22  H         0.8498882847    1.7466717525   -1.7961668662
   Point Group: c1    Number of degrees of freedom:    60


   Energy is  -2761.515823152

 Hessian updated using BFGS update

 60 Hessian modes will be used to form the next step
  Hessian Eigenvalues:
     0.008882    0.017815    0.018780    0.020852    0.020933    0.021999
     0.023022    0.023632    0.023842    0.023872    0.024090    0.024097
     0.024114    0.024116    0.024136    0.024138    0.024144    0.024152
     0.028022    0.074562    0.159995    0.159997    0.160006    0.160093
     0.160232    0.217791    0.221000    0.230496    0.235401    0.237025
     0.237376    0.249534    0.249977    0.250021    0.250362    0.252451
     0.288969    0.290210    0.300929    0.301094    0.301639    0.312581
     0.353355    0.356665    0.356666    0.356668    0.356738    0.367560
     0.412279    0.424645    0.431463    0.456395    0.461726    0.468340
     0.471804    0.478202    0.478378    0.479293    0.480746    0.554279

 Minimum search - taking simple RFO step
 Searching for Lamda that Minimizes Along All modes
 Value Taken    Lamda =  -0.00162663
 Calculated Step too Large.  Step scaled by  0.772687
 Step Taken.  Stepsize is  0.300000

                             Maximum     Tolerance    Cnvgd?
         Gradient           0.003331      0.000300      NO
         Displacement       0.226417      0.001200      NO
         Energy change     -0.001636      0.000001      NO


 New Cartesian Coordinates Obtained by Inverse Iteration

 Displacement from previous Coordinates is:  0.517885
 ----------------------------------------------------------------
             Standard Nuclear Orientation (Angstroms)
    I     Atom           X                Y                Z
 ----------------------------------------------------------------
    1      C       0.0138388749    -0.0332846513     0.0039404284
    2      C      -0.0305256088     0.2829734685     1.3704298312
    3      Cl      1.4612875580     0.6129866590     2.2291767609
    4      C      -1.2189368654     0.3510046303     2.0881271403
    5      H      -1.2128980919     0.6003214700     3.1397844440
    6      C      -2.4092628665     0.0934311307     1.4194450461
    7      Cl     -3.9227251013     0.1740984057     2.3001885863
    8      C      -2.4277810995    -0.2293908553     0.0693948823
    9      H      -3.3573135805    -0.4368959863    -0.4412531374
   10      C      -1.2176201073    -0.2885347272    -0.6148167767
   11      Cl     -1.2708332333    -0.7287383922    -2.3128359965
   12      C       1.2987362069    -0.0596116776    -0.7523566877
   13      C       2.2183184428    -1.1074125057    -0.5985090746
   14      Cl      1.8515949962    -2.4194857477     0.4922586374
   15      C       3.4207367966    -1.0924935684    -1.3144527237
   16      Cl      4.5928370034    -2.3786268296    -1.1451998449
   17      C       3.7078015337    -0.0405949596    -2.1804281351
   18      H       4.6437379702    -0.0466531998    -2.7240006378
   19      C       2.7972190803     0.9979330411    -2.3349659246
   20      H       3.0244298468     1.8156247179    -3.0082103985
   21      C       1.6008862149     0.9859150786    -1.6272213948
   22      H       0.8883796809     1.7934359299    -1.7430797059
 ----------------------------------------------------------------
 Nuclear Repulsion Energy =        1764.67279608 hartrees
 There are       81 alpha and       81 beta electrons
 Applying Cartesian multipole field
    Component          Value
    ---------          -----
     (2,0,0)        1.00000E-11
     (0,2,0)        2.00000E-11
     (0,0,2)       -3.00000E-11
 Nucleus-field energy     =     0.0000000080 hartrees
 Requested basis set is 6-311++G(d,p)
 There are 162 shells and 449 basis functions
 A cutoff of  1.0D-15 yielded  10258 shell pairs
 There are     85442 function pairs (     91897 Cartesian)
 Smallest overlap matrix eigenvalue = 2.22E-07
 Linear dependence detected in AO basis
 Number of orthogonalized atomic orbitals = 444
 Maximum deviation from orthogonality = 2.240E-10
 Guess from superposition of atomic densities
 Warning:  Energy on first SCF cycle will be non-variational
 SAD guess density has 162.000000 electrons

 -----------------------------------------------------------------------
  General SCF calculation program by
  Eric Jon Sundstrom, Paul Horn, Yuezhi Mao, Dmitri Zuev, Alec White,
  David Stuck, Shaama M.S., Shane Yost, Joonho Lee, David Small,
  Daniel Levine, Susi Lehtola, Hugh Burton, Evgeny Epifanovsky,
  Bang C. Huynh
 -----------------------------------------------------------------------
 Exchange:     0.2000 Hartree-Fock + 0.0800 Slater + 0.7200 B88
 Correlation:  0.1900 VWN1RPA + 0.8100 LYP
 Using SG-1 standard quadrature grid
 A restricted SCF calculation will be
 performed using DIIS
 SCF converges when DIIS error is below 1.0e-08
 ---------------------------------------
  Cycle       Energy         DIIS error
 ---------------------------------------
    1   -2765.4995758250      2.92e-02  
    2   -2761.3624747231      2.45e-03  
    3   -2761.2529420707      3.11e-03  
    4   -2761.5061767449      6.12e-04  
    5   -2761.5144026237      3.00e-04  
    6   -2761.5165908050      9.29e-05  
    7   -2761.5167858907      1.92e-05  
    8   -2761.5167914779      1.06e-05  
    9   -2761.5167942535      3.20e-06  
   10   -2761.5167945044      1.08e-06  
   11   -2761.5167945312      2.42e-07  
   12   -2761.5167945323      1.40e-07  
   13   -2761.5167945328      4.34e-08  
   14   -2761.5167945329      1.02e-08  
   15   -2761.5167945328      5.17e-09  Convergence criterion met
 ---------------------------------------
 SCF time:   CPU 671.69s  wall 672.00s 
 SCF   energy in the final basis set =    -2761.5167945328
 Total energy in the final basis set =    -2761.5167945328

 --------------------------------------------------------------

                    Orbital Energies (a.u.)
 --------------------------------------------------------------

 Alpha MOs
 -- Occupied --
********-101.5740-101.5720-101.5677-101.5676 -10.2726 -10.2718 -10.2701
-10.2648 -10.2623 -10.2333 -10.2259 -10.2171 -10.2169 -10.2085 -10.2056
-10.2042  -9.4895  -9.4887  -9.4868  -9.4826  -9.4822  -7.2542  -7.2533
 -7.2516  -7.2474  -7.2470  -7.2444  -7.2438  -7.2436  -7.2431  -7.2416
 -7.2410  -7.2373  -7.2370  -7.2368  -7.2364  -0.9476  -0.9296  -0.8981
 -0.8965  -0.8721  -0.8591  -0.8334  -0.7993  -0.7654  -0.7513  -0.7469
 -0.6571  -0.6376  -0.6248  -0.6155  -0.5546  -0.5339  -0.5263  -0.5123
 -0.4917  -0.4793  -0.4650  -0.4601  -0.4561  -0.4435  -0.4345  -0.4244
 -0.4106  -0.3981  -0.3942  -0.3855  -0.3823  -0.3602  -0.3531  -0.3412
 -0.3401  -0.3387  -0.3287  -0.3258  -0.3189  -0.2822  -0.2744  -0.2682
 -0.2645
 -- Virtual --
 -0.0606  -0.0559  -0.0417  -0.0403  -0.0329  -0.0184  -0.0104   0.0006
  0.0108   0.0120   0.0126   0.0142   0.0250   0.0291   0.0393   0.0436
  0.0502   0.0542   0.0569   0.0620   0.0677   0.0700   0.0819   0.0830
  0.0865   0.0874   0.0908   0.0950   0.0981   0.0985   0.1045   0.1070
  0.1130   0.1137   0.1162   0.1196   0.1199   0.1219   0.1247   0.1284
  0.1297   0.1326   0.1349   0.1365   0.1429   0.1462   0.1513   0.1554
  0.1574   0.1665   0.1707   0.1729   0.1780   0.1824   0.1880   0.1899
  0.1927   0.2021   0.2028   0.2088   0.2135   0.2169   0.2249   0.2274
  0.2324   0.2334   0.2346   0.2426   0.2487   0.2545   0.2554   0.2572
  0.2637   0.2667   0.2690   0.2722   0.2729   0.2741   0.2824   0.2830
  0.2885   0.2923   0.3007   0.3031   0.3083   0.3140   0.3199   0.3269
  0.3357   0.3385   0.3492   0.3536   0.3697   0.3972   0.4080   0.4316
  0.4382   0.4471   0.4494   0.4518   0.4597   0.4721   0.4756   0.4782
  0.4850   0.4866   0.5001   0.5060   0.5153   0.5166   0.5192   0.5304
  0.5428   0.5455   0.5494   0.5612   0.5643   0.5754   0.5805   0.5869
  0.5919   0.6037   0.6045   0.6113   0.6166   0.6186   0.6316   0.6362
  0.6493   0.6559   0.6594   0.6645   0.6670   0.6852   0.6904   0.7013
  0.7031   0.7077   0.7118   0.7248   0.7366   0.7758   0.7991   0.8029
  0.8137   0.8283   0.8319   0.8349   0.8409   0.8445   0.8450   0.8485
  0.8531   0.8553   0.8595   0.8614   0.8657   0.8704   0.8750   0.8797
  0.8913   0.8945   0.8982   0.9066   0.9104   0.9162   0.9262   0.9345
  0.9440   0.9470   0.9535   0.9601   0.9651   0.9704   0.9767   0.9809
  0.9877   0.9917   0.9961   1.0159   1.0214   1.0354   1.0428   1.0534
  1.0645   1.0773   1.1182   1.1284   1.1513   1.1759   1.1855   1.2054
  1.2242   1.2379   1.2429   1.2513   1.2567   1.2689   1.2832   1.3001
  1.3150   1.3180   1.3315   1.3487   1.3653   1.4015   1.4326   1.4609
  1.4858   1.4984   1.5122   1.5418   1.5487   1.5540   1.5624   1.5716
  1.5905   1.5975   1.6127   1.6293   1.6580   1.6684   1.6866   1.7161
  1.7537   1.7666   1.7740   1.8074   1.8204   1.8268   1.8444   1.8599
  1.8764   1.8895   1.9052   1.9239   1.9323   1.9344   1.9363   1.9492
  1.9629   1.9979   2.0080   2.0294   2.0574   2.0632   2.0717   2.0972
  2.1692   2.1778   2.1914   2.2353   2.2565   2.2633   2.2660   2.2862
  2.2906   2.3049   2.3091   2.3222   2.3453   2.3572   2.3909   2.4209
  2.4410   2.4462   2.4612   2.4668   2.4734   2.5054   2.5310   2.5361
  2.5432   2.5553   2.5659   2.5884   2.6187   2.6422   2.6741   2.6897
  2.6986   2.7063   2.7194   2.7330   2.7372   2.7431   2.7585   2.7673
  2.7768   2.7869   2.7891   2.8224   2.8280   2.8360   2.8565   2.9040
  2.9555   2.9845   3.0838   3.0870   3.0962   3.1266   3.1445   3.1712
  3.2101   3.2232   3.2297   3.2484   3.3311   3.3554   3.3978   3.4539
  3.5223   3.5751   3.6795   3.7036   3.7280   3.7872   3.9225   3.9923
  4.0508   4.0861   4.1033   4.3583   4.7985   4.8264   9.7648   9.7818
  9.8064   9.8194   9.8503  23.3871  23.5393  23.8474  23.8582  23.8891
 23.8963  23.9526  24.0246  24.0386  24.0745  24.1076  24.1551  25.8142
 25.8170  25.8963  25.9278  25.9607  26.1191  26.1546  26.2276  26.2539
 26.3937  26.5832  26.5988  26.6624  26.7710  26.8898 215.7572 215.7756
215.8038 215.8239 215.8591
 --------------------------------------------------------------

          Ground-State Mulliken Net Atomic Charges

     Atom                 Charge (a.u.)
  ----------------------------------------
      1 C                    -0.453165
      2 C                    -0.379716
      3 Cl                    0.355151
      4 C                    -0.000476
      5 H                     0.226355
      6 C                     0.194233
      7 Cl                    0.476839
      8 C                    -0.285640
      9 H                     0.233814
     10 C                    -0.347837
     11 Cl                    0.431665
     12 C                     0.150678
     13 C                    -0.994218
     14 Cl                    0.481547
     15 C                     0.475901
     16 Cl                    0.510768
     17 C                    -0.665307
     18 H                     0.204154
     19 C                    -0.597645
     20 H                     0.179506
     21 C                    -0.374922
     22 H                     0.178317
  ----------------------------------------
  Sum of atomic charges =     0.000000

 -----------------------------------------------------------------
                    Cartesian Multipole Moments
 -----------------------------------------------------------------
    Charge (ESU x 10^10)
                 0.0000
    Dipole Moment (Debye)
         X      -0.2655      Y       2.0742      Z      -1.1251
       Tot       2.3746
    Quadrupole Moments (Debye-Ang)
        XX    -131.7962     XY       5.5363     YY    -134.2619
        XZ      -4.6437     YZ      -3.8563     ZZ    -128.1497
    Octopole Moments (Debye-Ang^2)
       XXX    -228.5829    XXY      71.9549    XYY     -81.5519
       YYY     182.4015    XXZ     -21.1491    XYZ     -11.6455
       YYZ       4.2964    XZZ     -62.0429    YZZ      70.1627
       ZZZ      20.4627
    Hexadecapole Moments (Debye-Ang^3)
      XXXX   -5428.3568   XXXY     617.9447   XXYY   -1150.5236
      XYYY     566.9379   YYYY   -1271.6129   XXXZ     734.2626
      XXYZ     -87.0919   XYYZ     268.6199   YYYZ    -205.3602
      XXZZ   -1240.1002   XYZZ     215.9704   YYZZ    -593.3290
      XZZZ     748.8218   YZZZ    -186.9282   ZZZZ   -2283.7238
 -----------------------------------------------------------------
 Calculating analytic gradient of the SCF energy
 Gradient of SCF Energy
            1           2           3           4           5           6
    1  -0.0005970  -0.0002762   0.0008109   0.0001917  -0.0000364   0.0000594
    2  -0.0002506  -0.0001537  -0.0021422   0.0000458   0.0000223  -0.0000235
    3  -0.0001107  -0.0003024  -0.0009585   0.0000839  -0.0000165  -0.0001843
            7           8           9          10          11          12
    1  -0.0000701  -0.0001184  -0.0000085   0.0002724   0.0001594   0.0004259
    2   0.0000301   0.0000980  -0.0000271   0.0002902   0.0000257   0.0001867
    3   0.0000390   0.0001277   0.0000034  -0.0000661   0.0000584  -0.0002270
           13          14          15          16          17          18
    1  -0.0001427  -0.0001900  -0.0000472  -0.0000030  -0.0000605   0.0000079
    2   0.0004845   0.0015687  -0.0000955   0.0000140   0.0001340  -0.0000082
    3   0.0001301   0.0015002   0.0001057   0.0000114  -0.0000482   0.0000060
           19          20          21          22
    1   0.0000687   0.0000392  -0.0003810  -0.0001044
    2  -0.0000251  -0.0000258  -0.0001408  -0.0000075
    3  -0.0000641   0.0000020  -0.0000734  -0.0000166
 Max gradient component =       2.142E-03
 RMS gradient           =       4.377E-04
 Gradient time:  CPU 228.45 s  wall 228.46 s
 Geometry Optimization Parameters
   NAtoms,    NIC,     NZ,  NCons,   NDum,   NFix, NCnnct, MaxDiis
       22     163      22       0       0       0       0       0

 Cartesian Hessian Update
 Hessian updated using BFGS update


** GEOMETRY OPTIMIZATION IN DELOCALIZED INTERNAL COORDINATES **
   Searching for a Minimum

   Optimization Cycle:   9

                       Coordinates (Angstroms)
     ATOM                X               Y               Z
      1  C         0.0138388749   -0.0332846513    0.0039404284
      2  C        -0.0305256088    0.2829734685    1.3704298312
      3  Cl        1.4612875580    0.6129866590    2.2291767609
      4  C        -1.2189368654    0.3510046303    2.0881271403
      5  H        -1.2128980919    0.6003214700    3.1397844440
      6  C        -2.4092628665    0.0934311307    1.4194450461
      7  Cl       -3.9227251013    0.1740984057    2.3001885863
      8  C        -2.4277810995   -0.2293908553    0.0693948823
      9  H        -3.3573135805   -0.4368959863   -0.4412531374
     10  C        -1.2176201073   -0.2885347272   -0.6148167767
     11  Cl       -1.2708332333   -0.7287383922   -2.3128359965
     12  C         1.2987362069   -0.0596116776   -0.7523566877
     13  C         2.2183184428   -1.1074125057   -0.5985090746
     14  Cl        1.8515949962   -2.4194857477    0.4922586374
     15  C         3.4207367966   -1.0924935684   -1.3144527237
     16  Cl        4.5928370034   -2.3786268296   -1.1451998449
     17  C         3.7078015337   -0.0405949596   -2.1804281351
     18  H         4.6437379702   -0.0466531998   -2.7240006378
     19  C         2.7972190803    0.9979330411   -2.3349659246
     20  H         3.0244298468    1.8156247179   -3.0082103985
     21  C         1.6008862149    0.9859150786   -1.6272213948
     22  H         0.8883796809    1.7934359299   -1.7430797059
   Point Group: c1    Number of degrees of freedom:    60


   Energy is  -2761.516794533

 Hessian updated using BFGS update

 60 Hessian modes will be used to form the next step
  Hessian Eigenvalues:
     0.005777    0.017865    0.018720    0.020817    0.020931    0.021739
     0.023031    0.023632    0.023841    0.023880    0.024090    0.024099
     0.024114    0.024115    0.024137    0.024138    0.024148    0.024151
     0.028024    0.074359    0.159990    0.159996    0.160003    0.160095
     0.160243    0.217592    0.221002    0.230477    0.235401    0.237025
     0.237384    0.249430    0.249958    0.250034    0.250451    0.252483
     0.288970    0.290097    0.300965    0.301093    0.301677    0.312515
     0.353371    0.356665    0.356666    0.356668    0.356740    0.367595
     0.412281    0.424619    0.431465    0.456394    0.461726    0.468340
     0.471805    0.478209    0.478384    0.479292    0.480741    0.553574

 Minimum search - taking simple RFO step
 Searching for Lamda that Minimizes Along All modes
 Value Taken    Lamda =  -0.00089543
 Calculated Step too Large.  Step scaled by  0.826862
 Step Taken.  Stepsize is  0.300000

                             Maximum     Tolerance    Cnvgd?
         Gradient           0.002002      0.000300      NO
         Displacement       0.228983      0.001200      NO
         Energy change     -0.000971      0.000001      NO


 New Cartesian Coordinates Obtained by Inverse Iteration

 Displacement from previous Coordinates is:  0.514783
 ----------------------------------------------------------------
             Standard Nuclear Orientation (Angstroms)
    I     Atom           X                Y                Z
 ----------------------------------------------------------------
    1      C       0.0136110632    -0.0217238209     0.0038580713
    2      C      -0.0347279010     0.3301509227     1.3609400228
    3      Cl      1.4512559987     0.7220276609     2.2033082614
    4      C      -1.2229752684     0.3866000185     2.0800177201
    5      H      -1.2214556603     0.6628586369     3.1249660607
    6      C      -2.4076644106     0.0809588543     1.4213488450
    7      Cl     -3.9204915125     0.1455224024     2.3044467784
    8      C      -2.4215040454    -0.2754448378     0.0796547214
    9      H      -3.3471595514    -0.5162623705    -0.4233273514
   10      C      -1.2116101918    -0.3220078964    -0.6060866014
   11      Cl     -1.2532475297    -0.7976973030    -2.2939378555
   12      C       1.2994246496    -0.0488602312    -0.7515418243
   13      C       2.1953596074    -1.1199990936    -0.6254724561
   14      Cl      1.7967766201    -2.4521963787     0.4300080294
   15      C       3.3982529255    -1.1132151118    -1.3404115835
   16      Cl      4.5400588419    -2.4302442202    -1.2061924791
   17      C       3.7089648388    -0.0448993822    -2.1777511783
   18      H       4.6444251554    -0.0573252145    -2.7220363615
   19      C       2.8220321933     1.0176171690    -2.3036919163
   20      H       3.0672893034     1.8475435506    -2.9553649575
   21      C       1.6250550914     1.0135316981    -1.5963630921
   22      H       0.9302374332     1.8390663782    -1.6909555348
 ----------------------------------------------------------------
 Nuclear Repulsion Energy =        1764.18234090 hartrees
 There are       81 alpha and       81 beta electrons
 Applying Cartesian multipole field
    Component          Value
    ---------          -----
     (2,0,0)        1.00000E-11
     (0,2,0)        2.00000E-11
     (0,0,2)       -3.00000E-11
 Nucleus-field energy     =     0.0000000089 hartrees
 Requested basis set is 6-311++G(d,p)
 There are 162 shells and 449 basis functions
 A cutoff of  1.0D-15 yielded  10263 shell pairs
 There are     85383 function pairs (     91812 Cartesian)
 Smallest overlap matrix eigenvalue = 2.10E-07
 Linear dependence detected in AO basis
 Number of orthogonalized atomic orbitals = 444
 Maximum deviation from orthogonality = 2.961E-10
 Guess from superposition of atomic densities
 Warning:  Energy on first SCF cycle will be non-variational
 SAD guess density has 162.000000 electrons

 -----------------------------------------------------------------------
  General SCF calculation program by
  Eric Jon Sundstrom, Paul Horn, Yuezhi Mao, Dmitri Zuev, Alec White,
  David Stuck, Shaama M.S., Shane Yost, Joonho Lee, David Small,
  Daniel Levine, Susi Lehtola, Hugh Burton, Evgeny Epifanovsky,
  Bang C. Huynh
 -----------------------------------------------------------------------
 Exchange:     0.2000 Hartree-Fock + 0.0800 Slater + 0.7200 B88
 Correlation:  0.1900 VWN1RPA + 0.8100 LYP
 Using SG-1 standard quadrature grid
 A restricted SCF calculation will be
 performed using DIIS
 SCF converges when DIIS error is below 1.0e-08
 ---------------------------------------
  Cycle       Energy         DIIS error
 ---------------------------------------
    1   -2765.4985805543      2.92e-02  
    2   -2761.3629942782      2.45e-03  
    3   -2761.2538160529      3.11e-03  
    4   -2761.5068093413      6.11e-04  
    5   -2761.5149916087      3.00e-04  
    6   -2761.5171666714      9.25e-05  
    7   -2761.5173604263      1.86e-05  
    8   -2761.5173656669      9.99e-06  
    9   -2761.5173681094      3.17e-06  
   10   -2761.5173683546      1.09e-06  
   11   -2761.5173683822      2.21e-07  
   12   -2761.5173683831      1.29e-07  
   13   -2761.5173683837      4.47e-08  
   14   -2761.5173683837      1.03e-08  
   15   -2761.5173683837      5.25e-09  Convergence criterion met
 ---------------------------------------
 SCF time:   CPU 671.22s  wall 671.00s 
 SCF   energy in the final basis set =    -2761.5173683837
 Total energy in the final basis set =    -2761.5173683837

 --------------------------------------------------------------

                    Orbital Energies (a.u.)
 --------------------------------------------------------------

 Alpha MOs
 -- Occupied --
********-101.5739-101.5724-101.5680-101.5677 -10.2724 -10.2718 -10.2701
-10.2647 -10.2623 -10.2329 -10.2257 -10.2170 -10.2169 -10.2086 -10.2055
-10.2042  -9.4894  -9.4886  -9.4872  -9.4828  -9.4823  -7.2541  -7.2532
 -7.2520  -7.2477  -7.2471  -7.2443  -7.2437  -7.2435  -7.2430  -7.2421
 -7.2414  -7.2376  -7.2371  -7.2370  -7.2365  -0.9476  -0.9296  -0.8981
 -0.8965  -0.8722  -0.8591  -0.8334  -0.7992  -0.7654  -0.7513  -0.7469
 -0.6570  -0.6372  -0.6253  -0.6154  -0.5545  -0.5337  -0.5263  -0.5128
 -0.4916  -0.4793  -0.4651  -0.4600  -0.4561  -0.4433  -0.4344  -0.4245
 -0.4106  -0.3980  -0.3936  -0.3857  -0.3821  -0.3596  -0.3527  -0.3412
 -0.3406  -0.3393  -0.3289  -0.3261  -0.3193  -0.2803  -0.2745  -0.2696
 -0.2647
 -- Virtual --
 -0.0584  -0.0559  -0.0430  -0.0410  -0.0330  -0.0184  -0.0105   0.0007
  0.0110   0.0120   0.0126   0.0138   0.0249   0.0290   0.0392   0.0437
  0.0502   0.0543   0.0578   0.0619   0.0672   0.0688   0.0820   0.0833
  0.0864   0.0876   0.0912   0.0949   0.0979   0.0982   0.1042   0.1068
  0.1126   0.1139   0.1168   0.1197   0.1202   0.1218   0.1238   0.1283
  0.1298   0.1320   0.1352   0.1364   0.1431   0.1462   0.1515   0.1549
  0.1569   0.1670   0.1710   0.1725   0.1773   0.1819   0.1879   0.1905
  0.1931   0.2007   0.2028   0.2078   0.2135   0.2165   0.2258   0.2273
  0.2331   0.2334   0.2346   0.2423   0.2463   0.2539   0.2544   0.2578
  0.2643   0.2668   0.2686   0.2726   0.2734   0.2765   0.2823   0.2842
  0.2866   0.2925   0.2989   0.3038   0.3085   0.3138   0.3208   0.3286
  0.3355   0.3395   0.3480   0.3568   0.3701   0.3963   0.4085   0.4331
  0.4399   0.4455   0.4498   0.4526   0.4592   0.4722   0.4749   0.4774
  0.4834   0.4887   0.5033   0.5058   0.5155   0.5167   0.5191   0.5319
  0.5430   0.5446   0.5493   0.5615   0.5648   0.5758   0.5802   0.5850
  0.5922   0.6029   0.6067   0.6110   0.6168   0.6198   0.6326   0.6388
  0.6502   0.6574   0.6603   0.6631   0.6661   0.6830   0.6904   0.7011
  0.7024   0.7071   0.7144   0.7249   0.7353   0.7757   0.8006   0.8039
  0.8144   0.8290   0.8324   0.8357   0.8404   0.8451   0.8456   0.8495
  0.8521   0.8557   0.8592   0.8608   0.8664   0.8702   0.8751   0.8780
  0.8912   0.8960   0.8990   0.9063   0.9102   0.9174   0.9242   0.9334
  0.9438   0.9498   0.9536   0.9608   0.9651   0.9709   0.9764   0.9820
  0.9849   0.9939   0.9958   1.0182   1.0251   1.0362   1.0433   1.0546
  1.0638   1.0756   1.1190   1.1238   1.1543   1.1855   1.1867   1.2073
  1.2303   1.2398   1.2449   1.2490   1.2559   1.2700   1.2797   1.3011
  1.3158   1.3209   1.3289   1.3491   1.3654   1.4063   1.4294   1.4600
  1.4834   1.4949   1.5140   1.5442   1.5483   1.5547   1.5655   1.5733
  1.5882   1.5978   1.6147   1.6285   1.6557   1.6683   1.6891   1.7166
  1.7553   1.7675   1.7724   1.8101   1.8203   1.8238   1.8407   1.8600
  1.8737   1.8872   1.9063   1.9250   1.9320   1.9339   1.9362   1.9495
  1.9644   2.0002   2.0120   2.0292   2.0573   2.0643   2.0708   2.0971
  2.1705   2.1783   2.1905   2.2347   2.2552   2.2626   2.2634   2.2831
  2.2932   2.3042   2.3143   2.3219   2.3490   2.3569   2.3908   2.4209
  2.4392   2.4456   2.4630   2.4673   2.4756   2.5032   2.5320   2.5366
  2.5406   2.5542   2.5633   2.5853   2.6249   2.6400   2.6763   2.6933
  2.6993   2.7073   2.7190   2.7340   2.7360   2.7419   2.7589   2.7665
  2.7749   2.7859   2.7885   2.8256   2.8327   2.8363   2.8538   2.9019
  2.9589   2.9843   3.0882   3.0903   3.0993   3.1259   3.1421   3.1726
  3.2104   3.2225   3.2260   3.2556   3.3297   3.3556   3.3985   3.4578
  3.5233   3.5791   3.6833   3.7033   3.7296   3.7882   3.9229   3.9938
  4.0512   4.0857   4.1039   4.3538   4.8001   4.8242   9.7666   9.7836
  9.8040   9.8272   9.8443  23.3900  23.5398  23.8476  23.8587  23.8889
 23.8967  23.9533  24.0245  24.0382  24.0771  24.1085  24.1559  25.8119
 25.8162  25.8841  25.9256  25.9731  26.1194  26.1551  26.2167  26.2726
 26.3888  26.5807  26.6005  26.6574  26.7571  26.9202 215.7589 215.7778
215.8016 215.8336 215.8513
 --------------------------------------------------------------

          Ground-State Mulliken Net Atomic Charges

     Atom                 Charge (a.u.)
  ----------------------------------------
      1 C                    -0.484086
      2 C                    -0.394098
      3 Cl                    0.376227
      4 C                    -0.053648
      5 H                     0.226558
      6 C                     0.238048
      7 Cl                    0.479937
      8 C                    -0.225369
      9 H                     0.233839
     10 C                    -0.378712
     11 Cl                    0.442965
     12 C                     0.135567
     13 C                    -1.136899
     14 Cl                    0.502835
     15 C                     0.570192
     16 Cl                    0.512938
     17 C                    -0.613435
     18 H                     0.205729
     19 C                    -0.633863
     20 H                     0.178911
     21 C                    -0.363173
     22 H                     0.179540
  ----------------------------------------
  Sum of atomic charges =     0.000000

 -----------------------------------------------------------------
                    Cartesian Multipole Moments
 -----------------------------------------------------------------
    Charge (ESU x 10^10)
                 0.0000
    Dipole Moment (Debye)
         X      -0.2280      Y       2.1049      Z      -1.0854
       Tot       2.3792
    Quadrupole Moments (Debye-Ang)
        XX    -131.5536     XY       5.6820     YY    -134.1177
        XZ      -4.6241     YZ      -3.7785     ZZ    -128.4143
    Octopole Moments (Debye-Ang^2)
       XXX    -223.9520    XXY      72.6985    XYY     -80.3193
       YYY     185.0394    XXZ     -19.8107    XYZ     -11.9184
       YYZ       5.7436    XZZ     -61.2937    YZZ      71.0553
       ZZZ      25.3476
    Hexadecapole Moments (Debye-Ang^3)
      XXXX   -5364.7672   XXXY     605.0361   XXYY   -1148.5302
      XYYY     551.3882   YYYY   -1328.5991   XXXZ     752.6236
      XXYZ     -96.2147   XYYZ     274.5836   YYYZ    -234.3138
      XXZZ   -1228.2108   XYZZ     210.5781   YYZZ    -600.4027
      XZZZ     771.0118   YZZZ    -211.8727   ZZZZ   -2272.1690
 -----------------------------------------------------------------
 Calculating analytic gradient of the SCF energy
 Gradient of SCF Energy
            1           2           3           4           5           6
    1  -0.0006409  -0.0001380   0.0005706   0.0002159  -0.0000419  -0.0000033
    2  -0.0001748  -0.0001680  -0.0012395   0.0000348   0.0000072  -0.0000368
    3  -0.0001156  -0.0000168  -0.0006907   0.0000248  -0.0000037  -0.0001988
            7           8           9          10          11          12
    1  -0.0000320  -0.0000830  -0.0000175   0.0002447   0.0001137   0.0004225
    2   0.0000184   0.0000874  -0.0000060   0.0000950   0.0000410   0.0001326
    3   0.0000240   0.0002495   0.0000059  -0.0003422   0.0002008  -0.0002434
           13          14          15          16          17          18
    1  -0.0001549  -0.0001023  -0.0000439  -0.0000180  -0.0000739  -0.0000009
    2   0.0005398   0.0008351  -0.0001166   0.0000040   0.0001340  -0.0000051
    3   0.0000488   0.0009643   0.0001001   0.0000365  -0.0000479  -0.0000060
           19          20          21          22
    1   0.0001172   0.0000196  -0.0003199  -0.0000338
    2  -0.0000652  -0.0000181  -0.0000769  -0.0000222
    3  -0.0000210  -0.0000165   0.0000573  -0.0000096
 Max gradient component =       1.240E-03
 RMS gradient           =       2.926E-04
 Gradient time:  CPU 228.60 s  wall 228.62 s
 Geometry Optimization Parameters
   NAtoms,    NIC,     NZ,  NCons,   NDum,   NFix, NCnnct, MaxDiis
       22     163      22       0       0       0       0       0

 Cartesian Hessian Update
 Hessian updated using BFGS update


** GEOMETRY OPTIMIZATION IN DELOCALIZED INTERNAL COORDINATES **
   Searching for a Minimum

   Optimization Cycle:  10

                       Coordinates (Angstroms)
     ATOM                X               Y               Z
      1  C         0.0136110632   -0.0217238209    0.0038580713
      2  C        -0.0347279010    0.3301509227    1.3609400228
      3  Cl        1.4512559987    0.7220276609    2.2033082614
      4  C        -1.2229752684    0.3866000185    2.0800177201
      5  H        -1.2214556603    0.6628586369    3.1249660607
      6  C        -2.4076644106    0.0809588543    1.4213488450
      7  Cl       -3.9204915125    0.1455224024    2.3044467784
      8  C        -2.4215040454   -0.2754448378    0.0796547214
      9  H        -3.3471595514   -0.5162623705   -0.4233273514
     10  C        -1.2116101918   -0.3220078964   -0.6060866014
     11  Cl       -1.2532475297   -0.7976973030   -2.2939378555
     12  C         1.2994246496   -0.0488602312   -0.7515418243
     13  C         2.1953596074   -1.1199990936   -0.6254724561
     14  Cl        1.7967766201   -2.4521963787    0.4300080294
     15  C         3.3982529255   -1.1132151118   -1.3404115835
     16  Cl        4.5400588419   -2.4302442202   -1.2061924791
     17  C         3.7089648388   -0.0448993822   -2.1777511783
     18  H         4.6444251554   -0.0573252145   -2.7220363615
     19  C         2.8220321933    1.0176171690   -2.3036919163
     20  H         3.0672893034    1.8475435506   -2.9553649575
     21  C         1.6250550914    1.0135316981   -1.5963630921
     22  H         0.9302374332    1.8390663782   -1.6909555348
   Point Group: c1    Number of degrees of freedom:    60


   Energy is  -2761.517368384

 Hessian updated using BFGS update

 60 Hessian modes will be used to form the next step
  Hessian Eigenvalues:
     0.003355    0.017867    0.018677    0.020814    0.020930    0.021654
     0.023051    0.023632    0.023840    0.023884    0.024091    0.024099
     0.024114    0.024116    0.024137    0.024140    0.024147    0.024151
     0.028021    0.074156    0.159982    0.159997    0.160002    0.160094
     0.160246    0.217245    0.221007    0.230287    0.235401    0.237045
     0.237383    0.249334    0.249933    0.250034    0.250312    0.252503
     0.288893    0.289975    0.300986    0.301092    0.301737    0.312342
     0.353371    0.356665    0.356666    0.356668    0.356740    0.367626
     0.412324    0.424592    0.431467    0.456435    0.461726    0.468340
     0.471820    0.478202    0.478354    0.479291    0.480742    0.553090

 Minimum search - taking simple RFO step
 Searching for Lamda that Minimizes Along All modes
 Value Taken    Lamda =  -0.00055266
 Calculated Step too Large.  Step scaled by  0.806504
 Step Taken.  Stepsize is  0.300000

                             Maximum     Tolerance    Cnvgd?
         Gradient           0.001247      0.000300      NO
         Displacement       0.230711      0.001200      NO
         Energy change     -0.000574      0.000001      NO


 New Cartesian Coordinates Obtained by Inverse Iteration

 Displacement from previous Coordinates is:  0.505384
 ----------------------------------------------------------------
             Standard Nuclear Orientation (Angstroms)
    I     Atom           X                Y                Z
 ----------------------------------------------------------------
    1      C       0.0151549218    -0.0101582718     0.0060708622
    2      C      -0.0404432863     0.3769400781     1.3528969437
    3      Cl      1.4351920101     0.8272776159     2.1840911338
    4      C      -1.2296920116     0.4225275855     2.0715232873
    5      H      -1.2344882603     0.7253433481     3.1091011227
    6      C      -2.4067118845     0.0698674484     1.4227636499
    7      Cl     -3.9196868464     0.1189536793     2.3066146638
    8      C      -2.4130587613    -0.3198714067     0.0902523408
    9      H      -3.3332099271    -0.5937953098    -0.4057486194
   10      C      -1.2027527053    -0.3541496064    -0.5951461786
   11      Cl     -1.2314320795    -0.8648234333    -2.2726927389
   12      C       1.3017530430    -0.0386760171    -0.7483498180
   13      C       2.1743361336    -1.1315761813    -0.6514818443
   14      Cl      1.7447526441    -2.4834562814     0.3664354302
   15      C       3.3765042496    -1.1323592392    -1.3676395531
   16      Cl      4.4878319679    -2.4784096393    -1.2718704117
   17      C       3.7094830869    -0.0493864488    -2.1770863742
   18      H       4.6434688176    -0.0681051940    -2.7237233447
   19      C       2.8457172087     1.0350004840    -2.2737058630
   20      H       3.1075994745     1.8758363252    -2.9046424537
   21      C       1.6495744099     1.0385102331    -1.5646751298
   22      H       0.9720154456     1.8805116621    -1.6375717864
 ----------------------------------------------------------------
 Nuclear Repulsion Energy =        1763.69008463 hartrees
 There are       81 alpha and       81 beta electrons
 Applying Cartesian multipole field
    Component          Value
    ---------          -----
     (2,0,0)        1.00000E-11
     (0,2,0)        2.00000E-11
     (0,0,2)       -3.00000E-11
 Nucleus-field energy     =     0.0000000096 hartrees
 Requested basis set is 6-311++G(d,p)
 There are 162 shells and 449 basis functions
 A cutoff of  1.0D-15 yielded  10265 shell pairs
 There are     85433 function pairs (     91876 Cartesian)
 Smallest overlap matrix eigenvalue = 1.98E-07
 Linear dependence detected in AO basis
 Number of orthogonalized atomic orbitals = 444
 Maximum deviation from orthogonality = 2.234E-10
 Guess from superposition of atomic densities
 Warning:  Energy on first SCF cycle will be non-variational
 SAD guess density has 162.000000 electrons

 -----------------------------------------------------------------------
  General SCF calculation program by
  Eric Jon Sundstrom, Paul Horn, Yuezhi Mao, Dmitri Zuev, Alec White,
  David Stuck, Shaama M.S., Shane Yost, Joonho Lee, David Small,
  Daniel Levine, Susi Lehtola, Hugh Burton, Evgeny Epifanovsky,
  Bang C. Huynh
 -----------------------------------------------------------------------
 Exchange:     0.2000 Hartree-Fock + 0.0800 Slater + 0.7200 B88
 Correlation:  0.1900 VWN1RPA + 0.8100 LYP
 Using SG-1 standard quadrature grid
 A restricted SCF calculation will be
 performed using DIIS
 SCF converges when DIIS error is below 1.0e-08
 ---------------------------------------
  Cycle       Energy         DIIS error
 ---------------------------------------
    1   -2765.4975873929      2.92e-02  
    2   -2761.3632864649      2.45e-03  
    3   -2761.2543340102      3.11e-03  
    4   -2761.5071915720      6.10e-04  
    5   -2761.5153462825      2.99e-04  
    6   -2761.5175129523      9.22e-05  
    7   -2761.5177057897      1.82e-05  
    8   -2761.5177108356      9.61e-06  
    9   -2761.5177130711      3.14e-06  
   10   -2761.5177133116      1.09e-06  
   11   -2761.5177133401      2.03e-07  
   12   -2761.5177133409      1.13e-07  
   13   -2761.5177133412      4.56e-08  
   14   -2761.5177133413      1.02e-08  
   15   -2761.5177133413      5.35e-09  Convergence criterion met
 ---------------------------------------
 SCF time:   CPU 669.61s  wall 670.00s 
 SCF   energy in the final basis set =    -2761.5177133413
 Total energy in the final basis set =    -2761.5177133413

 --------------------------------------------------------------

                    Orbital Energies (a.u.)
 --------------------------------------------------------------

 Alpha MOs
 -- Occupied --
********-101.5737-101.5728-101.5682-101.5677 -10.2723 -10.2719 -10.2700
-10.2647 -10.2623 -10.2327 -10.2256 -10.2169 -10.2169 -10.2086 -10.2055
-10.2043  -9.4894  -9.4884  -9.4876  -9.4830  -9.4823  -7.2541  -7.2531
 -7.2523  -7.2478  -7.2471  -7.2442  -7.2437  -7.2433  -7.2428  -7.2424
 -7.2418  -7.2378  -7.2372  -7.2371  -7.2365  -0.9475  -0.9297  -0.8981
 -0.8965  -0.8724  -0.8590  -0.8334  -0.7991  -0.7654  -0.7513  -0.7469
 -0.6570  -0.6368  -0.6257  -0.6154  -0.5545  -0.5335  -0.5264  -0.5132
 -0.4916  -0.4793  -0.4651  -0.4600  -0.4561  -0.4431  -0.4343  -0.4246
 -0.4106  -0.3980  -0.3931  -0.3858  -0.3818  -0.3593  -0.3525  -0.3414
 -0.3409  -0.3395  -0.3290  -0.3264  -0.3194  -0.2786  -0.2745  -0.2711
 -0.2647
 -- Virtual --
 -0.0566  -0.0558  -0.0450  -0.0410  -0.0330  -0.0184  -0.0105   0.0007
  0.0111   0.0120   0.0127   0.0135   0.0248   0.0289   0.0391   0.0438
  0.0502   0.0543   0.0587   0.0619   0.0663   0.0682   0.0820   0.0834
  0.0863   0.0878   0.0916   0.0947   0.0978   0.0979   0.1039   0.1066
  0.1122   0.1142   0.1174   0.1198   0.1204   0.1219   0.1229   0.1282
  0.1299   0.1315   0.1355   0.1362   0.1433   0.1464   0.1519   0.1543
  0.1564   0.1677   0.1711   0.1721   0.1765   0.1815   0.1877   0.1913
  0.1934   0.1988   0.2029   0.2069   0.2136   0.2162   0.2260   0.2277
  0.2334   0.2339   0.2347   0.2422   0.2446   0.2522   0.2543   0.2586
  0.2645   0.2668   0.2680   0.2721   0.2735   0.2785   0.2823   0.2847
  0.2869   0.2925   0.2975   0.3052   0.3093   0.3132   0.3213   0.3315
  0.3355   0.3409   0.3468   0.3598   0.3709   0.3956   0.4091   0.4345
  0.4412   0.4440   0.4501   0.4544   0.4595   0.4702   0.4745   0.4776
  0.4824   0.4903   0.5034   0.5080   0.5148   0.5169   0.5189   0.5344
  0.5432   0.5439   0.5495   0.5616   0.5660   0.5755   0.5790   0.5848
  0.5921   0.6015   0.6079   0.6113   0.6161   0.6225   0.6334   0.6410
  0.6511   0.6562   0.6593   0.6634   0.6689   0.6816   0.6909   0.6985
  0.7019   0.7061   0.7206   0.7259   0.7341   0.7755   0.8028   0.8053
  0.8139   0.8298   0.8327   0.8361   0.8409   0.8451   0.8463   0.8499
  0.8513   0.8561   0.8588   0.8611   0.8675   0.8701   0.8743   0.8771
  0.8933   0.8965   0.8997   0.9055   0.9094   0.9180   0.9226   0.9326
  0.9430   0.9520   0.9540   0.9609   0.9655   0.9699   0.9726   0.9809
  0.9863   0.9951   0.9968   1.0208   1.0272   1.0366   1.0451   1.0556
  1.0627   1.0742   1.1185   1.1195   1.1567   1.1855   1.1964   1.2092
  1.2340   1.2417   1.2434   1.2501   1.2585   1.2730   1.2775   1.3026
  1.3140   1.3241   1.3273   1.3493   1.3677   1.4104   1.4279   1.4594
  1.4819   1.4914   1.5153   1.5461   1.5479   1.5537   1.5692   1.5753
  1.5859   1.5980   1.6185   1.6277   1.6542   1.6682   1.6923   1.7168
  1.7565   1.7681   1.7713   1.8131   1.8203   1.8213   1.8390   1.8610
  1.8712   1.8856   1.9075   1.9257   1.9315   1.9334   1.9361   1.9497
  1.9653   2.0021   2.0152   2.0292   2.0575   2.0658   2.0700   2.0969
  2.1711   2.1786   2.1909   2.2341   2.2524   2.2610   2.2623   2.2800
  2.2949   2.3016   2.3193   2.3243   2.3515   2.3566   2.3914   2.4218
  2.4372   2.4431   2.4620   2.4710   2.4786   2.5009   2.5312   2.5353
  2.5397   2.5536   2.5610   2.5833   2.6302   2.6384   2.6780   2.6959
  2.6999   2.7078   2.7185   2.7343   2.7355   2.7414   2.7594   2.7641
  2.7745   2.7853   2.7882   2.8270   2.8353   2.8364   2.8547   2.9000
  2.9615   2.9837   3.0918   3.0931   3.1021   3.1259   3.1388   3.1739
  3.2106   3.2206   3.2238   3.2641   3.3284   3.3558   3.3993   3.4611
  3.5243   3.5834   3.6871   3.7031   3.7312   3.7892   3.9232   3.9949
  4.0519   4.0853   4.1047   4.3507   4.8014   4.8218   9.7678   9.7853
  9.8025   9.8353   9.8434  23.3932  23.5403  23.8475  23.8594  23.8888
 23.8973  23.9537  24.0245  24.0379  24.0788  24.1093  24.1565  25.8058
 25.8163  25.8675  25.9283  25.9811  26.1196  26.1558  26.2086  26.2963
 26.3780  26.5787  26.6022  26.6489  26.7472  26.9498 215.7601 215.7798
215.8001 215.8446 215.8479
 --------------------------------------------------------------

          Ground-State Mulliken Net Atomic Charges

     Atom                 Charge (a.u.)
  ----------------------------------------
      1 C                    -0.523656
      2 C                    -0.414026
      3 Cl                    0.392313
      4 C                    -0.100779
      5 H                     0.227056
      6 C                     0.281935
      7 Cl                    0.482402
      8 C                    -0.170570
      9 H                     0.233060
     10 C                    -0.412028
     11 Cl                    0.445192
     12 C                     0.142753
     13 C                    -1.270647
     14 Cl                    0.506826
     15 C                     0.666966
     16 Cl                    0.516457
     17 C                    -0.554920
     18 H                     0.207228
     19 C                    -0.670539
     20 H                     0.178472
     21 C                    -0.344112
     22 H                     0.180618
  ----------------------------------------
  Sum of atomic charges =     0.000000

 -----------------------------------------------------------------
                    Cartesian Multipole Moments
 -----------------------------------------------------------------
    Charge (ESU x 10^10)
                 0.0000
    Dipole Moment (Debye)
         X      -0.1919      Y       2.1305      Z      -1.0450
       Tot       2.3807
    Quadrupole Moments (Debye-Ang)
        XX    -131.3310     XY       5.8179     YY    -133.9854
        XZ      -4.6041     YZ      -3.7084     ZZ    -128.6744
    Octopole Moments (Debye-Ang^2)
       XXX    -219.5095    XXY      73.3735    XYY     -79.1628
       YYY     187.4547    XXZ     -18.4470    XYZ     -12.1884
       YYZ       7.2026    XZZ     -60.5360    YZZ      71.8529
       ZZZ      30.0101
    Hexadecapole Moments (Debye-Ang^3)
      XXXX   -5302.9869   XXXY     592.7224   XXYY   -1146.7967
      XYYY     536.8246   YYYY   -1386.3167   XXXZ     772.0308
      XXYZ    -105.5473   XYYZ     280.9256   YYYZ    -263.4304
      XXZZ   -1216.7749   XYZZ     205.2275   YYZZ    -608.2670
      XZZZ     794.0449   YZZZ    -237.6298   ZZZZ   -2263.7583
 -----------------------------------------------------------------
 Calculating analytic gradient of the SCF energy
 Gradient of SCF Energy
            1           2           3           4           5           6
    1  -0.0006185   0.0000865   0.0003230   0.0002247  -0.0000360  -0.0000233
    2  -0.0000733  -0.0002111  -0.0005918   0.0000187  -0.0000042  -0.0000703
    3  -0.0002233   0.0001460  -0.0004066  -0.0000056   0.0000043  -0.0002230
            7           8           9          10          11          12
    1  -0.0000178  -0.0000498  -0.0000183   0.0002044   0.0001314   0.0003855
    2   0.0000107   0.0000648   0.0000158  -0.0000402   0.0000984   0.0000157
    3   0.0000336   0.0002995   0.0000159  -0.0003265   0.0001947  -0.0002469
           13          14          15          16          17          18
    1  -0.0001963  -0.0001158  -0.0000083  -0.0000369  -0.0000982  -0.0000080
    2   0.0005118   0.0004756  -0.0000845  -0.0000048   0.0001337  -0.0000014
    3   0.0001247   0.0005544   0.0000602   0.0000323  -0.0000278  -0.0000205
           19          20          21          22
    1   0.0001429   0.0000025  -0.0002212  -0.0000526
    2  -0.0001103  -0.0000095  -0.0000903  -0.0000535
    3  -0.0000186  -0.0000285   0.0000774  -0.0000157
 Max gradient component =       6.185E-04
 RMS gradient           =       2.049E-04
 Gradient time:  CPU 228.53 s  wall 228.54 s
 Geometry Optimization Parameters
   NAtoms,    NIC,     NZ,  NCons,   NDum,   NFix, NCnnct, MaxDiis
       22     163      22       0       0       0       0       0

 Cartesian Hessian Update
 Hessian updated using BFGS update


** GEOMETRY OPTIMIZATION IN DELOCALIZED INTERNAL COORDINATES **
   Searching for a Minimum

   Optimization Cycle:  11

                       Coordinates (Angstroms)
     ATOM                X               Y               Z
      1  C         0.0151549218   -0.0101582718    0.0060708622
      2  C        -0.0404432863    0.3769400781    1.3528969437
      3  Cl        1.4351920101    0.8272776159    2.1840911338
      4  C        -1.2296920116    0.4225275855    2.0715232873
      5  H        -1.2344882603    0.7253433481    3.1091011227
      6  C        -2.4067118845    0.0698674484    1.4227636499
      7  Cl       -3.9196868464    0.1189536793    2.3066146638
      8  C        -2.4130587613   -0.3198714067    0.0902523408
      9  H        -3.3332099271   -0.5937953098   -0.4057486194
     10  C        -1.2027527053   -0.3541496064   -0.5951461786
     11  Cl       -1.2314320795   -0.8648234333   -2.2726927389
     12  C         1.3017530430   -0.0386760171   -0.7483498180
     13  C         2.1743361336   -1.1315761813   -0.6514818443
     14  Cl        1.7447526441   -2.4834562814    0.3664354302
     15  C         3.3765042496   -1.1323592392   -1.3676395531
     16  Cl        4.4878319679   -2.4784096393   -1.2718704117
     17  C         3.7094830869   -0.0493864488   -2.1770863742
     18  H         4.6434688176   -0.0681051940   -2.7237233447
     19  C         2.8457172087    1.0350004840   -2.2737058630
     20  H         3.1075994745    1.8758363252   -2.9046424537
     21  C         1.6495744099    1.0385102331   -1.5646751298
     22  H         0.9720154456    1.8805116621   -1.6375717864
   Point Group: c1    Number of degrees of freedom:    60


   Energy is  -2761.517713341

 Hessian updated using BFGS update

 60 Hessian modes will be used to form the next step
  Hessian Eigenvalues:
     0.002077    0.017887    0.018636    0.020875    0.020940    0.021698
     0.023055    0.023632    0.023840    0.023883    0.024091    0.024099
     0.024115    0.024116    0.024138    0.024139    0.024149    0.024153
     0.028099    0.073403    0.159972    0.159997    0.160002    0.160090
     0.160251    0.216741    0.221007    0.230448    0.235403    0.237065
     0.237420    0.249503    0.249934    0.250034    0.250221    0.252307
     0.288953    0.289971    0.300960    0.301092    0.301735    0.312152
     0.353383    0.356665    0.356666    0.356668    0.356740    0.367631
     0.412411    0.424566    0.431468    0.456443    0.461749    0.468339
     0.471823    0.478131    0.478306    0.479293    0.480718    0.552625

 Minimum search - taking simple RFO step
 Searching for Lamda that Minimizes Along All modes
 Value Taken    Lamda =  -0.00031497
 Calculated Step too Large.  Step scaled by  0.840468
 Step Taken.  Stepsize is  0.300000

                             Maximum     Tolerance    Cnvgd?
         Gradient           0.000696      0.000300      NO
         Displacement       0.228316      0.001200      NO
         Energy change     -0.000345      0.000001      NO


 New Cartesian Coordinates Obtained by Inverse Iteration

 Displacement from previous Coordinates is:  0.507914
 ----------------------------------------------------------------
             Standard Nuclear Orientation (Angstroms)
    I     Atom           X                Y                Z
 ----------------------------------------------------------------
    1      C       0.0178513002    -0.0024954387     0.0104130395
    2      C      -0.0474732973     0.4216383421     1.3451023150
    3      Cl      1.4159485686     0.9254347726     2.1675391297
    4      C      -1.2388215656     0.4611648150     2.0613445791
    5      H      -1.2511914228     0.7925269151     3.0901231964
    6      C      -2.4069297939     0.0637082951     1.4228354835
    7      Cl     -3.9210880710     0.1030196861     2.3051261953
    8      C      -2.4034700959    -0.3625005322     0.1013604124
    9      H      -3.3169119887    -0.6693384885    -0.3876270585
   10      C      -1.1920311963    -0.3883209559    -0.5817948839
   11      Cl     -1.2064478837    -0.9390260029    -2.2468240858
   12      C       1.3049528767    -0.0320850403    -0.7433169669
   13      C       2.1551965218    -1.1450524281    -0.6791815129
   14      Cl      1.6986687823    -2.5170405272     0.2996856796
   15      C       3.3557816154    -1.1502939481    -1.3980559545
   16      Cl      4.4386995818    -2.5215651695    -1.3442545095
   17      C       3.7091397356    -0.0523482168    -2.1780298934
   18      H       4.6411439089    -0.0751434089    -2.7278788132
   19      C       2.8675480356     1.0517063695    -2.2422770719
   20      H       3.1446977686     1.9039633527    -2.8509813889
   21      C       1.6734684556     1.0602766137    -1.5297852548
   22      H       1.0131758149     1.9177724260    -1.5781073177
 ----------------------------------------------------------------
 Nuclear Repulsion Energy =        1763.18502102 hartrees
 There are       81 alpha and       81 beta electrons
 Applying Cartesian multipole field
    Component          Value
    ---------          -----
     (2,0,0)        1.00000E-11
     (0,2,0)        2.00000E-11
     (0,0,2)       -3.00000E-11
 Nucleus-field energy     =     0.0000000105 hartrees
 Requested basis set is 6-311++G(d,p)
 There are 162 shells and 449 basis functions
 A cutoff of  1.0D-15 yielded  10272 shell pairs
 There are     85456 function pairs (     91891 Cartesian)
 Smallest overlap matrix eigenvalue = 1.87E-07
 Linear dependence detected in AO basis
 Number of orthogonalized atomic orbitals = 444
 Maximum deviation from orthogonality = 3.228E-10
 Guess from superposition of atomic densities
 Warning:  Energy on first SCF cycle will be non-variational
 SAD guess density has 162.000000 electrons

 -----------------------------------------------------------------------
  General SCF calculation program by
  Eric Jon Sundstrom, Paul Horn, Yuezhi Mao, Dmitri Zuev, Alec White,
  David Stuck, Shaama M.S., Shane Yost, Joonho Lee, David Small,
  Daniel Levine, Susi Lehtola, Hugh Burton, Evgeny Epifanovsky,
  Bang C. Huynh
 -----------------------------------------------------------------------
 Exchange:     0.2000 Hartree-Fock + 0.0800 Slater + 0.7200 B88
 Correlation:  0.1900 VWN1RPA + 0.8100 LYP
 Using SG-1 standard quadrature grid
 A restricted SCF calculation will be
 performed using DIIS
 SCF converges when DIIS error is below 1.0e-08
 ---------------------------------------
  Cycle       Energy         DIIS error
 ---------------------------------------
    1   -2765.4960541256      2.92e-02  
    2   -2761.3634551804      2.45e-03  
    3   -2761.2545957228      3.11e-03  
    4   -2761.5073855715      6.10e-04  
    5   -2761.5155358216      2.99e-04  
    6   -2761.5176988022      9.20e-05  
    7   -2761.5178910728      1.80e-05  
    8   -2761.5178960186      9.45e-06  
    9   -2761.5178981714      3.13e-06  
   10   -2761.5178984107      1.09e-06  
   11   -2761.5178984392      1.90e-07  
   12   -2761.5178984399      9.46e-08  
   13   -2761.5178984401      4.35e-08  
   14   -2761.5178984402      9.36e-09  Convergence criterion met
 ---------------------------------------
 SCF time:   CPU 631.78s  wall 632.00s 
 SCF   energy in the final basis set =    -2761.5178984402
 Total energy in the final basis set =    -2761.5178984402

 --------------------------------------------------------------

                    Orbital Energies (a.u.)
 --------------------------------------------------------------

 Alpha MOs
 -- Occupied --
********-101.5735-101.5731-101.5683-101.5677 -10.2721 -10.2720 -10.2700
-10.2648 -10.2624 -10.2327 -10.2256 -10.2169 -10.2169 -10.2086 -10.2055
-10.2043  -9.4894  -9.4882  -9.4879  -9.4831  -9.4823  -7.2541  -7.2529
 -7.2526  -7.2479  -7.2472  -7.2442  -7.2437  -7.2430  -7.2427  -7.2426
 -7.2421  -7.2379  -7.2373  -7.2372  -7.2365  -0.9475  -0.9297  -0.8981
 -0.8964  -0.8724  -0.8590  -0.8334  -0.7991  -0.7654  -0.7513  -0.7469
 -0.6570  -0.6366  -0.6259  -0.6154  -0.5545  -0.5334  -0.5264  -0.5134
 -0.4916  -0.4793  -0.4650  -0.4600  -0.4561  -0.4430  -0.4342  -0.4246
 -0.4106  -0.3980  -0.3929  -0.3859  -0.3817  -0.3591  -0.3524  -0.3418
 -0.3410  -0.3395  -0.3290  -0.3265  -0.3194  -0.2771  -0.2745  -0.2725
 -0.2648
 -- Virtual --
 -0.0561  -0.0544  -0.0469  -0.0409  -0.0331  -0.0184  -0.0105   0.0007
  0.0113   0.0121   0.0127   0.0133   0.0248   0.0289   0.0389   0.0438
  0.0501   0.0543   0.0594   0.0621   0.0652   0.0680   0.0821   0.0835
  0.0862   0.0879   0.0920   0.0944   0.0977   0.0978   0.1036   0.1064
  0.1119   0.1144   0.1177   0.1201   0.1205   0.1218   0.1221   0.1281
  0.1300   0.1312   0.1357   0.1360   0.1435   0.1464   0.1525   0.1535
  0.1561   0.1683   0.1707   0.1720   0.1759   0.1813   0.1876   0.1924
  0.1937   0.1968   0.2029   0.2064   0.2138   0.2159   0.2260   0.2281
  0.2338   0.2340   0.2347   0.2421   0.2436   0.2510   0.2542   0.2595
  0.2647   0.2668   0.2675   0.2715   0.2735   0.2797   0.2824   0.2835
  0.2895   0.2925   0.2961   0.3064   0.3099   0.3128   0.3212   0.3339
  0.3355   0.3424   0.3457   0.3618   0.3719   0.3951   0.4095   0.4356
  0.4420   0.4429   0.4503   0.4564   0.4610   0.4671   0.4736   0.4785
  0.4819   0.4913   0.5028   0.5095   0.5134   0.5175   0.5187   0.5371
  0.5433   0.5436   0.5496   0.5616   0.5679   0.5751   0.5776   0.5851
  0.5915   0.6004   0.6079   0.6120   0.6158   0.6246   0.6341   0.6424
  0.6516   0.6555   0.6579   0.6628   0.6727   0.6812   0.6917   0.6957
  0.7012   0.7055   0.7233   0.7312   0.7333   0.7753   0.8046   0.8081
  0.8122   0.8304   0.8332   0.8358   0.8421   0.8448   0.8461   0.8496
  0.8519   0.8570   0.8586   0.8615   0.8686   0.8706   0.8739   0.8756
  0.8959   0.8969   0.8994   0.9037   0.9082   0.9168   0.9240   0.9320
  0.9413   0.9540   0.9549   0.9601   0.9655   0.9685   0.9687   0.9802
  0.9882   0.9945   0.9982   1.0232   1.0287   1.0363   1.0469   1.0562
  1.0612   1.0733   1.1163   1.1180   1.1585   1.1856   1.2019   1.2118
  1.2356   1.2394   1.2448   1.2511   1.2611   1.2755   1.2799   1.3046
  1.3121   1.3258   1.3269   1.3493   1.3713   1.4134   1.4270   1.4591
  1.4814   1.4883   1.5161   1.5472   1.5482   1.5523   1.5710   1.5777
  1.5840   1.5982   1.6227   1.6271   1.6534   1.6683   1.6955   1.7168
  1.7573   1.7683   1.7705   1.8161   1.8190   1.8208   1.8390   1.8626
  1.8689   1.8846   1.9086   1.9258   1.9311   1.9332   1.9359   1.9497
  1.9659   2.0039   2.0173   2.0295   2.0580   2.0675   2.0693   2.0969
  2.1713   2.1787   2.1923   2.2336   2.2492   2.2591   2.2622   2.2775
  2.2960   2.2999   2.3235   2.3254   2.3528   2.3565   2.3922   2.4245
  2.4337   2.4408   2.4615   2.4735   2.4818   2.4984   2.5285   2.5343
  2.5403   2.5528   2.5595   2.5824   2.6333   2.6374   2.6791   2.6975
  2.7000   2.7079   2.7180   2.7336   2.7357   2.7416   2.7594   2.7621
  2.7748   2.7850   2.7880   2.8277   2.8341   2.8359   2.8589   2.8986
  2.9631   2.9831   3.0943   3.0949   3.1043   3.1268   3.1351   3.1748
  3.2107   3.2181   3.2231   3.2723   3.3276   3.3558   3.4000   3.4634
  3.5251   3.5873   3.6903   3.7028   3.7323   3.7901   3.9233   3.9956
  4.0525   4.0848   4.1054   4.3488   4.8024   4.8197   9.7685   9.7865
  9.8013   9.8374   9.8505  23.3962  23.5407  23.8476  23.8600  23.8883
 23.8978  23.9537  24.0246  24.0378  24.0797  24.1100  24.1568  25.7979
 25.8165  25.8559  25.9325  25.9834  26.1195  26.1563  26.2069  26.3187
 26.3615  26.5774  26.6035  26.6406  26.7425  26.9697 215.7608 215.7811
215.7988 215.8462 215.8564
 --------------------------------------------------------------

          Ground-State Mulliken Net Atomic Charges

     Atom                 Charge (a.u.)
  ----------------------------------------
      1 C                    -0.561740
      2 C                    -0.429499
      3 Cl                    0.405892
      4 C                    -0.128627
      5 H                     0.228077
      6 C                     0.316488
      7 Cl                    0.484317
      8 C                    -0.129626
      9 H                     0.231630
     10 C                    -0.437951
     11 Cl                    0.437025
     12 C                     0.154690
     13 C                    -1.364419
     14 Cl                    0.499464
     15 C                     0.739137
     16 Cl                    0.520779
     17 C                    -0.504099
     18 H                     0.208402
     19 C                    -0.699440
     20 H                     0.178212
     21 C                    -0.330099
     22 H                     0.181386
  ----------------------------------------
  Sum of atomic charges =     0.000000

 -----------------------------------------------------------------
                    Cartesian Multipole Moments
 -----------------------------------------------------------------
    Charge (ESU x 10^10)
                 0.0000
    Dipole Moment (Debye)
         X      -0.1593      Y       2.1561      Z      -1.0005
       Tot       2.3822
    Quadrupole Moments (Debye-Ang)
        XX    -131.1316     XY       5.9602     YY    -133.8542
        XZ      -4.5722     YZ      -3.6434     ZZ    -128.9551
    Octopole Moments (Debye-Ang^2)
       XXX    -215.4350    XXY      74.1254    XYY     -78.1163
       YYY     189.9759    XXZ     -16.9037    XYZ     -12.4845
       YYZ       8.7781    XZZ     -59.9100    YZZ      72.6527
       ZZZ      34.8402
    Hexadecapole Moments (Debye-Ang^3)
      XXXX   -5246.5564   XXXY     582.9194   XXYY   -1146.2304
      XYYY     525.0758   YYYY   -1446.6009   XXXZ     792.8795
      XXYZ    -115.7778   XYYZ     287.6790   YYYZ    -294.4004
      XXZZ   -1206.2386   XYZZ     200.4896   YYZZ    -616.6044
      XZZZ     818.4225   YZZZ    -265.6235   ZZZZ   -2255.9825
 -----------------------------------------------------------------
 Calculating analytic gradient of the SCF energy
 Gradient of SCF Energy
            1           2           3           4           5           6
    1  -0.0005475   0.0002951   0.0000957   0.0001854  -0.0000248  -0.0000414
    2   0.0000356  -0.0002411  -0.0001140   0.0000055   0.0000008  -0.0000852
    3  -0.0001709   0.0000592  -0.0001361  -0.0000223   0.0000098  -0.0001929
            7           8           9          10          11          12
    1  -0.0000129  -0.0000358  -0.0000085   0.0001976   0.0001810   0.0002520
    2   0.0000051   0.0000172   0.0000241  -0.0000417   0.0001254   0.0000265
    3   0.0000491   0.0002632   0.0000255  -0.0001481   0.0001079  -0.0002325
           13          14          15          16          17          18
    1  -0.0001864  -0.0001147   0.0000450  -0.0000536  -0.0001006  -0.0000077
    2   0.0002944   0.0001407  -0.0000304  -0.0000106   0.0000767   0.0000023
    3   0.0001264   0.0002747   0.0000130   0.0000152   0.0000104  -0.0000190
           19          20          21          22
    1   0.0000980  -0.0000175  -0.0001282  -0.0000704
    2  -0.0001045  -0.0000057  -0.0001002  -0.0000210
    3  -0.0000280  -0.0000311   0.0000337  -0.0000074
 Max gradient component =       5.475E-04
 RMS gradient           =       1.372E-04
 Gradient time:  CPU 226.67 s  wall 226.68 s
 Geometry Optimization Parameters
   NAtoms,    NIC,     NZ,  NCons,   NDum,   NFix, NCnnct, MaxDiis
       22     163      22       0       0       0       0       0

 Cartesian Hessian Update
 Hessian updated using BFGS update


** GEOMETRY OPTIMIZATION IN DELOCALIZED INTERNAL COORDINATES **
   Searching for a Minimum

   Optimization Cycle:  12

                       Coordinates (Angstroms)
     ATOM                X               Y               Z
      1  C         0.0178513002   -0.0024954387    0.0104130395
      2  C        -0.0474732973    0.4216383421    1.3451023150
      3  Cl        1.4159485686    0.9254347726    2.1675391297
      4  C        -1.2388215656    0.4611648150    2.0613445791
      5  H        -1.2511914228    0.7925269151    3.0901231964
      6  C        -2.4069297939    0.0637082951    1.4228354835
      7  Cl       -3.9210880710    0.1030196861    2.3051261953
      8  C        -2.4034700959   -0.3625005322    0.1013604124
      9  H        -3.3169119887   -0.6693384885   -0.3876270585
     10  C        -1.1920311963   -0.3883209559   -0.5817948839
     11  Cl       -1.2064478837   -0.9390260029   -2.2468240858
     12  C         1.3049528767   -0.0320850403   -0.7433169669
     13  C         2.1551965218   -1.1450524281   -0.6791815129
     14  Cl        1.6986687823   -2.5170405272    0.2996856796
     15  C         3.3557816154   -1.1502939481   -1.3980559545
     16  Cl        4.4386995818   -2.5215651695   -1.3442545095
     17  C         3.7091397356   -0.0523482168   -2.1780298934
     18  H         4.6411439089   -0.0751434089   -2.7278788132
     19  C         2.8675480356    1.0517063695   -2.2422770719
     20  H         3.1446977686    1.9039633527   -2.8509813889
     21  C         1.6734684556    1.0602766137   -1.5297852548
     22  H         1.0131758149    1.9177724260   -1.5781073177
   Point Group: c1    Number of degrees of freedom:    60


   Energy is  -2761.517898440

 Hessian updated using BFGS update

 60 Hessian modes will be used to form the next step
  Hessian Eigenvalues:
     0.001685    0.017910    0.018571    0.020890    0.020940    0.021767
     0.023043    0.023635    0.023838    0.023894    0.024091    0.024101
     0.024115    0.024118    0.024137    0.024138    0.024150    0.024155
     0.028099    0.072286    0.159958    0.159998    0.160001    0.160079
     0.160247    0.215811    0.220996    0.230721    0.235406    0.237038
     0.237417    0.249617    0.250004    0.250035    0.250682    0.252111
     0.289003    0.290188    0.300913    0.301093    0.301719    0.311909
     0.353393    0.356665    0.356666    0.356668    0.356740    0.367717
     0.412209    0.424549    0.431468    0.456468    0.461729    0.468339
     0.471734    0.477912    0.478309    0.479288    0.480693    0.552065

 Minimum search - taking simple RFO step
 Searching for Lamda that Minimizes Along All modes
 Value Taken    Lamda =  -0.00008588
 Step Taken.  Stepsize is  0.209218

                             Maximum     Tolerance    Cnvgd?
         Gradient           0.000490      0.000300      NO
         Displacement       0.156267      0.001200      NO
         Energy change     -0.000185      0.000001      NO


 New Cartesian Coordinates Obtained by Inverse Iteration

 Displacement from previous Coordinates is:  0.357613
 ----------------------------------------------------------------
             Standard Nuclear Orientation (Angstroms)
    I     Atom           X                Y                Z
 ----------------------------------------------------------------
    1      C       0.0206701533    -0.0030272367     0.0154399098
    2      C      -0.0530399056     0.4495408565     1.3401108105
    3      Cl      1.4017645781     0.9859325975     2.1578981367
    4      C      -1.2468154918     0.4906302447     2.0528660579
    5      H      -1.2649536006     0.8441495954     3.0741657517
    6      C      -2.4085654819     0.0652596511     1.4213878224
    7      Cl     -3.9249169031     0.1057152542     2.2997307884
    8      C      -2.3969724531    -0.3898204392     0.1094111821
    9      H      -3.3055159868    -0.7180721612    -0.3747478725
   10      C      -1.1839742919    -0.4156518657    -0.5703465102
   11      Cl     -1.1891167687    -0.9990459167    -2.2244127579
   12      C       1.3078829146    -0.0323834501    -0.7384538484
   13      C       2.1448012057    -1.1569357876    -0.7002074474
   14      Cl      1.6737096017    -2.5440852130     0.2497174855
   15      C       3.3436188118    -1.1615483074    -1.4221250996
   16      Cl      4.4101167161    -2.5465500970    -1.4002867524
   17      C       3.7087079419    -0.0520088565    -2.1798575811
   18      H       4.6389293241    -0.0748213033    -2.7327050781
   19      C       2.8807059250     1.0634660950    -2.2184289131
   20      H       3.1666659025     1.9248513413    -2.8099492736
   21      C       1.6887783046     1.0718310474    -1.5024092658
   22      H       1.0394271547     1.9385753821    -1.5313822260
 ----------------------------------------------------------------
 Nuclear Repulsion Energy =        1762.63502548 hartrees
 There are       81 alpha and       81 beta electrons
 Applying Cartesian multipole field
    Component          Value
    ---------          -----
     (2,0,0)        1.00000E-11
     (0,2,0)        2.00000E-11
     (0,0,2)       -3.00000E-11
 Nucleus-field energy     =     0.0000000112 hartrees
 Requested basis set is 6-311++G(d,p)
 There are 162 shells and 449 basis functions
 A cutoff of  1.0D-15 yielded  10277 shell pairs
 There are     85510 function pairs (     91956 Cartesian)
 Smallest overlap matrix eigenvalue = 1.83E-07
 Linear dependence detected in AO basis
 Number of orthogonalized atomic orbitals = 444
 Maximum deviation from orthogonality = 4.669E-10
 Guess from superposition of atomic densities
 Warning:  Energy on first SCF cycle will be non-variational
 SAD guess density has 162.000000 electrons

 -----------------------------------------------------------------------
  General SCF calculation program by
  Eric Jon Sundstrom, Paul Horn, Yuezhi Mao, Dmitri Zuev, Alec White,
  David Stuck, Shaama M.S., Shane Yost, Joonho Lee, David Small,
  Daniel Levine, Susi Lehtola, Hugh Burton, Evgeny Epifanovsky,
  Bang C. Huynh
 -----------------------------------------------------------------------
 Exchange:     0.2000 Hartree-Fock + 0.0800 Slater + 0.7200 B88
 Correlation:  0.1900 VWN1RPA + 0.8100 LYP
 Using SG-1 standard quadrature grid
 A restricted SCF calculation will be
 performed using DIIS
 SCF converges when DIIS error is below 1.0e-08
 ---------------------------------------
  Cycle       Energy         DIIS error
 ---------------------------------------
    1   -2765.4943222644      2.92e-02  
    2   -2761.3635369030      2.45e-03  
    3   -2761.2546654157      3.11e-03  
    4   -2761.5074280643      6.10e-04  
    5   -2761.5155884200      2.99e-04  
    6   -2761.5177508191      9.20e-05  
    7   -2761.5179428888      1.80e-05  
    8   -2761.5179478197      9.56e-06  
    9   -2761.5179500299      3.15e-06  
   10   -2761.5179502723      1.09e-06  
   11   -2761.5179503007      1.86e-07  
   12   -2761.5179503014      8.64e-08  
   13   -2761.5179503016      4.02e-08  
   14   -2761.5179503017      7.72e-09  Convergence criterion met
 ---------------------------------------
 SCF time:   CPU 628.08s  wall 629.00s 
 SCF   energy in the final basis set =    -2761.5179503017
 Total energy in the final basis set =    -2761.5179503017

 --------------------------------------------------------------

                    Orbital Energies (a.u.)
 --------------------------------------------------------------

 Alpha MOs
 -- Occupied --
********-101.5734-101.5733-101.5684-101.5677 -10.2721 -10.2721 -10.2700
-10.2648 -10.2624 -10.2328 -10.2257 -10.2169 -10.2169 -10.2086 -10.2055
-10.2043  -9.4894  -9.4880  -9.4880  -9.4832  -9.4823  -7.2541  -7.2528
 -7.2527  -7.2480  -7.2472  -7.2443  -7.2437  -7.2429  -7.2428  -7.2424
 -7.2422  -7.2380  -7.2373  -7.2372  -7.2365  -0.9474  -0.9297  -0.8981
 -0.8964  -0.8725  -0.8590  -0.8334  -0.7991  -0.7654  -0.7513  -0.7469
 -0.6570  -0.6365  -0.6259  -0.6154  -0.5545  -0.5333  -0.5264  -0.5135
 -0.4916  -0.4793  -0.4650  -0.4600  -0.4561  -0.4430  -0.4342  -0.4247
 -0.4106  -0.3980  -0.3928  -0.3858  -0.3817  -0.3591  -0.3523  -0.3418
 -0.3410  -0.3396  -0.3290  -0.3265  -0.3194  -0.2764  -0.2746  -0.2733
 -0.2648
 -- Virtual --
 -0.0561  -0.0537  -0.0477  -0.0408  -0.0332  -0.0184  -0.0106   0.0007
  0.0113   0.0121   0.0126   0.0132   0.0248   0.0289   0.0389   0.0438
  0.0500   0.0543   0.0596   0.0624   0.0648   0.0679   0.0821   0.0835
  0.0861   0.0879   0.0921   0.0942   0.0977   0.0977   0.1036   0.1064
  0.1118   0.1145   0.1178   0.1203   0.1208   0.1215   0.1218   0.1280
  0.1301   0.1312   0.1358   0.1360   0.1435   0.1464   0.1529   0.1531
  0.1560   0.1687   0.1704   0.1720   0.1756   0.1813   0.1874   0.1928
  0.1940   0.1957   0.2028   0.2063   0.2138   0.2157   0.2259   0.2283
  0.2339   0.2342   0.2345   0.2421   0.2432   0.2505   0.2542   0.2599
  0.2647   0.2669   0.2672   0.2712   0.2735   0.2801   0.2826   0.2828
  0.2907   0.2923   0.2953   0.3064   0.3100   0.3126   0.3212   0.3346
  0.3356   0.3433   0.3451   0.3623   0.3723   0.3949   0.4095   0.4360
  0.4423   0.4425   0.4503   0.4571   0.4628   0.4647   0.4730   0.4787
  0.4818   0.4916   0.5027   0.5096   0.5129   0.5178   0.5186   0.5380
  0.5431   0.5437   0.5495   0.5616   0.5687   0.5753   0.5768   0.5851
  0.5910   0.6000   0.6078   0.6121   0.6160   0.6251   0.6342   0.6427
  0.6517   0.6552   0.6577   0.6625   0.6737   0.6814   0.6922   0.6938
  0.7010   0.7056   0.7235   0.7331   0.7346   0.7750   0.8054   0.8101
  0.8109   0.8305   0.8335   0.8354   0.8430   0.8447   0.8453   0.8495
  0.8524   0.8575   0.8587   0.8616   0.8688   0.8719   0.8736   0.8741
  0.8959   0.8985   0.8995   0.9018   0.9078   0.9165   0.9251   0.9316
  0.9405   0.9546   0.9563   0.9589   0.9653   0.9675   0.9682   0.9801
  0.9887   0.9936   0.9984   1.0240   1.0294   1.0361   1.0473   1.0562
  1.0603   1.0730   1.1151   1.1176   1.1591   1.1856   1.2034   1.2130
  1.2361   1.2381   1.2455   1.2511   1.2618   1.2754   1.2827   1.3055
  1.3116   1.3259   1.3271   1.3492   1.3724   1.4144   1.4268   1.4593
  1.4815   1.4872   1.5163   1.5471   1.5488   1.5514   1.5712   1.5787
  1.5833   1.5983   1.6242   1.6267   1.6532   1.6684   1.6965   1.7167
  1.7575   1.7684   1.7698   1.8177   1.8180   1.8207   1.8393   1.8637
  1.8676   1.8840   1.9091   1.9257   1.9310   1.9331   1.9358   1.9496
  1.9662   2.0044   2.0180   2.0298   2.0581   2.0683   2.0688   2.0971
  2.1713   2.1787   2.1931   2.2333   2.2478   2.2584   2.2622   2.2765
  2.2966   2.2994   2.3249   2.3253   2.3533   2.3563   2.3924   2.4272
  2.4302   2.4402   2.4613   2.4742   2.4831   2.4972   2.5271   2.5340
  2.5404   2.5521   2.5590   2.5822   2.6335   2.6370   2.6792   2.6981
  2.6998   2.7078   2.7177   2.7333   2.7357   2.7418   2.7586   2.7620
  2.7749   2.7847   2.7879   2.8279   2.8330   2.8356   2.8607   2.8980
  2.9635   2.9826   3.0950   3.0954   3.1049   3.1274   3.1331   3.1748
  3.2107   3.2169   3.2226   3.2755   3.3272   3.3557   3.4002   3.4640
  3.5254   3.5888   3.6915   3.7026   3.7324   3.7905   3.9232   3.9956
  4.0528   4.0847   4.1055   4.3484   4.8025   4.8188   9.7687   9.7868
  9.8007   9.8378   9.8539  23.3974  23.5405  23.8473  23.8602  23.8880
 23.8978  23.9534  24.0245  24.0377  24.0796  24.1101  24.1567  25.7944
 25.8165  25.8523  25.9342  25.9830  26.1195  26.1560  26.2068  26.3313
 26.3493  26.5766  26.6042  26.6367  26.7416  26.9747 215.7609 215.7815
215.7980 215.8465 215.8602
 --------------------------------------------------------------

          Ground-State Mulliken Net Atomic Charges

     Atom                 Charge (a.u.)
  ----------------------------------------
      1 C                    -0.567989
      2 C                    -0.433177
      3 Cl                    0.416238
      4 C                    -0.141146
      5 H                     0.229186
      6 C                     0.327871
      7 Cl                    0.484996
      8 C                    -0.112729
      9 H                     0.230485
     10 C                    -0.448907
     11 Cl                    0.427861
     12 C                     0.161954
     13 C                    -1.379169
     14 Cl                    0.493795
     15 C                     0.747867
     16 Cl                    0.523483
     17 C                    -0.488871
     18 H                     0.208818
     19 C                    -0.707040
     20 H                     0.178185
     21 C                    -0.333098
     22 H                     0.181387
  ----------------------------------------
  Sum of atomic charges =     0.000000

 -----------------------------------------------------------------
                    Cartesian Multipole Moments
 -----------------------------------------------------------------
    Charge (ESU x 10^10)
                -0.0000
    Dipole Moment (Debye)
         X      -0.1415      Y       2.1752      Z      -0.9660
       Tot       2.3842
    Quadrupole Moments (Debye-Ang)
        XX    -131.0208     XY       6.0685     YY    -133.7650
        XZ      -4.5367     YZ      -3.6021     ZZ    -129.1667
    Octopole Moments (Debye-Ang^2)
       XXX    -213.0614    XXY      74.7698    XYY     -77.5125
       YYY     191.8866    XXZ     -15.6575    XYZ     -12.7136
       YYZ       9.9935    XZZ     -59.6468    YZZ      73.2517
       ZZZ      38.4240
    Hexadecapole Moments (Debye-Ang^3)
      XXXX   -5216.1231   XXXY     579.4724   XXYY   -1147.5523
      XYYY     520.4312   YYYY   -1490.2266   XXXZ     808.5404
      XXYZ    -123.8127   XYYZ     292.6688   YYYZ    -318.0375
      XXZZ   -1200.2981   XYZZ     198.1861   YYZZ    -622.5007
      XZZZ     836.4584   YZZZ    -287.3999   ZZZZ   -2250.0563
 -----------------------------------------------------------------
 Calculating analytic gradient of the SCF energy
 Gradient of SCF Energy
            1           2           3           4           5           6
    1  -0.0003011   0.0002767  -0.0000257   0.0000709  -0.0000115  -0.0000058
    2   0.0000719  -0.0001466   0.0000856  -0.0000121   0.0000124  -0.0000496
    3   0.0000023  -0.0000203   0.0000548  -0.0000130   0.0000125  -0.0000881
            7           8           9          10          11          12
    1   0.0000004  -0.0000137   0.0000017   0.0000978   0.0001274   0.0000725
    2   0.0000072   0.0000024   0.0000175  -0.0000595   0.0000860   0.0000101
    3   0.0000458   0.0001233   0.0000243   0.0000020   0.0000176  -0.0002087
           13          14          15          16          17          18
    1  -0.0000951  -0.0000862   0.0000421  -0.0000322  -0.0000707  -0.0000061
    2   0.0000734   0.0000526  -0.0000140   0.0000020   0.0000185   0.0000003
    3   0.0000552   0.0000718  -0.0000152  -0.0000072   0.0000114  -0.0000162
           19          20          21          22
    1   0.0000619  -0.0000193  -0.0000375  -0.0000465
    2  -0.0000619  -0.0000104  -0.0001017   0.0000160
    3  -0.0000229  -0.0000288   0.0000043  -0.0000049
 Max gradient component =       3.011E-04
 RMS gradient           =       7.700E-05
 Gradient time:  CPU 226.55 s  wall 226.56 s
 Geometry Optimization Parameters
   NAtoms,    NIC,     NZ,  NCons,   NDum,   NFix, NCnnct, MaxDiis
       22     163      22       0       0       0       0       0

 Cartesian Hessian Update
 Hessian updated using BFGS update


** GEOMETRY OPTIMIZATION IN DELOCALIZED INTERNAL COORDINATES **
   Searching for a Minimum

   Optimization Cycle:  13

                       Coordinates (Angstroms)
     ATOM                X               Y               Z
      1  C         0.0206701533   -0.0030272367    0.0154399098
      2  C        -0.0530399056    0.4495408565    1.3401108105
      3  Cl        1.4017645781    0.9859325975    2.1578981367
      4  C        -1.2468154918    0.4906302447    2.0528660579
      5  H        -1.2649536006    0.8441495954    3.0741657517
      6  C        -2.4085654819    0.0652596511    1.4213878224
      7  Cl       -3.9249169031    0.1057152542    2.2997307884
      8  C        -2.3969724531   -0.3898204392    0.1094111821
      9  H        -3.3055159868   -0.7180721612   -0.3747478725
     10  C        -1.1839742919   -0.4156518657   -0.5703465102
     11  Cl       -1.1891167687   -0.9990459167   -2.2244127579
     12  C         1.3078829146   -0.0323834501   -0.7384538484
     13  C         2.1448012057   -1.1569357876   -0.7002074474
     14  Cl        1.6737096017   -2.5440852130    0.2497174855
     15  C         3.3436188118   -1.1615483074   -1.4221250996
     16  Cl        4.4101167161   -2.5465500970   -1.4002867524
     17  C         3.7087079419   -0.0520088565   -2.1798575811
     18  H         4.6389293241   -0.0748213033   -2.7327050781
     19  C         2.8807059250    1.0634660950   -2.2184289131
     20  H         3.1666659025    1.9248513413   -2.8099492736
     21  C         1.6887783046    1.0718310474   -1.5024092658
     22  H         1.0394271547    1.9385753821   -1.5313822260
   Point Group: c1    Number of degrees of freedom:    60


   Energy is  -2761.517950302

 Hessian updated using BFGS update

 60 Hessian modes will be used to form the next step
  Hessian Eigenvalues:
     0.001493    0.017691    0.018419    0.020794    0.020934    0.021731
     0.022956    0.023630    0.023837    0.023886    0.024091    0.024095
     0.024113    0.024115    0.024136    0.024138    0.024148    0.024151
     0.027985    0.071192    0.159924    0.159993    0.160002    0.160061
     0.160251    0.213424    0.220965    0.230926    0.235397    0.236960
     0.237413    0.249306    0.249991    0.250046    0.250719    0.252616
     0.289003    0.290114    0.300887    0.301093    0.301728    0.311214
     0.353345    0.356664    0.356666    0.356669    0.356740    0.367619
     0.411950    0.424554    0.431470    0.456503    0.461692    0.468340
     0.471518    0.477602    0.478309    0.479283    0.480699    0.547272

 Minimum search - taking simple RFO step
 Searching for Lamda that Minimizes Along All modes
 Value Taken    Lamda =  -0.00000903
 Step Taken.  Stepsize is  0.055816

                             Maximum     Tolerance    Cnvgd?
         Gradient           0.000555      0.000300      NO
         Displacement       0.039317      0.001200      NO
         Energy change     -0.000052      0.000001      NO


 New Cartesian Coordinates Obtained by Inverse Iteration

 Displacement from previous Coordinates is:  0.102043
 ----------------------------------------------------------------
             Standard Nuclear Orientation (Angstroms)
    I     Atom           X                Y                Z
 ----------------------------------------------------------------
    1      C       0.0217186741    -0.0067686628     0.0174943369
    2      C      -0.0545763027     0.4547623087     1.3388057485
    3      Cl      1.3988737282     0.9974957394     2.1549764186
    4      C      -1.2492541681     0.4997850220     2.0499521759
    5      H      -1.2685936949     0.8604122895     3.0687299478
    6      C      -2.4097748271     0.0690283051     1.4201388142
    7      Cl     -3.9273711678     0.1143397625     2.2959969770
    8      C      -2.3958916759    -0.3954982994     0.1113794002
    9      H      -3.3034189209    -0.7283550750    -0.3715693405
   10      C      -1.1821592737    -0.4246809606    -0.5667623568
   11      Cl     -1.1858813565    -1.0195413297    -2.2168079251
   12      C       1.3090555493    -0.0353317859    -0.7362517025
   13      C       2.1439423479    -1.1619160713    -0.7063569420
   14      Cl      1.6718395188    -2.5543163103     0.2352504016
   15      C       3.3420057793    -1.1639970165    -1.4295529294
   16      Cl      4.4063123621    -2.5508654768    -1.4174486009
   17      C       3.7085639262    -0.0503319720    -2.1805080487
   18      H       4.6381325759    -0.0714618515    -2.7345065821
   19      C       2.8827379884     1.0670486745    -2.2108442739
   20      H       3.1697872517     1.9317666647    -2.7969410996
   21      C       1.6917076649     1.0730944922    -1.4934150128
   22      H       1.0441516715     1.9413329841    -1.5163440874
 ----------------------------------------------------------------
 Nuclear Repulsion Energy =        1762.31235798 hartrees
 There are       81 alpha and       81 beta electrons
 Applying Cartesian multipole field
    Component          Value
    ---------          -----
     (2,0,0)        1.00000E-11
     (0,2,0)        2.00000E-11
     (0,0,2)       -3.00000E-11
 Nucleus-field energy     =     0.0000000115 hartrees
 Requested basis set is 6-311++G(d,p)
 There are 162 shells and 449 basis functions
 A cutoff of  1.0D-15 yielded  10274 shell pairs
 There are     85484 function pairs (     91927 Cartesian)
 Smallest overlap matrix eigenvalue = 1.81E-07
 Linear dependence detected in AO basis
 Number of orthogonalized atomic orbitals = 444
 Maximum deviation from orthogonality = 4.291E-10
 Guess from superposition of atomic densities
 Warning:  Energy on first SCF cycle will be non-variational
 SAD guess density has 162.000000 electrons

 -----------------------------------------------------------------------
  General SCF calculation program by
  Eric Jon Sundstrom, Paul Horn, Yuezhi Mao, Dmitri Zuev, Alec White,
  David Stuck, Shaama M.S., Shane Yost, Joonho Lee, David Small,
  Daniel Levine, Susi Lehtola, Hugh Burton, Evgeny Epifanovsky,
  Bang C. Huynh
 -----------------------------------------------------------------------
 Exchange:     0.2000 Hartree-Fock + 0.0800 Slater + 0.7200 B88
 Correlation:  0.1900 VWN1RPA + 0.8100 LYP
 Using SG-1 standard quadrature grid
 A restricted SCF calculation will be
 performed using DIIS
 SCF converges when DIIS error is below 1.0e-08
 ---------------------------------------
  Cycle       Energy         DIIS error
 ---------------------------------------
    1   -2765.4935036904      2.92e-02  
    2   -2761.3635640421      2.45e-03  
    3   -2761.2546259785      3.11e-03  
    4   -2761.5074188709      6.10e-04  
    5   -2761.5155935233      2.99e-04  
    6   -2761.5177567320      9.20e-05  
    7   -2761.5179487548      1.81e-05  
    8   -2761.5179536890      9.62e-06  
    9   -2761.5179559312      3.16e-06  
   10   -2761.5179561753      1.08e-06  
   11   -2761.5179562034      1.85e-07  
   12   -2761.5179562041      8.57e-08  
   13   -2761.5179562043      3.98e-08  
   14   -2761.5179562045      7.47e-09  Convergence criterion met
 ---------------------------------------
 SCF time:   CPU 630.41s  wall 630.00s 
 SCF   energy in the final basis set =    -2761.5179562045
 Total energy in the final basis set =    -2761.5179562045

 --------------------------------------------------------------

                    Orbital Energies (a.u.)
 --------------------------------------------------------------

 Alpha MOs
 -- Occupied --
********-101.5733-101.5733-101.5684-101.5677 -10.2721 -10.2721 -10.2701
-10.2649 -10.2624 -10.2328 -10.2258 -10.2169 -10.2169 -10.2086 -10.2055
-10.2043  -9.4894  -9.4880  -9.4880  -9.4832  -9.4823  -7.2541  -7.2528
 -7.2527  -7.2480  -7.2471  -7.2443  -7.2437  -7.2429  -7.2428  -7.2424
 -7.2422  -7.2380  -7.2373  -7.2372  -7.2365  -0.9474  -0.9297  -0.8981
 -0.8964  -0.8724  -0.8590  -0.8334  -0.7992  -0.7654  -0.7513  -0.7469
 -0.6570  -0.6365  -0.6259  -0.6154  -0.5545  -0.5333  -0.5264  -0.5135
 -0.4916  -0.4793  -0.4650  -0.4600  -0.4561  -0.4430  -0.4342  -0.4247
 -0.4106  -0.3980  -0.3929  -0.3858  -0.3817  -0.3591  -0.3523  -0.3419
 -0.3410  -0.3396  -0.3290  -0.3265  -0.3194  -0.2763  -0.2745  -0.2734
 -0.2648
 -- Virtual --
 -0.0561  -0.0537  -0.0479  -0.0408  -0.0332  -0.0184  -0.0106   0.0007
  0.0113   0.0121   0.0126   0.0132   0.0248   0.0288   0.0389   0.0438
  0.0500   0.0543   0.0596   0.0624   0.0647   0.0679   0.0821   0.0835
  0.0861   0.0879   0.0921   0.0942   0.0976   0.0977   0.1036   0.1064
  0.1117   0.1145   0.1178   0.1203   0.1208   0.1214   0.1218   0.1280
  0.1301   0.1312   0.1357   0.1359   0.1435   0.1464   0.1530   0.1531
  0.1559   0.1687   0.1704   0.1721   0.1755   0.1814   0.1873   0.1928
  0.1940   0.1956   0.2028   0.2063   0.2138   0.2156   0.2258   0.2283
  0.2339   0.2342   0.2345   0.2422   0.2431   0.2505   0.2541   0.2600
  0.2646   0.2669   0.2671   0.2711   0.2735   0.2801   0.2826   0.2827
  0.2908   0.2922   0.2952   0.3061   0.3098   0.3126   0.3212   0.3346
  0.3356   0.3436   0.3449   0.3623   0.3722   0.3949   0.4095   0.4361
  0.4423   0.4425   0.4503   0.4572   0.4633   0.4639   0.4729   0.4787
  0.4818   0.4916   0.5030   0.5096   0.5128   0.5178   0.5187   0.5379
  0.5431   0.5438   0.5494   0.5616   0.5686   0.5754   0.5767   0.5850
  0.5909   0.5999   0.6078   0.6119   0.6162   0.6249   0.6340   0.6426
  0.6519   0.6551   0.6576   0.6625   0.6737   0.6815   0.6923   0.6932
  0.7009   0.7058   0.7236   0.7333   0.7349   0.7748   0.8057   0.8100
  0.8113   0.8305   0.8334   0.8353   0.8432   0.8447   0.8451   0.8494
  0.8526   0.8575   0.8588   0.8615   0.8689   0.8722   0.8733   0.8738
  0.8958   0.8983   0.8998   0.9016   0.9077   0.9166   0.9251   0.9317
  0.9404   0.9545   0.9567   0.9590   0.9652   0.9673   0.9682   0.9802
  0.9886   0.9930   0.9984   1.0240   1.0297   1.0360   1.0472   1.0561
  1.0600   1.0730   1.1150   1.1174   1.1593   1.1856   1.2038   1.2130
  1.2360   1.2380   1.2454   1.2511   1.2619   1.2756   1.2827   1.3056
  1.3117   1.3257   1.3272   1.3492   1.3719   1.4143   1.4268   1.4595
  1.4816   1.4872   1.5163   1.5471   1.5488   1.5513   1.5712   1.5787
  1.5833   1.5983   1.6241   1.6266   1.6532   1.6686   1.6963   1.7167
  1.7575   1.7684   1.7695   1.8176   1.8183   1.8204   1.8392   1.8639
  1.8674   1.8838   1.9091   1.9257   1.9309   1.9331   1.9357   1.9495
  1.9663   2.0044   2.0180   2.0300   2.0581   2.0683   2.0686   2.0972
  2.1712   2.1787   2.1931   2.2333   2.2477   2.2583   2.2621   2.2763
  2.2968   2.2993   2.3248   2.3252   2.3535   2.3561   2.3923   2.4278
  2.4293   2.4401   2.4612   2.4742   2.4832   2.4970   2.5269   2.5340
  2.5403   2.5519   2.5589   2.5821   2.6331   2.6369   2.6790   2.6981
  2.6997   2.7077   2.7176   2.7333   2.7357   2.7418   2.7584   2.7619
  2.7749   2.7846   2.7877   2.8280   2.8329   2.8355   2.8607   2.8979
  2.9635   2.9825   3.0950   3.0953   3.1048   3.1274   3.1327   3.1747
  3.2108   3.2167   3.2223   3.2758   3.3271   3.3556   3.4002   3.4640
  3.5254   3.5889   3.6916   3.7025   3.7322   3.7906   3.9232   3.9954
  4.0528   4.0846   4.1055   4.3485   4.8024   4.8187   9.7687   9.7868
  9.8006   9.8379   9.8540  23.3976  23.5404  23.8471  23.8601  23.8879
 23.8977  23.9531  24.0244  24.0377  24.0794  24.1100  24.1566  25.7941
 25.8165  25.8518  25.9342  25.9828  26.1195  26.1555  26.2065  26.3323
 26.3477  26.5762  26.6045  26.6358  26.7417  26.9742 215.7609 215.7815
215.7979 215.8465 215.8604
 --------------------------------------------------------------

          Ground-State Mulliken Net Atomic Charges

     Atom                 Charge (a.u.)
  ----------------------------------------
      1 C                    -0.560923
      2 C                    -0.433848
      3 Cl                    0.419509
      4 C                    -0.142377
      5 H                     0.229572
      6 C                     0.328132
      7 Cl                    0.485158
      8 C                    -0.112286
      9 H                     0.230264
     10 C                    -0.448885
     11 Cl                    0.425707
     12 C                     0.163274
     13 C                    -1.365975
     14 Cl                    0.492238
     15 C                     0.733899
     16 Cl                    0.524566
     17 C                    -0.491238
     18 H                     0.208844
     19 C                    -0.705225
     20 H                     0.178241
     21 C                    -0.339766
     22 H                     0.181121
  ----------------------------------------
  Sum of atomic charges =     0.000000

 -----------------------------------------------------------------
                    Cartesian Multipole Moments
 -----------------------------------------------------------------
    Charge (ESU x 10^10)
                 0.0000
    Dipole Moment (Debye)
         X      -0.1401      Y       2.1824      Z      -0.9547
       Tot       2.3862
    Quadrupole Moments (Debye-Ang)
        XX    -131.0083     XY       6.1032     YY    -133.7418
        XZ      -4.5188     YZ      -3.5941     ZZ    -129.2311
    Octopole Moments (Debye-Ang^2)
       XXX    -212.7576    XXY      75.0269    XYY     -77.4286
       YYY     192.5309    XXZ     -15.2294    XYZ     -12.7902
       YYZ      10.3799    XZZ     -59.6951    YZZ      73.4594
       ZZZ      39.5280
    Hexadecapole Moments (Debye-Ang^3)
      XXXX   -5213.8396   XXXY     580.7413   XXYY   -1149.0034
      XYYY     521.3442   YYYY   -1502.5031   XXXZ     813.0539
      XXYZ    -126.3629   XYYZ     294.0461   YYYZ    -325.3054
      XXZZ   -1199.5513   XYZZ     198.2638   YYZZ    -623.9130
      XZZZ     841.5164   YZZZ    -294.1673   ZZZZ   -2247.3295
 -----------------------------------------------------------------
 Calculating analytic gradient of the SCF energy
 Gradient of SCF Energy
            1           2           3           4           5           6
    1  -0.0000648   0.0001533  -0.0000478   0.0000131   0.0000032   0.0000133
    2   0.0000679  -0.0001185   0.0000890  -0.0000073   0.0000142  -0.0000081
    3   0.0001166  -0.0000675   0.0000176  -0.0000110   0.0000069  -0.0000073
            7           8           9          10          11          12
    1   0.0000059  -0.0000043  -0.0000002   0.0000121   0.0000366  -0.0000182
    2   0.0000103  -0.0000099   0.0000049  -0.0000011   0.0000345   0.0000905
    3   0.0000341   0.0000334   0.0000192   0.0000160  -0.0000060  -0.0000751
           13          14          15          16          17          18
    1   0.0000053  -0.0000268   0.0000106  -0.0000162  -0.0000261  -0.0000087
    2  -0.0000758   0.0000077  -0.0000279   0.0000060  -0.0000008  -0.0000038
    3  -0.0000121   0.0000266  -0.0000163  -0.0000033  -0.0000022  -0.0000169
           19          20          21          22
    1   0.0000088  -0.0000159  -0.0000080  -0.0000254
    2  -0.0000201  -0.0000100  -0.0000478   0.0000061
    3  -0.0000182  -0.0000203   0.0000012  -0.0000153
 Max gradient component =       1.533E-04
 RMS gradient           =       4.096E-05
 Gradient time:  CPU 227.31 s  wall 227.32 s
 Geometry Optimization Parameters
   NAtoms,    NIC,     NZ,  NCons,   NDum,   NFix, NCnnct, MaxDiis
       22     163      22       0       0       0       0       0

 Cartesian Hessian Update
 Hessian updated using BFGS update


** GEOMETRY OPTIMIZATION IN DELOCALIZED INTERNAL COORDINATES **
   Searching for a Minimum

   Optimization Cycle:  14

                       Coordinates (Angstroms)
     ATOM                X               Y               Z
      1  C         0.0217186741   -0.0067686628    0.0174943369
      2  C        -0.0545763027    0.4547623087    1.3388057485
      3  Cl        1.3988737282    0.9974957394    2.1549764186
      4  C        -1.2492541681    0.4997850220    2.0499521759
      5  H        -1.2685936949    0.8604122895    3.0687299478
      6  C        -2.4097748271    0.0690283051    1.4201388142
      7  Cl       -3.9273711678    0.1143397625    2.2959969770
      8  C        -2.3958916759   -0.3954982994    0.1113794002
      9  H        -3.3034189209   -0.7283550750   -0.3715693405
     10  C        -1.1821592737   -0.4246809606   -0.5667623568
     11  Cl       -1.1858813565   -1.0195413297   -2.2168079251
     12  C         1.3090555493   -0.0353317859   -0.7362517025
     13  C         2.1439423479   -1.1619160713   -0.7063569420
     14  Cl        1.6718395188   -2.5543163103    0.2352504016
     15  C         3.3420057793   -1.1639970165   -1.4295529294
     16  Cl        4.4063123621   -2.5508654768   -1.4174486009
     17  C         3.7085639262   -0.0503319720   -2.1805080487
     18  H         4.6381325759   -0.0714618515   -2.7345065821
     19  C         2.8827379884    1.0670486745   -2.2108442739
     20  H         3.1697872517    1.9317666647   -2.7969410996
     21  C         1.6917076649    1.0730944922   -1.4934150128
     22  H         1.0441516715    1.9413329841   -1.5163440874
   Point Group: c1    Number of degrees of freedom:    60


   Energy is  -2761.517956204

 Hessian updated using BFGS update

 60 Hessian modes will be used to form the next step
  Hessian Eigenvalues:
     0.001503    0.015666    0.018345    0.020289    0.020945    0.021638
     0.022898    0.023652    0.023832    0.023882    0.024084    0.024091
     0.024111    0.024115    0.024136    0.024138    0.024150    0.024211
     0.027582    0.071055    0.159760    0.159987    0.160005    0.160037
     0.160252    0.203812    0.220802    0.225648    0.235363    0.236930
     0.237268    0.241969    0.249822    0.250036    0.250154    0.252233
     0.287301    0.289481    0.300895    0.301056    0.301737    0.309981
     0.353236    0.356663    0.356665    0.356668    0.356740    0.366792
     0.414142    0.424632    0.431518    0.456154    0.462663    0.468353
     0.471408    0.477690    0.478314    0.479298    0.480700    0.537554

 Minimum search - taking simple RFO step
 Searching for Lamda that Minimizes Along All modes
 Value Taken    Lamda =  -0.00000180
 Step Taken.  Stepsize is  0.015014

                             Maximum     Tolerance    Cnvgd?
         Gradient           0.000244      0.000300     YES
         Displacement       0.007813      0.001200      NO
         Energy change     -0.000006      0.000001      NO


 New Cartesian Coordinates Obtained by Inverse Iteration

 Displacement from previous Coordinates is:  0.036473
 ----------------------------------------------------------------
             Standard Nuclear Orientation (Angstroms)
    I     Atom           X                Y                Z
 ----------------------------------------------------------------
    1      C       0.0220191889    -0.0093887415     0.0180982608
    2      C      -0.0548770625     0.4553511230     1.3383838703
    3      Cl      1.3990878749     0.9970012078     2.1546659597
    4      C      -1.2498628528     0.5031031641     2.0488396782
    5      H      -1.2692540894     0.8659861128     3.0668088747
    6      C      -2.4103520385     0.0718798136     1.4193434249
    7      Cl     -3.9285383560     0.1206333014     2.2939235568
    8      C      -2.3958990127    -0.3963449843     0.1118569919
    9      H      -3.3033401371    -0.7300808137    -0.3706571684
   10      C      -1.1818616644    -0.4282860674    -0.5655776659
   11      Cl     -1.1854534341    -1.0282183267    -2.2137833011
   12      C       1.3093221661    -0.0373891583    -0.7356781654
   13      C       2.1444526180    -1.1637325749    -0.7082192383
   14      Cl      1.6725131496    -2.5581223962     0.2303341302
   15      C       3.3423583929    -1.1641236211    -1.4316860285
   16      Cl      4.4068859999    -2.5509025305    -1.4227842405
   17      C       3.7086329206    -0.0489333054    -2.1805141818
   18      H       4.6380471448    -0.0688731734    -2.7348089635
   19      C       2.8826297381     1.0683963639    -2.2083287195
   20      H       3.1694659971     1.9344295691    -2.7925868778
   21      C       1.6917660401     1.0726920199    -1.4906478605
   22      H       1.0441650673     1.9409244485    -1.5115670177
 ----------------------------------------------------------------
 Nuclear Repulsion Energy =        1762.19761898 hartrees
 There are       81 alpha and       81 beta electrons
 Applying Cartesian multipole field
    Component          Value
    ---------          -----
     (2,0,0)        1.00000E-11
     (0,2,0)        2.00000E-11
     (0,0,2)       -3.00000E-11
 Nucleus-field energy     =     0.0000000116 hartrees
 Requested basis set is 6-311++G(d,p)
 There are 162 shells and 449 basis functions
 A cutoff of  1.0D-15 yielded  10274 shell pairs
 There are     85484 function pairs (     91927 Cartesian)
 Smallest overlap matrix eigenvalue = 1.81E-07
 Linear dependence detected in AO basis
 Number of orthogonalized atomic orbitals = 444
 Maximum deviation from orthogonality = 4.225E-10
 Guess from superposition of atomic densities
 Warning:  Energy on first SCF cycle will be non-variational
 SAD guess density has 162.000000 electrons

 -----------------------------------------------------------------------
  General SCF calculation program by
  Eric Jon Sundstrom, Paul Horn, Yuezhi Mao, Dmitri Zuev, Alec White,
  David Stuck, Shaama M.S., Shane Yost, Joonho Lee, David Small,
  Daniel Levine, Susi Lehtola, Hugh Burton, Evgeny Epifanovsky,
  Bang C. Huynh
 -----------------------------------------------------------------------
 Exchange:     0.2000 Hartree-Fock + 0.0800 Slater + 0.7200 B88
 Correlation:  0.1900 VWN1RPA + 0.8100 LYP
 Using SG-1 standard quadrature grid
 A restricted SCF calculation will be
 performed using DIIS
 SCF converges when DIIS error is below 1.0e-08
 ---------------------------------------
  Cycle       Energy         DIIS error
 ---------------------------------------
    1   -2765.4932505770      2.92e-02  
    2   -2761.3635775427      2.45e-03  
    3   -2761.2546263380      3.11e-03  
    4   -2761.5074171089      6.10e-04  
    5   -2761.5155951829      2.99e-04  
    6   -2761.5177579261      9.20e-05  
    7   -2761.5179499509      1.81e-05  
    8   -2761.5179548836      9.61e-06  
    9   -2761.5179571222      3.16e-06  
   10   -2761.5179573661      1.09e-06  
   11   -2761.5179573942      1.85e-07  
   12   -2761.5179573950      8.57e-08  
   13   -2761.5179573950      3.98e-08  
   14   -2761.5179573952      7.44e-09  Convergence criterion met
 ---------------------------------------
 SCF time:   CPU 630.09s  wall 630.00s 
 SCF   energy in the final basis set =    -2761.5179573952
 Total energy in the final basis set =    -2761.5179573952

 --------------------------------------------------------------

                    Orbital Energies (a.u.)
 --------------------------------------------------------------

 Alpha MOs
 -- Occupied --
********-101.5733-101.5733-101.5684-101.5677 -10.2722 -10.2721 -10.2701
-10.2649 -10.2624 -10.2329 -10.2258 -10.2169 -10.2169 -10.2086 -10.2055
-10.2043  -9.4894  -9.4880  -9.4880  -9.4832  -9.4823  -7.2541  -7.2528
 -7.2527  -7.2480  -7.2471  -7.2443  -7.2438  -7.2429  -7.2428  -7.2424
 -7.2422  -7.2380  -7.2373  -7.2372  -7.2365  -0.9474  -0.9297  -0.8981
 -0.8963  -0.8725  -0.8590  -0.8334  -0.7992  -0.7654  -0.7513  -0.7469
 -0.6570  -0.6365  -0.6259  -0.6155  -0.5545  -0.5333  -0.5264  -0.5135
 -0.4916  -0.4793  -0.4650  -0.4600  -0.4561  -0.4430  -0.4342  -0.4247
 -0.4106  -0.3980  -0.3929  -0.3858  -0.3817  -0.3591  -0.3523  -0.3418
 -0.3410  -0.3396  -0.3290  -0.3265  -0.3194  -0.2763  -0.2746  -0.2734
 -0.2648
 -- Virtual --
 -0.0561  -0.0537  -0.0479  -0.0408  -0.0332  -0.0184  -0.0106   0.0007
  0.0113   0.0121   0.0126   0.0132   0.0248   0.0288   0.0389   0.0437
  0.0500   0.0543   0.0596   0.0625   0.0647   0.0679   0.0821   0.0835
  0.0861   0.0879   0.0921   0.0942   0.0976   0.0977   0.1036   0.1064
  0.1117   0.1146   0.1178   0.1203   0.1208   0.1214   0.1218   0.1281
  0.1301   0.1312   0.1357   0.1359   0.1435   0.1463   0.1530   0.1531
  0.1559   0.1687   0.1704   0.1721   0.1754   0.1815   0.1872   0.1928
  0.1940   0.1957   0.2028   0.2063   0.2138   0.2155   0.2257   0.2283
  0.2339   0.2342   0.2344   0.2422   0.2431   0.2504   0.2541   0.2600
  0.2646   0.2669   0.2670   0.2711   0.2736   0.2801   0.2826   0.2828
  0.2909   0.2922   0.2952   0.3060   0.3097   0.3126   0.3212   0.3346
  0.3357   0.3438   0.3449   0.3623   0.3722   0.3949   0.4095   0.4361
  0.4423   0.4425   0.4503   0.4572   0.4634   0.4637   0.4727   0.4786
  0.4818   0.4915   0.5031   0.5096   0.5128   0.5178   0.5188   0.5378
  0.5431   0.5438   0.5493   0.5616   0.5685   0.5754   0.5767   0.5849
  0.5908   0.5999   0.6078   0.6118   0.6163   0.6247   0.6339   0.6425
  0.6519   0.6550   0.6576   0.6624   0.6736   0.6816   0.6923   0.6930
  0.7009   0.7060   0.7237   0.7335   0.7350   0.7747   0.8059   0.8100
  0.8114   0.8305   0.8334   0.8352   0.8433   0.8446   0.8450   0.8493
  0.8527   0.8574   0.8588   0.8615   0.8690   0.8721   0.8732   0.8738
  0.8958   0.8982   0.8999   0.9015   0.9078   0.9167   0.9251   0.9318
  0.9403   0.9545   0.9568   0.9591   0.9652   0.9673   0.9681   0.9803
  0.9886   0.9926   0.9984   1.0239   1.0298   1.0359   1.0471   1.0561
  1.0599   1.0731   1.1150   1.1174   1.1594   1.1855   1.2040   1.2129
  1.2360   1.2380   1.2453   1.2512   1.2618   1.2756   1.2827   1.3056
  1.3119   1.3257   1.3273   1.3492   1.3716   1.4143   1.4269   1.4598
  1.4816   1.4873   1.5162   1.5470   1.5487   1.5512   1.5712   1.5787
  1.5832   1.5982   1.6239   1.6265   1.6532   1.6687   1.6961   1.7167
  1.7575   1.7683   1.7694   1.8176   1.8184   1.8203   1.8391   1.8640
  1.8674   1.8836   1.9091   1.9257   1.9309   1.9331   1.9357   1.9494
  1.9663   2.0044   2.0180   2.0301   2.0580   2.0683   2.0685   2.0973
  2.1712   2.1787   2.1931   2.2333   2.2477   2.2583   2.2621   2.2763
  2.2969   2.2993   2.3247   2.3252   2.3536   2.3561   2.3923   2.4278
  2.4292   2.4402   2.4612   2.4742   2.4831   2.4970   2.5269   2.5339
  2.5402   2.5517   2.5589   2.5822   2.6328   2.6368   2.6789   2.6981
  2.6996   2.7077   2.7176   2.7333   2.7357   2.7418   2.7583   2.7619
  2.7749   2.7846   2.7877   2.8280   2.8329   2.8355   2.8607   2.8979
  2.9634   2.9825   3.0950   3.0953   3.1047   3.1273   3.1327   3.1746
  3.2109   3.2166   3.2222   3.2758   3.3270   3.3556   3.4002   3.4641
  3.5254   3.5889   3.6916   3.7024   3.7322   3.7906   3.9232   3.9953
  4.0529   4.0846   4.1055   4.3486   4.8023   4.8187   9.7687   9.7868
  9.8006   9.8379   9.8540  23.3977  23.5403  23.8469  23.8601  23.8880
 23.8976  23.9530  24.0244  24.0377  24.0793  24.1099  24.1565  25.7941
 25.8165  25.8517  25.9341  25.9828  26.1195  26.1552  26.2064  26.3324
 26.3475  26.5760  26.6046  26.6353  26.7419  26.9739 215.7609 215.7815
215.7978 215.8465 215.8604
 --------------------------------------------------------------

          Ground-State Mulliken Net Atomic Charges

     Atom                 Charge (a.u.)
  ----------------------------------------
      1 C                    -0.555888
      2 C                    -0.433949
      3 Cl                    0.420323
      4 C                    -0.141862
      5 H                     0.229682
      6 C                     0.328090
      7 Cl                    0.485207
      8 C                    -0.114182
      9 H                     0.230231
     10 C                    -0.448015
     11 Cl                    0.425291
     12 C                     0.163572
     13 C                    -1.358506
     14 Cl                    0.491600
     15 C                     0.725694
     16 Cl                    0.525024
     17 C                    -0.493183
     18 H                     0.208833
     19 C                    -0.704192
     20 H                     0.178263
     21 C                    -0.342988
     22 H                     0.180953
  ----------------------------------------
  Sum of atomic charges =     0.000000

 -----------------------------------------------------------------
                    Cartesian Multipole Moments
 -----------------------------------------------------------------
    Charge (ESU x 10^10)
                 0.0000
    Dipole Moment (Debye)
         X      -0.1412      Y       2.1854      Z      -0.9511
       Tot       2.3875
    Quadrupole Moments (Debye-Ang)
        XX    -131.0106     XY       6.1157     YY    -133.7359
        XZ      -4.5105     YZ      -3.5932     ZZ    -129.2516
    Octopole Moments (Debye-Ang^2)
       XXX    -212.8009    XXY      75.1451    XYY     -77.4422
       YYY     192.8071    XXZ     -15.0767    XYZ     -12.8163
       YYZ      10.4993    XZZ     -59.7566    YZZ      73.5525
       ZZZ      39.8862
    Hexadecapole Moments (Debye-Ang^3)
      XXXX   -5215.3963   XXXY     581.9695   XXYY   -1149.7948
      XYYY     522.4442   YYYY   -1505.8158   XXXZ     814.3190
      XXYZ    -127.2480   XYYZ     294.3792   YYYZ    -327.7045
      XXZZ   -1199.6482   XYZZ     198.5638   YYZZ    -624.1624
      XZZZ     842.9138   YZZZ    -296.4115   ZZZZ   -2246.0422
 -----------------------------------------------------------------
 Calculating analytic gradient of the SCF energy
 Gradient of SCF Energy
            1           2           3           4           5           6
    1   0.0000326   0.0000402   0.0000066  -0.0000190   0.0000152   0.0000176
    2  -0.0000070  -0.0000157   0.0000561  -0.0000060   0.0000117   0.0000232
    3   0.0000434  -0.0000300   0.0000361   0.0000097   0.0000056   0.0000384
            7           8           9          10          11          12
    1   0.0000133   0.0000103   0.0000015  -0.0000201   0.0000009  -0.0000299
    2   0.0000064  -0.0000044  -0.0000003  -0.0000025   0.0000055   0.0000101
    3   0.0000217  -0.0000113   0.0000170   0.0000102  -0.0000041  -0.0000211
           13          14          15          16          17          18
    1   0.0000239  -0.0000246  -0.0000149  -0.0000030  -0.0000081  -0.0000109
    2  -0.0000380   0.0000381  -0.0000165   0.0000012   0.0000022  -0.0000075
    3  -0.0000046  -0.0000138   0.0000045  -0.0000125  -0.0000215  -0.0000187
           19          20          21          22
    1   0.0000023  -0.0000097  -0.0000115  -0.0000126
    2  -0.0000081  -0.0000085  -0.0000382  -0.0000017
    3  -0.0000181  -0.0000161  -0.0000041  -0.0000109
 Max gradient component =       5.607E-05
 RMS gradient           =       1.964E-05
 Gradient time:  CPU 227.08 s  wall 227.10 s
 Geometry Optimization Parameters
   NAtoms,    NIC,     NZ,  NCons,   NDum,   NFix, NCnnct, MaxDiis
       22     163      22       0       0       0       0       0

 Cartesian Hessian Update
 Hessian updated using BFGS update


** GEOMETRY OPTIMIZATION IN DELOCALIZED INTERNAL COORDINATES **
   Searching for a Minimum

   Optimization Cycle:  15

                       Coordinates (Angstroms)
     ATOM                X               Y               Z
      1  C         0.0220191889   -0.0093887415    0.0180982608
      2  C        -0.0548770625    0.4553511230    1.3383838703
      3  Cl        1.3990878749    0.9970012078    2.1546659597
      4  C        -1.2498628528    0.5031031641    2.0488396782
      5  H        -1.2692540894    0.8659861128    3.0668088747
      6  C        -2.4103520385    0.0718798136    1.4193434249
      7  Cl       -3.9285383560    0.1206333014    2.2939235568
      8  C        -2.3958990127   -0.3963449843    0.1118569919
      9  H        -3.3033401371   -0.7300808137   -0.3706571684
     10  C        -1.1818616644   -0.4282860674   -0.5655776659
     11  Cl       -1.1854534341   -1.0282183267   -2.2137833011
     12  C         1.3093221661   -0.0373891583   -0.7356781654
     13  C         2.1444526180   -1.1637325749   -0.7082192383
     14  Cl        1.6725131496   -2.5581223962    0.2303341302
     15  C         3.3423583929   -1.1641236211   -1.4316860285
     16  Cl        4.4068859999   -2.5509025305   -1.4227842405
     17  C         3.7086329206   -0.0489333054   -2.1805141818
     18  H         4.6380471448   -0.0688731734   -2.7348089635
     19  C         2.8826297381    1.0683963639   -2.2083287195
     20  H         3.1694659971    1.9344295691   -2.7925868778
     21  C         1.6917660401    1.0726920199   -1.4906478605
     22  H         1.0441650673    1.9409244485   -1.5115670177
   Point Group: c1    Number of degrees of freedom:    60


   Energy is  -2761.517957395

 Hessian updated using BFGS update

 59 Hessian modes will be used to form the next step
  Hessian Eigenvalues:
     0.001705    0.013222    0.018359    0.019723    0.021094    0.021361
     0.023000    0.023691    0.023832    0.023882    0.024087    0.024098
     0.024112    0.024130    0.024137    0.024139    0.024167    0.024363
     0.027049    0.071294    0.159386    0.159982    0.160017    0.160027
     0.160258    0.180323    0.220200    0.222160    0.235300    0.236605
     0.237110    0.241976    0.249866    0.250123    0.250289    0.253056
     0.287435    0.290851    0.300979    0.301036    0.301707    0.310088
     0.353126    0.356665    0.356668    0.356740    0.365806    0.415478
     0.424542    0.431450    0.454905    0.462306    0.468998    0.471362
     0.478000    0.479240    0.479443    0.480743    0.534313

 Minimum search - taking simple RFO step
 Searching for Lamda that Minimizes Along All modes
 Value Taken    Lamda =   0.00000000
 Step Taken.  Stepsize is  0.004743

                             Maximum     Tolerance    Cnvgd?
         Gradient           0.000103      0.000300     YES
         Displacement       0.003256      0.001200      NO
         Energy change     -0.000001      0.000001      NO


 New Cartesian Coordinates Obtained by Inverse Iteration

 Displacement from previous Coordinates is:  0.011333
 ----------------------------------------------------------------
             Standard Nuclear Orientation (Angstroms)
    I     Atom           X                Y                Z
 ----------------------------------------------------------------
    1      C       0.0218594588    -0.0103247748     0.0179755593
    2      C      -0.0548213500     0.4544309464     1.3382345381
    3      Cl      1.3998545011     0.9943695170     2.1542582094
    4      C      -1.2497409053     0.5033587166     2.0486462250
    5      H      -1.2688463997     0.8664044335     3.0665607866
    6      C      -2.4105360742     0.0729607679     1.4191047772
    7      Cl     -3.9288389346     0.1233196690     2.2933802485
    8      C      -2.3962678154    -0.3957562840     0.1118068583
    9      H      -3.3039085599    -0.7290708534    -0.3706278556
   10      C      -1.1822077960    -0.4287431929    -0.5655889563
   11      Cl     -1.1860859763    -1.0296813151    -2.2134031132
   12      C       1.3092379526    -0.0381854027    -0.7356917178
   13      C       2.1449270125    -1.1641467360    -0.7083092464
   14      Cl      1.6741467106    -2.5589232336     0.2303789634
   15      C       3.3428831376    -1.1637903294    -1.4317048513
   16      Cl      4.4081559858    -2.5500160942    -1.4227414440
   17      C       3.7086783669    -0.0483360771    -2.1803494779
   18      H       4.6381635368    -0.0677588319    -2.7345413160
   19      C       2.8821304817     1.0686044993    -2.2080799566
   20      H       3.1686079232     1.9348694636    -2.7921718188
   21      C       1.6912422410     1.0722315265    -1.4904721433
   22      H       1.0432741536     1.9401850162    -1.5112489499
 ----------------------------------------------------------------
 Nuclear Repulsion Energy =        1762.17604023 hartrees
 There are       81 alpha and       81 beta electrons
 Applying Cartesian multipole field
    Component          Value
    ---------          -----
     (2,0,0)        1.00000E-11
     (0,2,0)        2.00000E-11
     (0,0,2)       -3.00000E-11
 Nucleus-field energy     =     0.0000000116 hartrees
 Requested basis set is 6-311++G(d,p)
 There are 162 shells and 449 basis functions
 A cutoff of  1.0D-15 yielded  10274 shell pairs
 There are     85484 function pairs (     91927 Cartesian)
 Smallest overlap matrix eigenvalue = 1.81E-07
 Linear dependence detected in AO basis
 Number of orthogonalized atomic orbitals = 444
 Maximum deviation from orthogonality = 4.737E-10
 Guess from superposition of atomic densities
 Warning:  Energy on first SCF cycle will be non-variational
 SAD guess density has 162.000000 electrons

 -----------------------------------------------------------------------
  General SCF calculation program by
  Eric Jon Sundstrom, Paul Horn, Yuezhi Mao, Dmitri Zuev, Alec White,
  David Stuck, Shaama M.S., Shane Yost, Joonho Lee, David Small,
  Daniel Levine, Susi Lehtola, Hugh Burton, Evgeny Epifanovsky,
  Bang C. Huynh
 -----------------------------------------------------------------------
 Exchange:     0.2000 Hartree-Fock + 0.0800 Slater + 0.7200 B88
 Correlation:  0.1900 VWN1RPA + 0.8100 LYP
 Using SG-1 standard quadrature grid
 A restricted SCF calculation will be
 performed using DIIS
 SCF converges when DIIS error is below 1.0e-08
 ---------------------------------------
  Cycle       Energy         DIIS error
 ---------------------------------------
    1   -2765.4932624589      2.92e-02  
    2   -2761.3635806735      2.45e-03  
    3   -2761.2546131935      3.11e-03  
    4   -2761.5074122556      6.11e-04  
    5   -2761.5155952916      2.99e-04  
    6   -2761.5177581248      9.20e-05  
    7   -2761.5179501743      1.80e-05  
    8   -2761.5179551077      9.60e-06  
    9   -2761.5179573419      3.16e-06  
   10   -2761.5179575857      1.09e-06  
   11   -2761.5179576138      1.85e-07  
   12   -2761.5179576147      8.56e-08  
   13   -2761.5179576148      3.98e-08  
   14   -2761.5179576147      7.45e-09  Convergence criterion met
 ---------------------------------------
 SCF time:   CPU 630.51s  wall 630.00s 
 SCF   energy in the final basis set =    -2761.5179576147
 Total energy in the final basis set =    -2761.5179576147

 --------------------------------------------------------------

                    Orbital Energies (a.u.)
 --------------------------------------------------------------

 Alpha MOs
 -- Occupied --
********-101.5733-101.5733-101.5684-101.5677 -10.2721 -10.2721 -10.2701
-10.2649 -10.2624 -10.2329 -10.2258 -10.2169 -10.2169 -10.2086 -10.2055
-10.2043  -9.4894  -9.4880  -9.4880  -9.4832  -9.4823  -7.2541  -7.2528
 -7.2527  -7.2480  -7.2471  -7.2443  -7.2438  -7.2429  -7.2428  -7.2424
 -7.2422  -7.2380  -7.2373  -7.2372  -7.2365  -0.9474  -0.9297  -0.8981
 -0.8963  -0.8724  -0.8590  -0.8334  -0.7992  -0.7654  -0.7513  -0.7469
 -0.6570  -0.6365  -0.6259  -0.6155  -0.5545  -0.5333  -0.5264  -0.5135
 -0.4916  -0.4793  -0.4650  -0.4600  -0.4561  -0.4430  -0.4342  -0.4247
 -0.4106  -0.3980  -0.3929  -0.3858  -0.3817  -0.3591  -0.3523  -0.3418
 -0.3410  -0.3396  -0.3290  -0.3265  -0.3194  -0.2763  -0.2745  -0.2734
 -0.2648
 -- Virtual --
 -0.0561  -0.0537  -0.0479  -0.0408  -0.0332  -0.0184  -0.0106   0.0007
  0.0113   0.0121   0.0126   0.0132   0.0248   0.0288   0.0389   0.0437
  0.0500   0.0543   0.0596   0.0625   0.0647   0.0678   0.0821   0.0835
  0.0861   0.0878   0.0921   0.0942   0.0976   0.0977   0.1036   0.1064
  0.1117   0.1146   0.1178   0.1203   0.1208   0.1214   0.1218   0.1281
  0.1301   0.1312   0.1357   0.1359   0.1435   0.1463   0.1530   0.1531
  0.1559   0.1687   0.1704   0.1721   0.1754   0.1815   0.1872   0.1928
  0.1940   0.1957   0.2028   0.2063   0.2138   0.2155   0.2257   0.2283
  0.2339   0.2342   0.2344   0.2423   0.2431   0.2504   0.2541   0.2600
  0.2646   0.2669   0.2670   0.2711   0.2736   0.2800   0.2826   0.2828
  0.2909   0.2921   0.2952   0.3059   0.3096   0.3126   0.3212   0.3346
  0.3357   0.3438   0.3449   0.3623   0.3722   0.3949   0.4095   0.4361
  0.4423   0.4425   0.4503   0.4573   0.4633   0.4637   0.4727   0.4786
  0.4818   0.4915   0.5032   0.5096   0.5128   0.5178   0.5188   0.5378
  0.5431   0.5439   0.5493   0.5616   0.5685   0.5755   0.5767   0.5849
  0.5908   0.5999   0.6078   0.6118   0.6164   0.6247   0.6339   0.6425
  0.6519   0.6550   0.6576   0.6624   0.6736   0.6816   0.6923   0.6930
  0.7009   0.7060   0.7237   0.7335   0.7350   0.7747   0.8060   0.8100
  0.8114   0.8305   0.8334   0.8352   0.8433   0.8446   0.8450   0.8493
  0.8527   0.8574   0.8588   0.8615   0.8690   0.8720   0.8731   0.8738
  0.8958   0.8982   0.8999   0.9015   0.9078   0.9168   0.9251   0.9318
  0.9403   0.9544   0.9568   0.9593   0.9652   0.9673   0.9681   0.9804
  0.9886   0.9925   0.9984   1.0239   1.0299   1.0358   1.0471   1.0561
  1.0598   1.0731   1.1150   1.1173   1.1594   1.1855   1.2041   1.2128
  1.2360   1.2380   1.2453   1.2511   1.2618   1.2757   1.2827   1.3057
  1.3120   1.3257   1.3273   1.3492   1.3714   1.4143   1.4269   1.4598
  1.4816   1.4873   1.5162   1.5470   1.5487   1.5512   1.5712   1.5787
  1.5832   1.5982   1.6238   1.6265   1.6532   1.6688   1.6961   1.7167
  1.7575   1.7683   1.7694   1.8176   1.8184   1.8203   1.8391   1.8640
  1.8674   1.8836   1.9090   1.9257   1.9309   1.9331   1.9357   1.9494
  1.9663   2.0044   2.0180   2.0302   2.0580   2.0683   2.0685   2.0973
  2.1712   2.1787   2.1931   2.2333   2.2477   2.2583   2.2621   2.2762
  2.2969   2.2993   2.3247   2.3251   2.3536   2.3561   2.3923   2.4278
  2.4291   2.4402   2.4612   2.4743   2.4831   2.4970   2.5269   2.5339
  2.5402   2.5517   2.5589   2.5822   2.6327   2.6368   2.6789   2.6981
  2.6996   2.7077   2.7176   2.7333   2.7357   2.7418   2.7583   2.7619
  2.7750   2.7846   2.7877   2.8280   2.8329   2.8355   2.8607   2.8979
  2.9634   2.9824   3.0950   3.0953   3.1047   3.1274   3.1327   3.1746
  3.2109   3.2166   3.2221   3.2758   3.3270   3.3556   3.4002   3.4641
  3.5254   3.5889   3.6916   3.7024   3.7322   3.7906   3.9232   3.9953
  4.0529   4.0846   4.1054   4.3486   4.8022   4.8187   9.7687   9.7868
  9.8006   9.8378   9.8541  23.3977  23.5403  23.8470  23.8601  23.8880
 23.8976  23.9530  24.0245  24.0377  24.0793  24.1100  24.1565  25.7941
 25.8165  25.8517  25.9341  25.9828  26.1194  26.1551  26.2063  26.3323
 26.3476  26.5760  26.6047  26.6352  26.7420  26.9737 215.7609 215.7815
215.7979 215.8464 215.8605
 --------------------------------------------------------------

          Ground-State Mulliken Net Atomic Charges

     Atom                 Charge (a.u.)
  ----------------------------------------
      1 C                    -0.554619
      2 C                    -0.434331
      3 Cl                    0.420314
      4 C                    -0.140104
      5 H                     0.229685
      6 C                     0.327928
      7 Cl                    0.485271
      8 C                    -0.115778
      9 H                     0.230264
     10 C                    -0.446899
     11 Cl                    0.425447
     12 C                     0.163030
     13 C                    -1.355247
     14 Cl                    0.491493
     15 C                     0.722414
     16 Cl                    0.525223
     17 C                    -0.494175
     18 H                     0.208824
     19 C                    -0.703754
     20 H                     0.178268
     21 C                    -0.344153
     22 H                     0.180900
  ----------------------------------------
  Sum of atomic charges =     0.000000

 -----------------------------------------------------------------
                    Cartesian Multipole Moments
 -----------------------------------------------------------------
    Charge (ESU x 10^10)
                 0.0000
    Dipole Moment (Debye)
         X      -0.1421      Y       2.1864      Z      -0.9505
       Tot       2.3883
    Quadrupole Moments (Debye-Ang)
        XX    -131.0152     XY       6.1174     YY    -133.7357
        XZ      -4.5076     YZ      -3.5946     ZZ    -129.2534
    Octopole Moments (Debye-Ang^2)
       XXX    -212.9125    XXY      75.1761    XYY     -77.4678
       YYY     192.8650    XXZ     -15.0535    XYZ     -12.8214
       YYZ      10.5086    XZZ     -59.7958    YZZ      73.5730
       ZZZ      39.9180
    Hexadecapole Moments (Debye-Ang^3)
      XXXX   -5217.2702   XXXY     582.6759   XXYY   -1150.0976
      XYYY     523.1151   YYYY   -1505.6259   XXXZ     814.2446
      XXYZ    -127.3059   XYYZ     294.3279   YYYZ    -327.7743
      XXZZ   -1199.9132   XYZZ     198.7904   YYZZ    -624.0110
      XZZZ     842.8065   YZZZ    -296.4660   ZZZZ   -2245.4925
 -----------------------------------------------------------------
 Calculating analytic gradient of the SCF energy
 Gradient of SCF Energy
            1           2           3           4           5           6
    1   0.0000328  -0.0000010   0.0000051  -0.0000019   0.0000181   0.0000096
    2   0.0000232  -0.0000203   0.0000187   0.0000057   0.0000120   0.0000160
    3   0.0000376  -0.0000307  -0.0000158   0.0000052   0.0000048   0.0000311
            7           8           9          10          11          12
    1   0.0000128   0.0000066  -0.0000007  -0.0000123  -0.0000046  -0.0000224
    2   0.0000089  -0.0000023   0.0000004   0.0000104  -0.0000048   0.0000247
    3   0.0000168   0.0000007   0.0000190   0.0000145   0.0000078   0.0000119
           13          14          15          16          17          18
    1   0.0000291   0.0000072  -0.0000176  -0.0000069  -0.0000050  -0.0000108
    2  -0.0000434  -0.0000081  -0.0000074  -0.0000042  -0.0000012  -0.0000094
    3  -0.0000202   0.0000052  -0.0000039  -0.0000039  -0.0000146  -0.0000168
           19          20          21          22
    1  -0.0000109  -0.0000101  -0.0000099  -0.0000072
    2  -0.0000056  -0.0000083  -0.0000024  -0.0000024
    3  -0.0000164  -0.0000158  -0.0000063  -0.0000104
 Max gradient component =       4.335E-05
 RMS gradient           =       1.521E-05
 Gradient time:  CPU 225.91 s  wall 225.92 s
 Geometry Optimization Parameters
   NAtoms,    NIC,     NZ,  NCons,   NDum,   NFix, NCnnct, MaxDiis
       22     163      22       0       0       0       0       0

 Cartesian Hessian Update
 Hessian updated using BFGS update


** GEOMETRY OPTIMIZATION IN DELOCALIZED INTERNAL COORDINATES **
   Searching for a Minimum

   Optimization Cycle:  16

                       Coordinates (Angstroms)
     ATOM                X               Y               Z
      1  C         0.0218594588   -0.0103247748    0.0179755593
      2  C        -0.0548213500    0.4544309464    1.3382345381
      3  Cl        1.3998545011    0.9943695170    2.1542582094
      4  C        -1.2497409053    0.5033587166    2.0486462250
      5  H        -1.2688463997    0.8664044335    3.0665607866
      6  C        -2.4105360742    0.0729607679    1.4191047772
      7  Cl       -3.9288389346    0.1233196690    2.2933802485
      8  C        -2.3962678154   -0.3957562840    0.1118068583
      9  H        -3.3039085599   -0.7290708534   -0.3706278556
     10  C        -1.1822077960   -0.4287431929   -0.5655889563
     11  Cl       -1.1860859763   -1.0296813151   -2.2134031132
     12  C         1.3092379526   -0.0381854027   -0.7356917178
     13  C         2.1449270125   -1.1641467360   -0.7083092464
     14  Cl        1.6741467106   -2.5589232336    0.2303789634
     15  C         3.3428831376   -1.1637903294   -1.4317048513
     16  Cl        4.4081559858   -2.5500160942   -1.4227414440
     17  C         3.7086783669   -0.0483360771   -2.1803494779
     18  H         4.6381635368   -0.0677588319   -2.7345413160
     19  C         2.8821304817    1.0686044993   -2.2080799566
     20  H         3.1686079232    1.9348694636   -2.7921718188
     21  C         1.6912422410    1.0722315265   -1.4904721433
     22  H         1.0432741536    1.9401850162   -1.5112489499
   Point Group: c1    Number of degrees of freedom:    60


   Energy is  -2761.517957615

 Hessian updated using BFGS update

 60 Hessian modes will be used to form the next step
  Hessian Eigenvalues:
     0.001568    0.011915    0.018409    0.019050    0.020939    0.021286
     0.022998    0.023719    0.023837    0.023898    0.024091    0.024102
     0.024112    0.024126    0.024138    0.024141    0.024143    0.024645
     0.027682    0.071491    0.159912    0.159968    0.160019    0.160057
     0.160259    0.200899    0.218241    0.221454    0.235314    0.236528
     0.237044    0.244577    0.249575    0.250039    0.250876    0.255893
     0.287430    0.292445    0.300801    0.301051    0.301706    0.310088
     0.352486    0.356665    0.356666    0.356668    0.356741    0.364184
     0.422334    0.426952    0.432248    0.453944    0.463515    0.469890
     0.473642    0.477529    0.478377    0.479300    0.482935    0.532724

 Minimum search - taking simple RFO step
 Searching for Lamda that Minimizes Along All modes
 Value Taken    Lamda =   0.00000000
 Step Taken.  Stepsize is  0.003441

                             Maximum     Tolerance    Cnvgd?
         Gradient           0.000025      0.000300     YES
         Displacement       0.002574      0.001200      NO
         Energy change     -0.000000      0.000001     YES

 Final energy is   -2761.5179576146684     


 ******************************
 **  OPTIMIZATION CONVERGED  **
 ******************************

                       Coordinates (Angstroms)
     ATOM                X               Y               Z
      1  C         0.0218594588   -0.0103247748    0.0179755593
      2  C        -0.0548213500    0.4544309464    1.3382345381
      3  Cl        1.3998545011    0.9943695170    2.1542582094
      4  C        -1.2497409053    0.5033587166    2.0486462250
      5  H        -1.2688463997    0.8664044335    3.0665607866
      6  C        -2.4105360742    0.0729607679    1.4191047772
      7  Cl       -3.9288389346    0.1233196690    2.2933802485
      8  C        -2.3962678154   -0.3957562840    0.1118068583
      9  H        -3.3039085599   -0.7290708534   -0.3706278556
     10  C        -1.1822077960   -0.4287431929   -0.5655889563
     11  Cl       -1.1860859763   -1.0296813151   -2.2134031132
     12  C         1.3092379526   -0.0381854027   -0.7356917178
     13  C         2.1449270125   -1.1641467360   -0.7083092464
     14  Cl        1.6741467106   -2.5589232336    0.2303789634
     15  C         3.3428831376   -1.1637903294   -1.4317048513
     16  Cl        4.4081559858   -2.5500160942   -1.4227414440
     17  C         3.7086783669   -0.0483360771   -2.1803494779
     18  H         4.6381635368   -0.0677588319   -2.7345413160
     19  C         2.8821304817    1.0686044993   -2.2080799566
     20  H         3.1686079232    1.9348694636   -2.7921718188
     21  C         1.6912422410    1.0722315265   -1.4904721433
     22  H         1.0432741536    1.9401850162   -1.5112489499

Z-matrix Print:
$molecule
0 1
Cl
C  1 1.745901
C  2 1.399429 1 120.594323
C  3 1.392305 2 120.202403 1 179.833421 0
H  4 1.082335 3 119.115254 2 -179.892502 0
C  4 1.389787 3 119.890846 2 0.067128 0
H  6 1.083350 4 119.743868 3 -179.940098 0
C  6 1.390392 4 120.078913 3 -0.053404 0
H  8 1.083346 6 120.297309 4 -179.870935 0
C  8 1.395939 6 120.755609 4 0.005286 0
C  10 1.492023 8 119.629464 6 -179.621818 0
C  11 1.401771 10 121.947964 8 -89.913437 0
C  12 1.391011 11 122.661291 10 179.134483 0
H  13 1.080887 12 120.528036 11 179.871178 0
C  13 1.388888 12 118.395906 11 0.000000 0
C  15 1.388858 13 121.510005 12 -0.100775 0
H  16 1.080580 15 121.045022 13 179.981758 0
C  16 1.390646 15 118.390460 13 0.071016 0
Cl 3 1.748287 2 121.248349 1 -0.049675 0
Cl 15 1.752751 13 119.273850 12 179.946928 0
Cl 12 1.753143 11 119.677574 10 -1.187175 0
Cl 18 1.753976 16 117.634047 15 179.783308 0
$end


 --------------------------------------------------------------

                    Orbital Energies (a.u.)
 --------------------------------------------------------------

 Alpha MOs
 -- Occupied --
********-101.5733-101.5733-101.5684-101.5677 -10.2721 -10.2721 -10.2701
-10.2649 -10.2624 -10.2329 -10.2258 -10.2169 -10.2169 -10.2086 -10.2055
-10.2043  -9.4894  -9.4880  -9.4880  -9.4832  -9.4823  -7.2541  -7.2528
 -7.2527  -7.2480  -7.2471  -7.2443  -7.2438  -7.2429  -7.2428  -7.2424
 -7.2422  -7.2380  -7.2373  -7.2372  -7.2365  -0.9474  -0.9297  -0.8981
 -0.8963  -0.8724  -0.8590  -0.8334  -0.7992  -0.7654  -0.7513  -0.7469
 -0.6570  -0.6365  -0.6259  -0.6155  -0.5545  -0.5333  -0.5264  -0.5135
 -0.4916  -0.4793  -0.4650  -0.4600  -0.4561  -0.4430  -0.4342  -0.4247
 -0.4106  -0.3980  -0.3929  -0.3858  -0.3817  -0.3591  -0.3523  -0.3418
 -0.3410  -0.3396  -0.3290  -0.3265  -0.3194  -0.2763  -0.2745  -0.2734
 -0.2648
 -- Virtual --
 -0.0561  -0.0537  -0.0479  -0.0408  -0.0332  -0.0184  -0.0106   0.0007
  0.0113   0.0121   0.0126   0.0132   0.0248   0.0288   0.0389   0.0437
  0.0500   0.0543   0.0596   0.0625   0.0647   0.0678   0.0821   0.0835
  0.0861   0.0878   0.0921   0.0942   0.0976   0.0977   0.1036   0.1064
  0.1117   0.1146   0.1178   0.1203   0.1208   0.1214   0.1218   0.1281
  0.1301   0.1312   0.1357   0.1359   0.1435   0.1463   0.1530   0.1531
  0.1559   0.1687   0.1704   0.1721   0.1754   0.1815   0.1872   0.1928
  0.1940   0.1957   0.2028   0.2063   0.2138   0.2155   0.2257   0.2283
  0.2339   0.2342   0.2344   0.2423   0.2431   0.2504   0.2541   0.2600
  0.2646   0.2669   0.2670   0.2711   0.2736   0.2800   0.2826   0.2828
  0.2909   0.2921   0.2952   0.3059   0.3096   0.3126   0.3212   0.3346
  0.3357   0.3438   0.3449   0.3623   0.3722   0.3949   0.4095   0.4361
  0.4423   0.4425   0.4503   0.4573   0.4633   0.4637   0.4727   0.4786
  0.4818   0.4915   0.5032   0.5096   0.5128   0.5178   0.5188   0.5378
  0.5431   0.5439   0.5493   0.5616   0.5685   0.5755   0.5767   0.5849
  0.5908   0.5999   0.6078   0.6118   0.6164   0.6247   0.6339   0.6425
  0.6519   0.6550   0.6576   0.6624   0.6736   0.6816   0.6923   0.6930
  0.7009   0.7060   0.7237   0.7335   0.7350   0.7747   0.8060   0.8100
  0.8114   0.8305   0.8334   0.8352   0.8433   0.8446   0.8450   0.8493
  0.8527   0.8574   0.8588   0.8615   0.8690   0.8720   0.8731   0.8738
  0.8958   0.8982   0.8999   0.9015   0.9078   0.9168   0.9251   0.9318
  0.9403   0.9544   0.9568   0.9593   0.9652   0.9673   0.9681   0.9804
  0.9886   0.9925   0.9984   1.0239   1.0299   1.0358   1.0471   1.0561
  1.0598   1.0731   1.1150   1.1173   1.1594   1.1855   1.2041   1.2128
  1.2360   1.2380   1.2453   1.2511   1.2618   1.2757   1.2827   1.3057
  1.3120   1.3257   1.3273   1.3492   1.3714   1.4143   1.4269   1.4598
  1.4816   1.4873   1.5162   1.5470   1.5487   1.5512   1.5712   1.5787
  1.5832   1.5982   1.6238   1.6265   1.6532   1.6688   1.6961   1.7167
  1.7575   1.7683   1.7694   1.8176   1.8184   1.8203   1.8391   1.8640
  1.8674   1.8836   1.9090   1.9257   1.9309   1.9331   1.9357   1.9494
  1.9663   2.0044   2.0180   2.0302   2.0580   2.0683   2.0685   2.0973
  2.1712   2.1787   2.1931   2.2333   2.2477   2.2583   2.2621   2.2762
  2.2969   2.2993   2.3247   2.3251   2.3536   2.3561   2.3923   2.4278
  2.4291   2.4402   2.4612   2.4743   2.4831   2.4970   2.5269   2.5339
  2.5402   2.5517   2.5589   2.5822   2.6327   2.6368   2.6789   2.6981
  2.6996   2.7077   2.7176   2.7333   2.7357   2.7418   2.7583   2.7619
  2.7750   2.7846   2.7877   2.8280   2.8329   2.8355   2.8607   2.8979
  2.9634   2.9824   3.0950   3.0953   3.1047   3.1274   3.1327   3.1746
  3.2109   3.2166   3.2221   3.2758   3.3270   3.3556   3.4002   3.4641
  3.5254   3.5889   3.6916   3.7024   3.7322   3.7906   3.9232   3.9953
  4.0529   4.0846   4.1054   4.3486   4.8022   4.8187   9.7687   9.7868
  9.8006   9.8378   9.8541  23.3977  23.5403  23.8470  23.8601  23.8880
 23.8976  23.9530  24.0245  24.0377  24.0793  24.1100  24.1565  25.7941
 25.8165  25.8517  25.9341  25.9828  26.1194  26.1551  26.2063  26.3323
 26.3476  26.5760  26.6047  26.6352  26.7420  26.9737 215.7609 215.7815
215.7979 215.8464 215.8605
 --------------------------------------------------------------

          Ground-State Mulliken Net Atomic Charges

     Atom                 Charge (a.u.)
  ----------------------------------------
      1 C                    -0.554619
      2 C                    -0.434331
      3 Cl                    0.420314
      4 C                    -0.140104
      5 H                     0.229685
      6 C                     0.327928
      7 Cl                    0.485271
      8 C                    -0.115778
      9 H                     0.230264
     10 C                    -0.446899
     11 Cl                    0.425447
     12 C                     0.163030
     13 C                    -1.355247
     14 Cl                    0.491493
     15 C                     0.722414
     16 Cl                    0.525223
     17 C                    -0.494175
     18 H                     0.208824
     19 C                    -0.703754
     20 H                     0.178268
     21 C                    -0.344153
     22 H                     0.180900
  ----------------------------------------
  Sum of atomic charges =     0.000000

 -----------------------------------------------------------------
                    Cartesian Multipole Moments
 -----------------------------------------------------------------
    Charge (ESU x 10^10)
                 0.0000
    Dipole Moment (Debye)
         X      -0.1421      Y       2.1864      Z      -0.9505
       Tot       2.3883
    Quadrupole Moments (Debye-Ang)
        XX    -131.0152     XY       6.1174     YY    -133.7357
        XZ      -4.5076     YZ      -3.5946     ZZ    -129.2534
    Octopole Moments (Debye-Ang^2)
       XXX    -212.9125    XXY      75.1761    XYY     -77.4678
       YYY     192.8650    XXZ     -15.0535    XYZ     -12.8214
       YYZ      10.5086    XZZ     -59.7958    YZZ      73.5730
       ZZZ      39.9180
    Hexadecapole Moments (Debye-Ang^3)
      XXXX   -5217.2702   XXXY     582.6759   XXYY   -1150.0976
      XYYY     523.1151   YYYY   -1505.6259   XXXZ     814.2446
      XXYZ    -127.3059   XYYZ     294.3279   YYYZ    -327.7743
      XXZZ   -1199.9132   XYZZ     198.7904   YYZZ    -624.0110
      XZZZ     842.8065   YZZZ    -296.4660   ZZZZ   -2245.4925
 -----------------------------------------------------------------
Archival summary:
1\1\november\OPT\ProcedureUnspecified\BasisUnspecified\l5125\taweetha\ThuJan1600:07:312020ThuJan1600:07:312020\0\\#,OPT,ProcedureUnspecified,BasisUnspecified,\\0,1\Cl\C,1,1.7459\C,2,1.39943,1,120.594\C,3,1.3923,2,120.202,1,179.833,0\H,4,1.08233,3,119.115,2,-179.893,0\C,4,1.38979,3,119.891,2,0.0671282,0\H,6,1.08335,4,119.744,3,-179.94,0\C,6,1.39039,4,120.079,3,-0.0534041,0\H,8,1.08335,6,120.297,4,-179.871,0\C,8,1.39594,6,120.756,4,0.00528556,0\C,10,1.49202,8,119.629,6,-179.622,0\C,11,1.40177,10,121.948,8,-89.9134,0\C,12,1.39101,11,122.661,10,179.134,0\H,13,1.08089,12,120.528,11,179.871,0\C,13,1.38889,12,118.396,11,0,0\C,15,1.38886,13,121.51,12,-0.100775,0\H,16,1.08058,15,121.045,13,179.982,0\C,16,1.39065,15,118.39,13,0.0710157,0\Cl,3,1.74829,2,121.248,1,-0.0496753,0\Cl,15,1.75275,13,119.274,12,179.947,0\Cl,12,1.75314,11,119.678,10,-1.18718,0\Cl,18,1.75398,16,117.634,15,179.783,0\\\@

 Total job time:  14251.32s(wall), 14250.25s(cpu) 
 Thu Jan 16 00:07:31 2020

        *************************************************************
        *                                                           *
        *  Thank you very much for using Q-Chem.  Have a nice day.  *
        *                                                           *
        *************************************************************


 
User input: 2 of 2 
 
                  Welcome to Q-Chem
     A Quantum Leap Into The Future Of Chemistry


 Q-Chem 5.2 (devel), Q-Chem, Inc., Pleasanton, CA (2019)

 Yihan Shao,  Zhengting Gan,  E. Epifanovsky,  A. T. B. Gilbert,  M. Wormit,  
 J. Kussmann,  A. W. Lange,  A. Behn,  Jia Deng,  Xintian Feng,  D. Ghosh,  
 M. Goldey,  P. R. Horn,  L. D. Jacobson,  I. Kaliman,  T. Kus,  A. Landau,  
 Jie Liu,  E. I. Proynov,  R. M. Richard,  R. P. Steele,  E. J. Sundstrom,  
 H. L. Woodcock III,  P. M. Zimmerman,  D. Zuev,  B. Albrecht,  E. Alguire,  
 S. A. Baeppler,  D. Barton,  Z. Benda,  Y. A. Bernard,  E. J. Berquist,  
 K. B. Bravaya,  H. Burton,  D. Casanova,  Chun-Min Chang,  Yunqing Chen,  
 A. Chien,  K. D. Closser,  M. P. Coons,  S. Coriani,  S. Dasgupta,  
 A. L. Dempwolff,  M. Diedenhofen,  Hainam Do,  R. G. Edgar,  Po-Tung Fang,  
 S. Faraji,  S. Fatehi,  Qingguo Feng,  K. D. Fenk,  J. Fosso-Tande,  
 J. Gayvert,  Qinghui Ge,  A. Ghysels,  G. Gidofalvi,  J. Gomes,  
 J. Gonthier,  A. Gunina,  D. Hait,  M. W. D. Hanson-Heine,  
 P. H. P. Harbach,  A. W. Hauser,  M. F. Herbst,  J. E. Herr,  
 E. G. Hohenstein,  Z. C. Holden,  Kerwin Hui,  B. C. Huynh,  T.-C. Jagau,  
 Hyunjun Ji,  B. Kaduk,  K. Khistyaev,  Jaehoon Kim,  P. Klunzinger,  K. Koh,  
 D. Kosenkov,  L. Koulias,  T. Kowalczyk,  C. M. Krauter,  A. Kunitsa,  
 Ka Un Lao,  A. Laurent,  K. V. Lawler,  Joonho Lee,  D. Lefrancois,  
 S. Lehtola,  D. S. Levine,  Yi-Pei Li,  You-Sheng Lin,  Fenglai Liu,  
 E. Livshits,  A. Luenser,  P. Manohar,  E. Mansoor,  S. F. Manzer,  
 Shan-Ping Mao,  Yuezhi Mao,  N. Mardirossian,  A. V. Marenich,  
 T. Markovich,  L. A. Martinez-Martinez,  S. A. Maurer,  N. J. Mayhall,  
 S. C. McKenzie,  J.-M. Mewes,  P. Morgante,  A. F. Morrison,  
 J. W. Mullinax,  K. Nanda,  T. S. Nguyen-Beck,  R. Olivares-Amaya,  
 J. A. Parkhill,  Zheng Pei,  T. M. Perrine,  F. Plasser,  P. Pokhilko,  
 S. Prager,  A. Prociuk,  E. Ramos,  D. R. Rehn,  F. Rob,  M. Scheurer,  
 M. Schneider,  N. Sergueev,  S. M. Sharada,  S. Sharma,  D. W. Small,  
 T. Stauch,  T. Stein,  Yu-Chuan Su,  A. J. W. Thom,  A. Tkatchenko,  
 T. Tsuchimochi,  N. M. Tubman,  L. Vogt,  M. L. Vidal,  O. Vydrov,  
 M. A. Watson,  J. Wenzel,  M. de Wergifosse,  T. A. Wesolowski,  A. White,  
 J. Witte,  A. Yamada,  Jun Yang,  K. Yao,  S. Yeganeh,  S. R. Yost,  
 Zhi-Qiang You,  A. Zech,  Igor Ying Zhang,  Xing Zhang,  Yan Zhao,  
 Ying Zhu,  B. R. Brooks,  G. K. L. Chan,  C. J. Cramer,  M. S. Gordon,  
 W. J. Hehre,  A. Klamt,  M. W. Schmidt,  C. D. Sherrill,  D. G. Truhlar,  
 A. Aspuru-Guzik,  R. Baer,  A. T. Bell,  N. A. Besley,  Jeng-Da Chai,  
 A. E. DePrince, III,  R. A. DiStasio Jr.,  A. Dreuw,  B. D. Dunietz,  
 T. R. Furlani,  Chao-Ping Hsu,  Yousung Jung,  Jing Kong,  D. S. Lambrecht,  
 WanZhen Liang,  C. Ochsenfeld,  V. A. Rassolov,  L. V. Slipchenko,  
 J. E. Subotnik,  T. Van Voorhis,  J. M. Herbert,  A. I. Krylov,  
 P. M. W. Gill,  M. Head-Gordon

 Contributors to earlier versions of Q-Chem not listed above: 
 R. D. Adamson,  B. Austin,  J. Baker,  G. J. O. Beran,  K. Brandhorst,  
 S. T. Brown,  E. F. C. Byrd,  A. K. Chakraborty,  C.-L. Cheng,  
 Siu Hung Chien,  D. M. Chipman,  D. L. Crittenden,  H. Dachsel,  
 R. J. Doerksen,  A. D. Dutoi,  L. Fusti-Molnar,  W. A. Goddard III,  
 A. Golubeva-Zadorozhnaya,  S. R. Gwaltney,  G. Hawkins,  A. Heyden,  
 S. Hirata,  G. Kedziora,  F. J. Keil,  C. Kelley,  Jihan Kim,  R. A. King,  
 R. Z. Khaliullin,  P. P. Korambath,  W. Kurlancheek,  A. M. Lee,  M. S. Lee,  
 S. V. Levchenko,  Ching Yeh Lin,  D. Liotard,  R. C. Lochan,  I. Lotan,  
 P. E. Maslen,  N. Nair,  D. P. O'Neill,  D. Neuhauser,  E. Neuscamman,  
 C. M. Oana,  R. Olson,  B. Peters,  R. Peverati,  P. A. Pieniazek,  
 Y. M. Rhee,  J. Ritchie,  M. A. Rohrdanz,  E. Rosta,  N. J. Russ,  
 H. F. Schaefer III,  N. E. Schultz,  N. Shenvi,  A. C. Simmonett,  A. Sodt,  
 D. Stuck,  K. S. Thanthiriwatte,  V. Vanovschi,  Tao Wang,  A. Warshel,  
 C. F. Williams,  Q. Wu,  X. Xu,  W. Zhang

 Please cite Q-Chem as follows:
 Y. Shao et al., Mol. Phys. 113, 184-215 (2015)
 DOI: 10.1080/00268976.2014.952696

 Q-Chem 5.2.1 for Intel X86 EM64T Linux

 Parts of Q-Chem use Armadillo 8.300.2 (Tropical Shenanigans).
 http://arma.sourceforge.net/

 Q-Chem begins on Thu Jan 16 00:07:31 2020  

Host: 
0

     Scratch files written to /scratch/taweetham/qchem25546//
NAlpha2: 162
NElect   162
Mult     1
The previous job contains 0 fragments, simply inherited here

 Q-Chem warning in module libgen/rem_setup.C, line 2168:

 Setting Thresh to 1e-14


Checking the input file for inconsistencies... 	...done.

--------------------------------------------------------------
User input:
--------------------------------------------------------------

$MOLECULE
READ
$END

$REM
   JOB_TYPE 	FREQUENCY
   BASIS 	6-311++G**
   METHOD	B3LYP
   SCF_GUESS_ALWAYS     TRUE
   S2THRESH     15
   THRESH       15
   MEM_TOTAL    10000
$END

--------------------------------------------------------------
 ----------------------------------------------------------------
             Standard Nuclear Orientation (Angstroms)
    I     Atom           X                Y                Z
 ----------------------------------------------------------------
    1      C       0.6236363962    -0.0002758865     0.3995712968
    2      C       1.3519198120     1.1900829263     0.2668657532
    3      Cl      0.5345843414     2.7314849673     0.4387744509
    4      C       2.7157709261     1.2092483034    -0.0059973297
    5      H       3.2430821375     2.1477460814    -0.1033732731
    6      C       3.3772891718    -0.0032445290    -0.1518225505
    7      Cl      5.0956430975    -0.0059351926    -0.4973507560
    8      C       2.7085775721    -1.2143213716    -0.0291653688
    9      H       3.2306885728    -2.1533526335    -0.1443780797
   10      C       1.3453344923    -1.1921436523     0.2446437083
   11      Cl      0.5195185692    -2.7327349676     0.3896941228
   12      C      -0.8354786876    -0.0025420279     0.7111992837
   13      C      -1.7980156227     0.0095726426    -0.3087471913
   14      Cl     -1.2805463005     0.0339856551    -1.9760206036
   15      C      -3.1595971611    -0.0007356287     0.0143466957
   16      Cl     -4.3871893535     0.0116497917    -1.2303912146
   17      C      -3.5631441290    -0.0236990943     1.3466888587
   18      H      -4.6207526599    -0.0331401867     1.5765226661
   19      C      -2.6107115767    -0.0350085745     2.3587417062
   20      H      -2.9273643531    -0.0538598732     3.3946100686
   21      C      -1.2569647018    -0.0245398931     2.0418052200
   22      H      -0.5115286632    -0.0354069889     2.8278361334
 ----------------------------------------------------------------
 Molecular Point Group                 C1    NOp =  1
 Largest Abelian Subgroup              C1    NOp =  1
 Nuclear Repulsion Energy =        1762.17604023 hartrees
 There are       81 alpha and       81 beta electrons
 Requested basis set is 6-311++G(d,p)
 There are 162 shells and 449 basis functions

 Total QAlloc Memory Limit  10000 MB
 Mega-Array Size       188 MB
 MEM_STATIC part       192 MB
 A cutoff of  1.0D-15 yielded  10274 shell pairs
 There are     85484 function pairs (     91927 Cartesian)
 Smallest overlap matrix eigenvalue = 1.81E-07
 Linear dependence detected in AO basis
 Number of orthogonalized atomic orbitals = 444
 Maximum deviation from orthogonality = 1.952E-10
 Guess from superposition of atomic densities
 Warning:  Energy on first SCF cycle will be non-variational
 SAD guess density has 162.000000 electrons

 -----------------------------------------------------------------------
  General SCF calculation program by
  Eric Jon Sundstrom, Paul Horn, Yuezhi Mao, Dmitri Zuev, Alec White,
  David Stuck, Shaama M.S., Shane Yost, Joonho Lee, David Small,
  Daniel Levine, Susi Lehtola, Hugh Burton, Evgeny Epifanovsky,
  Bang C. Huynh
 -----------------------------------------------------------------------
 Exchange:     0.2000 Hartree-Fock + 0.0800 Slater + 0.7200 B88
 Correlation:  0.1900 VWN1RPA + 0.8100 LYP
 Using SG-1 standard quadrature grid
 A restricted SCF calculation will be
 performed using DIIS
 SCF converges when DIIS error is below 1.0e-08
 ---------------------------------------
  Cycle       Energy         DIIS error
 ---------------------------------------
    1   -2765.4937988906      2.92e-02  
    2   -2761.3637383517      2.45e-03  
    3   -2761.2547670114      3.11e-03  
    4   -2761.5075580119      6.10e-04  
    5   -2761.5157376789      2.99e-04  
    6   -2761.5179008758      9.20e-05  
    7   -2761.5180928762      1.81e-05  
    8   -2761.5180978138      9.62e-06  
    9   -2761.5181000603      3.16e-06  
   10   -2761.5181003049      1.08e-06  
   11   -2761.5181003328      1.85e-07  
   12   -2761.5181003336      8.56e-08  
   13   -2761.5181003339      3.98e-08  
   14   -2761.5181003337      7.46e-09  Convergence criterion met
 ---------------------------------------
 SCF time:   CPU 633.58s  wall 634.00s 
 SCF   energy in the final basis set =    -2761.5181003337
 Total energy in the final basis set =    -2761.5181003337

 --------------------------------------------------------------

                    Orbital Energies (a.u.)
 --------------------------------------------------------------

 Alpha MOs
 -- Occupied --
********-101.5734-101.5733-101.5684-101.5677 -10.2722 -10.2721 -10.2701
-10.2649 -10.2624 -10.2329 -10.2258 -10.2170 -10.2169 -10.2086 -10.2055
-10.2043  -9.4895  -9.4881  -9.4880  -9.4831  -9.4823  -7.2540  -7.2528
 -7.2528  -7.2478  -7.2472  -7.2443  -7.2440  -7.2430  -7.2429  -7.2423
 -7.2423  -7.2380  -7.2374  -7.2372  -7.2364  -0.9474  -0.9297  -0.8981
 -0.8964  -0.8724  -0.8590  -0.8334  -0.7992  -0.7654  -0.7513  -0.7469
 -0.6570  -0.6365  -0.6259  -0.6155  -0.5546  -0.5334  -0.5265  -0.5135
 -0.4916  -0.4793  -0.4650  -0.4600  -0.4561  -0.4431  -0.4342  -0.4247
 -0.4106  -0.3980  -0.3929  -0.3859  -0.3817  -0.3591  -0.3523  -0.3419
 -0.3410  -0.3396  -0.3291  -0.3266  -0.3194  -0.2763  -0.2746  -0.2734
 -0.2648
 -- Virtual --
 -0.0561  -0.0537  -0.0479  -0.0408  -0.0332  -0.0185  -0.0107   0.0006
  0.0113   0.0121   0.0126   0.0133   0.0247   0.0287   0.0389   0.0435
  0.0501   0.0543   0.0595   0.0624   0.0647   0.0678   0.0819   0.0835
  0.0861   0.0877   0.0919   0.0940   0.0975   0.0977   0.1038   0.1066
  0.1118   0.1147   0.1177   0.1204   0.1210   0.1214   0.1217   0.1280
  0.1300   0.1313   0.1357   0.1361   0.1435   0.1462   0.1530   0.1531
  0.1558   0.1690   0.1699   0.1722   0.1750   0.1814   0.1871   0.1925
  0.1939   0.1958   0.2023   0.2064   0.2137   0.2156   0.2254   0.2283
  0.2339   0.2340   0.2343   0.2410   0.2429   0.2505   0.2540   0.2597
  0.2648   0.2669   0.2671   0.2709   0.2736   0.2797   0.2825   0.2826
  0.2906   0.2922   0.2952   0.3059   0.3093   0.3127   0.3214   0.3346
  0.3356   0.3436   0.3447   0.3623   0.3726   0.3950   0.4095   0.4359
  0.4423   0.4425   0.4504   0.4571   0.4634   0.4637   0.4728   0.4786
  0.4816   0.4914   0.5032   0.5098   0.5126   0.5182   0.5189   0.5379
  0.5430   0.5439   0.5491   0.5616   0.5684   0.5752   0.5767   0.5850
  0.5908   0.6001   0.6079   0.6117   0.6161   0.6242   0.6338   0.6424
  0.6521   0.6550   0.6574   0.6625   0.6735   0.6815   0.6924   0.6929
  0.7009   0.7057   0.7236   0.7334   0.7349   0.7746   0.8059   0.8100
  0.8114   0.8304   0.8333   0.8352   0.8433   0.8446   0.8451   0.8494
  0.8527   0.8575   0.8588   0.8615   0.8690   0.8720   0.8731   0.8738
  0.8958   0.8982   0.8999   0.9016   0.9078   0.9167   0.9251   0.9318
  0.9402   0.9543   0.9568   0.9592   0.9652   0.9672   0.9680   0.9805
  0.9886   0.9923   0.9983   1.0238   1.0298   1.0359   1.0472   1.0561
  1.0597   1.0731   1.1150   1.1173   1.1593   1.1856   1.2041   1.2129
  1.2361   1.2379   1.2454   1.2511   1.2618   1.2756   1.2827   1.3056
  1.3118   1.3257   1.3272   1.3492   1.3713   1.4143   1.4269   1.4598
  1.4816   1.4873   1.5163   1.5470   1.5487   1.5512   1.5713   1.5787
  1.5832   1.5982   1.6237   1.6265   1.6533   1.6687   1.6961   1.7168
  1.7575   1.7683   1.7694   1.8176   1.8184   1.8203   1.8391   1.8640
  1.8674   1.8836   1.9091   1.9257   1.9309   1.9331   1.9357   1.9494
  1.9663   2.0044   2.0180   2.0302   2.0580   2.0683   2.0685   2.0973
  2.1712   2.1787   2.1931   2.2333   2.2478   2.2583   2.2620   2.2763
  2.2969   2.2994   2.3248   2.3251   2.3536   2.3561   2.3922   2.4278
  2.4293   2.4402   2.4612   2.4745   2.4830   2.4970   2.5269   2.5340
  2.5401   2.5517   2.5589   2.5821   2.6327   2.6368   2.6789   2.6981
  2.6997   2.7076   2.7176   2.7333   2.7357   2.7418   2.7583   2.7619
  2.7750   2.7846   2.7876   2.8280   2.8329   2.8355   2.8606   2.8979
  2.9634   2.9824   3.0950   3.0953   3.1047   3.1274   3.1327   3.1746
  3.2109   3.2166   3.2221   3.2758   3.3270   3.3556   3.4002   3.4640
  3.5254   3.5889   3.6915   3.7024   3.7321   3.7906   3.9232   3.9953
  4.0528   4.0846   4.1054   4.3486   4.8022   4.8186   9.7688   9.7869
  9.8006   9.8378   9.8540  23.3977  23.5403  23.8469  23.8601  23.8880
 23.8976  23.9530  24.0245  24.0377  24.0793  24.1099  24.1565  25.7945
 25.8167  25.8521  25.9344  25.9830  26.1195  26.1555  26.2065  26.3325
 26.3476  26.5762  26.6048  26.6351  26.7421  26.9739 215.7608 215.7815
215.7978 215.8464 215.8604
 --------------------------------------------------------------

          Ground-State Mulliken Net Atomic Charges

     Atom                 Charge (a.u.)
  ----------------------------------------
      1 C                    -0.576120
      2 C                    -0.423727
      3 Cl                    0.418893
      4 C                    -0.138421
      5 H                     0.229821
      6 C                     0.320634
      7 Cl                    0.487245
      8 C                    -0.110861
      9 H                     0.230176
     10 C                    -0.436098
     11 Cl                    0.422077
     12 C                     0.179421
     13 C                    -1.361733
     14 Cl                    0.495822
     15 C                     0.714970
     16 Cl                    0.525923
     17 C                    -0.490144
     18 H                     0.208876
     19 C                    -0.704561
     20 H                     0.178162
     21 C                    -0.351334
     22 H                     0.180978
  ----------------------------------------
  Sum of atomic charges =     0.000000

 -----------------------------------------------------------------
                    Cartesian Multipole Moments
 -----------------------------------------------------------------
    Charge (ESU x 10^10)
                 0.0000
    Dipole Moment (Debye)
         X       0.1835      Y      -0.0388      Z       2.3807
       Tot       2.3881
    Quadrupole Moments (Debye-Ang)
        XX    -130.1337     XY       0.1405     YY    -133.6543
        XZ      -6.8704     YZ      -0.1067     ZZ    -127.9920
    Octopole Moments (Debye-Ang^2)
       XXX     -24.0178    XXY      -0.3562    XYY      13.2878
       YYY       0.3660    XXZ      17.5871    XYZ       0.4525
       YYZ     -10.1639    XZZ     -16.5255    YZZ      -0.3601
       ZZZ       1.5329
    Hexadecapole Moments (Debye-Ang^3)
      XXXX   -6022.7201   XXXY       2.1261   XXYY   -1243.6063
      XYYY      -0.5784   YYYY   -1472.6586   XXXZ     -66.7939
      XXYZ      -0.7737   XYYZ       9.2329   YYYZ       1.2737
      XXZZ   -1154.0478   XYZZ       0.7899   YYZZ    -453.3635
      XZZZ     -10.2746   YZZZ      -2.0058   ZZZZ   -1001.1118
 -----------------------------------------------------------------
 Calculating MO derivatives via CPSCF
    1     0    69    0.0193232  
    2     0    69    0.0056485  
    3     0    69    0.0005993  
    4     2    67    0.0000429  
    5    65     4    0.0000027  
    6    69     0    0.0000001  Converged
 Time for AOints: 1069.6 s (CPU) 1069.6 s (wall)
 ------------------------------------------------------------------------------
                     AOints        : Timing summary (seconds)
 ------------------------------------------------------------------------------
     job step          cpu (% of tot)      sys (% of tot)     wall (% of tot)
 ------------------------------------------------------------------------------
  AOints            0.1070E+04 ( 9.3)   0.5000E-05 ( 1.7)   0.1070E+04 ( 9.3)
 ------------------------------------------------------------------------------
   Grand Totals     0.1148E+05          0.2920E-03          0.1148E+05
 ------------------------------------------------------------------------------
 Polarizability Matrix (a.u.)
            1           2           3
    1-268.2096077  -0.2558149  11.7009522
    2  -0.2558149-172.9926282   0.2246333
    3  11.7009522   0.2246333-167.0135983
 Calculating analytic Hessian of the SCF energy

 Direct stationary perturbation theory relativistic correction:

 rels  =       3.985205598545
 relv  =     -15.323573218679
 rel2e =       4.189655782697
 E_rel =      -7.148711837437

 Hessian of the SCF Energy
            1           2           3           4           5           6
    1   0.6293419   0.0014538  -0.0927546  -0.1662508  -0.1151715   0.0195995
    2   0.0014538   0.6015651   0.0036736  -0.0561771  -0.2285324   0.0092686
    3  -0.0927546   0.0036736   0.1880022   0.0206621   0.0211095  -0.0635015
    4  -0.1662508  -0.0561771   0.0206621   0.5922091   0.0535637  -0.0929107
    5  -0.1151715  -0.2285324   0.0211095   0.0535637   0.5139679  -0.0079679
    6   0.0195995   0.0092686  -0.0635015  -0.0929107  -0.0079679   0.1392736
    7   0.0049419  -0.0024002  -0.0002849  -0.0642536   0.0472118   0.0089188
    8   0.0192791  -0.0386132  -0.0039750   0.0464768  -0.1271015  -0.0092723
    9   0.0002351   0.0001565   0.0041297   0.0085348  -0.0090859  -0.0246960
   10  -0.0224834  -0.0689279   0.0048134  -0.3126613   0.0143305   0.0498897
   11  -0.0249426   0.0317400   0.0050206  -0.0494038  -0.1119624   0.0100332
   12   0.0054836   0.0143132   0.0052075   0.0500311  -0.0034535  -0.0694439
   13  -0.0042958   0.0013953   0.0019110  -0.0110692  -0.0262885   0.0025013
   14   0.0009939   0.0011126  -0.0002266   0.0028002   0.0029480  -0.0005648
   15   0.0019419  -0.0003470   0.0048620   0.0027775   0.0052507   0.0019130
   16   0.0019251  -0.0002280  -0.0004784  -0.0305619   0.0259320   0.0073253
   17  -0.0002047  -0.0716358  -0.0006659   0.0876274   0.0332098  -0.0179261
   18  -0.0008299  -0.0006580  -0.0012669   0.0080617  -0.0049801   0.0033000
   19  -0.0020722   0.0000175   0.0004431   0.0037378   0.0025229   0.0001700
   20   0.0000107   0.0021724   0.0000287  -0.0017646  -0.0033217   0.0002918
   21   0.0002402   0.0000249  -0.0010370   0.0001128  -0.0005902   0.0045956
   22  -0.0219484   0.0691480   0.0061149  -0.0508943  -0.0298382   0.0103575
   23   0.0251239   0.0315513  -0.0045626  -0.0304985  -0.0167558   0.0061315
   24   0.0058711  -0.0138286   0.0048621   0.0097583   0.0059957  -0.0032912
   25  -0.0042969  -0.0014028   0.0018935  -0.0008712  -0.0008526  -0.0000365
   26  -0.0009982   0.0011200   0.0001450  -0.0008648   0.0001917   0.0001970
   27   0.0019306   0.0002669   0.0048770  -0.0000118   0.0001641  -0.0010213
   28  -0.1651295   0.0552660   0.0214911   0.0652522   0.0304152  -0.0122743
   29   0.1142738  -0.2285609  -0.0241497  -0.0309214  -0.0663028   0.0060228
   30   0.0217093  -0.0123395  -0.0642322  -0.0128862  -0.0073435   0.0088471
   31   0.0048086   0.0021527  -0.0002339  -0.0017072   0.0011206   0.0012135
   32  -0.0194378  -0.0384762   0.0031927   0.0053023   0.0011997  -0.0012034
   33  -0.0001181  -0.0009280   0.0041565   0.0013233  -0.0001386   0.0037439
   34  -0.2113750  -0.0000410   0.0272535  -0.0204311  -0.0110974   0.0059680
   35  -0.0002653  -0.0765963   0.0001592  -0.0264128   0.0046239   0.0050582
   36   0.0290258   0.0000957  -0.0834231   0.0040495   0.0029166   0.0022672
   37  -0.0278174   0.0002451  -0.0199168  -0.0005199   0.0032396  -0.0005641
   38   0.0000803   0.0035490  -0.0001377  -0.0001811  -0.0010157   0.0012199
   39  -0.0030075  -0.0000866   0.0102876   0.0028814  -0.0013481  -0.0013834
   40  -0.0020359   0.0000551  -0.0029862  -0.0000241   0.0001216  -0.0014113
   41  -0.0000383  -0.0024171   0.0000129  -0.0007336  -0.0001478  -0.0004276
   42   0.0026278  -0.0000095  -0.0013155  -0.0013113   0.0006998  -0.0003622
   43  -0.0007486   0.0000150  -0.0022184  -0.0003493  -0.0001378   0.0002397
   44   0.0000581   0.0058245   0.0001130   0.0008673  -0.0001679   0.0000648
   45  -0.0031658   0.0000918  -0.0022636   0.0000513   0.0002346  -0.0002367
   46  -0.0000064   0.0000153  -0.0015600  -0.0002136   0.0007904   0.0000104
   47  -0.0000099   0.0001894  -0.0000022   0.0000724   0.0000067  -0.0001253
   48   0.0005697   0.0000055  -0.0003762  -0.0000708   0.0003843   0.0000589
   49   0.0006920   0.0000208  -0.0004923  -0.0001842   0.0005335   0.0001505
   50   0.0000129  -0.0012637  -0.0000011  -0.0002063   0.0001272  -0.0000278
   51  -0.0007592  -0.0000013  -0.0012384   0.0001196  -0.0000204   0.0002119
   52  -0.0000552   0.0000011   0.0000817   0.0000172   0.0000551  -0.0000112
   53  -0.0000029  -0.0004268  -0.0000092  -0.0000479   0.0000513   0.0000583
   54   0.0000115  -0.0000083   0.0001254  -0.0000023   0.0000102  -0.0000135
   55   0.0024842  -0.0000456   0.0015096  -0.0004939   0.0003179  -0.0001155
   56   0.0000078   0.0066025   0.0001832   0.0009004  -0.0003792  -0.0005067
   57   0.0009678   0.0002089  -0.0048374   0.0004208  -0.0007054   0.0000044
   58   0.0000704  -0.0000211   0.0011779  -0.0001910   0.0003097   0.0000379
   59   0.0000033   0.0000380   0.0000146   0.0000308   0.0001665   0.0000197
   60  -0.0001076   0.0000053  -0.0001667   0.0000509  -0.0001419  -0.0000258
   61  -0.0165429  -0.0005407   0.0329807  -0.0007819   0.0032691   0.0008538
   62  -0.0002436   0.0049615   0.0001638   0.0002777  -0.0013600  -0.0007670
   63   0.0122067   0.0001562  -0.0040373  -0.0020481  -0.0013093  -0.0001553
   64   0.0007961  -0.0000003   0.0005906   0.0002397  -0.0003498   0.0000871
   65   0.0000179  -0.0039060  -0.0000876  -0.0007071   0.0005557   0.0004228
   66  -0.0016788  -0.0000582   0.0011790   0.0004050   0.0003182  -0.0000841
            7           8           9          10          11          12
    1   0.0049419   0.0192791   0.0002351  -0.0224834  -0.0249426   0.0054836
    2  -0.0024002  -0.0386132   0.0001565  -0.0689279   0.0317400   0.0143132
    3  -0.0002849  -0.0039750   0.0041297   0.0048134   0.0050206   0.0052075
    4  -0.0642536   0.0464768   0.0085348  -0.3126613  -0.0494038   0.0500311
    5   0.0472118  -0.1271015  -0.0090859   0.0143305  -0.1119624  -0.0034535
    6   0.0089188  -0.0092723  -0.0246960   0.0498897   0.0100332  -0.0694439
    7   0.0826175  -0.0761262  -0.0149096  -0.0199226   0.0378663   0.0051444
    8  -0.0761262   0.1844145   0.0153537   0.0139079  -0.0172845  -0.0028659
    9  -0.0149096   0.0153537   0.0146447   0.0052073  -0.0077993   0.0036051
   10  -0.0199226   0.0139079   0.0052073   0.6534615   0.0436969  -0.1061383
   11   0.0378663  -0.0172845  -0.0077993   0.0436969   0.7389063  -0.0025245
   12   0.0051444  -0.0028659   0.0036051  -0.1061383  -0.0025245   0.1420856
   13   0.0006607  -0.0004753  -0.0006993  -0.1228844  -0.1240903   0.0167953
   14   0.0011424   0.0010238  -0.0001855  -0.1244089  -0.2754169   0.0225084
   15  -0.0006535   0.0000882  -0.0025209   0.0167918   0.0225930  -0.0364418
   16  -0.0016913  -0.0007345   0.0012533  -0.1469725   0.1133288   0.0185224
   17  -0.0048266   0.0033804   0.0010810   0.0500041  -0.2901005  -0.0125100
   18   0.0012165   0.0001557   0.0043228   0.0180071  -0.0254273  -0.0636607
   19  -0.0013790   0.0009938   0.0002998  -0.0364201   0.0018608   0.0082901
   20   0.0009101  -0.0003978  -0.0001927   0.0268625   0.0029744  -0.0053998
   21   0.0002967  -0.0002105  -0.0000463   0.0084837  -0.0003953   0.0027417
   22   0.0008433   0.0014942  -0.0004559   0.0578846  -0.0217946  -0.0103657
   23   0.0022522  -0.0019820  -0.0004958   0.0213128  -0.0532301  -0.0047851
   24  -0.0003541  -0.0002976  -0.0008616  -0.0099409   0.0036628   0.0096443
   25   0.0001249   0.0000173  -0.0000804  -0.0012689  -0.0031258   0.0013070
   26   0.0000764   0.0000687  -0.0000126  -0.0035351  -0.0025425   0.0006279
   27  -0.0000781  -0.0000263  -0.0002526   0.0012935   0.0005809   0.0051634
   28  -0.0017471  -0.0053113   0.0012306  -0.0505484   0.0305144   0.0102984
   29  -0.0011288   0.0012101   0.0000779   0.0298203  -0.0168829  -0.0063045
   30   0.0011933   0.0011499   0.0037819   0.0108826  -0.0064552  -0.0035220
   31   0.0003701   0.0001172  -0.0000836   0.0008170  -0.0022557  -0.0003965
   32  -0.0001307  -0.0021665  -0.0000062  -0.0014919  -0.0019719   0.0002743
   33  -0.0000871  -0.0000328   0.0000793  -0.0004755   0.0004776  -0.0008471
   34  -0.0020187   0.0025388  -0.0003278   0.0018037  -0.0013176   0.0010081
   35  -0.0027548  -0.0015351   0.0009061  -0.0018832  -0.0044126   0.0002615
   36  -0.0002107  -0.0008501  -0.0022332   0.0006384  -0.0003791   0.0056169
   37   0.0003654  -0.0009604  -0.0007142  -0.0003994  -0.0001671   0.0009844
   38  -0.0013387  -0.0006545  -0.0002961   0.0001299  -0.0000616   0.0000512
   39  -0.0000525   0.0008894  -0.0001296   0.0006109   0.0009313  -0.0005897
   40  -0.0000687   0.0001467   0.0000265   0.0003980   0.0001465  -0.0000133
   41  -0.0000216   0.0003309  -0.0000875   0.0002011  -0.0001490  -0.0000241
   42   0.0002383  -0.0001045   0.0002694  -0.0001053  -0.0003797   0.0000017
   43   0.0003772   0.0001678   0.0001475   0.0001648   0.0000471   0.0000304
   44   0.0001691  -0.0000223  -0.0000547   0.0000235   0.0002093  -0.0001095
   45   0.0001563  -0.0001360  -0.0002138   0.0001497   0.0000717   0.0002005
   46   0.0000328  -0.0002669  -0.0000398  -0.0001285  -0.0000554   0.0001305
   47  -0.0000093  -0.0000453   0.0000362  -0.0000180   0.0000300   0.0000023
   48  -0.0000273  -0.0001390   0.0000255  -0.0001380  -0.0000511   0.0000385
   49  -0.0001480  -0.0002732   0.0000336  -0.0000716  -0.0002211  -0.0000009
   50   0.0001190   0.0001221  -0.0000494   0.0000190  -0.0000475   0.0000618
   51  -0.0000781  -0.0000345   0.0002027  -0.0000085   0.0000289  -0.0000062
   52   0.0000034  -0.0000172   0.0000032  -0.0000030   0.0000076  -0.0000003
   53   0.0000009  -0.0000407  -0.0000053  -0.0000100  -0.0000285  -0.0000351
   54   0.0000026  -0.0000050   0.0000123  -0.0000061  -0.0000001   0.0000052
   55   0.0004084   0.0001986  -0.0003874  -0.0000346   0.0000034  -0.0000038
   56   0.0000493   0.0000398   0.0000938   0.0001126   0.0002958   0.0001513
   57  -0.0002617   0.0003085  -0.0000906   0.0000422  -0.0000126   0.0002339
   58   0.0000685  -0.0001200   0.0000105  -0.0000512  -0.0000313  -0.0000655
   59   0.0000106  -0.0001208  -0.0000032  -0.0000007  -0.0000257   0.0000225
   60  -0.0000040   0.0000498  -0.0000048   0.0000253   0.0000212   0.0000042
   61   0.0004504  -0.0011915   0.0006609  -0.0006294  -0.0001028  -0.0009924
   62  -0.0012769  -0.0004500   0.0006768  -0.0000145   0.0002008  -0.0001747
   63  -0.0001783  -0.0000395   0.0000041  -0.0000292  -0.0001147   0.0000110
   64  -0.0000351   0.0001385   0.0000549  -0.0000522   0.0000344  -0.0000468
   65   0.0002058  -0.0001762  -0.0001078  -0.0001303  -0.0002412  -0.0000870
   66   0.0000127  -0.0000062  -0.0000277   0.0000039   0.0001153  -0.0000449
           13          14          15          16          17          18
    1  -0.0042958   0.0009939   0.0019419   0.0019251  -0.0002047  -0.0008299
    2   0.0013953   0.0011126  -0.0003470  -0.0002280  -0.0716358  -0.0006580
    3   0.0019110  -0.0002266   0.0048620  -0.0004784  -0.0006659  -0.0012669
    4  -0.0110692   0.0028002   0.0027775  -0.0305619   0.0876274   0.0080617
    5  -0.0262885   0.0029480   0.0052507   0.0259320   0.0332098  -0.0049801
    6   0.0025013  -0.0005648   0.0019130   0.0073253  -0.0179261   0.0033000
    7   0.0006607   0.0011424  -0.0006535  -0.0016913  -0.0048266   0.0012165
    8  -0.0004753   0.0010238   0.0000882  -0.0007345   0.0033804   0.0001557
    9  -0.0006993  -0.0001855  -0.0025209   0.0012533   0.0010810   0.0043228
   10  -0.1228844  -0.1244089   0.0167918  -0.1469725   0.0500041   0.0180071
   11  -0.1240903  -0.2754169   0.0225930   0.1133288  -0.2901005  -0.0254273
   12   0.0167953   0.0225084  -0.0364418   0.0185224  -0.0125100  -0.0636607
   13   0.1287895   0.1308499  -0.0198660   0.0098686   0.0146311  -0.0013200
   14   0.1308499   0.2901243  -0.0236437  -0.0145984  -0.0179244   0.0027678
   15  -0.0198660  -0.0236437   0.0273354  -0.0016452  -0.0031185   0.0028705
   16   0.0098686  -0.0145984  -0.0016452   0.4894109   0.0012058  -0.0740738
   17   0.0146311  -0.0179244  -0.0031185   0.0012058   0.6552664   0.0051238
   18  -0.0013200   0.0027678   0.0028705  -0.0740738   0.0051238   0.1356864
   19   0.0007395  -0.0005206  -0.0006845  -0.1512865   0.0001070   0.0258001
   20   0.0004595   0.0008316  -0.0000785   0.0001293  -0.0402655  -0.0001935
   21  -0.0006866   0.0001870  -0.0025414   0.0259929  -0.0001874  -0.0283709
   22  -0.0012267   0.0035022   0.0013724  -0.1479044  -0.0511552   0.0171651
   23   0.0030938  -0.0025523  -0.0007305  -0.1145617  -0.2898021   0.0210598
   24   0.0013620  -0.0007822   0.0051399   0.0163968   0.0081409  -0.0629677
   25   0.0006178  -0.0006918  -0.0000586   0.0098649  -0.0147901  -0.0016079
   26   0.0006852  -0.0006924  -0.0001499   0.0144738  -0.0179474  -0.0031569
   27  -0.0000442   0.0001296   0.0003534  -0.0013535   0.0027166   0.0028864
   28  -0.0008633   0.0008713  -0.0000042  -0.0312216  -0.0874226   0.0064629
   29   0.0008617   0.0001911  -0.0001322  -0.0256863   0.0334191   0.0054854
   30  -0.0000204  -0.0001721  -0.0010266   0.0069493   0.0184297   0.0036983
   31   0.0001243  -0.0000757  -0.0000785  -0.0016548   0.0048252   0.0013151
   32  -0.0000152   0.0000673   0.0000352   0.0007397   0.0033851  -0.0001761
   33  -0.0000806   0.0000194  -0.0002505   0.0012614  -0.0011053   0.0043092
   34  -0.0000807   0.0001483   0.0000195  -0.0008389   0.0000056  -0.0000621
   35  -0.0011654   0.0002874   0.0002364  -0.0000085  -0.0014621  -0.0000063
   36  -0.0000364  -0.0000147   0.0002926   0.0001549   0.0000099  -0.0009805
   37  -0.0001169   0.0000110   0.0001327   0.0003561  -0.0000049  -0.0003272
   38  -0.0000174   0.0000258  -0.0000711   0.0000040   0.0001917   0.0000090
   39   0.0003337  -0.0000025   0.0000698  -0.0003607   0.0000015   0.0002638
   40   0.0000349  -0.0000127  -0.0000199   0.0000016   0.0000076   0.0001857
   41  -0.0000243   0.0000016   0.0000210  -0.0000013   0.0001704  -0.0000030
   42  -0.0001399   0.0000023  -0.0000835   0.0000531   0.0000077   0.0000519
   43   0.0000064  -0.0000172  -0.0000127  -0.0004377   0.0000022   0.0001053
   44   0.0000617  -0.0000278  -0.0000278   0.0000037   0.0000561  -0.0000071
   45   0.0000087  -0.0000186   0.0000138  -0.0004414   0.0000013   0.0000210
   46  -0.0000443   0.0000046   0.0000055   0.0004158  -0.0000003  -0.0001112
   47   0.0000069  -0.0000003   0.0000059  -0.0000018  -0.0000311   0.0000007
   48  -0.0000310   0.0000058  -0.0000031   0.0002990  -0.0000012  -0.0000677
   49  -0.0000528   0.0000255   0.0000050   0.0002631  -0.0000020  -0.0000398
   50  -0.0000229   0.0000032  -0.0000030   0.0000015  -0.0000039   0.0000047
   51   0.0000027   0.0000042  -0.0000295   0.0000741   0.0000001   0.0000072
   52  -0.0000005  -0.0000004   0.0000002   0.0000257  -0.0000003  -0.0000071
   53  -0.0000060   0.0000005   0.0000018  -0.0000000   0.0000083   0.0000001
   54  -0.0000021  -0.0000001  -0.0000022   0.0000032   0.0000001  -0.0000082
   55  -0.0000201  -0.0000184   0.0000324  -0.0000384  -0.0000010  -0.0000235
   56   0.0000965  -0.0000275   0.0000099  -0.0000018   0.0000356  -0.0000048
   57   0.0000337   0.0000108  -0.0000080   0.0000398   0.0000022  -0.0000566
   58  -0.0000232  -0.0000017   0.0000047   0.0000716  -0.0000009   0.0000026
   59  -0.0000044   0.0000034  -0.0000060   0.0000019  -0.0000015   0.0000002
   60   0.0000099  -0.0000023  -0.0000001  -0.0000547   0.0000005   0.0000066
   61  -0.0001751   0.0000022  -0.0000578   0.0004708  -0.0000096   0.0000633
   62   0.0000200   0.0000176   0.0000387   0.0000029   0.0000575   0.0000060
   63  -0.0000459  -0.0000192   0.0000640  -0.0000400   0.0000012   0.0000026
   64   0.0000110  -0.0000059  -0.0000026  -0.0000670   0.0000011   0.0000166
   65  -0.0000520   0.0000035   0.0000276  -0.0000010  -0.0000051  -0.0000004
   66   0.0000142  -0.0000030  -0.0000068   0.0001234  -0.0000027  -0.0000491
           19          20          21          22          23          24
    1  -0.0020722   0.0000107   0.0002402  -0.0219484   0.0251239   0.0058711
    2   0.0000175   0.0021724   0.0000249   0.0691480   0.0315513  -0.0138286
    3   0.0004431   0.0000287  -0.0010370   0.0061149  -0.0045626   0.0048621
    4   0.0037378  -0.0017646   0.0001128  -0.0508943  -0.0304985   0.0097583
    5   0.0025229  -0.0033217  -0.0005902  -0.0298382  -0.0167558   0.0059957
    6   0.0001700   0.0002918   0.0045956   0.0103575   0.0061315  -0.0032912
    7  -0.0013790   0.0009101   0.0002967   0.0008433   0.0022522  -0.0003541
    8   0.0009938  -0.0003978  -0.0002105   0.0014942  -0.0019820  -0.0002976
    9   0.0002998  -0.0001927  -0.0000463  -0.0004559  -0.0004958  -0.0008616
   10  -0.0364201   0.0268625   0.0084837   0.0578846   0.0213128  -0.0099409
   11   0.0018608   0.0029744  -0.0003953  -0.0217946  -0.0532301   0.0036628
   12   0.0082901  -0.0053998   0.0027417  -0.0103657  -0.0047851   0.0096443
   13   0.0007395   0.0004595  -0.0006866  -0.0012267   0.0030938   0.0013620
   14  -0.0005206   0.0008316   0.0001870   0.0035022  -0.0025523  -0.0007822
   15  -0.0006845  -0.0000785  -0.0025414   0.0013724  -0.0007305   0.0051399
   16  -0.1512865   0.0001293   0.0259929  -0.1479044  -0.1145617   0.0163968
   17   0.0001070  -0.0402655  -0.0001874  -0.0511552  -0.2898021   0.0081409
   18   0.0258001  -0.0001935  -0.0283709   0.0171651   0.0210598  -0.0629677
   19   0.2207633  -0.0001645  -0.0421771  -0.0366930  -0.0017835   0.0083105
   20  -0.0001645   0.0376547   0.0002805  -0.0268008   0.0030264   0.0053593
   21  -0.0421771   0.0002805   0.0201313   0.0080004   0.0003569   0.0028651
   22  -0.0366930  -0.0268008   0.0080004   0.6539807  -0.0415325  -0.1073218
   23  -0.0017835   0.0030264   0.0003569  -0.0415325   0.7394688   0.0144899
   24   0.0083105   0.0053593   0.0028651  -0.1073218   0.0144899   0.1423384
   25   0.0007362  -0.0004510  -0.0006950  -0.1216087   0.1232033   0.0190703
   26   0.0005415   0.0008266  -0.0001172   0.1234822  -0.2762911  -0.0272508
   27  -0.0006727   0.0001550  -0.0025474   0.0190998  -0.0273362  -0.0373705
   28   0.0037382   0.0017149   0.0001477  -0.3132220   0.0496820   0.0513013
   29  -0.0025793  -0.0033145   0.0004433  -0.0140454  -0.1119843   0.0023518
   30   0.0001219  -0.0004404   0.0046018   0.0498598  -0.0111081  -0.0695917
   31  -0.0013916  -0.0009081   0.0002791  -0.0202035  -0.0379204   0.0044848
   32  -0.0009970  -0.0003947   0.0002025  -0.0139863  -0.0172133   0.0024710
   33   0.0002847   0.0001846  -0.0000412   0.0050009   0.0074134   0.0037776
   34   0.0009729  -0.0000009  -0.0002829   0.0017834   0.0012929   0.0010347
   35   0.0000013   0.0002348   0.0000045   0.0018561  -0.0044334  -0.0004471
   36  -0.0002158   0.0000055  -0.0003267   0.0006451   0.0001750   0.0056064
   37  -0.0004096   0.0000010   0.0000448  -0.0003832   0.0001558   0.0009728
   38  -0.0000056   0.0000049   0.0000002  -0.0001381  -0.0000361  -0.0000481
   39   0.0005254   0.0000004  -0.0001338   0.0006015  -0.0009186  -0.0006079
   40  -0.0000959   0.0000001   0.0000049   0.0003796  -0.0001541  -0.0000089
   41   0.0000028  -0.0000022  -0.0000003  -0.0001994  -0.0001605   0.0000280
   42  -0.0001956  -0.0000006   0.0000585  -0.0001174   0.0003649   0.0000108
   43   0.0003559  -0.0000007  -0.0000794   0.0001588  -0.0000498   0.0000304
   44  -0.0000004  -0.0000081   0.0000014  -0.0000257   0.0002143   0.0001069
   45   0.0002166  -0.0000002  -0.0000482   0.0001528  -0.0000713   0.0002041
   46  -0.0004066   0.0000009   0.0000770  -0.0001288   0.0000530   0.0001310
   47   0.0000011   0.0000004  -0.0000005   0.0000201   0.0000289   0.0000000
   48  -0.0002588   0.0000003   0.0000549  -0.0001358   0.0000511   0.0000383
   49  -0.0001788   0.0000005   0.0000329  -0.0000695   0.0002277   0.0000033
   50  -0.0000002  -0.0000113  -0.0000014  -0.0000170  -0.0000429  -0.0000575
   51  -0.0000483  -0.0000002   0.0000120  -0.0000101  -0.0000302   0.0000001
   52  -0.0000250   0.0000001   0.0000055  -0.0000028  -0.0000071  -0.0000007
   53   0.0000003  -0.0000013   0.0000001   0.0000097  -0.0000298   0.0000337
   54  -0.0000084  -0.0000000   0.0000022  -0.0000053  -0.0000009   0.0000069
   55   0.0000346   0.0000003  -0.0000006  -0.0000326  -0.0000026  -0.0000094
   56  -0.0000023   0.0000083   0.0000021  -0.0001170   0.0002975  -0.0001605
   57   0.0000777  -0.0000004  -0.0000241   0.0000369   0.0000196   0.0002262
   58  -0.0000969   0.0000002   0.0000206  -0.0000501   0.0000332  -0.0000643
   59  -0.0000021  -0.0000067   0.0000002  -0.0000007  -0.0000254  -0.0000236
   60   0.0000460  -0.0000002  -0.0000093   0.0000246  -0.0000230   0.0000027
   61  -0.0006845   0.0000011   0.0001954  -0.0006087   0.0001145  -0.0009778
   62   0.0000043   0.0000005   0.0000002   0.0000084   0.0001904   0.0001659
   63  -0.0001822   0.0000006   0.0000271  -0.0000320   0.0001229   0.0000131
   64   0.0000616  -0.0000002  -0.0000126  -0.0000553  -0.0000333  -0.0000499
   65   0.0000022  -0.0000112  -0.0000010   0.0001292  -0.0002377   0.0000899
   66  -0.0001423   0.0000000   0.0000361   0.0000148  -0.0001210  -0.0000435
           25          26          27          28          29          30
    1  -0.0042969  -0.0009982   0.0019306  -0.1651295   0.1142738   0.0217093
    2  -0.0014028   0.0011200   0.0002669   0.0552660  -0.2285609  -0.0123395
    3   0.0018935   0.0001450   0.0048770   0.0214911  -0.0241497  -0.0642322
    4  -0.0008712  -0.0008648  -0.0000118   0.0652522  -0.0309214  -0.0128862
    5  -0.0008526   0.0001917   0.0001641   0.0304152  -0.0663028  -0.0073435
    6  -0.0000365   0.0001970  -0.0010213  -0.0122743   0.0060228   0.0088471
    7   0.0001249   0.0000764  -0.0000781  -0.0017471  -0.0011288   0.0011933
    8   0.0000173   0.0000687  -0.0000263  -0.0053113   0.0012101   0.0011499
    9  -0.0000804  -0.0000126  -0.0002526   0.0012306   0.0000779   0.0037819
   10  -0.0012689  -0.0035351   0.0012935  -0.0505484   0.0298203   0.0108826
   11  -0.0031258  -0.0025425   0.0005809   0.0305144  -0.0168829  -0.0064552
   12   0.0013070   0.0006279   0.0051634   0.0102984  -0.0063045  -0.0035220
   13   0.0006178   0.0006852  -0.0000442  -0.0008633   0.0008617  -0.0000204
   14  -0.0006918  -0.0006924   0.0001296   0.0008713   0.0001911  -0.0001721
   15  -0.0000586  -0.0001499   0.0003534  -0.0000042  -0.0001322  -0.0010266
   16   0.0098649   0.0144738  -0.0013535  -0.0312216  -0.0256863   0.0069493
   17  -0.0147901  -0.0179474   0.0027166  -0.0874226   0.0334191   0.0184297
   18  -0.0016079  -0.0031569   0.0028864   0.0064629   0.0054854   0.0036983
   19   0.0007362   0.0005415  -0.0006727   0.0037382  -0.0025793   0.0001219
   20  -0.0004510   0.0008266   0.0001550   0.0017149  -0.0033145  -0.0004404
   21  -0.0006950  -0.0001172  -0.0025474   0.0001477   0.0004433   0.0046018
   22  -0.1216087   0.1234822   0.0190998  -0.3132220  -0.0140454   0.0498598
   23   0.1232033  -0.2762911  -0.0273362   0.0496820  -0.1119843  -0.0111081
   24   0.0190703  -0.0272508  -0.0373705   0.0513013   0.0023518  -0.0695917
   25   0.1274282  -0.1298035  -0.0222672  -0.0109287   0.0263043   0.0029990
   26  -0.1298035   0.2910411   0.0288530  -0.0027881   0.0029167   0.0005710
   27  -0.0222672   0.0288530   0.0283089   0.0026828  -0.0052465   0.0018244
   28  -0.0109287  -0.0027881   0.0026828   0.5924878  -0.0523730  -0.0941929
   29   0.0263043   0.0029167  -0.0052465  -0.0523730   0.5132309   0.0153555
   30   0.0029990   0.0005710   0.0018244  -0.0941929   0.0153555   0.1399932
   31   0.0006633  -0.0011340  -0.0006856  -0.0647483  -0.0475907   0.0080751
   32   0.0004874   0.0010237  -0.0000197  -0.0468222  -0.1263512   0.0073549
   33  -0.0006900   0.0002578  -0.0025202   0.0077144   0.0071830  -0.0246466
   34  -0.0000838  -0.0001490   0.0000195  -0.0205496   0.0111925   0.0061253
   35   0.0011671   0.0002826  -0.0002392   0.0265300   0.0046660  -0.0050821
   36  -0.0000157   0.0000145   0.0002848   0.0046264  -0.0029167   0.0021914
   37  -0.0001172  -0.0000126   0.0001309  -0.0005521  -0.0032216  -0.0005888
   38   0.0000097   0.0000258   0.0000679   0.0001029  -0.0010148  -0.0011724
   39   0.0003333  -0.0000003   0.0000708   0.0028940   0.0012836  -0.0013646
   40   0.0000339   0.0000128  -0.0000202  -0.0000059  -0.0001184  -0.0013913
   41   0.0000288   0.0000017  -0.0000171   0.0007599  -0.0001263   0.0004127
   42  -0.0001382   0.0000001  -0.0000846  -0.0012602  -0.0006694  -0.0003562
   43   0.0000068   0.0000173  -0.0000119  -0.0003420   0.0001304   0.0002305
   44  -0.0000617  -0.0000283   0.0000281  -0.0008799  -0.0001560  -0.0000643
   45   0.0000077   0.0000181   0.0000153   0.0000290  -0.0002311  -0.0002462
   46  -0.0000444  -0.0000045   0.0000054  -0.0002142  -0.0007866  -0.0000047
   47  -0.0000066  -0.0000002  -0.0000058  -0.0000736   0.0000049   0.0001226
   48  -0.0000311  -0.0000056  -0.0000037  -0.0000731  -0.0003794   0.0000572
   49  -0.0000540  -0.0000257   0.0000042  -0.0001972  -0.0005480   0.0001485
   50   0.0000224   0.0000029   0.0000032   0.0002092   0.0001271   0.0000138
   51   0.0000032  -0.0000044  -0.0000298   0.0001351   0.0000299   0.0002023
   52  -0.0000005   0.0000003   0.0000002   0.0000167  -0.0000553  -0.0000118
   53   0.0000063   0.0000005  -0.0000018   0.0000500   0.0000545  -0.0000544
   54  -0.0000019   0.0000002  -0.0000022  -0.0000006  -0.0000073  -0.0000165
   55  -0.0000194   0.0000197   0.0000338  -0.0005108  -0.0003286  -0.0001311
   56  -0.0000987  -0.0000268  -0.0000089  -0.0009241  -0.0004326   0.0005071
   57   0.0000292  -0.0000118  -0.0000083   0.0003755   0.0006920   0.0000374
   58  -0.0000230   0.0000017   0.0000048  -0.0001913  -0.0003118   0.0000325
   59   0.0000041   0.0000035   0.0000062  -0.0000326   0.0001607  -0.0000187
   60   0.0000100   0.0000024   0.0000001   0.0000509   0.0001492  -0.0000228
   61  -0.0001701  -0.0000010  -0.0000581  -0.0007588  -0.0032382   0.0007969
   62  -0.0000182   0.0000199  -0.0000415  -0.0002006  -0.0014381   0.0007501
   63  -0.0000472   0.0000193   0.0000640  -0.0020684   0.0012595  -0.0001018
   64   0.0000107   0.0000058  -0.0000020   0.0002332   0.0003498   0.0001040
   65   0.0000522   0.0000035  -0.0000284   0.0007109   0.0005841  -0.0004164
   66   0.0000164   0.0000032  -0.0000080   0.0004313  -0.0002950  -0.0001070
           31          32          33          34          35          36
    1   0.0048086  -0.0194378  -0.0001181  -0.2113750  -0.0002653   0.0290258
    2   0.0021527  -0.0384762  -0.0009280  -0.0000410  -0.0765963   0.0000957
    3  -0.0002339   0.0031927   0.0041565   0.0272535   0.0001592  -0.0834231
    4  -0.0017072   0.0053023   0.0013233  -0.0204311  -0.0264128   0.0040495
    5   0.0011206   0.0011997  -0.0001386  -0.0110974   0.0046239   0.0029166
    6   0.0012135  -0.0012034   0.0037439   0.0059680   0.0050582   0.0022672
    7   0.0003701  -0.0001307  -0.0000871  -0.0020187  -0.0027548  -0.0002107
    8   0.0001172  -0.0021665  -0.0000328   0.0025388  -0.0015351  -0.0008501
    9  -0.0000836  -0.0000062   0.0000793  -0.0003278   0.0009061  -0.0022332
   10   0.0008170  -0.0014919  -0.0004755   0.0018037  -0.0018832   0.0006384
   11  -0.0022557  -0.0019719   0.0004776  -0.0013176  -0.0044126  -0.0003791
   12  -0.0003965   0.0002743  -0.0008471   0.0010081   0.0002615   0.0056169
   13   0.0001243  -0.0000152  -0.0000806  -0.0000807  -0.0011654  -0.0000364
   14  -0.0000757   0.0000673   0.0000194   0.0001483   0.0002874  -0.0000147
   15  -0.0000785   0.0000352  -0.0002505   0.0000195   0.0002364   0.0002926
   16  -0.0016548   0.0007397   0.0012614  -0.0008389  -0.0000085   0.0001549
   17   0.0048252   0.0033851  -0.0011053   0.0000056  -0.0014621   0.0000099
   18   0.0013151  -0.0001761   0.0043092  -0.0000621  -0.0000063  -0.0009805
   19  -0.0013916  -0.0009970   0.0002847   0.0009729   0.0000013  -0.0002158
   20  -0.0009081  -0.0003947   0.0001846  -0.0000009   0.0002348   0.0000055
   21   0.0002791   0.0002025  -0.0000412  -0.0002829   0.0000045  -0.0003267
   22  -0.0202035  -0.0139863   0.0050009   0.0017834   0.0018561   0.0006451
   23  -0.0379204  -0.0172133   0.0074134   0.0012929  -0.0044334   0.0001750
   24   0.0044848   0.0024710   0.0037776   0.0010347  -0.0004471   0.0056064
   25   0.0006633   0.0004874  -0.0006900  -0.0000838   0.0011671  -0.0000157
   26  -0.0011340   0.0010237   0.0002578  -0.0001490   0.0002826   0.0000145
   27  -0.0006856  -0.0000197  -0.0025202   0.0000195  -0.0002392   0.0002848
   28  -0.0647483  -0.0468222   0.0077144  -0.0205496   0.0265300   0.0046264
   29  -0.0475907  -0.1263512   0.0071830   0.0111925   0.0046660  -0.0029167
   30   0.0080751   0.0073549  -0.0246466   0.0061253  -0.0050821   0.0021914
   31   0.0835303   0.0766694  -0.0136208  -0.0021168   0.0028648  -0.0001399
   32   0.0766694   0.1836252  -0.0121699  -0.0024644  -0.0017016   0.0008641
   33  -0.0136208  -0.0121699   0.0144237  -0.0003328  -0.0009241  -0.0022213
   34  -0.0021168  -0.0024644  -0.0003328   0.6329591   0.0004190  -0.0118469
   35   0.0028648  -0.0017016  -0.0009241   0.0004190   0.1761080  -0.0066915
   36  -0.0001399   0.0008641  -0.0022213  -0.0118469  -0.0066915   0.6309853
   37   0.0003897   0.0009322  -0.0007077  -0.2034517   0.0004874  -0.0588372
   38   0.0013526  -0.0006659   0.0002954   0.0013115  -0.0602529   0.0017009
   39   0.0000152  -0.0008932  -0.0001367  -0.1228761   0.0015627  -0.1940153
   40  -0.0000588  -0.0001369   0.0000259   0.0068757   0.0001968  -0.0109001
   41   0.0000067   0.0003322   0.0000729  -0.0001428   0.0038690   0.0005757
   42   0.0002314   0.0000940   0.0002671   0.0111620   0.0006629  -0.0422028
   43   0.0003729  -0.0001563   0.0001573  -0.0444388   0.0007360  -0.0620697
   44  -0.0001778  -0.0000218   0.0000618  -0.0001100   0.0049789  -0.0009355
   45   0.0001544   0.0001297  -0.0002159  -0.0058913  -0.0006580   0.0524519
   46   0.0000321   0.0002665  -0.0000343  -0.0019323  -0.0000925   0.0057439
   47   0.0000119  -0.0000468  -0.0000384  -0.0000288   0.0040356   0.0000835
   48  -0.0000290   0.0001347   0.0000278   0.0008238   0.0000567   0.0007796
   49  -0.0001474   0.0002816   0.0000399  -0.0031103   0.0001811  -0.0147024
   50  -0.0001256   0.0001293   0.0000503   0.0002217  -0.0028117   0.0008864
   51  -0.0001009   0.0000538   0.0002193  -0.0141300   0.0008688  -0.0639891
   52   0.0000028   0.0000178   0.0000036   0.0005923   0.0000170  -0.0004007
   53  -0.0000014  -0.0000424   0.0000035   0.0000178  -0.0011155   0.0000007
   54   0.0000020   0.0000029   0.0000127  -0.0003508  -0.0000020  -0.0011867
   55   0.0004467  -0.0002252  -0.0004115  -0.0014478  -0.0013381   0.0847512
   56  -0.0000198   0.0000560  -0.0001023  -0.0006116   0.0066986   0.0003055
   57  -0.0002573  -0.0003189  -0.0001012   0.0364753   0.0000932   0.0053749
   58   0.0000700   0.0001218   0.0000119  -0.0051111  -0.0000518   0.0008202
   59  -0.0000110  -0.0001186   0.0000028  -0.0000614   0.0066011   0.0000724
   60  -0.0000044  -0.0000550  -0.0000056   0.0008322   0.0000837   0.0019149
   61   0.0004296   0.0011993   0.0006957  -0.1363860  -0.0003635   0.0198383
   62   0.0013280  -0.0004833  -0.0007158  -0.0014788  -0.0611545   0.0036720
   63  -0.0001350   0.0000278  -0.0000203   0.0860664   0.0038239  -0.2988683
   64  -0.0000289  -0.0001540   0.0000398   0.0083929  -0.0001182   0.0090820
   65  -0.0002291  -0.0001646   0.0001328   0.0003568   0.0030898   0.0004101
   66  -0.0000051   0.0000044  -0.0000100  -0.0206844   0.0002716  -0.0183202
           37          38          39          40          41          42
    1  -0.0278174   0.0000803  -0.0030075  -0.0020359  -0.0000383   0.0026278
    2   0.0002451   0.0035490  -0.0000866   0.0000551  -0.0024171  -0.0000095
    3  -0.0199168  -0.0001377   0.0102876  -0.0029862   0.0000129  -0.0013155
    4  -0.0005199  -0.0001811   0.0028814  -0.0000241  -0.0007336  -0.0013113
    5   0.0032396  -0.0010157  -0.0013481   0.0001216  -0.0001478   0.0006998
    6  -0.0005641   0.0012199  -0.0013834  -0.0014113  -0.0004276  -0.0003622
    7   0.0003654  -0.0013387  -0.0000525  -0.0000687  -0.0000216   0.0002383
    8  -0.0009604  -0.0006545   0.0008894   0.0001467   0.0003309  -0.0001045
    9  -0.0007142  -0.0002961  -0.0001296   0.0000265  -0.0000875   0.0002694
   10  -0.0003994   0.0001299   0.0006109   0.0003980   0.0002011  -0.0001053
   11  -0.0001671  -0.0000616   0.0009313   0.0001465  -0.0001490  -0.0003797
   12   0.0009844   0.0000512  -0.0005897  -0.0000133  -0.0000241   0.0000017
   13  -0.0001169  -0.0000174   0.0003337   0.0000349  -0.0000243  -0.0001399
   14   0.0000110   0.0000258  -0.0000025  -0.0000127   0.0000016   0.0000023
   15   0.0001327  -0.0000711   0.0000698  -0.0000199   0.0000210  -0.0000835
   16   0.0003561   0.0000040  -0.0003607   0.0000016  -0.0000013   0.0000531
   17  -0.0000049   0.0001917   0.0000015   0.0000076   0.0001704   0.0000077
   18  -0.0003272   0.0000090   0.0002638   0.0001857  -0.0000030   0.0000519
   19  -0.0004096  -0.0000056   0.0005254  -0.0000959   0.0000028  -0.0001956
   20   0.0000010   0.0000049   0.0000004   0.0000001  -0.0000022  -0.0000006
   21   0.0000448   0.0000002  -0.0001338   0.0000049  -0.0000003   0.0000585
   22  -0.0003832  -0.0001381   0.0006015   0.0003796  -0.0001994  -0.0001174
   23   0.0001558  -0.0000361  -0.0009186  -0.0001541  -0.0001605   0.0003649
   24   0.0009728  -0.0000481  -0.0006079  -0.0000089   0.0000280   0.0000108
   25  -0.0001172   0.0000097   0.0003333   0.0000339   0.0000288  -0.0001382
   26  -0.0000126   0.0000258  -0.0000003   0.0000128   0.0000017   0.0000001
   27   0.0001309   0.0000679   0.0000708  -0.0000202  -0.0000171  -0.0000846
   28  -0.0005521   0.0001029   0.0028940  -0.0000059   0.0007599  -0.0012602
   29  -0.0032216  -0.0010148   0.0012836  -0.0001184  -0.0001263  -0.0006694
   30  -0.0005888  -0.0011724  -0.0013646  -0.0013913   0.0004127  -0.0003562
   31   0.0003897   0.0013526   0.0000152  -0.0000588   0.0000067   0.0002314
   32   0.0009322  -0.0006659  -0.0008932  -0.0001369   0.0003322   0.0000940
   33  -0.0007077   0.0002954  -0.0001367   0.0000259   0.0000729   0.0002671
   34  -0.2034517   0.0013115  -0.1228761   0.0068757  -0.0001428   0.0111620
   35   0.0004874  -0.0602529   0.0015627   0.0001968   0.0038690   0.0006629
   36  -0.0588372   0.0017009  -0.1940153  -0.0109001   0.0005757  -0.0422028
   37   0.6041232   0.0011631   0.0238640  -0.0497908  -0.0003915   0.0344867
   38   0.0011631   0.1168376  -0.0056649  -0.0003939  -0.0220158   0.0019501
   39   0.0238640  -0.0056649   0.5076864   0.0313755   0.0019227  -0.1458665
   40  -0.0497908  -0.0003939   0.0313755   0.0646445   0.0007437  -0.0503205
   41  -0.0003915  -0.0220158   0.0019227   0.0007437   0.0108087  -0.0031203
   42   0.0344867   0.0019501  -0.1458665  -0.0503205  -0.0031203   0.2140818
   43  -0.2870637  -0.0020791   0.0783499  -0.0088481  -0.0001739   0.0077976
   44  -0.0011283  -0.0581979   0.0010258  -0.0004895   0.0029836   0.0004546
   45   0.0132059   0.0007150  -0.1074597   0.0322526   0.0005632  -0.0284493
   46  -0.0285068   0.0002960  -0.0303164  -0.0056609  -0.0000060  -0.0007476
   47  -0.0000410   0.0028788   0.0000052  -0.0001022  -0.0009839  -0.0000586
   48  -0.0060433   0.0001180  -0.0076735   0.0054402  -0.0000352   0.0032678
   49   0.0015083  -0.0004590   0.0310896  -0.0047623  -0.0000758   0.0025389
   50  -0.0013403   0.0052462   0.0001404   0.0000126   0.0041524   0.0000088
   51   0.0859907   0.0003660   0.0059120  -0.0030150  -0.0000150   0.0038862
   52   0.0010628  -0.0000437   0.0010521   0.0000535  -0.0000008  -0.0000127
   53  -0.0000036   0.0056300   0.0001608  -0.0000267   0.0001584   0.0000219
   54   0.0001382   0.0001524  -0.0040812   0.0013818   0.0000210  -0.0010572
   55  -0.0658023   0.0000321  -0.0194034   0.0007967   0.0000100   0.0008295
   56   0.0000490  -0.0036907  -0.0000677  -0.0000046  -0.0007502   0.0000201
   57  -0.0190350  -0.0000595  -0.0041528   0.0008575   0.0000200  -0.0020213
   58  -0.0012744   0.0000087  -0.0007442   0.0001387   0.0000030   0.0000859
   59   0.0000005  -0.0006267  -0.0000211   0.0000030  -0.0006202  -0.0000095
   60  -0.0006097  -0.0000230   0.0004657   0.0000504  -0.0000101   0.0000023
   61   0.0581604   0.0002113   0.0010094  -0.0022875   0.0000663  -0.0066038
   62   0.0010569   0.0076077   0.0009482  -0.0000139   0.0043766   0.0000360
   63  -0.0551329   0.0006672  -0.0543293  -0.0011066   0.0000672   0.0014436
   64   0.0002319  -0.0000439   0.0018267   0.0002812  -0.0000129   0.0009014
   65  -0.0000714   0.0062345   0.0001321   0.0000065   0.0001874   0.0000289
   66   0.0025314   0.0001573  -0.0028397  -0.0004082   0.0000230  -0.0015425
           43          44          45          46          47          48
    1  -0.0007486   0.0000581  -0.0031658  -0.0000064  -0.0000099   0.0005697
    2   0.0000150   0.0058245   0.0000918   0.0000153   0.0001894   0.0000055
    3  -0.0022184   0.0001130  -0.0022636  -0.0015600  -0.0000022  -0.0003762
    4  -0.0003493   0.0008673   0.0000513  -0.0002136   0.0000724  -0.0000708
    5  -0.0001378  -0.0001679   0.0002346   0.0007904   0.0000067   0.0003843
    6   0.0002397   0.0000648  -0.0002367   0.0000104  -0.0001253   0.0000589
    7   0.0003772   0.0001691   0.0001563   0.0000328  -0.0000093  -0.0000273
    8   0.0001678  -0.0000223  -0.0001360  -0.0002669  -0.0000453  -0.0001390
    9   0.0001475  -0.0000547  -0.0002138  -0.0000398   0.0000362   0.0000255
   10   0.0001648   0.0000235   0.0001497  -0.0001285  -0.0000180  -0.0001380
   11   0.0000471   0.0002093   0.0000717  -0.0000554   0.0000300  -0.0000511
   12   0.0000304  -0.0001095   0.0002005   0.0001305   0.0000023   0.0000385
   13   0.0000064   0.0000617   0.0000087  -0.0000443   0.0000069  -0.0000310
   14  -0.0000172  -0.0000278  -0.0000186   0.0000046  -0.0000003   0.0000058
   15  -0.0000127  -0.0000278   0.0000138   0.0000055   0.0000059  -0.0000031
   16  -0.0004377   0.0000037  -0.0004414   0.0004158  -0.0000018   0.0002990
   17   0.0000022   0.0000561   0.0000013  -0.0000003  -0.0000311  -0.0000012
   18   0.0001053  -0.0000071   0.0000210  -0.0001112   0.0000007  -0.0000677
   19   0.0003559  -0.0000004   0.0002166  -0.0004066   0.0000011  -0.0002588
   20  -0.0000007  -0.0000081  -0.0000002   0.0000009   0.0000004   0.0000003
   21  -0.0000794   0.0000014  -0.0000482   0.0000770  -0.0000005   0.0000549
   22   0.0001588  -0.0000257   0.0001528  -0.0001288   0.0000201  -0.0001358
   23  -0.0000498   0.0002143  -0.0000713   0.0000530   0.0000289   0.0000511
   24   0.0000304   0.0001069   0.0002041   0.0001310   0.0000000   0.0000383
   25   0.0000068  -0.0000617   0.0000077  -0.0000444  -0.0000066  -0.0000311
   26   0.0000173  -0.0000283   0.0000181  -0.0000045  -0.0000002  -0.0000056
   27  -0.0000119   0.0000281   0.0000153   0.0000054  -0.0000058  -0.0000037
   28  -0.0003420  -0.0008799   0.0000290  -0.0002142  -0.0000736  -0.0000731
   29   0.0001304  -0.0001560  -0.0002311  -0.0007866   0.0000049  -0.0003794
   30   0.0002305  -0.0000643  -0.0002462  -0.0000047   0.0001226   0.0000572
   31   0.0003729  -0.0001778   0.0001544   0.0000321   0.0000119  -0.0000290
   32  -0.0001563  -0.0000218   0.0001297   0.0002665  -0.0000468   0.0001347
   33   0.0001573   0.0000618  -0.0002159  -0.0000343  -0.0000384   0.0000278
   34  -0.0444388  -0.0001100  -0.0058913  -0.0019323  -0.0000288   0.0008238
   35   0.0007360   0.0049789  -0.0006580  -0.0000925   0.0040356   0.0000567
   36  -0.0620697  -0.0009355   0.0524519   0.0057439   0.0000835   0.0007796
   37  -0.2870637  -0.0011283   0.0132059  -0.0285068  -0.0000410  -0.0060433
   38  -0.0020791  -0.0581979   0.0007150   0.0002960   0.0028788   0.0001180
   39   0.0783499   0.0010258  -0.1074597  -0.0303164   0.0000052  -0.0076735
   40  -0.0088481  -0.0004895   0.0322526  -0.0056609  -0.0001022   0.0054402
   41  -0.0001739   0.0029836   0.0005632  -0.0000060  -0.0009839  -0.0000352
   42   0.0077976   0.0004546  -0.0284493  -0.0007476  -0.0000586   0.0032678
   43   0.5597780   0.0028873  -0.0624189  -0.0932178   0.0005143  -0.0589815
   44   0.0028873   0.1131951  -0.0072382   0.0004735  -0.0206132   0.0008914
   45  -0.0624189  -0.0072382   0.5692690  -0.0550271   0.0008882  -0.0964421
   46  -0.0932178   0.0004735  -0.0550271   0.1312358  -0.0007858   0.0904970
   47   0.0005143  -0.0206132   0.0008882  -0.0007858   0.0093626  -0.0015162
   48  -0.0589815   0.0008914  -0.0964421   0.0904970  -0.0015162   0.1371401
   49  -0.1369625  -0.0019806   0.1027608  -0.0033357   0.0004745  -0.0339322
   50  -0.0009067  -0.0597719   0.0041325   0.0000987   0.0043673   0.0004213
   51   0.0350785   0.0037789  -0.2944493  -0.0091937   0.0005653  -0.0349042
   52  -0.0063591  -0.0000279  -0.0012291   0.0010507   0.0000324  -0.0007849
   53  -0.0005209   0.0030104   0.0001017   0.0000097  -0.0025752  -0.0000468
   54   0.0300628   0.0002890  -0.0047046   0.0008542  -0.0000517   0.0006164
   55   0.0577732   0.0010840  -0.0558004   0.0024017  -0.0001160   0.0069293
   56   0.0002480   0.0064021   0.0006936  -0.0000280   0.0046341   0.0001241
   57  -0.0002253   0.0009122  -0.0536018   0.0010691   0.0001005  -0.0014630
   58  -0.0017603  -0.0000005  -0.0027980  -0.0003171   0.0000161  -0.0012416
   59   0.0000105   0.0068484   0.0000970   0.0000010   0.0001036   0.0000131
   60  -0.0030664   0.0001085  -0.0004957  -0.0001809   0.0000161  -0.0010292
   61  -0.0381046  -0.0007317   0.0364564  -0.0010692   0.0000386  -0.0025890
   62  -0.0007366  -0.0040384   0.0006311   0.0000105  -0.0008028  -0.0000234
   63   0.0358695   0.0006073  -0.0329874  -0.0012342  -0.0000168  -0.0002444
   64  -0.0003570  -0.0000147   0.0011693   0.0000575   0.0000047  -0.0001918
   65   0.0000042  -0.0006688  -0.0000162   0.0000060  -0.0005437  -0.0000085
   66   0.0009841  -0.0000060  -0.0003584  -0.0000743  -0.0000108   0.0001022
           49          50          51          52          53          54
    1   0.0006920   0.0000129  -0.0007592  -0.0000552  -0.0000029   0.0000115
    2   0.0000208  -0.0012637  -0.0000013   0.0000011  -0.0004268  -0.0000083
    3  -0.0004923  -0.0000011  -0.0012384   0.0000817  -0.0000092   0.0001254
    4  -0.0001842  -0.0002063   0.0001196   0.0000172  -0.0000479  -0.0000023
    5   0.0005335   0.0001272  -0.0000204   0.0000551   0.0000513   0.0000102
    6   0.0001505  -0.0000278   0.0002119  -0.0000112   0.0000583  -0.0000135
    7  -0.0001480   0.0001190  -0.0000781   0.0000034   0.0000009   0.0000026
    8  -0.0002732   0.0001221  -0.0000345  -0.0000172  -0.0000407  -0.0000050
    9   0.0000336  -0.0000494   0.0002027   0.0000032  -0.0000053   0.0000123
   10  -0.0000716   0.0000190  -0.0000085  -0.0000030  -0.0000100  -0.0000061
   11  -0.0002211  -0.0000475   0.0000289   0.0000076  -0.0000285  -0.0000001
   12  -0.0000009   0.0000618  -0.0000062  -0.0000003  -0.0000351   0.0000052
   13  -0.0000528  -0.0000229   0.0000027  -0.0000005  -0.0000060  -0.0000021
   14   0.0000255   0.0000032   0.0000042  -0.0000004   0.0000005  -0.0000001
   15   0.0000050  -0.0000030  -0.0000295   0.0000002   0.0000018  -0.0000022
   16   0.0002631   0.0000015   0.0000741   0.0000257  -0.0000000   0.0000032
   17  -0.0000020  -0.0000039   0.0000001  -0.0000003   0.0000083   0.0000001
   18  -0.0000398   0.0000047   0.0000072  -0.0000071   0.0000001  -0.0000082
   19  -0.0001788  -0.0000002  -0.0000483  -0.0000250   0.0000003  -0.0000084
   20   0.0000005  -0.0000113  -0.0000002   0.0000001  -0.0000013  -0.0000000
   21   0.0000329  -0.0000014   0.0000120   0.0000055   0.0000001   0.0000022
   22  -0.0000695  -0.0000170  -0.0000101  -0.0000028   0.0000097  -0.0000053
   23   0.0002277  -0.0000429  -0.0000302  -0.0000071  -0.0000298  -0.0000009
   24   0.0000033  -0.0000575   0.0000001  -0.0000007   0.0000337   0.0000069
   25  -0.0000540   0.0000224   0.0000032  -0.0000005   0.0000063  -0.0000019
   26  -0.0000257   0.0000029  -0.0000044   0.0000003   0.0000005   0.0000002
   27   0.0000042   0.0000032  -0.0000298   0.0000002  -0.0000018  -0.0000022
   28  -0.0001972   0.0002092   0.0001351   0.0000167   0.0000500  -0.0000006
   29  -0.0005480   0.0001271   0.0000299  -0.0000553   0.0000545  -0.0000073
   30   0.0001485   0.0000138   0.0002023  -0.0000118  -0.0000544  -0.0000165
   31  -0.0001474  -0.0001256  -0.0001009   0.0000028  -0.0000014   0.0000020
   32   0.0002816   0.0001293   0.0000538   0.0000178  -0.0000424   0.0000029
   33   0.0000399   0.0000503   0.0002193   0.0000036   0.0000035   0.0000127
   34  -0.0031103   0.0002217  -0.0141300   0.0005923   0.0000178  -0.0003508
   35   0.0001811  -0.0028117   0.0008688   0.0000170  -0.0011155  -0.0000020
   36  -0.0147024   0.0008864  -0.0639891  -0.0004007   0.0000007  -0.0011867
   37   0.0015083  -0.0013403   0.0859907   0.0010628  -0.0000036   0.0001382
   38  -0.0004590   0.0052462   0.0003660  -0.0000437   0.0056300   0.0001524
   39   0.0310896   0.0001404   0.0059120   0.0010521   0.0001608  -0.0040812
   40  -0.0047623   0.0000126  -0.0030150   0.0000535  -0.0000267   0.0013818
   41  -0.0000758   0.0041524  -0.0000150  -0.0000008   0.0001584   0.0000210
   42   0.0025389   0.0000088   0.0038862  -0.0000127   0.0000219  -0.0010572
   43  -0.1369625  -0.0009067   0.0350785  -0.0063591  -0.0005209   0.0300628
   44  -0.0019806  -0.0597719   0.0037789  -0.0000279   0.0030104   0.0002890
   45   0.1027608   0.0041325  -0.2944493  -0.0012291   0.0001017  -0.0047046
   46  -0.0033357   0.0000987  -0.0091937   0.0010507   0.0000097   0.0008542
   47   0.0004745   0.0043673   0.0005653   0.0000324  -0.0025752  -0.0000517
   48  -0.0339322   0.0004213  -0.0349042  -0.0007849  -0.0000468   0.0006164
   49   0.7484532   0.0032076  -0.0057922  -0.3289138  -0.0025373   0.0587905
   50   0.0032076   0.1290256  -0.0082541  -0.0025623  -0.0356487   0.0008729
   51  -0.0057922  -0.0082541   0.6555411   0.0618561   0.0009052  -0.0689556
   52  -0.3289138  -0.0025623   0.0618561   0.3478833   0.0027421  -0.0637504
   53  -0.0025373  -0.0356487   0.0009052   0.0027421   0.0243662  -0.0011222
   54   0.0587905   0.0008729  -0.0689556  -0.0637504  -0.0011222   0.0715566
   55  -0.2289169   0.0002936  -0.0726823  -0.0147056   0.0002582  -0.0231942
   56   0.0013918  -0.0612439   0.0024023  -0.0001994   0.0037391  -0.0002065
   57  -0.1396389   0.0020772  -0.2395077   0.0065267  -0.0000579   0.0095991
   58   0.0096938   0.0003892  -0.0222150   0.0007686   0.0000208   0.0004409
   59  -0.0001108   0.0031711   0.0002294   0.0000342  -0.0040728  -0.0000833
   60   0.0086480   0.0003814  -0.0173321  -0.0000992  -0.0000794   0.0008347
   61  -0.0487134   0.0006561  -0.0577834  -0.0006893   0.0000299  -0.0032369
   62  -0.0000350   0.0077395  -0.0009927   0.0000163   0.0068670   0.0001438
   63  -0.0116769  -0.0007712   0.0532985  -0.0036155   0.0001234  -0.0030376
   64  -0.0047914  -0.0000819   0.0025569  -0.0007222   0.0000108  -0.0011285
   65  -0.0000771   0.0066323   0.0001198  -0.0000097   0.0000956  -0.0000050
   66   0.0020273   0.0001105   0.0009512   0.0003944   0.0000010   0.0002938
           55          56          57          58          59          60
    1   0.0024842   0.0000078   0.0009678   0.0000704   0.0000033  -0.0001076
    2  -0.0000456   0.0066025   0.0002089  -0.0000211   0.0000380   0.0000053
    3   0.0015096   0.0001832  -0.0048374   0.0011779   0.0000146  -0.0001667
    4  -0.0004939   0.0009004   0.0004208  -0.0001910   0.0000308   0.0000509
    5   0.0003179  -0.0003792  -0.0007054   0.0003097   0.0001665  -0.0001419
    6  -0.0001155  -0.0005067   0.0000044   0.0000379   0.0000197  -0.0000258
    7   0.0004084   0.0000493  -0.0002617   0.0000685   0.0000106  -0.0000040
    8   0.0001986   0.0000398   0.0003085  -0.0001200  -0.0001208   0.0000498
    9  -0.0003874   0.0000938  -0.0000906   0.0000105  -0.0000032  -0.0000048
   10  -0.0000346   0.0001126   0.0000422  -0.0000512  -0.0000007   0.0000253
   11   0.0000034   0.0002958  -0.0000126  -0.0000313  -0.0000257   0.0000212
   12  -0.0000038   0.0001513   0.0002339  -0.0000655   0.0000225   0.0000042
   13  -0.0000201   0.0000965   0.0000337  -0.0000232  -0.0000044   0.0000099
   14  -0.0000184  -0.0000275   0.0000108  -0.0000017   0.0000034  -0.0000023
   15   0.0000324   0.0000099  -0.0000080   0.0000047  -0.0000060  -0.0000001
   16  -0.0000384  -0.0000018   0.0000398   0.0000716   0.0000019  -0.0000547
   17  -0.0000010   0.0000356   0.0000022  -0.0000009  -0.0000015   0.0000005
   18  -0.0000235  -0.0000048  -0.0000566   0.0000026   0.0000002   0.0000066
   19   0.0000346  -0.0000023   0.0000777  -0.0000969  -0.0000021   0.0000460
   20   0.0000003   0.0000083  -0.0000004   0.0000002  -0.0000067  -0.0000002
   21  -0.0000006   0.0000021  -0.0000241   0.0000206   0.0000002  -0.0000093
   22  -0.0000326  -0.0001170   0.0000369  -0.0000501  -0.0000007   0.0000246
   23  -0.0000026   0.0002975   0.0000196   0.0000332  -0.0000254  -0.0000230
   24  -0.0000094  -0.0001605   0.0002262  -0.0000643  -0.0000236   0.0000027
   25  -0.0000194  -0.0000987   0.0000292  -0.0000230   0.0000041   0.0000100
   26   0.0000197  -0.0000268  -0.0000118   0.0000017   0.0000035   0.0000024
   27   0.0000338  -0.0000089  -0.0000083   0.0000048   0.0000062   0.0000001
   28  -0.0005108  -0.0009241   0.0003755  -0.0001913  -0.0000326   0.0000509
   29  -0.0003286  -0.0004326   0.0006920  -0.0003118   0.0001607   0.0001492
   30  -0.0001311   0.0005071   0.0000374   0.0000325  -0.0000187  -0.0000228
   31   0.0004467  -0.0000198  -0.0002573   0.0000700  -0.0000110  -0.0000044
   32  -0.0002252   0.0000560  -0.0003189   0.0001218  -0.0001186  -0.0000550
   33  -0.0004115  -0.0001023  -0.0001012   0.0000119   0.0000028  -0.0000056
   34  -0.0014478  -0.0006116   0.0364753  -0.0051111  -0.0000614   0.0008322
   35  -0.0013381   0.0066986   0.0000932  -0.0000518   0.0066011   0.0000837
   36   0.0847512   0.0003055   0.0053749   0.0008202   0.0000724   0.0019149
   37  -0.0658023   0.0000490  -0.0190350  -0.0012744   0.0000005  -0.0006097
   38   0.0000321  -0.0036907  -0.0000595   0.0000087  -0.0006267  -0.0000230
   39  -0.0194034  -0.0000677  -0.0041528  -0.0007442  -0.0000211   0.0004657
   40   0.0007967  -0.0000046   0.0008575   0.0001387   0.0000030   0.0000504
   41   0.0000100  -0.0007502   0.0000200   0.0000030  -0.0006202  -0.0000101
   42   0.0008295   0.0000201  -0.0020213   0.0000859  -0.0000095   0.0000023
   43   0.0577732   0.0002480  -0.0002253  -0.0017603   0.0000105  -0.0030664
   44   0.0010840   0.0064021   0.0009122  -0.0000005   0.0068484   0.0001085
   45  -0.0558004   0.0006936  -0.0536018  -0.0027980   0.0000970  -0.0004957
   46   0.0024017  -0.0000280   0.0010691  -0.0003171   0.0000010  -0.0001809
   47  -0.0001160   0.0046341   0.0001005   0.0000161   0.0001036   0.0000161
   48   0.0069293   0.0001241  -0.0014630  -0.0012416   0.0000131  -0.0010292
   49  -0.2289169   0.0013918  -0.1396389   0.0096938  -0.0001108   0.0086480
   50   0.0002936  -0.0612439   0.0020772   0.0003892   0.0031711   0.0003814
   51  -0.0726823   0.0024023  -0.2395077  -0.0222150   0.0002294  -0.0173321
   52  -0.0147056  -0.0001994   0.0065267   0.0007686   0.0000342  -0.0000992
   53   0.0002582   0.0037391  -0.0000579   0.0000208  -0.0040728  -0.0000794
   54  -0.0231942  -0.0002065   0.0095991   0.0004409  -0.0000833   0.0008347
   55   0.6725682   0.0028052  -0.0213490  -0.0827670  -0.0016219   0.0783372
   56   0.0028052   0.1324277  -0.0098167  -0.0015662  -0.0362213   0.0050819
   57  -0.0213490  -0.0098167   0.7356244   0.0784533   0.0051575  -0.3153367
   58  -0.0827670  -0.0015662   0.0784533   0.0840008   0.0017315  -0.0838389
   59  -0.0016219  -0.0362213   0.0051575   0.0017315   0.0255405  -0.0055871
   60   0.0783372   0.0050819  -0.3153367  -0.0838389  -0.0055871   0.3331600
   61  -0.3268411  -0.0024239   0.0790799  -0.0040369   0.0000014  -0.0003673
   62  -0.0011046  -0.0619807   0.0015492  -0.0005589   0.0032310   0.0000991
   63   0.0141184   0.0013734  -0.1391440   0.0302921   0.0001981  -0.0026365
   64  -0.0152837   0.0003363  -0.0237176   0.0010110   0.0000127   0.0002477
   65  -0.0002209   0.0035150  -0.0001687   0.0000284  -0.0040282  -0.0000769
   66   0.0069710  -0.0000744   0.0092528  -0.0004286  -0.0000810   0.0006741
           61          62          63          64          65          66
    1  -0.0165429  -0.0002436   0.0122067   0.0007961   0.0000179  -0.0016788
    2  -0.0005407   0.0049615   0.0001562  -0.0000003  -0.0039060  -0.0000582
    3   0.0329807   0.0001638  -0.0040373   0.0005906  -0.0000876   0.0011790
    4  -0.0007819   0.0002777  -0.0020481   0.0002397  -0.0007071   0.0004050
    5   0.0032691  -0.0013600  -0.0013093  -0.0003498   0.0005557   0.0003182
    6   0.0008538  -0.0007670  -0.0001553   0.0000871   0.0004228  -0.0000841
    7   0.0004504  -0.0012769  -0.0001783  -0.0000351   0.0002058   0.0000127
    8  -0.0011915  -0.0004500  -0.0000395   0.0001385  -0.0001762  -0.0000062
    9   0.0006609   0.0006768   0.0000041   0.0000549  -0.0001078  -0.0000277
   10  -0.0006294  -0.0000145  -0.0000292  -0.0000522  -0.0001303   0.0000039
   11  -0.0001028   0.0002008  -0.0001147   0.0000344  -0.0002412   0.0001153
   12  -0.0009924  -0.0001747   0.0000110  -0.0000468  -0.0000870  -0.0000449
   13  -0.0001751   0.0000200  -0.0000459   0.0000110  -0.0000520   0.0000142
   14   0.0000022   0.0000176  -0.0000192  -0.0000059   0.0000035  -0.0000030
   15  -0.0000578   0.0000387   0.0000640  -0.0000026   0.0000276  -0.0000068
   16   0.0004708   0.0000029  -0.0000400  -0.0000670  -0.0000010   0.0001234
   17  -0.0000096   0.0000575   0.0000012   0.0000011  -0.0000051  -0.0000027
   18   0.0000633   0.0000060   0.0000026   0.0000166  -0.0000004  -0.0000491
   19  -0.0006845   0.0000043  -0.0001822   0.0000616   0.0000022  -0.0001423
   20   0.0000011   0.0000005   0.0000006  -0.0000002  -0.0000112   0.0000000
   21   0.0001954   0.0000002   0.0000271  -0.0000126  -0.0000010   0.0000361
   22  -0.0006087   0.0000084  -0.0000320  -0.0000553   0.0001292   0.0000148
   23   0.0001145   0.0001904   0.0001229  -0.0000333  -0.0002377  -0.0001210
   24  -0.0009778   0.0001659   0.0000131  -0.0000499   0.0000899  -0.0000435
   25  -0.0001701  -0.0000182  -0.0000472   0.0000107   0.0000522   0.0000164
   26  -0.0000010   0.0000199   0.0000193   0.0000058   0.0000035   0.0000032
   27  -0.0000581  -0.0000415   0.0000640  -0.0000020  -0.0000284  -0.0000080
   28  -0.0007588  -0.0002006  -0.0020684   0.0002332   0.0007109   0.0004313
   29  -0.0032382  -0.0014381   0.0012595   0.0003498   0.0005841  -0.0002950
   30   0.0007969   0.0007501  -0.0001018   0.0001040  -0.0004164  -0.0001070
   31   0.0004296   0.0013280  -0.0001350  -0.0000289  -0.0002291  -0.0000051
   32   0.0011993  -0.0004833   0.0000278  -0.0001540  -0.0001646   0.0000044
   33   0.0006957  -0.0007158  -0.0000203   0.0000398   0.0001328  -0.0000100
   34  -0.1363860  -0.0014788   0.0860664   0.0083929   0.0003568  -0.0206844
   35  -0.0003635  -0.0611545   0.0038239  -0.0001182   0.0030898   0.0002716
   36   0.0198383   0.0036720  -0.2988683   0.0090820   0.0004101  -0.0183202
   37   0.0581604   0.0010569  -0.0551329   0.0002319  -0.0000714   0.0025314
   38   0.0002113   0.0076077   0.0006672  -0.0000439   0.0062345   0.0001573
   39   0.0010094   0.0009482  -0.0543293   0.0018267   0.0001321  -0.0028397
   40  -0.0022875  -0.0000139  -0.0011066   0.0002812   0.0000065  -0.0004082
   41   0.0000663   0.0043766   0.0000672  -0.0000129   0.0001874   0.0000230
   42  -0.0066038   0.0000360   0.0014436   0.0009014   0.0000289  -0.0015425
   43  -0.0381046  -0.0007366   0.0358695  -0.0003570   0.0000042   0.0009841
   44  -0.0007317  -0.0040384   0.0006073  -0.0000147  -0.0006688  -0.0000060
   45   0.0364564   0.0006311  -0.0329874   0.0011693  -0.0000162  -0.0003584
   46  -0.0010692   0.0000105  -0.0012342   0.0000575   0.0000060  -0.0000743
   47   0.0000386  -0.0008028  -0.0000168   0.0000047  -0.0005437  -0.0000108
   48  -0.0025890  -0.0000234  -0.0002444  -0.0001918  -0.0000085   0.0001022
   49  -0.0487134  -0.0000350  -0.0116769  -0.0047914  -0.0000771   0.0020273
   50   0.0006561   0.0077395  -0.0007712  -0.0000819   0.0066323   0.0001105
   51  -0.0577834  -0.0009927   0.0532985   0.0025569   0.0001198   0.0009512
   52  -0.0006893   0.0000163  -0.0036155  -0.0007222  -0.0000097   0.0003944
   53   0.0000299   0.0068670   0.0001234   0.0000108   0.0000956   0.0000010
   54  -0.0032369   0.0001438  -0.0030376  -0.0011285  -0.0000050   0.0002938
   55  -0.3268411  -0.0011046   0.0141184  -0.0152837  -0.0002209   0.0069710
   56  -0.0024239  -0.0619807   0.0013734   0.0003363   0.0035150  -0.0000744
   57   0.0790799   0.0015492  -0.1391440  -0.0237176  -0.0001687   0.0092528
   58  -0.0040369  -0.0005589   0.0302921   0.0010110   0.0000284  -0.0004286
   59   0.0000014   0.0032310   0.0001981   0.0000127  -0.0040282  -0.0000810
   60  -0.0003673   0.0000991  -0.0026365   0.0002477  -0.0000769   0.0006741
   61   0.7095645   0.0010027   0.0400564  -0.1905929   0.0020104  -0.1400225
   62   0.0010027   0.1330280  -0.0085797   0.0019527  -0.0365894   0.0024148
   63   0.0400564  -0.0085797   0.6871835  -0.1410396   0.0024009  -0.2065459
   64  -0.1905929   0.0019527  -0.1410396   0.2006589  -0.0020317   0.1495144
   65   0.0020104  -0.0365894   0.0024009  -0.0020317   0.0256707  -0.0027610
   66  -0.1400225   0.0024148  -0.2065459   0.1495144  -0.0027610   0.2174986
 **********************************************************************
 **                                                                  **
 **                       VIBRATIONAL ANALYSIS                       **
 **                       --------------------                       **
 **                                                                  **
 **        VIBRATIONAL FREQUENCIES (CM**-1) AND NORMAL MODES         **
 **     FORCE CONSTANTS (mDYN/ANGSTROM) AND REDUCED MASSES (AMU)     **
 **                  INFRARED INTENSITIES (KM/MOL)                   **
 **                                                                  **
 **********************************************************************


 Mode:                 1                      2                      3
 Frequency:        21.92                  37.04                  45.92
 Force Cnst:      0.0040                 0.0173                 0.0215
 Red. Mass:      14.1436                21.3452                17.3204
 IR Active:          YES                    YES                    YES
 IR Intens:        0.174                  0.098                  0.159
 Raman Active:       YES                    YES                    YES
               X      Y      Z        X      Y      Z        X      Y      Z
 C          0.000 -0.086 -0.000    0.016 -0.002 -0.182    0.000  0.105 -0.003
 C         -0.058 -0.061 -0.105    0.023 -0.001 -0.141    0.060  0.062 -0.043
 Cl        -0.137 -0.089 -0.241   -0.007 -0.002 -0.277    0.138  0.108 -0.099
 C         -0.059 -0.017 -0.105    0.056  0.000  0.023    0.063 -0.020 -0.041
 H         -0.105  0.000 -0.184    0.066  0.001  0.081    0.111 -0.050 -0.071
 C          0.000  0.002  0.001    0.081  0.000  0.137    0.002 -0.059  0.003
 Cl         0.000  0.057  0.000    0.148  0.001  0.464    0.003 -0.170  0.011
 C          0.060 -0.019  0.106    0.060  0.000  0.018   -0.061 -0.020  0.042
 H          0.106 -0.004  0.185    0.073  0.001  0.074   -0.109 -0.051  0.074
 C          0.058 -0.063  0.105    0.026 -0.001 -0.145   -0.059  0.061  0.037
 Cl         0.137 -0.094  0.237    0.002  0.000 -0.284   -0.138  0.106  0.083
 C         -0.000 -0.123 -0.001    0.029 -0.003 -0.114    0.001  0.119 -0.001
 C          0.000  0.024  0.001   -0.063 -0.003 -0.024   -0.002  0.115  0.002
 Cl         0.001  0.214  0.004   -0.218 -0.013 -0.072   -0.006  0.428  0.005
 C         -0.000  0.033 -0.000   -0.033  0.004  0.105   -0.000 -0.140  0.001
 Cl        -0.001  0.286  0.003   -0.158  0.010  0.228   -0.003 -0.346  0.002
 C         -0.000 -0.130 -0.003    0.089  0.008  0.142    0.004 -0.292  0.000
 H         -0.001 -0.122 -0.004    0.110  0.013  0.239    0.005 -0.485 -0.001
 C         -0.000 -0.290 -0.005    0.181  0.005  0.054    0.006 -0.204 -0.001
 H         -0.001 -0.414 -0.007    0.277  0.008  0.084    0.009 -0.311 -0.002
 C         -0.000 -0.282 -0.004    0.150  0.000 -0.073    0.004 -0.020 -0.002
 H         -0.000 -0.391 -0.005    0.223  0.001 -0.143    0.006 -0.012 -0.004
 TransDip   0.000 -0.013 -0.000    0.010  0.000  0.003    0.000 -0.013 -0.000

 Mode:                 4                      5                      6
 Frequency:        97.22                 103.24                 153.91
 Force Cnst:      0.1248                 0.0643                 0.1668
 Red. Mass:      22.4056                10.2437                11.9491
 IR Active:          YES                    YES                    YES
 IR Intens:        0.111                  0.501                  0.153
 Raman Active:       YES                    YES                    YES
               X      Y      Z        X      Y      Z        X      Y      Z
 C          0.001  0.006 -0.227    0.000 -0.123 -0.005   -0.020  0.001 -0.115
 C          0.049 -0.000 -0.072   -0.033 -0.103  0.007   -0.073  0.010 -0.229
 Cl         0.174  0.019  0.356   -0.117 -0.152  0.024   -0.089 -0.036  0.121
 C          0.059 -0.004 -0.030   -0.037 -0.046  0.008   -0.108  0.014 -0.382
 H          0.077 -0.003  0.078   -0.069 -0.028  0.017   -0.091  0.008 -0.350
 C          0.059  0.001 -0.053    0.001 -0.024 -0.002   -0.111  0.003 -0.338
 Cl         0.078 -0.003  0.031    0.002  0.048  0.002    0.001 -0.003  0.231
 C          0.057  0.006 -0.025    0.039 -0.046 -0.012   -0.107 -0.006 -0.379
 H          0.074  0.002  0.087    0.072 -0.028 -0.016   -0.090 -0.001 -0.344
 C          0.047  0.008 -0.068    0.035 -0.103 -0.012   -0.073 -0.005 -0.227
 Cl         0.166 -0.017  0.357    0.121 -0.153 -0.018   -0.088  0.034  0.121
 C         -0.017  0.004 -0.263    0.000 -0.051 -0.005    0.035  0.000  0.030
 C         -0.096  0.002 -0.204   -0.001  0.048 -0.002    0.048  0.000  0.034
 Cl        -0.294 -0.001 -0.272   -0.004  0.244 -0.000    0.120 -0.001  0.056
 C         -0.078 -0.002 -0.092   -0.001  0.116  0.000    0.057 -0.000  0.028
 Cl        -0.222  0.004  0.039   -0.002 -0.176 -0.002    0.106  0.001 -0.006
 C          0.017 -0.010 -0.065   -0.001  0.334  0.004    0.066 -0.001  0.033
 H          0.034 -0.014  0.011   -0.001  0.452  0.007    0.067 -0.002  0.038
 C          0.087 -0.010 -0.135    0.000  0.361  0.004    0.069 -0.002  0.034
 H          0.166 -0.017 -0.111    0.000  0.540  0.007    0.066 -0.003  0.033
 C          0.058 -0.002 -0.238    0.001  0.102 -0.002    0.069 -0.001  0.035
 H          0.113 -0.001 -0.289    0.001  0.068 -0.003    0.079 -0.001  0.026
 TransDip   0.011 -0.001 -0.000    0.000  0.023  0.000   -0.001  0.000 -0.012

 Mode:                 7                      8                      9
 Frequency:       174.32                 190.32                 203.47
 Force Cnst:      0.2476                 0.4496                 0.1184
 Red. Mass:      13.8274                21.0658                 4.8546
 IR Active:          YES                    YES                    YES
 IR Intens:        0.404                  0.126                  0.006
 Raman Active:       YES                    YES                    YES
               X      Y      Z        X      Y      Z        X      Y      Z
 C         -0.074 -0.001  0.082    0.001 -0.148 -0.003    0.000  0.006  0.000
 C         -0.021 -0.015 -0.052    0.014 -0.168 -0.022   -0.034  0.010 -0.159
 Cl         0.280  0.150 -0.056    0.334 -0.033 -0.062    0.008  0.008  0.088
 C         -0.041 -0.028 -0.168   -0.025 -0.210 -0.026   -0.067  0.014 -0.333
 H         -0.067 -0.016 -0.187   -0.018 -0.218 -0.045   -0.114  0.016 -0.562
 C         -0.014  0.001 -0.158   -0.000 -0.166  0.000    0.001  0.009  0.001
 Cl         0.032  0.004  0.084    0.001  0.517  0.004    0.000 -0.020 -0.001
 C         -0.040  0.029 -0.168    0.025 -0.212  0.025    0.068  0.007  0.336
 H         -0.067  0.017 -0.188    0.019 -0.219  0.045    0.114  0.005  0.564
 C         -0.021  0.015 -0.051   -0.014 -0.168  0.019    0.034  0.007  0.159
 Cl         0.273 -0.149 -0.058   -0.342 -0.028  0.064   -0.009  0.010 -0.089
 C         -0.112 -0.004  0.145    0.001 -0.115 -0.003    0.000 -0.005  0.001
 C         -0.112 -0.003  0.128    0.001 -0.010 -0.002   -0.000  0.033  0.001
 Cl        -0.073 -0.003  0.162    0.002  0.006 -0.002   -0.003 -0.010  0.000
 C         -0.142  0.000  0.024    0.001  0.060  0.001   -0.000  0.050  0.002
 Cl        -0.036  0.001 -0.101    0.000 -0.040  0.001    0.002 -0.019 -0.001
 C         -0.230  0.002 -0.005    0.002  0.124  0.002   -0.001  0.054  0.001
 H         -0.241  0.005 -0.055    0.002  0.225  0.004   -0.001  0.083  0.002
 C         -0.265 -0.000  0.031    0.003 -0.009 -0.000   -0.000 -0.023  0.000
 H         -0.313  0.001  0.017    0.003 -0.002 -0.000    0.000 -0.052 -0.000
 C         -0.229 -0.004  0.119    0.003 -0.164 -0.004    0.000 -0.067 -0.000
 H         -0.302 -0.006  0.189    0.005 -0.289 -0.007    0.000 -0.126 -0.001
 TransDip  -0.020 -0.000 -0.004    0.000 -0.011 -0.000   -0.000 -0.003  0.000

 Mode:                10                     11                     12
 Frequency:       208.40                 215.07                 243.29
 Force Cnst:      0.7689                 0.1317                 0.5775
 Red. Mass:      30.0497                 4.8332                16.5587
 IR Active:          YES                    YES                    YES
 IR Intens:        0.021                  0.258                  0.060
 Raman Active:       YES                    YES                    YES
               X      Y      Z        X      Y      Z        X      Y      Z
 C         -0.053 -0.001 -0.030    0.001 -0.024  0.000    0.081 -0.001  0.087
 C         -0.042  0.003 -0.016    0.002 -0.034 -0.031    0.149 -0.065 -0.001
 Cl         0.068  0.067 -0.004    0.009 -0.045  0.020   -0.096 -0.247  0.012
 C         -0.046 -0.005 -0.015   -0.012 -0.032 -0.070    0.167 -0.023 -0.096
 H         -0.043 -0.007 -0.012   -0.021 -0.032 -0.122    0.095  0.017 -0.117
 C         -0.048 -0.001 -0.005    0.001 -0.030 -0.001    0.252  0.001 -0.119
 Cl        -0.058  0.001  0.014    0.001  0.051  0.000    0.366 -0.002 -0.048
 C         -0.041  0.003  0.010    0.013 -0.033  0.069    0.168  0.026 -0.096
 H         -0.034  0.005  0.031    0.022 -0.035  0.120    0.096 -0.014 -0.119
 C         -0.040 -0.005 -0.005   -0.001 -0.035  0.030    0.150  0.066 -0.000
 Cl         0.066 -0.070 -0.013   -0.010 -0.044 -0.020   -0.095  0.251  0.017
 C         -0.065  0.001 -0.076    0.000  0.035  0.001   -0.028 -0.003  0.086
 C         -0.003 -0.009 -0.162    0.000 -0.134 -0.000   -0.068 -0.004  0.077
 Cl         0.636  0.005  0.000   -0.006  0.051  0.001   -0.020 -0.001  0.123
 C         -0.037 -0.013 -0.169    0.001 -0.237 -0.002   -0.120 -0.001 -0.036
 Cl        -0.554 -0.001  0.287    0.005  0.089 -0.002   -0.186 -0.000 -0.042
 C          0.020 -0.011 -0.139    0.001 -0.268 -0.003   -0.200  0.002 -0.067
 H          0.016 -0.016 -0.158    0.002 -0.422 -0.005   -0.209  0.004 -0.108
 C         -0.042  0.010 -0.106   -0.000  0.126  0.003   -0.228  0.001 -0.044
 H         -0.082  0.020 -0.119   -0.000  0.276  0.006   -0.271  0.003 -0.056
 C         -0.045  0.018 -0.086   -0.001  0.332  0.006   -0.187 -0.002  0.050
 H         -0.042  0.035 -0.090   -0.002  0.635  0.011   -0.282 -0.004  0.142
 TransDip  -0.002  0.001  0.004   -0.000  0.016  0.000   -0.008 -0.000  0.002

 Mode:                13                     14                     15
 Frequency:       285.89                 325.05                 372.13
 Force Cnst:      0.3384                 0.6179                 2.6706
 Red. Mass:       7.0274                 9.9258                32.7312
 IR Active:          YES                    YES                    YES
 IR Intens:        0.892                  0.205                  0.033
 Raman Active:       YES                    YES                    YES
               X      Y      Z        X      Y      Z        X      Y      Z
 C          0.000  0.021  0.004   -0.088  0.004 -0.393    0.004  0.000  0.000
 C          0.053 -0.027 -0.013   -0.042 -0.003 -0.201   -0.060  0.160  0.012
 Cl        -0.024 -0.099  0.003    0.005 -0.005  0.025   -0.267  0.495  0.055
 C          0.040 -0.031 -0.007    0.026 -0.005  0.128    0.028  0.038 -0.002
 H          0.061 -0.043 -0.008    0.050 -0.003  0.276    0.048  0.034 -0.004
 C          0.000 -0.046 -0.002    0.046 -0.002  0.186    0.151  0.000 -0.025
 Cl         0.002  0.056  0.001    0.007  0.001 -0.051    0.506 -0.001 -0.103
 C         -0.040 -0.030  0.004    0.025  0.002  0.127    0.027 -0.037 -0.004
 H         -0.062 -0.042  0.002    0.048 -0.003  0.275    0.047 -0.033 -0.006
 C         -0.052 -0.026  0.015   -0.043  0.007 -0.201   -0.061 -0.159  0.009
 Cl         0.025 -0.098 -0.005    0.005  0.003  0.025   -0.270 -0.495  0.047
 C         -0.000  0.316  0.006   -0.037  0.004 -0.115   -0.006  0.000  0.004
 C          0.000  0.425  0.006   -0.181  0.002  0.073    0.002  0.000 -0.002
 Cl         0.000 -0.070 -0.002    0.058 -0.004  0.255    0.002  0.000 -0.006
 C          0.000  0.283  0.003   -0.185  0.002  0.059    0.003 -0.000  0.001
 Cl        -0.002 -0.037  0.001   -0.040  0.002 -0.180    0.006 -0.000  0.009
 C          0.000 -0.128 -0.004   -0.004 -0.004  0.126   -0.005  0.000 -0.003
 H          0.002 -0.488 -0.012    0.038 -0.011  0.326   -0.007  0.000 -0.011
 C         -0.001 -0.154 -0.003    0.172 -0.001  0.007   -0.012 -0.000  0.001
 H         -0.000 -0.493 -0.009    0.277 -0.005  0.040   -0.014 -0.000  0.000
 C         -0.002  0.198  0.003    0.155  0.004 -0.077   -0.010 -0.000  0.004
 H         -0.003  0.152  0.003    0.220  0.005 -0.139   -0.013 -0.000  0.007
 TransDip   0.000 -0.030 -0.001    0.007 -0.000  0.013   -0.006  0.000 -0.001

 Mode:                16                     17                     18
 Frequency:       397.46                 437.47                 450.21
 Force Cnst:      1.1484                 0.9679                 1.0000
 Red. Mass:      12.3382                 8.5836                 8.3740
 IR Active:          YES                    YES                    YES
 IR Intens:        5.270                  6.468                  5.505
 Raman Active:       YES                    YES                    YES
               X      Y      Z        X      Y      Z        X      Y      Z
 C         -0.185  0.002 -0.261    0.000 -0.008 -0.000    0.148 -0.000 -0.126
 C         -0.106 -0.050 -0.217    0.031 -0.012 -0.004    0.076  0.062 -0.153
 Cl         0.030 -0.042  0.013    0.132 -0.164 -0.027   -0.029  0.036  0.016
 C         -0.031 -0.042  0.085    0.020  0.352 -0.002    0.095  0.054  0.006
 H         -0.069 -0.007  0.215   -0.176  0.465  0.034    0.182  0.007  0.028
 C          0.065 -0.002  0.175    0.001  0.385  0.003    0.017 -0.001  0.121
 Cl         0.093  0.000 -0.053   -0.000 -0.053 -0.000   -0.117  0.000  0.007
 C         -0.030  0.040  0.084   -0.017  0.352  0.009    0.096 -0.054  0.005
 H         -0.067  0.003  0.213    0.179  0.465 -0.024    0.184 -0.008  0.026
 C         -0.105  0.054 -0.217   -0.031 -0.012  0.003    0.077 -0.060 -0.154
 Cl         0.031  0.042  0.014   -0.133 -0.163  0.024   -0.030 -0.035  0.015
 C         -0.162 -0.000 -0.053   -0.000  0.021  0.000    0.167 -0.002  0.036
 C         -0.071  0.002 -0.061   -0.000 -0.029 -0.000    0.171  0.001  0.052
 Cl         0.095  0.002 -0.125    0.000  0.002  0.000   -0.099 -0.003  0.180
 C         -0.005 -0.001  0.114    0.000 -0.036 -0.000    0.161  0.003 -0.155
 Cl         0.250 -0.002  0.241    0.000  0.003  0.000    0.009 -0.002  0.128
 C         -0.213 -0.003  0.050   -0.001  0.022  0.000   -0.030  0.003 -0.299
 H         -0.251 -0.003 -0.128   -0.001  0.074  0.001   -0.057  0.002 -0.443
 C         -0.270 -0.001  0.057   -0.000 -0.003 -0.000   -0.130  0.005 -0.258
 H         -0.210 -0.002  0.075   -0.000  0.005 -0.000   -0.250  0.008 -0.296
 C         -0.272  0.001 -0.047   -0.000 -0.021 -0.001   -0.059 -0.000 -0.036
 H         -0.276  0.001 -0.043   -0.000 -0.041 -0.001   -0.235 -0.004  0.130
 TransDip  -0.073 -0.000  0.005    0.000  0.081  0.001    0.057  0.000 -0.049

 Mode:                19                     20                     21
 Frequency:       480.56                 500.09                 518.30
 Force Cnst:      0.8090                 1.3909                 0.6636
 Red. Mass:       5.9458                 9.4398                 4.1929
 IR Active:          YES                    YES                    YES
 IR Intens:        1.687                  3.567                  0.003
 Raman Active:       YES                    YES                    YES
               X      Y      Z        X      Y      Z        X      Y      Z
 C          0.000  0.216  0.002   -0.048  0.002 -0.018   -0.002  0.021  0.000
 C          0.187  0.113 -0.024   -0.080 -0.013 -0.243    0.017  0.013 -0.019
 Cl        -0.029 -0.070  0.005    0.010 -0.010  0.014   -0.003 -0.006  0.001
 C          0.185 -0.017 -0.043   -0.029 -0.014  0.006    0.021  0.000  0.004
 H          0.330 -0.102 -0.084   -0.056 -0.002 -0.020    0.041 -0.009  0.023
 C         -0.000 -0.121 -0.002    0.054 -0.004  0.295   -0.001 -0.011 -0.003
 Cl         0.000  0.054  0.001    0.022  0.001 -0.034    0.001  0.005  0.000
 C         -0.185 -0.017  0.042   -0.033  0.015  0.006   -0.024  0.002 -0.003
 H         -0.332 -0.102  0.082   -0.063  0.002 -0.021   -0.046 -0.008 -0.021
 C         -0.187  0.115  0.027   -0.083  0.021 -0.240   -0.018  0.014  0.024
 Cl         0.029 -0.069 -0.007    0.011  0.009  0.015    0.004 -0.006 -0.002
 C         -0.000  0.241  0.001    0.036 -0.001  0.317   -0.001  0.038 -0.002
 C          0.000 -0.152 -0.003    0.172  0.002  0.092   -0.002  0.295  0.003
 Cl        -0.000  0.011  0.002   -0.021  0.002 -0.144    0.000 -0.027  0.001
 C          0.001 -0.226 -0.004    0.135 -0.005 -0.065    0.001 -0.201 -0.003
 Cl         0.001  0.015  0.002   -0.123  0.002 -0.103    0.001  0.020  0.001
 C         -0.002  0.170  0.002    0.173  0.001 -0.037    0.001 -0.149 -0.003
 H         -0.004  0.534  0.008    0.154  0.007 -0.122    0.002 -0.218 -0.003
 C         -0.000 -0.084 -0.004   -0.021 -0.000  0.188   -0.000  0.273  0.003
 H          0.001 -0.123 -0.004   -0.290  0.006  0.109   -0.001  0.616  0.009
 C         -0.000 -0.069 -0.004    0.039 -0.010  0.398    0.001 -0.239 -0.006
 H         -0.001 -0.165 -0.006    0.001 -0.016  0.439    0.003 -0.530 -0.012
 TransDip  -0.001  0.042 -0.000   -0.002 -0.000  0.060   -0.002 -0.000 -0.001

 Mode:                22                     23                     24
 Frequency:       526.80                 538.11                 597.03
 Force Cnst:      1.4294                 0.8836                 0.7895
 Red. Mass:       8.7419                 5.1790                 3.7595
 IR Active:          YES                    YES                    YES
 IR Intens:       17.257                  0.108                  7.941
 Raman Active:       YES                    YES                    YES
               X      Y      Z        X      Y      Z        X      Y      Z
 C         -0.237 -0.002  0.041   -0.000  0.003  0.001    0.027 -0.002  0.169
 C         -0.209 -0.091  0.079   -0.076  0.005 -0.403   -0.013 -0.003 -0.002
 Cl         0.048 -0.046 -0.013    0.005 -0.002  0.028    0.004 -0.002  0.008
 C         -0.218 -0.091  0.049    0.029  0.000  0.133   -0.044 -0.002 -0.149
 H         -0.350 -0.013  0.094    0.114 -0.005  0.542   -0.137  0.006 -0.582
 C         -0.067  0.002 -0.041    0.000 -0.001  0.001    0.068 -0.003  0.373
 Cl         0.164 -0.001 -0.029    0.000  0.000 -0.000    0.005  0.000 -0.017
 C         -0.213  0.091  0.051   -0.031  0.003 -0.134   -0.042  0.005 -0.148
 H         -0.342  0.015  0.097   -0.117  0.006 -0.547   -0.134  0.006 -0.580
 C         -0.205  0.088  0.077    0.075 -0.003  0.403   -0.012  0.002 -0.004
 Cl         0.048  0.047 -0.012   -0.005 -0.001 -0.028    0.004  0.002  0.008
 C         -0.077 -0.001 -0.005   -0.000  0.000 -0.001   -0.008  0.001 -0.070
 C          0.061 -0.003 -0.065   -0.000 -0.020 -0.001   -0.038  0.001 -0.035
 Cl        -0.068 -0.002  0.135   -0.000  0.003  0.001    0.002 -0.000  0.023
 C          0.128  0.005 -0.190   -0.000 -0.000 -0.000   -0.034 -0.000  0.015
 Cl         0.026 -0.001  0.062    0.000 -0.000  0.000    0.013 -0.000  0.007
 C          0.224  0.006 -0.228    0.000  0.013  0.000   -0.021 -0.001  0.023
 H          0.224  0.009 -0.242    0.000  0.038  0.001   -0.011 -0.002  0.069
 C          0.111 -0.001 -0.149    0.000 -0.017 -0.001    0.038  0.001 -0.043
 H         -0.045 -0.004 -0.201    0.001 -0.022 -0.001    0.122  0.001 -0.019
 C          0.099  0.003 -0.011    0.000  0.013 -0.001    0.007  0.001 -0.110
 H          0.135  0.007 -0.050    0.000  0.050 -0.000    0.034  0.001 -0.138
 TransDip  -0.123  0.001 -0.050   -0.000  0.010 -0.001   -0.015  0.001 -0.089

 Mode:                25                     26                     27
 Frequency:       610.81                 736.08                 739.21
 Force Cnst:      1.2183                 2.3649                 0.9106
 Red. Mass:       5.5424                 7.4081                 2.8283
 IR Active:          YES                    YES                    YES
 IR Intens:        0.653                 26.889                 12.780
 Raman Active:       YES                    YES                    YES
               X      Y      Z        X      Y      Z        X      Y      Z
 C         -0.000  0.119  0.001   -0.100  0.001 -0.090   -0.001 -0.003  0.006
 C          0.132  0.103 -0.026    0.094 -0.044  0.049   -0.035 -0.019 -0.001
 Cl        -0.006 -0.027  0.001   -0.020  0.020  0.003    0.001  0.001  0.000
 C          0.154  0.035 -0.031    0.115 -0.021 -0.055   -0.045 -0.018  0.011
 H          0.266 -0.028 -0.053    0.089 -0.014 -0.145   -0.075 -0.001  0.028
 C         -0.000 -0.055  0.000    0.143 -0.002  0.003    0.004  0.012 -0.002
 Cl         0.000  0.023  0.000   -0.061  0.001  0.013   -0.002 -0.005  0.000
 C         -0.155  0.036  0.031    0.103  0.026 -0.052    0.053 -0.017 -0.010
 H         -0.269 -0.028  0.051    0.071  0.016 -0.140    0.083 -0.000 -0.018
 C         -0.133  0.104  0.029    0.086  0.046  0.050    0.038 -0.016 -0.008
 Cl         0.006 -0.027 -0.002   -0.020 -0.020  0.002   -0.003 -0.001  0.000
 C         -0.000 -0.291 -0.004   -0.236 -0.027 -0.110   -0.008  0.250 -0.004
 C          0.000 -0.133 -0.002   -0.004  0.029 -0.269    0.005 -0.226 -0.017
 Cl        -0.000  0.002  0.000   -0.028 -0.002  0.095   -0.002  0.008  0.005
 C         -0.001  0.348  0.005    0.149 -0.011 -0.092    0.010  0.110  0.001
 Cl         0.000 -0.015 -0.000   -0.004  0.000 -0.016   -0.002  0.000 -0.002
 C          0.002 -0.179 -0.004    0.300  0.007 -0.012    0.013 -0.045  0.002
 H          0.004 -0.571 -0.010    0.235  0.061 -0.310    0.011 -0.513 -0.023
 C         -0.000  0.133  0.002   -0.094 -0.022  0.362   -0.006  0.151  0.021
 H         -0.003  0.299  0.005   -0.212  0.026  0.328   -0.001 -0.332  0.014
 C          0.001 -0.074 -0.000   -0.190  0.007 -0.022   -0.011 -0.063 -0.009
 H          0.000  0.164  0.004    0.078  0.077 -0.275    0.003 -0.668 -0.031
 TransDip   0.000  0.026 -0.000    0.114  0.009 -0.121    0.012 -0.114 -0.008

 Mode:                28                     29                     30
 Frequency:       743.20                 769.66                 795.35
 Force Cnst:      2.1482                 3.1827                 0.9989
 Red. Mass:       6.6010                 9.1192                 2.6800
 IR Active:          YES                    YES                    YES
 IR Intens:        9.737                  3.690                 99.022
 Raman Active:       YES                    YES                    YES
               X      Y      Z        X      Y      Z        X      Y      Z
 C          0.113 -0.004  0.391   -0.062 -0.003  0.379   -0.000  0.128  0.000
 C         -0.077  0.023 -0.233    0.042 -0.090 -0.191   -0.096  0.126  0.021
 Cl         0.009 -0.009  0.005   -0.024  0.028  0.011    0.020 -0.043 -0.004
 C         -0.027  0.013  0.102    0.138 -0.076  0.037   -0.113 -0.057  0.022
 H          0.042  0.004  0.400    0.115 -0.041  0.232   -0.082 -0.076  0.014
 C         -0.079  0.000 -0.079    0.202  0.000 -0.098    0.000 -0.007 -0.000
 Cl         0.026  0.000 -0.008   -0.078  0.000  0.014   -0.000 -0.008 -0.000
 C         -0.033 -0.012  0.103    0.141  0.073  0.038    0.113 -0.056 -0.023
 H          0.033 -0.012  0.404    0.118  0.035  0.233    0.081 -0.076 -0.016
 C         -0.082 -0.017 -0.234    0.044  0.095 -0.190    0.097  0.127 -0.018
 Cl         0.010  0.009  0.006   -0.025 -0.028  0.010   -0.020 -0.043  0.003
 C          0.069 -0.015 -0.104   -0.231  0.001  0.066    0.000  0.096  0.001
 C          0.125  0.016 -0.106   -0.279 -0.001 -0.024    0.001 -0.040 -0.001
 Cl        -0.013 -0.001  0.049    0.010  0.000 -0.018   -0.000  0.000  0.000
 C          0.145 -0.007  0.096   -0.268  0.002 -0.180    0.000  0.086  0.002
 Cl        -0.042  0.000 -0.043    0.078 -0.001  0.067   -0.000 -0.004 -0.000
 C          0.002  0.001  0.105    0.099  0.001 -0.112    0.000 -0.097 -0.001
 H         -0.029  0.032 -0.039    0.165 -0.001  0.189   -0.003  0.477  0.007
 C         -0.024 -0.011  0.106    0.119  0.003 -0.142   -0.000 -0.053 -0.000
 H          0.220  0.020  0.180   -0.121  0.005 -0.219   -0.004  0.671  0.012
 C         -0.121  0.007 -0.227    0.130 -0.003  0.132   -0.000 -0.083 -0.002
 H         -0.045  0.048 -0.301    0.188 -0.003  0.074   -0.001  0.393  0.006
 TransDip   0.089  0.005  0.045   -0.015  0.001 -0.060    0.001  0.319  0.004

 Mode:                31                     32                     33
 Frequency:       804.32                 844.79                 875.07
 Force Cnst:      1.1426                 3.6783                 0.6474
 Red. Mass:       2.9978                 8.7478                 1.4350
 IR Active:          YES                    YES                    YES
 IR Intens:        7.188                 96.848                 27.455
 Raman Active:       YES                    YES                    YES
               X      Y      Z        X      Y      Z        X      Y      Z
 C         -0.000 -0.137 -0.001   -0.132 -0.001 -0.033    0.001 -0.000  0.007
 C          0.075 -0.170 -0.015    0.004 -0.220  0.020    0.007  0.001  0.036
 Cl        -0.021  0.048  0.004   -0.032  0.044  0.005   -0.000 -0.000 -0.003
 C          0.077  0.044 -0.014   -0.004 -0.326 -0.011   -0.023  0.002 -0.115
 H         -0.002  0.089 -0.005   -0.292 -0.164  0.048    0.135 -0.007  0.659
 C         -0.000  0.023  0.000    0.404 -0.000 -0.074    0.015 -0.001  0.080
 Cl         0.000  0.005  0.000   -0.091  0.000  0.018   -0.001  0.000 -0.006
 C         -0.077  0.043  0.015   -0.004  0.327 -0.004   -0.024  0.000 -0.122
 H          0.004  0.088  0.007   -0.293  0.166  0.050    0.143 -0.007  0.699
 C         -0.076 -0.170  0.012    0.003  0.217  0.024    0.008 -0.001  0.038
 Cl         0.021  0.048 -0.003   -0.032 -0.043  0.005   -0.000  0.000 -0.003
 C         -0.001  0.156  0.002    0.126 -0.001  0.012   -0.001 -0.000  0.001
 C         -0.000 -0.066 -0.001    0.190 -0.000  0.076   -0.002  0.000 -0.002
 Cl        -0.000  0.002  0.000   -0.002  0.000 -0.010   -0.000 -0.000  0.000
 C         -0.001  0.092  0.001    0.162 -0.002  0.154   -0.002 -0.000 -0.001
 Cl         0.000 -0.004  0.000   -0.043  0.000 -0.034    0.000 -0.000  0.000
 C          0.001 -0.109 -0.002   -0.146 -0.002  0.067    0.001  0.000  0.000
 H         -0.002  0.517  0.009   -0.158 -0.000  0.007    0.002 -0.001  0.004
 C          0.000 -0.050 -0.000    0.017  0.001 -0.097    0.001  0.000 -0.001
 H         -0.005  0.674  0.011    0.261  0.002 -0.024    0.002 -0.000 -0.001
 C          0.000 -0.085 -0.001    0.006  0.002 -0.097    0.000 -0.000 -0.001
 H         -0.000  0.305  0.005   -0.090  0.002 -0.011    0.001  0.000 -0.002
 TransDip  -0.002 -0.086  0.000    0.315 -0.002  0.011    0.033 -0.002  0.165

 Mode:                34                     35                     36
 Frequency:       887.61                 924.02                 991.37
 Force Cnst:      0.6292                 0.6898                 0.7629
 Red. Mass:       1.3554                 1.3712                 1.3174
 IR Active:          YES                    YES                    YES
 IR Intens:        0.022                  0.517                  0.085
 Raman Active:       YES                    YES                    YES
               X      Y      Z        X      Y      Z        X      Y      Z
 C          0.000 -0.000  0.000    0.000 -0.002  0.000   -0.000 -0.002  0.000
 C          0.008 -0.001  0.039    0.001  0.014 -0.001   -0.000  0.004 -0.001
 Cl        -0.001  0.000 -0.003    0.001 -0.002 -0.000    0.000 -0.000  0.000
 C         -0.024  0.002 -0.120    0.006  0.003  0.000    0.002  0.001  0.000
 H          0.142 -0.007  0.701    0.020 -0.006 -0.010    0.007 -0.002 -0.004
 C          0.000  0.000  0.002   -0.000 -0.005 -0.000   -0.000 -0.001  0.000
 Cl        -0.000 -0.000 -0.000    0.000  0.000 -0.000    0.000  0.000  0.000
 C          0.022 -0.001  0.114   -0.006  0.003 -0.000   -0.002  0.001 -0.000
 H         -0.134  0.007 -0.663   -0.021 -0.006  0.010   -0.007 -0.002  0.004
 C         -0.007 -0.000 -0.037   -0.000  0.014  0.001    0.000  0.004  0.001
 Cl         0.001  0.000  0.003   -0.001 -0.002 -0.000   -0.000 -0.000 -0.000
 C         -0.000 -0.000  0.000   -0.000 -0.049 -0.001   -0.000 -0.007 -0.000
 C         -0.000 -0.000 -0.000    0.000  0.004 -0.000    0.000 -0.012 -0.000
 Cl        -0.000 -0.000  0.000   -0.000 -0.000  0.000   -0.000  0.000  0.000
 C         -0.000  0.001 -0.000    0.000  0.030  0.000    0.000 -0.002  0.000
 Cl         0.000 -0.000  0.000   -0.000 -0.003 -0.000   -0.000  0.001 -0.000
 C          0.000 -0.001 -0.000    0.001 -0.121 -0.002   -0.000  0.069  0.001
 H          0.000  0.007  0.000   -0.004  0.698  0.012    0.002 -0.410 -0.007
 C          0.000 -0.001 -0.000   -0.000  0.015  0.000    0.001 -0.125 -0.002
 H         -0.000  0.005  0.000    0.001 -0.107 -0.002   -0.004  0.727  0.012
 C         -0.000  0.002 -0.000   -0.001  0.119  0.002   -0.000  0.087  0.001
 H          0.000 -0.006 -0.000    0.001 -0.683 -0.011    0.001 -0.524 -0.009
 TransDip   0.001 -0.000  0.005    0.000  0.023 -0.000   -0.000 -0.009 -0.000

 Mode:                37                     38                     39
 Frequency:      1032.31                1065.67                1108.78
 Force Cnst:      5.1003                 3.3779                 1.5524
 Red. Mass:       8.1231                 5.0484                 2.1432
 IR Active:          YES                    YES                    YES
 IR Intens:        3.957                 19.322                  3.107
 Raman Active:       YES                    YES                    YES
               X      Y      Z        X      Y      Z        X      Y      Z
 C          0.285 -0.000 -0.050   -0.135  0.000 -0.003    0.021 -0.000  0.006
 C         -0.033  0.125  0.006    0.016 -0.091  0.001    0.025 -0.113 -0.007
 Cl         0.002 -0.008 -0.000   -0.002  0.007 -0.000   -0.003  0.011  0.001
 C         -0.125 -0.246  0.023    0.051  0.131 -0.009   -0.019  0.095  0.004
 H         -0.039 -0.308  0.005   -0.105  0.228  0.020   -0.428  0.336  0.093
 C          0.068 -0.000 -0.013   -0.006 -0.000  0.001    0.034 -0.000 -0.007
 Cl        -0.001 -0.000  0.000   -0.002  0.000  0.000   -0.004  0.000  0.001
 C         -0.123  0.247  0.027    0.050 -0.131 -0.011   -0.019 -0.095  0.002
 H         -0.038  0.308  0.011   -0.107 -0.228  0.016   -0.430 -0.336  0.087
 C         -0.034 -0.125  0.004    0.017  0.091  0.002    0.026  0.113 -0.005
 Cl         0.002  0.008 -0.000   -0.002 -0.007 -0.000   -0.003 -0.011  0.000
 C          0.235  0.001 -0.052   -0.016 -0.002  0.084    0.085  0.001 -0.032
 C         -0.134 -0.004  0.237   -0.016 -0.004  0.303   -0.004 -0.001  0.066
 Cl         0.009  0.000 -0.025    0.009  0.001 -0.038    0.001  0.000 -0.004
 C         -0.245  0.002 -0.194    0.006 -0.001  0.057   -0.058  0.001 -0.093
 Cl         0.025 -0.000  0.023   -0.010  0.000 -0.012    0.006 -0.000  0.010
 C          0.229  0.002 -0.066    0.258  0.001  0.005   -0.064  0.000 -0.048
 H          0.243  0.001  0.003    0.344 -0.004  0.316   -0.138  0.005 -0.343
 C         -0.081 -0.004  0.199    0.057  0.002 -0.113   -0.035 -0.002  0.130
 H         -0.214 -0.002  0.160    0.235  0.004 -0.081    0.021 -0.002  0.158
 C         -0.133  0.002 -0.122   -0.254  0.002 -0.192    0.073  0.001 -0.023
 H         -0.157 -0.001 -0.094   -0.479 -0.001 -0.010    0.284  0.004 -0.213
 TransDip  -0.063 -0.001  0.012   -0.022 -0.002  0.139    0.019 -0.000 -0.053

 Mode:                40                     41                     42
 Frequency:      1139.71                1146.51                1175.31
 Force Cnst:      1.3440                 4.2182                 1.3233
 Red. Mass:       1.7562                 5.4465                 1.6259
 IR Active:          YES                    YES                    YES
 IR Intens:       20.497                 15.793                 16.977
 Raman Active:       YES                    YES                    YES
               X      Y      Z        X      Y      Z        X      Y      Z
 C         -0.081  0.000  0.021   -0.079  0.001  0.023   -0.031  0.000 -0.009
 C          0.017 -0.029 -0.004   -0.156  0.274  0.032   -0.017  0.023  0.006
 Cl        -0.003  0.003  0.001    0.017 -0.029 -0.003    0.001 -0.003 -0.000
 C          0.037 -0.043 -0.008    0.035  0.083 -0.006    0.011  0.007 -0.002
 H          0.381 -0.250 -0.077   -0.076  0.176  0.018    0.051 -0.014 -0.013
 C         -0.123  0.000  0.025    0.342 -0.000 -0.069    0.022  0.000 -0.005
 Cl         0.012 -0.000 -0.002   -0.037  0.000  0.007   -0.003  0.000  0.001
 C          0.037  0.043 -0.007    0.033 -0.083 -0.008    0.010 -0.007 -0.002
 H          0.383  0.250 -0.073   -0.078 -0.176  0.015    0.049  0.014 -0.012
 C          0.017  0.029 -0.004   -0.156 -0.274  0.027   -0.017 -0.023  0.005
 Cl        -0.003 -0.003  0.001    0.017  0.029 -0.003    0.001  0.003 -0.000
 C         -0.039 -0.001  0.017   -0.091 -0.001  0.018    0.005 -0.001  0.053
 C         -0.008 -0.002  0.143   -0.028 -0.002  0.141    0.072  0.001 -0.048
 Cl         0.003  0.000 -0.015    0.004  0.000 -0.015   -0.005 -0.000  0.007
 C          0.028  0.000 -0.007    0.077 -0.001  0.058   -0.062  0.002 -0.148
 Cl        -0.004 -0.000  0.000   -0.008  0.000 -0.006    0.009 -0.000  0.012
 C         -0.041  0.001 -0.058   -0.025  0.001 -0.057   -0.068 -0.000  0.002
 H         -0.137  0.008 -0.487   -0.124  0.008 -0.521   -0.067 -0.001  0.051
 C          0.010 -0.001  0.052    0.016  0.000  0.007    0.074 -0.000  0.043
 H          0.206 -0.000  0.115    0.097  0.000  0.032    0.851  0.000  0.283
 C          0.036  0.001 -0.054    0.040  0.001 -0.042   -0.059 -0.000  0.006
 H          0.308  0.005 -0.313    0.347  0.006 -0.336   -0.283 -0.004  0.215
 TransDip  -0.124 -0.001  0.075    0.118 -0.001  0.047   -0.083  0.002 -0.102

 Mode:                43                     44                     45
 Frequency:      1210.06                1215.81                1283.96
 Force Cnst:      1.3438                 1.3351                11.1825
 Red. Mass:       1.5576                 1.5329                11.5129
 IR Active:          YES                    YES                    YES
 IR Intens:       16.764                 10.466                  6.242
 Raman Active:       YES                    YES                    YES
               X      Y      Z        X      Y      Z        X      Y      Z
 C          0.000  0.126  0.001   -0.068  0.001 -0.000   -0.022  0.525  0.013
 C          0.107 -0.032 -0.021   -0.025  0.007  0.007   -0.285 -0.269  0.052
 Cl        -0.005  0.004  0.001    0.001 -0.002 -0.000   -0.005  0.003  0.001
 C         -0.040 -0.042  0.007    0.023  0.014 -0.004    0.274 -0.180 -0.056
 H         -0.615  0.284  0.127    0.120 -0.039 -0.027    0.116 -0.095 -0.025
 C          0.000 -0.021 -0.000    0.013  0.000 -0.003    0.007  0.402  0.003
 Cl        -0.000 -0.001 -0.000   -0.002  0.000  0.000   -0.001  0.001  0.000
 C          0.039 -0.043 -0.008    0.023 -0.015 -0.004   -0.259 -0.195  0.049
 H          0.616  0.282 -0.122    0.124  0.040 -0.027   -0.020 -0.066  0.004
 C         -0.106 -0.032  0.021   -0.026 -0.008  0.007    0.257 -0.259 -0.052
 Cl         0.005  0.004 -0.001    0.001  0.002 -0.000    0.006  0.004 -0.001
 C          0.000 -0.029 -0.001    0.027 -0.001  0.052    0.023 -0.051 -0.045
 C         -0.000  0.004  0.000    0.104  0.000  0.012    0.026  0.009  0.004
 Cl         0.000 -0.000 -0.000   -0.004 -0.000  0.002    0.000 -0.000  0.001
 C         -0.000  0.001  0.000   -0.020  0.002 -0.124   -0.030  0.003  0.015
 Cl        -0.000 -0.000 -0.000    0.004 -0.000  0.007    0.001 -0.000  0.000
 C          0.000 -0.001 -0.000   -0.046 -0.001  0.042   -0.000 -0.002 -0.018
 H         -0.000  0.003 -0.002    0.095 -0.012  0.727    0.001  0.003 -0.010
 C          0.000  0.001  0.000   -0.050 -0.000  0.020    0.013  0.003  0.015
 H          0.002 -0.002  0.000   -0.289 -0.001 -0.049   -0.070 -0.006 -0.009
 C         -0.000  0.007  0.000    0.008  0.001 -0.050   -0.004  0.014  0.015
 H         -0.002 -0.030  0.002    0.372  0.007 -0.396   -0.053 -0.068  0.062
 TransDip   0.001 -0.131 -0.001   -0.081 -0.000 -0.065   -0.005 -0.080 -0.004

 Mode:                46                     47                     48
 Frequency:      1287.37                1303.18                1397.44
 Force Cnst:      4.9539                 3.2541                 3.5548
 Red. Mass:       5.0733                 3.2521                 3.0896
 IR Active:          YES                    YES                    YES
 IR Intens:        3.673                  0.118                 55.123
 Raman Active:       YES                    YES                    YES
               X      Y      Z        X      Y      Z        X      Y      Z
 C          0.139  0.032 -0.056   -0.140 -0.005  0.030    0.001 -0.108 -0.001
 C          0.064  0.011 -0.009   -0.085 -0.034  0.018   -0.165  0.078  0.033
 Cl        -0.002  0.002  0.000    0.002 -0.001 -0.000    0.005 -0.005 -0.001
 C         -0.032 -0.061  0.008    0.044  0.056 -0.008    0.187  0.027 -0.037
 H         -0.305  0.087  0.058    0.325 -0.097 -0.068   -0.461  0.428  0.097
 C         -0.040  0.024  0.008    0.046 -0.004 -0.009   -0.000 -0.185 -0.002
 Cl         0.005  0.000 -0.001   -0.005  0.000  0.001    0.000  0.007  0.000
 C         -0.063  0.038  0.015    0.048 -0.052 -0.010   -0.186  0.027  0.038
 H         -0.312 -0.096  0.058    0.327  0.099 -0.066    0.464  0.427 -0.089
 C          0.096 -0.042 -0.015   -0.089  0.039  0.020    0.164  0.079 -0.032
 Cl        -0.002 -0.001  0.000    0.002  0.001 -0.000   -0.005 -0.005  0.001
 C         -0.110 -0.008  0.327    0.226 -0.000  0.031   -0.000  0.027  0.001
 C         -0.234  0.000 -0.049   -0.157  0.000 -0.062    0.000 -0.002 -0.001
 Cl        -0.000  0.000 -0.005    0.001 -0.000  0.003   -0.000  0.000  0.000
 C          0.230  0.003 -0.124    0.044  0.001 -0.081   -0.001 -0.001  0.001
 Cl        -0.003  0.000 -0.004    0.002  0.000  0.000    0.000  0.000 -0.000
 C          0.015 -0.003  0.164    0.042 -0.002  0.130    0.000  0.001 -0.000
 H         -0.017 -0.000  0.004   -0.047  0.004 -0.266   -0.000 -0.001 -0.001
 C         -0.127  0.001 -0.104   -0.121 -0.001  0.025    0.000 -0.001 -0.000
 H          0.478  0.002  0.073   -0.207 -0.001  0.005    0.001  0.003 -0.000
 C          0.061  0.003 -0.127    0.142  0.002 -0.099   -0.001 -0.004  0.000
 H          0.266  0.003 -0.334   -0.457 -0.007  0.480    0.002  0.020 -0.002
 TransDip   0.050 -0.007  0.035   -0.010  0.001 -0.004    0.001  0.238  0.002

 Mode:                49                     50                     51
 Frequency:      1433.34                1457.42                1494.58
 Force Cnst:      3.8086                 3.2648                 4.1854
 Red. Mass:       3.1464                 2.6087                 3.1801
 IR Active:          YES                    YES                    YES
 IR Intens:       53.776                 86.241                  3.828
 Raman Active:       YES                    YES                    YES
               X      Y      Z        X      Y      Z        X      Y      Z
 C         -0.023 -0.001  0.038    0.156  0.000 -0.026   -0.175  0.000  0.035
 C          0.032  0.034 -0.010   -0.086 -0.111  0.016    0.032  0.072 -0.005
 Cl        -0.001 -0.001  0.000    0.002  0.004 -0.000   -0.001 -0.003  0.000
 C          0.012 -0.026 -0.004   -0.059  0.083  0.012    0.075 -0.059 -0.016
 H         -0.128  0.053  0.029    0.392 -0.170 -0.080   -0.263  0.133  0.054
 C         -0.033 -0.001  0.007    0.110  0.001 -0.022   -0.088 -0.001  0.018
 Cl         0.002  0.000 -0.000   -0.005 -0.000  0.001    0.003  0.000 -0.001
 C          0.011  0.026 -0.004   -0.059 -0.083  0.011    0.076  0.061 -0.015
 H         -0.126 -0.050  0.028    0.391  0.167 -0.077   -0.265 -0.131  0.052
 C          0.033 -0.034 -0.010   -0.086  0.111  0.018    0.031 -0.072 -0.007
 Cl        -0.001  0.001  0.000    0.002 -0.004 -0.000   -0.001  0.003  0.000
 C         -0.097  0.003 -0.218    0.015  0.001 -0.039    0.198  0.000 -0.022
 C         -0.081 -0.003  0.176   -0.092 -0.000 -0.006   -0.079  0.001 -0.075
 Cl         0.003  0.000 -0.008    0.003  0.000 -0.001    0.003 -0.000  0.003
 C          0.223  0.002 -0.100    0.063 -0.001  0.063   -0.029 -0.002  0.129
 Cl        -0.007 -0.000 -0.000   -0.002  0.000 -0.003   -0.000  0.000 -0.003
 C         -0.082  0.001 -0.062    0.019  0.002 -0.104    0.070  0.002 -0.129
 H          0.064 -0.010  0.639    0.129 -0.005  0.345    0.177 -0.004  0.271
 C         -0.050 -0.001  0.078   -0.085 -0.000 -0.023   -0.161 -0.000 -0.032
 H          0.081 -0.002  0.138    0.473  0.000  0.148    0.570 -0.000  0.192
 C          0.104 -0.000  0.023   -0.028 -0.002  0.094   -0.007 -0.001  0.090
 H         -0.341 -0.008  0.461    0.264  0.003 -0.169    0.336  0.004 -0.209
 TransDip  -0.067 -0.002  0.225    0.295 -0.001  0.036   -0.049 -0.000  0.040

 Mode:                52                     53                     54
 Frequency:      1574.89                1596.97                1610.31
 Force Cnst:     13.5087                 8.7758                11.2756
 Red. Mass:       9.2441                 5.8404                 7.3802
 IR Active:          YES                    YES                    YES
 IR Intens:       76.787                 18.615                 77.879
 Raman Active:       YES                    YES                    YES
               X      Y      Z        X      Y      Z        X      Y      Z
 C         -0.002 -0.374 -0.003    0.010 -0.001  0.018    0.216  0.001 -0.044
 C          0.111  0.233 -0.020   -0.009 -0.001 -0.000   -0.302 -0.074  0.060
 Cl        -0.004  0.000  0.001    0.000  0.000  0.000    0.002  0.003 -0.000
 C          0.124 -0.301 -0.028    0.009 -0.003 -0.003    0.317 -0.102 -0.064
 H         -0.345 -0.059  0.069   -0.009  0.008  0.003   -0.307  0.270  0.064
 C          0.000  0.512  0.005   -0.005  0.001  0.001   -0.174 -0.001  0.035
 Cl         0.000 -0.006 -0.000   -0.000 -0.000  0.000   -0.000 -0.000  0.000
 C         -0.122 -0.299  0.022    0.009  0.002 -0.003    0.319  0.103 -0.063
 H          0.338 -0.063 -0.069   -0.008 -0.008  0.003   -0.310 -0.271  0.060
 C         -0.111  0.233  0.025   -0.009  0.002 -0.000   -0.302  0.074  0.061
 Cl         0.004  0.000 -0.001    0.000 -0.000  0.000    0.002 -0.003 -0.001
 C          0.001  0.029  0.001   -0.062  0.004 -0.263    0.022  0.000 -0.013
 C         -0.000 -0.003 -0.000    0.152 -0.001  0.120   -0.093 -0.000  0.002
 Cl         0.000  0.000  0.000   -0.003 -0.000  0.002    0.001 -0.000  0.001
 C         -0.000 -0.002  0.001   -0.059  0.002 -0.156    0.089  0.001 -0.065
 Cl         0.000  0.000 -0.000   -0.000  0.000 -0.001   -0.001 -0.000  0.001
 C         -0.000  0.001 -0.001    0.152 -0.005  0.363   -0.055 -0.001  0.040
 H          0.001  0.001  0.002   -0.029  0.008 -0.509   -0.082  0.000 -0.045
 C         -0.000 -0.002  0.001   -0.232  0.002 -0.226    0.140  0.001 -0.007
 H          0.000  0.003  0.001    0.422  0.003 -0.049   -0.148  0.001 -0.102
 C          0.001 -0.005 -0.001   -0.006 -0.003  0.201   -0.128 -0.002  0.071
 H         -0.001  0.028  0.001    0.332  0.002 -0.097    0.103  0.002 -0.155
 TransDip  -0.001  0.281  0.003   -0.130  0.001 -0.048   -0.273 -0.001  0.074

 Mode:                55                     56                     57
 Frequency:      1622.42                3183.14                3197.10
 Force Cnst:     10.3614                 6.4905                 6.5819
 Red. Mass:       6.6810                 1.0872                 1.0929
 IR Active:          YES                    YES                    YES
 IR Intens:       22.150                  2.670                  3.544
 Raman Active:       YES                    YES                    YES
               X      Y      Z        X      Y      Z        X      Y      Z
 C          0.140  0.001 -0.029   -0.000 -0.000  0.000   -0.000  0.000 -0.000
 C         -0.099 -0.029  0.019   -0.000 -0.000  0.000    0.000 -0.000 -0.000
 Cl         0.001  0.001 -0.000    0.000 -0.000  0.000   -0.000  0.000 -0.000
 C          0.090 -0.029 -0.018    0.000 -0.000  0.000    0.000  0.000  0.000
 H         -0.084  0.076  0.018    0.000  0.000 -0.000   -0.000 -0.000  0.000
 C         -0.046 -0.001  0.009   -0.000  0.000  0.000   -0.000 -0.000 -0.000
 Cl        -0.001 -0.000  0.000    0.000 -0.000  0.000    0.000 -0.000  0.000
 C          0.091  0.029 -0.018    0.000  0.000  0.000    0.000 -0.000  0.000
 H         -0.085 -0.076  0.016    0.000 -0.000 -0.000   -0.000  0.000  0.000
 C         -0.099  0.028  0.020   -0.000  0.000  0.000    0.000  0.000 -0.000
 Cl         0.001 -0.001 -0.000    0.000  0.000  0.000   -0.000 -0.000 -0.000
 C         -0.247 -0.002  0.099    0.001  0.000 -0.001   -0.001 -0.000  0.002
 C          0.238  0.001  0.002   -0.000  0.000 -0.000    0.001 -0.000  0.000
 Cl        -0.003  0.000 -0.003   -0.000 -0.000  0.000    0.000 -0.000 -0.000
 C         -0.200 -0.003  0.155   -0.000  0.000 -0.000   -0.000  0.000 -0.001
 Cl         0.001  0.000 -0.002    0.000  0.000 -0.000    0.000 -0.000  0.000
 C          0.110  0.002 -0.112   -0.018 -0.000  0.006   -0.035 -0.000  0.010
 H          0.179 -0.001  0.127    0.228  0.002 -0.052    0.416  0.004 -0.094
 C         -0.295 -0.002  0.035    0.017  0.001 -0.060    0.017  0.001 -0.042
 H          0.273 -0.002  0.227   -0.212 -0.013  0.700   -0.152 -0.009  0.485
 C          0.319  0.004 -0.215    0.036 -0.001  0.041   -0.046  0.001 -0.047
 H         -0.334 -0.007  0.414   -0.434  0.007 -0.463    0.511 -0.008  0.539
 TransDip  -0.150  0.000 -0.013    0.042  0.001 -0.032   -0.019  0.001 -0.057

 Mode:                58                     59                     60
 Frequency:      3209.14                3224.24                3226.97
 Force Cnst:      6.6475                 6.6930                 6.7049
 Red. Mass:       1.0955                 1.0927                 1.0928
 IR Active:          YES                    YES                    YES
 IR Intens:        2.293                  2.087                  1.880
 Raman Active:       YES                    YES                    YES
               X      Y      Z        X      Y      Z        X      Y      Z
 C         -0.000 -0.000  0.000    0.000  0.001 -0.000   -0.000  0.000  0.000
 C         -0.000  0.000  0.000    0.004 -0.001 -0.001   -0.000  0.000  0.000
 Cl         0.000 -0.000  0.000   -0.000  0.000  0.000   -0.000  0.000  0.000
 C         -0.000 -0.000  0.000   -0.043 -0.076  0.008    0.002  0.005 -0.000
 H          0.000  0.001 -0.000    0.484  0.864 -0.089   -0.026 -0.047  0.005
 C          0.000  0.000  0.000   -0.002  0.003  0.001    0.003  0.003 -0.001
 Cl        -0.000 -0.000  0.000    0.000 -0.000 -0.000   -0.000 -0.000  0.000
 C         -0.000  0.000  0.000    0.003 -0.004 -0.001    0.042 -0.076 -0.009
 H          0.000 -0.000 -0.000   -0.026  0.047  0.006   -0.479  0.865  0.105
 C         -0.000 -0.000  0.000   -0.000  0.000  0.000   -0.004 -0.001  0.001
 Cl         0.000  0.000  0.000    0.000  0.000 -0.000    0.000  0.000 -0.000
 C          0.000  0.000 -0.001    0.000 -0.000  0.000   -0.000 -0.000 -0.000
 C          0.000  0.000 -0.000   -0.000  0.000  0.000    0.000  0.000 -0.000
 Cl         0.000  0.000  0.000   -0.000 -0.000 -0.000    0.000 -0.000  0.000
 C          0.000  0.000 -0.003   -0.000 -0.000 -0.000    0.000 -0.000  0.000
 Cl         0.000 -0.000  0.000   -0.000 -0.000  0.000    0.000 -0.000 -0.000
 C         -0.076 -0.001  0.015    0.000 -0.000 -0.000   -0.000 -0.000  0.000
 H          0.851  0.008 -0.185   -0.000 -0.000  0.000    0.000 -0.000 -0.000
 C         -0.010 -0.001  0.040    0.000 -0.000 -0.000   -0.000 -0.000  0.000
 H          0.127  0.008 -0.425   -0.000  0.000  0.000    0.000  0.000 -0.000
 C          0.014 -0.000  0.012   -0.000  0.000 -0.000    0.000  0.000  0.000
 H         -0.134  0.002 -0.138    0.000 -0.000  0.000   -0.000 -0.000 -0.000
 TransDip  -0.025 -0.001  0.042    0.020  0.042 -0.005   -0.022  0.038  0.006

 STANDARD THERMODYNAMIC QUANTITIES AT   298.15 K  AND     1.00 ATM

   This Molecule has  0 Imaginary Frequencies
   Zero point vibrational energy:       82.974 kcal/mol

   Atom    1 Element C  Has Mass   12.00000
   Atom    2 Element C  Has Mass   12.00000
   Atom    3 Element Cl Has Mass   34.96885
   Atom    4 Element C  Has Mass   12.00000
   Atom    5 Element H  Has Mass    1.00783
   Atom    6 Element C  Has Mass   12.00000
   Atom    7 Element Cl Has Mass   34.96885
   Atom    8 Element C  Has Mass   12.00000
   Atom    9 Element H  Has Mass    1.00783
   Atom   10 Element C  Has Mass   12.00000
   Atom   11 Element Cl Has Mass   34.96885
   Atom   12 Element C  Has Mass   12.00000
   Atom   13 Element C  Has Mass   12.00000
   Atom   14 Element Cl Has Mass   34.96885
   Atom   15 Element C  Has Mass   12.00000
   Atom   16 Element Cl Has Mass   34.96885
   Atom   17 Element C  Has Mass   12.00000
   Atom   18 Element H  Has Mass    1.00783
   Atom   19 Element C  Has Mass   12.00000
   Atom   20 Element H  Has Mass    1.00783
   Atom   21 Element C  Has Mass   12.00000
   Atom   22 Element H  Has Mass    1.00783
   Molecular Mass:   323.883400 amu
   Principal axes and moments of inertia in amu*Bohr^2:
                             1           2           3
    Eigenvalues --     3506.94801 10258.77015 11042.39329
          X               0.99993     0.00020    -0.01186
          Y              -0.00022     1.00000    -0.00140
          Z               0.01186     0.00141     0.99993
   Rotational Symmetry Number is   1
   The Molecule is an Asymmetric Top
   Translational Enthalpy:        0.889 kcal/mol
   Rotational Enthalpy:           0.889 kcal/mol
   Vibrational Enthalpy:         90.809 kcal/mol
   gas constant (RT):             0.592 kcal/mol
   Translational Entropy:        43.221  cal/mol.K
   Rotational Entropy:           34.340  cal/mol.K
   Vibrational Entropy:          52.164  cal/mol.K

   Total Enthalpy:               93.179 kcal/mol
   Total Entropy:               129.724  cal/mol.K

 ======================================================================

 STANDARD THERMODYNAMIC QUANTITIES FOR ANHARMONIC VIBRATION -- TOSH

   Zero point vibrational energy: ************ kcal/mol

   Vibrational Enthalpy:       Infinity kcal/mol
   Vibrational Entropy:             NaN  cal/mol.K

   Total Enthalpy:             Infinity kcal/mol
   Total Entropy:                   NaN  cal/mol.K

 ======================================================================

 STANDARD THERMODYNAMIC QUANTITIES FOR ANHARMONIC VIBRATION -- VPT2

   Zero point vibrational energy: ************ kcal/mol

   Vibrational Enthalpy:       Infinity kcal/mol
   Vibrational Entropy:             NaN  cal/mol.K

   Total Enthalpy:             Infinity kcal/mol
   Total Entropy:                   NaN  cal/mol.K

 ======================================================================

Archival summary:
1\1\november\FREQ\ProcedureUnspecified\BasisUnspecified\l5125\taweetha\ThuJan1603:57:262020ThuJan1603:57:262020\0\\#,FREQ,ProcedureUnspecified,BasisUnspecified,\\0,1\Cl\C,1,1.7459\C,2,1.39943,1,120.594\C,3,1.3923,2,120.202,1,179.833,0\H,4,1.08233,3,119.115,2,-179.893,0\C,4,1.38979,3,119.891,2,0.0671282,0\H,6,1.08335,4,119.744,3,-179.94,0\C,6,1.39039,4,120.079,3,-0.0534041,0\H,8,1.08335,6,120.297,4,-179.871,0\C,8,1.39594,6,120.756,4,0.00528556,0\C,10,1.49202,8,119.629,6,-179.622,0\C,11,1.40177,10,121.948,8,-89.9134,0\C,12,1.39101,11,122.661,10,179.134,0\H,13,1.08089,12,120.528,11,179.871,0\C,13,1.38889,12,118.396,11,0,0\C,15,1.38886,13,121.51,12,-0.100775,0\H,16,1.08058,15,121.045,13,179.982,0\C,16,1.39065,15,118.39,13,0.0710157,0\Cl,3,1.74829,2,121.248,1,-0.0496753,0\Cl,15,1.75275,13,119.274,12,179.947,0\Cl,12,1.75314,11,119.678,10,-1.18718,0\Cl,18,1.75398,16,117.634,15,179.783,0\\\@

 Total job time:  13794.95s(wall), 13794.64s(cpu) 
 Thu Jan 16 03:57:26 2020

        *************************************************************
        *                                                           *
        *  Thank you very much for using Q-Chem.  Have a nice day.  *
        *                                                           *
        *************************************************************
