# Supplementary material for: Quantum Chemical Investigation of Polychlorinated Dibenzodioxins, Dibenzofurans and Biphenyls: Relative Stability and Planarity Analysis
Source: Molecules. 2020 Dec 3;25(23):5697. doi: 10.3390/molecules25235697 (PMC7730433; doi:10.3390/molecules25235697)
Supplement: Supplementary file 1 [file molecules-25-05697-s001.zip › PCB/B3LYP/ClHClHClClHClHCl.out]

                  Welcome to Q-Chem
     A Quantum Leap Into The Future Of Chemistry


 Q-Chem 5.2 (devel), Q-Chem, Inc., Pleasanton, CA (2019)

 Yihan Shao,  Zhengting Gan,  E. Epifanovsky,  A. T. B. Gilbert,  M. Wormit,  
 J. Kussmann,  A. W. Lange,  A. Behn,  Jia Deng,  Xintian Feng,  D. Ghosh,  
 M. Goldey,  P. R. Horn,  L. D. Jacobson,  I. Kaliman,  T. Kus,  A. Landau,  
 Jie Liu,  E. I. Proynov,  R. M. Richard,  R. P. Steele,  E. J. Sundstrom,  
 H. L. Woodcock III,  P. M. Zimmerman,  D. Zuev,  B. Albrecht,  E. Alguire,  
 S. A. Baeppler,  D. Barton,  Z. Benda,  Y. A. Bernard,  E. J. Berquist,  
 K. B. Bravaya,  H. Burton,  D. Casanova,  Chun-Min Chang,  Yunqing Chen,  
 A. Chien,  K. D. Closser,  M. P. Coons,  S. Coriani,  S. Dasgupta,  
 A. L. Dempwolff,  M. Diedenhofen,  Hainam Do,  R. G. Edgar,  Po-Tung Fang,  
 S. Faraji,  S. Fatehi,  Qingguo Feng,  K. D. Fenk,  J. Fosso-Tande,  
 J. Gayvert,  Qinghui Ge,  A. Ghysels,  G. Gidofalvi,  J. Gomes,  
 J. Gonthier,  A. Gunina,  D. Hait,  M. W. D. Hanson-Heine,  
 P. H. P. Harbach,  A. W. Hauser,  M. F. Herbst,  J. E. Herr,  
 E. G. Hohenstein,  Z. C. Holden,  Kerwin Hui,  B. C. Huynh,  T.-C. Jagau,  
 Hyunjun Ji,  B. Kaduk,  K. Khistyaev,  Jaehoon Kim,  P. Klunzinger,  K. Koh,  
 D. Kosenkov,  L. Koulias,  T. Kowalczyk,  C. M. Krauter,  A. Kunitsa,  
 Ka Un Lao,  A. Laurent,  K. V. Lawler,  Joonho Lee,  D. Lefrancois,  
 S. Lehtola,  D. S. Levine,  Yi-Pei Li,  You-Sheng Lin,  Fenglai Liu,  
 E. Livshits,  A. Luenser,  P. Manohar,  E. Mansoor,  S. F. Manzer,  
 Shan-Ping Mao,  Yuezhi Mao,  N. Mardirossian,  A. V. Marenich,  
 T. Markovich,  L. A. Martinez-Martinez,  S. A. Maurer,  N. J. Mayhall,  
 S. C. McKenzie,  J.-M. Mewes,  P. Morgante,  A. F. Morrison,  
 J. W. Mullinax,  K. Nanda,  T. S. Nguyen-Beck,  R. Olivares-Amaya,  
 J. A. Parkhill,  Zheng Pei,  T. M. Perrine,  F. Plasser,  P. Pokhilko,  
 S. Prager,  A. Prociuk,  E. Ramos,  D. R. Rehn,  F. Rob,  M. Scheurer,  
 M. Schneider,  N. Sergueev,  S. M. Sharada,  S. Sharma,  D. W. Small,  
 T. Stauch,  T. Stein,  Yu-Chuan Su,  A. J. W. Thom,  A. Tkatchenko,  
 T. Tsuchimochi,  N. M. Tubman,  L. Vogt,  M. L. Vidal,  O. Vydrov,  
 M. A. Watson,  J. Wenzel,  M. de Wergifosse,  T. A. Wesolowski,  A. White,  
 J. Witte,  A. Yamada,  Jun Yang,  K. Yao,  S. Yeganeh,  S. R. Yost,  
 Zhi-Qiang You,  A. Zech,  Igor Ying Zhang,  Xing Zhang,  Yan Zhao,  
 Ying Zhu,  B. R. Brooks,  G. K. L. Chan,  C. J. Cramer,  M. S. Gordon,  
 W. J. Hehre,  A. Klamt,  M. W. Schmidt,  C. D. Sherrill,  D. G. Truhlar,  
 A. Aspuru-Guzik,  R. Baer,  A. T. Bell,  N. A. Besley,  Jeng-Da Chai,  
 A. E. DePrince, III,  R. A. DiStasio Jr.,  A. Dreuw,  B. D. Dunietz,  
 T. R. Furlani,  Chao-Ping Hsu,  Yousung Jung,  Jing Kong,  D. S. Lambrecht,  
 WanZhen Liang,  C. Ochsenfeld,  V. A. Rassolov,  L. V. Slipchenko,  
 J. E. Subotnik,  T. Van Voorhis,  J. M. Herbert,  A. I. Krylov,  
 P. M. W. Gill,  M. Head-Gordon

 Contributors to earlier versions of Q-Chem not listed above: 
 R. D. Adamson,  B. Austin,  J. Baker,  G. J. O. Beran,  K. Brandhorst,  
 S. T. Brown,  E. F. C. Byrd,  A. K. Chakraborty,  C.-L. Cheng,  
 Siu Hung Chien,  D. M. Chipman,  D. L. Crittenden,  H. Dachsel,  
 R. J. Doerksen,  A. D. Dutoi,  L. Fusti-Molnar,  W. A. Goddard III,  
 A. Golubeva-Zadorozhnaya,  S. R. Gwaltney,  G. Hawkins,  A. Heyden,  
 S. Hirata,  G. Kedziora,  F. J. Keil,  C. Kelley,  Jihan Kim,  R. A. King,  
 R. Z. Khaliullin,  P. P. Korambath,  W. Kurlancheek,  A. M. Lee,  M. S. Lee,  
 S. V. Levchenko,  Ching Yeh Lin,  D. Liotard,  R. C. Lochan,  I. Lotan,  
 P. E. Maslen,  N. Nair,  D. P. O'Neill,  D. Neuhauser,  E. Neuscamman,  
 C. M. Oana,  R. Olson,  B. Peters,  R. Peverati,  P. A. Pieniazek,  
 Y. M. Rhee,  J. Ritchie,  M. A. Rohrdanz,  E. Rosta,  N. J. Russ,  
 H. F. Schaefer III,  N. E. Schultz,  N. Shenvi,  A. C. Simmonett,  A. Sodt,  
 D. Stuck,  K. S. Thanthiriwatte,  V. Vanovschi,  Tao Wang,  A. Warshel,  
 C. F. Williams,  Q. Wu,  X. Xu,  W. Zhang

 Please cite Q-Chem as follows:
 Y. Shao et al., Mol. Phys. 113, 184-215 (2015)
 DOI: 10.1080/00268976.2014.952696

 Q-Chem 5.2.1 for Intel X86 EM64T Linux

 Parts of Q-Chem use Armadillo 8.300.2 (Tropical Shenanigans).
 http://arma.sourceforge.net/

 Q-Chem begins on Wed Jan 15 20:16:20 2020  

Host: 
0

     Scratch files written to /scratch/taweetham/qchem25851//
NAlpha2: 178
NElect   178
Mult     1

 Q-Chem warning in module libgen/rem_setup.C, line 2168:

 Setting Thresh to 1e-14


Checking the input file for inconsistencies... 	...done.

--------------------------------------------------------------
User input:
--------------------------------------------------------------
$MOLECULE
0 1
C 
C  1 1.394960
Cl  2 CCl 1 119.528007
C  2 1.386606 1 120.846377 3 178.766605 0
H  4 CH 2 119.698148 1 -179.612229 0
C  4 1.387279 2 120.235871 1 -0.083363 0
Cl  6 CCl 4 120.254637 2 -179.958574 0
C  6 1.387279 4 119.490737 2 0.041992 0
H  8 CH 6 120.064298 4 179.568218 0
C  8 1.386606 6 120.235863 4 0.041336 0
Cl  10 CCl 8 119.614146 6 178.681836 0
C  1 1.488550 2 120.827489 3 1.275929 0
C  12 1.394960 1 120.827496 2 44.635695 0
Cl  13 CCl 12 119.528011 1 1.275194 0
C  13 1.386606 12 120.846392 1 -179.957497 0
H  15 CH 13 119.698155 12 -179.612829 0
C  15 1.387278 13 120.235860 12 -0.083872 0
Cl  17 CCl 15 120.254633 13 -179.958492 0
C  17 1.387279 15 119.490737 13 0.041666 0
H  19 CH 17 120.064293 15 179.568399 0
C  19 1.386606 17 120.235874 15 0.041790 0
Cl  21 CCl 19 119.614152 17 178.681599 0

CH=1.08273
CCl=1.75400
$END

$REM
   JOB_TYPE	OPTIMIZATION
   BASIS	6-311++G**
   METHOD	B3LYP
   SYM_IGNORE	TRUE
   SCF_GUESS_ALWAYS     TRUE
   SYM_IGNORE   TRUE
   S2THRESH     15
   THRESH       15
$END

--------------------------------------------------------------
 ----------------------------------------------------------------
             Standard Nuclear Orientation (Angstroms)
    I     Atom           X                Y                Z
 ----------------------------------------------------------------
    1      C       0.0000000000     0.0000000000     0.0000000000
    2      C       0.0000000000     0.0000000000     1.3949600000
    3      Cl      1.5261815140     0.0000000000     2.2594170471
    4      C      -1.1901880373     0.0256249026     2.1059255403
    5      H      -1.1683702292     0.0315218534     3.1884196336
    6      C      -2.4041742747     0.0535064326     1.4351028665
    7      Cl     -3.9099833729     0.0870232313     2.3339530118
    8      C      -2.4180259722     0.0546630380     0.0478935036
    9      H      -3.3603520375     0.0692493833    -0.4851290834
   10      C      -1.2274122092     0.0272853135    -0.6622934626
   11      Cl     -1.2645630159    -0.0058824468    -2.4155862839
   12      C       1.2779219872    -0.0284629571    -0.7628147595
   13      C       2.3095886281    -0.8932703637    -0.3971844912
   14      Cl      2.0841394724    -1.9836059182     0.9581225060
   15      C       3.5004827568    -0.9194878930    -1.1069450245
   16      H       4.2865586447    -1.6026019117    -0.8107285686
   17      C       3.6821124948    -0.0819958503    -2.1978886372
   18      Cl      5.1879324501    -0.1155248115    -3.0967201401
   19      C       2.6636000698     0.7822218600    -2.5724593424
   20      H       2.7980411655     1.4448431951    -3.4181323354
   21      C       1.4736782845     0.8090230106    -1.8610916159
   22      Cl      0.2100943914     1.9325319622    -2.3275671039
 ----------------------------------------------------------------
 Nuclear Repulsion Energy =        2110.61771488 hartrees
 There are       89 alpha and       89 beta electrons
 Requested basis set is 6-311++G(d,p)
 There are 170 shells and 472 basis functions

 Total QAlloc Memory Limit   2000 MB
 Mega-Array Size       188 MB
 MEM_STATIC part       192 MB
 A cutoff of  1.0D-15 yielded  11034 shell pairs
 There are     93295 function pairs (    100368 Cartesian)
 Smallest overlap matrix eigenvalue = 2.33E-07
 Linear dependence detected in AO basis
 Number of orthogonalized atomic orbitals = 467
 Maximum deviation from orthogonality = 6.234E-10

 Scale SEOQF with 1.000000e-02/1.000000e-01/1.000000e-01

 Standard Electronic Orientation quadrupole field applied
 Nucleus-field energy     =    -0.0000000625 hartrees
 Guess from superposition of atomic densities
 Warning:  Energy on first SCF cycle will be non-variational
 SAD guess density has 178.000000 electrons

 -----------------------------------------------------------------------
  General SCF calculation program by
  Eric Jon Sundstrom, Paul Horn, Yuezhi Mao, Dmitri Zuev, Alec White,
  David Stuck, Shaama M.S., Shane Yost, Joonho Lee, David Small,
  Daniel Levine, Susi Lehtola, Hugh Burton, Evgeny Epifanovsky,
  Bang C. Huynh
 -----------------------------------------------------------------------
 Exchange:     0.2000 Hartree-Fock + 0.0800 Slater + 0.7200 B88
 Correlation:  0.1900 VWN1RPA + 0.8100 LYP
 Using SG-1 standard quadrature grid
 A restricted SCF calculation will be
 performed using DIIS
 SCF converges when DIIS error is below 1.0e-08
 ---------------------------------------
  Cycle       Energy         DIIS error
 ---------------------------------------
    1   -3225.6362439499      2.88e-02  
    2   -3220.8755089427      2.32e-03  
    3   -3220.7882344172      2.85e-03  
    4   -3221.0172776619      4.51e-04  
    5   -3221.0222998417      1.70e-04  
    6   -3221.0228947611      7.78e-05  
    7   -3221.0230381258      2.67e-05  
    8   -3221.0230553516      1.01e-05  
    9   -3221.0230583651      1.39e-06  
   10   -3221.0230584145      4.45e-07  
   11   -3221.0230584195      1.19e-07  
   12   -3221.0230584199      5.21e-08  
   13   -3221.0230584198      1.29e-08  
   14   -3221.0230584200      3.90e-09  Convergence criterion met
 ---------------------------------------
 SCF time:   CPU 734.82s  wall 735.00s 
 SCF   energy in the final basis set =    -3221.0230584200
 Total energy in the final basis set =    -3221.0230584200

 --------------------------------------------------------------

                    Orbital Energies (a.u.)
 --------------------------------------------------------------

 Alpha MOs
 -- Occupied --
********-101.5776-101.5678-101.5678-101.5678-101.5678 -10.2719 -10.2719
-10.2719 -10.2719 -10.2704 -10.2704 -10.2348 -10.2345 -10.2174 -10.2174
-10.2174 -10.2174  -9.4920  -9.4920  -9.4849  -9.4849  -9.4849  -9.4849
 -7.2568  -7.2568  -7.2495  -7.2494  -7.2493  -7.2491  -7.2468  -7.2468
 -7.2463  -7.2462  -7.2395  -7.2395  -7.2394  -7.2394  -7.2391  -7.2390
 -7.2389  -7.2389  -0.9645  -0.9342  -0.9253  -0.9078  -0.8878  -0.8809
 -0.8541  -0.8268  -0.8039  -0.7738  -0.7627  -0.7440  -0.6545  -0.6544
 -0.6300  -0.6167  -0.5656  -0.5487  -0.5223  -0.5207  -0.4982  -0.4836
 -0.4726  -0.4688  -0.4668  -0.4548  -0.4516  -0.4388  -0.4335  -0.4149
 -0.4073  -0.4060  -0.4053  -0.3863  -0.3845  -0.3526  -0.3430  -0.3411
 -0.3401  -0.3328  -0.3301  -0.3058  -0.2957  -0.2904  -0.2641  -0.2638
 -0.2433
 -- Virtual --
 -0.0741  -0.0586  -0.0541  -0.0352  -0.0327  -0.0298  -0.0084   0.0013
  0.0028   0.0070   0.0087   0.0118   0.0129   0.0195   0.0322   0.0420
  0.0448   0.0515   0.0516   0.0598   0.0667   0.0681   0.0745   0.0772
  0.0832   0.0846   0.0851   0.0944   0.0956   0.0970   0.0980   0.1014
  0.1068   0.1114   0.1123   0.1147   0.1186   0.1191   0.1219   0.1245
  0.1258   0.1310   0.1312   0.1327   0.1382   0.1400   0.1438   0.1450
  0.1530   0.1547   0.1645   0.1693   0.1752   0.1757   0.1814   0.1894
  0.1901   0.1911   0.1992   0.2035   0.2066   0.2127   0.2145   0.2181
  0.2210   0.2222   0.2268   0.2338   0.2383   0.2482   0.2513   0.2535
  0.2566   0.2573   0.2624   0.2656   0.2691   0.2718   0.2722   0.2751
  0.2780   0.2881   0.2898   0.2958   0.2996   0.3009   0.3084   0.3090
  0.3110   0.3164   0.3165   0.3196   0.3405   0.3587   0.3630   0.3759
  0.3834   0.3959   0.3994   0.4120   0.4386   0.4459   0.4480   0.4505
  0.4565   0.4594   0.4677   0.4684   0.4761   0.4858   0.4916   0.4951
  0.4987   0.5134   0.5158   0.5230   0.5337   0.5391   0.5488   0.5503
  0.5566   0.5657   0.5681   0.5702   0.5909   0.5942   0.5955   0.5986
  0.6010   0.6044   0.6167   0.6190   0.6298   0.6298   0.6319   0.6402
  0.6610   0.6655   0.6719   0.6797   0.6813   0.6932   0.6991   0.7199
  0.7310   0.7356   0.7620   0.7709   0.7874   0.7927   0.7977   0.8129
  0.8178   0.8200   0.8341   0.8354   0.8355   0.8383   0.8442   0.8473
  0.8501   0.8527   0.8544   0.8550   0.8736   0.8739   0.8780   0.8898
  0.9076   0.9077   0.9113   0.9228   0.9274   0.9304   0.9321   0.9341
  0.9428   0.9548   0.9559   0.9577   0.9589   0.9779   0.9819   0.9844
  0.9855   0.9973   1.0079   1.0312   1.0349   1.0400   1.0644   1.0649
  1.0689   1.0774   1.1198   1.1219   1.1295   1.1639   1.1764   1.1862
  1.1920   1.1930   1.2278   1.2559   1.2589   1.2664   1.2705   1.2868
  1.2915   1.3069   1.3107   1.3256   1.3290   1.3300   1.3629   1.3667
  1.3867   1.4521   1.4730   1.5030   1.5159   1.5380   1.5509   1.5608
  1.5720   1.5849   1.5883   1.6065   1.6081   1.6082   1.6248   1.6818
  1.6820   1.7205   1.7218   1.7753   1.7812   1.7913   1.8461   1.8648
  1.8778   1.8792   1.8838   1.8902   1.8985   1.9395   1.9538   1.9554
  1.9563   1.9602   1.9629   1.9845   2.0626   2.0689   2.0705   2.0827
  2.0872   2.1265   2.1464   2.1899   2.1931   2.2092   2.2232   2.2514
  2.2636   2.2639   2.2949   2.3106   2.3225   2.3304   2.3381   2.3685
  2.3894   2.4044   2.4293   2.4420   2.4664   2.4763   2.4938   2.5302
  2.5308   2.5362   2.5407   2.5662   2.5663   2.5749   2.6118   2.6155
  2.6257   2.6545   2.6693   2.6932   2.7147   2.7246   2.7272   2.7348
  2.7395   2.7506   2.7518   2.7715   2.7928   2.8034   2.8265   2.8283
  2.8930   2.8935   2.9220   2.9602   3.0611   3.0720   3.0778   3.1469
  3.1565   3.1637   3.1778   3.2509   3.2510   3.2539   3.2612   3.3515
  3.3585   3.4084   3.4717   3.5562   3.6225   3.7142   3.7256   3.7683
  3.8045   3.9496   3.9985   4.0742   4.0806   4.3955   4.8137   4.8256
  9.7602   9.7687   9.8253   9.8393   9.8529   9.8627  23.3432  23.5204
 23.8573  23.8577  23.8585  23.8610  23.9587  24.0488  24.0500  24.0572
 24.1103  24.1175  25.7083  25.7341  25.8141  25.8144  26.0783  26.0817
 26.1096  26.1746  26.2630  26.4434  26.4763  26.5745  26.6147  26.6221
 26.6751  26.8056  26.9049  26.9117 215.7529 215.7607 215.8283 215.8393
215.8712 215.8872
 --------------------------------------------------------------

          Ground-State Mulliken Net Atomic Charges

     Atom                 Charge (a.u.)
  ----------------------------------------
      1 C                    -0.466842
      2 C                    -0.342146
      3 Cl                    0.412239
      4 C                    -0.286272
      5 H                     0.227653
      6 C                    -0.009832
      7 Cl                    0.472585
      8 C                    -0.283172
      9 H                     0.227566
     10 C                    -0.348326
     11 Cl                    0.409846
     12 C                    -0.482940
     13 C                    -0.356436
     14 Cl                    0.410770
     15 C                    -0.277497
     16 H                     0.227994
     17 C                    -0.014588
     18 Cl                    0.472847
     19 C                    -0.281746
     20 H                     0.227837
     21 C                    -0.351401
     22 Cl                    0.411860
  ----------------------------------------
  Sum of atomic charges =     0.000000

 -----------------------------------------------------------------
                    Cartesian Multipole Moments
 -----------------------------------------------------------------
    Charge (ESU x 10^10)
                -0.0000
    Dipole Moment (Debye)
         X       0.0007      Y       0.0008      Z       0.0004
       Tot       0.0011
    Quadrupole Moments (Debye-Ang)
        XX    -143.2944     XY      -1.6602     YY    -148.3104
        XZ       0.5142     YZ      -2.6068     ZZ    -142.6069
    Octopole Moments (Debye-Ang^2)
       XXX    -276.4865    XXY      -2.1498    XYY     -92.5162
       YYY       6.1986    XXZ      53.7363    XYZ      -2.2170
       YYZ      55.4337    XZZ     -91.9106    YZZ       6.2278
       ZZZ     165.9593
    Hexadecapole Moments (Debye-Ang^3)
      XXXX   -5964.5990   XXXY     179.7519   XXYY   -1148.2692
      XYYY     223.7870   YYYY    -893.0007   XXXZ    1197.5641
      XXYZ      70.7792   XYYZ     389.5968   YYYZ     253.4163
      XXZZ   -1596.4345   XYZZ      84.9445   YYZZ    -735.9943
      XZZZ    1139.2856   YZZZ     211.7957   ZZZZ   -3467.6313
 -----------------------------------------------------------------
 Calculating analytic gradient of the SCF energy
 Gradient of SCF Energy
            1           2           3           4           5           6
    1  -0.0229308   0.0033185   0.0317672  -0.0003377  -0.0003684  -0.0066547
    2   0.0004297  -0.0038755  -0.0743225   0.0003040  -0.0002360   0.0001287
    3   0.0136228  -0.0051136  -0.0484317  -0.0164027   0.0003462   0.0041148
            7           8           9          10          11          12
    1  -0.0030033   0.0143036  -0.0006612   0.0061817   0.0603243   0.0229484
    2   0.0000991  -0.0006195   0.0002514   0.0036785   0.0722727  -0.0006011
    3   0.0019298   0.0080616   0.0000777  -0.0007417  -0.0061909  -0.0136847
           13          14          15          16          17          18
    1  -0.0043045  -0.0267903  -0.0119740   0.0006369   0.0067013   0.0030757
    2   0.0048247   0.0700601   0.0100324  -0.0000129  -0.0000600  -0.0000598
    3   0.0034470   0.0569521  -0.0048712  -0.0000136  -0.0039741  -0.0018077
           19          20          21          22
    1  -0.0019885   0.0003577  -0.0055469  -0.0650551
    2  -0.0098278   0.0000322  -0.0044897  -0.0680087
    3   0.0131025  -0.0005794   0.0024159  -0.0022591
 Max gradient component =       7.432E-02
 RMS gradient           =       2.411E-02
 Gradient time:  CPU 269.74 s  wall 269.75 s
 Geometry Optimization Parameters
   NAtoms,    NIC,     NZ,  NCons,   NDum,   NFix, NCnnct, MaxDiis
       22     171      22       0       0       0       0       0


** GEOMETRY OPTIMIZATION IN DELOCALIZED INTERNAL COORDINATES **
   Searching for a Minimum

   Optimization Cycle:   1

                       Coordinates (Angstroms)
     ATOM                X               Y               Z
      1  C         0.0000000000    0.0000000000    0.0000000000
      2  C         0.0000000000    0.0000000000    1.3949600000
      3  Cl        1.5261815140    0.0000000000    2.2594170471
      4  C        -1.1901880373    0.0256249026    2.1059255403
      5  H        -1.1683702292    0.0315218534    3.1884196336
      6  C        -2.4041742747    0.0535064326    1.4351028665
      7  Cl       -3.9099833729    0.0870232313    2.3339530118
      8  C        -2.4180259722    0.0546630380    0.0478935036
      9  H        -3.3603520375    0.0692493833   -0.4851290834
     10  C        -1.2274122092    0.0272853135   -0.6622934626
     11  Cl       -1.2645630159   -0.0058824468   -2.4155862839
     12  C         1.2779219872   -0.0284629571   -0.7628147595
     13  C         2.3095886281   -0.8932703637   -0.3971844912
     14  Cl        2.0841394724   -1.9836059182    0.9581225060
     15  C         3.5004827568   -0.9194878930   -1.1069450245
     16  H         4.2865586447   -1.6026019117   -0.8107285686
     17  C         3.6821124948   -0.0819958503   -2.1978886372
     18  Cl        5.1879324501   -0.1155248115   -3.0967201401
     19  C         2.6636000698    0.7822218600   -2.5724593424
     20  H         2.7980411655    1.4448431951   -3.4181323354
     21  C         1.4736782845    0.8090230106   -1.8610916159
     22  Cl        0.2100943914    1.9325319622   -2.3275671039
   Point Group: c1    Number of degrees of freedom:    60


   Energy is  -3221.023058420


 Attempting to generate delocalized internal coordinates
 Initial Hessian constructed with Jon Baker's OPTIMIZE code

 60 Hessian modes will be used to form the next step
  Hessian Eigenvalues:
     0.016314    0.017505    0.019761    0.020575    0.020682    0.021678
     0.022463    0.022739    0.023494    0.024090    0.024090    0.024114
     0.024114    0.024135    0.024135    0.024142    0.024142    0.055130
     0.085078    0.101101    0.107998    0.159994    0.159994    0.159995
     0.159995    0.215084    0.220884    0.226910    0.230749    0.235233
     0.235527    0.237468    0.239574    0.249984    0.249999    0.250000
     0.250000    0.287279    0.287916    0.290147    0.292865    0.301033
     0.301033    0.315932    0.356665    0.356665    0.356665    0.356665
     0.400955    0.407747    0.417324    0.424173    0.456877    0.458339
     0.466602    0.468828    0.478201    0.478202    0.479142    0.479142

 Minimum search - taking simple RFO step
 Searching for Lamda that Minimizes Along All modes
 Value Taken    Lamda =  -0.09146144
 Calculated Step too Large.  Step scaled by  0.445416
 Step Taken.  Stepsize is  0.300000

                             Maximum     Tolerance    Cnvgd?
         Gradient           0.111873      0.000300      NO
         Displacement       0.252754      0.001200      NO
         Energy change     *********      0.000001      NO


 New Cartesian Coordinates Obtained by Inverse Iteration

 Displacement from previous Coordinates is:  0.279038
 ----------------------------------------------------------------
             Standard Nuclear Orientation (Angstroms)
    I     Atom           X                Y                Z
 ----------------------------------------------------------------
    1      C      -0.0018850471     0.0003667633     0.0013195820
    2      C      -0.0150785961     0.0161584636     1.4031801439
    3      Cl      1.4941946911     0.0390176622     2.2856364542
    4      C      -1.2041494729     0.0399758472     2.1176963497
    5      H      -1.1822973265     0.0578003826     3.1998843510
    6      C      -2.4155198451     0.0535374262     1.4418187142
    7      Cl     -3.9198013558     0.0864297260     2.3390683248
    8      C      -2.4351971646     0.0409295006     0.0549026552
    9      H      -3.3774444197     0.0433019371    -0.4778701981
   10      C      -1.2420763165     0.0122406324    -0.6524411260
   11      Cl     -1.3041759601    -0.0425720841    -2.3990405753
   12      C       1.2800879196    -0.0282109280    -0.7639434217
   13      C       2.3183627402    -0.9036730936    -0.4159919489
   14      Cl      2.1073644151    -2.0146742672     0.9174519752
   15      C       3.5116957884    -0.9316626119    -1.1230605912
   16      H       4.2929770299    -1.6230510467    -0.8343627853
   17      C       3.6934087285    -0.0824768718    -2.2048275577
   18      Cl      5.1972124342    -0.1163871365    -3.1028412140
   19      C       2.6836781872     0.7936467582    -2.5751377887
   20      H       2.8226552029     1.4643164438    -3.4133569506
   21      C       1.4950719664     0.8191132657    -1.8600263287
   22      Cl      0.2581791114     1.9625352613    -2.3288048036
 ----------------------------------------------------------------
 Nuclear Repulsion Energy =        2100.05760810 hartrees
 There are       89 alpha and       89 beta electrons
 Applying Cartesian multipole field
    Component          Value
    ---------          -----
     (2,0,0)        1.00000E-12
     (0,2,0)        2.00000E-11
     (0,0,2)       -3.00000E-11
 Nucleus-field energy     =    -0.0000000623 hartrees
 Requested basis set is 6-311++G(d,p)
 There are 170 shells and 472 basis functions
 A cutoff of  1.0D-15 yielded  11010 shell pairs
 There are     93047 function pairs (    100104 Cartesian)
 Smallest overlap matrix eigenvalue = 2.41E-07
 Linear dependence detected in AO basis
 Number of orthogonalized atomic orbitals = 467
 Maximum deviation from orthogonality = 3.514E-10
 Guess from superposition of atomic densities
 Warning:  Energy on first SCF cycle will be non-variational
 SAD guess density has 178.000000 electrons

 -----------------------------------------------------------------------
  General SCF calculation program by
  Eric Jon Sundstrom, Paul Horn, Yuezhi Mao, Dmitri Zuev, Alec White,
  David Stuck, Shaama M.S., Shane Yost, Joonho Lee, David Small,
  Daniel Levine, Susi Lehtola, Hugh Burton, Evgeny Epifanovsky,
  Bang C. Huynh
 -----------------------------------------------------------------------
 Exchange:     0.2000 Hartree-Fock + 0.0800 Slater + 0.7200 B88
 Correlation:  0.1900 VWN1RPA + 0.8100 LYP
 Using SG-1 standard quadrature grid
 A restricted SCF calculation will be
 performed using DIIS
 SCF converges when DIIS error is below 1.0e-08
 ---------------------------------------
  Cycle       Energy         DIIS error
 ---------------------------------------
    1   -3225.5565872878      2.87e-02  
    2   -3220.9137437099      2.29e-03  
    3   -3220.8328345229      2.79e-03  
    4   -3221.0521585887      4.44e-04  
    5   -3221.0568725356      1.83e-04  
    6   -3221.0575046231      9.91e-05  
    7   -3221.0577550069      2.98e-05  
    8   -3221.0577778053      8.53e-06  
    9   -3221.0577799255      1.25e-06  
   10   -3221.0577799646      3.95e-07  
   11   -3221.0577799685      1.07e-07  
   12   -3221.0577799688      4.74e-08  
   13   -3221.0577799688      1.34e-08  
   14   -3221.0577799688      5.31e-09  Convergence criterion met
 ---------------------------------------
 SCF time:   CPU 745.24s  wall 746.00s 
 SCF   energy in the final basis set =    -3221.0577799688
 Total energy in the final basis set =    -3221.0577799688

 --------------------------------------------------------------

                    Orbital Energies (a.u.)
 --------------------------------------------------------------

 Alpha MOs
 -- Occupied --
********-101.5772-101.5683-101.5683-101.5683-101.5683 -10.2726 -10.2726
-10.2726 -10.2726 -10.2703 -10.2703 -10.2372 -10.2369 -10.2172 -10.2172
-10.2172 -10.2172  -9.4916  -9.4916  -9.4850  -9.4850  -9.4850  -9.4850
 -7.2564  -7.2564  -7.2497  -7.2496  -7.2495  -7.2494  -7.2465  -7.2464
 -7.2460  -7.2459  -7.2397  -7.2397  -7.2396  -7.2396  -7.2392  -7.2391
 -7.2390  -7.2390  -0.9610  -0.9346  -0.9199  -0.9068  -0.8894  -0.8848
 -0.8494  -0.8280  -0.8029  -0.7714  -0.7628  -0.7434  -0.6535  -0.6509
 -0.6292  -0.6171  -0.5649  -0.5476  -0.5225  -0.5208  -0.4972  -0.4840
 -0.4701  -0.4685  -0.4657  -0.4539  -0.4497  -0.4332  -0.4320  -0.4147
 -0.4073  -0.4063  -0.4016  -0.3862  -0.3831  -0.3513  -0.3418  -0.3412
 -0.3410  -0.3316  -0.3296  -0.3101  -0.2951  -0.2876  -0.2753  -0.2635
 -0.2508
 -- Virtual --
 -0.0750  -0.0582  -0.0535  -0.0337  -0.0311  -0.0301  -0.0083   0.0014
  0.0050   0.0087   0.0099   0.0126   0.0137   0.0195   0.0323   0.0426
  0.0447   0.0509   0.0522   0.0600   0.0661   0.0691   0.0747   0.0771
  0.0832   0.0846   0.0857   0.0949   0.0955   0.0967   0.0978   0.1012
  0.1080   0.1113   0.1117   0.1147   0.1188   0.1189   0.1214   0.1252
  0.1256   0.1307   0.1310   0.1325   0.1377   0.1394   0.1439   0.1450
  0.1537   0.1547   0.1642   0.1691   0.1741   0.1747   0.1798   0.1893
  0.1897   0.1900   0.1983   0.2025   0.2047   0.2100   0.2143   0.2178
  0.2219   0.2224   0.2259   0.2335   0.2378   0.2468   0.2508   0.2517
  0.2576   0.2589   0.2603   0.2652   0.2683   0.2705   0.2715   0.2754
  0.2780   0.2878   0.2898   0.2943   0.2962   0.2986   0.3092   0.3095
  0.3102   0.3158   0.3165   0.3168   0.3419   0.3601   0.3607   0.3796
  0.3810   0.3965   0.3985   0.4128   0.4392   0.4466   0.4475   0.4503
  0.4566   0.4617   0.4685   0.4687   0.4755   0.4855   0.4964   0.4983
  0.5018   0.5132   0.5189   0.5205   0.5322   0.5374   0.5476   0.5507
  0.5562   0.5584   0.5657   0.5663   0.5832   0.5962   0.5967   0.5987
  0.6046   0.6053   0.6133   0.6163   0.6259   0.6286   0.6322   0.6398
  0.6620   0.6641   0.6712   0.6781   0.6834   0.6944   0.6997   0.7166
  0.7266   0.7312   0.7656   0.7894   0.7913   0.8056   0.8104   0.8145
  0.8229   0.8240   0.8357   0.8357   0.8373   0.8374   0.8443   0.8470
  0.8498   0.8499   0.8561   0.8567   0.8746   0.8780   0.8802   0.8910
  0.9082   0.9123   0.9134   0.9224   0.9229   0.9247   0.9313   0.9370
  0.9445   0.9519   0.9550   0.9565   0.9571   0.9773   0.9818   0.9822
  0.9883   0.9926   1.0014   1.0287   1.0316   1.0337   1.0503   1.0628
  1.0704   1.0718   1.1126   1.1176   1.1195   1.1656   1.1754   1.1866
  1.1872   1.1919   1.2277   1.2529   1.2560   1.2571   1.2660   1.2838
  1.2931   1.3014   1.3130   1.3169   1.3244   1.3306   1.3562   1.3629
  1.3872   1.4506   1.4707   1.5000   1.5147   1.5367   1.5444   1.5562
  1.5700   1.5755   1.5848   1.6024   1.6054   1.6059   1.6195   1.6801
  1.6826   1.7181   1.7204   1.7772   1.7870   1.7909   1.8430   1.8627
  1.8741   1.8776   1.8828   1.8915   1.8974   1.9336   1.9510   1.9513
  1.9519   1.9575   1.9617   1.9783   2.0612   2.0673   2.0686   2.0838
  2.0869   2.1217   2.1431   2.1910   2.2014   2.2253   2.2349   2.2573
  2.2634   2.2635   2.2968   2.3094   2.3196   2.3306   2.3414   2.3657
  2.3763   2.4027   2.4250   2.4386   2.4481   2.4820   2.4852   2.5234
  2.5339   2.5345   2.5364   2.5563   2.5662   2.5719   2.6107   2.6110
  2.6270   2.6506   2.6694   2.6881   2.7147   2.7199   2.7250   2.7255
  2.7342   2.7493   2.7520   2.7720   2.7903   2.8012   2.8212   2.8252
  2.8867   2.8873   2.9169   2.9580   3.0563   3.0683   3.0734   3.1397
  3.1514   3.1541   3.1732   3.2428   3.2492   3.2497   3.2542   3.3443
  3.3539   3.4039   3.4661   3.5563   3.6201   3.7098   3.7217   3.7641
  3.8009   3.9379   3.9943   4.0751   4.0823   4.3999   4.8069   4.8230
  9.7565   9.7691   9.8068   9.8183   9.8572   9.8657  23.3462  23.5146
 23.8467  23.8512  23.8554  23.8565  23.9392  24.0371  24.0466  24.0479
 24.1071  24.1119  25.7679  25.7909  25.8146  25.8171  26.0714  26.0825
 26.1123  26.1650  26.2687  26.3835  26.4339  26.5036  26.6097  26.6208
 26.6479  26.7843  26.8683  26.8836 215.7490 215.7611 215.8069 215.8162
215.8731 215.8874
 --------------------------------------------------------------

          Ground-State Mulliken Net Atomic Charges

     Atom                 Charge (a.u.)
  ----------------------------------------
      1 C                    -0.386118
      2 C                    -0.387409
      3 Cl                    0.400085
      4 C                    -0.272743
      5 H                     0.228630
      6 C                    -0.003059
      7 Cl                    0.470337
      8 C                    -0.271430
      9 H                     0.228565
     10 C                    -0.393756
     11 Cl                    0.397925
     12 C                    -0.403842
     13 C                    -0.401141
     14 Cl                    0.398933
     15 C                    -0.263175
     16 H                     0.228946
     17 C                    -0.007909
     18 Cl                    0.470586
     19 C                    -0.266130
     20 H                     0.228813
     21 C                    -0.396715
     22 Cl                    0.400604
  ----------------------------------------
  Sum of atomic charges =     0.000000

 -----------------------------------------------------------------
                    Cartesian Multipole Moments
 -----------------------------------------------------------------
    Charge (ESU x 10^10)
                -0.0000
    Dipole Moment (Debye)
         X       0.0009      Y       0.0006      Z       0.0007
       Tot       0.0013
    Quadrupole Moments (Debye-Ang)
        XX    -143.2970     XY      -1.4887     YY    -147.8844
        XZ       0.4032     YZ      -2.3327     ZZ    -142.7402
    Octopole Moments (Debye-Ang^2)
       XXX    -277.0832    XXY      -2.6245    XYY     -91.4999
       YYY       6.1231    XXZ      53.0662    XYZ      -2.5060
       YYZ      54.8563    XZZ     -92.0379    YZZ       6.7627
       ZZZ     167.0522
    Hexadecapole Moments (Debye-Ang^3)
      XXXX   -6011.2601   XXXY     176.1998   XXYY   -1156.5090
      XYYY     218.4092   YYYY    -908.0615   XXXZ    1214.6244
      XXYZ      69.4695   XYYZ     393.8943   YYYZ     243.8729
      XXZZ   -1605.6983   XYZZ      86.2335   YYZZ    -739.4214
      XZZZ    1156.2033   YZZZ     207.7240   ZZZZ   -3476.9835
 -----------------------------------------------------------------
 Calculating analytic gradient of the SCF energy
 Gradient of SCF Energy
            1           2           3           4           5           6
    1  -0.0160571   0.0023195   0.0220143   0.0000128  -0.0003820  -0.0050567
    2   0.0003079  -0.0029936  -0.0539138  -0.0000104  -0.0001480   0.0000822
    3   0.0095294  -0.0006516  -0.0356909  -0.0116439   0.0005302   0.0030942
            7           8           9          10          11          12
    1  -0.0016709   0.0102828  -0.0007592   0.0016998   0.0438299   0.0160937
    2   0.0000636  -0.0002125   0.0001678   0.0028570   0.0524724  -0.0004498
    3   0.0010995   0.0055113   0.0000419  -0.0018968  -0.0033132  -0.0095305
           13          14          15          16          17          18
    1  -0.0007952  -0.0192310  -0.0085688   0.0007039   0.0050768   0.0017256
    2   0.0017764   0.0515528   0.0071765  -0.0001570  -0.0000408  -0.0000237
    3   0.0032621   0.0403860  -0.0031244  -0.0000463  -0.0030274  -0.0010132
           19          20          21          22
    1  -0.0017415   0.0004216  -0.0035256  -0.0463927
    2  -0.0070199   0.0001701  -0.0015144  -0.0501427
    3   0.0091946  -0.0006229  -0.0007329  -0.0013550
 Max gradient component =       5.391E-02
 RMS gradient           =       1.743E-02
 Gradient time:  CPU 279.08 s  wall 279.10 s
 Geometry Optimization Parameters
   NAtoms,    NIC,     NZ,  NCons,   NDum,   NFix, NCnnct, MaxDiis
       22     171      22       0       0       0       0       0

 Cartesian Hessian Update
 Hessian updated using BFGS update


** GEOMETRY OPTIMIZATION IN DELOCALIZED INTERNAL COORDINATES **
   Searching for a Minimum

   Optimization Cycle:   2

                       Coordinates (Angstroms)
     ATOM                X               Y               Z
      1  C        -0.0018850471    0.0003667633    0.0013195820
      2  C        -0.0150785961    0.0161584636    1.4031801439
      3  Cl        1.4941946911    0.0390176622    2.2856364542
      4  C        -1.2041494729    0.0399758472    2.1176963497
      5  H        -1.1822973265    0.0578003826    3.1998843510
      6  C        -2.4155198451    0.0535374262    1.4418187142
      7  Cl       -3.9198013558    0.0864297260    2.3390683248
      8  C        -2.4351971646    0.0409295006    0.0549026552
      9  H        -3.3774444197    0.0433019371   -0.4778701981
     10  C        -1.2420763165    0.0122406324   -0.6524411260
     11  Cl       -1.3041759601   -0.0425720841   -2.3990405753
     12  C         1.2800879196   -0.0282109280   -0.7639434217
     13  C         2.3183627402   -0.9036730936   -0.4159919489
     14  Cl        2.1073644151   -2.0146742672    0.9174519752
     15  C         3.5116957884   -0.9316626119   -1.1230605912
     16  H         4.2929770299   -1.6230510467   -0.8343627853
     17  C         3.6934087285   -0.0824768718   -2.2048275577
     18  Cl        5.1972124342   -0.1163871365   -3.1028412140
     19  C         2.6836781872    0.7936467582   -2.5751377887
     20  H         2.8226552029    1.4643164438   -3.4133569506
     21  C         1.4950719664    0.8191132657   -1.8600263287
     22  Cl        0.2581791114    1.9625352613   -2.3288048036
   Point Group: c1    Number of degrees of freedom:    60


   Energy is  -3221.057779969

 Hessian updated using BFGS update

 58 Hessian modes will be used to form the next step
  Hessian Eigenvalues:
     0.016314    0.017505    0.019839    0.020575    0.020682    0.021678
     0.022495    0.022739    0.023494    0.024090    0.024090    0.024114
     0.024114    0.024135    0.024135    0.024142    0.024142    0.055130
     0.082924    0.101100    0.125304    0.159994    0.159995    0.159995
     0.160018    0.215085    0.225139    0.226910    0.230749    0.234029
     0.235527    0.237468    0.239573    0.249984    0.249999    0.250000
     0.250000    0.287916    0.289010    0.290147    0.292865    0.301033
     0.301184    0.316219    0.356664    0.356675    0.402320    0.407747
     0.417325    0.424172    0.456877    0.458339    0.466602    0.469494
     0.478201    0.478202    0.479040    0.479142

 Minimum search - taking simple RFO step
 Searching for Lamda that Minimizes Along All modes
 Value Taken    Lamda =  -0.05332166
 Calculated Step too Large.  Step scaled by  0.542220
 Step Taken.  Stepsize is  0.300000

                             Maximum     Tolerance    Cnvgd?
         Gradient           0.081882      0.000300      NO
         Displacement       0.258473      0.001200      NO
         Energy change     -0.034722      0.000001      NO


 New Cartesian Coordinates Obtained by Inverse Iteration

 Displacement from previous Coordinates is:  0.277082
 ----------------------------------------------------------------
             Standard Nuclear Orientation (Angstroms)
    I     Atom           X                Y                Z
 ----------------------------------------------------------------
    1      C      -0.0003528138     0.0008577856     0.0005075980
    2      C      -0.0230207489     0.0369387430     1.4057864856
    3      Cl      1.4737004887     0.0880545044     2.3023809177
    4      C      -1.2104858242     0.0599372425     2.1249842622
    5      H      -1.1871869703     0.0933703733     3.2060378191
    6      C      -2.4194735007     0.0532424223     1.4442329965
    7      Cl     -3.9230619173     0.0848910375     2.3404424226
    8      C      -2.4450187092     0.0212976590     0.0575638854
    9      H      -3.3859804571     0.0074007998    -0.4756424119
   10      C      -1.2486630307    -0.0072232561    -0.6461586285
   11      Cl     -1.3308776774    -0.0890571225    -2.3879707374
   12      C       1.2788092333    -0.0278244021    -0.7632123938
   13      C       2.3173723688    -0.9162846288    -0.4336208807
   14      Cl      2.1131243648    -2.0508512239     0.8768609793
   15      C       3.5133134369    -0.9477032042    -1.1380804911
   16      H       4.2871164508    -1.6498934954    -0.8584365759
   17      C       3.6974123139    -0.0829164617    -2.2073283929
   18      Cl      5.2001149418    -0.1172193775    -3.1049152147
   19      C       2.6985304775     0.8090371270    -2.5700359000
   20      H       2.8422522071     1.4904019046    -3.3977000271
   21      C       1.5109686438     0.8316573401    -1.8512278645
   22      Cl      0.2986694327     1.9985482632    -2.3152145878
 ----------------------------------------------------------------
 Nuclear Repulsion Energy =        2092.37710111 hartrees
 There are       89 alpha and       89 beta electrons
 Applying Cartesian multipole field
    Component          Value
    ---------          -----
     (2,0,0)        1.00000E-12
     (0,2,0)        2.00000E-11
     (0,0,2)       -3.00000E-11
 Nucleus-field energy     =    -0.0000000617 hartrees
 Requested basis set is 6-311++G(d,p)
 There are 170 shells and 472 basis functions
 A cutoff of  1.0D-15 yielded  11008 shell pairs
 There are     93033 function pairs (    100086 Cartesian)
 Smallest overlap matrix eigenvalue = 2.37E-07
 Linear dependence detected in AO basis
 Number of orthogonalized atomic orbitals = 467
 Maximum deviation from orthogonality = 3.401E-10
 Guess from superposition of atomic densities
 Warning:  Energy on first SCF cycle will be non-variational
 SAD guess density has 178.000000 electrons

 -----------------------------------------------------------------------
  General SCF calculation program by
  Eric Jon Sundstrom, Paul Horn, Yuezhi Mao, Dmitri Zuev, Alec White,
  David Stuck, Shaama M.S., Shane Yost, Joonho Lee, David Small,
  Daniel Levine, Susi Lehtola, Hugh Burton, Evgeny Epifanovsky,
  Bang C. Huynh
 -----------------------------------------------------------------------
 Exchange:     0.2000 Hartree-Fock + 0.0800 Slater + 0.7200 B88
 Correlation:  0.1900 VWN1RPA + 0.8100 LYP
 Using SG-1 standard quadrature grid
 A restricted SCF calculation will be
 performed using DIIS
 SCF converges when DIIS error is below 1.0e-08
 ---------------------------------------
  Cycle       Energy         DIIS error
 ---------------------------------------
    1   -3225.5046129633      2.85e-02  
    2   -3220.9404478070      2.27e-03  
    3   -3220.8637523567      2.75e-03  
    4   -3221.0768794955      4.39e-04  
    5   -3221.0813589055      1.91e-04  
    6   -3221.0820469284      1.07e-04  
    7   -3221.0823465112      2.83e-05  
    8   -3221.0823667973      8.18e-06  
    9   -3221.0823687381      1.14e-06  
   10   -3221.0823687712      3.53e-07  
   11   -3221.0823687743      9.97e-08  
   12   -3221.0823687746      4.86e-08  
   13   -3221.0823687745      1.66e-08  
   14   -3221.0823687745      6.01e-09  Convergence criterion met
 ---------------------------------------
 SCF time:   CPU 738.24s  wall 738.00s 
 SCF   energy in the final basis set =    -3221.0823687745
 Total energy in the final basis set =    -3221.0823687745

 --------------------------------------------------------------

                    Orbital Energies (a.u.)
 --------------------------------------------------------------

 Alpha MOs
 -- Occupied --
********-101.5767-101.5691-101.5690-101.5690-101.5690 -10.2732 -10.2732
-10.2732 -10.2732 -10.2704 -10.2704 -10.2383 -10.2380 -10.2172 -10.2172
-10.2172 -10.2171  -9.4913  -9.4912  -9.4855  -9.4854  -9.4854  -9.4854
 -7.2560  -7.2560  -7.2501  -7.2501  -7.2500  -7.2498  -7.2461  -7.2461
 -7.2456  -7.2455  -7.2401  -7.2401  -7.2400  -7.2400  -7.2396  -7.2395
 -7.2395  -7.2394  -0.9590  -0.9351  -0.9160  -0.9061  -0.8905  -0.8877
 -0.8460  -0.8290  -0.8029  -0.7697  -0.7632  -0.7432  -0.6528  -0.6488
 -0.6290  -0.6174  -0.5651  -0.5467  -0.5227  -0.5213  -0.4965  -0.4847
 -0.4685  -0.4684  -0.4653  -0.4531  -0.4483  -0.4326  -0.4266  -0.4149
 -0.4078  -0.4063  -0.3984  -0.3861  -0.3818  -0.3497  -0.3417  -0.3409
 -0.3407  -0.3306  -0.3294  -0.3146  -0.2950  -0.2853  -0.2846  -0.2631
 -0.2564
 -- Virtual --
 -0.0756  -0.0582  -0.0534  -0.0329  -0.0323  -0.0283  -0.0082   0.0015
  0.0064   0.0096   0.0107   0.0130   0.0144   0.0192   0.0325   0.0429
  0.0443   0.0502   0.0527   0.0602   0.0656   0.0697   0.0751   0.0767
  0.0831   0.0846   0.0862   0.0951   0.0954   0.0956   0.0987   0.1008
  0.1088   0.1108   0.1118   0.1146   0.1188   0.1189   0.1209   0.1255
  0.1257   0.1305   0.1306   0.1326   0.1371   0.1386   0.1439   0.1451
  0.1541   0.1549   0.1637   0.1687   0.1728   0.1737   0.1781   0.1883
  0.1889   0.1905   0.1977   0.2015   0.2031   0.2088   0.2140   0.2168
  0.2216   0.2236   0.2257   0.2336   0.2377   0.2457   0.2500   0.2502
  0.2585   0.2589   0.2611   0.2648   0.2675   0.2695   0.2715   0.2754
  0.2787   0.2872   0.2890   0.2940   0.2944   0.2962   0.3097   0.3099
  0.3114   0.3143   0.3158   0.3167   0.3433   0.3590   0.3604   0.3800
  0.3821   0.3971   0.3983   0.4134   0.4414   0.4468   0.4473   0.4504
  0.4549   0.4654   0.4690   0.4704   0.4751   0.4862   0.4957   0.4983
  0.5078   0.5144   0.5184   0.5202   0.5316   0.5344   0.5458   0.5479
  0.5525   0.5571   0.5639   0.5670   0.5765   0.5955   0.5962   0.5991
  0.6064   0.6085   0.6101   0.6164   0.6245   0.6269   0.6327   0.6405
  0.6622   0.6637   0.6699   0.6760   0.6845   0.6954   0.6994   0.7146
  0.7230   0.7283   0.7678   0.7899   0.7902   0.8114   0.8226   0.8256
  0.8276   0.8279   0.8371   0.8374   0.8380   0.8445   0.8456   0.8469
  0.8477   0.8500   0.8590   0.8593   0.8739   0.8816   0.8821   0.8946
  0.9077   0.9148   0.9174   0.9184   0.9208   0.9240   0.9302   0.9416
  0.9462   0.9509   0.9553   0.9557   0.9566   0.9779   0.9804   0.9830
  0.9872   0.9910   0.9976   1.0216   1.0236   1.0319   1.0388   1.0603
  1.0659   1.0781   1.1048   1.1094   1.1181   1.1653   1.1750   1.1827
  1.1880   1.1904   1.2281   1.2453   1.2508   1.2572   1.2633   1.2818
  1.2941   1.2995   1.3091   1.3130   1.3224   1.3333   1.3521   1.3576
  1.3880   1.4535   1.4714   1.4982   1.5139   1.5361   1.5400   1.5523
  1.5688   1.5693   1.5816   1.6003   1.6026   1.6038   1.6161   1.6783
  1.6832   1.7160   1.7208   1.7801   1.7917   1.7918   1.8407   1.8624
  1.8693   1.8773   1.8820   1.8939   1.8985   1.9300   1.9484   1.9495
  1.9501   1.9534   1.9636   1.9745   2.0594   2.0661   2.0668   2.0841
  2.0873   2.1174   2.1415   2.1880   2.2143   2.2269   2.2619   2.2632
  2.2637   2.2655   2.2968   2.3098   2.3214   2.3336   2.3516   2.3559
  2.3567   2.4009   2.4204   2.4235   2.4556   2.4727   2.4966   2.5178
  2.5316   2.5328   2.5376   2.5500   2.5673   2.5679   2.6070   2.6107
  2.6289   2.6478   2.6705   2.6872   2.7126   2.7180   2.7186   2.7228
  2.7340   2.7484   2.7532   2.7735   2.7884   2.8002   2.8182   2.8233
  2.8825   2.8840   2.9170   2.9591   3.0564   3.0659   3.0715   3.1343
  3.1475   3.1476   3.1707   3.2356   3.2477   3.2483   3.2510   3.3407
  3.3503   3.4017   3.4649   3.5582   3.6182   3.7070   3.7192   3.7606
  3.7967   3.9308   3.9956   4.0769   4.0852   4.4045   4.7989   4.8198
  9.7516   9.7692   9.7975   9.8084   9.8576   9.8648  23.3491  23.5150
 23.8403  23.8474  23.8548  23.8567  23.9305  24.0264  24.0444  24.0456
 24.1046  24.1093  25.8136  25.8151  25.8452  25.8735  26.0642  26.0767
 26.1167  26.1493  26.2703  26.2981  26.4090  26.4387  26.6056  26.6178
 26.6523  26.7638  26.8420  26.8663 215.7441 215.7611 215.7967 215.8071
215.8706 215.8829
 --------------------------------------------------------------

          Ground-State Mulliken Net Atomic Charges

     Atom                 Charge (a.u.)
  ----------------------------------------
      1 C                    -0.316757
      2 C                    -0.426257
      3 Cl                    0.379926
      4 C                    -0.251296
      5 H                     0.229956
      6 C                    -0.001559
      7 Cl                    0.470163
      8 C                    -0.251116
      9 H                     0.229915
     10 C                    -0.433399
     11 Cl                    0.378145
     12 C                    -0.335923
     13 C                    -0.439546
     14 Cl                    0.379319
     15 C                    -0.240051
     16 H                     0.230243
     17 C                    -0.006777
     18 Cl                    0.470444
     19 C                    -0.241584
     20 H                     0.230131
     21 C                    -0.435473
     22 Cl                    0.381497
  ----------------------------------------
  Sum of atomic charges =     0.000000

 -----------------------------------------------------------------
                    Cartesian Multipole Moments
 -----------------------------------------------------------------
    Charge (ESU x 10^10)
                 0.0000
    Dipole Moment (Debye)
         X       0.0016      Y       0.0000      Z       0.0013
       Tot       0.0020
    Quadrupole Moments (Debye-Ang)
        XX    -143.3285     XY      -1.3385     YY    -147.5185
        XZ       0.3197     YZ      -2.0934     ZZ    -142.8713
    Octopole Moments (Debye-Ang^2)
       XXX    -277.7189    XXY      -3.1375    XYY     -90.5136
       YYY       6.0406    XXZ      52.4335    XYZ      -2.8143
       YYZ      54.2995    XZZ     -92.1803    YZZ       7.3246
       ZZZ     168.1470
    Hexadecapole Moments (Debye-Ang^3)
      XXXX   -6033.5332   XXXY     170.7377   XXYY   -1161.2201
      XYYY     210.8239   YYYY    -929.4517   XXXZ    1226.7518
      XXYZ      67.2398   XYYZ     396.1518   YYYZ     231.7399
      XXZZ   -1608.7563   XYZZ      86.5767   YYZZ    -741.4499
      XZZZ    1167.9019   YZZZ     201.0006   ZZZZ   -3472.6126
 -----------------------------------------------------------------
 Calculating analytic gradient of the SCF energy
 Gradient of SCF Energy
            1           2           3           4           5           6
    1  -0.0088328   0.0017948   0.0141045   0.0001786  -0.0002253  -0.0033099
    2   0.0001496  -0.0024448  -0.0391470  -0.0001637  -0.0001023   0.0000319
    3   0.0052671   0.0007762  -0.0258494  -0.0067447   0.0003171   0.0020097
            7           8           9          10          11          12
    1  -0.0006977   0.0060504  -0.0004404   0.0001969   0.0307958   0.0088920
    2   0.0000299   0.0000403   0.0001087   0.0023455   0.0381273  -0.0002442
    3   0.0004803   0.0030437   0.0000333  -0.0020604  -0.0008310  -0.0052323
           13          14          15          16          17          18
    1   0.0003501  -0.0128735  -0.0049920   0.0004096   0.0033224   0.0007275
    2   0.0006244   0.0381073   0.0042089  -0.0000895  -0.0000346   0.0000083
    3   0.0028843   0.0279271  -0.0016098  -0.0000350  -0.0019918  -0.0004306
           19          20          21          22
    1  -0.0012383   0.0002519  -0.0024691  -0.0319955
    2  -0.0040964   0.0001115  -0.0004143  -0.0371568
    3   0.0052611  -0.0003553  -0.0016354  -0.0012241
 Max gradient component =       3.915E-02
 RMS gradient           =       1.235E-02
 Gradient time:  CPU 266.57 s  wall 266.58 s
 Geometry Optimization Parameters
   NAtoms,    NIC,     NZ,  NCons,   NDum,   NFix, NCnnct, MaxDiis
       22     171      22       0       0       0       0       0

 Cartesian Hessian Update
 Hessian updated using BFGS update


** GEOMETRY OPTIMIZATION IN DELOCALIZED INTERNAL COORDINATES **
   Searching for a Minimum

   Optimization Cycle:   3

                       Coordinates (Angstroms)
     ATOM                X               Y               Z
      1  C        -0.0003528138    0.0008577856    0.0005075980
      2  C        -0.0230207489    0.0369387430    1.4057864856
      3  Cl        1.4737004887    0.0880545044    2.3023809177
      4  C        -1.2104858242    0.0599372425    2.1249842622
      5  H        -1.1871869703    0.0933703733    3.2060378191
      6  C        -2.4194735007    0.0532424223    1.4442329965
      7  Cl       -3.9230619173    0.0848910375    2.3404424226
      8  C        -2.4450187092    0.0212976590    0.0575638854
      9  H        -3.3859804571    0.0074007998   -0.4756424119
     10  C        -1.2486630307   -0.0072232561   -0.6461586285
     11  Cl       -1.3308776774   -0.0890571225   -2.3879707374
     12  C         1.2788092333   -0.0278244021   -0.7632123938
     13  C         2.3173723688   -0.9162846288   -0.4336208807
     14  Cl        2.1131243648   -2.0508512239    0.8768609793
     15  C         3.5133134369   -0.9477032042   -1.1380804911
     16  H         4.2871164508   -1.6498934954   -0.8584365759
     17  C         3.6974123139   -0.0829164617   -2.2073283929
     18  Cl        5.2001149418   -0.1172193775   -3.1049152147
     19  C         2.6985304775    0.8090371270   -2.5700359000
     20  H         2.8422522071    1.4904019046   -3.3977000271
     21  C         1.5109686438    0.8316573401   -1.8512278645
     22  Cl        0.2986694327    1.9985482632   -2.3152145878
   Point Group: c1    Number of degrees of freedom:    60


   Energy is  -3221.082368774

 Hessian updated using BFGS update

 59 Hessian modes will be used to form the next step
  Hessian Eigenvalues:
     0.016314    0.017505    0.019809    0.020575    0.020682    0.021678
     0.022489    0.022739    0.023494    0.024090    0.024090    0.024114
     0.024114    0.024135    0.024135    0.024142    0.024142    0.055130
     0.072302    0.101101    0.107652    0.159994    0.159995    0.159995
     0.160009    0.215085    0.226018    0.226931    0.230751    0.235377
     0.235532    0.237468    0.239575    0.249984    0.249999    0.250000
     0.250001    0.287916    0.289797    0.290147    0.292865    0.301033
     0.301438    0.316462    0.356664    0.356665    0.356681    0.402770
     0.407748    0.417324    0.424172    0.456878    0.458339    0.466602
     0.470248    0.478201    0.478202    0.479013    0.479142

 Minimum search - taking simple RFO step
 Searching for Lamda that Minimizes Along All modes
 Value Taken    Lamda =  -0.03734927
 Calculated Step too Large.  Step scaled by  0.543379
 Step Taken.  Stepsize is  0.300000

                             Maximum     Tolerance    Cnvgd?
         Gradient           0.058903      0.000300      NO
         Displacement       0.257667      0.001200      NO
         Energy change     -0.024589      0.000001      NO


 New Cartesian Coordinates Obtained by Inverse Iteration

 Displacement from previous Coordinates is:  0.307605
 ----------------------------------------------------------------
             Standard Nuclear Orientation (Angstroms)
    I     Atom           X                Y                Z
 ----------------------------------------------------------------
    1      C       0.0011478875     0.0014283027    -0.0001759340
    2      C      -0.0274958976     0.0620197827     1.4059747681
    3      Cl      1.4627111657     0.1449420928     2.3107178375
    4      C      -1.2138683108     0.0849636141     2.1287587956
    5      H      -1.1895712708     0.1373798119     3.2084453919
    6      C      -2.4210413654     0.0529566627     1.4452340293
    7      Cl     -3.9248404733     0.0833952122     2.3411071317
    8      C      -2.4504383715    -0.0035749675     0.0593404488
    9      H      -3.3902051295    -0.0372093560    -0.4738162996
   10      C      -1.2513967827    -0.0311414991    -0.6415877872
   11      Cl     -1.3447911380    -0.1443102317    -2.3809781753
   12      C       1.2774089318    -0.0273715148    -0.7624608165
   13      C       2.3108980027    -0.9315618864    -0.4519257570
   14      Cl      2.1044048197    -2.0909676155     0.8360842873
   15      C       3.5086053556    -0.9661667075    -1.1549692089
   16      H       4.2737356994    -1.6813198520    -0.8869693107
   17      C       3.6988534719    -0.0832467360    -2.2083616091
   18      Cl      5.2014522200    -0.1180201458    -3.1060789376
   19      C       2.7120014854     0.8270305608    -2.5586822784
   20      H       2.8622545817     1.5211982703    -3.3736112815
   21      C       1.5248040538     0.8471225170    -1.8374735994
   22      Cl      0.3326337748     2.0391157153    -2.2893184346
 ----------------------------------------------------------------
 Nuclear Repulsion Energy =        2086.10054179 hartrees
 There are       89 alpha and       89 beta electrons
 Applying Cartesian multipole field
    Component          Value
    ---------          -----
     (2,0,0)        1.00000E-12
     (0,2,0)        2.00000E-11
     (0,0,2)       -3.00000E-11
 Nucleus-field energy     =    -0.0000000609 hartrees
 Requested basis set is 6-311++G(d,p)
 There are 170 shells and 472 basis functions
 A cutoff of  1.0D-15 yielded  11000 shell pairs
 There are     92993 function pairs (    100038 Cartesian)
 Smallest overlap matrix eigenvalue = 2.30E-07
 Linear dependence detected in AO basis
 Number of orthogonalized atomic orbitals = 467
 Maximum deviation from orthogonality = 3.840E-10
 Guess from superposition of atomic densities
 Warning:  Energy on first SCF cycle will be non-variational
 SAD guess density has 178.000000 electrons

 -----------------------------------------------------------------------
  General SCF calculation program by
  Eric Jon Sundstrom, Paul Horn, Yuezhi Mao, Dmitri Zuev, Alec White,
  David Stuck, Shaama M.S., Shane Yost, Joonho Lee, David Small,
  Daniel Levine, Susi Lehtola, Hugh Burton, Evgeny Epifanovsky,
  Bang C. Huynh
 -----------------------------------------------------------------------
 Exchange:     0.2000 Hartree-Fock + 0.0800 Slater + 0.7200 B88
 Correlation:  0.1900 VWN1RPA + 0.8100 LYP
 Using SG-1 standard quadrature grid
 A restricted SCF calculation will be
 performed using DIIS
 SCF converges when DIIS error is below 1.0e-08
 ---------------------------------------
  Cycle       Energy         DIIS error
 ---------------------------------------
    1   -3225.4611717088      2.84e-02  
    2   -3220.9591637874      2.26e-03  
    3   -3220.8853189251      2.73e-03  
    4   -3221.0943277812      4.33e-04  
    5   -3221.0986183898      1.95e-04  
    6   -3221.0993319500      1.09e-04  
    7   -3221.0996500895      2.72e-05  
    8   -3221.0996685690      8.05e-06  
    9   -3221.0996704483      1.07e-06  
   10   -3221.0996704772      3.17e-07  
   11   -3221.0996704797      9.90e-08  
   12   -3221.0996704796      5.79e-08  
   13   -3221.0996704797      1.66e-08  
   14   -3221.0996704800      4.96e-09  Convergence criterion met
 ---------------------------------------
 SCF time:   CPU 737.16s  wall 737.00s 
 SCF   energy in the final basis set =    -3221.0996704800
 Total energy in the final basis set =    -3221.0996704800

 --------------------------------------------------------------

                    Orbital Energies (a.u.)
 --------------------------------------------------------------

 Alpha MOs
 -- Occupied --
********-101.5765-101.5699-101.5699-101.5699-101.5699 -10.2737 -10.2737
-10.2737 -10.2737 -10.2707 -10.2707 -10.2389 -10.2386 -10.2174 -10.2173
-10.2173 -10.2172  -9.4911  -9.4910  -9.4860  -9.4860  -9.4859  -9.4859
 -7.2558  -7.2558  -7.2507  -7.2507  -7.2506  -7.2504  -7.2459  -7.2459
 -7.2454  -7.2453  -7.2407  -7.2406  -7.2406  -7.2406  -7.2402  -7.2401
 -7.2400  -7.2400  -0.9576  -0.9354  -0.9127  -0.9054  -0.8912  -0.8896
 -0.8436  -0.8298  -0.8032  -0.7685  -0.7637  -0.7433  -0.6523  -0.6474
 -0.6292  -0.6178  -0.5655  -0.5460  -0.5229  -0.5221  -0.4958  -0.4852
 -0.4686  -0.4674  -0.4653  -0.4524  -0.4473  -0.4323  -0.4224  -0.4151
 -0.4083  -0.4056  -0.3956  -0.3859  -0.3805  -0.3481  -0.3419  -0.3409
 -0.3398  -0.3298  -0.3295  -0.3190  -0.2969  -0.2903  -0.2836  -0.2632
 -0.2607
 -- Virtual --
 -0.0757  -0.0584  -0.0534  -0.0336  -0.0330  -0.0275  -0.0082   0.0015
  0.0072   0.0100   0.0112   0.0128   0.0148   0.0187   0.0328   0.0428
  0.0439   0.0495   0.0528   0.0602   0.0653   0.0699   0.0757   0.0759
  0.0828   0.0845   0.0863   0.0945   0.0952   0.0953   0.0994   0.1003
  0.1092   0.1106   0.1118   0.1144   0.1186   0.1189   0.1203   0.1254
  0.1259   0.1303   0.1304   0.1329   0.1363   0.1379   0.1438   0.1451
  0.1540   0.1553   0.1629   0.1679   0.1717   0.1727   0.1764   0.1867
  0.1885   0.1912   0.1975   0.2004   0.2019   0.2083   0.2137   0.2153
  0.2210   0.2248   0.2257   0.2340   0.2382   0.2445   0.2492   0.2495
  0.2577   0.2599   0.2628   0.2643   0.2671   0.2687   0.2720   0.2747
  0.2792   0.2864   0.2871   0.2928   0.2933   0.2949   0.3083   0.3098
  0.3139   0.3143   0.3165   0.3168   0.3451   0.3577   0.3601   0.3796
  0.3838   0.3972   0.3983   0.4138   0.4447   0.4467   0.4471   0.4504
  0.4517   0.4696   0.4699   0.4730   0.4754   0.4876   0.4949   0.4983
  0.5088   0.5144   0.5169   0.5176   0.5306   0.5318   0.5418   0.5468
  0.5529   0.5594   0.5646   0.5676   0.5735   0.5946   0.5962   0.5985
  0.6069   0.6077   0.6113   0.6172   0.6257   0.6260   0.6330   0.6421
  0.6606   0.6660   0.6686   0.6745   0.6832   0.6960   0.6980   0.7138
  0.7201   0.7263   0.7695   0.7837   0.7928   0.8157   0.8248   0.8295
  0.8305   0.8309   0.8386   0.8387   0.8408   0.8445   0.8482   0.8484
  0.8503   0.8513   0.8611   0.8643   0.8719   0.8837   0.8853   0.8994
  0.9059   0.9151   0.9159   0.9188   0.9212   0.9258   0.9304   0.9457
  0.9478   0.9499   0.9551   0.9557   0.9562   0.9703   0.9837   0.9859
  0.9862   0.9907   0.9960   1.0062   1.0191   1.0326   1.0328   1.0580
  1.0607   1.0858   1.0988   1.1020   1.1195   1.1628   1.1747   1.1799
  1.1882   1.1891   1.2283   1.2372   1.2496   1.2578   1.2609   1.2832
  1.2947   1.2985   1.3038   1.3105   1.3224   1.3339   1.3496   1.3522
  1.3891   1.4577   1.4734   1.4975   1.5130   1.5360   1.5373   1.5499
  1.5647   1.5681   1.5789   1.5988   1.6005   1.6026   1.6136   1.6766
  1.6840   1.7150   1.7208   1.7825   1.7924   1.7945   1.8390   1.8625
  1.8646   1.8759   1.8806   1.8972   1.9003   1.9278   1.9462   1.9486
  1.9495   1.9515   1.9654   1.9724   2.0577   2.0639   2.0664   2.0839
  2.0876   2.1133   2.1414   2.1847   2.2231   2.2277   2.2623   2.2628
  2.2711   2.2828   2.2979   2.3112   2.3240   2.3329   2.3374   2.3379
  2.3622   2.3994   2.4154   2.4238   2.4633   2.4667   2.5028   2.5192
  2.5282   2.5317   2.5401   2.5463   2.5634   2.5683   2.6027   2.6107
  2.6299   2.6460   2.6721   2.6882   2.7075   2.7156   2.7179   2.7212
  2.7343   2.7477   2.7544   2.7737   2.7867   2.7994   2.8161   2.8223
  2.8791   2.8825   2.9187   2.9609   3.0571   3.0646   3.0709   3.1301
  3.1432   3.1441   3.1685   3.2285   3.2459   3.2471   3.2486   3.3389
  3.3477   3.4008   3.4653   3.5594   3.6167   3.7050   3.7170   3.7582
  3.7932   3.9261   3.9980   4.0781   4.0873   4.4055   4.7919   4.8171
  9.7476   9.7689   9.7944   9.8109   9.8541   9.8601  23.3511  23.5158
 23.8371  23.8471  23.8533  23.8582  23.9267  24.0228  24.0426  24.0436
 24.1028  24.1077  25.8146  25.8153  25.9068  25.9395  26.0442  26.0501
 26.1216  26.1294  26.1760  26.3392  26.3471  26.4481  26.6028  26.6140
 26.6632  26.7457  26.8266  26.8550 215.7406 215.7607 215.7939 215.8127
215.8639 215.8745
 --------------------------------------------------------------

          Ground-State Mulliken Net Atomic Charges

     Atom                 Charge (a.u.)
  ----------------------------------------
      1 C                    -0.276046
      2 C                    -0.455263
      3 Cl                    0.352877
      4 C                    -0.222005
      5 H                     0.231067
      6 C                     0.005276
      7 Cl                    0.471241
      8 C                    -0.219159
      9 H                     0.231052
     10 C                    -0.465614
     11 Cl                    0.351428
     12 C                    -0.294296
     13 C                    -0.469313
     14 Cl                    0.352876
     15 C                    -0.208822
     16 H                     0.231342
     17 C                     0.000024
     18 Cl                    0.471527
     19 C                    -0.208922
     20 H                     0.231263
     21 C                    -0.465481
     22 Cl                    0.354949
  ----------------------------------------
  Sum of atomic charges =     0.000000

 -----------------------------------------------------------------
                    Cartesian Multipole Moments
 -----------------------------------------------------------------
    Charge (ESU x 10^10)
                 0.0000
    Dipole Moment (Debye)
         X       0.0018      Y      -0.0007      Z       0.0016
       Tot       0.0025
    Quadrupole Moments (Debye-Ang)
        XX    -143.3309     XY      -1.1996     YY    -147.2157
        XZ       0.1992     YZ      -1.8676     ZZ    -143.0125
    Octopole Moments (Debye-Ang^2)
       XXX    -278.2873    XXY      -3.6100    XYY     -89.6359
       YYY       5.9643    XXZ      51.7890    XYZ      -3.0929
       YYZ      53.8020    XZZ     -92.3024    YZZ       7.8364
       ZZZ     169.1765
    Hexadecapole Moments (Debye-Ang^3)
      XXXX   -6042.4738   XXXY     163.9935   XXYY   -1164.7481
      XYYY     201.5522   YYYY    -956.7771   XXXZ    1236.2481
      XXYZ      64.2476   XYYZ     397.7759   YYYZ     217.2234
      XXZZ   -1607.9142   XYZZ      85.9947   YYZZ    -743.0463
      XZZZ    1177.8178   YZZZ     191.9823   ZZZZ   -3460.2975
 -----------------------------------------------------------------
 Calculating analytic gradient of the SCF energy
 Gradient of SCF Energy
            1           2           3           4           5           6
    1  -0.0037144   0.0012027   0.0088183   0.0000303  -0.0001018  -0.0018933
    2   0.0000333  -0.0020900  -0.0284335  -0.0002149  -0.0000791  -0.0000051
    3   0.0022291   0.0009759  -0.0183246  -0.0034199   0.0001005   0.0011475
            7           8           9          10          11          12
    1  -0.0003221   0.0030499  -0.0001617  -0.0001910   0.0212608   0.0037360
    2   0.0000079   0.0001580   0.0000747   0.0020276   0.0277549  -0.0000907
    3   0.0002307   0.0016003   0.0000450  -0.0015944   0.0003921  -0.0021891
           13          14          15          16          17          18
    1   0.0007241  -0.0082094  -0.0024610   0.0001625   0.0018890   0.0003307
    2   0.0003587   0.0279224   0.0022609  -0.0000076  -0.0000323   0.0000221
    3   0.0022799   0.0193689  -0.0008063  -0.0000312  -0.0011479  -0.0002035
           19          20          21          22
    1  -0.0006273   0.0001076  -0.0016756  -0.0219541
    2  -0.0021720   0.0000361  -0.0002104  -0.0273212
    3   0.0026013  -0.0001245  -0.0017145  -0.0014152
 Max gradient component =       2.843E-02
 RMS gradient           =       8.719E-03
 Gradient time:  CPU 266.42 s  wall 266.43 s
 Geometry Optimization Parameters
   NAtoms,    NIC,     NZ,  NCons,   NDum,   NFix, NCnnct, MaxDiis
       22     171      22       0       0       0       0       0

 Cartesian Hessian Update
 Hessian updated using BFGS update


** GEOMETRY OPTIMIZATION IN DELOCALIZED INTERNAL COORDINATES **
   Searching for a Minimum

   Optimization Cycle:   4

                       Coordinates (Angstroms)
     ATOM                X               Y               Z
      1  C         0.0011478875    0.0014283027   -0.0001759340
      2  C        -0.0274958976    0.0620197827    1.4059747681
      3  Cl        1.4627111657    0.1449420928    2.3107178375
      4  C        -1.2138683108    0.0849636141    2.1287587956
      5  H        -1.1895712708    0.1373798119    3.2084453919
      6  C        -2.4210413654    0.0529566627    1.4452340293
      7  Cl       -3.9248404733    0.0833952122    2.3411071317
      8  C        -2.4504383715   -0.0035749675    0.0593404488
      9  H        -3.3902051295   -0.0372093560   -0.4738162996
     10  C        -1.2513967827   -0.0311414991   -0.6415877872
     11  Cl       -1.3447911380   -0.1443102317   -2.3809781753
     12  C         1.2774089318   -0.0273715148   -0.7624608165
     13  C         2.3108980027   -0.9315618864   -0.4519257570
     14  Cl        2.1044048197   -2.0909676155    0.8360842873
     15  C         3.5086053556   -0.9661667075   -1.1549692089
     16  H         4.2737356994   -1.6813198520   -0.8869693107
     17  C         3.6988534719   -0.0832467360   -2.2083616091
     18  Cl        5.2014522200   -0.1180201458   -3.1060789376
     19  C         2.7120014854    0.8270305608   -2.5586822784
     20  H         2.8622545817    1.5211982703   -3.3736112815
     21  C         1.5248040538    0.8471225170   -1.8374735994
     22  Cl        0.3326337748    2.0391157153   -2.2893184346
   Point Group: c1    Number of degrees of freedom:    60


   Energy is  -3221.099670480

 Hessian updated using BFGS update

 60 Hessian modes will be used to form the next step
  Hessian Eigenvalues:
     0.016314    0.017505    0.019740    0.020575    0.020682    0.021678
     0.022471    0.022739    0.023493    0.024090    0.024090    0.024114
     0.024114    0.024135    0.024135    0.024142    0.024142    0.055130
     0.056116    0.101099    0.102885    0.159994    0.159995    0.159995
     0.160016    0.215085    0.226292    0.226947    0.230752    0.235527
     0.236729    0.237468    0.239579    0.249986    0.249999    0.250000
     0.250001    0.287916    0.289789    0.290147    0.292865    0.301033
     0.301469    0.316882    0.356665    0.356665    0.356665    0.356702
     0.403391    0.407748    0.417325    0.424172    0.456878    0.458339
     0.466603    0.470844    0.478201    0.478202    0.479108    0.479142

 Minimum search - taking simple RFO step
 Searching for Lamda that Minimizes Along All modes
 Value Taken    Lamda =  -0.02656169
 Calculated Step too Large.  Step scaled by  0.539635
 Step Taken.  Stepsize is  0.300000

                             Maximum     Tolerance    Cnvgd?
         Gradient           0.041983      0.000300      NO
         Displacement       0.253357      0.001200      NO
         Energy change     -0.017302      0.000001      NO


 New Cartesian Coordinates Obtained by Inverse Iteration

 Displacement from previous Coordinates is:  0.344671
 ----------------------------------------------------------------
             Standard Nuclear Orientation (Angstroms)
    I     Atom           X                Y                Z
 ----------------------------------------------------------------
    1      C       0.0019739916     0.0019416772    -0.0006255822
    2      C      -0.0292584750     0.0908794145     1.4041410496
    3      Cl      1.4593775916     0.2080589552     2.3102046639
    4      C      -1.2146429515     0.1144088324     2.1294529364
    5      H      -1.1900168151     0.1888024372     3.2075265948
    6      C      -2.4203858712     0.0526776197     1.4449833276
    7      Cl     -3.9244872176     0.0820988158     2.3409796473
    8      C      -2.4522567151    -0.0330626549     0.0604423273
    9      H      -3.3910976746    -0.0893868915    -0.4717668577
   10      C      -1.2514485149    -0.0591423244    -0.6384326736
   11      Cl     -1.3474346167    -0.2064299118    -2.3764109554
   12      C       1.2764006782    -0.0269972423    -0.7620983406
   13      C       2.2999935348    -0.9491877562    -0.4711309237
   14      Cl      2.0823804622    -2.1331170271     0.7942382648
   15      C       3.4986249128    -0.9865962681    -1.1733661415
   16      H       4.2542246783    -1.7163019592    -0.9193330998
   17      C       3.6981549865    -0.0834169573    -2.2079645563
   18      Cl      5.2010603363    -0.1185195834    -3.1057824668
   19      C       2.7243865651     0.8471322879    -2.5420040230
   20      H       2.8830051156     1.5557330983    -3.3423380647
   21      C       1.5372889244     0.8649846590    -1.8196378624
   22      Cl      0.3614197848     2.0821028094    -2.2518240038
 ----------------------------------------------------------------
 Nuclear Repulsion Energy =        2081.38117799 hartrees
 There are       89 alpha and       89 beta electrons
 Applying Cartesian multipole field
    Component          Value
    ---------          -----
     (2,0,0)        1.00000E-12
     (0,2,0)        2.00000E-11
     (0,0,2)       -3.00000E-11
 Nucleus-field energy     =    -0.0000000597 hartrees
 Requested basis set is 6-311++G(d,p)
 There are 170 shells and 472 basis functions
 A cutoff of  1.0D-15 yielded  10990 shell pairs
 There are     92991 function pairs (    100054 Cartesian)
 Smallest overlap matrix eigenvalue = 2.20E-07
 Linear dependence detected in AO basis
 Number of orthogonalized atomic orbitals = 467
 Maximum deviation from orthogonality = 5.940E-10
 Guess from superposition of atomic densities
 Warning:  Energy on first SCF cycle will be non-variational
 SAD guess density has 178.000000 electrons

 -----------------------------------------------------------------------
  General SCF calculation program by
  Eric Jon Sundstrom, Paul Horn, Yuezhi Mao, Dmitri Zuev, Alec White,
  David Stuck, Shaama M.S., Shane Yost, Joonho Lee, David Small,
  Daniel Levine, Susi Lehtola, Hugh Burton, Evgeny Epifanovsky,
  Bang C. Huynh
 -----------------------------------------------------------------------
 Exchange:     0.2000 Hartree-Fock + 0.0800 Slater + 0.7200 B88
 Correlation:  0.1900 VWN1RPA + 0.8100 LYP
 Using SG-1 standard quadrature grid
 A restricted SCF calculation will be
 performed using DIIS
 SCF converges when DIIS error is below 1.0e-08
 ---------------------------------------
  Cycle       Energy         DIIS error
 ---------------------------------------
    1   -3225.4279449396      2.84e-02  
    2   -3220.9722631052      2.26e-03  
    3   -3220.9004501403      2.71e-03  
    4   -3221.1067613074      4.25e-04  
    5   -3221.1108964012      1.90e-04  
    6   -3221.1115613308      1.09e-04  
    7   -3221.1118776408      2.66e-05  
    8   -3221.1118952039      8.04e-06  
    9   -3221.1118970816      1.02e-06  
   10   -3221.1118971078      2.89e-07  
   11   -3221.1118971100      1.04e-07  
   12   -3221.1118971101      6.50e-08  
   13   -3221.1118971102      1.45e-08  
   14   -3221.1118971102      4.48e-09  Convergence criterion met
 ---------------------------------------
 SCF time:   CPU 734.60s  wall 734.00s 
 SCF   energy in the final basis set =    -3221.1118971102
 Total energy in the final basis set =    -3221.1118971102

 --------------------------------------------------------------

                    Orbital Energies (a.u.)
 --------------------------------------------------------------

 Alpha MOs
 -- Occupied --
********-101.5764-101.5708-101.5708-101.5708-101.5707 -10.2741 -10.2741
-10.2740 -10.2740 -10.2710 -10.2710 -10.2390 -10.2387 -10.2176 -10.2175
-10.2175 -10.2175  -9.4909  -9.4909  -9.4866  -9.4865  -9.4865  -9.4865
 -7.2557  -7.2557  -7.2513  -7.2513  -7.2512  -7.2510  -7.2458  -7.2458
 -7.2453  -7.2452  -7.2413  -7.2412  -7.2412  -7.2412  -7.2408  -7.2407
 -7.2406  -7.2406  -0.9567  -0.9356  -0.9100  -0.9049  -0.8916  -0.8908
 -0.8418  -0.8306  -0.8033  -0.7679  -0.7643  -0.7435  -0.6520  -0.6464
 -0.6298  -0.6181  -0.5657  -0.5453  -0.5232  -0.5231  -0.4952  -0.4855
 -0.4687  -0.4668  -0.4654  -0.4517  -0.4466  -0.4321  -0.4190  -0.4151
 -0.4088  -0.4043  -0.3933  -0.3856  -0.3793  -0.3467  -0.3421  -0.3410
 -0.3388  -0.3299  -0.3293  -0.3232  -0.3021  -0.2911  -0.2822  -0.2641
 -0.2636
 -- Virtual --
 -0.0753  -0.0585  -0.0533  -0.0350  -0.0336  -0.0273  -0.0082   0.0014
  0.0077   0.0101   0.0116   0.0124   0.0149   0.0181   0.0332   0.0427
  0.0434   0.0488   0.0527   0.0601   0.0651   0.0698   0.0749   0.0764
  0.0825   0.0844   0.0862   0.0937   0.0951   0.0956   0.0996   0.1001
  0.1093   0.1108   0.1118   0.1140   0.1184   0.1185   0.1197   0.1253
  0.1258   0.1302   0.1304   0.1332   0.1354   0.1371   0.1436   0.1452
  0.1535   0.1559   0.1620   0.1662   0.1714   0.1719   0.1747   0.1847
  0.1890   0.1920   0.1977   0.1994   0.2010   0.2083   0.2135   0.2136
  0.2202   0.2257   0.2260   0.2348   0.2392   0.2432   0.2487   0.2491
  0.2574   0.2609   0.2635   0.2637   0.2676   0.2682   0.2727   0.2736
  0.2795   0.2839   0.2858   0.2896   0.2927   0.2955   0.3063   0.3101
  0.3154   0.3159   0.3178   0.3179   0.3471   0.3568   0.3591   0.3794
  0.3847   0.3969   0.3982   0.4141   0.4462   0.4466   0.4485   0.4488
  0.4505   0.4704   0.4747   0.4764   0.4769   0.4894   0.4942   0.4985
  0.5056   0.5121   0.5124   0.5157   0.5267   0.5323   0.5405   0.5498
  0.5521   0.5624   0.5678   0.5679   0.5766   0.5938   0.5965   0.5980
  0.6065   0.6066   0.6132   0.6169   0.6249   0.6310   0.6333   0.6447
  0.6593   0.6674   0.6695   0.6735   0.6788   0.6960   0.6965   0.7140
  0.7178   0.7251   0.7716   0.7773   0.7967   0.8188   0.8248   0.8293
  0.8322   0.8327   0.8339   0.8402   0.8444   0.8450   0.8491   0.8509
  0.8517   0.8529   0.8633   0.8656   0.8695   0.8859   0.8876   0.9030
  0.9036   0.9130   0.9147   0.9194   0.9249   0.9280   0.9309   0.9480
  0.9482   0.9492   0.9547   0.9554   0.9566   0.9599   0.9809   0.9827
  0.9910   0.9912   0.9963   0.9991   1.0155   1.0285   1.0345   1.0562
  1.0563   1.0923   1.0948   1.0984   1.1221   1.1597   1.1745   1.1786
  1.1879   1.1880   1.2284   1.2327   1.2491   1.2583   1.2588   1.2903
  1.2959   1.2982   1.3007   1.3072   1.3228   1.3335   1.3474   1.3482
  1.3909   1.4617   1.4762   1.4981   1.5120   1.5362   1.5364   1.5489
  1.5630   1.5668   1.5768   1.5981   1.5990   1.6022   1.6118   1.6751
  1.6852   1.7150   1.7208   1.7850   1.7935   1.7958   1.8381   1.8603
  1.8622   1.8731   1.8788   1.9016   1.9029   1.9269   1.9446   1.9481
  1.9493   1.9514   1.9668   1.9720   2.0564   2.0620   2.0659   2.0834
  2.0881   2.1097   2.1432   2.1817   2.2276   2.2281   2.2608   2.2632
  2.2771   2.2844   2.3044   2.3118   2.3141   2.3180   2.3272   2.3415
  2.3709   2.3992   2.4176   2.4240   2.4629   2.4689   2.5021   2.5229
  2.5266   2.5330   2.5416   2.5444   2.5606   2.5690   2.5989   2.6105
  2.6299   2.6455   2.6742   2.6906   2.7021   2.7150   2.7176   2.7208
  2.7352   2.7467   2.7559   2.7720   2.7852   2.7988   2.8145   2.8222
  2.8759   2.8824   2.9216   2.9633   3.0584   3.0643   3.0711   3.1275
  3.1406   3.1415   3.1668   3.2227   3.2443   3.2460   3.2466   3.3380
  3.3460   3.4014   3.4672   3.5605   3.6163   3.7041   3.7153   3.7569
  3.7907   3.9237   4.0005   4.0789   4.0888   4.4028   4.7874   4.8160
  9.7462   9.7685   9.7947   9.8258   9.8479   9.8531  23.3526  23.5167
 23.8367  23.8493  23.8526  23.8593  23.9261  24.0253  24.0417  24.0423
 24.1018  24.1071  25.8148  25.8152  25.9444  25.9819  25.9952  25.9989
 26.1190  26.1262  26.1357  26.3285  26.3726  26.4507  26.6016  26.6095
 26.6758  26.7324  26.8191  26.8483 215.7397 215.7602 215.7951 215.8325
215.8544 215.8641
 --------------------------------------------------------------

          Ground-State Mulliken Net Atomic Charges

     Atom                 Charge (a.u.)
  ----------------------------------------
      1 C                    -0.275115
      2 C                    -0.475477
      3 Cl                    0.318393
      4 C                    -0.177922
      5 H                     0.231930
      6 C                     0.016584
      7 Cl                    0.473689
      8 C                    -0.171157
      9 H                     0.231936
     10 C                    -0.489556
     11 Cl                    0.317450
     12 C                    -0.288926
     13 C                    -0.490693
     14 Cl                    0.318967
     15 C                    -0.162252
     16 H                     0.232192
     17 C                     0.011474
     18 Cl                    0.473974
     19 C                    -0.161717
     20 H                     0.232140
     21 C                    -0.486421
     22 Cl                    0.320510
  ----------------------------------------
  Sum of atomic charges =     0.000000

 -----------------------------------------------------------------
                    Cartesian Multipole Moments
 -----------------------------------------------------------------
    Charge (ESU x 10^10)
                 0.0000
    Dipole Moment (Debye)
         X       0.0013      Y      -0.0016      Z       0.0019
       Tot       0.0028
    Quadrupole Moments (Debye-Ang)
        XX    -143.3126     XY      -1.0690     YY    -146.9468
        XZ       0.0635     YZ      -1.6539     ZZ    -143.1494
    Octopole Moments (Debye-Ang^2)
       XXX    -278.7851    XXY      -4.0350    XYY     -88.8559
       YYY       5.8904    XXZ      51.1714    XYZ      -3.3394
       YYZ      53.3572    XZZ     -92.4031    YZZ       8.2890
       ZZZ     170.1159
    Hexadecapole Moments (Debye-Ang^3)
      XXXX   -6038.9369   XXXY     156.0074   XXYY   -1167.0349
      XYYY     190.6434   YYYY    -988.9441   XXXZ    1243.5042
      XXYZ      60.5045   XYYZ     398.8357   YYYZ     200.4184
      XXZZ   -1603.2956   XYZZ      84.4798   YYZZ    -743.9478
      XZZZ    1186.2139   YZZZ     180.7323   ZZZZ   -3439.5057
 -----------------------------------------------------------------
 Calculating analytic gradient of the SCF energy
 Gradient of SCF Energy
            1           2           3           4           5           6
    1  -0.0008377   0.0005948   0.0055454  -0.0000489   0.0000024  -0.0009580
    2  -0.0000322  -0.0018583  -0.0205030  -0.0002061  -0.0000664  -0.0000269
    3   0.0005234   0.0006910  -0.0126946  -0.0015015  -0.0000092   0.0005688
            7           8           9          10          11          12
    1  -0.0001916   0.0013078  -0.0000014  -0.0001967   0.0144819   0.0008411
    2  -0.0000076   0.0001806   0.0000527   0.0018124   0.0200752   0.0000029
    3   0.0001393   0.0007690   0.0000195  -0.0008820   0.0007286  -0.0004924
           13          14          15          16          17          18
    1   0.0007825  -0.0050666  -0.0010214   0.0000200   0.0009296   0.0001935
    2   0.0005520   0.0201061   0.0011141   0.0000221  -0.0000275   0.0000277
    3   0.0016159   0.0135360  -0.0003679  -0.0000046  -0.0005870  -0.0001292
           19          20          21          22
    1  -0.0002539  -0.0000044  -0.0010434  -0.0150749
    2  -0.0010308   0.0000119  -0.0004857  -0.0197133
    3   0.0010989  -0.0000012  -0.0014651  -0.0015559
 Max gradient component =       2.050E-02
 RMS gradient           =       6.138E-03
 Gradient time:  CPU 267.61 s  wall 267.63 s
 Geometry Optimization Parameters
   NAtoms,    NIC,     NZ,  NCons,   NDum,   NFix, NCnnct, MaxDiis
       22     171      22       0       0       0       0       0

 Cartesian Hessian Update
 Hessian updated using BFGS update


** GEOMETRY OPTIMIZATION IN DELOCALIZED INTERNAL COORDINATES **
   Searching for a Minimum

   Optimization Cycle:   5

                       Coordinates (Angstroms)
     ATOM                X               Y               Z
      1  C         0.0019739916    0.0019416772   -0.0006255822
      2  C        -0.0292584750    0.0908794145    1.4041410496
      3  Cl        1.4593775916    0.2080589552    2.3102046639
      4  C        -1.2146429515    0.1144088324    2.1294529364
      5  H        -1.1900168151    0.1888024372    3.2075265948
      6  C        -2.4203858712    0.0526776197    1.4449833276
      7  Cl       -3.9244872176    0.0820988158    2.3409796473
      8  C        -2.4522567151   -0.0330626549    0.0604423273
      9  H        -3.3910976746   -0.0893868915   -0.4717668577
     10  C        -1.2514485149   -0.0591423244   -0.6384326736
     11  Cl       -1.3474346167   -0.2064299118   -2.3764109554
     12  C         1.2764006782   -0.0269972423   -0.7620983406
     13  C         2.2999935348   -0.9491877562   -0.4711309237
     14  Cl        2.0823804622   -2.1331170271    0.7942382648
     15  C         3.4986249128   -0.9865962681   -1.1733661415
     16  H         4.2542246783   -1.7163019592   -0.9193330998
     17  C         3.6981549865   -0.0834169573   -2.2079645563
     18  Cl        5.2010603363   -0.1185195834   -3.1057824668
     19  C         2.7243865651    0.8471322879   -2.5420040230
     20  H         2.8830051156    1.5557330983   -3.3423380647
     21  C         1.5372889244    0.8649846590   -1.8196378624
     22  Cl        0.3614197848    2.0821028094   -2.2518240038
   Point Group: c1    Number of degrees of freedom:    60


   Energy is  -3221.111897110

 Hessian updated using BFGS update

 60 Hessian modes will be used to form the next step
  Hessian Eigenvalues:
     0.016314    0.017505    0.019615    0.020575    0.020682    0.021678
     0.022431    0.022739    0.023493    0.024090    0.024090    0.024114
     0.024114    0.024135    0.024135    0.024142    0.024142    0.043081
     0.055130    0.101082    0.101368    0.159994    0.159995    0.159995
     0.160032    0.215085    0.226278    0.226944    0.230752    0.235527
     0.237467    0.237538    0.239581    0.249987    0.250000    0.250000
     0.250001    0.287916    0.289674    0.290147    0.292865    0.301033
     0.301443    0.317115    0.356665    0.356665    0.356665    0.356711
     0.403685    0.407748    0.417325    0.424173    0.456878    0.458339
     0.466603    0.471141    0.478201    0.478202    0.479142    0.479163

 Minimum search - taking simple RFO step
 Searching for Lamda that Minimizes Along All modes
 Value Taken    Lamda =  -0.01874316
 Calculated Step too Large.  Step scaled by  0.543695
 Step Taken.  Stepsize is  0.300000

                             Maximum     Tolerance    Cnvgd?
         Gradient           0.029691      0.000300      NO
         Displacement       0.248783      0.001200      NO
         Energy change     -0.012227      0.000001      NO


 New Cartesian Coordinates Obtained by Inverse Iteration

 Displacement from previous Coordinates is:  0.375943
 ----------------------------------------------------------------
             Standard Nuclear Orientation (Angstroms)
    I     Atom           X                Y                Z
 ----------------------------------------------------------------
    1      C       0.0022215968     0.0022488778    -0.0008787208
    2      C      -0.0293402421     0.1224168927     1.4006726330
    3      Cl      1.4607649836     0.2749175119     2.3022945920
    4      C      -1.2138735658     0.1471295344     2.1277047787
    5      H      -1.1898955288     0.2457280214     3.2037198130
    6      C      -2.4181922176     0.0526003149     1.4438342196
    7      Cl     -3.9224712467     0.0815157346     2.3401324273
    8      C      -2.4514342901    -0.0658591358     0.0614033833
    9      H      -3.3895318475    -0.1469110433    -0.4686646572
   10      C      -1.2495603104    -0.0903293333    -0.6360552681
   11      Cl     -1.3415008121    -0.2734290181    -2.3724537907
   12      C       1.2758307618    -0.0267949215    -0.7620330948
   13      C       2.2860009794    -0.9684695962    -0.4913122500
   14      Cl      2.0506876269    -2.1756156714     0.7508685476
   15      C       3.4849948112    -1.0081883745    -1.1931655126
   16      H       4.2305433113    -1.7532246691    -0.9551996430
   17      C       3.6960279200    -0.0833608515    -2.2065591416
   18      Cl      5.1993017044    -0.1185928449    -3.1043631484
   19      C       2.7362215373     0.8686186520    -2.5213246095
   20      H       2.9048420337     1.5924699086    -3.3056059528
   21      C       1.5490549642     0.8844770599    -1.7985839960
   22      Cl      0.3865705408     2.1253149818    -2.2051773487
 ----------------------------------------------------------------
 Nuclear Repulsion Energy =        2078.02216213 hartrees
 There are       89 alpha and       89 beta electrons
 Applying Cartesian multipole field
    Component          Value
    ---------          -----
     (2,0,0)        1.00000E-12
     (0,2,0)        2.00000E-11
     (0,0,2)       -3.00000E-11
 Nucleus-field energy     =    -0.0000000584 hartrees
 Requested basis set is 6-311++G(d,p)
 There are 170 shells and 472 basis functions
 A cutoff of  1.0D-15 yielded  10994 shell pairs
 There are     92971 function pairs (    100030 Cartesian)
 Smallest overlap matrix eigenvalue = 2.09E-07
 Linear dependence detected in AO basis
 Number of orthogonalized atomic orbitals = 467
 Maximum deviation from orthogonality = 4.527E-10
 Guess from superposition of atomic densities
 Warning:  Energy on first SCF cycle will be non-variational
 SAD guess density has 178.000000 electrons

 -----------------------------------------------------------------------
  General SCF calculation program by
  Eric Jon Sundstrom, Paul Horn, Yuezhi Mao, Dmitri Zuev, Alec White,
  David Stuck, Shaama M.S., Shane Yost, Joonho Lee, David Small,
  Daniel Levine, Susi Lehtola, Hugh Burton, Evgeny Epifanovsky,
  Bang C. Huynh
 -----------------------------------------------------------------------
 Exchange:     0.2000 Hartree-Fock + 0.0800 Slater + 0.7200 B88
 Correlation:  0.1900 VWN1RPA + 0.8100 LYP
 Using SG-1 standard quadrature grid
 A restricted SCF calculation will be
 performed using DIIS
 SCF converges when DIIS error is below 1.0e-08
 ---------------------------------------
  Cycle       Energy         DIIS error
 ---------------------------------------
    1   -3225.4042409399      2.83e-02  
    2   -3220.9814041830      2.25e-03  
    3   -3220.9109961041      2.70e-03  
    4   -3221.1156858907      4.16e-04  
    5   -3221.1197008197      1.79e-04  
    6   -3221.1202650445      1.05e-04  
    7   -3221.1205617829      2.63e-05  
    8   -3221.1205790620      8.13e-06  
    9   -3221.1205809865      9.82e-07  
   10   -3221.1205810111      2.66e-07  
   11   -3221.1205810127      1.09e-07  
   12   -3221.1205810129      6.63e-08  
   13   -3221.1205810131      1.27e-08  
   14   -3221.1205810130      4.41e-09  Convergence criterion met
 ---------------------------------------
 SCF time:   CPU 734.88s  wall 735.00s 
 SCF   energy in the final basis set =    -3221.1205810130
 Total energy in the final basis set =    -3221.1205810130

 --------------------------------------------------------------

                    Orbital Energies (a.u.)
 --------------------------------------------------------------

 Alpha MOs
 -- Occupied --
********-101.5763-101.5716-101.5716-101.5716-101.5716 -10.2743 -10.2742
-10.2742 -10.2742 -10.2712 -10.2712 -10.2387 -10.2384 -10.2178 -10.2177
-10.2177 -10.2177  -9.4909  -9.4909  -9.4872  -9.4871  -9.4871  -9.4871
 -7.2556  -7.2556  -7.2519  -7.2519  -7.2519  -7.2517  -7.2458  -7.2457
 -7.2452  -7.2452  -7.2419  -7.2418  -7.2418  -7.2418  -7.2414  -7.2414
 -7.2413  -7.2413  -0.9561  -0.9358  -0.9078  -0.9045  -0.8920  -0.8917
 -0.8405  -0.8313  -0.8034  -0.7675  -0.7649  -0.7436  -0.6517  -0.6457
 -0.6306  -0.6183  -0.5658  -0.5446  -0.5244  -0.5232  -0.4946  -0.4856
 -0.4686  -0.4666  -0.4657  -0.4511  -0.4461  -0.4321  -0.4165  -0.4151
 -0.4093  -0.4029  -0.3914  -0.3853  -0.3784  -0.3456  -0.3422  -0.3411
 -0.3377  -0.3303  -0.3289  -0.3270  -0.3074  -0.2902  -0.2811  -0.2669
 -0.2642
 -- Virtual --
 -0.0745  -0.0587  -0.0532  -0.0366  -0.0344  -0.0272  -0.0082   0.0014
  0.0082   0.0100   0.0119   0.0120   0.0148   0.0174   0.0337   0.0426
  0.0429   0.0482   0.0526   0.0600   0.0652   0.0695   0.0736   0.0773
  0.0822   0.0843   0.0860   0.0929   0.0948   0.0959   0.0988   0.1008
  0.1091   0.1112   0.1118   0.1137   0.1181   0.1183   0.1192   0.1252
  0.1253   0.1302   0.1307   0.1335   0.1345   0.1363   0.1433   0.1453
  0.1528   0.1566   0.1610   0.1641   0.1714   0.1716   0.1732   0.1826
  0.1901   0.1927   0.1981   0.1984   0.2004   0.2086   0.2119   0.2133
  0.2196   0.2260   0.2271   0.2357   0.2402   0.2418   0.2486   0.2493
  0.2576   0.2615   0.2631   0.2635   0.2680   0.2686   0.2724   0.2734
  0.2796   0.2801   0.2853   0.2853   0.2932   0.2961   0.3051   0.3107
  0.3157   0.3167   0.3196   0.3198   0.3488   0.3559   0.3572   0.3794
  0.3852   0.3965   0.3982   0.4144   0.4432   0.4469   0.4480   0.4505
  0.4523   0.4712   0.4777   0.4793   0.4827   0.4915   0.4931   0.4987
  0.4991   0.5078   0.5119   0.5147   0.5231   0.5327   0.5416   0.5508
  0.5518   0.5655   0.5681   0.5689   0.5879   0.5932   0.5974   0.5975
  0.6059   0.6061   0.6145   0.6162   0.6246   0.6338   0.6382   0.6481
  0.6587   0.6668   0.6712   0.6730   0.6752   0.6940   0.6969   0.7149
  0.7160   0.7243   0.7722   0.7742   0.8010   0.8206   0.8239   0.8255
  0.8300   0.8333   0.8344   0.8416   0.8446   0.8479   0.8501   0.8520
  0.8524   0.8540   0.8636   0.8661   0.8671   0.8872   0.8890   0.8989
  0.9055   0.9082   0.9146   0.9230   0.9288   0.9292   0.9315   0.9458
  0.9487   0.9493   0.9530   0.9543   0.9552   0.9575   0.9675   0.9827
  0.9943   0.9945   0.9969   0.9980   1.0127   1.0256   1.0366   1.0527
  1.0550   1.0921   1.0970   1.0984   1.1256   1.1584   1.1742   1.1787
  1.1871   1.1876   1.2287   1.2308   1.2490   1.2550   1.2600   1.2955
  1.2966   1.3015   1.3036   1.3062   1.3232   1.3328   1.3432   1.3472
  1.3935   1.4656   1.4789   1.5004   1.5106   1.5364   1.5372   1.5490
  1.5633   1.5657   1.5751   1.5977   1.5980   1.6024   1.6102   1.6738
  1.6867   1.7158   1.7213   1.7878   1.7952   1.7961   1.8378   1.8563
  1.8612   1.8687   1.8770   1.9059   1.9068   1.9266   1.9435   1.9479
  1.9493   1.9529   1.9680   1.9728   2.0557   2.0605   2.0653   2.0827
  2.0886   2.1067   2.1465   2.1794   2.2285   2.2296   2.2588   2.2634
  2.2810   2.2828   2.2959   2.3032   2.3052   2.3173   2.3303   2.3459
  2.3775   2.3995   2.4228   2.4230   2.4606   2.4704   2.5006   2.5217
  2.5268   2.5345   2.5425   2.5439   2.5607   2.5692   2.5955   2.6104
  2.6292   2.6461   2.6766   2.6937   2.6973   2.7149   2.7172   2.7216
  2.7366   2.7453   2.7575   2.7680   2.7839   2.7980   2.8132   2.8228
  2.8724   2.8830   2.9252   2.9660   3.0603   3.0648   3.0718   3.1261
  3.1391   3.1392   3.1657   3.2196   3.2429   3.2448   3.2449   3.3376
  3.3447   3.4033   3.4702   3.5616   3.6173   3.7040   3.7140   3.7561
  3.7889   3.9234   4.0030   4.0797   4.0897   4.3973   4.7854   4.8163
  9.7468   9.7682   9.7965   9.8399   9.8454   9.8510  23.3537  23.5177
 23.8381  23.8524  23.8528  23.8601  23.9273  24.0315  24.0412  24.0414
 24.1011  24.1070  25.8146  25.8148  25.9426  25.9487  25.9631  26.0023
 26.1153  26.1291  26.1316  26.3360  26.3858  26.4418  26.6015  26.6044
 26.6888  26.7226  26.8121  26.8458 215.7405 215.7599 215.7978 215.8435
215.8534 215.8637
 --------------------------------------------------------------

          Ground-State Mulliken Net Atomic Charges

     Atom                 Charge (a.u.)
  ----------------------------------------
      1 C                    -0.310563
      2 C                    -0.489671
      3 Cl                    0.280415
      4 C                    -0.121771
      5 H                     0.232486
      6 C                     0.033699
      7 Cl                    0.477187
      8 C                    -0.111726
      9 H                     0.232514
     10 C                    -0.506118
     11 Cl                    0.279790
     12 C                    -0.318016
     13 C                    -0.504808
     14 Cl                    0.281269
     15 C                    -0.104907
     16 H                     0.232745
     17 C                     0.029110
     18 Cl                    0.477515
     19 C                    -0.103298
     20 H                     0.232678
     21 C                    -0.500429
     22 Cl                    0.281899
  ----------------------------------------
  Sum of atomic charges =     0.000000

 -----------------------------------------------------------------
                    Cartesian Multipole Moments
 -----------------------------------------------------------------
    Charge (ESU x 10^10)
                -0.0000
    Dipole Moment (Debye)
         X       0.0005      Y      -0.0023      Z       0.0020
       Tot       0.0031
    Quadrupole Moments (Debye-Ang)
        XX    -143.2902     XY      -0.9456     YY    -146.6933
        XZ      -0.0668     YZ      -1.4524     ZZ    -143.2756
    Octopole Moments (Debye-Ang^2)
       XXX    -279.2246    XXY      -4.4040    XYY     -88.1592
       YYY       5.8314    XXZ      50.6107    XYZ      -3.5527
       YYZ      52.9576    XZZ     -92.4899    YZZ       8.6861
       ZZZ     170.9523
    Hexadecapole Moments (Debye-Ang^3)
      XXXX   -6026.5219   XXXY     147.1303   XXYY   -1168.4213
      XYYY     178.5455   YYYY   -1024.6714   XXXZ    1249.4445
      XXYZ      56.0842   XYYZ     399.5615   YYYZ     181.6906
      XXZZ   -1595.8153   XYZZ      82.1592   YYZZ    -744.1882
      XZZZ    1193.8284   YZZZ     167.4925   ZZZZ   -3411.6608
 -----------------------------------------------------------------
 Calculating analytic gradient of the SCF energy
 Gradient of SCF Energy
            1           2           3           4           5           6
    1   0.0003897   0.0001587   0.0036567  -0.0000438   0.0000604  -0.0004437
    2  -0.0000512  -0.0016697  -0.0146729  -0.0001607  -0.0000559  -0.0000315
    3  -0.0002098   0.0002468  -0.0086756  -0.0005063  -0.0000466   0.0002483
            7           8           9          10          11          12
    1  -0.0001357   0.0004200   0.0000675  -0.0000346   0.0098832  -0.0003962
    2  -0.0000180   0.0001422   0.0000339   0.0016293   0.0144548   0.0000469
    3   0.0001022   0.0003036  -0.0000044  -0.0002505   0.0005992   0.0002197
           13          14          15          16          17          18
    1   0.0006638  -0.0031631  -0.0003101  -0.0000430   0.0004039   0.0001368
    2   0.0008827   0.0142427   0.0004700   0.0000294  -0.0000188   0.0000287
    3   0.0010890   0.0095603  -0.0001247   0.0000169  -0.0002772  -0.0001012
           19          20          21          22
    1  -0.0000792  -0.0000682  -0.0006520  -0.0104711
    2  -0.0003939   0.0000062  -0.0008926  -0.0140014
    3   0.0003384   0.0000481  -0.0010993  -0.0014767
 Max gradient component =       1.467E-02
 RMS gradient           =       4.327E-03
 Gradient time:  CPU 267.67 s  wall 267.68 s
 Geometry Optimization Parameters
   NAtoms,    NIC,     NZ,  NCons,   NDum,   NFix, NCnnct, MaxDiis
       22     171      22       0       0       0       0       0

 Cartesian Hessian Update
 Hessian updated using BFGS update


** GEOMETRY OPTIMIZATION IN DELOCALIZED INTERNAL COORDINATES **
   Searching for a Minimum

   Optimization Cycle:   6

                       Coordinates (Angstroms)
     ATOM                X               Y               Z
      1  C         0.0022215968    0.0022488778   -0.0008787208
      2  C        -0.0293402421    0.1224168927    1.4006726330
      3  Cl        1.4607649836    0.2749175119    2.3022945920
      4  C        -1.2138735658    0.1471295344    2.1277047787
      5  H        -1.1898955288    0.2457280214    3.2037198130
      6  C        -2.4181922176    0.0526003149    1.4438342196
      7  Cl       -3.9224712467    0.0815157346    2.3401324273
      8  C        -2.4514342901   -0.0658591358    0.0614033833
      9  H        -3.3895318475   -0.1469110433   -0.4686646572
     10  C        -1.2495603104   -0.0903293333   -0.6360552681
     11  Cl       -1.3415008121   -0.2734290181   -2.3724537907
     12  C         1.2758307618   -0.0267949215   -0.7620330948
     13  C         2.2860009794   -0.9684695962   -0.4913122500
     14  Cl        2.0506876269   -2.1756156714    0.7508685476
     15  C         3.4849948112   -1.0081883745   -1.1931655126
     16  H         4.2305433113   -1.7532246691   -0.9551996430
     17  C         3.6960279200   -0.0833608515   -2.2065591416
     18  Cl        5.1993017044   -0.1185928449   -3.1043631484
     19  C         2.7362215373    0.8686186520   -2.5213246095
     20  H         2.9048420337    1.5924699086   -3.3056059528
     21  C         1.5490549642    0.8844770599   -1.7985839960
     22  Cl        0.3865705408    2.1253149818   -2.2051773487
   Point Group: c1    Number of degrees of freedom:    60


   Energy is  -3221.120581013

 Hessian updated using BFGS update

 60 Hessian modes will be used to form the next step
  Hessian Eigenvalues:
     0.016314    0.017505    0.019347    0.020575    0.020682    0.021678
     0.022339    0.022739    0.023495    0.024090    0.024090    0.024114
     0.024114    0.024135    0.024135    0.024142    0.024142    0.033148
     0.055131    0.099743    0.101109    0.159994    0.159995    0.159995
     0.160044    0.215085    0.226174    0.226940    0.230753    0.235527
     0.237467    0.237860    0.239580    0.249987    0.250000    0.250001
     0.250001    0.287916    0.289635    0.290147    0.292865    0.301033
     0.301419    0.317181    0.356665    0.356665    0.356665    0.356713
     0.403696    0.407748    0.417325    0.424173    0.456878    0.458339
     0.466603    0.471219    0.478201    0.478202    0.479142    0.479180

 Minimum search - taking simple RFO step
 Searching for Lamda that Minimizes Along All modes
 Value Taken    Lamda =  -0.01323938
 Calculated Step too Large.  Step scaled by  0.550787
 Step Taken.  Stepsize is  0.300000

                             Maximum     Tolerance    Cnvgd?
         Gradient           0.020984      0.000300      NO
         Displacement       0.246387      0.001200      NO
         Energy change     -0.008684      0.000001      NO


 New Cartesian Coordinates Obtained by Inverse Iteration

 Displacement from previous Coordinates is:  0.392193
 ----------------------------------------------------------------
             Standard Nuclear Orientation (Angstroms)
    I     Atom           X                Y                Z
 ----------------------------------------------------------------
    1      C       0.0020547682     0.0021334615    -0.0008382254
    2      C      -0.0290114536     0.1549632045     1.3962154454
    3      Cl      1.4634201683     0.3430365035     2.2899727603
    4      C      -1.2129328275     0.1813122086     2.1242580560
    5      H      -1.1905774202     0.3052039934     3.1976613489
    6      C      -2.4155237315     0.0529355112     1.4422777639
    7      Cl     -3.9199572552     0.0823250523     2.3387582696
    8      C      -2.4490661620    -0.1000051119     0.0628878268
    9      H      -3.3864120158    -0.2064212548    -0.4639911123
   10      C      -1.2465732342    -0.1233849325    -0.6335908414
   11      Cl     -1.3308820736    -0.3434706571    -2.3673869521
   12      C       1.2757188418    -0.0268454201    -0.7620703606
   13      C       2.2706251678    -0.9884964358    -0.5124038644
   14      Cl      2.0150229753    -2.2171920684     0.7061896948
   15      C       3.4695351695    -1.0298997384    -1.2143627214
   16      H       4.2048226288    -1.7902984019    -0.9940856849
   17      C       3.6933673419    -0.0830484474    -2.2048319390
   18      Cl      5.1968935325    -0.1182073805    -3.1026825900
   19      C       2.7480969205     0.8905408445    -2.4981211977
   20      H       2.9278258068     1.6297380532    -3.2653951183
   21      C       1.5607462774     0.9046425602    -1.7754610463
   22      Cl      0.4100692850     2.1671004861    -2.1537462517
 ----------------------------------------------------------------
 Nuclear Repulsion Energy =        2075.50908461 hartrees
 There are       89 alpha and       89 beta electrons
 Applying Cartesian multipole field
    Component          Value
    ---------          -----
     (2,0,0)        1.00000E-12
     (0,2,0)        2.00000E-11
     (0,0,2)       -3.00000E-11
 Nucleus-field energy     =    -0.0000000569 hartrees
 Requested basis set is 6-311++G(d,p)
 There are 170 shells and 472 basis functions
 A cutoff of  1.0D-15 yielded  10994 shell pairs
 There are     92995 function pairs (    100066 Cartesian)
 Smallest overlap matrix eigenvalue = 1.97E-07
 Linear dependence detected in AO basis
 Number of orthogonalized atomic orbitals = 467
 Maximum deviation from orthogonality = 6.976E-10
 Guess from superposition of atomic densities
 Warning:  Energy on first SCF cycle will be non-variational
 SAD guess density has 178.000000 electrons

 -----------------------------------------------------------------------
  General SCF calculation program by
  Eric Jon Sundstrom, Paul Horn, Yuezhi Mao, Dmitri Zuev, Alec White,
  David Stuck, Shaama M.S., Shane Yost, Joonho Lee, David Small,
  Daniel Levine, Susi Lehtola, Hugh Burton, Evgeny Epifanovsky,
  Bang C. Huynh
 -----------------------------------------------------------------------
 Exchange:     0.2000 Hartree-Fock + 0.0800 Slater + 0.7200 B88
 Correlation:  0.1900 VWN1RPA + 0.8100 LYP
 Using SG-1 standard quadrature grid
 A restricted SCF calculation will be
 performed using DIIS
 SCF converges when DIIS error is below 1.0e-08
 ---------------------------------------
  Cycle       Energy         DIIS error
 ---------------------------------------
    1   -3225.3878749298      2.83e-02  
    2   -3220.9877652764      2.25e-03  
    3   -3220.9182093062      2.69e-03  
    4   -3221.1221153101      4.07e-04  
    5   -3221.1260464171      1.67e-04  
    6   -3221.1265123864      9.95e-05  
    7   -3221.1267728619      2.62e-05  
    8   -3221.1267901186      8.31e-06  
    9   -3221.1267921403      9.61e-07  
   10   -3221.1267921641      2.50e-07  
   11   -3221.1267921652      1.12e-07  
   12   -3221.1267921658      6.47e-08  
   13   -3221.1267921656      1.13e-08  
   14   -3221.1267921657      4.60e-09  Convergence criterion met
 ---------------------------------------
 SCF time:   CPU 732.80s  wall 732.00s 
 SCF   energy in the final basis set =    -3221.1267921657
 Total energy in the final basis set =    -3221.1267921657

 --------------------------------------------------------------

                    Orbital Energies (a.u.)
 --------------------------------------------------------------

 Alpha MOs
 -- Occupied --
********-101.5763-101.5724-101.5724-101.5724-101.5724 -10.2743 -10.2743
-10.2742 -10.2742 -10.2714 -10.2714 -10.2382 -10.2379 -10.2180 -10.2179
-10.2179 -10.2179  -9.4908  -9.4908  -9.4877  -9.4877  -9.4877  -9.4877
 -7.2555  -7.2555  -7.2525  -7.2525  -7.2525  -7.2523  -7.2457  -7.2456
 -7.2452  -7.2451  -7.2424  -7.2424  -7.2424  -7.2424  -7.2420  -7.2420
 -7.2419  -7.2419  -0.9557  -0.9359  -0.9061  -0.9042  -0.8926  -0.8922
 -0.8395  -0.8320  -0.8033  -0.7673  -0.7655  -0.7437  -0.6514  -0.6451
 -0.6315  -0.6183  -0.5658  -0.5439  -0.5256  -0.5233  -0.4942  -0.4857
 -0.4684  -0.4666  -0.4659  -0.4505  -0.4457  -0.4321  -0.4150  -0.4144
 -0.4098  -0.4014  -0.3899  -0.3850  -0.3777  -0.3447  -0.3423  -0.3413
 -0.3365  -0.3307  -0.3304  -0.3287  -0.3120  -0.2889  -0.2800  -0.2691
 -0.2649
 -- Virtual --
 -0.0732  -0.0588  -0.0529  -0.0382  -0.0352  -0.0272  -0.0083   0.0014
  0.0085   0.0100   0.0117   0.0122   0.0146   0.0167   0.0342   0.0425
  0.0425   0.0476   0.0525   0.0599   0.0652   0.0690   0.0723   0.0783
  0.0821   0.0842   0.0858   0.0923   0.0944   0.0964   0.0980   0.1014
  0.1089   0.1115   0.1120   0.1133   0.1175   0.1182   0.1189   0.1247
  0.1252   0.1301   0.1310   0.1336   0.1338   0.1357   0.1430   0.1454
  0.1519   0.1574   0.1601   0.1621   0.1710   0.1717   0.1721   0.1805
  0.1916   0.1933   0.1973   0.1988   0.1999   0.2090   0.2104   0.2130
  0.2190   0.2263   0.2284   0.2366   0.2404   0.2409   0.2488   0.2500
  0.2580   0.2617   0.2626   0.2633   0.2680   0.2693   0.2712   0.2738
  0.2760   0.2796   0.2810   0.2849   0.2941   0.2969   0.3047   0.3117
  0.3149   0.3173   0.3205   0.3213   0.3488   0.3548   0.3553   0.3794
  0.3857   0.3960   0.3980   0.4147   0.4401   0.4478   0.4483   0.4505
  0.4548   0.4722   0.4777   0.4829   0.4901   0.4911   0.4935   0.4935
  0.5000   0.5052   0.5125   0.5137   0.5202   0.5330   0.5440   0.5492
  0.5530   0.5679   0.5683   0.5697   0.5927   0.5971   0.5991   0.5996
  0.6057   0.6059   0.6155   0.6156   0.6244   0.6343   0.6465   0.6510
  0.6597   0.6613   0.6666   0.6728   0.6827   0.6922   0.6974   0.7142
  0.7161   0.7237   0.7692   0.7771   0.8055   0.8186   0.8217   0.8226
  0.8288   0.8340   0.8355   0.8425   0.8449   0.8499   0.8509   0.8523
  0.8531   0.8551   0.8597   0.8637   0.8692   0.8878   0.8895   0.8942
  0.9003   0.9056   0.9155   0.9259   0.9271   0.9302   0.9352   0.9436
  0.9461   0.9493   0.9509   0.9556   0.9558   0.9576   0.9616   0.9835
  0.9944   0.9954   0.9961   0.9988   1.0106   1.0242   1.0375   1.0498
  1.0548   1.0903   1.0997   1.1008   1.1293   1.1592   1.1739   1.1802
  1.1864   1.1871   1.2291   1.2305   1.2487   1.2511   1.2616   1.2934
  1.2972   1.2998   1.3055   1.3233   1.3251   1.3322   1.3392   1.3466
  1.3969   1.4698   1.4800   1.5038   1.5087   1.5374   1.5384   1.5494
  1.5646   1.5652   1.5735   1.5974   1.5974   1.6029   1.6083   1.6728
  1.6886   1.7170   1.7225   1.7906   1.7962   1.7971   1.8378   1.8525
  1.8596   1.8631   1.8751   1.9090   1.9121   1.9265   1.9426   1.9479
  1.9494   1.9556   1.9695   1.9742   2.0555   2.0595   2.0647   2.0817
  2.0891   2.1041   2.1507   2.1781   2.2290   2.2305   2.2568   2.2633
  2.2768   2.2860   2.2878   2.2945   2.3007   2.3212   2.3310   2.3507
  2.3823   2.3997   2.4203   2.4292   2.4595   2.4684   2.4997   2.5179
  2.5287   2.5333   2.5429   2.5442   2.5628   2.5691   2.5912   2.6105
  2.6284   2.6471   2.6793   2.6932   2.6968   2.7151   2.7168   2.7229
  2.7386   2.7437   2.7592   2.7628   2.7828   2.7965   2.8122   2.8238
  2.8683   2.8838   2.9291   2.9688   3.0630   3.0660   3.0728   3.1254
  3.1372   3.1382   3.1653   3.2193   3.2416   3.2435   3.2438   3.3370
  3.3436   3.4061   3.4738   3.5627   3.6197   3.7042   3.7131   3.7558
  3.7879   3.9243   4.0051   4.0804   4.0902   4.3904   4.7852   4.8173
  9.7486   9.7681   9.7986   9.8311   9.8379   9.8804  23.3550  23.5185
 23.8401  23.8528  23.8565  23.8605  23.9290  24.0392  24.0408  24.0410
 24.1007  24.1075  25.8141  25.8144  25.9099  25.9151  25.9685  26.0054
 26.1139  26.1295  26.1398  26.3558  26.3787  26.4251  26.5990  26.6020
 26.7015  26.7135  26.7993  26.8476 215.7423 215.7598 215.8007 215.8321
215.8438 215.8986
 --------------------------------------------------------------

          Ground-State Mulliken Net Atomic Charges

     Atom                 Charge (a.u.)
  ----------------------------------------
      1 C                    -0.367831
      2 C                    -0.499910
      3 Cl                    0.248962
      4 C                    -0.067337
      5 H                     0.232736
      6 C                     0.057984
      7 Cl                    0.481126
      8 C                    -0.056276
      9 H                     0.232812
     10 C                    -0.516165
     11 Cl                    0.248555
     12 C                    -0.370877
     13 C                    -0.512925
     14 Cl                    0.249802
     15 C                    -0.053057
     16 H                     0.233000
     17 C                     0.054683
     18 Cl                    0.481522
     19 C                    -0.049433
     20 H                     0.232878
     21 C                    -0.509833
     22 Cl                    0.249585
  ----------------------------------------
  Sum of atomic charges =     0.000000

 -----------------------------------------------------------------
                    Cartesian Multipole Moments
 -----------------------------------------------------------------
    Charge (ESU x 10^10)
                 0.0000
    Dipole Moment (Debye)
         X      -0.0003      Y      -0.0025      Z       0.0019
       Tot       0.0032
    Quadrupole Moments (Debye-Ang)
        XX    -143.2782     XY      -0.8296     YY    -146.4466
        XZ      -0.1788     YZ      -1.2646     ZZ    -143.3913
    Octopole Moments (Debye-Ang^2)
       XXX    -279.6296    XXY      -4.7052    XYY     -87.5357
       YYY       5.8013    XXZ      50.1247    XYZ      -3.7291
       YYZ      52.5961    XZZ     -92.5761    YZZ       9.0269
       ZZZ     171.6916
    Hexadecapole Moments (Debye-Ang^3)
      XXXX   -6010.5469   XXXY     137.9194   XXYY   -1169.5657
      XYYY     165.9567   YYYY   -1062.6737   XXXZ    1255.0910
      XXYZ      51.1577   XYYZ     400.2615   YYYZ     161.6826
      XXZZ   -1586.9403   XYZZ      79.2531   YYZZ    -744.0748
      XZZZ    1201.5497   YZZZ     152.7680   ZZZZ   -3379.9126
 -----------------------------------------------------------------
 Calculating analytic gradient of the SCF energy
 Gradient of SCF Energy
            1           2           3           4           5           6
    1   0.0005958  -0.0000675   0.0025635   0.0000081   0.0000690  -0.0001829
    2  -0.0000363  -0.0014726  -0.0105344  -0.0001003  -0.0000437  -0.0000225
    3  -0.0003435  -0.0001522  -0.0059721  -0.0000782  -0.0000445   0.0000931
            7           8           9          10          11          12
    1  -0.0001003   0.0000646   0.0000739   0.0001455   0.0068776  -0.0006236
    2  -0.0000213   0.0000778   0.0000173   0.0014400   0.0103848   0.0000481
    3   0.0000818   0.0000623  -0.0000103   0.0001565   0.0003634   0.0003352
           13          14          15          16          17          18
    1   0.0004919  -0.0020720  -0.0000437  -0.0000554   0.0001495   0.0001013
    2   0.0011140   0.0100499   0.0001342   0.0000307  -0.0000053   0.0000255
    3   0.0007600   0.0068563   0.0000059   0.0000187  -0.0001190  -0.0000825
           19          20          21          22
    1  -0.0000312  -0.0000814  -0.0004741  -0.0074086
    2  -0.0000795   0.0000019  -0.0011553  -0.0098530
    3   0.0000223   0.0000534  -0.0007578  -0.0012488
 Max gradient component =       1.053E-02
 RMS gradient           =       3.075E-03
 Gradient time:  CPU 267.19 s  wall 267.20 s
 Geometry Optimization Parameters
   NAtoms,    NIC,     NZ,  NCons,   NDum,   NFix, NCnnct, MaxDiis
       22     171      22       0       0       0       0       0

 Cartesian Hessian Update
 Hessian updated using BFGS update


** GEOMETRY OPTIMIZATION IN DELOCALIZED INTERNAL COORDINATES **
   Searching for a Minimum

   Optimization Cycle:   7

                       Coordinates (Angstroms)
     ATOM                X               Y               Z
      1  C         0.0020547682    0.0021334615   -0.0008382254
      2  C        -0.0290114536    0.1549632045    1.3962154454
      3  Cl        1.4634201683    0.3430365035    2.2899727603
      4  C        -1.2129328275    0.1813122086    2.1242580560
      5  H        -1.1905774202    0.3052039934    3.1976613489
      6  C        -2.4155237315    0.0529355112    1.4422777639
      7  Cl       -3.9199572552    0.0823250523    2.3387582696
      8  C        -2.4490661620   -0.1000051119    0.0628878268
      9  H        -3.3864120158   -0.2064212548   -0.4639911123
     10  C        -1.2465732342   -0.1233849325   -0.6335908414
     11  Cl       -1.3308820736   -0.3434706571   -2.3673869521
     12  C         1.2757188418   -0.0268454201   -0.7620703606
     13  C         2.2706251678   -0.9884964358   -0.5124038644
     14  Cl        2.0150229753   -2.2171920684    0.7061896948
     15  C         3.4695351695   -1.0298997384   -1.2143627214
     16  H         4.2048226288   -1.7902984019   -0.9940856849
     17  C         3.6933673419   -0.0830484474   -2.2048319390
     18  Cl        5.1968935325   -0.1182073805   -3.1026825900
     19  C         2.7480969205    0.8905408445   -2.4981211977
     20  H         2.9278258068    1.6297380532   -3.2653951183
     21  C         1.5607462774    0.9046425602   -1.7754610463
     22  Cl        0.4100692850    2.1671004861   -2.1537462517
   Point Group: c1    Number of degrees of freedom:    60


   Energy is  -3221.126792166

 Hessian updated using BFGS update

 60 Hessian modes will be used to form the next step
  Hessian Eigenvalues:
     0.016313    0.017504    0.018435    0.020575    0.020682    0.021678
     0.022057    0.022739    0.023494    0.024089    0.024090    0.024113
     0.024114    0.024134    0.024135    0.024142    0.024142    0.025962
     0.055130    0.098300    0.101105    0.159994    0.159995    0.159995
     0.160046    0.215085    0.226087    0.226940    0.230754    0.235527
     0.237467    0.237937    0.239580    0.249987    0.250000    0.250001
     0.250002    0.287916    0.289546    0.290147    0.292866    0.301033
     0.301400    0.317157    0.356665    0.356665    0.356665    0.356711
     0.403651    0.407748    0.417325    0.424173    0.456878    0.458339
     0.466603    0.471212    0.478201    0.478202    0.479142    0.479179

 Minimum search - taking simple RFO step
 Searching for Lamda that Minimizes Along All modes
 Value Taken    Lamda =  -0.00949033
 Calculated Step too Large.  Step scaled by  0.553541
 Step Taken.  Stepsize is  0.300000

                             Maximum     Tolerance    Cnvgd?
         Gradient           0.014974      0.000300      NO
         Displacement       0.246625      0.001200      NO
         Energy change     -0.006211      0.000001      NO


 New Cartesian Coordinates Obtained by Inverse Iteration

 Displacement from previous Coordinates is:  0.393361
 ----------------------------------------------------------------
             Standard Nuclear Orientation (Angstroms)
    I     Atom           X                Y                Z
 ----------------------------------------------------------------
    1      C       0.0015239094     0.0016707611    -0.0006987519
    2      C      -0.0291936441     0.1874154269     1.3911471428
    3      Cl      1.4648992366     0.4116613754     2.2756369751
    4      C      -1.2127139378     0.2152191242     2.1197933379
    5      H      -1.1925551081     0.3643879931     3.1900299177
    6      C      -2.4132480764     0.0533289445     1.4409484852
    7      Cl     -3.9178062590     0.0836433172     2.3375566364
    8      C      -2.4462510399    -0.1338286005     0.0655011606
    9      H      -3.3827224261    -0.2651441599    -0.4573740618
   10      C      -1.2434875087    -0.1567252808    -0.6305027981
   11      Cl     -1.3200825782    -0.4138893576    -2.3604025065
   12      C       1.2759168621    -0.0271851900    -0.7623193059
   13      C       2.2550801244    -1.0084612391    -0.5343394982
   14      Cl      1.9795494068    -2.2571329682     0.6605519560
   15      C       3.4537826709    -1.0508762188    -1.2366075491
   16      H       4.1788140036    -1.8260289408    -1.0346609249
   17      C       3.6911566877    -0.0826754807    -2.2032844879
   18      Cl      5.1950121320    -0.1174571693    -3.1009705854
   19      C       2.7606012963     0.9117344455    -2.4739346070
   20      H       2.9520011636     1.6658801491    -3.2236800446
   21      C       1.5729032842     0.9243521210    -1.7517044056
   22      Cl      0.4340825111     2.2067729779    -2.1014328245
 ----------------------------------------------------------------
 Nuclear Repulsion Energy =        2073.30663382 hartrees
 There are       89 alpha and       89 beta electrons
 Applying Cartesian multipole field
    Component          Value
    ---------          -----
     (2,0,0)        1.00000E-12
     (0,2,0)        2.00000E-11
     (0,0,2)       -3.00000E-11
 Nucleus-field energy     =    -0.0000000554 hartrees
 Requested basis set is 6-311++G(d,p)
 There are 170 shells and 472 basis functions
 A cutoff of  1.0D-15 yielded  10994 shell pairs
 There are     92973 function pairs (    100028 Cartesian)
 Smallest overlap matrix eigenvalue = 1.84E-07
 Linear dependence detected in AO basis
 Number of orthogonalized atomic orbitals = 467
 Maximum deviation from orthogonality = 5.240E-10
 Guess from superposition of atomic densities
 Warning:  Energy on first SCF cycle will be non-variational
 SAD guess density has 178.000000 electrons

 -----------------------------------------------------------------------
  General SCF calculation program by
  Eric Jon Sundstrom, Paul Horn, Yuezhi Mao, Dmitri Zuev, Alec White,
  David Stuck, Shaama M.S., Shane Yost, Joonho Lee, David Small,
  Daniel Levine, Susi Lehtola, Hugh Burton, Evgeny Epifanovsky,
  Bang C. Huynh
 -----------------------------------------------------------------------
 Exchange:     0.2000 Hartree-Fock + 0.0800 Slater + 0.7200 B88
 Correlation:  0.1900 VWN1RPA + 0.8100 LYP
 Using SG-1 standard quadrature grid
 A restricted SCF calculation will be
 performed using DIIS
 SCF converges when DIIS error is below 1.0e-08
 ---------------------------------------
  Cycle       Energy         DIIS error
 ---------------------------------------
    1   -3225.3759719756      2.83e-02  
    2   -3220.9922135019      2.25e-03  
    3   -3220.9230731420      2.69e-03  
    4   -3221.1267584662      4.01e-04  
    5   -3221.1306317583      1.56e-04  
    6   -3221.1310343821      9.20e-05  
    7   -3221.1312527905      2.59e-05  
    8   -3221.1312697413      8.58e-06  
    9   -3221.1312719076      9.49e-07  
   10   -3221.1312719305      2.39e-07  
   11   -3221.1312719318      1.14e-07  
   12   -3221.1312719320      6.28e-08  
   13   -3221.1312719321      1.02e-08  
   14   -3221.1312719324      4.94e-09  Convergence criterion met
 ---------------------------------------
 SCF time:   CPU 733.54s  wall 733.00s 
 SCF   energy in the final basis set =    -3221.1312719324
 Total energy in the final basis set =    -3221.1312719324

 --------------------------------------------------------------

                    Orbital Energies (a.u.)
 --------------------------------------------------------------

 Alpha MOs
 -- Occupied --
********-101.5762-101.5731-101.5731-101.5731-101.5731 -10.2743 -10.2742
-10.2742 -10.2742 -10.2716 -10.2715 -10.2378 -10.2375 -10.2181 -10.2180
-10.2180 -10.2179  -9.4908  -9.4907  -9.4883  -9.4883  -9.4882  -9.4882
 -7.2555  -7.2554  -7.2531  -7.2530  -7.2530  -7.2528  -7.2456  -7.2455
 -7.2451  -7.2450  -7.2430  -7.2430  -7.2430  -7.2429  -7.2426  -7.2425
 -7.2425  -7.2424  -0.9555  -0.9361  -0.9048  -0.9039  -0.8934  -0.8925
 -0.8387  -0.8326  -0.8031  -0.7672  -0.7660  -0.7437  -0.6512  -0.6445
 -0.6324  -0.6184  -0.5658  -0.5432  -0.5268  -0.5234  -0.4939  -0.4858
 -0.4681  -0.4666  -0.4662  -0.4499  -0.4455  -0.4323  -0.4149  -0.4127
 -0.4103  -0.4001  -0.3886  -0.3848  -0.3772  -0.3442  -0.3424  -0.3415
 -0.3352  -0.3333  -0.3311  -0.3287  -0.3158  -0.2875  -0.2791  -0.2709
 -0.2657
 -- Virtual --
 -0.0718  -0.0589  -0.0527  -0.0399  -0.0358  -0.0271  -0.0084   0.0014
  0.0089   0.0099   0.0114   0.0124   0.0144   0.0161   0.0346   0.0421
  0.0424   0.0471   0.0524   0.0598   0.0654   0.0685   0.0710   0.0794
  0.0821   0.0842   0.0856   0.0917   0.0939   0.0969   0.0971   0.1019
  0.1087   0.1115   0.1122   0.1130   0.1170   0.1181   0.1189   0.1240
  0.1251   0.1301   0.1313   0.1328   0.1338   0.1352   0.1427   0.1456
  0.1512   0.1583   0.1593   0.1603   0.1703   0.1710   0.1728   0.1787
  0.1934   0.1937   0.1963   0.1990   0.1995   0.2091   0.2094   0.2128
  0.2188   0.2266   0.2297   0.2375   0.2391   0.2410   0.2494   0.2507
  0.2585   0.2612   0.2622   0.2627   0.2682   0.2690   0.2703   0.2733
  0.2737   0.2776   0.2795   0.2846   0.2952   0.2979   0.3047   0.3132
  0.3135   0.3174   0.3197   0.3217   0.3465   0.3532   0.3543   0.3793
  0.3864   0.3955   0.3976   0.4152   0.4374   0.4488   0.4491   0.4505
  0.4560   0.4735   0.4757   0.4851   0.4878   0.4924   0.4950   0.4983
  0.5012   0.5043   0.5127   0.5133   0.5182   0.5331   0.5473   0.5474
  0.5534   0.5673   0.5706   0.5707   0.5924   0.5968   0.6011   0.6023
  0.6051   0.6119   0.6148   0.6165   0.6244   0.6342   0.6521   0.6522
  0.6544   0.6634   0.6671   0.6730   0.6895   0.6907   0.6980   0.7112
  0.7170   0.7228   0.7681   0.7799   0.8096   0.8129   0.8210   0.8225
  0.8281   0.8342   0.8359   0.8433   0.8451   0.8513   0.8516   0.8521
  0.8539   0.8547   0.8569   0.8596   0.8722   0.8881   0.8891   0.8906
  0.8906   0.9053   0.9171   0.9223   0.9237   0.9306   0.9401   0.9417
  0.9463   0.9487   0.9491   0.9572   0.9583   0.9610   0.9617   0.9848
  0.9913   0.9948   0.9960   0.9995   1.0091   1.0242   1.0364   1.0473
  1.0556   1.0888   1.1010   1.1044   1.1333   1.1611   1.1737   1.1827
  1.1861   1.1867   1.2296   1.2311   1.2467   1.2481   1.2637   1.2911
  1.2960   1.2977   1.3098   1.3232   1.3316   1.3353   1.3428   1.3462
  1.4007   1.4742   1.4789   1.5052   1.5065   1.5387   1.5398   1.5487
  1.5655   1.5661   1.5717   1.5971   1.5972   1.6029   1.6059   1.6719
  1.6907   1.7183   1.7247   1.7930   1.7964   1.7989   1.8374   1.8488
  1.8568   1.8576   1.8730   1.9118   1.9170   1.9261   1.9418   1.9480
  1.9493   1.9592   1.9717   1.9758   2.0556   2.0588   2.0640   2.0803
  2.0895   2.1015   2.1552   2.1779   2.2298   2.2311   2.2557   2.2629
  2.2724   2.2822   2.2906   2.2919   2.2937   2.3255   2.3284   2.3555
  2.3849   2.3998   2.4163   2.4357   2.4593   2.4651   2.4987   2.5123
  2.5305   2.5320   2.5425   2.5448   2.5647   2.5688   2.5859   2.6110
  2.6282   2.6479   2.6821   2.6901   2.6995   2.7152   2.7163   2.7239
  2.7413   2.7421   2.7581   2.7609   2.7819   2.7939   2.8114   2.8248
  2.8636   2.8842   2.9327   2.9714   3.0661   3.0676   3.0741   3.1249
  3.1355   3.1374   3.1655   3.2207   3.2402   3.2419   3.2435   3.3360
  3.3424   3.4092   3.4777   3.5636   3.6229   3.7041   3.7122   3.7559
  3.7876   3.9253   4.0068   4.0811   4.0902   4.3835   4.7859   4.8182
  9.7511   9.7681   9.8010   9.8219   9.8316   9.9033  23.3566  23.5191
 23.8414  23.8534  23.8595  23.8606  23.9302  24.0404  24.0408  24.0464
 24.1005  24.1084  25.8136  25.8140  25.8998  25.9002  25.9643  25.9968
 26.1136  26.1282  26.1537  26.3563  26.3804  26.4054  26.5941  26.6026
 26.7031  26.7141  26.7795  26.8541 215.7448 215.7598 215.8034 215.8210
215.8363 215.9248
 --------------------------------------------------------------

          Ground-State Mulliken Net Atomic Charges

     Atom                 Charge (a.u.)
  ----------------------------------------
      1 C                    -0.429438
      2 C                    -0.507606
      3 Cl                    0.236547
      4 C                    -0.032996
      5 H                     0.232795
      6 C                     0.088268
      7 Cl                    0.484888
      8 C                    -0.025533
      9 H                     0.232927
     10 C                    -0.519812
     11 Cl                    0.236529
     12 C                    -0.431809
     13 C                    -0.516698
     14 Cl                    0.237364
     15 C                    -0.024894
     16 H                     0.233042
     17 C                     0.086350
     18 Cl                    0.485350
     19 C                    -0.019248
     20 H                     0.232866
     21 C                    -0.515741
     22 Cl                    0.236848
  ----------------------------------------
  Sum of atomic charges =     0.000000

 -----------------------------------------------------------------
                    Cartesian Multipole Moments
 -----------------------------------------------------------------
    Charge (ESU x 10^10)
                -0.0000
    Dipole Moment (Debye)
         X      -0.0011      Y      -0.0023      Z       0.0017
       Tot       0.0031
    Quadrupole Moments (Debye-Ang)
        XX    -143.2800     XY      -0.7221     YY    -146.2102
        XZ      -0.2711     YZ      -1.0921     ZZ    -143.4988
    Octopole Moments (Debye-Ang^2)
       XXX    -279.9941    XXY      -4.9392    XYY     -86.9830
       YYY       5.7800    XXZ      49.7157    XYZ      -3.8686
       YYZ      52.2736    XZZ     -92.6607    YZZ       9.3015
       ZZZ     172.3427
    Hexadecapole Moments (Debye-Ang^3)
      XXXX   -5995.7332   XXXY     128.5906   XXYY   -1171.1554
      XYYY     153.1927   YYYY   -1101.9696   XXXZ    1261.1060
      XXYZ      45.9369   XYYZ     401.1842   YYYZ     141.1705
      XXZZ   -1577.9874   XYZZ      75.9035   YYZZ    -743.9534
      XZZZ    1209.9583   YZZZ     137.1998   ZZZZ   -3347.1343
 -----------------------------------------------------------------
 Calculating analytic gradient of the SCF energy
 Gradient of SCF Energy
            1           2           3           4           5           6
    1   0.0003418  -0.0001248   0.0018445   0.0000443   0.0000431  -0.0000419
    2  -0.0000196  -0.0012302  -0.0075983  -0.0000481  -0.0000311  -0.0000129
    3  -0.0001905  -0.0003839  -0.0041481   0.0000471  -0.0000295   0.0000271
            7           8           9          10          11          12
    1  -0.0000798  -0.0000162   0.0000487   0.0002479   0.0048565  -0.0003691
    2  -0.0000182   0.0000270   0.0000015   0.0012265   0.0074467   0.0000447
    3   0.0000670  -0.0000454  -0.0000001   0.0003100   0.0002053   0.0001779
           13          14          15          16          17          18
    1   0.0003209  -0.0013877   0.0000139  -0.0000399   0.0000319   0.0000817
    2   0.0011377   0.0071016  -0.0000105   0.0000351   0.0000076   0.0000222
    3   0.0005808   0.0049482   0.0000571   0.0000021  -0.0000326  -0.0000681
           19          20          21          22
    1  -0.0000448  -0.0000557  -0.0004328  -0.0052821
    2   0.0000410  -0.0000028  -0.0011891  -0.0069308
    3  -0.0000624   0.0000399  -0.0004926  -0.0010091
 Max gradient component =       7.598E-03
 RMS gradient           =       2.197E-03
 Gradient time:  CPU 267.26 s  wall 267.28 s
 Geometry Optimization Parameters
   NAtoms,    NIC,     NZ,  NCons,   NDum,   NFix, NCnnct, MaxDiis
       22     171      22       0       0       0       0       0

 Cartesian Hessian Update
 Hessian updated using BFGS update


** GEOMETRY OPTIMIZATION IN DELOCALIZED INTERNAL COORDINATES **
   Searching for a Minimum

   Optimization Cycle:   8

                       Coordinates (Angstroms)
     ATOM                X               Y               Z
      1  C         0.0015239094    0.0016707611   -0.0006987519
      2  C        -0.0291936441    0.1874154269    1.3911471428
      3  Cl        1.4648992366    0.4116613754    2.2756369751
      4  C        -1.2127139378    0.2152191242    2.1197933379
      5  H        -1.1925551081    0.3643879931    3.1900299177
      6  C        -2.4132480764    0.0533289445    1.4409484852
      7  Cl       -3.9178062590    0.0836433172    2.3375566364
      8  C        -2.4462510399   -0.1338286005    0.0655011606
      9  H        -3.3827224261   -0.2651441599   -0.4573740618
     10  C        -1.2434875087   -0.1567252808   -0.6305027981
     11  Cl       -1.3200825782   -0.4138893576   -2.3604025065
     12  C         1.2759168621   -0.0271851900   -0.7623193059
     13  C         2.2550801244   -1.0084612391   -0.5343394982
     14  Cl        1.9795494068   -2.2571329682    0.6605519560
     15  C         3.4537826709   -1.0508762188   -1.2366075491
     16  H         4.1788140036   -1.8260289408   -1.0346609249
     17  C         3.6911566877   -0.0826754807   -2.2032844879
     18  Cl        5.1950121320   -0.1174571693   -3.1009705854
     19  C         2.7606012963    0.9117344455   -2.4739346070
     20  H         2.9520011636    1.6658801491   -3.2236800446
     21  C         1.5729032842    0.9243521210   -1.7517044056
     22  Cl        0.4340825111    2.2067729779   -2.1014328245
   Point Group: c1    Number of degrees of freedom:    60


   Energy is  -3221.131271932

 Hessian updated using BFGS update

 60 Hessian modes will be used to form the next step
  Hessian Eigenvalues:
     0.015437    0.016316    0.017505    0.020575    0.020682    0.021287
     0.021678    0.022741    0.023252    0.023534    0.024090    0.024090
     0.024114    0.024114    0.024135    0.024137    0.024142    0.024143
     0.055132    0.097390    0.101104    0.159994    0.159995    0.159995
     0.160047    0.215085    0.225997    0.226942    0.230755    0.235528
     0.237467    0.237942    0.239579    0.249988    0.250000    0.250001
     0.250001    0.287916    0.289353    0.290147    0.292866    0.301033
     0.301386    0.317122    0.356665    0.356665    0.356665    0.356710
     0.403610    0.407748    0.417325    0.424173    0.456878    0.458339
     0.466603    0.471202    0.478201    0.478202    0.479142    0.479181

 Minimum search - taking simple RFO step
 Searching for Lamda that Minimizes Along All modes
 Value Taken    Lamda =  -0.00685119
 Calculated Step too Large.  Step scaled by  0.553690
 Step Taken.  Stepsize is  0.300000

                             Maximum     Tolerance    Cnvgd?
         Gradient           0.010779      0.000300      NO
         Displacement       0.247881      0.001200      NO
         Energy change     -0.004480      0.000001      NO


 New Cartesian Coordinates Obtained by Inverse Iteration

 Displacement from previous Coordinates is:  0.389814
 ----------------------------------------------------------------
             Standard Nuclear Orientation (Angstroms)
    I     Atom           X                Y                Z
 ----------------------------------------------------------------
    1      C       0.0008301535     0.0012043632    -0.0007066971
    2      C      -0.0300929378     0.2195512495     1.3854648688
    3      Cl      1.4645644319     0.4812751076     2.2599001504
    4      C      -1.2133024387     0.2481015195     2.1146191830
    5      H      -1.1955328770     0.4221280057     3.1811531171
    6      C      -2.4114765995     0.0532648962     1.4400093138
    7      Cl     -3.9160720432     0.0841761003     2.3368172013
    8      C      -2.4433172214    -0.1669585314     0.0692407488
    9      H      -3.3786529764    -0.3224925593    -0.4490892707
   10      C      -1.2405077312    -0.1895865431    -0.6267514125
   11      Cl     -1.3105142871    -0.4831873853    -2.3516823305
   12      C       1.2762131541    -0.0275219386    -0.7627137725
   13      C       2.2396189163    -1.0277373300    -0.5568234994
   14      Cl      1.9449427440    -2.2951176811     0.6142764197
   15      C       3.4381824102    -1.0708207729    -1.2593627461
   16      H       4.1528469745    -1.8600257748    -1.0757048379
   17      C       3.6895379473    -0.0825506977    -2.2020958373
   18      Cl      5.1937297515    -0.1171109317    -3.0995070802
   19      C       2.7738420003     0.9317116577    -2.4495569952
   20      H       2.9770582260     1.7001252477    -3.1815678232
   21      C       1.5857604927     0.9433508201    -1.7277894149
   22      Cl      0.4596046202     2.2448832087    -2.0488760251
 ----------------------------------------------------------------
 Nuclear Repulsion Energy =        2071.26106529 hartrees
 There are       89 alpha and       89 beta electrons
 Applying Cartesian multipole field
    Component          Value
    ---------          -----
     (2,0,0)        1.00000E-12
     (0,2,0)        2.00000E-11
     (0,0,2)       -3.00000E-11
 Nucleus-field energy     =    -0.0000000539 hartrees
 Requested basis set is 6-311++G(d,p)
 There are 170 shells and 472 basis functions
 A cutoff of  1.0D-15 yielded  10994 shell pairs
 There are     92991 function pairs (    100050 Cartesian)
 Smallest overlap matrix eigenvalue = 1.71E-07
 Linear dependence detected in AO basis
 Number of orthogonalized atomic orbitals = 467
 Maximum deviation from orthogonality = 5.462E-10
 Guess from superposition of atomic densities
 Warning:  Energy on first SCF cycle will be non-variational
 SAD guess density has 178.000000 electrons

 -----------------------------------------------------------------------
  General SCF calculation program by
  Eric Jon Sundstrom, Paul Horn, Yuezhi Mao, Dmitri Zuev, Alec White,
  David Stuck, Shaama M.S., Shane Yost, Joonho Lee, David Small,
  Daniel Levine, Susi Lehtola, Hugh Burton, Evgeny Epifanovsky,
  Bang C. Huynh
 -----------------------------------------------------------------------
 Exchange:     0.2000 Hartree-Fock + 0.0800 Slater + 0.7200 B88
 Correlation:  0.1900 VWN1RPA + 0.8100 LYP
 Using SG-1 standard quadrature grid
 A restricted SCF calculation will be
 performed using DIIS
 SCF converges when DIIS error is below 1.0e-08
 ---------------------------------------
  Cycle       Energy         DIIS error
 ---------------------------------------
    1   -3225.3666999669      2.83e-02  
    2   -3220.9953129694      2.25e-03  
    3   -3220.9263308650      2.69e-03  
    4   -3221.1300844012      3.96e-04  
    5   -3221.1339152053      1.48e-04  
    6   -3221.1342829522      8.45e-05  
    7   -3221.1344627461      2.52e-05  
    8   -3221.1344786707      8.93e-06  
    9   -3221.1344810302      9.44e-07  
   10   -3221.1344810533      2.31e-07  
   11   -3221.1344810542      1.13e-07  
   12   -3221.1344810544      6.14e-08  
   13   -3221.1344810546      9.60e-09  Convergence criterion met
 ---------------------------------------
 SCF time:   CPU 687.33s  wall 687.00s 
 SCF   energy in the final basis set =    -3221.1344810546
 Total energy in the final basis set =    -3221.1344810546

 --------------------------------------------------------------

                    Orbital Energies (a.u.)
 --------------------------------------------------------------

 Alpha MOs
 -- Occupied --
********-101.5761-101.5737-101.5737-101.5737-101.5737 -10.2743 -10.2742
-10.2742 -10.2742 -10.2717 -10.2716 -10.2374 -10.2371 -10.2182 -10.2181
-10.2180 -10.2180  -9.4907  -9.4907  -9.4888  -9.4887  -9.4887  -9.4887
 -7.2554  -7.2554  -7.2535  -7.2535  -7.2535  -7.2533  -7.2456  -7.2455
 -7.2451  -7.2450  -7.2435  -7.2435  -7.2435  -7.2434  -7.2431  -7.2430
 -7.2430  -7.2429  -0.9552  -0.9362  -0.9037  -0.9037  -0.8942  -0.8927
 -0.8381  -0.8331  -0.8029  -0.7671  -0.7664  -0.7437  -0.6510  -0.6439
 -0.6332  -0.6184  -0.5657  -0.5425  -0.5280  -0.5234  -0.4937  -0.4859
 -0.4679  -0.4667  -0.4664  -0.4494  -0.4454  -0.4324  -0.4149  -0.4113
 -0.4107  -0.3989  -0.3877  -0.3845  -0.3770  -0.3439  -0.3425  -0.3417
 -0.3358  -0.3339  -0.3315  -0.3288  -0.3189  -0.2861  -0.2782  -0.2723
 -0.2665
 -- Virtual --
 -0.0703  -0.0590  -0.0524  -0.0416  -0.0363  -0.0271  -0.0085   0.0014
  0.0092   0.0100   0.0112   0.0126   0.0141   0.0155   0.0351   0.0417
  0.0424   0.0465   0.0524   0.0597   0.0655   0.0681   0.0697   0.0805
  0.0822   0.0843   0.0854   0.0912   0.0932   0.0962   0.0973   0.1023
  0.1085   0.1112   0.1125   0.1127   0.1165   0.1180   0.1194   0.1234
  0.1251   0.1299   0.1314   0.1321   0.1338   0.1350   0.1423   0.1457
  0.1508   0.1587   0.1588   0.1594   0.1691   0.1709   0.1736   0.1772
  0.1937   0.1951   0.1952   0.1988   0.1990   0.2081   0.2097   0.2124
  0.2188   0.2267   0.2309   0.2380   0.2384   0.2410   0.2505   0.2506
  0.2588   0.2605   0.2611   0.2619   0.2676   0.2683   0.2694   0.2730
  0.2731   0.2759   0.2794   0.2843   0.2966   0.2992   0.3050   0.3104
  0.3156   0.3168   0.3173   0.3213   0.3428   0.3526   0.3534   0.3793
  0.3872   0.3952   0.3972   0.4160   0.4352   0.4495   0.4503   0.4508
  0.4563   0.4734   0.4750   0.4836   0.4861   0.4935   0.4952   0.5028
  0.5046   0.5061   0.5120   0.5141   0.5171   0.5333   0.5456   0.5511
  0.5531   0.5664   0.5718   0.5727   0.5917   0.5966   0.6013   0.6032
  0.6035   0.6142   0.6175   0.6178   0.6246   0.6329   0.6468   0.6519
  0.6603   0.6683   0.6689   0.6735   0.6898   0.6925   0.6986   0.7066
  0.7171   0.7217   0.7686   0.7829   0.8093   0.8133   0.8195   0.8234
  0.8281   0.8342   0.8353   0.8441   0.8453   0.8487   0.8490   0.8529
  0.8533   0.8543   0.8581   0.8601   0.8747   0.8805   0.8881   0.8887
  0.8893   0.9049   0.9139   0.9193   0.9213   0.9309   0.9398   0.9440
  0.9472   0.9493   0.9514   0.9566   0.9618   0.9629   0.9670   0.9867
  0.9885   0.9925   0.9934   1.0019   1.0085   1.0255   1.0336   1.0455
  1.0572   1.0874   1.1013   1.1077   1.1385   1.1630   1.1736   1.1858
  1.1861   1.1862   1.2301   1.2324   1.2423   1.2472   1.2667   1.2889
  1.2925   1.2977   1.3135   1.3226   1.3300   1.3329   1.3460   1.3525
  1.4048   1.4753   1.4789   1.5015   1.5040   1.5400   1.5411   1.5467
  1.5669   1.5676   1.5696   1.5967   1.5972   1.6019   1.6030   1.6711
  1.6930   1.7195   1.7272   1.7948   1.7968   1.8007   1.8367   1.8452
  1.8505   1.8555   1.8705   1.9142   1.9210   1.9252   1.9407   1.9481
  1.9492   1.9634   1.9745   1.9773   2.0559   2.0584   2.0634   2.0786
  2.0896   2.0992   2.1596   2.1784   2.2307   2.2318   2.2561   2.2624
  2.2681   2.2841   2.2859   2.2900   2.2954   2.3226   2.3298   2.3603
  2.3849   2.3998   2.4120   2.4416   2.4599   2.4622   2.4962   2.5059
  2.5278   2.5359   2.5408   2.5457   2.5650   2.5687   2.5807   2.6123
  2.6288   2.6479   2.6848   2.6883   2.7018   2.7151   2.7159   2.7242
  2.7404   2.7442   2.7549   2.7627   2.7812   2.7902   2.8109   2.8249
  2.8586   2.8843   2.9360   2.9735   3.0694   3.0697   3.0762   3.1244
  3.1338   3.1365   3.1661   3.2218   3.2387   3.2399   3.2444   3.3344
  3.3409   3.4126   3.4819   3.5644   3.6267   3.7033   3.7113   3.7562
  3.7877   3.9263   4.0083   4.0818   4.0899   4.3771   4.7869   4.8188
  9.7544   9.7682   9.8037   9.8132   9.8274   9.9100  23.3585  23.5195
 23.8417  23.8543  23.8605  23.8614  23.9309  24.0399  24.0403  24.0524
 24.1004  24.1095  25.8127  25.8141  25.8990  25.9085  25.9531  25.9832
 26.1138  26.1265  26.1718  26.3247  26.3844  26.4052  26.5902  26.6031
 26.6914  26.7270  26.7558  26.8657 215.7479 215.7599 215.8064 215.8108
215.8319 215.9315
 --------------------------------------------------------------

          Ground-State Mulliken Net Atomic Charges

     Atom                 Charge (a.u.)
  ----------------------------------------
      1 C                    -0.480571
      2 C                    -0.513896
      3 Cl                    0.249762
      4 C                    -0.029863
      5 H                     0.232856
      6 C                     0.120823
      7 Cl                    0.488278
      8 C                    -0.029587
      9 H                     0.233036
     10 C                    -0.520339
     11 Cl                    0.250539
     12 C                    -0.484839
     13 C                    -0.519501
     14 Cl                    0.250417
     15 C                    -0.028816
     16 H                     0.233050
     17 C                     0.119368
     18 Cl                    0.488826
     19 C                    -0.022936
     20 H                     0.232869
     21 C                    -0.520103
     22 Cl                    0.250624
  ----------------------------------------
  Sum of atomic charges =     0.000000

 -----------------------------------------------------------------
                    Cartesian Multipole Moments
 -----------------------------------------------------------------
    Charge (ESU x 10^10)
                 0.0000
    Dipole Moment (Debye)
         X      -0.0018      Y      -0.0019      Z       0.0017
       Tot       0.0031
    Quadrupole Moments (Debye-Ang)
        XX    -143.2914     XY      -0.6234     YY    -145.9927
        XZ      -0.3494     YZ      -0.9350     ZZ    -143.6003
    Octopole Moments (Debye-Ang^2)
       XXX    -280.3039    XXY      -5.1169    XYY     -86.5038
       YYY       5.7361    XXZ      49.3730    XYZ      -3.9764
       YYZ      51.9961    XZZ     -92.7363    YZZ       9.5058
       ZZZ     172.9061
    Hexadecapole Moments (Debye-Ang^3)
      XXXX   -5982.7673   XXXY     119.0627   XXYY   -1173.3171
      XYYY     140.2127   YYYY   -1142.3825   XXXZ    1267.6062
      XXYZ      40.5163   XYYZ     402.3804   YYYZ     120.5157
      XXZZ   -1569.2707   XYZZ      72.1566   YYZZ    -744.0005
      XZZZ    1219.0425   YZZZ     121.0570   ZZZZ   -3314.2525
 -----------------------------------------------------------------
 Calculating analytic gradient of the SCF energy
 Gradient of SCF Energy
            1           2           3           4           5           6
    1   0.0000375  -0.0000960   0.0013205   0.0000481   0.0000118   0.0000279
    2  -0.0000167  -0.0009385  -0.0053775  -0.0000225  -0.0000174  -0.0000037
    3   0.0000105  -0.0004519  -0.0028084   0.0000592  -0.0000160   0.0000142
            7           8           9          10          11          12
    1  -0.0000677  -0.0000106   0.0000201   0.0002806   0.0033360  -0.0000370
    2  -0.0000123   0.0000094  -0.0000122   0.0009727   0.0052112   0.0000525
    3   0.0000529  -0.0000845   0.0000115   0.0002847   0.0000732  -0.0000094
           13          14          15          16          17          18
    1   0.0001668  -0.0008973   0.0000166  -0.0000193  -0.0000082   0.0000700
    2   0.0009816   0.0049175  -0.0000530   0.0000373   0.0000137   0.0000192
    3   0.0004668   0.0034983   0.0000750  -0.0000152   0.0000060  -0.0000536
           19          20          21          22
    1  -0.0000664  -0.0000210  -0.0004382  -0.0036743
    2   0.0000669  -0.0000070  -0.0010368  -0.0047845
    3  -0.0000750   0.0000238  -0.0002907  -0.0007714
 Max gradient component =       5.377E-03
 RMS gradient           =       1.537E-03
 Gradient time:  CPU 267.59 s  wall 267.60 s
 Geometry Optimization Parameters
   NAtoms,    NIC,     NZ,  NCons,   NDum,   NFix, NCnnct, MaxDiis
       22     171      22       0       0       0       0       0

 Cartesian Hessian Update
 Hessian updated using BFGS update


** GEOMETRY OPTIMIZATION IN DELOCALIZED INTERNAL COORDINATES **
   Searching for a Minimum

   Optimization Cycle:   9

                       Coordinates (Angstroms)
     ATOM                X               Y               Z
      1  C         0.0008301535    0.0012043632   -0.0007066971
      2  C        -0.0300929378    0.2195512495    1.3854648688
      3  Cl        1.4645644319    0.4812751076    2.2599001504
      4  C        -1.2133024387    0.2481015195    2.1146191830
      5  H        -1.1955328770    0.4221280057    3.1811531171
      6  C        -2.4114765995    0.0532648962    1.4400093138
      7  Cl       -3.9160720432    0.0841761003    2.3368172013
      8  C        -2.4433172214   -0.1669585314    0.0692407488
      9  H        -3.3786529764   -0.3224925593   -0.4490892707
     10  C        -1.2405077312   -0.1895865431   -0.6267514125
     11  Cl       -1.3105142871   -0.4831873853   -2.3516823305
     12  C         1.2762131541   -0.0275219386   -0.7627137725
     13  C         2.2396189163   -1.0277373300   -0.5568234994
     14  Cl        1.9449427440   -2.2951176811    0.6142764197
     15  C         3.4381824102   -1.0708207729   -1.2593627461
     16  H         4.1528469745   -1.8600257748   -1.0757048379
     17  C         3.6895379473   -0.0825506977   -2.2020958373
     18  Cl        5.1937297515   -0.1171109317   -3.0995070802
     19  C         2.7738420003    0.9317116577   -2.4495569952
     20  H         2.9770582260    1.7001252477   -3.1815678232
     21  C         1.5857604927    0.9433508201   -1.7277894149
     22  Cl        0.4596046202    2.2448832087   -2.0488760251
   Point Group: c1    Number of degrees of freedom:    60


   Energy is  -3221.134481055

 Hessian updated using BFGS update

 60 Hessian modes will be used to form the next step
  Hessian Eigenvalues:
     0.012204    0.016314    0.017505    0.020575    0.020682    0.020844
     0.021678    0.022740    0.022911    0.023517    0.024090    0.024090
     0.024114    0.024114    0.024135    0.024137    0.024142    0.024143
     0.055133    0.096862    0.101103    0.159994    0.159995    0.159995
     0.160050    0.215085    0.225877    0.226934    0.230754    0.235528
     0.237467    0.237932    0.239578    0.249988    0.250000    0.250001
     0.250004    0.287917    0.289153    0.290147    0.292866    0.301033
     0.301374    0.317127    0.356665    0.356665    0.356665    0.356709
     0.403537    0.407748    0.417325    0.424173    0.456878    0.458340
     0.466603    0.471185    0.478202    0.478202    0.479142    0.479182

 Minimum search - taking simple RFO step
 Searching for Lamda that Minimizes Along All modes
 Value Taken    Lamda =  -0.00464105
 Calculated Step too Large.  Step scaled by  0.577324
 Step Taken.  Stepsize is  0.300000

                             Maximum     Tolerance    Cnvgd?
         Gradient           0.007608      0.000300      NO
         Displacement       0.248770      0.001200      NO
         Energy change     -0.003209      0.000001      NO


 New Cartesian Coordinates Obtained by Inverse Iteration

 Displacement from previous Coordinates is:  0.388981
 ----------------------------------------------------------------
             Standard Nuclear Orientation (Angstroms)
    I     Atom           X                Y                Z
 ----------------------------------------------------------------
    1      C       0.0001559602     0.0012448009    -0.0009292913
    2      C      -0.0316045935     0.2516494060     1.3790651440
    3      Cl      1.4626277846     0.5523547561     2.2423796809
    4      C      -1.2144688985     0.2800406891     2.1088337726
    5      H      -1.1991475891     0.4783987989     3.1711581972
    6      C      -2.4099460914     0.0524997290     1.4394173092
    7      Cl     -3.9144446270     0.0830876396     2.3365919120
    8      C      -2.4400904301    -0.1996997907     0.0739726497
    9      H      -3.3738957349    -0.3791370993    -0.4394280059
   10      C      -1.2373275445    -0.2217559708    -0.6222512076
   11      Cl     -1.3010516279    -0.5517285996    -2.3411597871
   12      C       1.2764050343    -0.0273799994    -0.7631695100
   13      C       2.2238286171    -1.0459628455    -0.5797445613
   14      Cl      1.9098775327    -2.3311172486     0.5671943355
   15      C       3.4223101583    -1.0898963176    -1.2824712816
   16      H       4.1261628146    -1.8927567290    -1.1170156873
   17      C       3.6882490215    -0.0827587217    -2.2010944922
   18      Cl      5.1926807630    -0.1177515618    -3.0982726319
   19      C       2.7878820493     0.9507204741    -2.4249134030
   20      H       3.0030650402     1.7326696051    -3.1390287358
   21      C       1.5993687547     0.9619693546    -1.7036734043
   22      Cl      0.4866263167     2.2819716609    -1.9962077413
 ----------------------------------------------------------------
 Nuclear Repulsion Energy =        2069.47109608 hartrees
 There are       89 alpha and       89 beta electrons
 Applying Cartesian multipole field
    Component          Value
    ---------          -----
     (2,0,0)        1.00000E-12
     (0,2,0)        2.00000E-11
     (0,0,2)       -3.00000E-11
 Nucleus-field energy     =    -0.0000000523 hartrees
 Requested basis set is 6-311++G(d,p)
 There are 170 shells and 472 basis functions
 A cutoff of  1.0D-15 yielded  10999 shell pairs
 There are     93011 function pairs (    100070 Cartesian)
 Smallest overlap matrix eigenvalue = 1.57E-07
 Linear dependence detected in AO basis
 Number of orthogonalized atomic orbitals = 467
 Maximum deviation from orthogonality = 2.768E-10
 Guess from superposition of atomic densities
 Warning:  Energy on first SCF cycle will be non-variational
 SAD guess density has 178.000000 electrons

 -----------------------------------------------------------------------
  General SCF calculation program by
  Eric Jon Sundstrom, Paul Horn, Yuezhi Mao, Dmitri Zuev, Alec White,
  David Stuck, Shaama M.S., Shane Yost, Joonho Lee, David Small,
  Daniel Levine, Susi Lehtola, Hugh Burton, Evgeny Epifanovsky,
  Bang C. Huynh
 -----------------------------------------------------------------------
 Exchange:     0.2000 Hartree-Fock + 0.0800 Slater + 0.7200 B88
 Correlation:  0.1900 VWN1RPA + 0.8100 LYP
 Using SG-1 standard quadrature grid
 A restricted SCF calculation will be
 performed using DIIS
 SCF converges when DIIS error is below 1.0e-08
 ---------------------------------------
  Cycle       Energy         DIIS error
 ---------------------------------------
    1   -3225.3597413664      2.82e-02  
    2   -3220.9973943714      2.26e-03  
    3   -3220.9284486842      2.69e-03  
    4   -3221.1323944099      3.93e-04  
    5   -3221.1361934538      1.42e-04  
    6   -3221.1365423215      7.73e-05  
    7   -3221.1366889795      2.39e-05  
    8   -3221.1367027715      9.39e-06  
    9   -3221.1367053953      9.44e-07  
   10   -3221.1367054181      2.28e-07  
   11   -3221.1367054190      1.13e-07  
   12   -3221.1367054194      6.02e-08  
   13   -3221.1367054195      9.44e-09  Convergence criterion met
 ---------------------------------------
 SCF time:   CPU 689.39s  wall 689.00s 
 SCF   energy in the final basis set =    -3221.1367054195
 Total energy in the final basis set =    -3221.1367054195

 --------------------------------------------------------------

                    Orbital Energies (a.u.)
 --------------------------------------------------------------

 Alpha MOs
 -- Occupied --
********-101.5761-101.5743-101.5742-101.5742-101.5742 -10.2742 -10.2742
-10.2741 -10.2741 -10.2717 -10.2716 -10.2371 -10.2368 -10.2182 -10.2181
-10.2181 -10.2180  -9.4907  -9.4906  -9.4892  -9.4891  -9.4891  -9.4891
 -7.2554  -7.2553  -7.2540  -7.2539  -7.2539  -7.2537  -7.2456  -7.2454
 -7.2450  -7.2450  -7.2439  -7.2439  -7.2439  -7.2438  -7.2435  -7.2434
 -7.2434  -7.2433  -0.9550  -0.9363  -0.9036  -0.9028  -0.8949  -0.8930
 -0.8377  -0.8335  -0.8027  -0.7671  -0.7667  -0.7437  -0.6508  -0.6433
 -0.6340  -0.6183  -0.5656  -0.5417  -0.5292  -0.5234  -0.4936  -0.4860
 -0.4678  -0.4668  -0.4665  -0.4489  -0.4453  -0.4325  -0.4148  -0.4111
 -0.4101  -0.3980  -0.3869  -0.3843  -0.3769  -0.3437  -0.3426  -0.3419
 -0.3379  -0.3326  -0.3318  -0.3292  -0.3212  -0.2847  -0.2775  -0.2735
 -0.2675
 -- Virtual --
 -0.0687  -0.0591  -0.0522  -0.0434  -0.0366  -0.0271  -0.0086   0.0014
  0.0096   0.0101   0.0110   0.0127   0.0139   0.0149   0.0355   0.0414
  0.0424   0.0461   0.0524   0.0596   0.0656   0.0677   0.0685   0.0817
  0.0823   0.0845   0.0851   0.0907   0.0925   0.0954   0.0978   0.1026
  0.1081   0.1108   0.1124   0.1129   0.1160   0.1179   0.1202   0.1228
  0.1251   0.1297   0.1314   0.1315   0.1337   0.1349   0.1420   0.1459
  0.1507   0.1576   0.1582   0.1604   0.1679   0.1710   0.1744   0.1760
  0.1935   0.1939   0.1968   0.1982   0.1984   0.2073   0.2099   0.2118
  0.2192   0.2268   0.2318   0.2370   0.2391   0.2408   0.2494   0.2517
  0.2587   0.2589   0.2603   0.2617   0.2672   0.2683   0.2687   0.2721
  0.2738   0.2759   0.2791   0.2840   0.2981   0.3007   0.3050   0.3057
  0.3142   0.3157   0.3187   0.3205   0.3399   0.3523   0.3530   0.3794
  0.3879   0.3951   0.3967   0.4171   0.4338   0.4502   0.4503   0.4524
  0.4558   0.4722   0.4754   0.4802   0.4862   0.4937   0.4949   0.5047
  0.5059   0.5106   0.5132   0.5147   0.5168   0.5334   0.5440   0.5521
  0.5548   0.5653   0.5729   0.5744   0.5902   0.5966   0.5999   0.6015
  0.6054   0.6137   0.6188   0.6206   0.6245   0.6318   0.6456   0.6510
  0.6634   0.6695   0.6744   0.6751   0.6894   0.6896   0.6985   0.7034
  0.7164   0.7204   0.7700   0.7862   0.8073   0.8164   0.8182   0.8244
  0.8289   0.8340   0.8346   0.8445   0.8447   0.8448   0.8455   0.8532
  0.8543   0.8551   0.8595   0.8641   0.8721   0.8765   0.8877   0.8880
  0.8905   0.9038   0.9058   0.9199   0.9215   0.9309   0.9382   0.9465
  0.9481   0.9501   0.9547   0.9560   0.9642   0.9657   0.9724   0.9866
  0.9873   0.9892   0.9917   1.0052   1.0091   1.0279   1.0294   1.0444
  1.0593   1.0861   1.1005   1.1097   1.1463   1.1645   1.1738   1.1856
  1.1858   1.1904   1.2307   1.2341   1.2384   1.2464   1.2709   1.2866
  1.2895   1.2965   1.3167   1.3216   1.3265   1.3335   1.3459   1.3510
  1.4091   1.4690   1.4834   1.4940   1.5013   1.5413   1.5425   1.5452
  1.5673   1.5690   1.5695   1.5961   1.5973   1.5996   1.6007   1.6704
  1.6953   1.7207   1.7292   1.7962   1.7977   1.8024   1.8356   1.8418
  1.8444   1.8535   1.8677   1.9163   1.9241   1.9241   1.9393   1.9482
  1.9490   1.9679   1.9773   1.9786   2.0562   2.0583   2.0629   2.0765
  2.0896   2.0971   2.1638   2.1794   2.2316   2.2325   2.2573   2.2622
  2.2638   2.2786   2.2900   2.2917   2.2985   2.3140   2.3341   2.3655
  2.3823   2.3997   2.4089   2.4463   2.4603   2.4612   2.4896   2.5024
  2.5257   2.5374   2.5401   2.5467   2.5641   2.5688   2.5764   2.6149
  2.6298   2.6469   2.6873   2.6880   2.7038   2.7150   2.7156   2.7237
  2.7386   2.7470   2.7534   2.7646   2.7808   2.7858   2.8110   2.8240
  2.8538   2.8840   2.9393   2.9746   3.0724   3.0731   3.0789   3.1240
  3.1320   3.1355   3.1671   3.2217   3.2373   3.2377   3.2465   3.3324
  3.3391   3.4164   3.4865   3.5653   3.6313   3.7021   3.7103   3.7566
  3.7881   3.9273   4.0097   4.0824   4.0894   4.3714   4.7882   4.8186
  9.7580   9.7682   9.8056   9.8075   9.8261   9.8997  23.3609  23.5201
 23.8412  23.8553  23.8605  23.8622  23.9315  24.0394  24.0396  24.0574
 24.1002  24.1107  25.8120  25.8145  25.9063  25.9278  25.9362  25.9708
 26.1145  26.1250  26.1940  26.2905  26.3623  26.4263  26.5871  26.6034
 26.6801  26.7316  26.7397  26.8836 215.7514 215.7600 215.8022 215.8105
215.8315 215.9185
 --------------------------------------------------------------

          Ground-State Mulliken Net Atomic Charges

     Atom                 Charge (a.u.)
  ----------------------------------------
      1 C                    -0.506176
      2 C                    -0.522324
      3 Cl                    0.285015
      4 C                    -0.057258
      5 H                     0.233064
      6 C                     0.153055
      7 Cl                    0.491368
      8 C                    -0.062817
      9 H                     0.233303
     10 C                    -0.525526
     11 Cl                    0.286695
     12 C                    -0.512982
     13 C                    -0.528877
     14 Cl                    0.285408
     15 C                    -0.060818
     16 H                     0.233213
     17 C                     0.150665
     18 Cl                    0.491970
     19 C                    -0.058338
     20 H                     0.233059
     21 C                    -0.528799
     22 Cl                    0.287100
  ----------------------------------------
  Sum of atomic charges =     0.000000

 -----------------------------------------------------------------
                    Cartesian Multipole Moments
 -----------------------------------------------------------------
    Charge (ESU x 10^10)
                -0.0000
    Dipole Moment (Debye)
         X      -0.0023      Y      -0.0018      Z       0.0017
       Tot       0.0034
    Quadrupole Moments (Debye-Ang)
        XX    -143.3090     XY      -0.5322     YY    -145.7969
        XZ      -0.4190     YZ      -0.7912     ZZ    -143.6981
    Octopole Moments (Debye-Ang^2)
       XXX    -280.5644    XXY      -5.2435    XYY     -86.0921
       YYY       5.6644    XXZ      49.0858    XYZ      -4.0571
       YYZ      51.7654    XZZ     -92.7992    YZZ       9.6443
       ZZZ     173.4039
    Hexadecapole Moments (Debye-Ang^3)
      XXXX   -5970.2734   XXXY     109.1226   XXYY   -1175.8255
      XYYY     126.7921   YYYY   -1184.1390   XXXZ    1274.5968
      XXYZ      34.9054   XYYZ     403.8303   YYYZ      99.7847
      XXZZ   -1560.5533   XYZZ      67.9769   YYZZ    -744.2401
      XZZZ    1228.6944   YZZZ     104.3913   ZZZZ   -3281.1248
 -----------------------------------------------------------------
 Calculating analytic gradient of the SCF energy
 Gradient of SCF Energy
            1           2           3           4           5           6
    1  -0.0001770  -0.0000651   0.0009436   0.0000329  -0.0000087   0.0000489
    2  -0.0000362  -0.0006416  -0.0036668  -0.0000234  -0.0000057   0.0000075
    3   0.0001344  -0.0004308  -0.0018164   0.0000508  -0.0000089   0.0000245
            7           8           9          10          11          12
    1  -0.0000561   0.0000048   0.0000003   0.0003029   0.0021761   0.0001790
    2  -0.0000078   0.0000171  -0.0000199   0.0007115   0.0034963   0.0000490
    3   0.0000363  -0.0000935   0.0000151   0.0002091  -0.0000273  -0.0001157
           13          14          15          16          17          18
    1   0.0000309  -0.0005372   0.0000141  -0.0000054  -0.0000068   0.0000552
    2   0.0007298   0.0032750  -0.0000523   0.0000324   0.0000192   0.0000137
    3   0.0003491   0.0023957   0.0000810  -0.0000225   0.0000135  -0.0000363
           19          20          21          22
    1  -0.0000700   0.0000035  -0.0004067  -0.0024592
    2   0.0000546  -0.0000092  -0.0007714  -0.0031715
    3  -0.0000777   0.0000120  -0.0001288  -0.0005636
 Max gradient component =       3.667E-03
 RMS gradient           =       1.034E-03
 Gradient time:  CPU 267.20 s  wall 267.22 s
 Geometry Optimization Parameters
   NAtoms,    NIC,     NZ,  NCons,   NDum,   NFix, NCnnct, MaxDiis
       22     171      22       0       0       0       0       0

 Cartesian Hessian Update
 Hessian updated using BFGS update


** GEOMETRY OPTIMIZATION IN DELOCALIZED INTERNAL COORDINATES **
   Searching for a Minimum

   Optimization Cycle:  10

                       Coordinates (Angstroms)
     ATOM                X               Y               Z
      1  C         0.0001559602    0.0012448009   -0.0009292913
      2  C        -0.0316045935    0.2516494060    1.3790651440
      3  Cl        1.4626277846    0.5523547561    2.2423796809
      4  C        -1.2144688985    0.2800406891    2.1088337726
      5  H        -1.1991475891    0.4783987989    3.1711581972
      6  C        -2.4099460914    0.0524997290    1.4394173092
      7  Cl       -3.9144446270    0.0830876396    2.3365919120
      8  C        -2.4400904301   -0.1996997907    0.0739726497
      9  H        -3.3738957349   -0.3791370993   -0.4394280059
     10  C        -1.2373275445   -0.2217559708   -0.6222512076
     11  Cl       -1.3010516279   -0.5517285996   -2.3411597871
     12  C         1.2764050343   -0.0273799994   -0.7631695100
     13  C         2.2238286171   -1.0459628455   -0.5797445613
     14  Cl        1.9098775327   -2.3311172486    0.5671943355
     15  C         3.4223101583   -1.0898963176   -1.2824712816
     16  H         4.1261628146   -1.8927567290   -1.1170156873
     17  C         3.6882490215   -0.0827587217   -2.2010944922
     18  Cl        5.1926807630   -0.1177515618   -3.0982726319
     19  C         2.7878820493    0.9507204741   -2.4249134030
     20  H         3.0030650402    1.7326696051   -3.1390287358
     21  C         1.5993687547    0.9619693546   -1.7036734043
     22  Cl        0.4866263167    2.2819716609   -1.9962077413
   Point Group: c1    Number of degrees of freedom:    60


   Energy is  -3221.136705420

 Hessian updated using BFGS update

 60 Hessian modes will be used to form the next step
  Hessian Eigenvalues:
     0.009536    0.016315    0.017506    0.020573    0.020654    0.020682
     0.021678    0.022739    0.022821    0.023514    0.024090    0.024090
     0.024114    0.024114    0.024135    0.024137    0.024142    0.024143
     0.055135    0.096545    0.101103    0.159994    0.159995    0.159995
     0.160051    0.215086    0.225705    0.226925    0.230756    0.235527
     0.237467    0.237922    0.239579    0.249987    0.250000    0.250001
     0.250009    0.287918    0.288981    0.290147    0.292866    0.301033
     0.301365    0.317150    0.356665    0.356665    0.356665    0.356709
     0.403447    0.407748    0.417325    0.424173    0.456878    0.458339
     0.466603    0.471165    0.478202    0.478203    0.479142    0.479182

 Minimum search - taking simple RFO step
 Searching for Lamda that Minimizes Along All modes
 Value Taken    Lamda =  -0.00291607
 Calculated Step too Large.  Step scaled by  0.623243
 Step Taken.  Stepsize is  0.300000

                             Maximum     Tolerance    Cnvgd?
         Gradient           0.005153      0.000300      NO
         Displacement       0.249129      0.001200      NO
         Energy change     -0.002224      0.000001      NO


 New Cartesian Coordinates Obtained by Inverse Iteration

 Displacement from previous Coordinates is:  0.390692
 ----------------------------------------------------------------
             Standard Nuclear Orientation (Angstroms)
    I     Atom           X                Y                Z
 ----------------------------------------------------------------
    1      C      -0.0003973214     0.0021509530    -0.0013718389
    2      C      -0.0336184927     0.2838920420     1.3719249143
    3      Cl      1.4591396933     0.6248322506     2.2231032015
    4      C      -1.2160672313     0.3113223627     2.1024238826
    5      H      -1.2033060655     0.5334711498     3.1600669239
    6      C      -2.4084319100     0.0510007983     1.4390942700
    7      Cl     -3.9126572116     0.0801819548     2.3369009595
    8      C      -2.4363834211    -0.2323902210     0.0796088294
    9      H      -3.3682066819    -0.4357607687    -0.4284592743
   10      C      -1.2337227662    -0.2531692616    -0.6169961163
   11      Cl     -1.2907617922    -0.6199693851    -2.3288034826
   12      C       1.2764605359    -0.0264797729    -0.7636443761
   13      C       2.2075437949    -1.0628222641    -0.6029159845
   14      Cl      1.8732175126    -2.3652242659     0.5188887670
   15      C       3.4058923563    -1.1081757957    -1.3058721159
   16      H       4.0983009502    -1.9244774832    -1.1586937321
   17      C       3.6871004447    -0.0832989229    -2.2001595498
   18      Cl      5.1916427447    -0.1195219530    -3.0972365376
   19      C       2.8026926810     0.9688943805    -2.3999240386
   20      H       3.0300959362     1.7636613773    -3.0959469671
   21      C       1.6136314535     0.9802405698    -1.6794436787
   22      Cl      0.5150975009     2.3183042858    -1.9432907955
 ----------------------------------------------------------------
 Nuclear Repulsion Energy =        2068.01287866 hartrees
 There are       89 alpha and       89 beta electrons
 Applying Cartesian multipole field
    Component          Value
    ---------          -----
     (2,0,0)        1.00000E-12
     (0,2,0)        2.00000E-11
     (0,0,2)       -3.00000E-11
 Nucleus-field energy     =    -0.0000000507 hartrees
 Requested basis set is 6-311++G(d,p)
 There are 170 shells and 472 basis functions
 A cutoff of  1.0D-15 yielded  11011 shell pairs
 There are     93029 function pairs (    100086 Cartesian)
 Smallest overlap matrix eigenvalue = 1.42E-07
 Linear dependence detected in AO basis
 Number of orthogonalized atomic orbitals = 467
 Maximum deviation from orthogonality = 2.358E-10
 Guess from superposition of atomic densities
 Warning:  Energy on first SCF cycle will be non-variational
 SAD guess density has 178.000000 electrons

 -----------------------------------------------------------------------
  General SCF calculation program by
  Eric Jon Sundstrom, Paul Horn, Yuezhi Mao, Dmitri Zuev, Alec White,
  David Stuck, Shaama M.S., Shane Yost, Joonho Lee, David Small,
  Daniel Levine, Susi Lehtola, Hugh Burton, Evgeny Epifanovsky,
  Bang C. Huynh
 -----------------------------------------------------------------------
 Exchange:     0.2000 Hartree-Fock + 0.0800 Slater + 0.7200 B88
 Correlation:  0.1900 VWN1RPA + 0.8100 LYP
 Using SG-1 standard quadrature grid
 A restricted SCF calculation will be
 performed using DIIS
 SCF converges when DIIS error is below 1.0e-08
 ---------------------------------------
  Cycle       Energy         DIIS error
 ---------------------------------------
    1   -3225.3549967022      2.82e-02  
    2   -3220.9987228280      2.26e-03  
    3   -3220.9297580614      2.69e-03  
    4   -3221.1339442791      3.90e-04  
    5   -3221.1377200798      1.38e-04  
    6   -3221.1380592652      7.05e-05  
    7   -3221.1381795292      2.14e-05  
    8   -3221.1381897686      9.97e-06  
    9   -3221.1381927381      9.49e-07  
   10   -3221.1381927614      2.28e-07  
   11   -3221.1381927624      1.14e-07  
   12   -3221.1381927626      5.92e-08  
   13   -3221.1381927628      9.51e-09  Convergence criterion met
 ---------------------------------------
 SCF time:   CPU 683.46s  wall 684.00s 
 SCF   energy in the final basis set =    -3221.1381927628
 Total energy in the final basis set =    -3221.1381927628

 --------------------------------------------------------------

                    Orbital Energies (a.u.)
 --------------------------------------------------------------

 Alpha MOs
 -- Occupied --
********-101.5761-101.5747-101.5746-101.5746-101.5746 -10.2742 -10.2741
-10.2741 -10.2741 -10.2718 -10.2717 -10.2368 -10.2365 -10.2183 -10.2182
-10.2182 -10.2181  -9.4906  -9.4906  -9.4895  -9.4895  -9.4895  -9.4894
 -7.2553  -7.2553  -7.2543  -7.2542  -7.2542  -7.2541  -7.2455  -7.2454
 -7.2450  -7.2449  -7.2443  -7.2443  -7.2442  -7.2442  -7.2438  -7.2438
 -7.2438  -7.2436  -0.9549  -0.9364  -0.9035  -0.9020  -0.8956  -0.8932
 -0.8373  -0.8338  -0.8026  -0.7671  -0.7669  -0.7437  -0.6507  -0.6427
 -0.6348  -0.6183  -0.5655  -0.5410  -0.5303  -0.5235  -0.4936  -0.4861
 -0.4677  -0.4669  -0.4667  -0.4485  -0.4454  -0.4326  -0.4147  -0.4115
 -0.4092  -0.3972  -0.3862  -0.3842  -0.3769  -0.3436  -0.3427  -0.3422
 -0.3397  -0.3320  -0.3315  -0.3296  -0.3230  -0.2832  -0.2768  -0.2744
 -0.2684
 -- Virtual --
 -0.0670  -0.0592  -0.0520  -0.0453  -0.0369  -0.0271  -0.0087   0.0014
  0.0099   0.0102   0.0109   0.0128   0.0136   0.0144   0.0358   0.0412
  0.0425   0.0456   0.0525   0.0595   0.0657   0.0673   0.0675   0.0826
  0.0829   0.0847   0.0849   0.0902   0.0917   0.0945   0.0982   0.1028
  0.1073   0.1106   0.1121   0.1134   0.1155   0.1179   0.1212   0.1224
  0.1251   0.1294   0.1308   0.1315   0.1334   0.1351   0.1416   0.1462
  0.1509   0.1565   0.1577   0.1614   0.1668   0.1710   0.1750   0.1752
  0.1925   0.1932   0.1972   0.1978   0.1980   0.2066   0.2101   0.2109
  0.2200   0.2268   0.2323   0.2363   0.2398   0.2404   0.2476   0.2520
  0.2572   0.2587   0.2608   0.2617   0.2676   0.2681   0.2683   0.2711
  0.2749   0.2768   0.2788   0.2836   0.2981   0.2996   0.3021   0.3064
  0.3115   0.3141   0.3195   0.3227   0.3386   0.3513   0.3539   0.3796
  0.3887   0.3952   0.3963   0.4186   0.4337   0.4500   0.4511   0.4540
  0.4547   0.4714   0.4721   0.4811   0.4858   0.4911   0.4959   0.5062
  0.5083   0.5101   0.5149   0.5168   0.5173   0.5335   0.5427   0.5506
  0.5578   0.5642   0.5739   0.5758   0.5880   0.5968   0.5981   0.6003
  0.6075   0.6132   0.6204   0.6213   0.6238   0.6326   0.6463   0.6497
  0.6645   0.6690   0.6760   0.6809   0.6828   0.6900   0.6983   0.7021
  0.7148   0.7192   0.7717   0.7896   0.8063   0.8174   0.8190   0.8250
  0.8301   0.8327   0.8358   0.8411   0.8430   0.8451   0.8453   0.8539
  0.8542   0.8567   0.8609   0.8661   0.8676   0.8773   0.8869   0.8871
  0.8941   0.8973   0.9045   0.9190   0.9233   0.9305   0.9374   0.9481
  0.9487   0.9509   0.9560   0.9576   0.9653   0.9694   0.9764   0.9810
  0.9863   0.9898   0.9919   1.0092   1.0111   1.0242   1.0314   1.0443
  1.0613   1.0846   1.0982   1.1102   1.1569   1.1657   1.1742   1.1853
  1.1855   1.1955   1.2314   1.2353   1.2363   1.2456   1.2763   1.2841
  1.2875   1.2922   1.3194   1.3201   1.3230   1.3359   1.3411   1.3460
  1.4136   1.4621   1.4876   1.4878   1.4982   1.5427   1.5439   1.5450
  1.5648   1.5705   1.5736   1.5954   1.5958   1.5976   1.5998   1.6698
  1.6975   1.7220   1.7304   1.7973   1.7988   1.8043   1.8343   1.8387
  1.8391   1.8517   1.8646   1.9181   1.9231   1.9264   1.9379   1.9482
  1.9488   1.9724   1.9797   1.9800   2.0565   2.0583   2.0625   2.0742
  2.0895   2.0953   2.1679   2.1805   2.2322   2.2330   2.2588   2.2598
  2.2622   2.2723   2.2944   2.2978   2.3015   2.3031   2.3384   2.3710
  2.3785   2.3996   2.4076   2.4496   2.4594   2.4635   2.4812   2.5011
  2.5242   2.5322   2.5442   2.5477   2.5627   2.5689   2.5731   2.6195
  2.6307   2.6450   2.6890   2.6896   2.7057   2.7148   2.7157   2.7228
  2.7367   2.7490   2.7535   2.7664   2.7809   2.7812   2.8117   2.8226
  2.8491   2.8835   2.9426   2.9747   3.0758   3.0769   3.0821   3.1237
  3.1302   3.1344   3.1684   3.2206   3.2353   3.2360   3.2497   3.3304
  3.3371   3.4207   3.4914   3.5663   3.6367   3.7011   3.7092   3.7571
  3.7886   3.9283   4.0113   4.0829   4.0888   4.3664   4.7897   4.8178
  9.7617   9.7683   9.7996   9.8132   9.8284   9.8799  23.3637  23.5209
 23.8409  23.8565  23.8606  23.8622  23.9321  24.0389  24.0389  24.0616
 24.1000  24.1120  25.8118  25.8148  25.9140  25.9161  25.9501  25.9614
 26.1153  26.1237  26.2202  26.2602  26.3408  26.4403  26.5850  26.6035
 26.6707  26.7093  26.7504  26.9084 215.7549 215.7601 215.7956 215.8168
215.8355 215.8944
 --------------------------------------------------------------

          Ground-State Mulliken Net Atomic Charges

     Atom                 Charge (a.u.)
  ----------------------------------------
      1 C                    -0.504394
      2 C                    -0.536099
      3 Cl                    0.330281
      4 C                    -0.103446
      5 H                     0.233453
      6 C                     0.185385
      7 Cl                    0.494160
      8 C                    -0.110528
      9 H                     0.233757
     10 C                    -0.540146
     11 Cl                    0.332893
     12 C                    -0.514091
     13 C                    -0.547201
     14 Cl                    0.330494
     15 C                    -0.106120
     16 H                     0.233593
     17 C                     0.180758
     18 Cl                    0.494825
     19 C                    -0.110018
     20 H                     0.233462
     21 C                    -0.544522
     22 Cl                    0.333504
  ----------------------------------------
  Sum of atomic charges =     0.000000

 -----------------------------------------------------------------
                    Cartesian Multipole Moments
 -----------------------------------------------------------------
    Charge (ESU x 10^10)
                -0.0000
    Dipole Moment (Debye)
         X      -0.0023      Y      -0.0020      Z       0.0017
       Tot       0.0036
    Quadrupole Moments (Debye-Ang)
        XX    -143.3313     XY      -0.4465     YY    -145.6201
        XZ      -0.4819     YZ      -0.6581     ZZ    -143.7940
    Octopole Moments (Debye-Ang^2)
       XXX    -280.7787    XXY      -5.3257    XYY     -85.7379
       YYY       5.5677    XXZ      48.8459    XYZ      -4.1144
       YYZ      51.5766    XZZ     -92.8459    YZZ       9.7258
       ZZZ     173.8502
    Hexadecapole Moments (Debye-Ang^3)
      XXXX   -5957.2485   XXXY      98.6526   XXYY   -1178.4963
      XYYY     112.8091   YYYY   -1227.3259   XXXZ    1282.0923
      XXYZ      29.1000   XYYZ     405.5095   YYYZ      78.9674
      XXZZ   -1551.6640   XYZZ      63.3517   YYZZ    -744.6840
      XZZZ    1238.8686   YZZZ      87.2159   ZZZZ   -3247.6794
 -----------------------------------------------------------------
 Calculating analytic gradient of the SCF energy
 Gradient of SCF Energy
            1           2           3           4           5           6
    1  -0.0002817  -0.0000559   0.0006985   0.0000258  -0.0000158   0.0000409
    2  -0.0000569  -0.0004143  -0.0024334  -0.0000315   0.0000000   0.0000156
    3   0.0001597  -0.0003522  -0.0011599   0.0000449  -0.0000067   0.0000291
            7           8           9          10          11          12
    1  -0.0000411   0.0000044  -0.0000087   0.0003209   0.0013728   0.0002695
    2  -0.0000050   0.0000296  -0.0000171   0.0004865   0.0022776   0.0000275
    3   0.0000193  -0.0000819   0.0000114   0.0001315  -0.0000775  -0.0001540
           13          14          15          16          17          18
    1  -0.0000817  -0.0003090   0.0000116   0.0000007   0.0000052   0.0000376
    2   0.0005008   0.0021438  -0.0000416   0.0000210   0.0000206   0.0000064
    3   0.0002355   0.0016246   0.0000693  -0.0000226   0.0000069  -0.0000194
           19          20          21          22
    1  -0.0000547   0.0000152  -0.0003244  -0.0016301
    2   0.0000358  -0.0000076  -0.0005031  -0.0020547
    3  -0.0000650   0.0000062  -0.0000018  -0.0003974
 Max gradient component =       2.433E-03
 RMS gradient           =       6.828E-04
 Gradient time:  CPU 264.05 s  wall 264.06 s
 Geometry Optimization Parameters
   NAtoms,    NIC,     NZ,  NCons,   NDum,   NFix, NCnnct, MaxDiis
       22     171      22       0       0       0       0       0

 Cartesian Hessian Update
 Hessian updated using BFGS update


** GEOMETRY OPTIMIZATION IN DELOCALIZED INTERNAL COORDINATES **
   Searching for a Minimum

   Optimization Cycle:  11

                       Coordinates (Angstroms)
     ATOM                X               Y               Z
      1  C        -0.0003973214    0.0021509530   -0.0013718389
      2  C        -0.0336184927    0.2838920420    1.3719249143
      3  Cl        1.4591396933    0.6248322506    2.2231032015
      4  C        -1.2160672313    0.3113223627    2.1024238826
      5  H        -1.2033060655    0.5334711498    3.1600669239
      6  C        -2.4084319100    0.0510007983    1.4390942700
      7  Cl       -3.9126572116    0.0801819548    2.3369009595
      8  C        -2.4363834211   -0.2323902210    0.0796088294
      9  H        -3.3682066819   -0.4357607687   -0.4284592743
     10  C        -1.2337227662   -0.2531692616   -0.6169961163
     11  Cl       -1.2907617922   -0.6199693851   -2.3288034826
     12  C         1.2764605359   -0.0264797729   -0.7636443761
     13  C         2.2075437949   -1.0628222641   -0.6029159845
     14  Cl        1.8732175126   -2.3652242659    0.5188887670
     15  C         3.4058923563   -1.1081757957   -1.3058721159
     16  H         4.0983009502   -1.9244774832   -1.1586937321
     17  C         3.6871004447   -0.0832989229   -2.2001595498
     18  Cl        5.1916427447   -0.1195219530   -3.0972365376
     19  C         2.8026926810    0.9688943805   -2.3999240386
     20  H         3.0300959362    1.7636613773   -3.0959469671
     21  C         1.6136314535    0.9802405698   -1.6794436787
     22  Cl        0.5150975009    2.3183042858   -1.9432907955
   Point Group: c1    Number of degrees of freedom:    60


   Energy is  -3221.138192763

 Hessian updated using BFGS update

 60 Hessian modes will be used to form the next step
  Hessian Eigenvalues:
     0.006881    0.016317    0.017506    0.020546    0.020581    0.020682
     0.021678    0.022740    0.022779    0.023510    0.024090    0.024090
     0.024114    0.024115    0.024135    0.024137    0.024142    0.024142
     0.055134    0.096284    0.101103    0.159994    0.159995    0.159995
     0.160050    0.215086    0.225469    0.226920    0.230761    0.235528
     0.237467    0.237910    0.239583    0.249986    0.250000    0.250001
     0.250012    0.287917    0.288833    0.290150    0.292866    0.301033
     0.301358    0.317161    0.356665    0.356665    0.356665    0.356709
     0.403352    0.407747    0.417325    0.424173    0.456878    0.458339
     0.466603    0.471147    0.478202    0.478202    0.479142    0.479182

 Minimum search - taking simple RFO step
 Searching for Lamda that Minimizes Along All modes
 Value Taken    Lamda =  -0.00182846
 Calculated Step too Large.  Step scaled by  0.657114
 Step Taken.  Stepsize is  0.300000

                             Maximum     Tolerance    Cnvgd?
         Gradient           0.003404      0.000300      NO
         Displacement       0.249599      0.001200      NO
         Energy change     -0.001487      0.000001      NO


 New Cartesian Coordinates Obtained by Inverse Iteration

 Displacement from previous Coordinates is:  0.390589
 ----------------------------------------------------------------
             Standard Nuclear Orientation (Angstroms)
    I     Atom           X                Y                Z
 ----------------------------------------------------------------
    1      C      -0.0007459995     0.0041154804    -0.0018305637
    2      C      -0.0362386598     0.3162113924     1.3643337686
    3      Cl      1.4535658340     0.6976553299     2.2034161393
    4      C      -1.2183280703     0.3420857096     2.0954721001
    5      H      -1.2084309238     0.5873512962     3.1480300947
    6      C      -2.4070268632     0.0489322966     1.4390037517
    7      Cl     -3.9108654490     0.0755707688     2.3376508071
    8      C      -2.4321272536    -0.2649315290     0.0861056948
    9      H      -3.3614498998    -0.4924693866    -0.4162391255
   10      C      -1.2295968155    -0.2834931069    -0.6109397166
   11      Cl     -1.2795470985    -0.6876775868    -2.3145966624
   12      C       1.2765613087    -0.0247331133    -0.7639749021
   13      C       2.1911356074    -1.0780603347    -0.6260128734
   14      Cl      1.8352124462    -2.3977606833     0.4689137602
   15      C       3.3892317757    -1.1253920340    -1.3293438536
   16      H       4.0696832577    -1.9547878068    -1.2005141847
   17      C       3.6860795360    -0.0841642409    -2.1994718234
   18      Cl      5.1905063097    -0.1223642420    -3.0967941944
   19      C       2.8180028314     0.9859071728    -2.3751432644
   20      H       3.0577349169     1.7926007082    -3.0531429164
   21      C       1.6284235644     0.9979071550    -1.6554458277
   22      Cl      0.5454823553     2.3541587847    -1.8902229479
 ----------------------------------------------------------------
 Nuclear Repulsion Energy =        2066.80284292 hartrees
 There are       89 alpha and       89 beta electrons
 Applying Cartesian multipole field
    Component          Value
    ---------          -----
     (2,0,0)        1.00000E-12
     (0,2,0)        2.00000E-11
     (0,0,2)       -3.00000E-11
 Nucleus-field energy     =    -0.0000000492 hartrees
 Requested basis set is 6-311++G(d,p)
 There are 170 shells and 472 basis functions
 A cutoff of  1.0D-15 yielded  11018 shell pairs
 There are     93078 function pairs (    100136 Cartesian)
 Smallest overlap matrix eigenvalue = 1.27E-07
 Linear dependence detected in AO basis
 Number of orthogonalized atomic orbitals = 467
 Maximum deviation from orthogonality = 2.696E-10
 Guess from superposition of atomic densities
 Warning:  Energy on first SCF cycle will be non-variational
 SAD guess density has 178.000000 electrons

 -----------------------------------------------------------------------
  General SCF calculation program by
  Eric Jon Sundstrom, Paul Horn, Yuezhi Mao, Dmitri Zuev, Alec White,
  David Stuck, Shaama M.S., Shane Yost, Joonho Lee, David Small,
  Daniel Levine, Susi Lehtola, Hugh Burton, Evgeny Epifanovsky,
  Bang C. Huynh
 -----------------------------------------------------------------------
 Exchange:     0.2000 Hartree-Fock + 0.0800 Slater + 0.7200 B88
 Correlation:  0.1900 VWN1RPA + 0.8100 LYP
 Using SG-1 standard quadrature grid
 A restricted SCF calculation will be
 performed using DIIS
 SCF converges when DIIS error is below 1.0e-08
 ---------------------------------------
  Cycle       Energy         DIIS error
 ---------------------------------------
    1   -3225.3518826922      2.82e-02  
    2   -3220.9995467755      2.26e-03  
    3   -3220.9305354527      2.69e-03  
    4   -3221.1349693473      3.89e-04  
    5   -3221.1387283003      1.35e-04  
    6   -3221.1390631905      6.53e-05  
    7   -3221.1391664785      1.80e-05  
    8   -3221.1391725688      1.04e-05  
    9   -3221.1391758113      9.65e-07  
   10   -3221.1391758352      2.28e-07  
   11   -3221.1391758364      1.16e-07  
   12   -3221.1391758364      5.86e-08  
   13   -3221.1391758366      9.64e-09  Convergence criterion met
 ---------------------------------------
 SCF time:   CPU 686.36s  wall 686.00s 
 SCF   energy in the final basis set =    -3221.1391758366
 Total energy in the final basis set =    -3221.1391758366

 --------------------------------------------------------------

                    Orbital Energies (a.u.)
 --------------------------------------------------------------

 Alpha MOs
 -- Occupied --
********-101.5760-101.5750-101.5749-101.5749-101.5749 -10.2741 -10.2741
-10.2741 -10.2740 -10.2718 -10.2717 -10.2366 -10.2363 -10.2183 -10.2182
-10.2182 -10.2182  -9.4906  -9.4906  -9.4898  -9.4897  -9.4897  -9.4897
 -7.2553  -7.2553  -7.2546  -7.2545  -7.2545  -7.2543  -7.2455  -7.2454
 -7.2450  -7.2449  -7.2446  -7.2445  -7.2445  -7.2444  -7.2441  -7.2441
 -7.2441  -7.2439  -0.9549  -0.9365  -0.9034  -0.9014  -0.8963  -0.8933
 -0.8371  -0.8341  -0.8025  -0.7672  -0.7670  -0.7437  -0.6507  -0.6421
 -0.6355  -0.6183  -0.5655  -0.5402  -0.5314  -0.5235  -0.4936  -0.4861
 -0.4676  -0.4669  -0.4668  -0.4480  -0.4455  -0.4327  -0.4145  -0.4119
 -0.4085  -0.3965  -0.3857  -0.3841  -0.3769  -0.3435  -0.3427  -0.3424
 -0.3410  -0.3322  -0.3305  -0.3302  -0.3242  -0.2818  -0.2763  -0.2752
 -0.2695
 -- Virtual --
 -0.0652  -0.0593  -0.0518  -0.0471  -0.0372  -0.0271  -0.0088   0.0014
  0.0102   0.0104   0.0108   0.0129   0.0133   0.0139   0.0362   0.0410
  0.0426   0.0452   0.0526   0.0595   0.0658   0.0663   0.0672   0.0830
  0.0840   0.0847   0.0850   0.0896   0.0910   0.0937   0.0987   0.1028
  0.1063   0.1106   0.1120   0.1139   0.1150   0.1179   0.1221   0.1222
  0.1252   0.1291   0.1303   0.1315   0.1330   0.1354   0.1411   0.1466
  0.1513   0.1555   0.1573   0.1622   0.1659   0.1710   0.1744   0.1758
  0.1911   0.1927   0.1958   0.1973   0.1984   0.2061   0.2096   0.2101
  0.2211   0.2268   0.2324   0.2357   0.2399   0.2404   0.2458   0.2508
  0.2575   0.2583   0.2616   0.2618   0.2675   0.2681   0.2685   0.2702
  0.2765   0.2783   0.2784   0.2833   0.2912   0.3006   0.3034   0.3072
  0.3101   0.3120   0.3188   0.3273   0.3386   0.3502   0.3553   0.3799
  0.3895   0.3954   0.3958   0.4206   0.4347   0.4497   0.4521   0.4531
  0.4552   0.4665   0.4726   0.4834   0.4849   0.4877   0.4964   0.5070
  0.5093   0.5122   0.5148   0.5169   0.5193   0.5336   0.5416   0.5487
  0.5599   0.5631   0.5748   0.5769   0.5862   0.5962   0.5970   0.5996
  0.6092   0.6127   0.6200   0.6220   0.6239   0.6354   0.6480   0.6483
  0.6637   0.6677   0.6774   0.6786   0.6856   0.6905   0.6977   0.7013
  0.7125   0.7181   0.7733   0.7929   0.8066   0.8169   0.8212   0.8251
  0.8314   0.8322   0.8374   0.8384   0.8432   0.8446   0.8455   0.8544
  0.8548   0.8579   0.8620   0.8624   0.8693   0.8773   0.8859   0.8862
  0.8919   0.8987   0.9043   0.9186   0.9239   0.9296   0.9380   0.9487
  0.9494   0.9511   0.9568   0.9597   0.9659   0.9720   0.9746   0.9787
  0.9874   0.9878   0.9946   1.0136   1.0142   1.0182   1.0357   1.0452
  1.0630   1.0830   1.0941   1.1098   1.1667   1.1692   1.1747   1.1851
  1.1853   1.2010   1.2325   1.2333   1.2387   1.2451   1.2811   1.2829
  1.2830   1.2864   1.3181   1.3200   1.3217   1.3316   1.3401   1.3460
  1.4182   1.4574   1.4833   1.4918   1.4951   1.5442   1.5453   1.5457
  1.5621   1.5719   1.5790   1.5918   1.5946   1.5978   1.5993   1.6693
  1.6997   1.7234   1.7308   1.7980   1.8003   1.8063   1.8328   1.8336
  1.8374   1.8502   1.8615   1.9195   1.9223   1.9280   1.9365   1.9483
  1.9485   1.9766   1.9806   1.9823   2.0567   2.0585   2.0625   2.0717
  2.0894   2.0935   2.1717   2.1817   2.2327   2.2333   2.2563   2.2601
  2.2624   2.2677   2.2907   2.2971   2.3039   2.3055   2.3422   2.3755
  2.3768   2.3994   2.4077   2.4510   2.4597   2.4664   2.4737   2.5003
  2.5233   2.5252   2.5476   2.5488   2.5613   2.5686   2.5706   2.6264
  2.6314   2.6428   2.6906   2.6914   2.7074   2.7148   2.7161   2.7218
  2.7352   2.7495   2.7548   2.7680   2.7762   2.7828   2.8128   2.8211
  2.8446   2.8828   2.9459   2.9738   3.0796   3.0808   3.0853   3.1236
  3.1284   3.1332   3.1700   3.2192   3.2327   3.2351   3.2537   3.3286
  3.3350   3.4254   3.4963   3.5676   3.6428   3.7005   3.7082   3.7578
  3.7895   3.9294   4.0129   4.0834   4.0881   4.3623   4.7913   4.8162
  9.7649   9.7684   9.7953   9.8214   9.8339   9.8587  23.3670  23.5218
 23.8411  23.8582  23.8608  23.8615  23.9327  24.0383  24.0385  24.0649
 24.0999  24.1134  25.8120  25.8149  25.8870  25.9246  25.9540  25.9696
 26.1162  26.1226  26.2386  26.2489  26.3238  26.4453  26.5836  26.6034
 26.6642  26.6899  26.7558  26.9397 215.7581 215.7601 215.7912 215.8257
215.8438 215.8686
 --------------------------------------------------------------

          Ground-State Mulliken Net Atomic Charges

     Atom                 Charge (a.u.)
  ----------------------------------------
      1 C                    -0.485958
      2 C                    -0.555287
      3 Cl                    0.372466
      4 C                    -0.153569
      5 H                     0.233947
      6 C                     0.219628
      7 Cl                    0.496524
      8 C                    -0.157367
      9 H                     0.234301
     10 C                    -0.563066
     11 Cl                    0.376138
     12 C                    -0.498703
     13 C                    -0.569964
     14 Cl                    0.372764
     15 C                    -0.150232
     16 H                     0.234123
     17 C                     0.212514
     18 Cl                    0.497342
     19 C                    -0.161178
     20 H                     0.233988
     21 C                    -0.564269
     22 Cl                    0.375860
  ----------------------------------------
  Sum of atomic charges =     0.000000

 -----------------------------------------------------------------
                    Cartesian Multipole Moments
 -----------------------------------------------------------------
    Charge (ESU x 10^10)
                 0.0000
    Dipole Moment (Debye)
         X      -0.0019      Y      -0.0027      Z       0.0018
       Tot       0.0037
    Quadrupole Moments (Debye-Ang)
        XX    -143.3570     XY      -0.3657     YY    -145.4593
        XZ      -0.5391     YZ      -0.5339     ZZ    -143.8875
    Octopole Moments (Debye-Ang^2)
       XXX    -280.9477    XXY      -5.3769    XYY     -85.4403
       YYY       5.4553    XXZ      48.6493    XYZ      -4.1542
       YYZ      51.4220    XZZ     -92.8757    YZZ       9.7659
       ZZZ     174.2323
    Hexadecapole Moments (Debye-Ang^3)
      XXXX   -5943.8040   XXXY      87.7547   XXYY   -1181.3571
      XYYY      98.4062   YYYY   -1271.7953   XXXZ    1290.2248
      XXYZ      23.1407   XYYZ     407.4607   YYYZ      58.1678
      XXZZ   -1542.7443   XYZZ      58.3657   YYZZ    -745.4648
      XZZZ    1249.6542   YZZZ      69.6496   ZZZZ   -3214.6636
 -----------------------------------------------------------------
 Calculating analytic gradient of the SCF energy
 Gradient of SCF Energy
            1           2           3           4           5           6
    1  -0.0003190  -0.0000342   0.0005302   0.0000370  -0.0000173   0.0000313
    2  -0.0000553  -0.0003046  -0.0015984  -0.0000286  -0.0000017   0.0000142
    3   0.0001238  -0.0002449  -0.0007705   0.0000341  -0.0000052   0.0000099
            7           8           9          10          11          12
    1  -0.0000281  -0.0000031  -0.0000116   0.0003210   0.0008698   0.0002957
    2  -0.0000040   0.0000321  -0.0000064   0.0003375   0.0014874  -0.0000117
    3   0.0000101  -0.0000438   0.0000084   0.0000527  -0.0000699  -0.0001667
           13          14          15          16          17          18
    1  -0.0001556  -0.0001924   0.0000056   0.0000027   0.0000000   0.0000236
    2   0.0003589   0.0014364  -0.0000276   0.0000085   0.0000194  -0.0000001
    3   0.0001747   0.0011186   0.0000428  -0.0000242   0.0000043  -0.0000103
           19          20          21          22
    1  -0.0000323   0.0000204  -0.0002280  -0.0011155
    2   0.0000174  -0.0000027  -0.0003035  -0.0013672
    3  -0.0000343   0.0000040   0.0000710  -0.0002846
 Max gradient component =       1.598E-03
 RMS gradient           =       4.590E-04
 Gradient time:  CPU 265.38 s  wall 265.39 s
 Geometry Optimization Parameters
   NAtoms,    NIC,     NZ,  NCons,   NDum,   NFix, NCnnct, MaxDiis
       22     171      22       0       0       0       0       0

 Cartesian Hessian Update
 Hessian updated using BFGS update


** GEOMETRY OPTIMIZATION IN DELOCALIZED INTERNAL COORDINATES **
   Searching for a Minimum

   Optimization Cycle:  12

                       Coordinates (Angstroms)
     ATOM                X               Y               Z
      1  C        -0.0007459995    0.0041154804   -0.0018305637
      2  C        -0.0362386598    0.3162113924    1.3643337686
      3  Cl        1.4535658340    0.6976553299    2.2034161393
      4  C        -1.2183280703    0.3420857096    2.0954721001
      5  H        -1.2084309238    0.5873512962    3.1480300947
      6  C        -2.4070268632    0.0489322966    1.4390037517
      7  Cl       -3.9108654490    0.0755707688    2.3376508071
      8  C        -2.4321272536   -0.2649315290    0.0861056948
      9  H        -3.3614498998   -0.4924693866   -0.4162391255
     10  C        -1.2295968155   -0.2834931069   -0.6109397166
     11  Cl       -1.2795470985   -0.6876775868   -2.3145966624
     12  C         1.2765613087   -0.0247331133   -0.7639749021
     13  C         2.1911356074   -1.0780603347   -0.6260128734
     14  Cl        1.8352124462   -2.3977606833    0.4689137602
     15  C         3.3892317757   -1.1253920340   -1.3293438536
     16  H         4.0696832577   -1.9547878068   -1.2005141847
     17  C         3.6860795360   -0.0841642409   -2.1994718234
     18  Cl        5.1905063097   -0.1223642420   -3.0967941944
     19  C         2.8180028314    0.9859071728   -2.3751432644
     20  H         3.0577349169    1.7926007082   -3.0531429164
     21  C         1.6284235644    0.9979071550   -1.6554458277
     22  Cl        0.5454823553    2.3541587847   -1.8902229479
   Point Group: c1    Number of degrees of freedom:    60


   Energy is  -3221.139175837

 Hessian updated using BFGS update

 60 Hessian modes will be used to form the next step
  Hessian Eigenvalues:
     0.004499    0.016318    0.017506    0.020499    0.020577    0.020682
     0.021678    0.022740    0.022757    0.023514    0.024090    0.024090
     0.024114    0.024115    0.024136    0.024137    0.024142    0.024142
     0.055142    0.096032    0.101103    0.159994    0.159995    0.159995
     0.160047    0.215086    0.225163    0.226923    0.230761    0.235528
     0.237467    0.237896    0.239584    0.249985    0.250000    0.250001
     0.250007    0.287912    0.288716    0.290153    0.292866    0.301033
     0.301353    0.317160    0.356665    0.356665    0.356665    0.356710
     0.403253    0.407748    0.417328    0.424173    0.456877    0.458342
     0.466603    0.471129    0.478202    0.478203    0.479142    0.479182

 Minimum search - taking simple RFO step
 Searching for Lamda that Minimizes Along All modes
 Value Taken    Lamda =  -0.00123398
 Calculated Step too Large.  Step scaled by  0.648968
 Step Taken.  Stepsize is  0.300000

                             Maximum     Tolerance    Cnvgd?
         Gradient           0.002280      0.000300      NO
         Displacement       0.250346      0.001200      NO
         Energy change     -0.000983      0.000001      NO


 New Cartesian Coordinates Obtained by Inverse Iteration

 Displacement from previous Coordinates is:  0.388723
 ----------------------------------------------------------------
             Standard Nuclear Orientation (Angstroms)
    I     Atom           X                Y                Z
 ----------------------------------------------------------------
    1      C      -0.0006941859     0.0066714838    -0.0018173272
    2      C      -0.0396291793     0.3484271009     1.3567413788
    3      Cl      1.4455297538     0.7693431858     2.1849326638
    4      C      -1.2216893793     0.3726760491     2.0880253432
    5      H      -1.2152470046     0.6406664248     3.1350645205
    6      C      -2.4060096925     0.0468573112     1.4388983597
    7      Cl     -3.9096274703     0.0705547952     2.3381156154
    8      C      -2.4272218257    -0.2971566688     0.0932588173
    9      H      -3.3534058897    -0.5490885825    -0.4031587922
   10      C      -1.2246747702    -0.3130011982    -0.6039384556
   11      Cl     -1.2670891910    -0.7547314596    -2.2985955328
   12      C       1.2769970749    -0.0225353147    -0.7637261695
   13      C       2.1751822917    -1.0919692363    -0.6489202033
   14      Cl      1.7973094392    -2.4293119366     0.4171791401
   15      C       3.3728291840    -1.1413825429    -1.3529406378
   16      H       4.0411687554    -1.9832224049    -1.2425486408
   17      C       3.6850314077    -0.0852782709    -2.1995077586
   18      Cl      5.1888537507    -0.1258241793    -3.0978885369
   19      C       2.8331958258     1.0014853721    -2.3510837332
   20      H       3.0849148439     1.8191621851    -3.0114063847
   21      C       1.6435621536     1.0146772057    -1.6314470964
   22      Cl      0.5779768182     2.3896427113    -1.8359833093
 ----------------------------------------------------------------
 Nuclear Repulsion Energy =        2065.73671929 hartrees
 There are       89 alpha and       89 beta electrons
 Applying Cartesian multipole field
    Component          Value
    ---------          -----
     (2,0,0)        1.00000E-12
     (0,2,0)        2.00000E-11
     (0,0,2)       -3.00000E-11
 Nucleus-field energy     =    -0.0000000476 hartrees
 Requested basis set is 6-311++G(d,p)
 There are 170 shells and 472 basis functions
 A cutoff of  1.0D-15 yielded  11019 shell pairs
 There are     92944 function pairs (     99966 Cartesian)
 Smallest overlap matrix eigenvalue = 1.13E-07
 Linear dependence detected in AO basis
 Number of orthogonalized atomic orbitals = 467
 Maximum deviation from orthogonality = 4.070E-10
 Guess from superposition of atomic densities
 Warning:  Energy on first SCF cycle will be non-variational
 SAD guess density has 178.000000 electrons

 -----------------------------------------------------------------------
  General SCF calculation program by
  Eric Jon Sundstrom, Paul Horn, Yuezhi Mao, Dmitri Zuev, Alec White,
  David Stuck, Shaama M.S., Shane Yost, Joonho Lee, David Small,
  Daniel Levine, Susi Lehtola, Hugh Burton, Evgeny Epifanovsky,
  Bang C. Huynh
 -----------------------------------------------------------------------
 Exchange:     0.2000 Hartree-Fock + 0.0800 Slater + 0.7200 B88
 Correlation:  0.1900 VWN1RPA + 0.8100 LYP
 Using SG-1 standard quadrature grid
 A restricted SCF calculation will be
 performed using DIIS
 SCF converges when DIIS error is below 1.0e-08
 ---------------------------------------
  Cycle       Energy         DIIS error
 ---------------------------------------
    1   -3225.3494761242      2.82e-02  
    2   -3221.0000747590      2.26e-03  
    3   -3220.9310154165      2.70e-03  
    4   -3221.1356592503      3.88e-04  
    5   -3221.1394056700      1.33e-04  
    6   -3221.1397386458      6.20e-05  
    7   -3221.1398331137      1.47e-05  
    8   -3221.1398361643      1.02e-05  
    9   -3221.1398392620      1.00e-06  
   10   -3221.1398392882      2.29e-07  
   11   -3221.1398392894      1.17e-07  
   12   -3221.1398392899      5.85e-08  
   13   -3221.1398392898      9.79e-09  Convergence criterion met
 ---------------------------------------
 SCF time:   CPU 683.29s  wall 683.00s 
 SCF   energy in the final basis set =    -3221.1398392898
 Total energy in the final basis set =    -3221.1398392898

 --------------------------------------------------------------

                    Orbital Energies (a.u.)
 --------------------------------------------------------------

 Alpha MOs
 -- Occupied --
********-101.5760-101.5753-101.5752-101.5752-101.5751 -10.2741 -10.2741
-10.2741 -10.2740 -10.2718 -10.2718 -10.2364 -10.2361 -10.2183 -10.2183
-10.2182 -10.2182  -9.4906  -9.4906  -9.4900  -9.4899  -9.4899  -9.4899
 -7.2553  -7.2553  -7.2548  -7.2547  -7.2547  -7.2546  -7.2454  -7.2453
 -7.2450  -7.2449  -7.2448  -7.2448  -7.2447  -7.2447  -7.2443  -7.2443
 -7.2443  -7.2441  -0.9548  -0.9366  -0.9034  -0.9008  -0.8969  -0.8935
 -0.8370  -0.8343  -0.8024  -0.7672  -0.7672  -0.7436  -0.6506  -0.6415
 -0.6362  -0.6183  -0.5655  -0.5395  -0.5324  -0.5235  -0.4935  -0.4862
 -0.4675  -0.4670  -0.4669  -0.4477  -0.4456  -0.4328  -0.4144  -0.4123
 -0.4080  -0.3960  -0.3853  -0.3841  -0.3770  -0.3435  -0.3427  -0.3427
 -0.3421  -0.3324  -0.3308  -0.3296  -0.3250  -0.2804  -0.2759  -0.2758
 -0.2706
 -- Virtual --
 -0.0635  -0.0594  -0.0517  -0.0490  -0.0373  -0.0271  -0.0089   0.0014
  0.0106   0.0106   0.0107   0.0129   0.0130   0.0134   0.0365   0.0409
  0.0427   0.0448   0.0527   0.0595   0.0654   0.0659   0.0670   0.0836
  0.0845   0.0852   0.0854   0.0890   0.0903   0.0929   0.0991   0.1027
  0.1051   0.1109   0.1118   0.1143   0.1145   0.1179   0.1221   0.1231
  0.1252   0.1288   0.1299   0.1314   0.1325   0.1358   0.1406   0.1471
  0.1515   0.1549   0.1569   0.1626   0.1655   0.1709   0.1742   0.1762
  0.1898   0.1920   0.1944   0.1969   0.1984   0.2057   0.2083   0.2101
  0.2225   0.2268   0.2320   0.2353   0.2396   0.2408   0.2437   0.2495
  0.2577   0.2581   0.2619   0.2625   0.2671   0.2675   0.2693   0.2695
  0.2780   0.2787   0.2799   0.2829   0.2869   0.3005   0.3043   0.3077
  0.3099   0.3109   0.3180   0.3323   0.3395   0.3491   0.3567   0.3802
  0.3902   0.3952   0.3960   0.4232   0.4368   0.4493   0.4515   0.4535
  0.4558   0.4625   0.4735   0.4833   0.4843   0.4857   0.4967   0.5069
  0.5086   0.5148   0.5169   0.5181   0.5194   0.5337   0.5409   0.5468
  0.5607   0.5622   0.5757   0.5778   0.5853   0.5946   0.5972   0.5991
  0.6108   0.6122   0.6177   0.6237   0.6252   0.6397   0.6467   0.6501
  0.6595   0.6676   0.6740   0.6831   0.6887   0.6909   0.6965   0.7012
  0.7101   0.7171   0.7744   0.7957   0.8081   0.8169   0.8234   0.8248
  0.8327   0.8329   0.8365   0.8387   0.8436   0.8445   0.8453   0.8545
  0.8562   0.8581   0.8600   0.8635   0.8699   0.8764   0.8842   0.8854
  0.8891   0.9022   0.9046   0.9185   0.9232   0.9283   0.9399   0.9483
  0.9504   0.9508   0.9581   0.9610   0.9664   0.9671   0.9750   0.9797
  0.9858   0.9888   0.9971   1.0118   1.0174   1.0182   1.0405   1.0470
  1.0643   1.0813   1.0883   1.1089   1.1678   1.1751   1.1821   1.1849
  1.1853   1.2064   1.2325   1.2339   1.2416   1.2449   1.2708   1.2777
  1.2864   1.2900   1.3159   1.3182   1.3231   1.3268   1.3459   1.3466
  1.4228   1.4545   1.4804   1.4918   1.4954   1.5460   1.5465   1.5467
  1.5596   1.5732   1.5838   1.5897   1.5937   1.5981   1.5991   1.6688
  1.7018   1.7248   1.7308   1.7985   1.8022   1.8082   1.8284   1.8315
  1.8373   1.8492   1.8586   1.9206   1.9216   1.9293   1.9352   1.9482
  1.9483   1.9804   1.9814   1.9844   2.0571   2.0588   2.0628   2.0692
  2.0893   2.0920   2.1752   2.1829   2.2329   2.2332   2.2533   2.2610
  2.2626   2.2647   2.2778   2.2990   2.3051   2.3116   2.3455   2.3754
  2.3823   2.3992   2.4086   2.4503   2.4612   2.4681   2.4697   2.4998
  2.5165   2.5227   2.5496   2.5503   2.5602   2.5676   2.5688   2.6320
  2.6348   2.6407   2.6922   2.6929   2.7090   2.7149   2.7170   2.7206
  2.7342   2.7485   2.7567   2.7691   2.7721   2.7858   2.8141   2.8199
  2.8401   2.8819   2.9492   2.9721   3.0835   3.0845   3.0883   3.1236
  3.1268   3.1318   3.1717   3.2181   3.2299   3.2344   3.2583   3.3272
  3.3328   3.4302   3.5010   3.5688   3.6495   3.7005   3.7070   3.7585
  3.7904   3.9303   4.0147   4.0838   4.0873   4.3591   4.7932   4.8140
  9.7673   9.7684   9.7929   9.8321   9.8402   9.8418  23.3708  23.5227
 23.8420  23.8597  23.8602  23.8612  23.9333  24.0379  24.0381  24.0675
 24.0998  24.1149  25.8124  25.8150  25.8570  25.9300  25.9471  25.9835
 26.1171  26.1216  26.2277  26.2767  26.3149  26.4415  26.5831  26.6033
 26.6611  26.6745  26.7533  26.9750 215.7601 215.7605 215.7889 215.8374
215.8462 215.8548
 --------------------------------------------------------------

          Ground-State Mulliken Net Atomic Charges

     Atom                 Charge (a.u.)
  ----------------------------------------
      1 C                    -0.457093
      2 C                    -0.579782
      3 Cl                    0.403524
      4 C                    -0.198129
      5 H                     0.234453
      6 C                     0.256387
      7 Cl                    0.498391
      8 C                    -0.195150
      9 H                     0.234820
     10 C                    -0.591539
     11 Cl                    0.408167
     12 C                    -0.472915
     13 C                    -0.592810
     14 Cl                    0.403987
     15 C                    -0.186639
     16 H                     0.234683
     17 C                     0.247883
     18 Cl                    0.499495
     19 C                    -0.203019
     20 H                     0.234519
     21 C                    -0.585144
     22 Cl                    0.405912
  ----------------------------------------
  Sum of atomic charges =     0.000000

 -----------------------------------------------------------------
                    Cartesian Multipole Moments
 -----------------------------------------------------------------
    Charge (ESU x 10^10)
                -0.0000
    Dipole Moment (Debye)
         X      -0.0014      Y      -0.0036      Z       0.0017
       Tot       0.0043
    Quadrupole Moments (Debye-Ang)
        XX    -143.3841     XY      -0.2903     YY    -145.3132
        XZ      -0.5926     YZ      -0.4166     ZZ    -143.9774
    Octopole Moments (Debye-Ang^2)
       XXX    -281.0827    XXY      -5.4137    XYY     -85.2090
       YYY       5.3438    XXZ      48.4881    XYZ      -4.1825
       YYZ      51.2906    XZZ     -92.8993    YZZ       9.7854
       ZZZ     174.5164
    Hexadecapole Moments (Debye-Ang^3)
      XXXX   -5930.2446   XXXY      76.8187   XXYY   -1184.5052
      XYYY      84.0697   YYYY   -1317.4460   XXXZ    1299.0234
      XXYZ      17.0284   XYYZ     409.6960   YYYZ      37.2912
      XXZZ   -1533.9420   XYZZ      53.2002   YYZZ    -746.6795
      XZZZ    1261.0631   YZZZ      51.6117   ZZZZ   -3182.6600
 -----------------------------------------------------------------
 Calculating analytic gradient of the SCF energy
 Gradient of SCF Energy
            1           2           3           4           5           6
    1  -0.0003198   0.0000372   0.0003880   0.0000598  -0.0000176   0.0000243
    2  -0.0000161  -0.0002707  -0.0010432  -0.0000175  -0.0000055   0.0000038
    3   0.0000777  -0.0001630  -0.0005333   0.0000240  -0.0000026  -0.0000219
            7           8           9          10          11          12
    1  -0.0000210  -0.0000127  -0.0000119   0.0003108   0.0005717   0.0002965
    2  -0.0000026   0.0000287   0.0000054   0.0002433   0.0009886  -0.0000547
    3   0.0000123   0.0000078   0.0000094  -0.0000215  -0.0000431  -0.0001719
           13          14          15          16          17          18
    1  -0.0002004  -0.0001461   0.0000038   0.0000047  -0.0000207   0.0000182
    2   0.0002877   0.0009937  -0.0000106  -0.0000001   0.0000153  -0.0000042
    3   0.0001676   0.0007883   0.0000237  -0.0000282   0.0000081  -0.0000112
           19          20          21          22
    1  -0.0000148   0.0000206  -0.0001624  -0.0008082
    2  -0.0000028   0.0000012  -0.0001920  -0.0009478
    3  -0.0000116   0.0000008   0.0001038  -0.0002154
 Max gradient component =       1.043E-03
 RMS gradient           =       3.205E-04
 Gradient time:  CPU 263.91 s  wall 263.93 s
 Geometry Optimization Parameters
   NAtoms,    NIC,     NZ,  NCons,   NDum,   NFix, NCnnct, MaxDiis
       22     171      22       0       0       0       0       0

 Cartesian Hessian Update
 Hessian updated using BFGS update


** GEOMETRY OPTIMIZATION IN DELOCALIZED INTERNAL COORDINATES **
   Searching for a Minimum

   Optimization Cycle:  13

                       Coordinates (Angstroms)
     ATOM                X               Y               Z
      1  C        -0.0006941859    0.0066714838   -0.0018173272
      2  C        -0.0396291793    0.3484271009    1.3567413788
      3  Cl        1.4455297538    0.7693431858    2.1849326638
      4  C        -1.2216893793    0.3726760491    2.0880253432
      5  H        -1.2152470046    0.6406664248    3.1350645205
      6  C        -2.4060096925    0.0468573112    1.4388983597
      7  Cl       -3.9096274703    0.0705547952    2.3381156154
      8  C        -2.4272218257   -0.2971566688    0.0932588173
      9  H        -3.3534058897   -0.5490885825   -0.4031587922
     10  C        -1.2246747702   -0.3130011982   -0.6039384556
     11  Cl       -1.2670891910   -0.7547314596   -2.2985955328
     12  C         1.2769970749   -0.0225353147   -0.7637261695
     13  C         2.1751822917   -1.0919692363   -0.6489202033
     14  Cl        1.7973094392   -2.4293119366    0.4171791401
     15  C         3.3728291840   -1.1413825429   -1.3529406378
     16  H         4.0411687554   -1.9832224049   -1.2425486408
     17  C         3.6850314077   -0.0852782709   -2.1995077586
     18  Cl        5.1888537507   -0.1258241793   -3.0978885369
     19  C         2.8331958258    1.0014853721   -2.3510837332
     20  H         3.0849148439    1.8191621851   -3.0114063847
     21  C         1.6435621536    1.0146772057   -1.6314470964
     22  Cl        0.5779768182    2.3896427113   -1.8359833093
   Point Group: c1    Number of degrees of freedom:    60


   Energy is  -3221.139839290

 Hessian updated using BFGS update

 60 Hessian modes will be used to form the next step
  Hessian Eigenvalues:
     0.002834    0.016318    0.017509    0.020473    0.020578    0.020682
     0.021678    0.022738    0.022748    0.023521    0.024090    0.024090
     0.024114    0.024115    0.024137    0.024138    0.024142    0.024142
     0.055158    0.095747    0.101099    0.159994    0.159995    0.159995
     0.160044    0.215092    0.224784    0.226939    0.230757    0.235528
     0.237468    0.237877    0.239582    0.249983    0.249996    0.250000
     0.250001    0.287910    0.288635    0.290151    0.292865    0.301033
     0.301349    0.317163    0.356665    0.356665    0.356665    0.356710
     0.403149    0.407755    0.417329    0.424173    0.456877    0.458345
     0.466604    0.471107    0.478202    0.478207    0.479142    0.479182

 Minimum search - taking simple RFO step
 Searching for Lamda that Minimizes Along All modes
 Value Taken    Lamda =  -0.00089109
 Calculated Step too Large.  Step scaled by  0.615431
 Step Taken.  Stepsize is  0.300000

                             Maximum     Tolerance    Cnvgd?
         Gradient           0.001572      0.000300      NO
         Displacement       0.250929      0.001200      NO
         Energy change     -0.000663      0.000001      NO


 New Cartesian Coordinates Obtained by Inverse Iteration

 Displacement from previous Coordinates is:  0.387530
 ----------------------------------------------------------------
             Standard Nuclear Orientation (Angstroms)
    I     Atom           X                Y                Z
 ----------------------------------------------------------------
    1      C      -0.0001702029     0.0088767260    -0.0009665800
    2      C      -0.0439341498     0.3802293248     1.3493567646
    3      Cl      1.4351184417     0.8391392139     2.1680830857
    4      C      -1.2264707447     0.4035108580     2.0800187764
    5      H      -1.2242191774     0.6944337989     3.1209515306
    6      C      -2.4056528427     0.0453695906     1.4385692820
    7      Cl     -3.9094704239     0.0667946932     2.3376087630
    8      C      -2.4217268182    -0.3290323955     0.1009890471
    9      H      -3.3441055606    -0.6054191228    -0.3894080697
   10      C      -1.2188897521    -0.3423387602    -0.5958015183
   11      Cl     -1.2534614061    -0.8212975206    -2.2807809564
   12      C       1.2779125880    -0.0205802045    -0.7626348391
   13      C       2.1600971018    -1.1051595013    -0.6718679869
   14      Cl      1.7611597617    -2.4603941962     0.3638844447
   15      C       3.3569997299    -1.1562705521    -1.3770887297
   16      H       4.0133732222    -2.0096973151    -1.2853310320
   17      C       3.6838799589    -0.0864545925    -2.2005846191
   18      Cl      5.1864508903    -0.1291503526    -3.1010901818
   19      C       2.8479439310     1.0157284340    -2.3276399464
   20      H       3.1110188098     1.8436691785    -2.9705532078
   21      C       1.6589432484     1.0302888098    -1.6069397871
   22      Cl      0.6124661053     2.4244159160    -1.7795209797
 ----------------------------------------------------------------
 Nuclear Repulsion Energy =        2064.75346286 hartrees
 There are       89 alpha and       89 beta electrons
 Applying Cartesian multipole field
    Component          Value
    ---------          -----
     (2,0,0)        1.00000E-12
     (0,2,0)        2.00000E-11
     (0,0,2)       -3.00000E-11
 Nucleus-field energy     =    -0.0000000460 hartrees
 Requested basis set is 6-311++G(d,p)
 There are 170 shells and 472 basis functions
 A cutoff of  1.0D-15 yielded  11024 shell pairs
 There are     93014 function pairs (    100043 Cartesian)
 Smallest overlap matrix eigenvalue = 1.01E-07
 Linear dependence detected in AO basis
 Number of orthogonalized atomic orbitals = 467
 Maximum deviation from orthogonality = 2.040E-10
 Guess from superposition of atomic densities
 Warning:  Energy on first SCF cycle will be non-variational
 SAD guess density has 178.000000 electrons

 -----------------------------------------------------------------------
  General SCF calculation program by
  Eric Jon Sundstrom, Paul Horn, Yuezhi Mao, Dmitri Zuev, Alec White,
  David Stuck, Shaama M.S., Shane Yost, Joonho Lee, David Small,
  Daniel Levine, Susi Lehtola, Hugh Burton, Evgeny Epifanovsky,
  Bang C. Huynh
 -----------------------------------------------------------------------
 Exchange:     0.2000 Hartree-Fock + 0.0800 Slater + 0.7200 B88
 Correlation:  0.1900 VWN1RPA + 0.8100 LYP
 Using SG-1 standard quadrature grid
 A restricted SCF calculation will be
 performed using DIIS
 SCF converges when DIIS error is below 1.0e-08
 ---------------------------------------
  Cycle       Energy         DIIS error
 ---------------------------------------
    1   -3225.3471238196      2.82e-02  
    2   -3221.0004375576      2.26e-03  
    3   -3220.9313550831      2.70e-03  
    4   -3221.1361301511      3.87e-04  
    5   -3221.1398671339      1.33e-04  
    6   -3221.1401990528      6.04e-05  
    7   -3221.1402897625      1.25e-05  
    8   -3221.1402915946      9.26e-06  
    9   -3221.1402941531      1.06e-06  
   10   -3221.1402941828      2.30e-07  
   11   -3221.1402941842      1.19e-07  
   12   -3221.1402941842      5.85e-08  
   13   -3221.1402941845      9.90e-09  Convergence criterion met
 ---------------------------------------
 SCF time:   CPU 683.15s  wall 683.00s 
 SCF   energy in the final basis set =    -3221.1402941845
 Total energy in the final basis set =    -3221.1402941845

 --------------------------------------------------------------

                    Orbital Energies (a.u.)
 --------------------------------------------------------------

 Alpha MOs
 -- Occupied --
********-101.5760-101.5754-101.5754-101.5753-101.5753 -10.2741 -10.2741
-10.2741 -10.2740 -10.2719 -10.2718 -10.2363 -10.2360 -10.2183 -10.2183
-10.2183 -10.2182  -9.4906  -9.4906  -9.4902  -9.4901  -9.4901  -9.4901
 -7.2553  -7.2553  -7.2549  -7.2549  -7.2548  -7.2547  -7.2454  -7.2453
 -7.2450  -7.2449  -7.2449  -7.2449  -7.2449  -7.2448  -7.2445  -7.2444
 -7.2444  -7.2443  -0.9547  -0.9366  -0.9033  -0.9002  -0.8974  -0.8936
 -0.8368  -0.8345  -0.8024  -0.7672  -0.7672  -0.7437  -0.6506  -0.6408
 -0.6370  -0.6183  -0.5655  -0.5386  -0.5334  -0.5235  -0.4935  -0.4862
 -0.4675  -0.4671  -0.4670  -0.4473  -0.4458  -0.4329  -0.4142  -0.4127
 -0.4076  -0.3956  -0.3850  -0.3841  -0.3771  -0.3435  -0.3429  -0.3429
 -0.3427  -0.3324  -0.3313  -0.3288  -0.3257  -0.2791  -0.2762  -0.2756
 -0.2717
 -- Virtual --
 -0.0617  -0.0594  -0.0516  -0.0509  -0.0375  -0.0272  -0.0090   0.0014
  0.0106   0.0108   0.0109   0.0126   0.0129   0.0130   0.0367   0.0407
  0.0429   0.0444   0.0528   0.0595   0.0646   0.0661   0.0669   0.0842
  0.0844   0.0858   0.0863   0.0883   0.0896   0.0921   0.0996   0.1026
  0.1040   0.1112   0.1117   0.1140   0.1146   0.1179   0.1222   0.1240
  0.1252   0.1286   0.1296   0.1313   0.1319   0.1362   0.1402   0.1477
  0.1515   0.1546   0.1566   0.1624   0.1656   0.1706   0.1742   0.1763
  0.1886   0.1913   0.1932   0.1965   0.1980   0.2054   0.2072   0.2100
  0.2243   0.2266   0.2315   0.2350   0.2392   0.2409   0.2418   0.2486
  0.2571   0.2585   0.2622   0.2634   0.2664   0.2667   0.2688   0.2702
  0.2778   0.2804   0.2809   0.2824   0.2865   0.3000   0.3049   0.3058
  0.3100   0.3127   0.3171   0.3370   0.3407   0.3481   0.3582   0.3805
  0.3909   0.3947   0.3967   0.4260   0.4394   0.4488   0.4500   0.4546
  0.4552   0.4606   0.4747   0.4789   0.4828   0.4875   0.4971   0.5059
  0.5078   0.5150   0.5169   0.5182   0.5255   0.5339   0.5406   0.5450
  0.5603   0.5615   0.5764   0.5782   0.5852   0.5938   0.5972   0.5986
  0.6116   0.6120   0.6157   0.6251   0.6273   0.6440   0.6453   0.6527
  0.6538   0.6681   0.6720   0.6900   0.6903   0.6912   0.6951   0.7014
  0.7079   0.7164   0.7752   0.7978   0.8106   0.8173   0.8241   0.8256
  0.8340   0.8342   0.8348   0.8390   0.8423   0.8452   0.8463   0.8544
  0.8573   0.8580   0.8594   0.8647   0.8702   0.8753   0.8817   0.8846
  0.8890   0.9034   0.9056   0.9185   0.9215   0.9266   0.9428   0.9478
  0.9500   0.9509   0.9596   0.9608   0.9616   0.9675   0.9763   0.9797
  0.9834   0.9903   0.9990   1.0059   1.0202   1.0227   1.0455   1.0492
  1.0651   1.0797   1.0812   1.1079   1.1692   1.1752   1.1849   1.1852
  1.1943   1.2109   1.2329   1.2356   1.2446   1.2449   1.2603   1.2736
  1.2878   1.2954   1.3133   1.3181   1.3241   1.3251   1.3458   1.3557
  1.4274   1.4518   1.4787   1.4886   1.4986   1.5475   1.5477   1.5482
  1.5571   1.5741   1.5810   1.5929   1.5960   1.5984   1.5990   1.6685
  1.7038   1.7261   1.7305   1.7987   1.8044   1.8099   1.8238   1.8301
  1.8396   1.8487   1.8559   1.9208   1.9217   1.9301   1.9342   1.9480
  1.9482   1.9819   1.9835   1.9862   2.0576   2.0591   2.0635   2.0667
  2.0890   2.0907   2.1782   2.1840   2.2330   2.2331   2.2507   2.2615
  2.2618   2.2628   2.2672   2.3000   2.3049   2.3159   2.3479   2.3788
  2.3870   2.3988   2.4102   2.4473   2.4638   2.4643   2.4729   2.4995
  2.5064   2.5225   2.5502   2.5519   2.5594   2.5660   2.5675   2.6325
  2.6387   2.6434   2.6936   2.6939   2.7103   2.7151   2.7180   2.7195
  2.7339   2.7461   2.7579   2.7696   2.7699   2.7899   2.8152   2.8190
  2.8356   2.8810   2.9524   2.9698   3.0869   3.0881   3.0907   3.1236
  3.1254   3.1299   3.1733   3.2175   3.2268   3.2339   3.2633   3.3262
  3.3307   3.4348   3.5052   3.5699   3.6565   3.7007   3.7059   3.7593
  3.7915   3.9308   4.0165   4.0841   4.0866   4.3567   4.7952   4.8112
  9.7683   9.7691   9.7923   9.8255   9.8449   9.8507  23.3752  23.5234
 23.8433  23.8575  23.8615  23.8625  23.9335  24.0376  24.0378  24.0693
 24.0997  24.1161  25.8129  25.8148  25.8268  25.9322  25.9406  25.9920
 26.1179  26.1209  26.2263  26.3005  26.3163  26.4296  26.5834  26.6031
 26.6618  26.6634  26.7424  27.0097 215.7600 215.7622 215.7886 215.8284
215.8510 215.8669
 --------------------------------------------------------------

          Ground-State Mulliken Net Atomic Charges

     Atom                 Charge (a.u.)
  ----------------------------------------
      1 C                    -0.419476
      2 C                    -0.608221
      3 Cl                    0.421514
      4 C                    -0.232885
      5 H                     0.234898
      6 C                     0.293899
      7 Cl                    0.499804
      8 C                    -0.223381
      9 H                     0.235234
     10 C                    -0.620964
     11 Cl                    0.426487
     12 C                    -0.438586
     13 C                    -0.614180
     14 Cl                    0.421799
     15 C                    -0.214835
     16 H                     0.235164
     17 C                     0.285414
     18 Cl                    0.501246
     19 C                    -0.234258
     20 H                     0.234975
     21 C                    -0.605872
     22 Cl                    0.422224
  ----------------------------------------
  Sum of atomic charges =     0.000000

 -----------------------------------------------------------------
                    Cartesian Multipole Moments
 -----------------------------------------------------------------
    Charge (ESU x 10^10)
                -0.0000
    Dipole Moment (Debye)
         X      -0.0016      Y      -0.0045      Z       0.0017
       Tot       0.0050
    Quadrupole Moments (Debye-Ang)
        XX    -143.4105     XY      -0.2195     YY    -145.1794
        XZ      -0.6456     YZ      -0.3037     ZZ    -144.0644
    Octopole Moments (Debye-Ang^2)
       XXX    -281.2016    XXY      -5.4436    XYY     -85.0485
       YYY       5.2525    XXZ      48.3526    XYZ      -4.2018
       YYZ      51.1743    XZZ     -92.9314    YZZ       9.7972
       ZZZ     174.6900
    Hexadecapole Moments (Debye-Ang^3)
      XXXX   -5917.2050   XXXY      66.2228   XXYY   -1188.0657
      XYYY      70.2618   YYYY   -1364.1983   XXXZ    1308.3890
      XXYZ      10.7384   XYYZ     412.1760   YYYZ      16.1347
      XXZZ   -1525.3632   XYZZ      48.0015   YYZZ    -748.2848
      XZZZ    1273.0365   YZZZ      32.9355   ZZZZ   -3151.6450
 -----------------------------------------------------------------
 Calculating analytic gradient of the SCF energy
 Gradient of SCF Energy
            1           2           3           4           5           6
    1  -0.0003054   0.0001320   0.0002554   0.0000703  -0.0000177   0.0000235
    2   0.0000377  -0.0002470  -0.0006496  -0.0000054  -0.0000053  -0.0000095
    3   0.0000628  -0.0001346  -0.0003495   0.0000162  -0.0000000  -0.0000457
            7           8           9          10          11          12
    1  -0.0000184  -0.0000199  -0.0000109   0.0002935   0.0003739   0.0002899
    2   0.0000013   0.0000223   0.0000137   0.0001728   0.0006356  -0.0000790
    3   0.0000206   0.0000481   0.0000147  -0.0000593  -0.0000394  -0.0001727
           13          14          15          16          17          18
    1  -0.0002217  -0.0001193   0.0000076   0.0000099  -0.0000493   0.0000195
    2   0.0002450   0.0006629   0.0000078  -0.0000023   0.0000084  -0.0000069
    3   0.0001740   0.0005412   0.0000158  -0.0000289   0.0000165  -0.0000181
           19          20          21          22
    1  -0.0000038   0.0000159  -0.0001320  -0.0005928
    2  -0.0000227  -0.0000005  -0.0001472  -0.0006322
    3  -0.0000071  -0.0000076   0.0001176  -0.0001646
 Max gradient component =       6.629E-04
 RMS gradient           =       2.245E-04
 Gradient time:  CPU 263.84 s  wall 263.85 s
 Geometry Optimization Parameters
   NAtoms,    NIC,     NZ,  NCons,   NDum,   NFix, NCnnct, MaxDiis
       22     171      22       0       0       0       0       0

 Cartesian Hessian Update
 Hessian updated using BFGS update


** GEOMETRY OPTIMIZATION IN DELOCALIZED INTERNAL COORDINATES **
   Searching for a Minimum

   Optimization Cycle:  14

                       Coordinates (Angstroms)
     ATOM                X               Y               Z
      1  C        -0.0001702029    0.0088767260   -0.0009665800
      2  C        -0.0439341498    0.3802293248    1.3493567646
      3  Cl        1.4351184417    0.8391392139    2.1680830857
      4  C        -1.2264707447    0.4035108580    2.0800187764
      5  H        -1.2242191774    0.6944337989    3.1209515306
      6  C        -2.4056528427    0.0453695906    1.4385692820
      7  Cl       -3.9094704239    0.0667946932    2.3376087630
      8  C        -2.4217268182   -0.3290323955    0.1009890471
      9  H        -3.3441055606   -0.6054191228   -0.3894080697
     10  C        -1.2188897521   -0.3423387602   -0.5958015183
     11  Cl       -1.2534614061   -0.8212975206   -2.2807809564
     12  C         1.2779125880   -0.0205802045   -0.7626348391
     13  C         2.1600971018   -1.1051595013   -0.6718679869
     14  Cl        1.7611597617   -2.4603941962    0.3638844447
     15  C         3.3569997299   -1.1562705521   -1.3770887297
     16  H         4.0133732222   -2.0096973151   -1.2853310320
     17  C         3.6838799589   -0.0864545925   -2.2005846191
     18  Cl        5.1864508903   -0.1291503526   -3.1010901818
     19  C         2.8479439310    1.0157284340   -2.3276399464
     20  H         3.1110188098    1.8436691785   -2.9705532078
     21  C         1.6589432484    1.0302888098   -1.6069397871
     22  Cl        0.6124661053    2.4244159160   -1.7795209797
   Point Group: c1    Number of degrees of freedom:    60


   Energy is  -3221.140294184

 Hessian updated using BFGS update

 60 Hessian modes will be used to form the next step
  Hessian Eigenvalues:
     0.001997    0.016319    0.017511    0.020461    0.020579    0.020682
     0.021678    0.022737    0.022751    0.023514    0.024090    0.024090
     0.024114    0.024115    0.024137    0.024138    0.024142    0.024142
     0.055152    0.095374    0.101097    0.159994    0.159995    0.159996
     0.160040    0.215096    0.224288    0.226950    0.230758    0.235528
     0.237468    0.237852    0.239584    0.249980    0.249993    0.250000
     0.250001    0.287916    0.288576    0.290147    0.292873    0.301033
     0.301344    0.317171    0.356665    0.356665    0.356665    0.356710
     0.403039    0.407757    0.417327    0.424173    0.456877    0.458342
     0.466604    0.471074    0.478202    0.478209    0.479142    0.479182

 Minimum search - taking simple RFO step
 Searching for Lamda that Minimizes Along All modes
 Value Taken    Lamda =  -0.00058851
 Calculated Step too Large.  Step scaled by  0.631900
 Step Taken.  Stepsize is  0.300000

                             Maximum     Tolerance    Cnvgd?
         Gradient           0.001059      0.000300      NO
         Displacement       0.251026      0.001200      NO
         Energy change     -0.000455      0.000001      NO


 New Cartesian Coordinates Obtained by Inverse Iteration

 Displacement from previous Coordinates is:  0.388965
 ----------------------------------------------------------------
             Standard Nuclear Orientation (Angstroms)
    I     Atom           X                Y                Z
 ----------------------------------------------------------------
    1      C       0.0006785546     0.0102059062     0.0005928533
    2      C      -0.0491446016     0.4115786351     1.3418983078
    3      Cl      1.4228007910     0.9075702863     2.1517799901
    4      C      -1.2325577955     0.4347730273     2.0713129617
    5      H      -1.2350847274     0.7491499329     3.1054218664
    6      C      -2.4059532151     0.0446157226     1.4380561998
    7      Cl     -3.9103431170     0.0646969455     2.3362182606
    8      C      -2.4158229674    -0.3606199976     0.1094249901
    9      H      -3.3338162862    -0.6614615035    -0.3747191670
   10      C      -1.2124939095    -0.3718831471    -0.5865076702
   11      Cl     -1.2391941264    -0.8876676570    -2.2611087744
   12      C       1.2791370116    -0.0192980701    -0.7609103325
   13      C       2.1457224115    -1.1180886297    -0.6952493496
   14      Cl      1.7271150226    -2.4911192556     0.3092660542
   15      C       3.3416060165    -1.1703448131    -1.4021537700
   16      H       3.9861480787    -2.0345452417    -1.3293372732
   17      C       3.6827253495    -0.0875300943    -2.2025152438
   18      Cl      5.1835960444    -0.1317721233    -3.1058517916
   19      C       2.8624446444     1.0289572162    -2.3042609081
   20      H       3.1364420533     1.8667834927    -2.9295830464
   21      C       1.6745448848     1.0446590021    -1.5817273114
   22      Cl      0.6487125935     2.4580023965    -1.7207935855
 ----------------------------------------------------------------
 Nuclear Repulsion Energy =        2063.86835011 hartrees
 There are       89 alpha and       89 beta electrons
 Applying Cartesian multipole field
    Component          Value
    ---------          -----
     (2,0,0)        1.00000E-12
     (0,2,0)        2.00000E-11
     (0,0,2)       -3.00000E-11
 Nucleus-field energy     =    -0.0000000444 hartrees
 Requested basis set is 6-311++G(d,p)
 There are 170 shells and 472 basis functions
 A cutoff of  1.0D-15 yielded  11038 shell pairs
 There are     93101 function pairs (    100142 Cartesian)
 Smallest overlap matrix eigenvalue = 9.15E-08
 Linear dependence detected in AO basis
 Number of orthogonalized atomic orbitals = 467
 Maximum deviation from orthogonality = 3.446E-10
 Guess from superposition of atomic densities
 Warning:  Energy on first SCF cycle will be non-variational
 SAD guess density has 178.000000 electrons

 -----------------------------------------------------------------------
  General SCF calculation program by
  Eric Jon Sundstrom, Paul Horn, Yuezhi Mao, Dmitri Zuev, Alec White,
  David Stuck, Shaama M.S., Shane Yost, Joonho Lee, David Small,
  Daniel Levine, Susi Lehtola, Hugh Burton, Evgeny Epifanovsky,
  Bang C. Huynh
 -----------------------------------------------------------------------
 Exchange:     0.2000 Hartree-Fock + 0.0800 Slater + 0.7200 B88
 Correlation:  0.1900 VWN1RPA + 0.8100 LYP
 Using SG-1 standard quadrature grid
 A restricted SCF calculation will be
 performed using DIIS
 SCF converges when DIIS error is below 1.0e-08
 ---------------------------------------
  Cycle       Energy         DIIS error
 ---------------------------------------
    1   -3225.3446073962      2.82e-02  
    2   -3221.0006885176      2.26e-03  
    3   -3220.9316181429      2.70e-03  
    4   -3221.1364322315      3.87e-04  
    5   -3221.1401622904      1.32e-04  
    6   -3221.1404934629      5.99e-05  
    7   -3221.1405829180      1.16e-05  
    8   -3221.1405844966      8.59e-06  
    9   -3221.1405866869      1.11e-06  
   10   -3221.1405867198      2.30e-07  
   11   -3221.1405867207      1.19e-07  
   12   -3221.1405867211      5.87e-08  
   13   -3221.1405867210      9.92e-09  Convergence criterion met
 ---------------------------------------
 SCF time:   CPU 682.74s  wall 683.00s 
 SCF   energy in the final basis set =    -3221.1405867210
 Total energy in the final basis set =    -3221.1405867210

 --------------------------------------------------------------

                    Orbital Energies (a.u.)
 --------------------------------------------------------------

 Alpha MOs
 -- Occupied --
********-101.5760-101.5755-101.5755-101.5755-101.5755 -10.2741 -10.2741
-10.2741 -10.2741 -10.2719 -10.2718 -10.2363 -10.2360 -10.2184 -10.2183
-10.2183 -10.2183  -9.4906  -9.4906  -9.4903  -9.4902  -9.4902  -9.4902
 -7.2553  -7.2553  -7.2550  -7.2550  -7.2550  -7.2548  -7.2454  -7.2453
 -7.2450  -7.2450  -7.2450  -7.2450  -7.2449  -7.2449  -7.2446  -7.2445
 -7.2445  -7.2444  -0.9547  -0.9367  -0.9033  -0.8997  -0.8979  -0.8936
 -0.8368  -0.8346  -0.8023  -0.7673  -0.7672  -0.7437  -0.6506  -0.6402
 -0.6376  -0.6183  -0.5655  -0.5378  -0.5344  -0.5235  -0.4935  -0.4862
 -0.4675  -0.4671  -0.4670  -0.4470  -0.4460  -0.4329  -0.4139  -0.4130
 -0.4073  -0.3953  -0.3847  -0.3841  -0.3772  -0.3434  -0.3434  -0.3431
 -0.3427  -0.3324  -0.3317  -0.3282  -0.3262  -0.2777  -0.2765  -0.2753
 -0.2730
 -- Virtual --
 -0.0599  -0.0595  -0.0528  -0.0515  -0.0376  -0.0273  -0.0091   0.0014
  0.0105   0.0111   0.0112   0.0123   0.0126   0.0128   0.0368   0.0407
  0.0430   0.0441   0.0529   0.0595   0.0640   0.0662   0.0668   0.0843
  0.0849   0.0864   0.0874   0.0877   0.0889   0.0912   0.1001   0.1024
  0.1030   0.1115   0.1117   0.1135   0.1147   0.1179   0.1225   0.1246
  0.1253   0.1285   0.1296   0.1311   0.1314   0.1366   0.1399   0.1483
  0.1511   0.1547   0.1562   0.1619   0.1660   0.1704   0.1744   0.1762
  0.1876   0.1907   0.1923   0.1963   0.1973   0.2052   0.2063   0.2099
  0.2262   0.2267   0.2311   0.2348   0.2372   0.2406   0.2414   0.2481
  0.2565   0.2586   0.2625   0.2642   0.2653   0.2663   0.2684   0.2707
  0.2776   0.2802   0.2818   0.2828   0.2890   0.2995   0.3025   0.3052
  0.3111   0.3147   0.3160   0.3408   0.3421   0.3469   0.3595   0.3808
  0.3916   0.3941   0.3974   0.4288   0.4421   0.4482   0.4488   0.4523
  0.4577   0.4606   0.4739   0.4760   0.4813   0.4887   0.4979   0.5044
  0.5068   0.5154   0.5167   0.5167   0.5334   0.5341   0.5406   0.5435
  0.5591   0.5610   0.5771   0.5783   0.5856   0.5938   0.5968   0.5980
  0.6113   0.6125   0.6142   0.6262   0.6301   0.6440   0.6470   0.6476
  0.6554   0.6685   0.6708   0.6904   0.6912   0.6938   0.7004   0.7019
  0.7059   0.7159   0.7756   0.7993   0.8136   0.8181   0.8230   0.8277
  0.8329   0.8350   0.8355   0.8387   0.8408   0.8454   0.8483   0.8543
  0.8559   0.8595   0.8606   0.8658   0.8705   0.8740   0.8781   0.8840
  0.8908   0.9023   0.9074   0.9185   0.9192   0.9248   0.9458   0.9476
  0.9491   0.9506   0.9576   0.9593   0.9610   0.9697   0.9770   0.9794
  0.9807   0.9917   1.0000   1.0013   1.0222   1.0266   1.0505   1.0514
  1.0655   1.0735   1.0785   1.1069   1.1707   1.1749   1.1850   1.1852
  1.2045   1.2141   1.2343   1.2373   1.2449   1.2457   1.2549   1.2691
  1.2900   1.2981   1.3104   1.3195   1.3245   1.3246   1.3455   1.3666
  1.4321   1.4486   1.4784   1.4856   1.5011   1.5483   1.5489   1.5507
  1.5549   1.5748   1.5765   1.5921   1.5986   1.5990   1.6045   1.6683
  1.7056   1.7271   1.7300   1.7986   1.8070   1.8110   1.8195   1.8289
  1.8444   1.8488   1.8535   1.9204   1.9221   1.9309   1.9333   1.9478
  1.9480   1.9823   1.9858   1.9876   2.0583   2.0593   2.0643   2.0647
  2.0888   2.0896   2.1806   2.1848   2.2328   2.2329   2.2479   2.2538
  2.2622   2.2629   2.2653   2.3004   2.3037   2.3184   2.3495   2.3847
  2.3905   2.3980   2.4132   2.4418   2.4622   2.4676   2.4754   2.4957
  2.4994   2.5223   2.5505   2.5529   2.5591   2.5640   2.5665   2.6331
  2.6370   2.6502   2.6945   2.6946   2.7113   2.7155   2.7182   2.7193
  2.7343   2.7430   2.7572   2.7699   2.7702   2.7942   2.8161   2.8183
  2.8313   2.8801   2.9556   2.9670   3.0895   3.0912   3.0925   3.1237
  3.1244   3.1279   3.1748   3.2175   3.2238   3.2336   3.2680   3.3257
  3.3288   3.4386   3.5087   3.5707   3.6631   3.7012   3.7047   3.7601
  3.7925   3.9310   4.0181   4.0844   4.0860   4.3551   4.7974   4.8081
  9.7683   9.7702   9.7935   9.8141   9.8580   9.8589  23.3796  23.5240
 23.8451  23.8547  23.8616  23.8650  23.9335  24.0374  24.0376  24.0703
 24.0997  24.1170  25.8003  25.8134  25.8147  25.9320  25.9351  25.9964
 26.1186  26.1203  26.2313  26.3177  26.3275  26.4110  26.5844  26.6030
 26.6567  26.6670  26.7253  27.0383 215.7600 215.7634 215.7901 215.8147
215.8649 215.8777
 --------------------------------------------------------------

          Ground-State Mulliken Net Atomic Charges

     Atom                 Charge (a.u.)
  ----------------------------------------
      1 C                    -0.378151
      2 C                    -0.636139
      3 Cl                    0.428884
      4 C                    -0.257029
      5 H                     0.235234
      6 C                     0.327874
      7 Cl                    0.500839
      8 C                    -0.244011
      9 H                     0.235507
     10 C                    -0.645802
     11 Cl                    0.433132
     12 C                    -0.399962
     13 C                    -0.633032
     14 Cl                    0.428422
     15 C                    -0.235931
     16 H                     0.235505
     17 C                     0.320078
     18 Cl                    0.502542
     19 C                    -0.255685
     20 H                     0.235309
     21 C                    -0.625395
     22 Cl                    0.427812
  ----------------------------------------
  Sum of atomic charges =     0.000000

 -----------------------------------------------------------------
                    Cartesian Multipole Moments
 -----------------------------------------------------------------
    Charge (ESU x 10^10)
                 0.0000
    Dipole Moment (Debye)
         X      -0.0023      Y      -0.0049      Z       0.0015
       Tot       0.0056
    Quadrupole Moments (Debye-Ang)
        XX    -143.4350     XY      -0.1521     YY    -145.0533
        XZ      -0.7019     YZ      -0.1931     ZZ    -144.1516
    Octopole Moments (Debye-Ang^2)
       XXX    -281.3118    XXY      -5.4619    XYY     -84.9465
       YYY       5.1873    XXZ      48.2340    XYZ      -4.2108
       YYZ      51.0707    XZZ     -92.9758    YZZ       9.7976
       ZZZ     174.7760
    Hexadecapole Moments (Debye-Ang^3)
      XXXX   -5905.1557   XXXY      55.9727   XXYY   -1192.0845
      XYYY      56.9848   YYYY   -1411.9870   XXXZ    1318.1164
      XXYZ       4.2627   XYYZ     414.8239   YYYZ      -5.3606
      XXZZ   -1517.0026   XYZZ      42.7596   YYZZ    -750.1417
      XZZZ    1285.4415   YZZZ      13.5990   ZZZZ   -3121.0814
 -----------------------------------------------------------------
 Calculating analytic gradient of the SCF energy
 Gradient of SCF Energy
            1           2           3           4           5           6
    1  -0.0002646   0.0001935   0.0001429   0.0000561  -0.0000155   0.0000280
    2   0.0000643  -0.0001895  -0.0003264   0.0000017  -0.0000010  -0.0000178
    3   0.0000818  -0.0001467  -0.0001783   0.0000121   0.0000030  -0.0000480
            7           8           9          10          11          12
    1  -0.0000169  -0.0000231  -0.0000072   0.0002633   0.0002125   0.0002624
    2   0.0000057   0.0000131   0.0000161   0.0001064   0.0003511  -0.0000746
    3   0.0000278   0.0000532   0.0000224  -0.0000371  -0.0000704  -0.0001559
           13          14          15          16          17          18
    1  -0.0002140  -0.0000904   0.0000163   0.0000160  -0.0000711   0.0000222
    2   0.0001914   0.0003500   0.0000209   0.0000004   0.0000002  -0.0000082
    3   0.0001415   0.0003364   0.0000092  -0.0000209   0.0000241  -0.0000262
           19          20          21          22
    1   0.0000012   0.0000065  -0.0001162  -0.0004021
    2  -0.0000311  -0.0000061  -0.0001370  -0.0003295
    3  -0.0000128  -0.0000193   0.0001130  -0.0001090
 Max gradient component =       4.021E-04
 RMS gradient           =       1.448E-04
 Gradient time:  CPU 274.41 s  wall 274.42 s
 Geometry Optimization Parameters
   NAtoms,    NIC,     NZ,  NCons,   NDum,   NFix, NCnnct, MaxDiis
       22     171      22       0       0       0       0       0

 Cartesian Hessian Update
 Hessian updated using BFGS update


** GEOMETRY OPTIMIZATION IN DELOCALIZED INTERNAL COORDINATES **
   Searching for a Minimum

   Optimization Cycle:  15

                       Coordinates (Angstroms)
     ATOM                X               Y               Z
      1  C         0.0006785546    0.0102059062    0.0005928533
      2  C        -0.0491446016    0.4115786351    1.3418983078
      3  Cl        1.4228007910    0.9075702863    2.1517799901
      4  C        -1.2325577955    0.4347730273    2.0713129617
      5  H        -1.2350847274    0.7491499329    3.1054218664
      6  C        -2.4059532151    0.0446157226    1.4380561998
      7  Cl       -3.9103431170    0.0646969455    2.3362182606
      8  C        -2.4158229674   -0.3606199976    0.1094249901
      9  H        -3.3338162862   -0.6614615035   -0.3747191670
     10  C        -1.2124939095   -0.3718831471   -0.5865076702
     11  Cl       -1.2391941264   -0.8876676570   -2.2611087744
     12  C         1.2791370116   -0.0192980701   -0.7609103325
     13  C         2.1457224115   -1.1180886297   -0.6952493496
     14  Cl        1.7271150226   -2.4911192556    0.3092660542
     15  C         3.3416060165   -1.1703448131   -1.4021537700
     16  H         3.9861480787   -2.0345452417   -1.3293372732
     17  C         3.6827253495   -0.0875300943   -2.2025152438
     18  Cl        5.1835960444   -0.1317721233   -3.1058517916
     19  C         2.8624446444    1.0289572162   -2.3042609081
     20  H         3.1364420533    1.8667834927   -2.9295830464
     21  C         1.6745448848    1.0446590021   -1.5817273114
     22  Cl        0.6487125935    2.4580023965   -1.7207935855
   Point Group: c1    Number of degrees of freedom:    60


   Energy is  -3221.140586721

 Hessian updated using BFGS update

 60 Hessian modes will be used to form the next step
  Hessian Eigenvalues:
     0.001716    0.016319    0.017509    0.020453    0.020578    0.020682
     0.021678    0.022741    0.022754    0.023506    0.024090    0.024090
     0.024114    0.024115    0.024136    0.024137    0.024142    0.024142
     0.055133    0.094931    0.101102    0.159994    0.159995    0.159996
     0.160032    0.215090    0.223577    0.226938    0.230765    0.235527
     0.237467    0.237818    0.239587    0.249978    0.250000    0.250000
     0.250005    0.287924    0.288516    0.290151    0.292882    0.301033
     0.301338    0.317170    0.356665    0.356665    0.356665    0.356710
     0.402918    0.407750    0.417326    0.424173    0.456878    0.458337
     0.466602    0.471014    0.478202    0.478205    0.479142    0.479183

 Minimum search - taking simple RFO step
 Searching for Lamda that Minimizes Along All modes
 Value Taken    Lamda =  -0.00026687
 Calculated Step too Large.  Step scaled by  0.824627
 Step Taken.  Stepsize is  0.300000

                             Maximum     Tolerance    Cnvgd?
         Gradient           0.000608      0.000300      NO
         Displacement       0.250686      0.001200      NO
         Energy change     -0.000293      0.000001      NO


 New Cartesian Coordinates Obtained by Inverse Iteration

 Displacement from previous Coordinates is:  0.392016
 ----------------------------------------------------------------
             Standard Nuclear Orientation (Angstroms)
    I     Atom           X                Y                Z
 ----------------------------------------------------------------
    1      C       0.0016270055     0.0107694521     0.0025748682
    2      C      -0.0552708517     0.4424827783     1.3341242515
    3      Cl      1.4088174890     0.9749254043     2.1352714004
    4      C      -1.2397906935     0.4663994198     2.0618864046
    5      H      -1.2474491180     0.8046351993     3.0884314129
    6      C      -2.4068980678     0.0445916305     1.4375615115
    7      Cl     -3.9120509186     0.0640041218     2.3344334973
    8      C      -2.4097426131    -0.3918764221     0.1188294195
    9      H      -3.3228481654    -0.7172722667    -0.3586094661
   10      C      -1.2058568302    -0.4015772195    -0.5760534297
   11      Cl     -1.2248442159    -0.9545315946    -2.2391876412
   12      C       1.2804796350    -0.0185955842    -0.7588677713
   13      C       2.1318246262    -1.1306801873    -0.7192983796
   14      Cl      1.6947235126    -2.5213667390     0.2529483281
   15      C       3.3264584304    -1.1836610343    -1.4282645915
   16      H       3.9590261202    -2.0580483758    -1.3748782901
   17      C       3.6818850315    -0.0883393384    -2.2049276531
   18      Cl      5.1808567803    -0.1334988585    -3.1113412442
   19      C       2.8772135780     1.0414685833    -2.2805104436
   20      H       3.1620315301     1.8889520984    -2.8877248743
   21      C       1.6905062458     1.0579150651    -1.5559939506
   22      Cl      0.6865641999     2.4899658980    -1.6611500984
 ----------------------------------------------------------------
 Nuclear Repulsion Energy =        2063.08796757 hartrees
 There are       89 alpha and       89 beta electrons
 Applying Cartesian multipole field
    Component          Value
    ---------          -----
     (2,0,0)        1.00000E-12
     (0,2,0)        2.00000E-11
     (0,0,2)       -3.00000E-11
 Nucleus-field energy     =    -0.0000000428 hartrees
 Requested basis set is 6-311++G(d,p)
 There are 170 shells and 472 basis functions
 A cutoff of  1.0D-15 yielded  11040 shell pairs
 There are     93063 function pairs (    100092 Cartesian)
 Smallest overlap matrix eigenvalue = 8.60E-08
 Linear dependence detected in AO basis
 Number of orthogonalized atomic orbitals = 467
 Maximum deviation from orthogonality = 5.420E-10
 Guess from superposition of atomic densities
 Warning:  Energy on first SCF cycle will be non-variational
 SAD guess density has 178.000000 electrons

 -----------------------------------------------------------------------
  General SCF calculation program by
  Eric Jon Sundstrom, Paul Horn, Yuezhi Mao, Dmitri Zuev, Alec White,
  David Stuck, Shaama M.S., Shane Yost, Joonho Lee, David Small,
  Daniel Levine, Susi Lehtola, Hugh Burton, Evgeny Epifanovsky,
  Bang C. Huynh
 -----------------------------------------------------------------------
 Exchange:     0.2000 Hartree-Fock + 0.0800 Slater + 0.7200 B88
 Correlation:  0.1900 VWN1RPA + 0.8100 LYP
 Using SG-1 standard quadrature grid
 A restricted SCF calculation will be
 performed using DIIS
 SCF converges when DIIS error is below 1.0e-08
 ---------------------------------------
  Cycle       Energy         DIIS error
 ---------------------------------------
    1   -3225.3420777638      2.82e-02  
    2   -3221.0008457195      2.26e-03  
    3   -3220.9318145664      2.70e-03  
    4   -3221.1365868862      3.87e-04  
    5   -3221.1403123122      1.32e-04  
    6   -3221.1406429367      6.01e-05  
    7   -3221.1407328471      1.21e-05  
    8   -3221.1407345379      8.97e-06  
    9   -3221.1407369326      1.08e-06  
   10   -3221.1407369637      2.30e-07  
   11   -3221.1407369646      1.22e-07  
   12   -3221.1407369650      5.85e-08  
   13   -3221.1407369651      9.88e-09  Convergence criterion met
 ---------------------------------------
 SCF time:   CPU 752.70s  wall 753.00s 
 SCF   energy in the final basis set =    -3221.1407369651
 Total energy in the final basis set =    -3221.1407369651

 --------------------------------------------------------------

                    Orbital Energies (a.u.)
 --------------------------------------------------------------

 Alpha MOs
 -- Occupied --
********-101.5760-101.5756-101.5755-101.5755-101.5755 -10.2742 -10.2742
-10.2742 -10.2741 -10.2719 -10.2718 -10.2364 -10.2361 -10.2184 -10.2183
-10.2183 -10.2183  -9.4906  -9.4906  -9.4903  -9.4903  -9.4902  -9.4902
 -7.2553  -7.2553  -7.2550  -7.2550  -7.2550  -7.2549  -7.2454  -7.2453
 -7.2451  -7.2451  -7.2450  -7.2450  -7.2450  -7.2449  -7.2446  -7.2446
 -7.2445  -7.2445  -0.9546  -0.9367  -0.9032  -0.8992  -0.8983  -0.8937
 -0.8367  -0.8346  -0.8023  -0.7673  -0.7672  -0.7437  -0.6506  -0.6395
 -0.6383  -0.6184  -0.5655  -0.5369  -0.5354  -0.5236  -0.4935  -0.4862
 -0.4675  -0.4670  -0.4670  -0.4466  -0.4462  -0.4330  -0.4137  -0.4133
 -0.4072  -0.3951  -0.3845  -0.3842  -0.3773  -0.3436  -0.3434  -0.3432
 -0.3427  -0.3323  -0.3320  -0.3276  -0.3267  -0.2767  -0.2765  -0.2752
 -0.2743
 -- Virtual --
 -0.0595  -0.0580  -0.0548  -0.0514  -0.0377  -0.0273  -0.0091   0.0014
  0.0104   0.0114   0.0116   0.0120   0.0122   0.0128   0.0368   0.0406
  0.0432   0.0437   0.0530   0.0595   0.0637   0.0663   0.0666   0.0842
  0.0856   0.0867   0.0873   0.0882   0.0885   0.0903   0.1007   0.1021
  0.1023   0.1115   0.1121   0.1130   0.1148   0.1179   0.1227   0.1250
  0.1253   0.1284   0.1298   0.1306   0.1312   0.1368   0.1397   0.1491
  0.1504   0.1550   0.1558   0.1615   0.1663   0.1702   0.1749   0.1758
  0.1870   0.1903   0.1917   0.1962   0.1968   0.2052   0.2057   0.2098
  0.2262   0.2290   0.2308   0.2342   0.2347   0.2407   0.2414   0.2480
  0.2561   0.2587   0.2629   0.2642   0.2650   0.2659   0.2682   0.2710
  0.2774   0.2802   0.2812   0.2840   0.2924   0.2988   0.2994   0.3053
  0.3124   0.3147   0.3160   0.3431   0.3435   0.3457   0.3604   0.3810
  0.3923   0.3934   0.3981   0.4307   0.4444   0.4472   0.4481   0.4505
  0.4608   0.4610   0.4688   0.4774   0.4798   0.4894   0.4992   0.5024
  0.5060   0.5157   0.5158   0.5165   0.5342   0.5398   0.5411   0.5424
  0.5575   0.5607   0.5776   0.5782   0.5860   0.5944   0.5959   0.5975
  0.6114   0.6120   0.6137   0.6269   0.6337   0.6417   0.6432   0.6485
  0.6573   0.6690   0.6700   0.6901   0.6915   0.6928   0.7026   0.7044
  0.7099   0.7156   0.7757   0.8001   0.8168   0.8191   0.8213   0.8292
  0.8309   0.8352   0.8366   0.8381   0.8397   0.8458   0.8504   0.8540
  0.8546   0.8596   0.8635   0.8667   0.8711   0.8724   0.8742   0.8836
  0.8938   0.8997   0.9101   0.9158   0.9187   0.9234   0.9466   0.9484
  0.9497   0.9500   0.9555   0.9567   0.9620   0.9725   0.9773   0.9777
  0.9791   0.9934   0.9974   1.0008   1.0233   1.0291   1.0528   1.0556
  1.0656   1.0661   1.0777   1.1062   1.1722   1.1741   1.1851   1.1853
  1.2111   1.2158   1.2366   1.2386   1.2425   1.2449   1.2566   1.2642
  1.2925   1.2988   1.3079   1.3209   1.3244   1.3247   1.3453   1.3756
  1.4369   1.4447   1.4792   1.4828   1.5026   1.5486   1.5502   1.5527
  1.5531   1.5728   1.5749   1.5916   1.5988   1.5990   1.6109   1.6681
  1.7069   1.7279   1.7293   1.7983   1.8101   1.8114   1.8157   1.8280
  1.8492   1.8499   1.8515   1.9201   1.9223   1.9315   1.9326   1.9476
  1.9479   1.9823   1.9873   1.9884   2.0592   2.0595   2.0622   2.0658
  2.0887   2.0889   2.1821   2.1853   2.2327   2.2328   2.2434   2.2499
  2.2625   2.2629   2.2658   2.3007   2.3022   2.3196   2.3503   2.3904
  2.3927   2.3965   2.4189   2.4338   2.4614   2.4728   2.4769   2.4856
  2.4994   2.5223   2.5507   2.5533   2.5595   2.5619   2.5659   2.6338
  2.6355   2.6541   2.6950   2.6950   2.7119   2.7159   2.7172   2.7200
  2.7356   2.7398   2.7557   2.7700   2.7719   2.7970   2.8168   2.8177
  2.8279   2.8794   2.9587   2.9640   3.0911   3.0931   3.0934   3.1235
  3.1241   3.1258   3.1757   3.2181   3.2211   3.2334   3.2714   3.3258
  3.3273   3.4410   3.5109   3.5712   3.6678   3.7019   3.7035   3.7606
  3.7932   3.9307   4.0193   4.0847   4.0854   4.3544   4.7998   4.8048
  9.7682   9.7708   9.7963   9.8055   9.8644   9.8679  23.3830  23.5241
 23.8471  23.8517  23.8616  23.8669  23.9331  24.0374  24.0375  24.0706
 24.0997  24.1174  25.7823  25.8138  25.8144  25.9309  25.9316  25.9980
 26.1191  26.1198  26.2377  26.3275  26.3464  26.3876  26.5856  26.6030
 26.6537  26.6771  26.7056  27.0558 215.7599 215.7640 215.7935 215.8044
215.8751 215.8849
 --------------------------------------------------------------

          Ground-State Mulliken Net Atomic Charges

     Atom                 Charge (a.u.)
  ----------------------------------------
      1 C                    -0.346932
      2 C                    -0.655772
      3 Cl                    0.430348
      4 C                    -0.270500
      5 H                     0.235434
      6 C                     0.351398
      7 Cl                    0.501445
      8 C                    -0.256794
      9 H                     0.235641
     10 C                    -0.659932
     11 Cl                    0.433518
     12 C                    -0.369158
     13 C                    -0.646359
     14 Cl                    0.429327
     15 C                    -0.249921
     16 H                     0.235681
     17 C                     0.343984
     18 Cl                    0.503201
     19 C                    -0.267352
     20 H                     0.235501
     21 C                    -0.640897
     22 Cl                    0.428138
  ----------------------------------------
  Sum of atomic charges =     0.000000

 -----------------------------------------------------------------
                    Cartesian Multipole Moments
 -----------------------------------------------------------------
    Charge (ESU x 10^10)
                 0.0000
    Dipole Moment (Debye)
         X      -0.0034      Y      -0.0051      Z       0.0011
       Tot       0.0062
    Quadrupole Moments (Debye-Ang)
        XX    -143.4578     XY      -0.0861     YY    -144.9307
        XZ      -0.7634     YZ      -0.0825     ZZ    -144.2410
    Octopole Moments (Debye-Ang^2)
       XXX    -281.4147    XXY      -5.4537    XYY     -84.8889
       YYY       5.1578    XXZ      48.1307    XYZ      -4.2046
       YYZ      50.9792    XZZ     -93.0276    YZZ       9.7807
       ZZZ     174.8126
    Hexadecapole Moments (Debye-Ang^3)
      XXXX   -5894.6455   XXXY      45.9215   XXYY   -1196.5982
      XYYY      44.0473   YYYY   -1460.6602   XXXZ    1328.1624
      XXYZ      -2.3767   XYYZ     417.6274   YYYZ     -27.0883
      XXZZ   -1508.9055   XYZZ      37.4045   YYZZ    -752.1723
      XZZZ    1298.2820   YZZZ      -6.2634   ZZZZ   -3090.8050
 -----------------------------------------------------------------
 Calculating analytic gradient of the SCF energy
 Gradient of SCF Energy
            1           2           3           4           5           6
    1  -0.0001914   0.0001707   0.0000492   0.0000166  -0.0000088   0.0000407
    2   0.0000442  -0.0000813  -0.0000863   0.0000036   0.0000054  -0.0000119
    3   0.0000999  -0.0001486  -0.0000190   0.0000056   0.0000078  -0.0000319
            7           8           9          10          11          12
    1  -0.0000129  -0.0000175  -0.0000017   0.0001930   0.0000787   0.0001946
    2   0.0000058  -0.0000016   0.0000104   0.0000328   0.0001382  -0.0000552
    3   0.0000312   0.0000274   0.0000304   0.0000352  -0.0000923  -0.0001044
           13          14          15          16          17          18
    1  -0.0001475  -0.0000502   0.0000184   0.0000187  -0.0000787   0.0000202
    2   0.0001140   0.0000870   0.0000248   0.0000055  -0.0000066  -0.0000084
    3   0.0000524   0.0001532  -0.0000051  -0.0000072   0.0000302  -0.0000333
           19          20          21          22
    1   0.0000012  -0.0000043  -0.0000900  -0.0001989
    2  -0.0000245  -0.0000126  -0.0001214  -0.0000620
    3  -0.0000167  -0.0000303   0.0000733  -0.0000576
 Max gradient component =       1.989E-04
 RMS gradient           =       7.848E-05
 Gradient time:  CPU 277.49 s  wall 277.50 s
 Geometry Optimization Parameters
   NAtoms,    NIC,     NZ,  NCons,   NDum,   NFix, NCnnct, MaxDiis
       22     171      22       0       0       0       0       0

 Cartesian Hessian Update
 Hessian updated using BFGS update


** GEOMETRY OPTIMIZATION IN DELOCALIZED INTERNAL COORDINATES **
   Searching for a Minimum

   Optimization Cycle:  16

                       Coordinates (Angstroms)
     ATOM                X               Y               Z
      1  C         0.0016270055    0.0107694521    0.0025748682
      2  C        -0.0552708517    0.4424827783    1.3341242515
      3  Cl        1.4088174890    0.9749254043    2.1352714004
      4  C        -1.2397906935    0.4663994198    2.0618864046
      5  H        -1.2474491180    0.8046351993    3.0884314129
      6  C        -2.4068980678    0.0445916305    1.4375615115
      7  Cl       -3.9120509186    0.0640041218    2.3344334973
      8  C        -2.4097426131   -0.3918764221    0.1188294195
      9  H        -3.3228481654   -0.7172722667   -0.3586094661
     10  C        -1.2058568302   -0.4015772195   -0.5760534297
     11  Cl       -1.2248442159   -0.9545315946   -2.2391876412
     12  C         1.2804796350   -0.0185955842   -0.7588677713
     13  C         2.1318246262   -1.1306801873   -0.7192983796
     14  Cl        1.6947235126   -2.5213667390    0.2529483281
     15  C         3.3264584304   -1.1836610343   -1.4282645915
     16  H         3.9590261202   -2.0580483758   -1.3748782901
     17  C         3.6818850315   -0.0883393384   -2.2049276531
     18  Cl        5.1808567803   -0.1334988585   -3.1113412442
     19  C         2.8772135780    1.0414685833   -2.2805104436
     20  H         3.1620315301    1.8889520984   -2.8877248743
     21  C         1.6905062458    1.0579150651   -1.5559939506
     22  Cl        0.6865641999    2.4899658980   -1.6611500984
   Point Group: c1    Number of degrees of freedom:    60


   Energy is  -3221.140736965

 Hessian updated using BFGS update

 60 Hessian modes will be used to form the next step
  Hessian Eigenvalues:
     0.001481    0.016319    0.017509    0.020443    0.020577    0.020682
     0.021678    0.022743    0.022755    0.023521    0.024090    0.024090
     0.024114    0.024115    0.024135    0.024139    0.024142    0.024142
     0.055137    0.094565    0.101111    0.159993    0.159994    0.159996
     0.160019    0.215089    0.222495    0.226926    0.230784    0.235527
     0.237469    0.237782    0.239592    0.249979    0.250000    0.250001
     0.250049    0.287922    0.288435    0.290160    0.292871    0.301033
     0.301323    0.317178    0.356665    0.356665    0.356665    0.356709
     0.402786    0.407747    0.417324    0.424172    0.456879    0.458336
     0.466602    0.470913    0.478202    0.478202    0.479142    0.479182

 Minimum search - taking simple RFO step
 Searching for Lamda that Minimizes Along All modes
 Value Taken    Lamda =  -0.00005307
 Step Taken.  Stepsize is  0.183606

                             Maximum     Tolerance    Cnvgd?
         Gradient           0.000300      0.000300      NO
         Displacement       0.152925      0.001200      NO
         Energy change     -0.000150      0.000001      NO


 New Cartesian Coordinates Obtained by Inverse Iteration

 Displacement from previous Coordinates is:  0.242574
 ----------------------------------------------------------------
             Standard Nuclear Orientation (Angstroms)
    I     Atom           X                Y                Z
 ----------------------------------------------------------------
    1      C       0.0019434755     0.0105721479     0.0035134849
    2      C      -0.0593993655     0.4609252847     1.3287654898
    3      Cl      1.3998895337     1.0159140058     2.1235551507
    4      C      -1.2444346621     0.4857901365     2.0557086310
    5      H      -1.2549996814     0.8388597267     3.0772219664
    6      C      -2.4077307102     0.0450284473     1.4375205798
    7      Cl     -3.9131885348     0.0645710521     2.3337787758
    8      C      -2.4062972489    -0.4106828765     0.1252992187
    9      H      -3.3163100648    -0.7511075857    -0.3475711699
   10      C      -1.2022345828    -0.4198505356    -0.5692124142
   11      Cl     -1.2167612779    -0.9965803766    -2.2243306406
   12      C       1.2810204523    -0.0185939897    -0.7579271616
   13      C       2.1233275672    -1.1383199419    -0.7346532920
   14      Cl      1.6753740935    -2.5398002630     0.2171380290
   15      C       3.3172503037    -1.1914393798    -1.4447913703
   16      H       3.9422711401    -2.0718709568    -1.4036434862
   17      C       3.6819016948    -0.0884423792    -2.2061157154
   18      Cl      5.1800870455    -0.1335035290    -3.1137030595
   19      C       2.8867510030     1.0490314460    -2.2652875813
   20      H       3.1784349174     1.9025682099    -2.8606406632
   21      C       1.7003690368     1.0654158831    -1.5402133172
   22      Cl      0.7099985754     2.5081775042    -1.6251581942
 ----------------------------------------------------------------
 Nuclear Repulsion Energy =        2062.69545045 hartrees
 There are       89 alpha and       89 beta electrons
 Applying Cartesian multipole field
    Component          Value
    ---------          -----
     (2,0,0)        1.00000E-12
     (0,2,0)        2.00000E-11
     (0,0,2)       -3.00000E-11
 Nucleus-field energy     =    -0.0000000418 hartrees
 Requested basis set is 6-311++G(d,p)
 There are 170 shells and 472 basis functions
 A cutoff of  1.0D-15 yielded  11045 shell pairs
 There are     93143 function pairs (    100188 Cartesian)
 Smallest overlap matrix eigenvalue = 8.47E-08
 Linear dependence detected in AO basis
 Number of orthogonalized atomic orbitals = 467
 Maximum deviation from orthogonality = 2.071E-10
 Guess from superposition of atomic densities
 Warning:  Energy on first SCF cycle will be non-variational
 SAD guess density has 178.000000 electrons

 -----------------------------------------------------------------------
  General SCF calculation program by
  Eric Jon Sundstrom, Paul Horn, Yuezhi Mao, Dmitri Zuev, Alec White,
  David Stuck, Shaama M.S., Shane Yost, Joonho Lee, David Small,
  Daniel Levine, Susi Lehtola, Hugh Burton, Evgeny Epifanovsky,
  Bang C. Huynh
 -----------------------------------------------------------------------
 Exchange:     0.2000 Hartree-Fock + 0.0800 Slater + 0.7200 B88
 Correlation:  0.1900 VWN1RPA + 0.8100 LYP
 Using SG-1 standard quadrature grid
 A restricted SCF calculation will be
 performed using DIIS
 SCF converges when DIIS error is below 1.0e-08
 ---------------------------------------
  Cycle       Energy         DIIS error
 ---------------------------------------
    1   -3225.3407106576      2.82e-02  
    2   -3221.0009039147      2.26e-03  
    3   -3220.9319001969      2.70e-03  
    4   -3221.1366186412      3.87e-04  
    5   -3221.1403418271      1.32e-04  
    6   -3221.1406720586      6.06e-05  
    7   -3221.1407630033      1.29e-05  
    8   -3221.1407649912      9.49e-06  
    9   -3221.1407676826      1.04e-06  
   10   -3221.1407677115      2.29e-07  
   11   -3221.1407677125      1.20e-07  
   12   -3221.1407677129      5.86e-08  
   13   -3221.1407677128      9.91e-09  Convergence criterion met
 ---------------------------------------
 SCF time:   CPU 682.57s  wall 682.00s 
 SCF   energy in the final basis set =    -3221.1407677128
 Total energy in the final basis set =    -3221.1407677128

 --------------------------------------------------------------

                    Orbital Energies (a.u.)
 --------------------------------------------------------------

 Alpha MOs
 -- Occupied --
********-101.5760-101.5756-101.5755-101.5755-101.5755 -10.2742 -10.2742
-10.2742 -10.2742 -10.2719 -10.2718 -10.2365 -10.2362 -10.2184 -10.2183
-10.2183 -10.2183  -9.4906  -9.4906  -9.4903  -9.4903  -9.4902  -9.4902
 -7.2553  -7.2553  -7.2550  -7.2550  -7.2550  -7.2549  -7.2455  -7.2453
 -7.2451  -7.2451  -7.2450  -7.2450  -7.2450  -7.2449  -7.2446  -7.2446
 -7.2445  -7.2445  -0.9545  -0.9367  -0.9032  -0.8989  -0.8986  -0.8937
 -0.8367  -0.8346  -0.8023  -0.7672  -0.7672  -0.7437  -0.6506  -0.6390
 -0.6387  -0.6184  -0.5655  -0.5363  -0.5359  -0.5236  -0.4935  -0.4862
 -0.4676  -0.4670  -0.4670  -0.4465  -0.4463  -0.4330  -0.4135  -0.4134
 -0.4072  -0.3950  -0.3844  -0.3843  -0.3774  -0.3437  -0.3434  -0.3433
 -0.3427  -0.3323  -0.3322  -0.3273  -0.3271  -0.2767  -0.2757  -0.2752
 -0.2751
 -- Virtual --
 -0.0595  -0.0569  -0.0560  -0.0514  -0.0377  -0.0274  -0.0091   0.0014
  0.0104   0.0116   0.0117   0.0118   0.0120   0.0128   0.0368   0.0406
  0.0433   0.0435   0.0530   0.0595   0.0636   0.0664   0.0665   0.0842
  0.0860   0.0863   0.0875   0.0878   0.0891   0.0897   0.1011   0.1015
  0.1023   0.1114   0.1124   0.1127   0.1148   0.1178   0.1228   0.1252
  0.1252   0.1284   0.1300   0.1302   0.1312   0.1368   0.1396   0.1496
  0.1499   0.1552   0.1555   0.1613   0.1664   0.1701   0.1752   0.1756
  0.1868   0.1902   0.1915   0.1962   0.1966   0.2053   0.2055   0.2097
  0.2261   0.2306   0.2308   0.2324   0.2346   0.2408   0.2414   0.2480
  0.2559   0.2587   0.2632   0.2637   0.2654   0.2656   0.2681   0.2710
  0.2774   0.2804   0.2808   0.2843   0.2947   0.2964   0.2994   0.3053
  0.3132   0.3139   0.3163   0.3437   0.3443   0.3449   0.3607   0.3810
  0.3927   0.3930   0.3983   0.4312   0.4456   0.4464   0.4479   0.4501
  0.4609   0.4635   0.4657   0.4782   0.4789   0.4896   0.5002   0.5012
  0.5057   0.5154   0.5161   0.5164   0.5343   0.5413   0.5418   0.5420
  0.5568   0.5607   0.5778   0.5779   0.5861   0.5949   0.5953   0.5972
  0.6116   0.6116   0.6137   0.6270   0.6363   0.6385   0.6429   0.6489
  0.6578   0.6692   0.6696   0.6899   0.6918   0.6923   0.7032   0.7037
  0.7129   0.7155   0.7756   0.8002   0.8187   0.8195   0.8200   0.8295
  0.8303   0.8352   0.8372   0.8376   0.8394   0.8459   0.8517   0.8527
  0.8547   0.8596   0.8649   0.8672   0.8713   0.8716   0.8726   0.8836
  0.8960   0.8977   0.9120   0.9137   0.9186   0.9230   0.9466   0.9483
  0.9494   0.9519   0.9536   0.9559   0.9623   0.9743   0.9758   0.9773
  0.9790   0.9946   0.9958   1.0007   1.0235   1.0297   1.0533   1.0589
  1.0618   1.0657   1.0774   1.1059   1.1730   1.1735   1.1852   1.1853
  1.2128   1.2162   1.2385   1.2388   1.2401   1.2449   1.2591   1.2612
  1.2934   1.2989   1.3072   1.3213   1.3242   1.3246   1.3451   1.3781
  1.4398   1.4420   1.4803   1.4813   1.5030   1.5486   1.5511   1.5518
  1.5536   1.5716   1.5747   1.5914   1.5989   1.5990   1.6125   1.6680
  1.7072   1.7283   1.7287   1.7981   1.8113   1.8122   1.8136   1.8276
  1.8499   1.8505   1.8515   1.9199   1.9222   1.9319   1.9322   1.9475
  1.9478   1.9821   1.9879   1.9884   2.0595   2.0601   2.0610   2.0661
  2.0886   2.0887   2.1823   2.1854   2.2327   2.2328   2.2417   2.2492
  2.2627   2.2628   2.2662   2.3010   2.3014   2.3198   2.3504   2.3925
  2.3939   2.3950   2.4239   2.4282   2.4612   2.4767   2.4773   2.4802
  2.4993   2.5222   2.5507   2.5533   2.5601   2.5608   2.5657   2.6343
  2.6347   2.6549   2.6950   2.6951   2.7120   2.7163   2.7166   2.7201
  2.7369   2.7381   2.7552   2.7699   2.7725   2.7977   2.8171   2.8173
  2.8269   2.8792   2.9605   2.9619   3.0914   3.0934   3.0936   3.1234
  3.1243   3.1248   3.1758   3.2188   3.2197   3.2333   3.2722   3.3260
  3.3265   3.4415   3.5115   3.5712   3.6690   3.7023   3.7028   3.7607
  3.7934   3.9302   4.0196   4.0849   4.0850   4.3545   4.8013   4.8027
  9.7682   9.7710   9.7989   9.8014   9.8660   9.8704  23.3840  23.5240
 23.8484  23.8497  23.8616  23.8674  23.9326  24.0374  24.0374  24.0703
 24.0997  24.1172  25.7774  25.8140  25.8142  25.9304  25.9306  25.9982
 26.1193  26.1197  26.2400  26.3297  26.3605  26.3721  26.5860  26.6030
 26.6529  26.6858  26.6938  27.0597 215.7599 215.7642 215.7966 215.7996
215.8776 215.8869
 --------------------------------------------------------------

          Ground-State Mulliken Net Atomic Charges

     Atom                 Charge (a.u.)
  ----------------------------------------
      1 C                    -0.339204
      2 C                    -0.660544
      3 Cl                    0.430421
      4 C                    -0.272632
      5 H                     0.235478
      6 C                     0.357511
      7 Cl                    0.501565
      8 C                    -0.260634
      9 H                     0.235659
     10 C                    -0.661140
     11 Cl                    0.433167
     12 C                    -0.359974
     13 C                    -0.650461
     14 Cl                    0.429556
     15 C                    -0.254787
     16 H                     0.235699
     17 C                     0.349774
     18 Cl                    0.503199
     19 C                    -0.269279
     20 H                     0.235547
     21 C                    -0.647092
     22 Cl                    0.428169
  ----------------------------------------
  Sum of atomic charges =     0.000000

 -----------------------------------------------------------------
                    Cartesian Multipole Moments
 -----------------------------------------------------------------
    Charge (ESU x 10^10)
                -0.0000
    Dipole Moment (Debye)
         X      -0.0044      Y      -0.0050      Z       0.0007
       Tot       0.0067
    Quadrupole Moments (Debye-Ang)
        XX    -143.4693     XY      -0.0447     YY    -144.8554
        XZ      -0.8045     YZ      -0.0136     ZZ    -144.2984
    Octopole Moments (Debye-Ang^2)
       XXX    -281.4748    XXY      -5.4194    XYY     -84.8632
       YYY       5.1721    XXZ      48.0771    XYZ      -4.1881
       YYZ      50.9330    XZZ     -93.0589    YZZ       9.7552
       ZZZ     174.8502
    Hexadecapole Moments (Debye-Ang^3)
      XXXX   -5889.6343   XXXY      39.7575   XXYY   -1199.6979
      XYYY      36.1568   YYYY   -1490.8873   XXXZ    1334.3125
      XXYZ      -6.5130   XYYZ     419.3800   YYYZ     -40.4320
      XXZZ   -1504.0724   XYZZ      34.0028   YYZZ    -753.3431
      XZZZ    1306.2638   YZZZ     -18.5772   ZZZZ   -3071.6127
 -----------------------------------------------------------------
 Calculating analytic gradient of the SCF energy
 Gradient of SCF Energy
            1           2           3           4           5           6
    1  -0.0000869   0.0000862   0.0000083  -0.0000095   0.0000035   0.0000349
    2   0.0000074  -0.0000282   0.0000225   0.0000051   0.0000105  -0.0000001
    3   0.0000800  -0.0001010   0.0000279   0.0000043   0.0000071  -0.0000028
            7           8           9          10          11          12
    1  -0.0000048  -0.0000117   0.0000010   0.0000809   0.0000285   0.0000842
    2   0.0000040  -0.0000147  -0.0000014   0.0000025   0.0000449   0.0000059
    3   0.0000270  -0.0000021   0.0000276   0.0000599  -0.0000447  -0.0000276
           13          14          15          16          17          18
    1  -0.0000488  -0.0000174   0.0000115   0.0000102  -0.0000501   0.0000095
    2   0.0000344  -0.0000365   0.0000042   0.0000070  -0.0000099  -0.0000049
    3  -0.0000127   0.0000451  -0.0000179   0.0000002   0.0000157  -0.0000303
           19          20          21          22
    1  -0.0000061  -0.0000105  -0.0000613  -0.0000514
    2   0.0000012  -0.0000119  -0.0000761   0.0000343
    3  -0.0000140  -0.0000272   0.0000196  -0.0000344
 Max gradient component =       1.010E-04
 RMS gradient           =       3.653E-05
 Gradient time:  CPU 266.96 s  wall 266.97 s
 Geometry Optimization Parameters
   NAtoms,    NIC,     NZ,  NCons,   NDum,   NFix, NCnnct, MaxDiis
       22     171      22       0       0       0       0       0

 Cartesian Hessian Update
 Hessian updated using BFGS update


** GEOMETRY OPTIMIZATION IN DELOCALIZED INTERNAL COORDINATES **
   Searching for a Minimum

   Optimization Cycle:  17

                       Coordinates (Angstroms)
     ATOM                X               Y               Z
      1  C         0.0019434755    0.0105721479    0.0035134849
      2  C        -0.0593993655    0.4609252847    1.3287654898
      3  Cl        1.3998895337    1.0159140058    2.1235551507
      4  C        -1.2444346621    0.4857901365    2.0557086310
      5  H        -1.2549996814    0.8388597267    3.0772219664
      6  C        -2.4077307102    0.0450284473    1.4375205798
      7  Cl       -3.9131885348    0.0645710521    2.3337787758
      8  C        -2.4062972489   -0.4106828765    0.1252992187
      9  H        -3.3163100648   -0.7511075857   -0.3475711699
     10  C        -1.2022345828   -0.4198505356   -0.5692124142
     11  Cl       -1.2167612779   -0.9965803766   -2.2243306406
     12  C         1.2810204523   -0.0185939897   -0.7579271616
     13  C         2.1233275672   -1.1383199419   -0.7346532920
     14  Cl        1.6753740935   -2.5398002630    0.2171380290
     15  C         3.3172503037   -1.1914393798   -1.4447913703
     16  H         3.9422711401   -2.0718709568   -1.4036434862
     17  C         3.6819016948   -0.0884423792   -2.2061157154
     18  Cl        5.1800870455   -0.1335035290   -3.1137030595
     19  C         2.8867510030    1.0490314460   -2.2652875813
     20  H         3.1784349174    1.9025682099   -2.8606406632
     21  C         1.7003690368    1.0654158831   -1.5402133172
     22  Cl        0.7099985754    2.5081775042   -1.6251581942
   Point Group: c1    Number of degrees of freedom:    60


   Energy is  -3221.140767713

 Hessian updated using BFGS update

 60 Hessian modes will be used to form the next step
  Hessian Eigenvalues:
     0.001284    0.016312    0.017515    0.020433    0.020582    0.020681
     0.021679    0.022737    0.022756    0.023523    0.024090    0.024090
     0.024114    0.024114    0.024133    0.024140    0.024142    0.024143
     0.055142    0.094364    0.101094    0.159980    0.159994    0.159995
     0.160000    0.215093    0.220824    0.227026    0.230748    0.235532
     0.237472    0.237768    0.239571    0.249908    0.250000    0.250001
     0.250066    0.287874    0.288268    0.290151    0.292834    0.301032
     0.301279    0.317181    0.356663    0.356665    0.356665    0.356709
     0.402605    0.407796    0.417321    0.424173    0.456873    0.458347
     0.466609    0.470726    0.478200    0.478211    0.479142    0.479179

 Minimum search - taking simple RFO step
 Searching for Lamda that Minimizes Along All modes
 Value Taken    Lamda =  -0.00000221
 Step Taken.  Stepsize is  0.038068

                             Maximum     Tolerance    Cnvgd?
         Gradient           0.000103      0.000300     YES
         Displacement       0.031509      0.001200      NO
         Energy change     -0.000031      0.000001      NO


 New Cartesian Coordinates Obtained by Inverse Iteration

 Displacement from previous Coordinates is:  0.050899
 ----------------------------------------------------------------
             Standard Nuclear Orientation (Angstroms)
    I     Atom           X                Y                Z
 ----------------------------------------------------------------
    1      C       0.0017653261     0.0101934836     0.0033136439
    2      C      -0.0602763546     0.4645125440     1.3272857633
    3      Cl      1.3982439245     1.0241375253     2.1202773189
    4      C      -1.2452147047     0.4898187900     2.0543331323
    5      H      -1.2560535092     0.8460043203     3.0747558852
    6      C      -2.4079433683     0.0454277099     1.4377063102
    7      Cl     -3.9132737711     0.0653821339     2.3340952193
    8      C      -2.4059306637    -0.4143303665     0.1269010496
    9      H      -3.3154377833    -0.7577245033    -0.3448172316
   10      C      -1.2019954056    -0.4238060712    -0.5678195705
   11      Cl     -1.2160833442    -1.0060505030    -2.2209301564
   12      C       1.2808571651    -0.0189906314    -0.7582255273
   13      C       2.1215984598    -1.1400399235    -0.7381840208
   14      Cl      1.6715196732    -2.5438037563     0.2091003290
   15      C       3.3155610470    -1.1929204598    -1.4482559420
   16      H       3.9390262815    -2.0745643516    -1.4096747813
   17      C       3.6823276592    -0.0881629398    -2.2060055390
   18      Cl      5.1807361671    -0.1327439805    -3.1131491244
   19      C       2.8889595639     1.0507101798    -2.2618235273
   20      H       3.1821813066     1.9057364392    -2.8542738999
   21      C       1.7023118903     1.0666702846    -1.5371712467
   22      Cl      0.7143831505     2.5112061066    -1.6181848244
 ----------------------------------------------------------------
 Nuclear Repulsion Energy =        2062.61942082 hartrees
 There are       89 alpha and       89 beta electrons
 Applying Cartesian multipole field
    Component          Value
    ---------          -----
     (2,0,0)        1.00000E-12
     (0,2,0)        2.00000E-11
     (0,0,2)       -3.00000E-11
 Nucleus-field energy     =    -0.0000000416 hartrees
 Requested basis set is 6-311++G(d,p)
 There are 170 shells and 472 basis functions
 A cutoff of  1.0D-15 yielded  11045 shell pairs
 There are     93143 function pairs (    100188 Cartesian)
 Smallest overlap matrix eigenvalue = 8.47E-08
 Linear dependence detected in AO basis
 Number of orthogonalized atomic orbitals = 467
 Maximum deviation from orthogonality = 4.888E-10
 Guess from superposition of atomic densities
 Warning:  Energy on first SCF cycle will be non-variational
 SAD guess density has 178.000000 electrons

 -----------------------------------------------------------------------
  General SCF calculation program by
  Eric Jon Sundstrom, Paul Horn, Yuezhi Mao, Dmitri Zuev, Alec White,
  David Stuck, Shaama M.S., Shane Yost, Joonho Lee, David Small,
  Daniel Levine, Susi Lehtola, Hugh Burton, Evgeny Epifanovsky,
  Bang C. Huynh
 -----------------------------------------------------------------------
 Exchange:     0.2000 Hartree-Fock + 0.0800 Slater + 0.7200 B88
 Correlation:  0.1900 VWN1RPA + 0.8100 LYP
 Using SG-1 standard quadrature grid
 A restricted SCF calculation will be
 performed using DIIS
 SCF converges when DIIS error is below 1.0e-08
 ---------------------------------------
  Cycle       Energy         DIIS error
 ---------------------------------------
    1   -3225.3406072644      2.82e-02  
    2   -3221.0009111958      2.26e-03  
    3   -3220.9319079597      2.70e-03  
    4   -3221.1366199410      3.87e-04  
    5   -3221.1403426175      1.32e-04  
    6   -3221.1406727058      6.08e-05  
    7   -3221.1407640315      1.32e-05  
    8   -3221.1407661481      9.63e-06  
    9   -3221.1407689232      1.03e-06  
   10   -3221.1407689514      2.28e-07  
   11   -3221.1407689522      1.17e-07  
   12   -3221.1407689528      5.89e-08  
   13   -3221.1407689530      9.93e-09  Convergence criterion met
 ---------------------------------------
 SCF time:   CPU 683.14s  wall 684.00s 
 SCF   energy in the final basis set =    -3221.1407689530
 Total energy in the final basis set =    -3221.1407689530

 --------------------------------------------------------------

                    Orbital Energies (a.u.)
 --------------------------------------------------------------

 Alpha MOs
 -- Occupied --
********-101.5761-101.5756-101.5755-101.5755-101.5755 -10.2742 -10.2742
-10.2742 -10.2742 -10.2719 -10.2718 -10.2365 -10.2362 -10.2184 -10.2183
-10.2183 -10.2182  -9.4906  -9.4906  -9.4903  -9.4902  -9.4902  -9.4902
 -7.2553  -7.2553  -7.2550  -7.2550  -7.2550  -7.2549  -7.2455  -7.2453
 -7.2451  -7.2451  -7.2450  -7.2450  -7.2450  -7.2449  -7.2446  -7.2446
 -7.2445  -7.2445  -0.9545  -0.9367  -0.9032  -0.8988  -0.8987  -0.8937
 -0.8367  -0.8346  -0.8023  -0.7672  -0.7672  -0.7437  -0.6506  -0.6389
 -0.6387  -0.6184  -0.5655  -0.5362  -0.5360  -0.5236  -0.4935  -0.4862
 -0.4676  -0.4670  -0.4669  -0.4464  -0.4464  -0.4330  -0.4135  -0.4134
 -0.4072  -0.3950  -0.3844  -0.3843  -0.3774  -0.3437  -0.3433  -0.3433
 -0.3427  -0.3322  -0.3322  -0.3272  -0.3271  -0.2767  -0.2755  -0.2752
 -0.2752
 -- Virtual --
 -0.0595  -0.0567  -0.0563  -0.0514  -0.0377  -0.0273  -0.0091   0.0014
  0.0104   0.0116   0.0117   0.0118   0.0120   0.0128   0.0368   0.0406
  0.0434   0.0435   0.0530   0.0595   0.0636   0.0664   0.0665   0.0842
  0.0861   0.0863   0.0875   0.0878   0.0892   0.0896   0.1012   0.1014
  0.1023   0.1114   0.1125   0.1127   0.1148   0.1179   0.1228   0.1252
  0.1252   0.1284   0.1300   0.1302   0.1311   0.1369   0.1397   0.1497
  0.1498   0.1553   0.1555   0.1613   0.1664   0.1701   0.1752   0.1755
  0.1868   0.1901   0.1914   0.1963   0.1966   0.2054   0.2055   0.2097
  0.2261   0.2306   0.2311   0.2320   0.2346   0.2408   0.2413   0.2480
  0.2559   0.2587   0.2633   0.2636   0.2654   0.2656   0.2681   0.2710
  0.2774   0.2804   0.2807   0.2843   0.2951   0.2959   0.2995   0.3053
  0.3133   0.3137   0.3163   0.3437   0.3444   0.3448   0.3607   0.3810
  0.3928   0.3929   0.3983   0.4313   0.4458   0.4462   0.4479   0.4500
  0.4609   0.4641   0.4651   0.4784   0.4787   0.4896   0.5004   0.5009
  0.5056   0.5154   0.5161   0.5164   0.5343   0.5415   0.5417   0.5421
  0.5568   0.5607   0.5778   0.5779   0.5861   0.5950   0.5953   0.5971
  0.6115   0.6117   0.6136   0.6270   0.6369   0.6379   0.6429   0.6489
  0.6578   0.6693   0.6696   0.6899   0.6918   0.6922   0.7033   0.7036
  0.7131   0.7154   0.7756   0.8002   0.8191   0.8195   0.8197   0.8295
  0.8303   0.8352   0.8373   0.8375   0.8393   0.8459   0.8519   0.8524
  0.8547   0.8596   0.8650   0.8673   0.8712   0.8717   0.8724   0.8836
  0.8965   0.8973   0.9124   0.9132   0.9186   0.9229   0.9466   0.9483
  0.9494   0.9523   0.9531   0.9558   0.9624   0.9747   0.9754   0.9773
  0.9789   0.9949   0.9955   1.0007   1.0235   1.0297   1.0533   1.0596
  1.0610   1.0657   1.0774   1.1058   1.1731   1.1734   1.1852   1.1854
  1.2129   1.2162   1.2388   1.2389   1.2397   1.2449   1.2596   1.2606
  1.2935   1.2989   1.3072   1.3214   1.3241   1.3245   1.3451   1.3783
  1.4403   1.4414   1.4806   1.4810   1.5031   1.5486   1.5513   1.5516
  1.5537   1.5715   1.5746   1.5914   1.5989   1.5990   1.6125   1.6680
  1.7072   1.7284   1.7286   1.7981   1.8113   1.8127   1.8133   1.8276
  1.8500   1.8503   1.8516   1.9198   1.9222   1.9320   1.9321   1.9475
  1.9478   1.9820   1.9880   1.9883   2.0596   2.0603   2.0608   2.0662
  2.0886   2.0887   2.1823   2.1854   2.2327   2.2328   2.2415   2.2491
  2.2627   2.2627   2.2663   2.3010   2.3013   2.3198   2.3504   2.3927
  2.3942   2.3946   2.4250   2.4270   2.4612   2.4773   2.4775   2.4791
  2.4992   2.5222   2.5508   2.5533   2.5603   2.5606   2.5657   2.6344
  2.6346   2.6549   2.6950   2.6951   2.7120   2.7164   2.7165   2.7201
  2.7372   2.7377   2.7551   2.7699   2.7725   2.7976   2.8171   2.8173
  2.8268   2.8791   2.9608   2.9615   3.0914   3.0933   3.0935   3.1233
  3.1244   3.1246   3.1758   3.2190   3.2194   3.2333   3.2722   3.3261
  3.3263   3.4415   3.5115   3.5712   3.6691   3.7024   3.7026   3.7608
  3.7934   3.9300   4.0195   4.0849   4.0850   4.3546   4.8016   4.8023
  9.7682   9.7710   9.7995   9.8007   9.8661   9.8706  23.3841  23.5239
 23.8486  23.8492  23.8616  23.8674  23.9324  24.0374  24.0374  24.0701
 24.0997  24.1171  25.7771  25.8140  25.8142  25.9304  25.9305  25.9982
 26.1193  26.1196  26.2402  26.3298  26.3636  26.3689  26.5861  26.6030
 26.6528  26.6879  26.6916  27.0599 215.7599 215.7642 215.7974 215.7987
215.8777 215.8871
 --------------------------------------------------------------

          Ground-State Mulliken Net Atomic Charges

     Atom                 Charge (a.u.)
  ----------------------------------------
      1 C                    -0.338789
      2 C                    -0.660810
      3 Cl                    0.430482
      4 C                    -0.272037
      5 H                     0.235472
      6 C                     0.357829
      7 Cl                    0.501537
      8 C                    -0.261651
      9 H                     0.235651
     10 C                    -0.660749
     11 Cl                    0.433183
     12 C                    -0.359145
     13 C                    -0.650685
     14 Cl                    0.429722
     15 C                    -0.255643
     16 H                     0.235692
     17 C                     0.349864
     18 Cl                    0.503141
     19 C                    -0.268761
     20 H                     0.235543
     21 C                    -0.648061
     22 Cl                    0.428214
  ----------------------------------------
  Sum of atomic charges =     0.000000

 -----------------------------------------------------------------
                    Cartesian Multipole Moments
 -----------------------------------------------------------------
    Charge (ESU x 10^10)
                -0.0000
    Dipole Moment (Debye)
         X      -0.0045      Y      -0.0048      Z       0.0007
       Tot       0.0066
    Quadrupole Moments (Debye-Ang)
        XX    -143.4693     XY      -0.0356     YY    -144.8392
        XZ      -0.8139     YZ       0.0011     ZZ    -144.3108
    Octopole Moments (Debye-Ang^2)
       XXX    -281.4747    XXY      -5.3986    XYY     -84.8502
       YYY       5.2009    XXZ      48.0661    XYZ      -4.1804
       YYZ      50.9272    XZZ     -93.0594    YZZ       9.7491
       ZZZ     174.8775
    Hexadecapole Moments (Debye-Ang^3)
      XXXX   -5889.5341   XXXY      38.4754   XXYY   -1200.4916
      XYYY      34.5297   YYYY   -1497.0807   XXXZ    1335.4590
      XXYZ      -7.3903   XYYZ     419.7158   YYYZ     -43.2145
      XXZZ   -1503.1421   XYZZ      33.2746   YYZZ    -753.4624
      XZZZ    1307.8645   YZZZ     -21.1305   ZZZZ   -3067.0512
 -----------------------------------------------------------------
 Calculating analytic gradient of the SCF energy
 Gradient of SCF Energy
            1           2           3           4           5           6
    1  -0.0000139   0.0000311  -0.0000022  -0.0000070   0.0000089   0.0000256
    2   0.0000048  -0.0000070   0.0000411   0.0000015   0.0000101   0.0000057
    3   0.0000401  -0.0000312   0.0000234   0.0000065   0.0000045   0.0000110
            7           8           9          10          11          12
    1   0.0000037  -0.0000026   0.0000013  -0.0000010   0.0000140   0.0000282
    2   0.0000031  -0.0000095  -0.0000054  -0.0000155   0.0000283   0.0000152
    3   0.0000209  -0.0000014   0.0000213   0.0000279  -0.0000031  -0.0000140
           13          14          15          16          17          18
    1  -0.0000028   0.0000022  -0.0000003   0.0000031  -0.0000260   0.0000000
    2   0.0000113  -0.0000238  -0.0000054   0.0000043  -0.0000042  -0.0000026
    3  -0.0000145   0.0000002  -0.0000125  -0.0000028  -0.0000013  -0.0000229
           19          20          21          22
    1  -0.0000050  -0.0000103  -0.0000384  -0.0000086
    2   0.0000015  -0.0000083  -0.0000474   0.0000024
    3  -0.0000122  -0.0000193   0.0000008  -0.0000213
 Max gradient component =       4.735E-05
 RMS gradient           =       1.687E-05
 Gradient time:  CPU 266.96 s  wall 266.97 s
 Geometry Optimization Parameters
   NAtoms,    NIC,     NZ,  NCons,   NDum,   NFix, NCnnct, MaxDiis
       22     171      22       0       0       0       0       0

 Cartesian Hessian Update
 Hessian updated using BFGS update


** GEOMETRY OPTIMIZATION IN DELOCALIZED INTERNAL COORDINATES **
   Searching for a Minimum

   Optimization Cycle:  18

                       Coordinates (Angstroms)
     ATOM                X               Y               Z
      1  C         0.0017653261    0.0101934836    0.0033136439
      2  C        -0.0602763546    0.4645125440    1.3272857633
      3  Cl        1.3982439245    1.0241375253    2.1202773189
      4  C        -1.2452147047    0.4898187900    2.0543331323
      5  H        -1.2560535092    0.8460043203    3.0747558852
      6  C        -2.4079433683    0.0454277099    1.4377063102
      7  Cl       -3.9132737711    0.0653821339    2.3340952193
      8  C        -2.4059306637   -0.4143303665    0.1269010496
      9  H        -3.3154377833   -0.7577245033   -0.3448172316
     10  C        -1.2019954056   -0.4238060712   -0.5678195705
     11  Cl       -1.2160833442   -1.0060505030   -2.2209301564
     12  C         1.2808571651   -0.0189906314   -0.7582255273
     13  C         2.1215984598   -1.1400399235   -0.7381840208
     14  Cl        1.6715196732   -2.5438037563    0.2091003290
     15  C         3.3155610470   -1.1929204598   -1.4482559420
     16  H         3.9390262815   -2.0745643516   -1.4096747813
     17  C         3.6823276592   -0.0881629398   -2.2060055390
     18  Cl        5.1807361671   -0.1327439805   -3.1131491244
     19  C         2.8889595639    1.0507101798   -2.2618235273
     20  H         3.1821813066    1.9057364392   -2.8542738999
     21  C         1.7023118903    1.0666702846   -1.5371712467
     22  Cl        0.7143831505    2.5112061066   -1.6181848244
   Point Group: c1    Number of degrees of freedom:    60


   Energy is  -3221.140768953

 Hessian updated using BFGS update

 60 Hessian modes will be used to form the next step
  Hessian Eigenvalues:
     0.001206    0.016139    0.017478    0.020470    0.020561    0.020667
     0.021690    0.022591    0.022759    0.023400    0.024080    0.024090
     0.024095    0.024114    0.024118    0.024138    0.024142    0.024144
     0.055128    0.095624    0.100315    0.159810    0.159994    0.159995
     0.159997    0.215025    0.216215    0.226761    0.229896    0.235520
     0.237402    0.237910    0.239156    0.246973    0.250000    0.250001
     0.250083    0.287766    0.288077    0.289915    0.292806    0.300991
     0.301078    0.317005    0.356656    0.356665    0.356665    0.356710
     0.402213    0.407891    0.417375    0.424174    0.456840    0.458299
     0.466681    0.470175    0.478161    0.478249    0.479132    0.479154

 Minimum search - taking simple RFO step
 Searching for Lamda that Minimizes Along All modes
 Value Taken    Lamda =   0.00000000
 Step Taken.  Stepsize is  0.005185

                             Maximum     Tolerance    Cnvgd?
         Gradient           0.000060      0.000300     YES
         Displacement       0.004026      0.001200      NO
         Energy change     -0.000001      0.000001      NO


 New Cartesian Coordinates Obtained by Inverse Iteration

 Displacement from previous Coordinates is:  0.008453
 ----------------------------------------------------------------
             Standard Nuclear Orientation (Angstroms)
    I     Atom           X                Y                Z
 ----------------------------------------------------------------
    1      C       0.0016405407     0.0099423984     0.0030649621
    2      C      -0.0602906651     0.4648804892     1.3268434860
    3      Cl      1.3984036209     1.0249583660     2.1192296176
    4      C      -1.2451074579     0.4904400616     2.0540505315
    5      H      -1.2558041482     0.8470865021     3.0743121895
    6      C      -2.4078962650     0.0456857927     1.4377600159
    7      Cl     -3.9131170366     0.0659491744     2.3342913686
    8      C      -2.4059779027    -0.4147288883     0.1271784007
    9      H      -3.3154958890    -0.7584651023    -0.3442787490
   10      C      -1.2021274268    -0.4244900263    -0.5676970809
   11      Cl     -1.2162314866    -1.0079051856    -2.2203647449
   12      C       1.2806716374    -0.0192393427    -0.7584824644
   13      C       2.1212534645    -1.1404161053    -0.7388231447
   14      Cl      1.6707647758    -2.5445466831     0.2077069673
   15      C       3.3153671337    -1.1930663612    -1.4486552884
   16      H       3.9386445290    -2.0748594178    -1.4104515586
   17      C       3.6825065720    -0.0879251540    -2.2056966550
   18      Cl      5.1811213152    -0.1322266842    -3.1124606558
   19      C       2.8892816902     1.0510837300    -2.2611181101
   20      H       3.1827463092     1.9064209963    -2.8530002743
   21      C       1.7024533119     1.0667945043    -1.5367633326
   22      Cl      0.7144560878     2.5112889661    -1.6173922202
 ----------------------------------------------------------------
 Nuclear Repulsion Energy =        2062.64291877 hartrees
 There are       89 alpha and       89 beta electrons
 Applying Cartesian multipole field
    Component          Value
    ---------          -----
     (2,0,0)        1.00000E-12
     (0,2,0)        2.00000E-11
     (0,0,2)       -3.00000E-11
 Nucleus-field energy     =    -0.0000000416 hartrees
 Requested basis set is 6-311++G(d,p)
 There are 170 shells and 472 basis functions
 A cutoff of  1.0D-15 yielded  11045 shell pairs
 There are     93143 function pairs (    100188 Cartesian)
 Smallest overlap matrix eigenvalue = 8.46E-08
 Linear dependence detected in AO basis
 Number of orthogonalized atomic orbitals = 467
 Maximum deviation from orthogonality = 3.436E-10
 Guess from superposition of atomic densities
 Warning:  Energy on first SCF cycle will be non-variational
 SAD guess density has 178.000000 electrons

 -----------------------------------------------------------------------
  General SCF calculation program by
  Eric Jon Sundstrom, Paul Horn, Yuezhi Mao, Dmitri Zuev, Alec White,
  David Stuck, Shaama M.S., Shane Yost, Joonho Lee, David Small,
  Daniel Levine, Susi Lehtola, Hugh Burton, Evgeny Epifanovsky,
  Bang C. Huynh
 -----------------------------------------------------------------------
 Exchange:     0.2000 Hartree-Fock + 0.0800 Slater + 0.7200 B88
 Correlation:  0.1900 VWN1RPA + 0.8100 LYP
 Using SG-1 standard quadrature grid
 A restricted SCF calculation will be
 performed using DIIS
 SCF converges when DIIS error is below 1.0e-08
 ---------------------------------------
  Cycle       Energy         DIIS error
 ---------------------------------------
    1   -3225.3406716480      2.82e-02  
    2   -3221.0009088492      2.26e-03  
    3   -3220.9318994012      2.70e-03  
    4   -3221.1366205816      3.87e-04  
    5   -3221.1403430890      1.32e-04  
    6   -3221.1406731178      6.07e-05  
    7   -3221.1407642230      1.30e-05  
    8   -3221.1407662714      9.56e-06  
    9   -3221.1407690043      1.04e-06  
   10   -3221.1407690327      2.28e-07  
   11   -3221.1407690339      1.17e-07  
   12   -3221.1407690342      5.89e-08  
   13   -3221.1407690343      9.94e-09  Convergence criterion met
 ---------------------------------------
 SCF time:   CPU 685.73s  wall 685.00s 
 SCF   energy in the final basis set =    -3221.1407690343
 Total energy in the final basis set =    -3221.1407690343

 --------------------------------------------------------------

                    Orbital Energies (a.u.)
 --------------------------------------------------------------

 Alpha MOs
 -- Occupied --
********-101.5761-101.5756-101.5755-101.5755-101.5755 -10.2742 -10.2742
-10.2742 -10.2742 -10.2719 -10.2718 -10.2365 -10.2362 -10.2184 -10.2183
-10.2183 -10.2182  -9.4906  -9.4906  -9.4903  -9.4902  -9.4902  -9.4902
 -7.2553  -7.2553  -7.2550  -7.2550  -7.2550  -7.2549  -7.2455  -7.2453
 -7.2451  -7.2451  -7.2450  -7.2450  -7.2450  -7.2449  -7.2446  -7.2446
 -7.2445  -7.2445  -0.9545  -0.9367  -0.9032  -0.8988  -0.8987  -0.8937
 -0.8367  -0.8346  -0.8023  -0.7672  -0.7672  -0.7437  -0.6506  -0.6389
 -0.6388  -0.6184  -0.5655  -0.5362  -0.5360  -0.5236  -0.4935  -0.4862
 -0.4676  -0.4670  -0.4669  -0.4464  -0.4464  -0.4330  -0.4135  -0.4134
 -0.4072  -0.3950  -0.3844  -0.3843  -0.3774  -0.3437  -0.3433  -0.3433
 -0.3427  -0.3322  -0.3322  -0.3272  -0.3271  -0.2767  -0.2755  -0.2753
 -0.2752
 -- Virtual --
 -0.0595  -0.0567  -0.0563  -0.0514  -0.0377  -0.0273  -0.0091   0.0014
  0.0104   0.0116   0.0117   0.0118   0.0120   0.0128   0.0369   0.0406
  0.0434   0.0435   0.0530   0.0595   0.0636   0.0664   0.0665   0.0842
  0.0861   0.0863   0.0876   0.0878   0.0893   0.0896   0.1012   0.1014
  0.1023   0.1114   0.1125   0.1127   0.1148   0.1179   0.1228   0.1252
  0.1252   0.1284   0.1300   0.1302   0.1311   0.1369   0.1396   0.1497
  0.1498   0.1553   0.1555   0.1613   0.1664   0.1701   0.1752   0.1755
  0.1868   0.1901   0.1914   0.1963   0.1966   0.2054   0.2055   0.2097
  0.2261   0.2306   0.2311   0.2320   0.2346   0.2408   0.2413   0.2480
  0.2559   0.2587   0.2633   0.2636   0.2655   0.2656   0.2681   0.2710
  0.2774   0.2805   0.2807   0.2843   0.2952   0.2959   0.2994   0.3053
  0.3134   0.3137   0.3163   0.3437   0.3445   0.3447   0.3607   0.3810
  0.3928   0.3929   0.3983   0.4313   0.4458   0.4462   0.4479   0.4500
  0.4609   0.4641   0.4650   0.4784   0.4787   0.4896   0.5005   0.5009
  0.5056   0.5154   0.5161   0.5164   0.5343   0.5415   0.5417   0.5421
  0.5568   0.5607   0.5778   0.5779   0.5861   0.5950   0.5953   0.5971
  0.6115   0.6117   0.6136   0.6270   0.6370   0.6378   0.6429   0.6489
  0.6578   0.6693   0.6696   0.6899   0.6919   0.6922   0.7033   0.7036
  0.7131   0.7154   0.7756   0.8002   0.8191   0.8195   0.8197   0.8296
  0.8302   0.8352   0.8373   0.8375   0.8393   0.8459   0.8520   0.8524
  0.8547   0.8596   0.8650   0.8673   0.8712   0.8717   0.8724   0.8836
  0.8966   0.8972   0.9125   0.9132   0.9186   0.9229   0.9466   0.9483
  0.9494   0.9524   0.9530   0.9558   0.9624   0.9747   0.9754   0.9773
  0.9789   0.9950   0.9955   1.0007   1.0235   1.0297   1.0533   1.0597
  1.0609   1.0657   1.0774   1.1058   1.1732   1.1734   1.1852   1.1854
  1.2129   1.2162   1.2388   1.2390   1.2396   1.2449   1.2597   1.2605
  1.2935   1.2989   1.3072   1.3214   1.3241   1.3245   1.3451   1.3783
  1.4404   1.4413   1.4806   1.4810   1.5031   1.5486   1.5513   1.5516
  1.5537   1.5715   1.5747   1.5914   1.5989   1.5990   1.6126   1.6680
  1.7072   1.7284   1.7286   1.7981   1.8113   1.8127   1.8132   1.8276
  1.8501   1.8503   1.8516   1.9198   1.9222   1.9320   1.9321   1.9475
  1.9478   1.9820   1.9880   1.9883   2.0596   2.0603   2.0607   2.0662
  2.0886   2.0887   2.1823   2.1854   2.2327   2.2328   2.2415   2.2491
  2.2627   2.2627   2.2663   2.3011   2.3012   2.3198   2.3504   2.3928
  2.3943   2.3945   2.4252   2.4268   2.4613   2.4773   2.4777   2.4790
  2.4992   2.5222   2.5508   2.5533   2.5603   2.5606   2.5657   2.6344
  2.6346   2.6549   2.6950   2.6951   2.7120   2.7164   2.7165   2.7201
  2.7372   2.7377   2.7551   2.7699   2.7725   2.7977   2.8171   2.8173
  2.8268   2.8791   2.9609   2.9615   3.0915   3.0933   3.0935   3.1233
  3.1244   3.1246   3.1758   3.2191   3.2194   3.2333   3.2722   3.3261
  3.3263   3.4415   3.5115   3.5712   3.6691   3.7024   3.7026   3.7608
  3.7934   3.9300   4.0195   4.0849   4.0850   4.3546   4.8017   4.8022
  9.7682   9.7710   9.7996   9.8006   9.8661   9.8706  23.3841  23.5240
 23.8487  23.8491  23.8616  23.8674  23.9324  24.0374  24.0374  24.0701
 24.0997  24.1171  25.7771  25.8140  25.8142  25.9304  25.9305  25.9982
 26.1193  26.1196  26.2402  26.3299  26.3640  26.3684  26.5861  26.6030
 26.6528  26.6882  26.6913  27.0600 215.7599 215.7642 215.7975 215.7986
215.8778 215.8871
 --------------------------------------------------------------

          Ground-State Mulliken Net Atomic Charges

     Atom                 Charge (a.u.)
  ----------------------------------------
      1 C                    -0.338588
      2 C                    -0.660992
      3 Cl                    0.430400
      4 C                    -0.271464
      5 H                     0.235468
      6 C                     0.357859
      7 Cl                    0.501552
      8 C                    -0.262205
      9 H                     0.235648
     10 C                    -0.660631
     11 Cl                    0.433167
     12 C                    -0.358855
     13 C                    -0.650708
     14 Cl                    0.429737
     15 C                    -0.255894
     16 H                     0.235688
     17 C                     0.349877
     18 Cl                    0.503153
     19 C                    -0.268637
     20 H                     0.235540
     21 C                    -0.648253
     22 Cl                    0.428137
  ----------------------------------------
  Sum of atomic charges =     0.000000

 -----------------------------------------------------------------
                    Cartesian Multipole Moments
 -----------------------------------------------------------------
    Charge (ESU x 10^10)
                -0.0000
    Dipole Moment (Debye)
         X      -0.0045      Y      -0.0046      Z       0.0007
       Tot       0.0064
    Quadrupole Moments (Debye-Ang)
        XX    -143.4682     XY      -0.0341     YY    -144.8366
        XZ      -0.8155     YZ       0.0030     ZZ    -144.3127
    Octopole Moments (Debye-Ang^2)
       XXX    -281.4676    XXY      -5.3881    XYY     -84.8442
       YYY       5.2244    XXZ      48.0659    XYZ      -4.1776
       YYZ      50.9286    XZZ     -93.0553    YZZ       9.7516
       ZZZ     174.8934
    Hexadecapole Moments (Debye-Ang^3)
      XXXX   -5889.6209   XXXY      38.2963   XXYY   -1200.6173
      XYYY      34.3124   YYYY   -1497.9402   XXXZ    1335.4597
      XXYZ      -7.5215   XYYZ     419.7103   YYYZ     -43.6123
      XXZZ   -1502.9546   XYZZ      33.1663   YYZZ    -753.3846
      XZZZ    1307.9472   YZZZ     -21.4814   ZZZZ   -3065.9146
 -----------------------------------------------------------------
 Calculating analytic gradient of the SCF energy
 Gradient of SCF Energy
            1           2           3           4           5           6
    1   0.0000094   0.0000142   0.0000092   0.0000007   0.0000122   0.0000114
    2   0.0000013  -0.0000056   0.0000402   0.0000029   0.0000094   0.0000055
    3   0.0000172  -0.0000168   0.0000091   0.0000083   0.0000038   0.0000171
            7           8           9          10          11          12
    1   0.0000081   0.0000009   0.0000019  -0.0000102   0.0000192  -0.0000016
    2   0.0000025  -0.0000064  -0.0000057  -0.0000126   0.0000222   0.0000113
    3   0.0000176   0.0000018   0.0000173   0.0000139   0.0000089  -0.0000003
           13          14          15          16          17          18
    1   0.0000016  -0.0000020  -0.0000021  -0.0000015  -0.0000076  -0.0000079
    2  -0.0000027  -0.0000207  -0.0000071   0.0000014   0.0000004  -0.0000027
    3  -0.0000131  -0.0000000  -0.0000047  -0.0000038  -0.0000113  -0.0000181
           19          20          21          22
    1  -0.0000060  -0.0000122  -0.0000196  -0.0000180
    2   0.0000007  -0.0000051  -0.0000193  -0.0000098
    3  -0.0000170  -0.0000155   0.0000019  -0.0000162
 Max gradient component =       4.020E-05
 RMS gradient           =       1.183E-05
 Gradient time:  CPU 266.75 s  wall 266.76 s
 Geometry Optimization Parameters
   NAtoms,    NIC,     NZ,  NCons,   NDum,   NFix, NCnnct, MaxDiis
       22     171      22       0       0       0       0       0

 Cartesian Hessian Update
 Hessian updated using BFGS update


** GEOMETRY OPTIMIZATION IN DELOCALIZED INTERNAL COORDINATES **
   Searching for a Minimum

   Optimization Cycle:  19

                       Coordinates (Angstroms)
     ATOM                X               Y               Z
      1  C         0.0016405407    0.0099423984    0.0030649621
      2  C        -0.0602906651    0.4648804892    1.3268434860
      3  Cl        1.3984036209    1.0249583660    2.1192296176
      4  C        -1.2451074579    0.4904400616    2.0540505315
      5  H        -1.2558041482    0.8470865021    3.0743121895
      6  C        -2.4078962650    0.0456857927    1.4377600159
      7  Cl       -3.9131170366    0.0659491744    2.3342913686
      8  C        -2.4059779027   -0.4147288883    0.1271784007
      9  H        -3.3154958890   -0.7584651023   -0.3442787490
     10  C        -1.2021274268   -0.4244900263   -0.5676970809
     11  Cl       -1.2162314866   -1.0079051856   -2.2203647449
     12  C         1.2806716374   -0.0192393427   -0.7584824644
     13  C         2.1212534645   -1.1404161053   -0.7388231447
     14  Cl        1.6707647758   -2.5445466831    0.2077069673
     15  C         3.3153671337   -1.1930663612   -1.4486552884
     16  H         3.9386445290   -2.0748594178   -1.4104515586
     17  C         3.6825065720   -0.0879251540   -2.2056966550
     18  Cl        5.1811213152   -0.1322266842   -3.1124606558
     19  C         2.8892816902    1.0510837300   -2.2611181101
     20  H         3.1827463092    1.9064209963   -2.8530002743
     21  C         1.7024533119    1.0667945043   -1.5367633326
     22  Cl        0.7144560878    2.5112889661   -1.6173922202
   Point Group: c1    Number of degrees of freedom:    60


   Energy is  -3221.140769034

 Hessian updated using BFGS update

 60 Hessian modes will be used to form the next step
  Hessian Eigenvalues:
     0.001375    0.013010    0.017330    0.019814    0.020624    0.020731
     0.021280    0.021800    0.022761    0.023769    0.024046    0.024090
     0.024111    0.024114    0.024117    0.024140    0.024143    0.024164
     0.055329    0.079677    0.115896    0.159944    0.159994    0.159996
     0.160724    0.184293    0.215412    0.223963    0.228733    0.235477
     0.236520    0.237593    0.238512    0.242617    0.249992    0.250000
     0.250027    0.287501    0.288007    0.290281    0.293362    0.301050
     0.301224    0.320134    0.356659    0.356665    0.356666    0.356711
     0.401602    0.408144    0.417189    0.424175    0.456515    0.457125
     0.466814    0.473251    0.477622    0.478568    0.479103    0.479232

 Minimum search - taking simple RFO step
 Searching for Lamda that Minimizes Along All modes
 Value Taken    Lamda =   0.00000000
 Step Taken.  Stepsize is  0.002173

                             Maximum     Tolerance    Cnvgd?
         Gradient           0.000035      0.000300     YES
         Displacement       0.001037      0.001200     YES
         Energy change     -0.000000      0.000001     YES

 Final energy is   -3221.1407690343135     


 ******************************
 **  OPTIMIZATION CONVERGED  **
 ******************************

                       Coordinates (Angstroms)
     ATOM                X               Y               Z
      1  C         0.0016405407    0.0099423984    0.0030649621
      2  C        -0.0602906651    0.4648804892    1.3268434860
      3  Cl        1.3984036209    1.0249583660    2.1192296176
      4  C        -1.2451074579    0.4904400616    2.0540505315
      5  H        -1.2558041482    0.8470865021    3.0743121895
      6  C        -2.4078962650    0.0456857927    1.4377600159
      7  Cl       -3.9131170366    0.0659491744    2.3342913686
      8  C        -2.4059779027   -0.4147288883    0.1271784007
      9  H        -3.3154958890   -0.7584651023   -0.3442787490
     10  C        -1.2021274268   -0.4244900263   -0.5676970809
     11  Cl       -1.2162314866   -1.0079051856   -2.2203647449
     12  C         1.2806716374   -0.0192393427   -0.7584824644
     13  C         2.1212534645   -1.1404161053   -0.7388231447
     14  Cl        1.6707647758   -2.5445466831    0.2077069673
     15  C         3.3153671337   -1.1930663612   -1.4486552884
     16  H         3.9386445290   -2.0748594178   -1.4104515586
     17  C         3.6825065720   -0.0879251540   -2.2056966550
     18  Cl        5.1811213152   -0.1322266842   -3.1124606558
     19  C         2.8892816902    1.0510837300   -2.2611181101
     20  H         3.1827463092    1.9064209963   -2.8530002743
     21  C         1.7024533119    1.0667945043   -1.5367633326
     22  Cl        0.7144560878    2.5112889661   -1.6173922202

Z-matrix Print:
$molecule
0 1
Cl
C  1 1.752679
C  2 1.390037 1 117.822906
H  3 1.080578 2 120.571723 1 0.057645 0
C  3 1.389104 2 118.369949 1 -179.986434 0
C  5 1.389136 3 121.569618 2 0.068350 0
H  6 1.080854 5 121.073677 3 179.998396 0
C  6 1.390422 5 118.382869 3 -0.098650 0
C  8 1.401140 6 122.531799 5 0.027814 0
C  9 1.488868 8 121.842638 6 -179.585083 0
C  10 1.401103 9 121.839350 8 -90.644095 0
C  11 1.390503 10 122.516875 9 -179.527153 0
H  12 1.080763 11 120.537900 10 179.863981 0
C  12 1.389107 11 118.416061 10 -0.040348 0
C  14 1.388971 12 121.547860 11 -0.086450 0
H  15 1.080506 14 121.072770 12 -179.952312 0
C  15 1.390159 14 118.373508 12 0.135029 0
Cl 11 1.751914 10 119.663553 9 0.453735 0
Cl 8 1.751957 6 117.843678 5 -179.840108 0
Cl 5 1.752104 3 119.195016 2 -179.941573 0
Cl 14 1.752150 12 119.241291 11 179.887331 0
Cl 17 1.752268 15 117.794658 14 179.840134 0
$end


 --------------------------------------------------------------

                    Orbital Energies (a.u.)
 --------------------------------------------------------------

 Alpha MOs
 -- Occupied --
********-101.5761-101.5756-101.5755-101.5755-101.5755 -10.2742 -10.2742
-10.2742 -10.2742 -10.2719 -10.2718 -10.2365 -10.2362 -10.2184 -10.2183
-10.2183 -10.2182  -9.4906  -9.4906  -9.4903  -9.4902  -9.4902  -9.4902
 -7.2553  -7.2553  -7.2550  -7.2550  -7.2550  -7.2549  -7.2455  -7.2453
 -7.2451  -7.2451  -7.2450  -7.2450  -7.2450  -7.2449  -7.2446  -7.2446
 -7.2445  -7.2445  -0.9545  -0.9367  -0.9032  -0.8988  -0.8987  -0.8937
 -0.8367  -0.8346  -0.8023  -0.7672  -0.7672  -0.7437  -0.6506  -0.6389
 -0.6388  -0.6184  -0.5655  -0.5362  -0.5360  -0.5236  -0.4935  -0.4862
 -0.4676  -0.4670  -0.4669  -0.4464  -0.4464  -0.4330  -0.4135  -0.4134
 -0.4072  -0.3950  -0.3844  -0.3843  -0.3774  -0.3437  -0.3433  -0.3433
 -0.3427  -0.3322  -0.3322  -0.3272  -0.3271  -0.2767  -0.2755  -0.2753
 -0.2752
 -- Virtual --
 -0.0595  -0.0567  -0.0563  -0.0514  -0.0377  -0.0273  -0.0091   0.0014
  0.0104   0.0116   0.0117   0.0118   0.0120   0.0128   0.0369   0.0406
  0.0434   0.0435   0.0530   0.0595   0.0636   0.0664   0.0665   0.0842
  0.0861   0.0863   0.0876   0.0878   0.0893   0.0896   0.1012   0.1014
  0.1023   0.1114   0.1125   0.1127   0.1148   0.1179   0.1228   0.1252
  0.1252   0.1284   0.1300   0.1302   0.1311   0.1369   0.1396   0.1497
  0.1498   0.1553   0.1555   0.1613   0.1664   0.1701   0.1752   0.1755
  0.1868   0.1901   0.1914   0.1963   0.1966   0.2054   0.2055   0.2097
  0.2261   0.2306   0.2311   0.2320   0.2346   0.2408   0.2413   0.2480
  0.2559   0.2587   0.2633   0.2636   0.2655   0.2656   0.2681   0.2710
  0.2774   0.2805   0.2807   0.2843   0.2952   0.2959   0.2994   0.3053
  0.3134   0.3137   0.3163   0.3437   0.3445   0.3447   0.3607   0.3810
  0.3928   0.3929   0.3983   0.4313   0.4458   0.4462   0.4479   0.4500
  0.4609   0.4641   0.4650   0.4784   0.4787   0.4896   0.5005   0.5009
  0.5056   0.5154   0.5161   0.5164   0.5343   0.5415   0.5417   0.5421
  0.5568   0.5607   0.5778   0.5779   0.5861   0.5950   0.5953   0.5971
  0.6115   0.6117   0.6136   0.6270   0.6370   0.6378   0.6429   0.6489
  0.6578   0.6693   0.6696   0.6899   0.6919   0.6922   0.7033   0.7036
  0.7131   0.7154   0.7756   0.8002   0.8191   0.8195   0.8197   0.8296
  0.8302   0.8352   0.8373   0.8375   0.8393   0.8459   0.8520   0.8524
  0.8547   0.8596   0.8650   0.8673   0.8712   0.8717   0.8724   0.8836
  0.8966   0.8972   0.9125   0.9132   0.9186   0.9229   0.9466   0.9483
  0.9494   0.9524   0.9530   0.9558   0.9624   0.9747   0.9754   0.9773
  0.9789   0.9950   0.9955   1.0007   1.0235   1.0297   1.0533   1.0597
  1.0609   1.0657   1.0774   1.1058   1.1732   1.1734   1.1852   1.1854
  1.2129   1.2162   1.2388   1.2390   1.2396   1.2449   1.2597   1.2605
  1.2935   1.2989   1.3072   1.3214   1.3241   1.3245   1.3451   1.3783
  1.4404   1.4413   1.4806   1.4810   1.5031   1.5486   1.5513   1.5516
  1.5537   1.5715   1.5747   1.5914   1.5989   1.5990   1.6126   1.6680
  1.7072   1.7284   1.7286   1.7981   1.8113   1.8127   1.8132   1.8276
  1.8501   1.8503   1.8516   1.9198   1.9222   1.9320   1.9321   1.9475
  1.9478   1.9820   1.9880   1.9883   2.0596   2.0603   2.0607   2.0662
  2.0886   2.0887   2.1823   2.1854   2.2327   2.2328   2.2415   2.2491
  2.2627   2.2627   2.2663   2.3011   2.3012   2.3198   2.3504   2.3928
  2.3943   2.3945   2.4252   2.4268   2.4613   2.4773   2.4777   2.4790
  2.4992   2.5222   2.5508   2.5533   2.5603   2.5606   2.5657   2.6344
  2.6346   2.6549   2.6950   2.6951   2.7120   2.7164   2.7165   2.7201
  2.7372   2.7377   2.7551   2.7699   2.7725   2.7977   2.8171   2.8173
  2.8268   2.8791   2.9609   2.9615   3.0915   3.0933   3.0935   3.1233
  3.1244   3.1246   3.1758   3.2191   3.2194   3.2333   3.2722   3.3261
  3.3263   3.4415   3.5115   3.5712   3.6691   3.7024   3.7026   3.7608
  3.7934   3.9300   4.0195   4.0849   4.0850   4.3546   4.8017   4.8022
  9.7682   9.7710   9.7996   9.8006   9.8661   9.8706  23.3841  23.5240
 23.8487  23.8491  23.8616  23.8674  23.9324  24.0374  24.0374  24.0701
 24.0997  24.1171  25.7771  25.8140  25.8142  25.9304  25.9305  25.9982
 26.1193  26.1196  26.2402  26.3299  26.3640  26.3684  26.5861  26.6030
 26.6528  26.6882  26.6913  27.0600 215.7599 215.7642 215.7975 215.7986
215.8778 215.8871
 --------------------------------------------------------------

          Ground-State Mulliken Net Atomic Charges

     Atom                 Charge (a.u.)
  ----------------------------------------
      1 C                    -0.338588
      2 C                    -0.660992
      3 Cl                    0.430400
      4 C                    -0.271464
      5 H                     0.235468
      6 C                     0.357859
      7 Cl                    0.501552
      8 C                    -0.262205
      9 H                     0.235648
     10 C                    -0.660631
     11 Cl                    0.433167
     12 C                    -0.358855
     13 C                    -0.650708
     14 Cl                    0.429737
     15 C                    -0.255894
     16 H                     0.235688
     17 C                     0.349877
     18 Cl                    0.503153
     19 C                    -0.268637
     20 H                     0.235540
     21 C                    -0.648253
     22 Cl                    0.428137
  ----------------------------------------
  Sum of atomic charges =     0.000000

 -----------------------------------------------------------------
                    Cartesian Multipole Moments
 -----------------------------------------------------------------
    Charge (ESU x 10^10)
                -0.0000
    Dipole Moment (Debye)
         X      -0.0045      Y      -0.0046      Z       0.0007
       Tot       0.0064
    Quadrupole Moments (Debye-Ang)
        XX    -143.4682     XY      -0.0341     YY    -144.8366
        XZ      -0.8155     YZ       0.0030     ZZ    -144.3127
    Octopole Moments (Debye-Ang^2)
       XXX    -281.4676    XXY      -5.3881    XYY     -84.8442
       YYY       5.2244    XXZ      48.0659    XYZ      -4.1776
       YYZ      50.9286    XZZ     -93.0553    YZZ       9.7516
       ZZZ     174.8934
    Hexadecapole Moments (Debye-Ang^3)
      XXXX   -5889.6209   XXXY      38.2963   XXYY   -1200.6173
      XYYY      34.3124   YYYY   -1497.9402   XXXZ    1335.4597
      XXYZ      -7.5215   XYYZ     419.7103   YYYZ     -43.6123
      XXZZ   -1502.9546   XYZZ      33.1663   YYZZ    -753.3846
      XZZZ    1307.9472   YZZZ     -21.4814   ZZZZ   -3065.9146
 -----------------------------------------------------------------
Archival summary:
1\1\november\OPT\ProcedureUnspecified\BasisUnspecified\l6124\taweetha\ThuJan1601:26:292020ThuJan1601:26:292020\0\\#,OPT,ProcedureUnspecified,BasisUnspecified,\\0,1\Cl\C,1,1.75268\C,2,1.39004,1,117.823\H,3,1.08058,2,120.572,1,0.0576451,0\C,3,1.3891,2,118.37,1,-179.986,0\C,5,1.38914,3,121.57,2,0.0683504,0\H,6,1.08085,5,121.074,3,179.998,0\C,6,1.39042,5,118.383,3,-0.0986496,0\C,8,1.40114,6,122.532,5,0.0278139,0\C,9,1.48887,8,121.843,6,-179.585,0\C,10,1.4011,9,121.839,8,-90.6441,0\C,11,1.3905,10,122.517,9,-179.527,0\H,12,1.08076,11,120.538,10,179.864,0\C,12,1.38911,11,118.416,10,-0.040348,0\C,14,1.38897,12,121.548,11,-0.0864495,0\H,15,1.08051,14,121.073,12,-179.952,0\C,15,1.39016,14,118.374,12,0.135029,0\Cl,11,1.75191,10,119.664,9,0.453735,0\Cl,8,1.75196,6,117.844,5,-179.84,0\Cl,5,1.7521,3,119.195,2,-179.942,0\Cl,14,1.75215,12,119.241,11,179.887,0\Cl,17,1.75227,15,117.795,14,179.84,0\\\@

 Total job time:  18608.74s(wall), 18607.55s(cpu) 
 Thu Jan 16 01:26:29 2020

        *************************************************************
        *                                                           *
        *  Thank you very much for using Q-Chem.  Have a nice day.  *
        *                                                           *
        *************************************************************


 
User input: 2 of 2 
 
                  Welcome to Q-Chem
     A Quantum Leap Into The Future Of Chemistry


 Q-Chem 5.2 (devel), Q-Chem, Inc., Pleasanton, CA (2019)

 Yihan Shao,  Zhengting Gan,  E. Epifanovsky,  A. T. B. Gilbert,  M. Wormit,  
 J. Kussmann,  A. W. Lange,  A. Behn,  Jia Deng,  Xintian Feng,  D. Ghosh,  
 M. Goldey,  P. R. Horn,  L. D. Jacobson,  I. Kaliman,  T. Kus,  A. Landau,  
 Jie Liu,  E. I. Proynov,  R. M. Richard,  R. P. Steele,  E. J. Sundstrom,  
 H. L. Woodcock III,  P. M. Zimmerman,  D. Zuev,  B. Albrecht,  E. Alguire,  
 S. A. Baeppler,  D. Barton,  Z. Benda,  Y. A. Bernard,  E. J. Berquist,  
 K. B. Bravaya,  H. Burton,  D. Casanova,  Chun-Min Chang,  Yunqing Chen,  
 A. Chien,  K. D. Closser,  M. P. Coons,  S. Coriani,  S. Dasgupta,  
 A. L. Dempwolff,  M. Diedenhofen,  Hainam Do,  R. G. Edgar,  Po-Tung Fang,  
 S. Faraji,  S. Fatehi,  Qingguo Feng,  K. D. Fenk,  J. Fosso-Tande,  
 J. Gayvert,  Qinghui Ge,  A. Ghysels,  G. Gidofalvi,  J. Gomes,  
 J. Gonthier,  A. Gunina,  D. Hait,  M. W. D. Hanson-Heine,  
 P. H. P. Harbach,  A. W. Hauser,  M. F. Herbst,  J. E. Herr,  
 E. G. Hohenstein,  Z. C. Holden,  Kerwin Hui,  B. C. Huynh,  T.-C. Jagau,  
 Hyunjun Ji,  B. Kaduk,  K. Khistyaev,  Jaehoon Kim,  P. Klunzinger,  K. Koh,  
 D. Kosenkov,  L. Koulias,  T. Kowalczyk,  C. M. Krauter,  A. Kunitsa,  
 Ka Un Lao,  A. Laurent,  K. V. Lawler,  Joonho Lee,  D. Lefrancois,  
 S. Lehtola,  D. S. Levine,  Yi-Pei Li,  You-Sheng Lin,  Fenglai Liu,  
 E. Livshits,  A. Luenser,  P. Manohar,  E. Mansoor,  S. F. Manzer,  
 Shan-Ping Mao,  Yuezhi Mao,  N. Mardirossian,  A. V. Marenich,  
 T. Markovich,  L. A. Martinez-Martinez,  S. A. Maurer,  N. J. Mayhall,  
 S. C. McKenzie,  J.-M. Mewes,  P. Morgante,  A. F. Morrison,  
 J. W. Mullinax,  K. Nanda,  T. S. Nguyen-Beck,  R. Olivares-Amaya,  
 J. A. Parkhill,  Zheng Pei,  T. M. Perrine,  F. Plasser,  P. Pokhilko,  
 S. Prager,  A. Prociuk,  E. Ramos,  D. R. Rehn,  F. Rob,  M. Scheurer,  
 M. Schneider,  N. Sergueev,  S. M. Sharada,  S. Sharma,  D. W. Small,  
 T. Stauch,  T. Stein,  Yu-Chuan Su,  A. J. W. Thom,  A. Tkatchenko,  
 T. Tsuchimochi,  N. M. Tubman,  L. Vogt,  M. L. Vidal,  O. Vydrov,  
 M. A. Watson,  J. Wenzel,  M. de Wergifosse,  T. A. Wesolowski,  A. White,  
 J. Witte,  A. Yamada,  Jun Yang,  K. Yao,  S. Yeganeh,  S. R. Yost,  
 Zhi-Qiang You,  A. Zech,  Igor Ying Zhang,  Xing Zhang,  Yan Zhao,  
 Ying Zhu,  B. R. Brooks,  G. K. L. Chan,  C. J. Cramer,  M. S. Gordon,  
 W. J. Hehre,  A. Klamt,  M. W. Schmidt,  C. D. Sherrill,  D. G. Truhlar,  
 A. Aspuru-Guzik,  R. Baer,  A. T. Bell,  N. A. Besley,  Jeng-Da Chai,  
 A. E. DePrince, III,  R. A. DiStasio Jr.,  A. Dreuw,  B. D. Dunietz,  
 T. R. Furlani,  Chao-Ping Hsu,  Yousung Jung,  Jing Kong,  D. S. Lambrecht,  
 WanZhen Liang,  C. Ochsenfeld,  V. A. Rassolov,  L. V. Slipchenko,  
 J. E. Subotnik,  T. Van Voorhis,  J. M. Herbert,  A. I. Krylov,  
 P. M. W. Gill,  M. Head-Gordon

 Contributors to earlier versions of Q-Chem not listed above: 
 R. D. Adamson,  B. Austin,  J. Baker,  G. J. O. Beran,  K. Brandhorst,  
 S. T. Brown,  E. F. C. Byrd,  A. K. Chakraborty,  C.-L. Cheng,  
 Siu Hung Chien,  D. M. Chipman,  D. L. Crittenden,  H. Dachsel,  
 R. J. Doerksen,  A. D. Dutoi,  L. Fusti-Molnar,  W. A. Goddard III,  
 A. Golubeva-Zadorozhnaya,  S. R. Gwaltney,  G. Hawkins,  A. Heyden,  
 S. Hirata,  G. Kedziora,  F. J. Keil,  C. Kelley,  Jihan Kim,  R. A. King,  
 R. Z. Khaliullin,  P. P. Korambath,  W. Kurlancheek,  A. M. Lee,  M. S. Lee,  
 S. V. Levchenko,  Ching Yeh Lin,  D. Liotard,  R. C. Lochan,  I. Lotan,  
 P. E. Maslen,  N. Nair,  D. P. O'Neill,  D. Neuhauser,  E. Neuscamman,  
 C. M. Oana,  R. Olson,  B. Peters,  R. Peverati,  P. A. Pieniazek,  
 Y. M. Rhee,  J. Ritchie,  M. A. Rohrdanz,  E. Rosta,  N. J. Russ,  
 H. F. Schaefer III,  N. E. Schultz,  N. Shenvi,  A. C. Simmonett,  A. Sodt,  
 D. Stuck,  K. S. Thanthiriwatte,  V. Vanovschi,  Tao Wang,  A. Warshel,  
 C. F. Williams,  Q. Wu,  X. Xu,  W. Zhang

 Please cite Q-Chem as follows:
 Y. Shao et al., Mol. Phys. 113, 184-215 (2015)
 DOI: 10.1080/00268976.2014.952696

 Q-Chem 5.2.1 for Intel X86 EM64T Linux

 Parts of Q-Chem use Armadillo 8.300.2 (Tropical Shenanigans).
 http://arma.sourceforge.net/

 Q-Chem begins on Thu Jan 16 01:26:29 2020  

Host: 
0

     Scratch files written to /scratch/taweetham/qchem25851//
NAlpha2: 178
NElect   178
Mult     1
The previous job contains 0 fragments, simply inherited here

 Q-Chem warning in module libgen/rem_setup.C, line 2168:

 Setting Thresh to 1e-14


Checking the input file for inconsistencies... 	...done.

--------------------------------------------------------------
User input:
--------------------------------------------------------------

$MOLECULE
READ
$END

$REM
   JOB_TYPE 	FREQUENCY
   BASIS 	6-311++G**
   METHOD	B3LYP
   SCF_GUESS_ALWAYS     TRUE
   S2THRESH     15
   THRESH       15
   MEM_TOTAL    10000
$END

--------------------------------------------------------------
 ----------------------------------------------------------------
             Standard Nuclear Orientation (Angstroms)
    I     Atom           X                Y                Z
 ----------------------------------------------------------------
    1      C       0.7447394121    -0.0027181118     0.0094714269
    2      C       1.4874155660     0.8340006246     0.8529923854
    3      Cl      0.6550408783     1.9176840224     1.9494114213
    4      C       2.8777713796     0.8464025926     0.8585703829
    5      H       3.4185295598     1.5061492581     1.5223172333
    6      C       3.5492272099    -0.0059901877    -0.0087656450
    7      Cl      5.3012813253    -0.0069863171    -0.0219575634
    8      C       2.8646862149    -0.8580739037    -0.8660675148
    9      H       3.3954195344    -1.5180748568    -1.5371638430
   10      C       1.4749424764    -0.8423258770    -0.8422447502
   11      Cl      0.6258358045    -1.9233987348    -1.9295266437
   12      C      -0.7441167829     0.0030897339     0.0097921156
   13      C      -1.4750079896     0.8559944309    -0.8282730678
   14      Cl     -0.6273342418     1.9522023578    -1.9007558832
   15      C      -2.8648854116     0.8724257238    -0.8508991875
   16      H      -3.3955902525     1.5435685634    -1.5107574236
   17      C      -3.5490466366     0.0059674923    -0.0080387975
   18      Cl     -5.3011429392     0.0053488729    -0.0217461373
   19      C      -2.8768297106    -0.8602180862     0.8448770461
   20      H      -3.4173951436    -1.5311948555     1.4972780010
   21      C      -1.4863972026    -0.8470943903     0.8400313227
   22      Cl     -0.6546193477    -1.9453918693     1.9222013787
 ----------------------------------------------------------------
 Molecular Point Group                 C1    NOp =  1
 Largest Abelian Subgroup              C1    NOp =  1
 Nuclear Repulsion Energy =        2062.64291877 hartrees
 There are       89 alpha and       89 beta electrons
 Requested basis set is 6-311++G(d,p)
 There are 170 shells and 472 basis functions

 Total QAlloc Memory Limit  10000 MB
 Mega-Array Size       188 MB
 MEM_STATIC part       192 MB
 A cutoff of  1.0D-15 yielded  11045 shell pairs
 There are     93143 function pairs (    100188 Cartesian)
 Smallest overlap matrix eigenvalue = 8.46E-08
 Linear dependence detected in AO basis
 Number of orthogonalized atomic orbitals = 467
 Maximum deviation from orthogonality = 2.156E-10
 Guess from superposition of atomic densities
 Warning:  Energy on first SCF cycle will be non-variational
 SAD guess density has 178.000000 electrons

 -----------------------------------------------------------------------
  General SCF calculation program by
  Eric Jon Sundstrom, Paul Horn, Yuezhi Mao, Dmitri Zuev, Alec White,
  David Stuck, Shaama M.S., Shane Yost, Joonho Lee, David Small,
  Daniel Levine, Susi Lehtola, Hugh Burton, Evgeny Epifanovsky,
  Bang C. Huynh
 -----------------------------------------------------------------------
 Exchange:     0.2000 Hartree-Fock + 0.0800 Slater + 0.7200 B88
 Correlation:  0.1900 VWN1RPA + 0.8100 LYP
 Using SG-1 standard quadrature grid
 A restricted SCF calculation will be
 performed using DIIS
 SCF converges when DIIS error is below 1.0e-08
 ---------------------------------------
  Cycle       Energy         DIIS error
 ---------------------------------------
    1   -3225.3410881212      2.82e-02  
    2   -3221.0007582794      2.26e-03  
    3   -3220.9317164574      2.70e-03  
    4   -3221.1364746235      3.87e-04  
    5   -3221.1401969821      1.32e-04  
    6   -3221.1405269298      6.08e-05  
    7   -3221.1406182641      1.32e-05  
    8   -3221.1406203805      9.63e-06  
    9   -3221.1406231544      1.03e-06  
   10   -3221.1406231827      2.30e-07  
   11   -3221.1406231838      1.22e-07  
   12   -3221.1406231842      5.85e-08  
   13   -3221.1406231842      9.92e-09  Convergence criterion met
 ---------------------------------------
 SCF time:   CPU 697.90s  wall 697.00s 
 SCF   energy in the final basis set =    -3221.1406231842
 Total energy in the final basis set =    -3221.1406231842

 --------------------------------------------------------------

                    Orbital Energies (a.u.)
 --------------------------------------------------------------

 Alpha MOs
 -- Occupied --
********-101.5761-101.5755-101.5755-101.5755-101.5755 -10.2742 -10.2742
-10.2742 -10.2742 -10.2719 -10.2719 -10.2365 -10.2362 -10.2184 -10.2183
-10.2183 -10.2183  -9.4906  -9.4906  -9.4903  -9.4903  -9.4902  -9.4902
 -7.2552  -7.2552  -7.2551  -7.2551  -7.2550  -7.2550  -7.2455  -7.2455
 -7.2451  -7.2451  -7.2449  -7.2449  -7.2449  -7.2449  -7.2446  -7.2446
 -7.2445  -7.2445  -0.9545  -0.9367  -0.9033  -0.8988  -0.8987  -0.8937
 -0.8367  -0.8346  -0.8024  -0.7672  -0.7672  -0.7437  -0.6506  -0.6389
 -0.6388  -0.6184  -0.5656  -0.5362  -0.5360  -0.5236  -0.4936  -0.4862
 -0.4676  -0.4670  -0.4669  -0.4464  -0.4464  -0.4330  -0.4135  -0.4134
 -0.4072  -0.3950  -0.3844  -0.3843  -0.3773  -0.3437  -0.3433  -0.3433
 -0.3427  -0.3322  -0.3322  -0.3272  -0.3271  -0.2767  -0.2755  -0.2753
 -0.2751
 -- Virtual --
 -0.0595  -0.0567  -0.0563  -0.0514  -0.0377  -0.0273  -0.0090   0.0014
  0.0104   0.0117   0.0117   0.0119   0.0120   0.0127   0.0369   0.0408
  0.0434   0.0435   0.0530   0.0597   0.0635   0.0663   0.0664   0.0841
  0.0861   0.0862   0.0877   0.0878   0.0892   0.0900   0.1013   0.1015
  0.1022   0.1114   0.1125   0.1126   0.1147   0.1178   0.1226   0.1252
  0.1252   0.1284   0.1301   0.1302   0.1311   0.1367   0.1395   0.1497
  0.1499   0.1555   0.1555   0.1613   0.1665   0.1703   0.1753   0.1754
  0.1868   0.1906   0.1915   0.1965   0.1966   0.2054   0.2054   0.2096
  0.2261   0.2307   0.2316   0.2321   0.2346   0.2411   0.2411   0.2481
  0.2563   0.2586   0.2634   0.2635   0.2657   0.2658   0.2681   0.2711
  0.2772   0.2806   0.2807   0.2848   0.2953   0.2960   0.2992   0.3049
  0.3134   0.3139   0.3164   0.3438   0.3444   0.3446   0.3611   0.3810
  0.3926   0.3927   0.3981   0.4314   0.4457   0.4460   0.4478   0.4500
  0.4611   0.4643   0.4651   0.4784   0.4786   0.4896   0.5004   0.5007
  0.5057   0.5152   0.5158   0.5159   0.5343   0.5414   0.5417   0.5418
  0.5568   0.5608   0.5779   0.5780   0.5863   0.5951   0.5952   0.5974
  0.6117   0.6119   0.6136   0.6270   0.6370   0.6378   0.6429   0.6487
  0.6577   0.6696   0.6697   0.6899   0.6919   0.6923   0.7035   0.7036
  0.7131   0.7152   0.7755   0.8003   0.8192   0.8195   0.8198   0.8296
  0.8303   0.8352   0.8374   0.8376   0.8394   0.8460   0.8522   0.8526
  0.8548   0.8594   0.8649   0.8671   0.8713   0.8719   0.8725   0.8836
  0.8965   0.8972   0.9126   0.9132   0.9186   0.9229   0.9466   0.9482
  0.9494   0.9525   0.9531   0.9558   0.9624   0.9749   0.9755   0.9772
  0.9789   0.9950   0.9954   1.0009   1.0235   1.0297   1.0533   1.0597
  1.0609   1.0657   1.0774   1.1059   1.1732   1.1734   1.1852   1.1853
  1.2129   1.2162   1.2389   1.2392   1.2398   1.2448   1.2597   1.2605
  1.2937   1.2990   1.3072   1.3212   1.3241   1.3245   1.3450   1.3783
  1.4404   1.4412   1.4806   1.4810   1.5031   1.5485   1.5514   1.5517
  1.5537   1.5715   1.5747   1.5914   1.5989   1.5990   1.6124   1.6680
  1.7072   1.7285   1.7287   1.7981   1.8113   1.8128   1.8133   1.8275
  1.8501   1.8503   1.8516   1.9198   1.9222   1.9320   1.9322   1.9475
  1.9478   1.9819   1.9880   1.9883   2.0596   2.0603   2.0607   2.0662
  2.0886   2.0887   2.1822   2.1854   2.2327   2.2328   2.2417   2.2491
  2.2627   2.2627   2.2663   2.3013   2.3014   2.3200   2.3504   2.3927
  2.3943   2.3946   2.4252   2.4268   2.4612   2.4774   2.4776   2.4790
  2.4992   2.5222   2.5508   2.5533   2.5603   2.5606   2.5656   2.6344
  2.6346   2.6549   2.6950   2.6951   2.7119   2.7165   2.7166   2.7200
  2.7373   2.7377   2.7551   2.7699   2.7726   2.7977   2.8171   2.8172
  2.8268   2.8791   2.9609   2.9615   3.0914   3.0933   3.0935   3.1233
  3.1244   3.1246   3.1757   3.2191   3.2194   3.2332   3.2722   3.3261
  3.3263   3.4416   3.5116   3.5710   3.6690   3.7024   3.7026   3.7608
  3.7934   3.9299   4.0195   4.0850   4.0850   4.3546   4.8017   4.8022
  9.7683   9.7710   9.7996   9.8006   9.8661   9.8706  23.3841  23.5240
 23.8487  23.8491  23.8616  23.8674  23.9324  24.0374  24.0374  24.0701
 24.0997  24.1171  25.7772  25.8143  25.8144  25.9306  25.9306  25.9984
 26.1196  26.1197  26.2400  26.3298  26.3640  26.3683  26.5863  26.6033
 26.6526  26.6880  26.6911  27.0598 215.7599 215.7642 215.7975 215.7987
215.8778 215.8871
 --------------------------------------------------------------

          Ground-State Mulliken Net Atomic Charges

     Atom                 Charge (a.u.)
  ----------------------------------------
      1 C                    -0.337159
      2 C                    -0.649310
      3 Cl                    0.428335
      4 C                    -0.279371
      5 H                     0.235389
      6 C                     0.353709
      7 Cl                    0.501538
      8 C                    -0.266182
      9 H                     0.235346
     10 C                    -0.649597
     11 Cl                    0.428904
     12 C                    -0.336730
     13 C                    -0.650881
     14 Cl                    0.429019
     15 C                    -0.265985
     16 H                     0.235294
     17 C                     0.353893
     18 Cl                    0.501339
     19 C                    -0.280414
     20 H                     0.235364
     21 C                    -0.650694
     22 Cl                    0.428194
  ----------------------------------------
  Sum of atomic charges =     0.000000

 -----------------------------------------------------------------
                    Cartesian Multipole Moments
 -----------------------------------------------------------------
    Charge (ESU x 10^10)
                 0.0000
    Dipole Moment (Debye)
         X       0.0020      Y       0.0011      Z      -0.0047
       Tot       0.0052
    Quadrupole Moments (Debye-Ang)
        XX    -142.9661     XY       0.0129     YY    -144.8054
        XZ       0.0024     YZ      -0.0000     ZZ    -144.8435
    Octopole Moments (Debye-Ang^2)
       XXX       0.0141    XXY       0.0098    XYY      -0.2291
       YYY       0.0042    XXZ       0.1324    XYZ      12.3708
       YYZ      -0.0636    XZZ       0.2296    YZZ      -0.0019
       ZZZ      -0.1172
    Hexadecapole Moments (Debye-Ang^3)
      XXXX   -7024.9092   XXXY       1.7717   XXYY   -1386.5886
      XYYY       0.3220   YYYY   -1529.1638   XXXZ       0.1301
      XXYZ       0.0429   XYYZ       0.0176   YYYZ      -0.6640
      XXZZ   -1385.1573   XYZZ      -0.2101   YYZZ    -478.4025
      XZZZ       0.0212   YZZZ       0.6114   ZZZZ   -1516.8689
 -----------------------------------------------------------------
 Calculating MO derivatives via CPSCF
    1     0    69    0.0184874  
    2     0    69    0.0056055  
    3     0    69    0.0006737  
    4     0    69    0.0000604  
    5    63     6    0.0000042  
    6    69     0    0.0000003  Converged
 Time for AOints: 1253.4 s (CPU) 1253.8 s (wall)
 ------------------------------------------------------------------------------
                     AOints        : Timing summary (seconds)
 ------------------------------------------------------------------------------
     job step          cpu (% of tot)      sys (% of tot)     wall (% of tot)
 ------------------------------------------------------------------------------
  AOints            0.1253E+04 ( 9.6)   0.7000E-05 ( 2.1)   0.1254E+04 ( 9.6)
 ------------------------------------------------------------------------------
   Grand Totals     0.1303E+05          0.3330E-03          0.1303E+05
 ------------------------------------------------------------------------------
 Polarizability Matrix (a.u.)
            1           2           3
    1-298.3164483  -0.2451852  -0.0141397
    2  -0.2451852-177.8926840  -0.0020154
    3  -0.0141397  -0.0020154-177.2842217
 Calculating analytic Hessian of the SCF energy

 Direct stationary perturbation theory relativistic correction:

 rels  =       4.761572450694
 relv  =     -18.373773727111
 rel2e =       5.068064981550
 E_rel =      -8.544136294867

 Hessian of the SCF Energy
            1           2           3           4           5           6
    1   0.6527303   0.0003141   0.0003198  -0.1712679  -0.0833298  -0.0840003
    2   0.0003141   0.3863273   0.2187876  -0.0398449  -0.1443512  -0.0854465
    3   0.0003198   0.2187876   0.3905103  -0.0400823  -0.0852528  -0.1458145
    4  -0.1712679  -0.0398449  -0.0400823   0.6136942   0.0382966   0.0369918
    5  -0.0833298  -0.1443512  -0.0852528   0.0382966   0.3185733   0.1970062
    6  -0.0840003  -0.0854465  -0.1458145   0.0369918   0.1970062   0.3225592
    7   0.0049231  -0.0017473  -0.0018017  -0.0666621   0.0339658   0.0344104
    8   0.0138204  -0.0170832  -0.0213638   0.0334901  -0.0760328  -0.0531433
    9   0.0139413  -0.0212632  -0.0174984   0.0338048  -0.0531247  -0.0773113
   10  -0.0239338  -0.0497531  -0.0501826  -0.3234511   0.0104112   0.0116630
   11  -0.0173908   0.0189454   0.0126097  -0.0358186  -0.0853464  -0.0256545
   12  -0.0174264   0.0128445   0.0194617  -0.0348340  -0.0259461  -0.0856529
   13  -0.0045936   0.0010003   0.0010450  -0.0116358  -0.0188421  -0.0189580
   14   0.0007127   0.0031920  -0.0020845   0.0020206   0.0028109   0.0002419
   15   0.0007642  -0.0020932   0.0031361   0.0021048   0.0003639   0.0029146
   16   0.0013989  -0.0002578  -0.0002570  -0.0314968   0.0187406   0.0191416
   17  -0.0002256  -0.0361993  -0.0349916   0.0633972   0.0187191   0.0134329
   18  -0.0002571  -0.0349720  -0.0370261   0.0643244   0.0137097   0.0184981
   19  -0.0023641  -0.0000024   0.0000479   0.0038445   0.0018434   0.0018666
   20   0.0000143   0.0006287   0.0015410  -0.0012563   0.0006956  -0.0039613
   21   0.0000206   0.0015388   0.0006625  -0.0012907  -0.0039860   0.0005925
   22  -0.0228956   0.0499683   0.0507547  -0.0534672  -0.0216156  -0.0215344
   23   0.0176100   0.0186683   0.0123291  -0.0218641  -0.0086949  -0.0073596
   24   0.0179681   0.0121260   0.0187476  -0.0218490  -0.0073801  -0.0086587
   25  -0.0046099  -0.0009971  -0.0009666  -0.0008600  -0.0006097  -0.0006193
   26  -0.0007182   0.0032046  -0.0020801  -0.0006514  -0.0003873   0.0005694
   27  -0.0006710  -0.0020738   0.0031665  -0.0006337   0.0005752  -0.0003583
   28  -0.1691926   0.0391473   0.0397729   0.0682967   0.0221498   0.0220559
   29   0.0824444  -0.1446819  -0.0860462  -0.0227834  -0.0299322  -0.0354192
   30   0.0838651  -0.0859677  -0.1468405  -0.0234328  -0.0356967  -0.0307182
   31   0.0047115   0.0014445   0.0014333  -0.0020637   0.0007409   0.0007964
   32  -0.0140863  -0.0169631  -0.0211435   0.0037082   0.0026469  -0.0015192
   33  -0.0142401  -0.0212421  -0.0173976   0.0038062  -0.0015163   0.0026441
   34  -0.2197491   0.0005607   0.0002024  -0.0225696  -0.0077718  -0.0078133
   35   0.0005537  -0.0763842   0.0000124  -0.0186861   0.0040462   0.0007548
   36  -0.0001354  -0.0000098  -0.0761530  -0.0188577   0.0007437   0.0040154
   37  -0.0225173   0.0191769  -0.0187966  -0.0007468   0.0023973   0.0021102
   38   0.0081625   0.0039257  -0.0006094  -0.0024057  -0.0009756   0.0010623
   39  -0.0078822  -0.0005684   0.0039307   0.0020639  -0.0010534  -0.0007251
   40  -0.0017726   0.0020122  -0.0019400   0.0004504   0.0009413  -0.0008763
   41  -0.0019923  -0.0018385  -0.0004298   0.0003551  -0.0005729  -0.0003442
   42   0.0019436  -0.0004360  -0.0018423  -0.0012136   0.0010125  -0.0004425
   43   0.0016601   0.0014224  -0.0014284  -0.0006516   0.0004580   0.0004792
   44   0.0013985   0.0005403   0.0050392   0.0007380  -0.0005894  -0.0006171
   45  -0.0013232   0.0050182   0.0007294   0.0004905   0.0003099   0.0002717
   46  -0.0001647   0.0008476  -0.0008367  -0.0001602   0.0002120   0.0002158
   47  -0.0001040   0.0002905  -0.0000144   0.0000292   0.0001097   0.0000383
   48   0.0000945  -0.0000058   0.0002800   0.0000498   0.0000868   0.0000665
   49  -0.0006996  -0.0000063   0.0000016   0.0002772  -0.0003761  -0.0003817
   50  -0.0000077  -0.0012752   0.0002894  -0.0001606   0.0000878   0.0000485
   51  -0.0000058   0.0002723  -0.0012846  -0.0001657   0.0000358   0.0001032
   52   0.0011611   0.0000056   0.0000129  -0.0003804   0.0004680   0.0004677
   53  -0.0000005  -0.0000622  -0.0002856  -0.0000095  -0.0000133  -0.0000127
   54   0.0000073  -0.0002845  -0.0000757  -0.0000121  -0.0000102  -0.0000080
   55   0.0016470  -0.0014779   0.0014389  -0.0006477   0.0004671   0.0004622
   56  -0.0013851   0.0005315   0.0050065   0.0004758   0.0002958   0.0003101
   57   0.0013904   0.0050323   0.0007920   0.0007671  -0.0005831  -0.0006007
   58  -0.0001652  -0.0008510   0.0008270  -0.0001635   0.0002132   0.0002144
   59   0.0001017   0.0002870  -0.0000090   0.0000506   0.0000617   0.0000827
   60  -0.0001012  -0.0000203   0.0003028   0.0000310   0.0000413   0.0001117
   61  -0.0225722  -0.0190353   0.0185330  -0.0007856   0.0020905   0.0024160
   62  -0.0078839   0.0040746  -0.0007621   0.0021189  -0.0007379  -0.0010358
   63   0.0077013  -0.0007237   0.0039867  -0.0023740   0.0010414  -0.0009536
   64  -0.0017390  -0.0019317   0.0019056   0.0004476  -0.0008500   0.0008943
   65   0.0019874  -0.0017759  -0.0005364  -0.0012012  -0.0004141   0.0009664
   66  -0.0019745  -0.0005146  -0.0017741   0.0003148  -0.0003764  -0.0005315
            7           8           9          10          11          12
    1   0.0049231   0.0138204   0.0139413  -0.0239338  -0.0173908  -0.0174264
    2  -0.0017473  -0.0170832  -0.0212632  -0.0497531   0.0189454   0.0128445
    3  -0.0018017  -0.0213638  -0.0174984  -0.0501826   0.0126097   0.0194617
    4  -0.0666621   0.0334901   0.0338048  -0.3234511  -0.0358186  -0.0348340
    5   0.0339658  -0.0760328  -0.0531247   0.0104112  -0.0853464  -0.0259461
    6   0.0344104  -0.0531433  -0.0773113   0.0116630  -0.0256545  -0.0856529
    7   0.0860025  -0.0547805  -0.0554531  -0.0208674   0.0271999   0.0275583
    8  -0.0547805   0.0982701   0.0874743   0.0099571  -0.0061162  -0.0109896
    9  -0.0554531   0.0874743   0.1004590   0.0102295  -0.0110769  -0.0064907
   10  -0.0208674   0.0099571   0.0102295   0.6758704   0.0329675   0.0301504
   11   0.0271999  -0.0061162  -0.0110769   0.0329675   0.4253472   0.3079095
   12   0.0275583  -0.0109896  -0.0064907   0.0301504   0.3079095   0.4321145
   13   0.0008423  -0.0003402  -0.0003626  -0.1269137  -0.0896461  -0.0900601
   14   0.0008485  -0.0008134   0.0017688  -0.0896912  -0.1527106  -0.1204570
   15   0.0008434   0.0017692  -0.0007866  -0.0900811  -0.1204440  -0.1543341
   16  -0.0019692  -0.0005408  -0.0005052  -0.1500352   0.0806210   0.0822383
   17  -0.0035491   0.0040347  -0.0005051   0.0349814  -0.1735708  -0.1150489
   18  -0.0035769  -0.0005403   0.0040870   0.0360884  -0.1152901  -0.1771419
   19  -0.0014449   0.0006989   0.0007091  -0.0381155   0.0013904   0.0016988
   20   0.0006501  -0.0001970  -0.0001992   0.0191462   0.0038092  -0.0008635
   21   0.0006742  -0.0002027  -0.0002120   0.0196870  -0.0007523   0.0036501
   22   0.0010453   0.0010051   0.0009567   0.0599304  -0.0156973  -0.0161653
   23   0.0016488  -0.0014918  -0.0005537   0.0150969  -0.0222704  -0.0303465
   24   0.0016657  -0.0005408  -0.0015243   0.0150065  -0.0302213  -0.0229731
   25   0.0001440   0.0000138   0.0000113  -0.0015561  -0.0022691  -0.0022468
   26   0.0000554  -0.0001133   0.0001766  -0.0025331   0.0014742  -0.0039376
   27   0.0000518   0.0001799  -0.0001066  -0.0025462  -0.0039313   0.0014241
   28  -0.0021340  -0.0037426  -0.0037282  -0.0528038   0.0218860   0.0223957
   29  -0.0007548   0.0027183  -0.0014961   0.0215727  -0.0088105  -0.0076977
   30  -0.0007350  -0.0014751   0.0026516   0.0221186  -0.0077185  -0.0092247
   31   0.0004026   0.0000497   0.0000501   0.0010013  -0.0016621  -0.0016929
   32  -0.0000694  -0.0010383  -0.0011216  -0.0009678  -0.0014916  -0.0005356
   33  -0.0000717  -0.0011165  -0.0010605  -0.0010241  -0.0005162  -0.0014837
   34  -0.0017446   0.0019677   0.0019865   0.0016422  -0.0013619  -0.0014085
   35  -0.0019103  -0.0017853   0.0005120  -0.0014741   0.0006986  -0.0050327
   36  -0.0019451   0.0005244  -0.0017798  -0.0014500  -0.0050091   0.0006237
   37   0.0004300  -0.0003460  -0.0012256  -0.0006641  -0.0007509   0.0005148
   38  -0.0009024  -0.0005465  -0.0009741  -0.0004744  -0.0006038  -0.0002993
   39  -0.0008847   0.0003635  -0.0004407   0.0004812   0.0005852   0.0002832
   40  -0.0000930   0.0001582   0.0000686   0.0003831   0.0000892   0.0002044
   41  -0.0001507   0.0004045  -0.0000203   0.0001268   0.0000914   0.0001343
   42   0.0000651   0.0000115   0.0002524   0.0001118  -0.0002868  -0.0002040
   43   0.0003684  -0.0001248   0.0001052  -0.0000683  -0.0000632  -0.0000255
   44  -0.0000908   0.0000830   0.0002907   0.0000716   0.0002572  -0.0000329
   45   0.0002087  -0.0001350  -0.0001963  -0.0000244   0.0000267   0.0002807
   46   0.0000584  -0.0000550  -0.0000984  -0.0000461  -0.0000777   0.0000281
   47   0.0000179  -0.0000605  -0.0000542   0.0000183  -0.0000085  -0.0000025
   48  -0.0000008  -0.0000634  -0.0000507   0.0000095   0.0000057  -0.0000428
   49  -0.0000001   0.0000496   0.0000502   0.0002856   0.0000021   0.0000002
   50   0.0001089   0.0001154  -0.0000238   0.0000029  -0.0000183  -0.0000450
   51   0.0001289  -0.0000103   0.0001262   0.0000061  -0.0000357  -0.0000234
   52  -0.0000850  -0.0001586  -0.0001605  -0.0002368  -0.0001261  -0.0001240
   53  -0.0000128   0.0000090   0.0000056  -0.0000037  -0.0000010  -0.0000020
   54  -0.0000140   0.0000041   0.0000066  -0.0000063  -0.0000034  -0.0000021
   55   0.0003464   0.0000894  -0.0001365  -0.0000716  -0.0000255  -0.0000621
   56   0.0002177  -0.0001977  -0.0001321  -0.0000286   0.0002799   0.0000282
   57  -0.0000866   0.0002763   0.0000772   0.0000659  -0.0000259   0.0002610
   58   0.0000578  -0.0000974  -0.0000551  -0.0000467   0.0000274  -0.0000777
   59  -0.0000024  -0.0000482  -0.0000615   0.0000104  -0.0000424   0.0000056
   60   0.0000174  -0.0000561  -0.0000623   0.0000175  -0.0000029  -0.0000088
   61   0.0004618  -0.0011916  -0.0003305  -0.0006531   0.0004933  -0.0007543
   62  -0.0008214  -0.0003939   0.0003757   0.0004768   0.0002858   0.0005965
   63  -0.0009090  -0.0009684  -0.0005310  -0.0004610  -0.0002955  -0.0005921
   64  -0.0000815   0.0000775   0.0001425   0.0003502   0.0002133   0.0000893
   65   0.0000778   0.0002830   0.0000028   0.0000872  -0.0001960  -0.0002801
   66  -0.0001452   0.0000019   0.0003910   0.0001372   0.0001297   0.0000757
           13          14          15          16          17          18
    1  -0.0045936   0.0007127   0.0007642   0.0013989  -0.0002256  -0.0002571
    2   0.0010003   0.0031920  -0.0020932  -0.0002578  -0.0361993  -0.0349720
    3   0.0010450  -0.0020845   0.0031361  -0.0002570  -0.0349916  -0.0370261
    4  -0.0116358   0.0020206   0.0021048  -0.0314968   0.0633972   0.0643244
    5  -0.0188421   0.0028109   0.0003639   0.0187406   0.0187191   0.0137097
    6  -0.0189580   0.0002419   0.0029146   0.0191416   0.0134329   0.0184981
    7   0.0008423   0.0008485   0.0008434  -0.0019692  -0.0035491  -0.0035769
    8  -0.0003402  -0.0008134   0.0017692  -0.0005408   0.0040347  -0.0005403
    9  -0.0003626   0.0017688  -0.0007866  -0.0005052  -0.0005051   0.0040870
   10  -0.1269137  -0.0896912  -0.0900811  -0.1500352   0.0349814   0.0360884
   11  -0.0896461  -0.1527106  -0.1204440   0.0806210  -0.1735708  -0.1152901
   12  -0.0900601  -0.1204570  -0.1543341   0.0822383  -0.1150489  -0.1771419
   13   0.1331559   0.0942136   0.0945800   0.0103312   0.0105953   0.0106787
   14   0.0942136   0.1546672   0.1326397  -0.0104265  -0.0075840  -0.0102638
   15   0.0945800   0.1326397   0.1565213  -0.0105936  -0.0103922  -0.0078192
   16   0.0103312  -0.0104265  -0.0105936   0.5034965   0.0018222  -0.0007130
   17   0.0105953  -0.0075840  -0.0103922   0.0018222   0.3851554   0.2672219
   18   0.0106787  -0.0102638  -0.0078192  -0.0007130   0.2672219   0.3913893
   19   0.0008896  -0.0003691  -0.0003989  -0.1557835  -0.0000039   0.0009309
   20   0.0004986  -0.0006932   0.0018919   0.0000012  -0.0312808  -0.0085003
   21   0.0004764   0.0018969  -0.0006531   0.0009363  -0.0084976  -0.0315154
   22  -0.0014806   0.0024892   0.0025756  -0.1519425  -0.0366405  -0.0365238
   23   0.0022128   0.0014773  -0.0039713  -0.0822827  -0.1737315  -0.1142409
   24   0.0022881  -0.0039745   0.0013542  -0.0826858  -0.1144677  -0.1754385
   25   0.0006412  -0.0004959  -0.0005052   0.0102978  -0.0107521  -0.0109307
   26   0.0004896  -0.0001615  -0.0005110   0.0102584  -0.0075818  -0.0103833
   27   0.0004930  -0.0005040  -0.0001742   0.0103146  -0.0102531  -0.0078304
   28  -0.0008407   0.0006456   0.0006571  -0.0327879  -0.0631753  -0.0636449
   29   0.0006213  -0.0003867   0.0005665  -0.0184673   0.0188457   0.0140431
   30   0.0006257   0.0005629  -0.0003743  -0.0184574   0.0142928   0.0196356
   31   0.0001430  -0.0000525  -0.0000564  -0.0019051   0.0035646   0.0036360
   32  -0.0000113  -0.0001112   0.0001771   0.0005430   0.0040710  -0.0005288
   33  -0.0000144   0.0001779  -0.0001070   0.0005831  -0.0005714   0.0040080
   34  -0.0001651   0.0001001   0.0001026  -0.0006986  -0.0000060   0.0000037
   35  -0.0008387   0.0002893   0.0000195  -0.0000063  -0.0012894  -0.0002881
   36  -0.0008389   0.0000098   0.0003009  -0.0000012  -0.0002713  -0.0012733
   37  -0.0001635  -0.0000297   0.0000502   0.0002783   0.0001697  -0.0001751
   38  -0.0002154   0.0001120  -0.0000848   0.0003684   0.0001024  -0.0000602
   39   0.0002134  -0.0000364   0.0000594  -0.0003753  -0.0000464   0.0000921
   40   0.0000597  -0.0000190  -0.0000009   0.0000011  -0.0001229   0.0001309
   41   0.0000573  -0.0000630   0.0000637  -0.0000457   0.0001230   0.0000133
   42  -0.0000980   0.0000534  -0.0000469   0.0000451   0.0000208   0.0001330
   43  -0.0000455  -0.0000183   0.0000113   0.0002848  -0.0000035   0.0000014
   44   0.0000771  -0.0000089  -0.0000051  -0.0000015  -0.0000221   0.0000460
   45   0.0000266   0.0000031  -0.0000433   0.0000043   0.0000416  -0.0000144
   46  -0.0000220  -0.0000007   0.0000002   0.0000375   0.0000157  -0.0000161
   47   0.0000008  -0.0000001   0.0000002   0.0000033   0.0000101   0.0000103
   48   0.0000001  -0.0000005   0.0000058  -0.0000014   0.0000107   0.0000094
   49   0.0000377  -0.0000017  -0.0000032  -0.0007362   0.0000003   0.0000045
   50  -0.0000154   0.0000097  -0.0000100  -0.0000008   0.0000044   0.0000004
   51  -0.0000149  -0.0000105   0.0000094  -0.0000050  -0.0000006   0.0000053
   52  -0.0000647   0.0000136   0.0000157   0.0006267  -0.0000006  -0.0000053
   53  -0.0000018  -0.0000028   0.0000038   0.0000002  -0.0000074   0.0000006
   54  -0.0000024   0.0000040  -0.0000027   0.0000044   0.0000001  -0.0000071
   55  -0.0000463   0.0000109  -0.0000173   0.0002848   0.0000029  -0.0000064
   56   0.0000261  -0.0000424   0.0000023   0.0000033  -0.0000196   0.0000365
   57   0.0000784  -0.0000063  -0.0000088  -0.0000020   0.0000435  -0.0000219
   58  -0.0000222   0.0000003  -0.0000007   0.0000378  -0.0000161   0.0000145
   59   0.0000002   0.0000056  -0.0000004  -0.0000016   0.0000093   0.0000104
   60   0.0000007   0.0000005  -0.0000003   0.0000033   0.0000101   0.0000098
   61  -0.0001646   0.0000515  -0.0000303   0.0002803  -0.0001678   0.0001607
   62   0.0002159   0.0000631  -0.0000415  -0.0003827   0.0000940  -0.0000366
   63  -0.0002110  -0.0000833   0.0001093   0.0003761  -0.0000506   0.0000974
   64   0.0000578  -0.0000020  -0.0000176   0.0000003   0.0001147  -0.0001227
   65  -0.0000981  -0.0000495   0.0000557   0.0000515   0.0001163   0.0000113
   66   0.0000543   0.0000619  -0.0000606  -0.0000499   0.0000225   0.0001236
           19          20          21          22          23          24
    1  -0.0023641   0.0000143   0.0000206  -0.0228956   0.0176100   0.0179681
    2  -0.0000024   0.0006287   0.0015388   0.0499683   0.0186683   0.0121260
    3   0.0000479   0.0015410   0.0006625   0.0507547   0.0123291   0.0187476
    4   0.0038445  -0.0012563  -0.0012907  -0.0534672  -0.0218641  -0.0218490
    5   0.0018434   0.0006956  -0.0039860  -0.0216156  -0.0086949  -0.0073801
    6   0.0018666  -0.0039613   0.0005925  -0.0215344  -0.0073596  -0.0086587
    7  -0.0014449   0.0006501   0.0006742   0.0010453   0.0016488   0.0016657
    8   0.0006989  -0.0001970  -0.0002027   0.0010051  -0.0014918  -0.0005408
    9   0.0007091  -0.0001992  -0.0002120   0.0009567  -0.0005537  -0.0015243
   10  -0.0381155   0.0191462   0.0196870   0.0599304   0.0150969   0.0150065
   11   0.0013904   0.0038092  -0.0007523  -0.0156973  -0.0222704  -0.0302213
   12   0.0016988  -0.0008635   0.0036501  -0.0161653  -0.0303465  -0.0229731
   13   0.0008896   0.0004986   0.0004764  -0.0014806   0.0022128   0.0022881
   14  -0.0003691  -0.0006932   0.0018969   0.0024892   0.0014773  -0.0039745
   15  -0.0003989   0.0018919  -0.0006531   0.0025756  -0.0039713   0.0013542
   16  -0.1557835   0.0000012   0.0009363  -0.1519425  -0.0822827  -0.0826858
   17  -0.0000039  -0.0312808  -0.0084976  -0.0366405  -0.1737315  -0.1144677
   18   0.0009309  -0.0085003  -0.0315154  -0.0365238  -0.1142409  -0.1754385
   19   0.2284687   0.0000117  -0.0015049  -0.0385029  -0.0013655  -0.0010894
   20   0.0000117   0.0234969   0.0126653  -0.0191565   0.0038332  -0.0006093
   21  -0.0015049   0.0126653   0.0238255  -0.0190640  -0.0007123   0.0039622
   22  -0.0385029  -0.0191565  -0.0190640   0.6761478  -0.0294452  -0.0331746
   23  -0.0013655   0.0038332  -0.0007123  -0.0294452   0.4257815   0.3086884
   24  -0.0010894  -0.0006093   0.0039622  -0.0331746   0.3086884   0.4330902
   25   0.0008895  -0.0004710  -0.0005025  -0.1243717   0.0880759   0.0897126
   26   0.0003952  -0.0006871   0.0018949   0.0881068  -0.1530615  -0.1220154
   27   0.0003754   0.0019054  -0.0006403   0.0897935  -0.1220424  -0.1570752
   28   0.0038368   0.0012170   0.0012152  -0.3239324   0.0359994   0.0380052
   29  -0.0019126   0.0006857  -0.0039527  -0.0100191  -0.0852318  -0.0258830
   30  -0.0019242  -0.0039752   0.0006082  -0.0087061  -0.0261427  -0.0860375
   31  -0.0014671  -0.0006556  -0.0006510  -0.0214375  -0.0272731  -0.0274216
   32  -0.0006969  -0.0001977  -0.0001898  -0.0101126  -0.0060270  -0.0108105
   33  -0.0006986  -0.0001918  -0.0001919  -0.0100275  -0.0107090  -0.0060443
   34   0.0011607  -0.0000016  -0.0000072   0.0016616   0.0013764   0.0013460
   35   0.0000051  -0.0000702   0.0002841   0.0014234   0.0007107  -0.0050098
   36  -0.0000128   0.0002846  -0.0000657   0.0014344  -0.0050471   0.0005533
   37  -0.0003964   0.0000085  -0.0000059  -0.0006566  -0.0005050   0.0007412
   38  -0.0004719  -0.0000112   0.0000167  -0.0004676   0.0002704   0.0006064
   39   0.0004696   0.0000151  -0.0000148   0.0004672  -0.0003001  -0.0005797
   40  -0.0000821   0.0000136  -0.0000129   0.0003650  -0.0002129  -0.0000911
   41   0.0001621   0.0000081  -0.0000063  -0.0001045  -0.0001954  -0.0002843
   42  -0.0001591  -0.0000054   0.0000080  -0.0001402   0.0001233   0.0000778
   43  -0.0002342   0.0000046  -0.0000024  -0.0000687   0.0000233   0.0000658
   44   0.0001300  -0.0000021   0.0000013   0.0000232   0.0002912   0.0000227
   45  -0.0001294   0.0000016  -0.0000006  -0.0000668  -0.0000230   0.0002505
   46  -0.0000656   0.0000018  -0.0000013  -0.0000457  -0.0000280   0.0000773
   47  -0.0000154  -0.0000028  -0.0000037  -0.0000115  -0.0000439   0.0000055
   48   0.0000133  -0.0000039  -0.0000029  -0.0000193  -0.0000040  -0.0000078
   49   0.0006268  -0.0000005  -0.0000042   0.0002867  -0.0000005  -0.0000030
   50   0.0000002  -0.0000075  -0.0000000  -0.0000022  -0.0000182  -0.0000401
   51   0.0000059  -0.0000006  -0.0000071  -0.0000011  -0.0000469  -0.0000185
   52  -0.0004933   0.0000007   0.0000035  -0.0002345   0.0001286   0.0001313
   53   0.0000002   0.0000010  -0.0000001   0.0000042  -0.0000019  -0.0000016
   54  -0.0000037   0.0000001   0.0000007   0.0000025  -0.0000014  -0.0000006
   55  -0.0002366  -0.0000036   0.0000060  -0.0000674   0.0000707   0.0000248
   56  -0.0001279  -0.0000009   0.0000034  -0.0000620   0.0002537  -0.0000279
   57   0.0001224   0.0000018  -0.0000019   0.0000214   0.0000336   0.0002806
   58  -0.0000649  -0.0000018   0.0000024  -0.0000451   0.0000780  -0.0000253
   59   0.0000136  -0.0000027  -0.0000040  -0.0000182  -0.0000088  -0.0000025
   60  -0.0000156  -0.0000038  -0.0000028  -0.0000118   0.0000058  -0.0000433
   61  -0.0003811  -0.0000087   0.0000119  -0.0006508   0.0007421  -0.0004834
   62   0.0004760  -0.0000143   0.0000101   0.0004573  -0.0005962  -0.0003203
   63  -0.0004619   0.0000132  -0.0000080  -0.0004653   0.0006044   0.0002814
   64  -0.0000846  -0.0000129   0.0000135   0.0003632  -0.0000881  -0.0002122
   65  -0.0001608   0.0000092  -0.0000041  -0.0001239   0.0000847   0.0001377
   66   0.0001587  -0.0000058   0.0000068  -0.0001050  -0.0002865  -0.0001969
           25          26          27          28          29          30
    1  -0.0046099  -0.0007182  -0.0006710  -0.1691926   0.0824444   0.0838651
    2  -0.0009971   0.0032046  -0.0020738   0.0391473  -0.1446819  -0.0859677
    3  -0.0009666  -0.0020801   0.0031665   0.0397729  -0.0860462  -0.1468405
    4  -0.0008600  -0.0006514  -0.0006337   0.0682967  -0.0227834  -0.0234328
    5  -0.0006097  -0.0003873   0.0005752   0.0221498  -0.0299322  -0.0356967
    6  -0.0006193   0.0005694  -0.0003583   0.0220559  -0.0354192  -0.0307182
    7   0.0001440   0.0000554   0.0000518  -0.0021340  -0.0007548  -0.0007350
    8   0.0000138  -0.0001133   0.0001799  -0.0037426   0.0027183  -0.0014751
    9   0.0000113   0.0001766  -0.0001066  -0.0037282  -0.0014961   0.0026516
   10  -0.0015561  -0.0025331  -0.0025462  -0.0528038   0.0215727   0.0221186
   11  -0.0022691   0.0014742  -0.0039313   0.0218860  -0.0088105  -0.0077185
   12  -0.0022468  -0.0039376   0.0014241   0.0223957  -0.0076977  -0.0092247
   13   0.0006412   0.0004896   0.0004930  -0.0008407   0.0006213   0.0006257
   14  -0.0004959  -0.0001615  -0.0005040   0.0006456  -0.0003867   0.0005629
   15  -0.0005052  -0.0005110  -0.0001742   0.0006571   0.0005665  -0.0003743
   16   0.0102978   0.0102584   0.0103146  -0.0327879  -0.0184673  -0.0184574
   17  -0.0107521  -0.0075818  -0.0102531  -0.0631753   0.0188457   0.0142928
   18  -0.0109307  -0.0103833  -0.0078304  -0.0636449   0.0140431   0.0196356
   19   0.0008895   0.0003952   0.0003754   0.0038368  -0.0019126  -0.0019242
   20  -0.0004710  -0.0006871   0.0019054   0.0012170   0.0006857  -0.0039752
   21  -0.0005025   0.0018949  -0.0006403   0.0012152  -0.0039527   0.0006082
   22  -0.1243717   0.0881068   0.0897935  -0.3239324  -0.0100191  -0.0087061
   23   0.0880759  -0.1530615  -0.1220424   0.0359994  -0.0852318  -0.0261427
   24   0.0897126  -0.1220154  -0.1570752   0.0380052  -0.0258830  -0.0860375
   25   0.1305048  -0.0925012  -0.0942712  -0.0113764   0.0188520   0.0191691
   26  -0.0925012   0.1550331   0.1342760  -0.0019583   0.0027864   0.0002349
   27  -0.0942712   0.1342760   0.1593767  -0.0019479   0.0001130   0.0026911
   28  -0.0113764  -0.0019583  -0.0019479   0.6132349  -0.0373529  -0.0400963
   29   0.0188520   0.0027864   0.0001130  -0.0373529   0.3182373   0.1970095
   30   0.0191691   0.0002349   0.0026911  -0.0400963   0.1970095   0.3225018
   31   0.0008307  -0.0008355  -0.0008609  -0.0673728  -0.0343001  -0.0343885
   32   0.0003642  -0.0008231   0.0017642  -0.0336888  -0.0754225  -0.0522462
   33   0.0003495   0.0017734  -0.0007747  -0.0338381  -0.0522291  -0.0760919
   34  -0.0001641  -0.0001024  -0.0000961  -0.0225258   0.0080428   0.0080240
   35   0.0008347   0.0002925   0.0000046   0.0188538   0.0039047   0.0005723
   36   0.0008494   0.0000149   0.0002784   0.0191507   0.0005802   0.0039432
   37  -0.0001639  -0.0000482   0.0000292  -0.0007871  -0.0020938  -0.0023909
   38  -0.0002153   0.0000645  -0.0000362  -0.0021219  -0.0006793  -0.0009891
   39   0.0002109  -0.0000830   0.0001063   0.0023442   0.0009983  -0.0009990
   40   0.0000591   0.0000003   0.0000184   0.0004546   0.0008714  -0.0009425
   41   0.0000986  -0.0000503   0.0000541   0.0012120  -0.0004556   0.0009911
   42  -0.0000547   0.0000633  -0.0000605  -0.0003047  -0.0003460  -0.0005432
   43  -0.0000452  -0.0000120   0.0000191  -0.0006523  -0.0004582  -0.0004700
   44  -0.0000267  -0.0000439   0.0000033  -0.0004914   0.0002787   0.0003137
   45  -0.0000781  -0.0000063  -0.0000077  -0.0007522  -0.0005930  -0.0005907
   46  -0.0000220  -0.0000002   0.0000010  -0.0001631  -0.0002124  -0.0002143
   47  -0.0000002   0.0000056  -0.0000003  -0.0000471   0.0000629   0.0000825
   48  -0.0000010   0.0000003  -0.0000000  -0.0000295   0.0000359   0.0001088
   49   0.0000375   0.0000033   0.0000014   0.0002802   0.0003634   0.0003790
   50   0.0000153   0.0000104  -0.0000106   0.0001634   0.0000968   0.0000452
   51   0.0000168  -0.0000104   0.0000090   0.0001820   0.0000606   0.0001003
   52  -0.0000656  -0.0000152  -0.0000135  -0.0003964  -0.0004651  -0.0004764
   53   0.0000018  -0.0000029   0.0000038   0.0000086  -0.0000112  -0.0000153
   54   0.0000013   0.0000037  -0.0000028   0.0000058  -0.0000169  -0.0000154
   55  -0.0000465   0.0000184  -0.0000091  -0.0006711  -0.0004688  -0.0004901
   56  -0.0000771  -0.0000086  -0.0000050  -0.0007498  -0.0005938  -0.0005968
   57  -0.0000294   0.0000031  -0.0000427  -0.0005169   0.0002863   0.0002746
   58  -0.0000221   0.0000008  -0.0000000  -0.0001646  -0.0002122  -0.0002164
   59  -0.0000008  -0.0000001   0.0000004  -0.0000291   0.0001095   0.0000368
   60  -0.0000003  -0.0000003   0.0000058  -0.0000512   0.0000855   0.0000613
   61  -0.0001594   0.0000298  -0.0000488  -0.0007457  -0.0023575  -0.0020930
   62   0.0002154   0.0001119  -0.0000862   0.0024392  -0.0009766   0.0010468
   63  -0.0002129  -0.0000378   0.0000647  -0.0020857  -0.0010713  -0.0007242
   64   0.0000583   0.0000176   0.0000012   0.0004448  -0.0009127   0.0008508
   65  -0.0000558  -0.0000620   0.0000628  -0.0003627  -0.0005433  -0.0003631
   66   0.0000976   0.0000546  -0.0000491   0.0012121   0.0009732  -0.0004165
           31          32          33          34          35          36
    1   0.0047115  -0.0140863  -0.0142401  -0.2197491   0.0005537  -0.0001354
    2   0.0014445  -0.0169631  -0.0212421   0.0005607  -0.0763842  -0.0000098
    3   0.0014333  -0.0211435  -0.0173976   0.0002024   0.0000124  -0.0761530
    4  -0.0020637   0.0037082   0.0038062  -0.0225696  -0.0186861  -0.0188577
    5   0.0007409   0.0026469  -0.0015163  -0.0077718   0.0040462   0.0007437
    6   0.0007964  -0.0015192   0.0026441  -0.0078133   0.0007548   0.0040154
    7   0.0004026  -0.0000694  -0.0000717  -0.0017446  -0.0019103  -0.0019451
    8   0.0000497  -0.0010383  -0.0011165   0.0019677  -0.0017853   0.0005244
    9   0.0000501  -0.0011216  -0.0010605   0.0019865   0.0005120  -0.0017798
   10   0.0010013  -0.0009678  -0.0010241   0.0016422  -0.0014741  -0.0014500
   11  -0.0016621  -0.0014916  -0.0005162  -0.0013619   0.0006986  -0.0050091
   12  -0.0016929  -0.0005356  -0.0014837  -0.0014085  -0.0050327   0.0006237
   13   0.0001430  -0.0000113  -0.0000144  -0.0001651  -0.0008387  -0.0008389
   14  -0.0000525  -0.0001112   0.0001779   0.0001001   0.0002893   0.0000098
   15  -0.0000564   0.0001771  -0.0001070   0.0001026   0.0000195   0.0003009
   16  -0.0019051   0.0005430   0.0005831  -0.0006986  -0.0000063  -0.0000012
   17   0.0035646   0.0040710  -0.0005714  -0.0000060  -0.0012894  -0.0002713
   18   0.0036360  -0.0005288   0.0040080   0.0000037  -0.0002881  -0.0012733
   19  -0.0014671  -0.0006969  -0.0006986   0.0011607   0.0000051  -0.0000128
   20  -0.0006556  -0.0001977  -0.0001918  -0.0000016  -0.0000702   0.0002846
   21  -0.0006510  -0.0001898  -0.0001919  -0.0000072   0.0002841  -0.0000657
   22  -0.0214375  -0.0101126  -0.0100275   0.0016616   0.0014234   0.0014344
   23  -0.0272731  -0.0060270  -0.0107090   0.0013764   0.0007107  -0.0050471
   24  -0.0274216  -0.0108105  -0.0060443   0.0013460  -0.0050098   0.0005533
   25   0.0008307   0.0003642   0.0003495  -0.0001641   0.0008347   0.0008494
   26  -0.0008355  -0.0008231   0.0017734  -0.0001024   0.0002925   0.0000149
   27  -0.0008609   0.0017642  -0.0007747  -0.0000961   0.0000046   0.0002784
   28  -0.0673728  -0.0336888  -0.0338381  -0.0225258   0.0188538   0.0191507
   29  -0.0343001  -0.0754225  -0.0522291   0.0080428   0.0039047   0.0005802
   30  -0.0343885  -0.0522462  -0.0760919   0.0080240   0.0005723   0.0039432
   31   0.0874121   0.0553853   0.0554913  -0.0017755   0.0019861   0.0019788
   32   0.0553853   0.0976051   0.0863575  -0.0019699  -0.0018434   0.0004151
   33   0.0554913   0.0863575   0.0988007  -0.0019604   0.0004318  -0.0018487
   34  -0.0017755  -0.0019699  -0.0019604   0.6526948   0.0004336  -0.0005366
   35   0.0019861  -0.0018434   0.0004318   0.0004336   0.3927724  -0.2185875
   36   0.0019788   0.0004151  -0.0018487  -0.0005366  -0.2185875   0.3838090
   37   0.0004685   0.0012018   0.0003218  -0.1692236   0.0396700  -0.0390447
   38   0.0008422  -0.0004367   0.0003429   0.0837538  -0.1471223   0.0858963
   39   0.0009587  -0.0009954  -0.0005455  -0.0823560   0.0857450  -0.1440599
   40  -0.0000800  -0.0000737  -0.0001357   0.0047345   0.0015116  -0.0014272
   41  -0.0000743   0.0002891   0.0000089  -0.0142762  -0.0175904   0.0211416
   42   0.0001392  -0.0000051   0.0003979   0.0140076   0.0212379  -0.0167772
   43   0.0003616  -0.0001065   0.0001395  -0.0229060   0.0507747  -0.0498949
   44  -0.0002165  -0.0001964  -0.0001252   0.0178596   0.0190856  -0.0123666
   45   0.0000886   0.0002803   0.0000803  -0.0176569  -0.0121214   0.0183524
   46   0.0000591   0.0000978   0.0000555  -0.0046078  -0.0010090   0.0009570
   47   0.0000007  -0.0000488  -0.0000629  -0.0007225   0.0031394   0.0020755
   48  -0.0000182  -0.0000545  -0.0000622   0.0006680   0.0020794   0.0032290
   49   0.0000009  -0.0000443  -0.0000459   0.0014147  -0.0002365   0.0002292
   50  -0.0001164   0.0001216  -0.0000229  -0.0002039  -0.0373572   0.0349718
   51  -0.0001368  -0.0000129   0.0001352   0.0002394   0.0349665  -0.0358669
   52  -0.0000822   0.0001602   0.0001616  -0.0023647  -0.0000031  -0.0000447
   53   0.0000131   0.0000082   0.0000055   0.0000118   0.0006741  -0.0015346
   54   0.0000132   0.0000064   0.0000081  -0.0000197  -0.0015412   0.0006172
   55   0.0003881   0.0001278  -0.0001124  -0.0239101  -0.0505985   0.0493807
   56   0.0000916   0.0000892   0.0002913  -0.0176867   0.0193578  -0.0126102
   57  -0.0002018  -0.0001306  -0.0002028   0.0171580  -0.0128146   0.0190269
   58   0.0000599   0.0000565   0.0000989  -0.0045962   0.0010110  -0.0010331
   59  -0.0000193  -0.0000613  -0.0000531   0.0007150   0.0031189   0.0020854
   60   0.0000004  -0.0000643  -0.0000485  -0.0007592   0.0020881   0.0032081
   61   0.0004361   0.0003366   0.0012268  -0.1712459  -0.0404874   0.0394700
   62   0.0009325  -0.0005747  -0.0010152  -0.0847383  -0.1469718   0.0853484
   63   0.0009093   0.0003431  -0.0004672   0.0826076   0.0854697  -0.1432732
   64  -0.0000928  -0.0001539  -0.0000651   0.0049280  -0.0017939   0.0017681
   65   0.0001544   0.0004047  -0.0000177   0.0140167  -0.0176767   0.0213351
   66  -0.0000674   0.0000144   0.0002525  -0.0137322   0.0212190  -0.0168586
           37          38          39          40          41          42
    1  -0.0225173   0.0081625  -0.0078822  -0.0017726  -0.0019923   0.0019436
    2   0.0191769   0.0039257  -0.0005684   0.0020122  -0.0018385  -0.0004360
    3  -0.0187966  -0.0006094   0.0039307  -0.0019400  -0.0004298  -0.0018423
    4  -0.0007468  -0.0024057   0.0020639   0.0004504   0.0003551  -0.0012136
    5   0.0023973  -0.0009756  -0.0010534   0.0009413  -0.0005729   0.0010125
    6   0.0021102   0.0010623  -0.0007251  -0.0008763  -0.0003442  -0.0004425
    7   0.0004300  -0.0009024  -0.0008847  -0.0000930  -0.0001507   0.0000651
    8  -0.0003460  -0.0005465   0.0003635   0.0001582   0.0004045   0.0000115
    9  -0.0012256  -0.0009741  -0.0004407   0.0000686  -0.0000203   0.0002524
   10  -0.0006641  -0.0004744   0.0004812   0.0003831   0.0001268   0.0001118
   11  -0.0007509  -0.0006038   0.0005852   0.0000892   0.0000914  -0.0002868
   12   0.0005148  -0.0002993   0.0002832   0.0002044   0.0001343  -0.0002040
   13  -0.0001635  -0.0002154   0.0002134   0.0000597   0.0000573  -0.0000980
   14  -0.0000297   0.0001120  -0.0000364  -0.0000190  -0.0000630   0.0000534
   15   0.0000502  -0.0000848   0.0000594  -0.0000009   0.0000637  -0.0000469
   16   0.0002783   0.0003684  -0.0003753   0.0000011  -0.0000457   0.0000451
   17   0.0001697   0.0001024  -0.0000464  -0.0001229   0.0001230   0.0000208
   18  -0.0001751  -0.0000602   0.0000921   0.0001309   0.0000133   0.0001330
   19  -0.0003964  -0.0004719   0.0004696  -0.0000821   0.0001621  -0.0001591
   20   0.0000085  -0.0000112   0.0000151   0.0000136   0.0000081  -0.0000054
   21  -0.0000059   0.0000167  -0.0000148  -0.0000129  -0.0000063   0.0000080
   22  -0.0006566  -0.0004676   0.0004672   0.0003650  -0.0001045  -0.0001402
   23  -0.0005050   0.0002704  -0.0003001  -0.0002129  -0.0001954   0.0001233
   24   0.0007412   0.0006064  -0.0005797  -0.0000911  -0.0002843   0.0000778
   25  -0.0001639  -0.0002153   0.0002109   0.0000591   0.0000986  -0.0000547
   26  -0.0000482   0.0000645  -0.0000830   0.0000003  -0.0000503   0.0000633
   27   0.0000292  -0.0000362   0.0001063   0.0000184   0.0000541  -0.0000605
   28  -0.0007871  -0.0021219   0.0023442   0.0004546   0.0012120  -0.0003047
   29  -0.0020938  -0.0006793   0.0009983   0.0008714  -0.0004556  -0.0003460
   30  -0.0023909  -0.0009891  -0.0009990  -0.0009425   0.0009911  -0.0005432
   31   0.0004685   0.0008422   0.0009587  -0.0000800  -0.0000743   0.0001392
   32   0.0012018  -0.0004367  -0.0009954  -0.0000737   0.0002891  -0.0000051
   33   0.0003218   0.0003429  -0.0005455  -0.0001357   0.0000089   0.0003979
   34  -0.1692236   0.0837538  -0.0823560   0.0047345  -0.0142762   0.0140076
   35   0.0396700  -0.1471223   0.0857450   0.0015116  -0.0175904   0.0212379
   36  -0.0390447   0.0858963  -0.1440599  -0.0014272   0.0211416  -0.0167772
   37   0.6129996  -0.0380540   0.0388781  -0.0673947  -0.0341912   0.0335675
   38  -0.0380540   0.3243205  -0.1970014  -0.0348224  -0.0771555   0.0524148
   39   0.0388781  -0.1970014   0.3165055   0.0340723   0.0524458  -0.0747092
   40  -0.0673947  -0.0348224   0.0340723   0.0874495   0.0561827  -0.0549369
   41  -0.0341912  -0.0771555   0.0524458   0.0561827   0.1003441  -0.0865575
   42   0.0335675   0.0524148  -0.0747092  -0.0549369  -0.0865575   0.0964357
   43  -0.3236489  -0.0100673   0.0087594  -0.0214601  -0.0102757   0.0099053
   44   0.0367125  -0.0860464   0.0261402  -0.0276947  -0.0063409   0.0107481
   45  -0.0372274   0.0258512  -0.0852578   0.0270586   0.0108309  -0.0057686
   46  -0.0113927   0.0191681  -0.0188544   0.0008253   0.0003681  -0.0003462
   47  -0.0020044   0.0027905  -0.0002297  -0.0008560  -0.0007658  -0.0017695
   48   0.0019096  -0.0001118   0.0026894   0.0008529  -0.0017701  -0.0008310
   49  -0.0327340  -0.0187708   0.0181927  -0.0019106   0.0005484  -0.0005730
   50  -0.0641835   0.0192484  -0.0142775   0.0036313   0.0040594   0.0005626
   51   0.0626561  -0.0140143   0.0191873  -0.0035689   0.0005320   0.0040257
   52   0.0038382  -0.0019432   0.0018873  -0.0014664  -0.0007066   0.0006906
   53   0.0012377   0.0005562   0.0039731  -0.0006692  -0.0002042   0.0001938
   54  -0.0011977   0.0039528   0.0007383   0.0006377   0.0001883  -0.0001866
   55  -0.0528494   0.0219023  -0.0217668   0.0010067  -0.0009775   0.0010107
   56   0.0222353  -0.0090666   0.0077184  -0.0016924  -0.0015122   0.0005184
   57  -0.0220367   0.0076932  -0.0089609   0.0016636   0.0005354  -0.0014682
   58  -0.0008410   0.0006316  -0.0006153   0.0001431  -0.0000111   0.0000143
   59   0.0006421  -0.0003589  -0.0005694  -0.0000526  -0.0001038  -0.0001776
   60  -0.0006618  -0.0005617  -0.0004025   0.0000564  -0.0001759  -0.0001125
   61   0.0683078  -0.0231335   0.0230189  -0.0020732   0.0037663  -0.0037446
   62   0.0225594  -0.0310621   0.0356899   0.0007514   0.0026019   0.0015080
   63  -0.0216811   0.0354164  -0.0295891  -0.0007800   0.0015271   0.0026865
   64  -0.0021364  -0.0007672   0.0007199   0.0004022  -0.0000717   0.0000702
   65  -0.0038011   0.0026744   0.0014868   0.0000533  -0.0010727   0.0011155
   66   0.0036649   0.0014886   0.0026911  -0.0000508   0.0011217  -0.0010243
           43          44          45          46          47          48
    1   0.0016601   0.0013985  -0.0013232  -0.0001647  -0.0001040   0.0000945
    2   0.0014224   0.0005403   0.0050182   0.0008476   0.0002905  -0.0000058
    3  -0.0014284   0.0050392   0.0007294  -0.0008367  -0.0000144   0.0002800
    4  -0.0006516   0.0007380   0.0004905  -0.0001602   0.0000292   0.0000498
    5   0.0004580  -0.0005894   0.0003099   0.0002120   0.0001097   0.0000868
    6   0.0004792  -0.0006171   0.0002717   0.0002158   0.0000383   0.0000665
    7   0.0003684  -0.0000908   0.0002087   0.0000584   0.0000179  -0.0000008
    8  -0.0001248   0.0000830  -0.0001350  -0.0000550  -0.0000605  -0.0000634
    9   0.0001052   0.0002907  -0.0001963  -0.0000984  -0.0000542  -0.0000507
   10  -0.0000683   0.0000716  -0.0000244  -0.0000461   0.0000183   0.0000095
   11  -0.0000632   0.0002572   0.0000267  -0.0000777  -0.0000085   0.0000057
   12  -0.0000255  -0.0000329   0.0002807   0.0000281  -0.0000025  -0.0000428
   13  -0.0000455   0.0000771   0.0000266  -0.0000220   0.0000008   0.0000001
   14  -0.0000183  -0.0000089   0.0000031  -0.0000007  -0.0000001  -0.0000005
   15   0.0000113  -0.0000051  -0.0000433   0.0000002   0.0000002   0.0000058
   16   0.0002848  -0.0000015   0.0000043   0.0000375   0.0000033  -0.0000014
   17  -0.0000035  -0.0000221   0.0000416   0.0000157   0.0000101   0.0000107
   18   0.0000014   0.0000460  -0.0000144  -0.0000161   0.0000103   0.0000094
   19  -0.0002342   0.0001300  -0.0001294  -0.0000656  -0.0000154   0.0000133
   20   0.0000046  -0.0000021   0.0000016   0.0000018  -0.0000028  -0.0000039
   21  -0.0000024   0.0000013  -0.0000006  -0.0000013  -0.0000037  -0.0000029
   22  -0.0000687   0.0000232  -0.0000668  -0.0000457  -0.0000115  -0.0000193
   23   0.0000233   0.0002912  -0.0000230  -0.0000280  -0.0000439  -0.0000040
   24   0.0000658   0.0000227   0.0002505   0.0000773   0.0000055  -0.0000078
   25  -0.0000452  -0.0000267  -0.0000781  -0.0000220  -0.0000002  -0.0000010
   26  -0.0000120  -0.0000439  -0.0000063  -0.0000002   0.0000056   0.0000003
   27   0.0000191   0.0000033  -0.0000077   0.0000010  -0.0000003  -0.0000000
   28  -0.0006523  -0.0004914  -0.0007522  -0.0001631  -0.0000471  -0.0000295
   29  -0.0004582   0.0002787  -0.0005930  -0.0002124   0.0000629   0.0000359
   30  -0.0004700   0.0003137  -0.0005907  -0.0002143   0.0000825   0.0001088
   31   0.0003616  -0.0002165   0.0000886   0.0000591   0.0000007  -0.0000182
   32  -0.0001065  -0.0001964   0.0002803   0.0000978  -0.0000488  -0.0000545
   33   0.0001395  -0.0001252   0.0000803   0.0000555  -0.0000629  -0.0000622
   34  -0.0229060   0.0178596  -0.0176569  -0.0046078  -0.0007225   0.0006680
   35   0.0507747   0.0190856  -0.0121214  -0.0010090   0.0031394   0.0020794
   36  -0.0498949  -0.0123666   0.0183524   0.0009570   0.0020755   0.0032290
   37  -0.3236489   0.0367125  -0.0372274  -0.0113927  -0.0020044   0.0019096
   38  -0.0100673  -0.0860464   0.0258512   0.0191681   0.0027905  -0.0001118
   39   0.0087594   0.0261402  -0.0852578  -0.0188544  -0.0002297   0.0026894
   40  -0.0214601  -0.0276947   0.0270586   0.0008253  -0.0008560   0.0008529
   41  -0.0102757  -0.0063409   0.0108309   0.0003681  -0.0007658  -0.0017701
   42   0.0099053   0.0107481  -0.0057686  -0.0003462  -0.0017695  -0.0008310
   43   0.6758933  -0.0299767   0.0324631  -0.1243962   0.0896802  -0.0883290
   44  -0.0299767   0.4362404  -0.3088932   0.0896259  -0.1572944   0.1220747
   45   0.0324631  -0.3088932   0.4230880  -0.0882497   0.1221007  -0.1529357
   46  -0.1243962   0.0896259  -0.0882497   0.1305397  -0.0941209   0.0927497
   47   0.0896802  -0.1572944   0.1221007  -0.0941209   0.1596542  -0.1343353
   48  -0.0883290   0.1220747  -0.1529357   0.0927497  -0.1343353   0.1548411
   49  -0.1519755  -0.0838114   0.0812930   0.0103021   0.0104219  -0.0101621
   50  -0.0374458  -0.1776367   0.1145830  -0.0109396  -0.0079091   0.0102667
   51   0.0358627   0.1143813  -0.1718027   0.0107362   0.0103601  -0.0074910
   52  -0.0384787  -0.0014102   0.0010462   0.0008919   0.0004053  -0.0003642
   53  -0.0194900   0.0038065   0.0005891  -0.0004755  -0.0006241  -0.0019008
   54   0.0187361   0.0007267   0.0039840   0.0004920  -0.0018974  -0.0007057
   55   0.0599494   0.0153747  -0.0147852  -0.0015532  -0.0025930   0.0024879
   56  -0.0159243  -0.0232843   0.0302518  -0.0023076   0.0013421   0.0039376
   57   0.0158833   0.0303623  -0.0219825   0.0022089   0.0039342   0.0015546
   58  -0.0014832   0.0022497  -0.0022541   0.0006413   0.0004986  -0.0004848
   59   0.0025522   0.0013514   0.0039677  -0.0005037  -0.0001784   0.0005037
   60  -0.0025173   0.0039822   0.0014758   0.0004976   0.0005117  -0.0001577
   61  -0.0534464  -0.0222253   0.0215038  -0.0008598  -0.0006566   0.0006270
   62  -0.0219641  -0.0089598   0.0073820  -0.0006208  -0.0003619  -0.0005724
   63   0.0211761   0.0073537  -0.0084093   0.0006088  -0.0005714  -0.0003831
   64   0.0010466   0.0016803  -0.0016348   0.0001441   0.0000554  -0.0000521
   65   0.0010157  -0.0015104   0.0005381   0.0000138  -0.0001067  -0.0001791
   66  -0.0009411   0.0005588  -0.0015077  -0.0000110  -0.0001778  -0.0001139
           49          50          51          52          53          54
    1  -0.0006996  -0.0000077  -0.0000058   0.0011611  -0.0000005   0.0000073
    2  -0.0000063  -0.0012752   0.0002723   0.0000056  -0.0000622  -0.0002845
    3   0.0000016   0.0002894  -0.0012846   0.0000129  -0.0002856  -0.0000757
    4   0.0002772  -0.0001606  -0.0001657  -0.0003804  -0.0000095  -0.0000121
    5  -0.0003761   0.0000878   0.0000358   0.0004680  -0.0000133  -0.0000102
    6  -0.0003817   0.0000485   0.0001032   0.0004677  -0.0000127  -0.0000080
    7  -0.0000001   0.0001089   0.0001289  -0.0000850  -0.0000128  -0.0000140
    8   0.0000496   0.0001154  -0.0000103  -0.0001586   0.0000090   0.0000041
    9   0.0000502  -0.0000238   0.0001262  -0.0001605   0.0000056   0.0000066
   10   0.0002856   0.0000029   0.0000061  -0.0002368  -0.0000037  -0.0000063
   11   0.0000021  -0.0000183  -0.0000357  -0.0001261  -0.0000010  -0.0000034
   12   0.0000002  -0.0000450  -0.0000234  -0.0001240  -0.0000020  -0.0000021
   13   0.0000377  -0.0000154  -0.0000149  -0.0000647  -0.0000018  -0.0000024
   14  -0.0000017   0.0000097  -0.0000105   0.0000136  -0.0000028   0.0000040
   15  -0.0000032  -0.0000100   0.0000094   0.0000157   0.0000038  -0.0000027
   16  -0.0007362  -0.0000008  -0.0000050   0.0006267   0.0000002   0.0000044
   17   0.0000003   0.0000044  -0.0000006  -0.0000006  -0.0000074   0.0000001
   18   0.0000045   0.0000004   0.0000053  -0.0000053   0.0000006  -0.0000071
   19   0.0006268   0.0000002   0.0000059  -0.0004933   0.0000002  -0.0000037
   20  -0.0000005  -0.0000075  -0.0000006   0.0000007   0.0000010   0.0000001
   21  -0.0000042  -0.0000000  -0.0000071   0.0000035  -0.0000001   0.0000007
   22   0.0002867  -0.0000022  -0.0000011  -0.0002345   0.0000042   0.0000025
   23  -0.0000005  -0.0000182  -0.0000469   0.0001286  -0.0000019  -0.0000014
   24  -0.0000030  -0.0000401  -0.0000185   0.0001313  -0.0000016  -0.0000006
   25   0.0000375   0.0000153   0.0000168  -0.0000656   0.0000018   0.0000013
   26   0.0000033   0.0000104  -0.0000104  -0.0000152  -0.0000029   0.0000037
   27   0.0000014  -0.0000106   0.0000090  -0.0000135   0.0000038  -0.0000028
   28   0.0002802   0.0001634   0.0001820  -0.0003964   0.0000086   0.0000058
   29   0.0003634   0.0000968   0.0000606  -0.0004651  -0.0000112  -0.0000169
   30   0.0003790   0.0000452   0.0001003  -0.0004764  -0.0000153  -0.0000154
   31   0.0000009  -0.0001164  -0.0001368  -0.0000822   0.0000131   0.0000132
   32  -0.0000443   0.0001216  -0.0000129   0.0001602   0.0000082   0.0000064
   33  -0.0000459  -0.0000229   0.0001352   0.0001616   0.0000055   0.0000081
   34   0.0014147  -0.0002039   0.0002394  -0.0023647   0.0000118  -0.0000197
   35  -0.0002365  -0.0373572   0.0349665  -0.0000031   0.0006741  -0.0015412
   36   0.0002292   0.0349718  -0.0358669  -0.0000447  -0.0015346   0.0006172
   37  -0.0327340  -0.0641835   0.0626561   0.0038382   0.0012377  -0.0011977
   38  -0.0187708   0.0192484  -0.0140143  -0.0019432   0.0005562   0.0039528
   39   0.0181927  -0.0142775   0.0191873   0.0018873   0.0039731   0.0007383
   40  -0.0019106   0.0036313  -0.0035689  -0.0014664  -0.0006692   0.0006377
   41   0.0005484   0.0040594   0.0005320  -0.0007066  -0.0002042   0.0001883
   42  -0.0005730   0.0005626   0.0040257   0.0006906   0.0001938  -0.0001866
   43  -0.1519755  -0.0374458   0.0358627  -0.0384787  -0.0194900   0.0187361
   44  -0.0838114  -0.1776367   0.1143813  -0.0014102   0.0038065   0.0007267
   45   0.0812930   0.1145830  -0.1718027   0.0010462   0.0005891   0.0039840
   46   0.0103021  -0.0109396   0.0107362   0.0008919  -0.0004755   0.0004920
   47   0.0104219  -0.0079091   0.0103601   0.0004053  -0.0006241  -0.0018974
   48  -0.0101621   0.0102667  -0.0074910  -0.0003642  -0.0019008  -0.0007057
   49   0.5035795   0.0020123   0.0008287  -0.1557455  -0.0001208  -0.0009811
   50   0.0020123   0.3940395  -0.2673002  -0.0001190  -0.0315941   0.0084919
   51   0.0008287  -0.2673002   0.3827167  -0.0009675   0.0085005  -0.0312162
   52  -0.1557455  -0.0001190  -0.0009675   0.2284058   0.0001860   0.0015704
   53  -0.0001208  -0.0315941   0.0085005   0.0001860   0.0239324  -0.0126524
   54  -0.0009811   0.0084919  -0.0312162   0.0015704  -0.0126524   0.0233979
   55  -0.1501857   0.0357170  -0.0355201  -0.0381214   0.0194237  -0.0193737
   56   0.0821079  -0.1772384   0.1152414   0.0013791   0.0038004   0.0007470
   57  -0.0809305   0.1149909  -0.1733969  -0.0016858   0.0008580   0.0036675
   58   0.0103305   0.0107961  -0.0105006   0.0008888   0.0005074  -0.0004697
   59  -0.0105823  -0.0079384   0.0102671  -0.0003744  -0.0006297  -0.0019016
   60   0.0104354   0.0104183  -0.0074762   0.0003940  -0.0018887  -0.0007153
   61  -0.0315095   0.0643635  -0.0632819   0.0038479  -0.0012726   0.0012700
   62   0.0189923   0.0191754  -0.0137216   0.0018652   0.0005704   0.0039823
   63  -0.0188285  -0.0134366   0.0180654  -0.0018391   0.0039604   0.0007233
   64  -0.0019642  -0.0036158   0.0035061  -0.0014444   0.0006617  -0.0006603
   65  -0.0005514   0.0040241   0.0005451   0.0007098  -0.0002034   0.0002015
   66   0.0005001   0.0004959   0.0041022  -0.0007002   0.0001995  -0.0002056
           55          56          57          58          59          60
    1   0.0016470  -0.0013851   0.0013904  -0.0001652   0.0001017  -0.0001012
    2  -0.0014779   0.0005315   0.0050323  -0.0008510   0.0002870  -0.0000203
    3   0.0014389   0.0050065   0.0007920   0.0008270  -0.0000090   0.0003028
    4  -0.0006477   0.0004758   0.0007671  -0.0001635   0.0000506   0.0000310
    5   0.0004671   0.0002958  -0.0005831   0.0002132   0.0000617   0.0000413
    6   0.0004622   0.0003101  -0.0006007   0.0002144   0.0000827   0.0001117
    7   0.0003464   0.0002177  -0.0000866   0.0000578  -0.0000024   0.0000174
    8   0.0000894  -0.0001977   0.0002763  -0.0000974  -0.0000482  -0.0000561
    9  -0.0001365  -0.0001321   0.0000772  -0.0000551  -0.0000615  -0.0000623
   10  -0.0000716  -0.0000286   0.0000659  -0.0000467   0.0000104   0.0000175
   11  -0.0000255   0.0002799  -0.0000259   0.0000274  -0.0000424  -0.0000029
   12  -0.0000621   0.0000282   0.0002610  -0.0000777   0.0000056  -0.0000088
   13  -0.0000463   0.0000261   0.0000784  -0.0000222   0.0000002   0.0000007
   14   0.0000109  -0.0000424  -0.0000063   0.0000003   0.0000056   0.0000005
   15  -0.0000173   0.0000023  -0.0000088  -0.0000007  -0.0000004  -0.0000003
   16   0.0002848   0.0000033  -0.0000020   0.0000378  -0.0000016   0.0000033
   17   0.0000029  -0.0000196   0.0000435  -0.0000161   0.0000093   0.0000101
   18  -0.0000064   0.0000365  -0.0000219   0.0000145   0.0000104   0.0000098
   19  -0.0002366  -0.0001279   0.0001224  -0.0000649   0.0000136  -0.0000156
   20  -0.0000036  -0.0000009   0.0000018  -0.0000018  -0.0000027  -0.0000038
   21   0.0000060   0.0000034  -0.0000019   0.0000024  -0.0000040  -0.0000028
   22  -0.0000674  -0.0000620   0.0000214  -0.0000451  -0.0000182  -0.0000118
   23   0.0000707   0.0002537   0.0000336   0.0000780  -0.0000088   0.0000058
   24   0.0000248  -0.0000279   0.0002806  -0.0000253  -0.0000025  -0.0000433
   25  -0.0000465  -0.0000771  -0.0000294  -0.0000221  -0.0000008  -0.0000003
   26   0.0000184  -0.0000086   0.0000031   0.0000008  -0.0000001  -0.0000003
   27  -0.0000091  -0.0000050  -0.0000427  -0.0000000   0.0000004   0.0000058
   28  -0.0006711  -0.0007498  -0.0005169  -0.0001646  -0.0000291  -0.0000512
   29  -0.0004688  -0.0005938   0.0002863  -0.0002122   0.0001095   0.0000855
   30  -0.0004901  -0.0005968   0.0002746  -0.0002164   0.0000368   0.0000613
   31   0.0003881   0.0000916  -0.0002018   0.0000599  -0.0000193   0.0000004
   32   0.0001278   0.0000892  -0.0001306   0.0000565  -0.0000613  -0.0000643
   33  -0.0001124   0.0002913  -0.0002028   0.0000989  -0.0000531  -0.0000485
   34  -0.0239101  -0.0176867   0.0171580  -0.0045962   0.0007150  -0.0007592
   35  -0.0505985   0.0193578  -0.0128146   0.0010110   0.0031189   0.0020881
   36   0.0493807  -0.0126102   0.0190269  -0.0010331   0.0020854   0.0032081
   37  -0.0528494   0.0222353  -0.0220367  -0.0008410   0.0006421  -0.0006618
   38   0.0219023  -0.0090666   0.0076932   0.0006316  -0.0003589  -0.0005617
   39  -0.0217668   0.0077184  -0.0089609  -0.0006153  -0.0005694  -0.0004025
   40   0.0010067  -0.0016924   0.0016636   0.0001431  -0.0000526   0.0000564
   41  -0.0009775  -0.0015122   0.0005354  -0.0000111  -0.0001038  -0.0001759
   42   0.0010107   0.0005184  -0.0014682   0.0000143  -0.0001776  -0.0001125
   43   0.0599494  -0.0159243   0.0158833  -0.0014832   0.0025522  -0.0025173
   44   0.0153747  -0.0232843   0.0303623   0.0022497   0.0013514   0.0039822
   45  -0.0147852   0.0302518  -0.0219825  -0.0022541   0.0039677   0.0014758
   46  -0.0015532  -0.0023076   0.0022089   0.0006413  -0.0005037   0.0004976
   47  -0.0025930   0.0013421   0.0039342   0.0004986  -0.0001784   0.0005117
   48   0.0024879   0.0039376   0.0015546  -0.0004848   0.0005037  -0.0001577
   49  -0.1501857   0.0821079  -0.0809305   0.0103305  -0.0105823   0.0104354
   50   0.0357170  -0.1772384   0.1149909   0.0107961  -0.0079384   0.0104183
   51  -0.0355201   0.1152414  -0.1733969  -0.0105006   0.0102671  -0.0074762
   52  -0.0381214   0.0013791  -0.0016858   0.0008888  -0.0003744   0.0003940
   53   0.0194237   0.0038004   0.0008580   0.0005074  -0.0006297  -0.0018887
   54  -0.0193737   0.0007470   0.0036675  -0.0004697  -0.0019016  -0.0007153
   55   0.6758138   0.0336491  -0.0293078  -0.1268966  -0.0913052   0.0885168
   56   0.0336491   0.4355718  -0.3079296  -0.0912280  -0.1569703   0.1204692
   57  -0.0293078  -0.3079296   0.4220479   0.0885363   0.1205241  -0.1502262
   58  -0.1268966  -0.0912280   0.0885363   0.1331477   0.0958535  -0.0929733
   59  -0.0913052  -0.1569703   0.1205241   0.0958535   0.1593370  -0.1327023
   60   0.0885168   0.1204692  -0.1502262  -0.0929733  -0.1327023   0.1520222
   61  -0.3232418  -0.0365065   0.0340874  -0.0116347   0.0020832  -0.0020462
   62   0.0104903  -0.0861677   0.0259176  -0.0191628   0.0028186  -0.0003607
   63  -0.0116371   0.0256344  -0.0848621   0.0186383  -0.0002391   0.0029021
   64  -0.0208912   0.0275895  -0.0271867   0.0008391   0.0008670  -0.0008325
   65   0.0101068  -0.0064184   0.0109981  -0.0003437  -0.0007560  -0.0017755
   66  -0.0101107   0.0111008  -0.0062059   0.0003600  -0.0017635  -0.0008431
           61          62          63          64          65          66
    1  -0.0225722  -0.0078839   0.0077013  -0.0017390   0.0019874  -0.0019745
    2  -0.0190353   0.0040746  -0.0007237  -0.0019317  -0.0017759  -0.0005146
    3   0.0185330  -0.0007621   0.0039867   0.0019056  -0.0005364  -0.0017741
    4  -0.0007856   0.0021189  -0.0023740   0.0004476  -0.0012012   0.0003148
    5   0.0020905  -0.0007379   0.0010414  -0.0008500  -0.0004141  -0.0003764
    6   0.0024160  -0.0010358  -0.0009536   0.0008943   0.0009664  -0.0005315
    7   0.0004618  -0.0008214  -0.0009090  -0.0000815   0.0000778  -0.0001452
    8  -0.0011916  -0.0003939  -0.0009684   0.0000775   0.0002830   0.0000019
    9  -0.0003305   0.0003757  -0.0005310   0.0001425   0.0000028   0.0003910
   10  -0.0006531   0.0004768  -0.0004610   0.0003502   0.0000872   0.0001372
   11   0.0004933   0.0002858  -0.0002955   0.0002133  -0.0001960   0.0001297
   12  -0.0007543   0.0005965  -0.0005921   0.0000893  -0.0002801   0.0000757
   13  -0.0001646   0.0002159  -0.0002110   0.0000578  -0.0000981   0.0000543
   14   0.0000515   0.0000631  -0.0000833  -0.0000020  -0.0000495   0.0000619
   15  -0.0000303  -0.0000415   0.0001093  -0.0000176   0.0000557  -0.0000606
   16   0.0002803  -0.0003827   0.0003761   0.0000003   0.0000515  -0.0000499
   17  -0.0001678   0.0000940  -0.0000506   0.0001147   0.0001163   0.0000225
   18   0.0001607  -0.0000366   0.0000974  -0.0001227   0.0000113   0.0001236
   19  -0.0003811   0.0004760  -0.0004619  -0.0000846  -0.0001608   0.0001587
   20  -0.0000087  -0.0000143   0.0000132  -0.0000129   0.0000092  -0.0000058
   21   0.0000119   0.0000101  -0.0000080   0.0000135  -0.0000041   0.0000068
   22  -0.0006508   0.0004573  -0.0004653   0.0003632  -0.0001239  -0.0001050
   23   0.0007421  -0.0005962   0.0006044  -0.0000881   0.0000847  -0.0002865
   24  -0.0004834  -0.0003203   0.0002814  -0.0002122   0.0001377  -0.0001969
   25  -0.0001594   0.0002154  -0.0002129   0.0000583  -0.0000558   0.0000976
   26   0.0000298   0.0001119  -0.0000378   0.0000176  -0.0000620   0.0000546
   27  -0.0000488  -0.0000862   0.0000647   0.0000012   0.0000628  -0.0000491
   28  -0.0007457   0.0024392  -0.0020857   0.0004448  -0.0003627   0.0012121
   29  -0.0023575  -0.0009766  -0.0010713  -0.0009127  -0.0005433   0.0009732
   30  -0.0020930   0.0010468  -0.0007242   0.0008508  -0.0003631  -0.0004165
   31   0.0004361   0.0009325   0.0009093  -0.0000928   0.0001544  -0.0000674
   32   0.0003366  -0.0005747   0.0003431  -0.0001539   0.0004047   0.0000144
   33   0.0012268  -0.0010152  -0.0004672  -0.0000651  -0.0000177   0.0002525
   34  -0.1712459  -0.0847383   0.0826076   0.0049280   0.0140167  -0.0137322
   35  -0.0404874  -0.1469718   0.0854697  -0.0017939  -0.0176767   0.0212190
   36   0.0394700   0.0853484  -0.1432732   0.0017681   0.0213351  -0.0168586
   37   0.0683078   0.0225594  -0.0216811  -0.0021364  -0.0038011   0.0036649
   38  -0.0231335  -0.0310621   0.0354164  -0.0007672   0.0026744   0.0014886
   39   0.0230189   0.0356899  -0.0295891   0.0007199   0.0014868   0.0026911
   40  -0.0020732   0.0007514  -0.0007800   0.0004022   0.0000533  -0.0000508
   41   0.0037663   0.0026019   0.0015271  -0.0000717  -0.0010727   0.0011217
   42  -0.0037446   0.0015080   0.0026865   0.0000702   0.0011155  -0.0010243
   43  -0.0534464  -0.0219641   0.0211761   0.0010466   0.0010157  -0.0009411
   44  -0.0222253  -0.0089598   0.0073537   0.0016803  -0.0015104   0.0005588
   45   0.0215038   0.0073820  -0.0084093  -0.0016348   0.0005381  -0.0015077
   46  -0.0008598  -0.0006208   0.0006088   0.0001441   0.0000138  -0.0000110
   47  -0.0006566  -0.0003619  -0.0005714   0.0000554  -0.0001067  -0.0001778
   48   0.0006270  -0.0005724  -0.0003831  -0.0000521  -0.0001791  -0.0001139
   49  -0.0315095   0.0189923  -0.0188285  -0.0019642  -0.0005514   0.0005001
   50   0.0643635   0.0191754  -0.0134366  -0.0036158   0.0040241   0.0004959
   51  -0.0632819  -0.0137216   0.0180654   0.0035061   0.0005451   0.0041022
   52   0.0038479   0.0018652  -0.0018391  -0.0014444   0.0007098  -0.0007002
   53  -0.0012726   0.0005704   0.0039604   0.0006617  -0.0002034   0.0001995
   54   0.0012700   0.0039823   0.0007233  -0.0006603   0.0002015  -0.0002056
   55  -0.3232418   0.0104903  -0.0116371  -0.0208912   0.0101068  -0.0101107
   56  -0.0365065  -0.0861677   0.0256344   0.0275895  -0.0064184   0.0111008
   57   0.0340874   0.0259176  -0.0848621  -0.0271867   0.0109981  -0.0062059
   58  -0.0116347  -0.0191628   0.0186383   0.0008391  -0.0003437   0.0003600
   59   0.0020832   0.0028186  -0.0002391   0.0008670  -0.0007560  -0.0017635
   60  -0.0020462  -0.0003607   0.0029021  -0.0008325  -0.0017755  -0.0008431
   61   0.6134436   0.0392034  -0.0360777  -0.0666480   0.0338845  -0.0334318
   62   0.0392034   0.3245836  -0.1970639   0.0343832  -0.0775609   0.0531603
   63  -0.0360777  -0.1970639   0.3167208  -0.0339980   0.0531768  -0.0758450
   64  -0.0666480   0.0343832  -0.0339980   0.0859989  -0.0554606   0.0548202
   65   0.0338845  -0.0775609   0.0531768  -0.0554606   0.1007497  -0.0874779
   66  -0.0334318   0.0531603  -0.0758450   0.0548202  -0.0874779   0.0979900
 **********************************************************************
 **                                                                  **
 **                       VIBRATIONAL ANALYSIS                       **
 **                       --------------------                       **
 **                                                                  **
 **        VIBRATIONAL FREQUENCIES (CM**-1) AND NORMAL MODES         **
 **     FORCE CONSTANTS (mDYN/ANGSTROM) AND REDUCED MASSES (AMU)     **
 **                  INFRARED INTENSITIES (KM/MOL)                   **
 **                                                                  **
 **********************************************************************


 Mode:                 1                      2                      3
 Frequency:        31.77                  33.32                  33.42
 Force Cnst:      0.0121                 0.0173                 0.0174
 Red. Mass:      20.4266                26.3956                26.4995
 IR Active:          YES                    YES                    YES
 IR Intens:        0.000                  0.013                  0.013
 Raman Active:       YES                    YES                    YES
               X      Y      Z        X      Y      Z        X      Y      Z
 C         -0.000 -0.002  0.018    0.000  0.072 -0.152    0.000 -0.138 -0.014
 C          0.009  0.103 -0.094   -0.046  0.078 -0.116   -0.085 -0.076  0.002
 Cl         0.021  0.244 -0.225   -0.104  0.167 -0.248   -0.193 -0.158  0.002
 C          0.009  0.108 -0.115   -0.046 -0.001  0.039   -0.087  0.062  0.009
 H          0.016  0.195 -0.206   -0.083 -0.017  0.085   -0.156  0.119  0.008
 C         -0.000  0.003 -0.018    0.002 -0.080  0.155    0.001  0.135  0.006
 Cl        -0.001  0.013 -0.051    0.004 -0.262  0.442    0.001  0.367 -0.024
 C         -0.009 -0.110  0.101    0.049 -0.033  0.071    0.089  0.048  0.022
 H         -0.017 -0.194  0.178    0.087 -0.075  0.141    0.157  0.094  0.030
 C         -0.009 -0.111  0.117    0.046  0.046 -0.086    0.085 -0.090  0.014
 Cl        -0.019 -0.259  0.273    0.104  0.092 -0.175    0.194 -0.190  0.031
 C         -0.000  0.005  0.019   -0.000  0.015 -0.136   -0.000 -0.153 -0.072
 C          0.007  0.110  0.119   -0.085  0.009 -0.066    0.048 -0.097 -0.057
 Cl         0.017  0.258  0.278   -0.192  0.023 -0.134    0.108 -0.202 -0.118
 C          0.008  0.107  0.103   -0.089  0.001  0.071    0.049  0.060  0.022
 H          0.014  0.189  0.181   -0.157  0.010  0.135    0.087  0.123  0.055
 C          0.000 -0.005 -0.019   -0.002 -0.006  0.134   -0.001  0.156  0.080
 Cl         0.000 -0.020 -0.053   -0.004  0.021  0.362   -0.002  0.446  0.262
 C         -0.008 -0.108 -0.117    0.086 -0.032  0.038   -0.049  0.050  0.011
 H         -0.014 -0.194 -0.210    0.154 -0.049  0.076   -0.088  0.105  0.036
 C         -0.008 -0.100 -0.095    0.084 -0.023 -0.098   -0.047 -0.107 -0.067
 Cl        -0.018 -0.237 -0.227    0.192 -0.054 -0.210   -0.108 -0.225 -0.143
 TransDip  -0.000 -0.000 -0.001   -0.000 -0.001  0.004    0.000  0.004  0.001

 Mode:                 4                      5                      6
 Frequency:        93.21                  93.38                 140.67
 Force Cnst:      0.1366                 0.1373                 0.3259
 Red. Mass:      26.6789                26.7153                27.9502
 IR Active:          YES                    YES                    YES
 IR Intens:        0.017                  0.017                  0.000
 Raman Active:       YES                    YES                    YES
               X      Y      Z        X      Y      Z        X      Y      Z
 C          0.000  0.020  0.221    0.000 -0.220 -0.034   -0.038 -0.003  0.000
 C          0.047  0.090  0.115   -0.049 -0.116 -0.098   -0.133  0.013  0.019
 Cl         0.151  0.374 -0.080   -0.159  0.070 -0.371   -0.390 -0.077 -0.081
 C          0.051  0.061  0.045   -0.054 -0.046 -0.064   -0.145  0.018  0.028
 H          0.094  0.102 -0.031   -0.100  0.029 -0.101   -0.113  0.006  0.014
 C         -0.001  0.023  0.042    0.001 -0.042 -0.025   -0.182 -0.005  0.005
 Cl        -0.002 -0.013 -0.051    0.001  0.051  0.019   -0.194  0.003 -0.002
 C         -0.053  0.061  0.046    0.055 -0.046 -0.064   -0.144 -0.030 -0.017
 H         -0.096  0.103 -0.030    0.100  0.028 -0.102   -0.111 -0.016 -0.004
 C         -0.047  0.090  0.116    0.050 -0.117 -0.098   -0.133 -0.022 -0.014
 Cl        -0.153  0.374 -0.079    0.157  0.068 -0.371   -0.382  0.076  0.075
 C         -0.000 -0.034  0.222    0.000 -0.220  0.020    0.037  0.003  0.001
 C          0.050 -0.097  0.118    0.047 -0.115  0.090    0.133  0.022 -0.014
 Cl         0.159 -0.371 -0.070    0.151  0.078  0.375    0.382 -0.078  0.074
 C          0.055 -0.063  0.048    0.052 -0.046  0.061    0.144  0.029 -0.017
 H          0.101 -0.101 -0.027    0.095  0.029  0.102    0.111  0.015 -0.005
 C          0.001 -0.025  0.043    0.001 -0.042  0.022    0.182  0.005  0.006
 Cl         0.002  0.018 -0.052    0.001  0.051 -0.013    0.194 -0.003 -0.002
 C         -0.053 -0.064  0.047   -0.051 -0.045  0.061    0.144 -0.016  0.029
 H         -0.098 -0.101 -0.029   -0.095  0.031  0.103    0.112 -0.004  0.016
 C         -0.049 -0.097  0.117   -0.047 -0.114  0.090    0.133 -0.012  0.020
 Cl        -0.158 -0.370 -0.070   -0.153  0.080  0.375    0.390  0.078 -0.080
 TransDip   0.000  0.000 -0.004    0.000  0.004  0.000    0.000  0.000  0.000

 Mode:                 7                      8                      9
 Frequency:       155.42                 155.52                 189.34
 Force Cnst:      0.1526                 0.1528                 0.5053
 Red. Mass:      10.7204                10.7228                23.9237
 IR Active:          YES                    YES                    YES
 IR Intens:        0.247                  0.250                  0.080
 Raman Active:       YES                    YES                    YES
               X      Y      Z        X      Y      Z        X      Y      Z
 C         -0.000 -0.024  0.072    0.000 -0.071  0.015   -0.000 -0.045  0.084
 C          0.005 -0.100  0.143   -0.004 -0.135  0.081   -0.004  0.009  0.037
 Cl         0.045  0.087 -0.009   -0.045  0.001 -0.086   -0.059  0.017 -0.000
 C          0.008 -0.209  0.225   -0.006 -0.205  0.181    0.003  0.053  0.005
 H          0.017 -0.201  0.210   -0.017 -0.191  0.175    0.001  0.078 -0.017
 C          0.000 -0.192  0.202    0.003 -0.183  0.167   -0.000  0.041  0.006
 Cl        -0.002  0.110 -0.130    0.001  0.120 -0.092   -0.001 -0.083 -0.053
 C         -0.007 -0.210  0.226    0.011 -0.205  0.182   -0.003  0.049  0.009
 H         -0.016 -0.203  0.212    0.021 -0.192  0.176   -0.001  0.071 -0.010
 C         -0.005 -0.100  0.144    0.007 -0.134  0.082    0.004  0.007  0.039
 Cl        -0.044  0.087 -0.010    0.054 -0.002 -0.089    0.062  0.016 -0.003
 C         -0.000 -0.015 -0.071   -0.000  0.071  0.024   -0.001 -0.108  0.127
 C         -0.005 -0.081 -0.135   -0.007  0.143  0.101   -0.025 -0.131  0.141
 Cl        -0.048  0.087  0.001   -0.050 -0.007 -0.089   -0.354 -0.045  0.035
 C         -0.008 -0.181 -0.207   -0.010  0.225  0.212    0.017 -0.167  0.172
 H         -0.019 -0.175 -0.193   -0.018  0.211  0.204    0.004 -0.171  0.183
 C          0.000 -0.166 -0.184   -0.003  0.201  0.193   -0.001 -0.143  0.130
 Cl        -0.002  0.091  0.121   -0.000 -0.129 -0.111    0.002  0.403 -0.387
 C          0.009 -0.180 -0.206    0.005  0.225  0.210   -0.020 -0.188  0.151
 H          0.019 -0.174 -0.191    0.015  0.210  0.202   -0.007 -0.207  0.147
 C          0.006 -0.081 -0.135    0.003  0.143  0.100    0.023 -0.141  0.131
 Cl         0.049  0.087 -0.000    0.040 -0.010 -0.086    0.352 -0.040  0.045
 TransDip   0.000 -0.016  0.001   -0.000  0.001  0.016   -0.000 -0.005  0.007

 Mode:                10                     11                     12
 Frequency:       189.38                 202.00                 204.26
 Force Cnst:      0.5062                 0.1128                 0.1137
 Red. Mass:      23.9570                 4.6929                 4.6240
 IR Active:          YES                    YES                    YES
 IR Intens:        0.080                  0.000                  0.000
 Raman Active:       YES                    YES                    YES
               X      Y      Z        X      Y      Z        X      Y      Z
 C         -0.001 -0.127 -0.108   -0.002 -0.000  0.001   -0.001  0.001  0.000
 C          0.022 -0.140 -0.132   -0.001 -0.076  0.076   -0.001 -0.080  0.081
 Cl         0.353 -0.038 -0.046    0.001  0.044 -0.039   -0.001  0.048 -0.045
 C         -0.020 -0.171 -0.168   -0.001 -0.162  0.161    0.000 -0.181  0.181
 H         -0.007 -0.181 -0.173    0.000 -0.278  0.277    0.001 -0.314  0.312
 C         -0.002 -0.131 -0.141   -0.002  0.001  0.001   -0.001  0.000  0.001
 Cl         0.003  0.390  0.401   -0.002 -0.002 -0.002   -0.002 -0.002 -0.002
 C          0.017 -0.156 -0.183   -0.002  0.164 -0.160   -0.002  0.182 -0.178
 H          0.004 -0.154 -0.200   -0.003  0.281 -0.275   -0.002  0.315 -0.309
 C         -0.025 -0.134 -0.139   -0.002  0.076 -0.074   -0.001  0.081 -0.079
 Cl        -0.354 -0.042 -0.038    0.005 -0.043  0.039    0.003 -0.047  0.046
 C         -0.001 -0.084 -0.045   -0.002 -0.000  0.001   -0.001  0.001 -0.000
 C         -0.005 -0.038  0.008   -0.001 -0.084 -0.084   -0.000  0.071  0.071
 Cl        -0.059  0.001  0.016    0.000  0.043  0.049    0.003 -0.041 -0.042
 C          0.002 -0.007  0.051   -0.001 -0.180 -0.182   -0.001  0.160  0.162
 H         -0.000  0.014  0.076    0.000 -0.309 -0.314   -0.002  0.277  0.281
 C         -0.001 -0.006  0.041   -0.002 -0.001  0.001    0.000  0.000 -0.001
 Cl         0.000  0.053 -0.082   -0.003  0.003 -0.003    0.000 -0.002  0.002
 C         -0.004 -0.009  0.050   -0.003  0.178  0.184    0.001 -0.159 -0.164
 H         -0.002  0.011  0.072   -0.003  0.307  0.316    0.001 -0.276 -0.284
 C          0.003 -0.039  0.008   -0.002  0.083  0.086    0.000 -0.070 -0.073
 Cl         0.062  0.003  0.016    0.006 -0.044 -0.049   -0.001  0.042  0.041
 TransDip  -0.000 -0.007 -0.005   -0.000 -0.000  0.000   -0.000  0.000 -0.000

 Mode:                13                     14                     15
 Frequency:       207.55                 245.39                 354.51
 Force Cnst:      0.6476                 0.8631                 0.7060
 Red. Mass:      25.5158                24.3284                 9.5344
 IR Active:          YES                    YES                    YES
 IR Intens:        0.237                  0.000                  0.031
 Raman Active:       YES                    YES                    YES
               X      Y      Z        X      Y      Z        X      Y      Z
 C         -0.173  0.000  0.001    0.056  0.001 -0.001   -0.000 -0.240  0.335
 C         -0.137  0.016  0.004    0.143 -0.048 -0.048    0.077 -0.168  0.179
 Cl         0.264  0.177  0.185   -0.091 -0.173 -0.175   -0.016 -0.038 -0.076
 C         -0.151  0.002 -0.027    0.181 -0.021 -0.018    0.065  0.077 -0.085
 H         -0.145  0.008 -0.040    0.110  0.008  0.014    0.100  0.181 -0.217
 C         -0.163  0.002 -0.000    0.273 -0.001  0.000   -0.000  0.116 -0.165
 Cl        -0.208 -0.002  0.001    0.375 -0.000 -0.004    0.002 -0.004  0.058
 C         -0.150  0.002  0.026    0.181  0.019  0.020   -0.067  0.077 -0.084
 H         -0.143 -0.004  0.039    0.110 -0.010 -0.010   -0.105  0.181 -0.216
[truncated: 40,895 more chars]
