# Supplementary material for: Quantum Chemical Investigation of Polychlorinated Dibenzodioxins, Dibenzofurans and Biphenyls: Relative Stability and Planarity Analysis
Source: Molecules. 2020 Dec 3;25(23):5697. doi: 10.3390/molecules25235697 (PMC7730433; doi:10.3390/molecules25235697)
Supplement: Supplementary file 1 [file molecules-25-05697-s001.zip › PCB/B3LYP/ClHClHClClHClHH.out]

                  Welcome to Q-Chem
     A Quantum Leap Into The Future Of Chemistry


 Q-Chem 5.2 (devel), Q-Chem, Inc., Pleasanton, CA (2019)

 Yihan Shao,  Zhengting Gan,  E. Epifanovsky,  A. T. B. Gilbert,  M. Wormit,  
 J. Kussmann,  A. W. Lange,  A. Behn,  Jia Deng,  Xintian Feng,  D. Ghosh,  
 M. Goldey,  P. R. Horn,  L. D. Jacobson,  I. Kaliman,  T. Kus,  A. Landau,  
 Jie Liu,  E. I. Proynov,  R. M. Richard,  R. P. Steele,  E. J. Sundstrom,  
 H. L. Woodcock III,  P. M. Zimmerman,  D. Zuev,  B. Albrecht,  E. Alguire,  
 S. A. Baeppler,  D. Barton,  Z. Benda,  Y. A. Bernard,  E. J. Berquist,  
 K. B. Bravaya,  H. Burton,  D. Casanova,  Chun-Min Chang,  Yunqing Chen,  
 A. Chien,  K. D. Closser,  M. P. Coons,  S. Coriani,  S. Dasgupta,  
 A. L. Dempwolff,  M. Diedenhofen,  Hainam Do,  R. G. Edgar,  Po-Tung Fang,  
 S. Faraji,  S. Fatehi,  Qingguo Feng,  K. D. Fenk,  J. Fosso-Tande,  
 J. Gayvert,  Qinghui Ge,  A. Ghysels,  G. Gidofalvi,  J. Gomes,  
 J. Gonthier,  A. Gunina,  D. Hait,  M. W. D. Hanson-Heine,  
 P. H. P. Harbach,  A. W. Hauser,  M. F. Herbst,  J. E. Herr,  
 E. G. Hohenstein,  Z. C. Holden,  Kerwin Hui,  B. C. Huynh,  T.-C. Jagau,  
 Hyunjun Ji,  B. Kaduk,  K. Khistyaev,  Jaehoon Kim,  P. Klunzinger,  K. Koh,  
 D. Kosenkov,  L. Koulias,  T. Kowalczyk,  C. M. Krauter,  A. Kunitsa,  
 Ka Un Lao,  A. Laurent,  K. V. Lawler,  Joonho Lee,  D. Lefrancois,  
 S. Lehtola,  D. S. Levine,  Yi-Pei Li,  You-Sheng Lin,  Fenglai Liu,  
 E. Livshits,  A. Luenser,  P. Manohar,  E. Mansoor,  S. F. Manzer,  
 Shan-Ping Mao,  Yuezhi Mao,  N. Mardirossian,  A. V. Marenich,  
 T. Markovich,  L. A. Martinez-Martinez,  S. A. Maurer,  N. J. Mayhall,  
 S. C. McKenzie,  J.-M. Mewes,  P. Morgante,  A. F. Morrison,  
 J. W. Mullinax,  K. Nanda,  T. S. Nguyen-Beck,  R. Olivares-Amaya,  
 J. A. Parkhill,  Zheng Pei,  T. M. Perrine,  F. Plasser,  P. Pokhilko,  
 S. Prager,  A. Prociuk,  E. Ramos,  D. R. Rehn,  F. Rob,  M. Scheurer,  
 M. Schneider,  N. Sergueev,  S. M. Sharada,  S. Sharma,  D. W. Small,  
 T. Stauch,  T. Stein,  Yu-Chuan Su,  A. J. W. Thom,  A. Tkatchenko,  
 T. Tsuchimochi,  N. M. Tubman,  L. Vogt,  M. L. Vidal,  O. Vydrov,  
 M. A. Watson,  J. Wenzel,  M. de Wergifosse,  T. A. Wesolowski,  A. White,  
 J. Witte,  A. Yamada,  Jun Yang,  K. Yao,  S. Yeganeh,  S. R. Yost,  
 Zhi-Qiang You,  A. Zech,  Igor Ying Zhang,  Xing Zhang,  Yan Zhao,  
 Ying Zhu,  B. R. Brooks,  G. K. L. Chan,  C. J. Cramer,  M. S. Gordon,  
 W. J. Hehre,  A. Klamt,  M. W. Schmidt,  C. D. Sherrill,  D. G. Truhlar,  
 A. Aspuru-Guzik,  R. Baer,  A. T. Bell,  N. A. Besley,  Jeng-Da Chai,  
 A. E. DePrince, III,  R. A. DiStasio Jr.,  A. Dreuw,  B. D. Dunietz,  
 T. R. Furlani,  Chao-Ping Hsu,  Yousung Jung,  Jing Kong,  D. S. Lambrecht,  
 WanZhen Liang,  C. Ochsenfeld,  V. A. Rassolov,  L. V. Slipchenko,  
 J. E. Subotnik,  T. Van Voorhis,  J. M. Herbert,  A. I. Krylov,  
 P. M. W. Gill,  M. Head-Gordon

 Contributors to earlier versions of Q-Chem not listed above: 
 R. D. Adamson,  B. Austin,  J. Baker,  G. J. O. Beran,  K. Brandhorst,  
 S. T. Brown,  E. F. C. Byrd,  A. K. Chakraborty,  C.-L. Cheng,  
 Siu Hung Chien,  D. M. Chipman,  D. L. Crittenden,  H. Dachsel,  
 R. J. Doerksen,  A. D. Dutoi,  L. Fusti-Molnar,  W. A. Goddard III,  
 A. Golubeva-Zadorozhnaya,  S. R. Gwaltney,  G. Hawkins,  A. Heyden,  
 S. Hirata,  G. Kedziora,  F. J. Keil,  C. Kelley,  Jihan Kim,  R. A. King,  
 R. Z. Khaliullin,  P. P. Korambath,  W. Kurlancheek,  A. M. Lee,  M. S. Lee,  
 S. V. Levchenko,  Ching Yeh Lin,  D. Liotard,  R. C. Lochan,  I. Lotan,  
 P. E. Maslen,  N. Nair,  D. P. O'Neill,  D. Neuhauser,  E. Neuscamman,  
 C. M. Oana,  R. Olson,  B. Peters,  R. Peverati,  P. A. Pieniazek,  
 Y. M. Rhee,  J. Ritchie,  M. A. Rohrdanz,  E. Rosta,  N. J. Russ,  
 H. F. Schaefer III,  N. E. Schultz,  N. Shenvi,  A. C. Simmonett,  A. Sodt,  
 D. Stuck,  K. S. Thanthiriwatte,  V. Vanovschi,  Tao Wang,  A. Warshel,  
 C. F. Williams,  Q. Wu,  X. Xu,  W. Zhang

 Please cite Q-Chem as follows:
 Y. Shao et al., Mol. Phys. 113, 184-215 (2015)
 DOI: 10.1080/00268976.2014.952696

 Q-Chem 5.2.1 for Intel X86 EM64T Linux

 Parts of Q-Chem use Armadillo 8.300.2 (Tropical Shenanigans).
 http://arma.sourceforge.net/

 Q-Chem begins on Wed Jan 15 20:20:13 2020  

Host: 
0

     Scratch files written to /scratch/taweetham/qchem26033//
NAlpha2: 162
NElect   162
Mult     1

 Q-Chem warning in module libgen/rem_setup.C, line 2168:

 Setting Thresh to 1e-14


Checking the input file for inconsistencies... 	...done.

--------------------------------------------------------------
User input:
--------------------------------------------------------------
$MOLECULE
0 1
C 
C  1 1.394960
Cl  2 CCl 1 119.528007
C  2 1.386606 1 120.846377 3 178.766605 0
H  4 CH 2 119.698148 1 -179.612229 0
C  4 1.387279 2 120.235871 1 -0.083363 0
Cl  6 CCl 4 120.254637 2 -179.958574 0
C  6 1.387279 4 119.490737 2 0.041992 0
H  8 CH 6 120.064298 4 179.568218 0
C  8 1.386606 6 120.235863 4 0.041336 0
Cl  10 CCl 8 119.614146 6 178.681836 0
C  1 1.488550 2 120.827489 3 1.275929 0
C  12 1.394960 1 120.827496 2 44.635695 0
Cl  13 CCl 12 119.528011 1 1.275194 0
C  13 1.386606 12 120.846392 1 -179.957497 0
H  15 CH 13 119.698155 12 -179.612829 0
C  15 1.387278 13 120.235860 12 -0.083872 0
Cl  17 CCl 15 120.254633 13 -179.958492 0
C  17 1.387279 15 119.490737 13 0.041666 0
H  19 CH 17 120.064293 15 179.568399 0
C  19 1.386606 17 120.235874 15 0.041790 0
H  21 CH 19 119.614152 17 178.681599 0

CH=1.08273
CCl=1.75400
$END

$REM
   JOB_TYPE	OPTIMIZATION
   BASIS	6-311++G**
   METHOD	B3LYP
   SYM_IGNORE	TRUE
   SCF_GUESS_ALWAYS     TRUE
   SYM_IGNORE   TRUE
   S2THRESH     15
   THRESH       15
$END

--------------------------------------------------------------
 ----------------------------------------------------------------
             Standard Nuclear Orientation (Angstroms)
    I     Atom           X                Y                Z
 ----------------------------------------------------------------
    1      C       0.0000000000     0.0000000000     0.0000000000
    2      C       0.0000000000     0.0000000000     1.3949600000
    3      Cl      1.5261815140     0.0000000000     2.2594170471
    4      C      -1.1901880373     0.0256249026     2.1059255403
    5      H      -1.1683702292     0.0315218534     3.1884196336
    6      C      -2.4041742747     0.0535064326     1.4351028665
    7      Cl     -3.9099833729     0.0870232313     2.3339530118
    8      C      -2.4180259722     0.0546630380     0.0478935036
    9      H      -3.3603520375     0.0692493833    -0.4851290834
   10      C      -1.2274122092     0.0272853135    -0.6622934626
   11      Cl     -1.2645630159    -0.0058824468    -2.4155862839
   12      C       1.2779219872    -0.0284629571    -0.7628147595
   13      C       2.3095886281    -0.8932703637    -0.3971844912
   14      Cl      2.0841394724    -1.9836059182     0.9581225060
   15      C       3.5004827568    -0.9194878930    -1.1069450245
   16      H       4.2865586447    -1.6026019117    -0.8107285686
   17      C       3.6821124948    -0.0819958503    -2.1978886372
   18      Cl      5.1879324501    -0.1155248115    -3.0967201401
   19      C       2.6636000698     0.7822218600    -2.5724593424
   20      H       2.7980411655     1.4448431951    -3.4181323354
   21      C       1.4736782845     0.8090230106    -1.8610916159
   22      H       0.6936781770     1.5025559907    -2.1490431582
 ----------------------------------------------------------------
 Nuclear Repulsion Energy =        1761.43739814 hartrees
 There are       81 alpha and       81 beta electrons
 Requested basis set is 6-311++G(d,p)
 There are 162 shells and 449 basis functions

 Total QAlloc Memory Limit   2000 MB
 Mega-Array Size       188 MB
 MEM_STATIC part       192 MB
 A cutoff of  1.0D-15 yielded  10227 shell pairs
 There are     85116 function pairs (     91513 Cartesian)
 Smallest overlap matrix eigenvalue = 2.68E-07
 Linear dependence detected in AO basis
 Number of orthogonalized atomic orbitals = 444
 Maximum deviation from orthogonality = 7.096E-10

 Scale SEOQF with 1.000000e-02/1.000000e-01/1.000000e-01

 Standard Electronic Orientation quadrupole field applied
 Nucleus-field energy     =    -0.0000000575 hartrees
 Guess from superposition of atomic densities
 Warning:  Energy on first SCF cycle will be non-variational
 SAD guess density has 162.000000 electrons

 -----------------------------------------------------------------------
  General SCF calculation program by
  Eric Jon Sundstrom, Paul Horn, Yuezhi Mao, Dmitri Zuev, Alec White,
  David Stuck, Shaama M.S., Shane Yost, Joonho Lee, David Small,
  Daniel Levine, Susi Lehtola, Hugh Burton, Evgeny Epifanovsky,
  Bang C. Huynh
 -----------------------------------------------------------------------
 Exchange:     0.2000 Hartree-Fock + 0.0800 Slater + 0.7200 B88
 Correlation:  0.1900 VWN1RPA + 0.8100 LYP
 Using SG-1 standard quadrature grid
 A restricted SCF calculation will be
 performed using DIIS
 SCF converges when DIIS error is below 1.0e-08
 ---------------------------------------
  Cycle       Energy         DIIS error
 ---------------------------------------
    1   -2765.6992103679      2.97e-02  
    2   -2761.2985588891      2.50e-03  
    3   -2761.2057128181      3.08e-03  
    4   -2761.4510159109      4.91e-04  
    5   -2761.4561115752      2.30e-04  
    6   -2761.4572774412      9.95e-05  
    7   -2761.4575198680      2.58e-05  
    8   -2761.4575337511      1.03e-05  
    9   -2761.4575362040      3.23e-06  
   10   -2761.4575364533      1.09e-06  
   11   -2761.4575364803      3.27e-07  
   12   -2761.4575364827      1.34e-07  
   13   -2761.4575364832      5.09e-08  
   14   -2761.4575364832      1.12e-08  
   15   -2761.4575364832      4.06e-09  Convergence criterion met
 ---------------------------------------
 SCF time:   CPU 669.28s  wall 670.00s 
 SCF   energy in the final basis set =    -2761.4575364832
 Total energy in the final basis set =    -2761.4575364832

 --------------------------------------------------------------

                    Orbital Energies (a.u.)
 --------------------------------------------------------------

 Alpha MOs
 -- Occupied --
********-101.5774-101.5701-101.5653-101.5609 -10.2722 -10.2699 -10.2698
-10.2617 -10.2603 -10.2319 -10.2220 -10.2177 -10.2170 -10.2100 -10.2084
-10.2047  -9.4928  -9.4918  -9.4845  -9.4824  -9.4781  -7.2573  -7.2566
 -7.2492  -7.2477  -7.2471  -7.2468  -7.2466  -7.2461  -7.2424  -7.2394
 -7.2390  -7.2370  -7.2364  -7.2326  -7.2322  -0.9545  -0.9270  -0.9087
 -0.9010  -0.8809  -0.8536  -0.8347  -0.7979  -0.7718  -0.7665  -0.7385
 -0.6548  -0.6473  -0.6327  -0.6105  -0.5608  -0.5397  -0.5204  -0.5076
 -0.4942  -0.4823  -0.4675  -0.4629  -0.4599  -0.4498  -0.4410  -0.4280
 -0.4159  -0.4096  -0.3971  -0.3961  -0.3869  -0.3770  -0.3547  -0.3441
 -0.3390  -0.3327  -0.3300  -0.3287  -0.2941  -0.2918  -0.2820  -0.2568
 -0.2469
 -- Virtual --
 -0.0707  -0.0552  -0.0460  -0.0332  -0.0245  -0.0165  -0.0094   0.0019
  0.0050   0.0106   0.0109   0.0149   0.0197   0.0266   0.0388   0.0442
  0.0491   0.0544   0.0580   0.0619   0.0655   0.0749   0.0778   0.0830
  0.0840   0.0886   0.0935   0.0959   0.0991   0.1000   0.1042   0.1090
  0.1114   0.1143   0.1169   0.1197   0.1205   0.1238   0.1253   0.1294
  0.1309   0.1342   0.1364   0.1385   0.1441   0.1459   0.1488   0.1558
  0.1586   0.1660   0.1692   0.1735   0.1804   0.1826   0.1933   0.1960
  0.1996   0.2004   0.2058   0.2113   0.2150   0.2177   0.2196   0.2288
  0.2311   0.2328   0.2397   0.2453   0.2485   0.2503   0.2538   0.2582
  0.2632   0.2647   0.2659   0.2710   0.2750   0.2774   0.2814   0.2911
  0.2965   0.3006   0.3020   0.3043   0.3113   0.3177   0.3205   0.3229
  0.3290   0.3353   0.3550   0.3687   0.3813   0.3873   0.4021   0.4149
  0.4221   0.4468   0.4482   0.4528   0.4577   0.4591   0.4651   0.4752
  0.4762   0.4882   0.4941   0.4992   0.5129   0.5195   0.5293   0.5330
  0.5479   0.5508   0.5541   0.5582   0.5591   0.5675   0.5820   0.5854
  0.5905   0.5982   0.6018   0.6068   0.6164   0.6205   0.6247   0.6268
  0.6312   0.6460   0.6594   0.6676   0.6741   0.6789   0.6909   0.6933
  0.6995   0.7159   0.7267   0.7398   0.7434   0.7686   0.7755   0.7916
  0.8075   0.8102   0.8186   0.8274   0.8325   0.8396   0.8412   0.8427
  0.8493   0.8510   0.8554   0.8559   0.8580   0.8635   0.8699   0.8795
  0.8897   0.8940   0.8976   0.9160   0.9172   0.9184   0.9259   0.9288
  0.9386   0.9432   0.9470   0.9535   0.9585   0.9640   0.9759   0.9840
  0.9956   0.9992   1.0014   1.0231   1.0413   1.0416   1.0644   1.0711
  1.0804   1.0987   1.1184   1.1240   1.1432   1.1739   1.1845   1.1960
  1.2081   1.2294   1.2309   1.2621   1.2627   1.2675   1.2817   1.2942
  1.3079   1.3274   1.3325   1.3488   1.3576   1.3713   1.4362   1.4633
  1.4956   1.5114   1.5195   1.5406   1.5526   1.5600   1.5710   1.5849
  1.5952   1.6042   1.6084   1.6156   1.6752   1.6836   1.6876   1.6935
  1.7189   1.7574   1.7857   1.7990   1.8331   1.8586   1.8646   1.8797
  1.8867   1.9011   1.9033   1.9357   1.9438   1.9533   1.9543   1.9634
  1.9771   1.9835   2.0039   2.0608   2.0671   2.0731   2.0770   2.0936
  2.1304   2.1551   2.2017   2.2130   2.2244   2.2480   2.2617   2.2724
  2.2840   2.3032   2.3228   2.3341   2.3545   2.3676   2.3934   2.4083
  2.4318   2.4450   2.4619   2.4837   2.5240   2.5350   2.5356   2.5392
  2.5612   2.5728   2.5789   2.6030   2.6137   2.6532   2.6553   2.6712
  2.6942   2.7206   2.7253   2.7334   2.7350   2.7480   2.7547   2.7622
  2.7806   2.7991   2.8104   2.8297   2.8420   2.8622   2.8851   2.9174
  2.9438   2.9677   3.0729   3.0756   3.0855   3.1478   3.1560   3.1703
  3.2016   3.2380   3.2511   3.2675   3.3486   3.3517   3.4052   3.4701
  3.5440   3.5709   3.6344   3.7172   3.7703   3.8128   3.8520   3.9816
  4.0622   4.0768   4.1341   4.4058   4.8122   4.8332   9.7626   9.7726
  9.8107   9.8326   9.8591  23.3753  23.5548  23.8579  23.8590  23.8698
 23.9259  23.9786  24.0490  24.0610  24.0706  24.1133  24.1534  25.7225
 25.8123  25.8202  25.9204  26.0798  26.1085  26.1384  26.2767  26.3879
 26.5355  26.6061  26.6178  26.6607  26.8371  26.8730 215.7553 215.7646
215.8132 215.8336 215.8796
 --------------------------------------------------------------

          Ground-State Mulliken Net Atomic Charges

     Atom                 Charge (a.u.)
  ----------------------------------------
      1 C                    -0.475088
      2 C                    -0.134417
      3 Cl                    0.471641
      4 C                    -0.226053
      5 H                     0.227078
      6 C                     0.041796
      7 Cl                    0.470238
      8 C                    -0.465261
      9 H                     0.228317
     10 C                    -0.248851
     11 Cl                    0.511235
     12 C                     0.008626
     13 C                    -0.360017
     14 Cl                    0.435086
     15 C                    -0.716451
     16 H                     0.220021
     17 C                     0.065799
     18 Cl                    0.470050
     19 C                    -0.363049
     20 H                     0.202391
     21 C                    -0.532618
     22 H                     0.169525
  ----------------------------------------
  Sum of atomic charges =     0.000000

 -----------------------------------------------------------------
                    Cartesian Multipole Moments
 -----------------------------------------------------------------
    Charge (ESU x 10^10)
                 0.0000
    Dipole Moment (Debye)
         X      -0.7907      Y       0.8418      Z      -0.3152
       Tot       1.1972
    Quadrupole Moments (Debye-Ang)
        XX    -135.6081     XY      -0.1446     YY    -134.1255
        XZ       2.1017     YZ      -4.1657     ZZ    -130.8509
    Octopole Moments (Debye-Ang^2)
       XXX    -285.5365    XXY      18.6332    XYY     -88.5183
       YYY      82.8593    XXZ      35.2698    XYZ      -5.4458
       YYZ      21.5476    XZZ     -94.8240    YZZ      33.0559
       ZZZ      83.8556
    Hexadecapole Moments (Debye-Ang^3)
      XXXX   -6029.8788   XXXY     195.1210   XXYY   -1105.9833
      XYYY     250.9983   YYYY    -593.8629   XXXZ    1227.8872
      XXYZ      24.6083   XYYZ     376.3465   YYYZ      79.6489
      XXZZ   -1559.4828   XYZZ      99.4946   YYZZ    -609.5835
      XZZZ    1141.0852   YZZZ      41.6970   ZZZZ   -3077.6133
 -----------------------------------------------------------------
 Calculating analytic gradient of the SCF energy
 Gradient of SCF Energy
            1           2           3           4           5           6
    1  -0.0225161   0.0028985   0.0320996   0.0013885  -0.0002680  -0.0075769
    2  -0.0008635  -0.0042226  -0.0742855   0.0001352  -0.0001363   0.0004472
    3   0.0135649  -0.0039572  -0.0483631  -0.0163465   0.0002986   0.0023133
            7           8           9          10          11          12
    1  -0.0027912   0.0137552  -0.0004171   0.0031262   0.0155596   0.0118932
    2   0.0000391  -0.0001753   0.0001299  -0.0006232   0.0049780   0.0004831
    3   0.0019268   0.0099559  -0.0000666  -0.0065238   0.0004250  -0.0101360
           13          14          15          16          17          18
    1   0.0003403  -0.0271509  -0.0128567   0.0004790   0.0043811   0.0014518
    2   0.0041920   0.0715839   0.0085634   0.0000076   0.0015599   0.0004632
    3   0.0021974   0.0552944  -0.0024058  -0.0000723  -0.0040366  -0.0012979
           19          20          21          22
    1   0.0011497  -0.0005745  -0.0093421  -0.0050293
    2  -0.0086350  -0.0000427  -0.0036194   0.0000208
    3   0.0077901   0.0000436   0.0002540  -0.0008584
 Max gradient component =       7.429E-02
 RMS gradient           =       1.754E-02
 Gradient time:  CPU 226.64 s  wall 226.67 s
 Geometry Optimization Parameters
   NAtoms,    NIC,     NZ,  NCons,   NDum,   NFix, NCnnct, MaxDiis
       22     163      22       0       0       0       0       0


** GEOMETRY OPTIMIZATION IN DELOCALIZED INTERNAL COORDINATES **
   Searching for a Minimum

   Optimization Cycle:   1

                       Coordinates (Angstroms)
     ATOM                X               Y               Z
      1  C         0.0000000000    0.0000000000    0.0000000000
      2  C         0.0000000000    0.0000000000    1.3949600000
      3  Cl        1.5261815140    0.0000000000    2.2594170471
      4  C        -1.1901880373    0.0256249026    2.1059255403
      5  H        -1.1683702292    0.0315218534    3.1884196336
      6  C        -2.4041742747    0.0535064326    1.4351028665
      7  Cl       -3.9099833729    0.0870232313    2.3339530118
      8  C        -2.4180259722    0.0546630380    0.0478935036
      9  H        -3.3603520375    0.0692493833   -0.4851290834
     10  C        -1.2274122092    0.0272853135   -0.6622934626
     11  Cl       -1.2645630159   -0.0058824468   -2.4155862839
     12  C         1.2779219872   -0.0284629571   -0.7628147595
     13  C         2.3095886281   -0.8932703637   -0.3971844912
     14  Cl        2.0841394724   -1.9836059182    0.9581225060
     15  C         3.5004827568   -0.9194878930   -1.1069450245
     16  H         4.2865586447   -1.6026019117   -0.8107285686
     17  C         3.6821124948   -0.0819958503   -2.1978886372
     18  Cl        5.1879324501   -0.1155248115   -3.0967201401
     19  C         2.6636000698    0.7822218600   -2.5724593424
     20  H         2.7980411655    1.4448431951   -3.4181323354
     21  C         1.4736782845    0.8090230106   -1.8610916159
     22  H         0.6936781770    1.5025559907   -2.1490431582
   Point Group: c1    Number of degrees of freedom:    60


   Energy is  -2761.457536483


 Attempting to generate delocalized internal coordinates
 Initial Hessian constructed with Jon Baker's OPTIMIZE code

 60 Hessian modes will be used to form the next step
  Hessian Eigenvalues:
     0.016296    0.017711    0.019512    0.020643    0.020929    0.022944
     0.023585    0.023588    0.023834    0.023846    0.024090    0.024090
     0.024114    0.024114    0.024135    0.024135    0.024142    0.024142
     0.064489    0.103828    0.159965    0.159994    0.159995    0.159995
     0.159996    0.215261    0.224240    0.229979    0.234893    0.235638
     0.237094    0.246747    0.249943    0.249990    0.250000    0.250000
     0.250000    0.289127    0.292798    0.301033    0.301033    0.301033
     0.328598    0.356665    0.356665    0.356665    0.356665    0.356665
     0.412563    0.417587    0.429753    0.431535    0.461309    0.462603
     0.471098    0.471218    0.478202    0.478203    0.479142    0.479142

 Minimum search - taking simple RFO step
 Searching for Lamda that Minimizes Along All modes
 Value Taken    Lamda =  -0.06584425
 Calculated Step too Large.  Step scaled by  0.493206
 Step Taken.  Stepsize is  0.300000

                             Maximum     Tolerance    Cnvgd?
         Gradient           0.076821      0.000300      NO
         Displacement       0.218665      0.001200      NO
         Energy change     *********      0.000001      NO


 New Cartesian Coordinates Obtained by Inverse Iteration

 Displacement from previous Coordinates is:  0.531919
 ----------------------------------------------------------------
             Standard Nuclear Orientation (Angstroms)
    I     Atom           X                Y                Z
 ----------------------------------------------------------------
    1      C      -0.0084592838    -0.0002902972    -0.0193821115
    2      C      -0.0176092254     0.0273076033     1.3848072689
    3      Cl      1.4905414605     0.0515839884     2.2661155174
    4      C      -1.1989155361     0.0575662606     2.1121396660
    5      H      -1.1661627792     0.0845874689     3.1938594964
    6      C      -2.4147006463     0.0626376566     1.4485704464
    7      Cl     -3.9109153121     0.0998816035     2.3585323515
    8      C      -2.4466082031     0.0328748992     0.0626941973
    9      H      -3.3949744655     0.0220329711    -0.4590806491
   10      C      -1.2625398851     0.0010563418    -0.6604115811
   11      Cl     -1.3987721135    -0.1033097928    -2.4065984173
   12      C       1.2830417355    -0.0339472078    -0.7765953001
   13      C       2.3156303103    -0.9176705148    -0.4311603474
   14      Cl      2.0987734371    -2.0367330289     0.8935037472
   15      C       3.5154428257    -0.9430528750    -1.1295246751
   16      H       4.2915590366    -1.6411027888    -0.8427611857
   17      C       3.7102372408    -0.0792193453    -2.1964381332
   18      Cl      5.2230072363    -0.1078297353    -3.0810159296
   19      C       2.7074225531     0.8101026169    -2.5587944027
   20      H       2.8594005023     1.4946849132    -3.3838632306
   21      C       1.5122849692     0.8292813045    -1.8548035665
   22      H       0.7531626387     1.5462440166    -2.1320159552
 ----------------------------------------------------------------
 Nuclear Repulsion Energy =        1749.55047009 hartrees
 There are       81 alpha and       81 beta electrons
 Applying Cartesian multipole field
    Component          Value
    ---------          -----
     (2,0,0)        1.00000E-12
     (0,2,0)        2.00000E-11
     (0,0,2)       -3.00000E-11
 Nucleus-field energy     =    -0.0000000568 hartrees
 Requested basis set is 6-311++G(d,p)
 There are 162 shells and 449 basis functions
 A cutoff of  1.0D-15 yielded  10192 shell pairs
 There are     84826 function pairs (     91204 Cartesian)
 Smallest overlap matrix eigenvalue = 2.89E-07
 Linear dependence detected in AO basis
 Number of orthogonalized atomic orbitals = 444
 Maximum deviation from orthogonality = 2.132E-10
 Guess from superposition of atomic densities
 Warning:  Energy on first SCF cycle will be non-variational
 SAD guess density has 162.000000 electrons

 -----------------------------------------------------------------------
  General SCF calculation program by
  Eric Jon Sundstrom, Paul Horn, Yuezhi Mao, Dmitri Zuev, Alec White,
  David Stuck, Shaama M.S., Shane Yost, Joonho Lee, David Small,
  Daniel Levine, Susi Lehtola, Hugh Burton, Evgeny Epifanovsky,
  Bang C. Huynh
 -----------------------------------------------------------------------
 Exchange:     0.2000 Hartree-Fock + 0.0800 Slater + 0.7200 B88
 Correlation:  0.1900 VWN1RPA + 0.8100 LYP
 Using SG-1 standard quadrature grid
 A restricted SCF calculation will be
 performed using DIIS
 SCF converges when DIIS error is below 1.0e-08
 ---------------------------------------
  Cycle       Energy         DIIS error
 ---------------------------------------
    1   -2765.6073856710      2.95e-02  
    2   -2761.3278164478      2.47e-03  
    3   -2761.2420215438      3.02e-03  
    4   -2761.4763037763      4.78e-04  
    5   -2761.4811772394      2.20e-04  
    6   -2761.4822403517      9.57e-05  
    7   -2761.4824659223      2.13e-05  
    8   -2761.4824746512      8.93e-06  
    9   -2761.4824765853      2.40e-06  
   10   -2761.4824767130      1.06e-06  
   11   -2761.4824767391      2.97e-07  
   12   -2761.4824767412      1.37e-07  
   13   -2761.4824767412      4.72e-08  
   14   -2761.4824767416      1.09e-08  
   15   -2761.4824767415      4.23e-09  Convergence criterion met
 ---------------------------------------
 SCF time:   CPU 681.95s  wall 682.00s 
 SCF   energy in the final basis set =    -2761.4824767415
 Total energy in the final basis set =    -2761.4824767415

 --------------------------------------------------------------

                    Orbital Energies (a.u.)
 --------------------------------------------------------------

 Alpha MOs
 -- Occupied --
********-101.5768-101.5702-101.5660-101.5618 -10.2740 -10.2708 -10.2692
-10.2632 -10.2609 -10.2363 -10.2257 -10.2168 -10.2163 -10.2108 -10.2101
-10.2058  -9.4922  -9.4913  -9.4847  -9.4827  -9.4786  -7.2567  -7.2560
 -7.2494  -7.2472  -7.2470  -7.2465  -7.2461  -7.2456  -7.2430  -7.2396
 -7.2391  -7.2373  -7.2367  -7.2332  -7.2327  -0.9507  -0.9268  -0.9058
 -0.8999  -0.8837  -0.8521  -0.8339  -0.7972  -0.7706  -0.7654  -0.7383
 -0.6536  -0.6450  -0.6316  -0.6111  -0.5604  -0.5383  -0.5203  -0.5082
 -0.4937  -0.4822  -0.4657  -0.4630  -0.4586  -0.4480  -0.4380  -0.4277
 -0.4118  -0.4098  -0.3974  -0.3948  -0.3863  -0.3774  -0.3519  -0.3440
 -0.3380  -0.3323  -0.3315  -0.3288  -0.2993  -0.2912  -0.2805  -0.2585
 -0.2558
 -- Virtual --
 -0.0713  -0.0552  -0.0460  -0.0320  -0.0268  -0.0156  -0.0090   0.0022
  0.0063   0.0109   0.0117   0.0152   0.0197   0.0267   0.0391   0.0438
  0.0487   0.0536   0.0583   0.0621   0.0648   0.0749   0.0773   0.0834
  0.0844   0.0885   0.0936   0.0968   0.0989   0.1000   0.1035   0.1095
  0.1113   0.1139   0.1162   0.1193   0.1201   0.1229   0.1251   0.1291
  0.1307   0.1336   0.1360   0.1370   0.1428   0.1459   0.1474   0.1555
  0.1595   0.1654   0.1680   0.1732   0.1795   0.1803   0.1915   0.1936
  0.1990   0.1994   0.2035   0.2103   0.2126   0.2165   0.2203   0.2292
  0.2314   0.2332   0.2358   0.2465   0.2471   0.2496   0.2514   0.2588
  0.2622   0.2644   0.2654   0.2707   0.2749   0.2761   0.2805   0.2900
  0.2956   0.2991   0.3009   0.3021   0.3084   0.3161   0.3183   0.3206
  0.3312   0.3370   0.3542   0.3663   0.3808   0.3869   0.4023   0.4151
  0.4219   0.4483   0.4485   0.4511   0.4561   0.4594   0.4662   0.4748
  0.4771   0.4891   0.4946   0.5022   0.5118   0.5197   0.5261   0.5296
  0.5456   0.5514   0.5559   0.5570   0.5581   0.5680   0.5804   0.5812
  0.5861   0.5989   0.6010   0.6078   0.6109   0.6147   0.6237   0.6260
  0.6340   0.6445   0.6594   0.6667   0.6753   0.6806   0.6914   0.6956
  0.7008   0.7149   0.7226   0.7335   0.7379   0.7785   0.7912   0.7984
  0.8122   0.8151   0.8154   0.8298   0.8342   0.8390   0.8414   0.8423
  0.8487   0.8528   0.8551   0.8559   0.8594   0.8629   0.8723   0.8813
  0.8867   0.8921   0.9013   0.9149   0.9165   0.9174   0.9220   0.9295
  0.9368   0.9402   0.9422   0.9530   0.9567   0.9620   0.9763   0.9841
  0.9871   0.9958   0.9973   1.0145   1.0313   1.0342   1.0618   1.0659
  1.0707   1.0906   1.1107   1.1195   1.1327   1.1737   1.1851   1.1939
  1.2050   1.2261   1.2298   1.2484   1.2579   1.2627   1.2787   1.2947
  1.3085   1.3222   1.3307   1.3422   1.3496   1.3741   1.4363   1.4594
  1.4913   1.5094   1.5163   1.5393   1.5452   1.5573   1.5665   1.5760
  1.5858   1.6008   1.6053   1.6124   1.6727   1.6802   1.6862   1.6928
  1.7178   1.7571   1.7854   1.7937   1.8288   1.8576   1.8634   1.8715
  1.8869   1.9004   1.9028   1.9289   1.9411   1.9487   1.9497   1.9559
  1.9719   1.9818   2.0016   2.0575   2.0628   2.0691   2.0740   2.0924
  2.1271   2.1447   2.2033   2.2246   2.2258   2.2582   2.2629   2.2710
  2.2809   2.3008   2.3190   2.3316   2.3558   2.3668   2.3807   2.4039
  2.4257   2.4493   2.4539   2.4760   2.5236   2.5287   2.5354   2.5370
  2.5543   2.5652   2.5737   2.5983   2.6118   2.6462   2.6534   2.6720
  2.6887   2.7172   2.7191   2.7275   2.7316   2.7455   2.7539   2.7585
  2.7803   2.7950   2.8063   2.8259   2.8359   2.8564   2.8788   2.9075
  2.9330   2.9650   3.0651   3.0686   3.0790   3.1373   3.1472   3.1586
  3.1933   3.2266   3.2448   3.2579   3.3417   3.3430   3.4001   3.4617
  3.5355   3.5676   3.6313   3.7115   3.7657   3.8075   3.8439   3.9697
  4.0597   4.0780   4.1312   4.4057   4.8020   4.8284   9.7594   9.7722
  9.8028   9.8084   9.8631  23.3782  23.5459  23.8416  23.8563  23.8651
 23.9101  23.9571  24.0385  24.0475  24.0665  24.1100  24.1455  25.8005
 25.8134  25.8206  25.9083  26.0753  26.1137  26.1338  26.2530  26.3657
 26.4307  26.6028  26.6128  26.6367  26.8073  26.8301 215.7519 215.7640
215.8018 215.8073 215.8802
 --------------------------------------------------------------

          Ground-State Mulliken Net Atomic Charges

     Atom                 Charge (a.u.)
  ----------------------------------------
      1 C                    -0.411952
      2 C                    -0.252542
      3 Cl                    0.455063
      4 C                    -0.135265
      5 H                     0.227575
      6 C                     0.081274
      7 Cl                    0.461706
      8 C                    -0.613873
      9 H                     0.227818
     10 C                    -0.146633
     11 Cl                    0.491282
     12 C                     0.092055
     13 C                    -0.410474
     14 Cl                    0.413549
     15 C                    -0.690165
     16 H                     0.222820
     17 C                     0.055756
     18 Cl                    0.468650
     19 C                    -0.378357
     20 H                     0.201700
     21 C                    -0.527511
     22 H                     0.167525
  ----------------------------------------
  Sum of atomic charges =     0.000000

 -----------------------------------------------------------------
                    Cartesian Multipole Moments
 -----------------------------------------------------------------
    Charge (ESU x 10^10)
                -0.0000
    Dipole Moment (Debye)
         X      -0.7111      Y       0.8829      Z      -0.3001
       Tot       1.1727
    Quadrupole Moments (Debye-Ang)
        XX    -135.4460     XY      -0.0706     YY    -133.7188
        XZ       1.8600     YZ      -3.9231     ZZ    -131.0683
    Octopole Moments (Debye-Ang^2)
       XXX    -281.6617    XXY      18.9393    XYY     -85.7691
       YYY      84.8975    XXZ      34.1213    XYZ      -5.5580
       YYZ      21.4231    XZZ     -93.4190    YZZ      34.7897
       ZZZ      86.4128
    Hexadecapole Moments (Debye-Ang^3)
      XXXX   -6119.0105   XXXY     191.3852   XXYY   -1120.3839
      XYYY     245.4630   YYYY    -613.4565   XXXZ    1235.8231
      XXYZ      18.5795   XYYZ     377.7196   YYYZ      58.8063
      XXZZ   -1571.5862   XYZZ     100.8850   YYZZ    -610.8659
      XZZZ    1153.7448   YZZZ      27.6967   ZZZZ   -3071.6876
 -----------------------------------------------------------------
 Calculating analytic gradient of the SCF energy
 Gradient of SCF Energy
            1           2           3           4           5           6
    1  -0.0128391   0.0022664   0.0189672   0.0007597  -0.0004455  -0.0046091
    2   0.0001499  -0.0031318  -0.0498799  -0.0002398  -0.0000650   0.0002483
    3   0.0094955   0.0011534  -0.0324570  -0.0112472   0.0005753   0.0019722
            7           8           9          10          11          12
    1  -0.0012713   0.0095489  -0.0006439  -0.0019361   0.0024429   0.0088626
    2  -0.0000150  -0.0001303   0.0000747   0.0007456   0.0013431   0.0006023
    3   0.0009909   0.0058294  -0.0000348  -0.0066801   0.0000242  -0.0056994
           13          14          15          16          17          18
    1   0.0030788  -0.0173057  -0.0079536   0.0006650   0.0034372   0.0006237
    2   0.0013182   0.0492206   0.0056162  -0.0001316   0.0003236   0.0003333
    3   0.0019282   0.0351610  -0.0015280  -0.0001444  -0.0023955  -0.0005760
           19          20          21          22
    1   0.0004648  -0.0002722  -0.0038886   0.0000481
    2  -0.0059134   0.0001722  -0.0003381  -0.0003029
    3   0.0052264  -0.0001451  -0.0017199   0.0002709
 Max gradient component =       4.988E-02
 RMS gradient           =       1.154E-02
 Gradient time:  CPU 234.93 s  wall 234.97 s
 Geometry Optimization Parameters
   NAtoms,    NIC,     NZ,  NCons,   NDum,   NFix, NCnnct, MaxDiis
       22     163      22       0       0       0       0       0

 Cartesian Hessian Update
 Hessian updated using BFGS update


** GEOMETRY OPTIMIZATION IN DELOCALIZED INTERNAL COORDINATES **
   Searching for a Minimum

   Optimization Cycle:   2

                       Coordinates (Angstroms)
     ATOM                X               Y               Z
      1  C        -0.0084592838   -0.0002902972   -0.0193821115
      2  C        -0.0176092254    0.0273076033    1.3848072689
      3  Cl        1.4905414605    0.0515839884    2.2661155174
      4  C        -1.1989155361    0.0575662606    2.1121396660
      5  H        -1.1661627792    0.0845874689    3.1938594964
      6  C        -2.4147006463    0.0626376566    1.4485704464
      7  Cl       -3.9109153121    0.0998816035    2.3585323515
      8  C        -2.4466082031    0.0328748992    0.0626941973
      9  H        -3.3949744655    0.0220329711   -0.4590806491
     10  C        -1.2625398851    0.0010563418   -0.6604115811
     11  Cl       -1.3987721135   -0.1033097928   -2.4065984173
     12  C         1.2830417355   -0.0339472078   -0.7765953001
     13  C         2.3156303103   -0.9176705148   -0.4311603474
     14  Cl        2.0987734371   -2.0367330289    0.8935037472
     15  C         3.5154428257   -0.9430528750   -1.1295246751
     16  H         4.2915590366   -1.6411027888   -0.8427611857
     17  C         3.7102372408   -0.0792193453   -2.1964381332
     18  Cl        5.2230072363   -0.1078297353   -3.0810159296
     19  C         2.7074225531    0.8101026169   -2.5587944027
     20  H         2.8594005023    1.4946849132   -3.3838632306
     21  C         1.5122849692    0.8292813045   -1.8548035665
     22  H         0.7531626387    1.5462440166   -2.1320159552
   Point Group: c1    Number of degrees of freedom:    60


   Energy is  -2761.482476741

 Hessian updated using BFGS update

 56 Hessian modes will be used to form the next step
  Hessian Eigenvalues:
     0.017016    0.017734    0.019921    0.020634    0.020930    0.022944
     0.023582    0.023822    0.023845    0.024089    0.024090    0.024107
     0.024114    0.024132    0.024135    0.024142    0.024142    0.024206
     0.063904    0.088341    0.159981    0.159995    0.159995    0.159995
     0.160212    0.215407    0.224285    0.229963    0.232634    0.235474
     0.237322    0.247217    0.249658    0.249994    0.250000    0.250000
     0.285244    0.289129    0.300816    0.301031    0.305711    0.351898
     0.356648    0.362254    0.412726    0.424046    0.429871    0.456157
     0.461968    0.464707    0.470847    0.478047    0.478200    0.478887
     0.479094    0.516482

 Minimum search - taking simple RFO step
 Searching for Lamda that Minimizes Along All modes
 Value Taken    Lamda =  -0.03272401
 Calculated Step too Large.  Step scaled by  0.564260
 Step Taken.  Stepsize is  0.300000

                             Maximum     Tolerance    Cnvgd?
         Gradient           0.051781      0.000300      NO
         Displacement       0.244389      0.001200      NO
         Energy change     -0.024940      0.000001      NO


 New Cartesian Coordinates Obtained by Inverse Iteration

 Displacement from previous Coordinates is:  0.400645
 ----------------------------------------------------------------
             Standard Nuclear Orientation (Angstroms)
    I     Atom           X                Y                Z
 ----------------------------------------------------------------
    1      C       0.0123912549    -0.0095705632     0.0070115251
    2      C      -0.0262820826     0.0402190514     1.4134982728
    3      Cl      1.4577698629     0.0902229961     2.3274368618
    4      C      -1.2185834308     0.0769881954     2.1268675226
    5      H      -1.2024353917     0.1192115419     3.2077249933
    6      C      -2.4202217009     0.0732196307     1.4346078515
    7      Cl     -3.9313265474     0.1230593430     2.3158683820
    8      C      -2.4357823378     0.0318602906     0.0469707824
    9      H      -3.3729621939     0.0205077713    -0.4930856921
   10      C      -1.2330363069    -0.0089573135    -0.6465240518
   11      Cl     -1.3270088323    -0.1115805466    -2.3957902756
   12      C       1.2941983262    -0.0503116843    -0.7516406315
   13      C       2.3337566592    -0.9421219660    -0.4377960007
   14      Cl      2.1486758587    -2.0937409535     0.8611475065
   15      C       3.5255915204    -0.9571539168    -1.1537897306
   16      H       4.3054966957    -1.6591441131    -0.8905585767
   17      C       3.6949958169    -0.0745984662    -2.2115316440
   18      Cl      5.1925696986    -0.0921439116    -3.1204276858
   19      C       2.6857525241     0.8181176272    -2.5553193141
   20      H       2.8225894469     1.5090728882    -3.3773191269
   21      C       1.5034622473     0.8210067363    -1.8292691997
   22      H       0.7312354084     1.5325234216    -2.0903045624
 ----------------------------------------------------------------
 Nuclear Repulsion Energy =        1745.30012690 hartrees
 There are       81 alpha and       81 beta electrons
 Applying Cartesian multipole field
    Component          Value
    ---------          -----
     (2,0,0)        1.00000E-12
     (0,2,0)        2.00000E-11
     (0,0,2)       -3.00000E-11
 Nucleus-field energy     =    -0.0000000570 hartrees
 Requested basis set is 6-311++G(d,p)
 There are 162 shells and 449 basis functions
 A cutoff of  1.0D-15 yielded  10195 shell pairs
 There are     84851 function pairs (     91226 Cartesian)
 Smallest overlap matrix eigenvalue = 2.78E-07
 Linear dependence detected in AO basis
 Number of orthogonalized atomic orbitals = 444
 Maximum deviation from orthogonality = 3.465E-10
 Guess from superposition of atomic densities
 Warning:  Energy on first SCF cycle will be non-variational
 SAD guess density has 162.000000 electrons

 -----------------------------------------------------------------------
  General SCF calculation program by
  Eric Jon Sundstrom, Paul Horn, Yuezhi Mao, Dmitri Zuev, Alec White,
  David Stuck, Shaama M.S., Shane Yost, Joonho Lee, David Small,
  Daniel Levine, Susi Lehtola, Hugh Burton, Evgeny Epifanovsky,
  Bang C. Huynh
 -----------------------------------------------------------------------
 Exchange:     0.2000 Hartree-Fock + 0.0800 Slater + 0.7200 B88
 Correlation:  0.1900 VWN1RPA + 0.8100 LYP
 Using SG-1 standard quadrature grid
 A restricted SCF calculation will be
 performed using DIIS
 SCF converges when DIIS error is below 1.0e-08
 ---------------------------------------
  Cycle       Energy         DIIS error
 ---------------------------------------
    1   -2765.5749390151      2.94e-02  
    2   -2761.3438601361      2.45e-03  
    3   -2761.2607848597      2.99e-03  
    4   -2761.4906990171      4.76e-04  
    5   -2761.4954924921      2.23e-04  
    6   -2761.4966000835      9.57e-05  
    7   -2761.4968267583      2.02e-05  
    8   -2761.4968344821      8.69e-06  
    9   -2761.4968363318      2.03e-06  
   10   -2761.4968364228      9.24e-07  
   11   -2761.4968364435      2.07e-07  
   12   -2761.4968364443      1.06e-07  
   13   -2761.4968364446      4.96e-08  
   14   -2761.4968364447      1.13e-08  
   15   -2761.4968364447      4.46e-09  Convergence criterion met
 ---------------------------------------
 SCF time:   CPU 669.80s  wall 670.00s 
 SCF   energy in the final basis set =    -2761.4968364447
 Total energy in the final basis set =    -2761.4968364447

 --------------------------------------------------------------

                    Orbital Energies (a.u.)
 --------------------------------------------------------------

 Alpha MOs
 -- Occupied --
********-101.5764-101.5696-101.5675-101.5634 -10.2738 -10.2717 -10.2698
-10.2640 -10.2612 -10.2363 -10.2258 -10.2174 -10.2169 -10.2108 -10.2102
-10.2060  -9.4914  -9.4909  -9.4841  -9.4837  -9.4796  -7.2560  -7.2556
 -7.2488  -7.2483  -7.2463  -7.2458  -7.2457  -7.2452  -7.2442  -7.2390
 -7.2385  -7.2384  -7.2377  -7.2343  -7.2338  -0.9496  -0.9262  -0.9037
 -0.9003  -0.8857  -0.8506  -0.8341  -0.7974  -0.7697  -0.7656  -0.7377
 -0.6524  -0.6449  -0.6315  -0.6111  -0.5608  -0.5379  -0.5203  -0.5081
 -0.4936  -0.4831  -0.4655  -0.4628  -0.4588  -0.4472  -0.4355  -0.4270
 -0.4106  -0.4088  -0.3976  -0.3935  -0.3862  -0.3774  -0.3520  -0.3437
 -0.3378  -0.3314  -0.3301  -0.3289  -0.3052  -0.2907  -0.2790  -0.2638
 -0.2565
 -- Virtual --
 -0.0716  -0.0557  -0.0461  -0.0312  -0.0274  -0.0147  -0.0087   0.0023
  0.0068   0.0115   0.0121   0.0158   0.0197   0.0268   0.0389   0.0438
  0.0490   0.0533   0.0584   0.0623   0.0648   0.0749   0.0770   0.0835
  0.0843   0.0882   0.0933   0.0971   0.0990   0.0999   0.1027   0.1098
  0.1115   0.1140   0.1162   0.1195   0.1198   0.1227   0.1246   0.1293
  0.1303   0.1333   0.1360   0.1369   0.1430   0.1451   0.1475   0.1553
  0.1591   0.1656   0.1680   0.1732   0.1785   0.1804   0.1906   0.1927
  0.1982   0.1998   0.2039   0.2098   0.2126   0.2169   0.2194   0.2289
  0.2305   0.2338   0.2360   0.2457   0.2479   0.2495   0.2513   0.2576
  0.2614   0.2639   0.2657   0.2700   0.2747   0.2764   0.2814   0.2894
  0.2956   0.2973   0.3005   0.3013   0.3094   0.3166   0.3180   0.3206
  0.3318   0.3370   0.3532   0.3640   0.3814   0.3877   0.4035   0.4154
  0.4227   0.4483   0.4497   0.4508   0.4564   0.4605   0.4661   0.4751
  0.4786   0.4871   0.4951   0.5034   0.5123   0.5191   0.5243   0.5286
  0.5415   0.5507   0.5546   0.5554   0.5581   0.5656   0.5763   0.5814
  0.5863   0.5992   0.6008   0.6066   0.6132   0.6149   0.6230   0.6262
  0.6326   0.6463   0.6583   0.6652   0.6755   0.6786   0.6924   0.6963
  0.6990   0.7139   0.7211   0.7314   0.7361   0.7835   0.7889   0.8005
  0.8121   0.8215   0.8245   0.8313   0.8363   0.8387   0.8409   0.8453
  0.8487   0.8531   0.8556   0.8578   0.8610   0.8676   0.8719   0.8826
  0.8875   0.8957   0.9013   0.9122   0.9158   0.9191   0.9200   0.9320
  0.9368   0.9403   0.9473   0.9561   0.9583   0.9590   0.9753   0.9848
  0.9869   0.9910   0.9964   1.0119   1.0250   1.0330   1.0598   1.0609
  1.0704   1.0937   1.1040   1.1213   1.1269   1.1739   1.1837   1.1929
  1.2034   1.2262   1.2305   1.2482   1.2572   1.2652   1.2780   1.2968
  1.3065   1.3153   1.3265   1.3384   1.3449   1.3741   1.4368   1.4606
  1.4927   1.5088   1.5147   1.5397   1.5420   1.5518   1.5648   1.5725
  1.5843   1.5983   1.6009   1.6087   1.6714   1.6794   1.6859   1.6941
  1.7188   1.7586   1.7903   1.7942   1.8307   1.8569   1.8630   1.8702
  1.8849   1.9017   1.9028   1.9323   1.9384   1.9445   1.9474   1.9539
  1.9702   1.9826   2.0009   2.0554   2.0606   2.0682   2.0736   2.0920
  2.1293   2.1406   2.2013   2.2267   2.2375   2.2617   2.2709   2.2746
  2.2868   2.3014   2.3219   2.3329   2.3431   2.3646   2.3725   2.4037
  2.4194   2.4474   2.4587   2.4814   2.5172   2.5278   2.5351   2.5379
  2.5535   2.5604   2.5709   2.5961   2.6104   2.6445   2.6526   2.6719
  2.6884   2.7167   2.7187   2.7288   2.7316   2.7465   2.7535   2.7598
  2.7781   2.7966   2.8055   2.8260   2.8360   2.8526   2.8763   2.9073
  2.9348   2.9667   3.0663   3.0690   3.0776   3.1358   3.1431   3.1551
  3.1921   3.2267   3.2419   3.2545   3.3374   3.3390   3.3997   3.4627
  3.5321   3.5703   3.6298   3.7081   3.7608   3.8014   3.8413   3.9707
  4.0626   4.0809   4.1329   4.4099   4.7957   4.8251   9.7566   9.7724
  9.7973   9.8065   9.8581  23.3807  23.5496  23.8403  23.8549  23.8632
 23.9089  23.9532  24.0335  24.0422  24.0618  24.1045  24.1417  25.8134
 25.8206  25.8974  25.9189  26.0515  26.1174  26.1250  26.2271  26.3243
 26.3989  26.5986  26.6072  26.6360  26.7919  26.8084 215.7492 215.7641
215.7952 215.8076 215.8703
 --------------------------------------------------------------

          Ground-State Mulliken Net Atomic Charges

     Atom                 Charge (a.u.)
  ----------------------------------------
      1 C                    -0.354486
      2 C                    -0.280392
      3 Cl                    0.454757
      4 C                    -0.153116
      5 H                     0.229045
      6 C                     0.063863
      7 Cl                    0.463470
      8 C                    -0.544661
      9 H                     0.228845
     10 C                    -0.223175
     11 Cl                    0.486232
     12 C                     0.116237
     13 C                    -0.403401
     14 Cl                    0.407546
     15 C                    -0.700858
     16 H                     0.224549
     17 C                     0.046120
     18 Cl                    0.470758
     19 C                    -0.358863
     20 H                     0.202579
     21 C                    -0.545219
     22 H                     0.170171
  ----------------------------------------
  Sum of atomic charges =     0.000000

 -----------------------------------------------------------------
                    Cartesian Multipole Moments
 -----------------------------------------------------------------
    Charge (ESU x 10^10)
                -0.0000
    Dipole Moment (Debye)
         X      -0.7512      Y       0.8969      Z      -0.3014
       Tot       1.2082
    Quadrupole Moments (Debye-Ang)
        XX    -135.7029     XY      -0.1761     YY    -133.4868
        XZ       1.8472     YZ      -3.6465     ZZ    -131.1392
    Octopole Moments (Debye-Ang^2)
       XXX    -283.5279    XXY      18.3933    XYY     -85.6560
       YYY      83.9615    XXZ      34.2140    XYZ      -4.9279
       YYZ      21.6510    XZZ     -94.7389    YZZ      35.5081
       ZZZ      88.2795
    Hexadecapole Moments (Debye-Ang^3)
      XXXX   -6102.0840   XXXY     199.2151   XXYY   -1118.1526
      XYYY     253.2487   YYYY    -631.2307   XXXZ    1246.4392
      XXYZ      18.0316   XYYZ     380.3695   YYYZ      50.1217
      XXZZ   -1574.3455   XYZZ     104.2697   YYZZ    -617.4284
      XZZZ    1163.1544   YZZZ      22.0287   ZZZZ   -3090.2287
 -----------------------------------------------------------------
 Calculating analytic gradient of the SCF energy
 Gradient of SCF Energy
            1           2           3           4           5           6
    1  -0.0069062   0.0017768   0.0103980   0.0004876  -0.0001440  -0.0029607
    2   0.0006264  -0.0017510  -0.0313444  -0.0003272  -0.0000092   0.0000306
    3   0.0032766   0.0019551  -0.0208193  -0.0044133   0.0003909   0.0016214
            7           8           9          10          11          12
    1  -0.0000229   0.0045557  -0.0004362   0.0002424   0.0054710   0.0024097
    2   0.0000453   0.0000043   0.0000800   0.0006354   0.0026920   0.0008334
    3   0.0001348   0.0028344  -0.0001767  -0.0036578   0.0011377  -0.0038244
           13          14          15          16          17          18
    1   0.0029295  -0.0103302  -0.0038299   0.0002965   0.0024117  -0.0002905
    2  -0.0007625   0.0313801   0.0022599  -0.0001738   0.0004595   0.0001397
    3   0.0018673   0.0213044   0.0000618  -0.0000025  -0.0014872   0.0000022
           19          20          21          22
    1   0.0001312  -0.0003297  -0.0042211  -0.0016386
    2  -0.0027854   0.0002279  -0.0022359  -0.0000250
    3   0.0021103  -0.0001737  -0.0016855  -0.0004565
 Max gradient component =       3.138E-02
 RMS gradient           =       7.129E-03
 Gradient time:  CPU 226.18 s  wall 226.21 s
 Geometry Optimization Parameters
   NAtoms,    NIC,     NZ,  NCons,   NDum,   NFix, NCnnct, MaxDiis
       22     163      22       0       0       0       0       0

 Cartesian Hessian Update
 Hessian updated using BFGS update


** GEOMETRY OPTIMIZATION IN DELOCALIZED INTERNAL COORDINATES **
   Searching for a Minimum

   Optimization Cycle:   3

                       Coordinates (Angstroms)
     ATOM                X               Y               Z
      1  C         0.0123912549   -0.0095705632    0.0070115251
      2  C        -0.0262820826    0.0402190514    1.4134982728
      3  Cl        1.4577698629    0.0902229961    2.3274368618
      4  C        -1.2185834308    0.0769881954    2.1268675226
      5  H        -1.2024353917    0.1192115419    3.2077249933
      6  C        -2.4202217009    0.0732196307    1.4346078515
      7  Cl       -3.9313265474    0.1230593430    2.3158683820
      8  C        -2.4357823378    0.0318602906    0.0469707824
      9  H        -3.3729621939    0.0205077713   -0.4930856921
     10  C        -1.2330363069   -0.0089573135   -0.6465240518
     11  Cl       -1.3270088323   -0.1115805466   -2.3957902756
     12  C         1.2941983262   -0.0503116843   -0.7516406315
     13  C         2.3337566592   -0.9421219660   -0.4377960007
     14  Cl        2.1486758587   -2.0937409535    0.8611475065
     15  C         3.5255915204   -0.9571539168   -1.1537897306
     16  H         4.3054966957   -1.6591441131   -0.8905585767
     17  C         3.6949958169   -0.0745984662   -2.2115316440
     18  Cl        5.1925696986   -0.0921439116   -3.1204276858
     19  C         2.6857525241    0.8181176272   -2.5553193141
     20  H         2.8225894469    1.5090728882   -3.3773191269
     21  C         1.5034622473    0.8210067363   -1.8292691997
     22  H         0.7312354084    1.5325234216   -2.0903045624
   Point Group: c1    Number of degrees of freedom:    60


   Energy is  -2761.496836445

 Hessian updated using BFGS update

 58 Hessian modes will be used to form the next step
  Hessian Eigenvalues:
     0.017288    0.017759    0.019714    0.020843    0.020935    0.022942
     0.023581    0.023831    0.023846    0.024089    0.024090    0.024113
     0.024114    0.024135    0.024135    0.024142    0.024143    0.025348
     0.059875    0.088373    0.159977    0.159995    0.159995    0.160012
     0.160193    0.216485    0.224164    0.229987    0.234532    0.235620
     0.237351    0.247217    0.249832    0.249999    0.250000    0.250332
     0.286028    0.289204    0.300872    0.301030    0.301846    0.303387
     0.352939    0.356638    0.356671    0.365378    0.412748    0.423939
     0.429877    0.455589    0.462349    0.468286    0.471660    0.478146
     0.478236    0.478770    0.479095    0.520399

 Minimum search - taking simple RFO step
 Searching for Lamda that Minimizes Along All modes
 Value Taken    Lamda =  -0.01984320
 Calculated Step too Large.  Step scaled by  0.588966
 Step Taken.  Stepsize is  0.300000

                             Maximum     Tolerance    Cnvgd?
         Gradient           0.031826      0.000300      NO
         Displacement       0.205699      0.001200      NO
         Energy change     -0.014360      0.000001      NO


 New Cartesian Coordinates Obtained by Inverse Iteration

 Displacement from previous Coordinates is:  0.582705
 ----------------------------------------------------------------
             Standard Nuclear Orientation (Angstroms)
    I     Atom           X                Y                Z
 ----------------------------------------------------------------
    1      C       0.0115695309    -0.0119264721    -0.0036122568
    2      C      -0.0272574280     0.0786059455     1.4014354176
    3      Cl      1.4588609016     0.1587142815     2.3124771186
    4      C      -1.2150426715     0.1258262483     2.1237042382
    5      H      -1.1920394681     0.1995014613     3.2018372006
    6      C      -2.4184301345     0.0866965077     1.4349103235
    7      Cl     -3.9264772764     0.1428037065     2.3222224925
    8      C      -2.4448893909    -0.0054713481     0.0500012740
    9      H      -3.3831796340    -0.0545196873    -0.4839212752
   10      C      -1.2420458927    -0.0543680134    -0.6446497727
   11      Cl     -1.3632089156    -0.2545120779    -2.3866802112
   12      C       1.2906488976    -0.0563939352    -0.7586121168
   13      C       2.3138986461    -0.9747419338    -0.4719242430
   14      Cl      2.1140913597    -2.1589853595     0.7968125178
   15      C       3.5100909489    -0.9887857488    -1.1840272510
   16      H       4.2759352383    -1.7121495721    -0.9414418872
   17      C       3.6974246798    -0.0698831311    -2.2075980001
   18      Cl      5.2011854166    -0.0824388619    -3.1082755078
   19      C       2.7114152732     0.8597985134    -2.5217119737
   20      H       2.8690487234     1.5800333673    -3.3135212162
   21      C       1.5271734368     0.8546631621    -1.7987310181
   22      H       0.7720742546     1.5942190064    -2.0309166469
 ----------------------------------------------------------------
 Nuclear Repulsion Energy =        1741.02512411 hartrees
 There are       81 alpha and       81 beta electrons
 Applying Cartesian multipole field
    Component          Value
    ---------          -----
     (2,0,0)        1.00000E-12
     (0,2,0)        2.00000E-11
     (0,0,2)       -3.00000E-11
 Nucleus-field energy     =    -0.0000000557 hartrees
 Requested basis set is 6-311++G(d,p)
 There are 162 shells and 449 basis functions
 A cutoff of  1.0D-15 yielded  10190 shell pairs
 There are     84824 function pairs (     91193 Cartesian)
 Smallest overlap matrix eigenvalue = 2.69E-07
 Linear dependence detected in AO basis
 Number of orthogonalized atomic orbitals = 444
 Maximum deviation from orthogonality = 3.002E-10
 Guess from superposition of atomic densities
 Warning:  Energy on first SCF cycle will be non-variational
 SAD guess density has 162.000000 electrons

 -----------------------------------------------------------------------
  General SCF calculation program by
  Eric Jon Sundstrom, Paul Horn, Yuezhi Mao, Dmitri Zuev, Alec White,
  David Stuck, Shaama M.S., Shane Yost, Joonho Lee, David Small,
  Daniel Levine, Susi Lehtola, Hugh Burton, Evgeny Epifanovsky,
  Bang C. Huynh
 -----------------------------------------------------------------------
 Exchange:     0.2000 Hartree-Fock + 0.0800 Slater + 0.7200 B88
 Correlation:  0.1900 VWN1RPA + 0.8100 LYP
 Using SG-1 standard quadrature grid
 A restricted SCF calculation will be
 performed using DIIS
 SCF converges when DIIS error is below 1.0e-08
 ---------------------------------------
  Cycle       Energy         DIIS error
 ---------------------------------------
    1   -2765.5401794268      2.93e-02  
    2   -2761.3547722125      2.44e-03  
    3   -2761.2745579986      2.96e-03  
    4   -2761.5001071405      4.74e-04  
    5   -2761.5048535288      2.22e-04  
    6   -2761.5059545706      9.45e-05  
    7   -2761.5061758387      1.93e-05  
    8   -2761.5061826640      8.67e-06  
    9   -2761.5061845073      1.96e-06  
   10   -2761.5061845904      9.09e-07  
   11   -2761.5061846106      1.81e-07  
   12   -2761.5061846113      8.08e-08  
   13   -2761.5061846115      4.31e-08  
   14   -2761.5061846115      1.13e-08  
   15   -2761.5061846115      4.84e-09  Convergence criterion met
 ---------------------------------------
 SCF time:   CPU 670.30s  wall 671.00s 
 SCF   energy in the final basis set =    -2761.5061846115
 Total energy in the final basis set =    -2761.5061846115

 --------------------------------------------------------------

                    Orbital Energies (a.u.)
 --------------------------------------------------------------

 Alpha MOs
 -- Occupied --
********-101.5757-101.5695-101.5685-101.5646 -10.2743 -10.2723 -10.2701
-10.2646 -10.2618 -10.2367 -10.2262 -10.2174 -10.2171 -10.2115 -10.2113
-10.2068  -9.4906  -9.4905  -9.4844  -9.4840  -9.4805  -7.2553  -7.2551
 -7.2490  -7.2487  -7.2455  -7.2454  -7.2451  -7.2449  -7.2449  -7.2391
 -7.2389  -7.2385  -7.2384  -7.2352  -7.2347  -0.9486  -0.9262  -0.9021
 -0.8992  -0.8866  -0.8503  -0.8336  -0.7979  -0.7698  -0.7653  -0.7380
 -0.6524  -0.6441  -0.6317  -0.6115  -0.5614  -0.5372  -0.5204  -0.5097
 -0.4932  -0.4832  -0.4651  -0.4629  -0.4589  -0.4462  -0.4345  -0.4267
 -0.4108  -0.4061  -0.3980  -0.3924  -0.3854  -0.3771  -0.3503  -0.3430
 -0.3370  -0.3312  -0.3309  -0.3287  -0.3107  -0.2895  -0.2782  -0.2676
 -0.2578
 -- Virtual --
 -0.0707  -0.0562  -0.0464  -0.0317  -0.0295  -0.0150  -0.0087   0.0023
  0.0073   0.0115   0.0121   0.0155   0.0189   0.0266   0.0394   0.0432
  0.0486   0.0526   0.0585   0.0622   0.0641   0.0749   0.0766   0.0833
  0.0845   0.0880   0.0929   0.0971   0.0984   0.1001   0.1026   0.1099
  0.1115   0.1139   0.1153   0.1190   0.1195   0.1217   0.1246   0.1291
  0.1296   0.1331   0.1351   0.1364   0.1417   0.1445   0.1470   0.1544
  0.1587   0.1657   0.1666   0.1733   0.1774   0.1783   0.1891   0.1906
  0.1974   0.2003   0.2048   0.2098   0.2118   0.2154   0.2204   0.2294
  0.2306   0.2313   0.2355   0.2442   0.2489   0.2502   0.2527   0.2565
  0.2619   0.2638   0.2658   0.2699   0.2751   0.2765   0.2815   0.2874
  0.2942   0.2957   0.2998   0.3025   0.3091   0.3149   0.3185   0.3204
  0.3341   0.3392   0.3510   0.3628   0.3803   0.3904   0.4034   0.4168
  0.4225   0.4483   0.4493   0.4513   0.4544   0.4631   0.4691   0.4765
  0.4815   0.4874   0.4934   0.5021   0.5115   0.5143   0.5207   0.5269
  0.5425   0.5507   0.5537   0.5597   0.5602   0.5672   0.5793   0.5834
  0.5867   0.5966   0.5997   0.6048   0.6104   0.6163   0.6228   0.6269
  0.6367   0.6462   0.6583   0.6676   0.6750   0.6785   0.6933   0.6943
  0.7001   0.7139   0.7187   0.7287   0.7321   0.7875   0.7897   0.7950
  0.8138   0.8222   0.8285   0.8318   0.8356   0.8391   0.8424   0.8483
  0.8486   0.8547   0.8554   0.8589   0.8633   0.8692   0.8709   0.8830
  0.8901   0.8969   0.9000   0.9078   0.9148   0.9195   0.9215   0.9341
  0.9357   0.9401   0.9448   0.9546   0.9577   0.9605   0.9713   0.9778
  0.9877   0.9942   0.9964   1.0060   1.0190   1.0262   1.0545   1.0602
  1.0656   1.0925   1.1037   1.1219   1.1245   1.1755   1.1846   1.1910
  1.2028   1.2209   1.2306   1.2440   1.2542   1.2670   1.2775   1.2962
  1.3055   1.3127   1.3290   1.3344   1.3392   1.3778   1.4406   1.4633
  1.4923   1.5082   1.5145   1.5391   1.5406   1.5506   1.5625   1.5694
  1.5828   1.5979   1.5992   1.6074   1.6694   1.6787   1.6874   1.6941
  1.7194   1.7575   1.7903   1.7945   1.8272   1.8574   1.8625   1.8643
  1.8834   1.9048   1.9072   1.9294   1.9385   1.9441   1.9475   1.9534
  1.9693   1.9843   2.0003   2.0523   2.0586   2.0660   2.0721   2.0921
  2.1313   2.1375   2.1962   2.2269   2.2407   2.2613   2.2706   2.2778
  2.2874   2.3027   2.3194   2.3231   2.3384   2.3724   2.3734   2.4021
  2.4201   2.4451   2.4591   2.4850   2.5124   2.5261   2.5336   2.5396
  2.5484   2.5604   2.5686   2.5922   2.6106   2.6424   2.6538   2.6750
  2.6913   2.7148   2.7150   2.7275   2.7315   2.7449   2.7547   2.7598
  2.7743   2.7924   2.8037   2.8247   2.8317   2.8502   2.8736   2.9039
  2.9379   2.9705   3.0668   3.0692   3.0765   3.1321   3.1393   3.1498
  3.1879   3.2240   3.2386   3.2511   3.3349   3.3373   3.4007   3.4629
  3.5284   3.5712   3.6311   3.7053   3.7590   3.7970   3.8401   3.9706
  4.0644   4.0832   4.1307   4.4042   4.7894   4.8230   9.7547   9.7719
  9.7991   9.8067   9.8514  23.3828  23.5514  23.8386  23.8549  23.8630
 23.9109  23.9498  24.0347  24.0404  24.0588  24.1033  24.1397  25.8138
 25.8206  25.9093  25.9487  26.0018  26.1135  26.1221  26.1851  26.3205
 26.4104  26.5907  26.6024  26.6287  26.7815  26.7955 215.7475 215.7636
215.7996 215.8068 215.8595
 --------------------------------------------------------------

          Ground-State Mulliken Net Atomic Charges

     Atom                 Charge (a.u.)
  ----------------------------------------
      1 C                    -0.305787
      2 C                    -0.350319
      3 Cl                    0.429444
      4 C                    -0.060894
      5 H                     0.229877
      6 C                     0.079163
      7 Cl                    0.464213
      8 C                    -0.602479
      9 H                     0.229330
     10 C                    -0.174359
     11 Cl                    0.454886
     12 C                     0.162256
     13 C                    -0.447035
     14 Cl                    0.373691
     15 C                    -0.641097
     16 H                     0.226378
     17 C                     0.037715
     18 Cl                    0.472250
     19 C                    -0.388516
     20 H                     0.202404
     21 C                    -0.566663
     22 H                     0.175542
  ----------------------------------------
  Sum of atomic charges =     0.000000

 -----------------------------------------------------------------
                    Cartesian Multipole Moments
 -----------------------------------------------------------------
    Charge (ESU x 10^10)
                -0.0000
    Dipole Moment (Debye)
         X      -0.7129      Y       0.9591      Z      -0.2808
       Tot       1.2275
    Quadrupole Moments (Debye-Ang)
        XX    -135.6737     XY      -0.0827     YY    -133.0843
        XZ       1.6618     YZ      -3.4701     ZZ    -131.4801
    Octopole Moments (Debye-Ang^2)
       XXX    -281.9839    XXY      19.0349    XYY     -83.7143
       YYY      87.5943    XXZ      33.8876    XYZ      -5.0580
       YYZ      21.7281    XZZ     -94.1218    YZZ      37.2178
       ZZZ      92.2624
    Hexadecapole Moments (Debye-Ang^3)
      XXXX   -6110.0714   XXXY     190.2835   XXYY   -1120.8316
      XYYY     241.5771   YYYY    -665.4190   XXXZ    1251.0520
      XXYZ       9.7743   XYYZ     379.9778   YYYZ      21.2031
      XXZZ   -1570.2849   XYZZ     102.1092   YYZZ    -616.9761
      XZZZ    1171.3313   YZZZ       1.6581   ZZZZ   -3067.0528
 -----------------------------------------------------------------
 Calculating analytic gradient of the SCF energy
 Gradient of SCF Energy
            1           2           3           4           5           6
    1  -0.0003872   0.0011055   0.0055676  -0.0000948   0.0000417  -0.0012731
    2   0.0011814  -0.0015302  -0.0215648  -0.0003705  -0.0000474   0.0001257
    3   0.0004318   0.0011020  -0.0138169  -0.0010806  -0.0000557   0.0007108
            7           8           9          10          11          12
    1   0.0001114   0.0011939   0.0000138   0.0001250   0.0004609  -0.0009370
    2  -0.0000831  -0.0002047   0.0000467   0.0017128   0.0005577  -0.0003148
    3  -0.0000791   0.0004582   0.0000134  -0.0012935   0.0003479  -0.0007084
           13          14          15          16          17          18
    1   0.0015921  -0.0057467  -0.0009568  -0.0000485   0.0009179  -0.0002197
    2  -0.0003594   0.0216237   0.0007598   0.0000352   0.0001776   0.0001188
    3   0.0015537   0.0140153   0.0001236   0.0000253  -0.0009409   0.0001198
           19          20          21          22
    1  -0.0000700  -0.0001694  -0.0013885   0.0001619
    2  -0.0007496   0.0000411  -0.0013934   0.0002373
    3   0.0004739   0.0000071  -0.0014455   0.0000378
 Max gradient component =       2.162E-02
 RMS gradient           =       4.635E-03
 Gradient time:  CPU 227.11 s  wall 227.15 s
 Geometry Optimization Parameters
   NAtoms,    NIC,     NZ,  NCons,   NDum,   NFix, NCnnct, MaxDiis
       22     163      22       0       0       0       0       0

 Cartesian Hessian Update
 Hessian updated using BFGS update


** GEOMETRY OPTIMIZATION IN DELOCALIZED INTERNAL COORDINATES **
   Searching for a Minimum

   Optimization Cycle:   4

                       Coordinates (Angstroms)
     ATOM                X               Y               Z
      1  C         0.0115695309   -0.0119264721   -0.0036122568
      2  C        -0.0272574280    0.0786059455    1.4014354176
      3  Cl        1.4588609016    0.1587142815    2.3124771186
      4  C        -1.2150426715    0.1258262483    2.1237042382
      5  H        -1.1920394681    0.1995014613    3.2018372006
      6  C        -2.4184301345    0.0866965077    1.4349103235
      7  Cl       -3.9264772764    0.1428037065    2.3222224925
      8  C        -2.4448893909   -0.0054713481    0.0500012740
      9  H        -3.3831796340   -0.0545196873   -0.4839212752
     10  C        -1.2420458927   -0.0543680134   -0.6446497727
     11  Cl       -1.3632089156   -0.2545120779   -2.3866802112
     12  C         1.2906488976   -0.0563939352   -0.7586121168
     13  C         2.3138986461   -0.9747419338   -0.4719242430
     14  Cl        2.1140913597   -2.1589853595    0.7968125178
     15  C         3.5100909489   -0.9887857488   -1.1840272510
     16  H         4.2759352383   -1.7121495721   -0.9414418872
     17  C         3.6974246798   -0.0698831311   -2.2075980001
     18  Cl        5.2011854166   -0.0824388619   -3.1082755078
     19  C         2.7114152732    0.8597985134   -2.5217119737
     20  H         2.8690487234    1.5800333673   -3.3135212162
     21  C         1.5271734368    0.8546631621   -1.7987310181
     22  H         0.7720742546    1.5942190064   -2.0309166469
   Point Group: c1    Number of degrees of freedom:    60


   Energy is  -2761.506184612

 Hessian updated using BFGS update

 59 Hessian modes will be used to form the next step
  Hessian Eigenvalues:
     0.017663    0.018250    0.019599    0.020914    0.021003    0.022926
     0.023580    0.023831    0.023841    0.024090    0.024090    0.024113
     0.024115    0.024135    0.024135    0.024142    0.024143    0.027522
     0.046265    0.077255    0.159995    0.159995    0.160001    0.160058
     0.160241    0.216682    0.224580    0.229994    0.235366    0.236301
     0.237346    0.247303    0.249829    0.249999    0.250009    0.250601
     0.289037    0.289883    0.300896    0.301031    0.301884    0.312100
     0.353402    0.356665    0.356667    0.356782    0.367636    0.412760
     0.424558    0.429881    0.456454    0.462342    0.468401    0.471864
     0.478139    0.478253    0.479091    0.479225    0.552644

 Minimum search - taking simple RFO step
 Searching for Lamda that Minimizes Along All modes
 Value Taken    Lamda =  -0.01168305
 Calculated Step too Large.  Step scaled by  0.651934
 Step Taken.  Stepsize is  0.300000

                             Maximum     Tolerance    Cnvgd?
         Gradient           0.021167      0.000300      NO
         Displacement       0.227566      0.001200      NO
         Energy change     -0.009348      0.000001      NO


 New Cartesian Coordinates Obtained by Inverse Iteration

 Displacement from previous Coordinates is:  0.458976
 ----------------------------------------------------------------
             Standard Nuclear Orientation (Angstroms)
    I     Atom           X                Y                Z
 ----------------------------------------------------------------
    1      C       0.0149092570    -0.0256544653     0.0014411182
    2      C      -0.0286888929     0.1068329221     1.4024637247
    3      Cl      1.4578756066     0.2258594661     2.3141087465
    4      C      -1.2175465864     0.1668264098     2.1221054165
    5      H      -1.1977654322     0.2739657286     3.1972896765
    6      C      -2.4179974738     0.0970018138     1.4299897642
    7      Cl     -3.9290440231     0.1728327062     2.3129323297
    8      C      -2.4437269026    -0.0385096390     0.0485916755
    9      H      -3.3799963703    -0.1092529503    -0.4857474355
   10      C      -1.2366508127    -0.0999167953    -0.6388053974
   11      Cl     -1.3439748835    -0.3421216131    -2.3784011522
   12      C       1.2940331239    -0.0639672770    -0.7520710461
   13      C       2.3043980116    -1.0032445467    -0.4973708366
   14      Cl      2.0914710934    -2.2260819257     0.7349644403
   15      C       3.4991302812    -1.0124145745    -1.2133364273
   16      H       4.2557869997    -1.7533593922    -0.9972994817
   17      C       3.6942846430    -0.0622912957    -2.2061304336
   18      Cl      5.1959096643    -0.0686702284    -3.1129765942
   19      C       2.7204023105     0.8900090023    -2.4909133556
   20      H       2.8863133790     1.6301821626    -3.2620474687
   21      C       1.5375263787     0.8748745270    -1.7654331539
   22      H       0.7841971246     1.6237860234    -1.9755769033
 ----------------------------------------------------------------
 Nuclear Repulsion Energy =        1738.02835139 hartrees
 There are       81 alpha and       81 beta electrons
 Applying Cartesian multipole field
    Component          Value
    ---------          -----
     (2,0,0)        1.00000E-12
     (0,2,0)        2.00000E-11
     (0,0,2)       -3.00000E-11
 Nucleus-field energy     =    -0.0000000547 hartrees
 Requested basis set is 6-311++G(d,p)
 There are 162 shells and 449 basis functions
 A cutoff of  1.0D-15 yielded  10189 shell pairs
 There are     84781 function pairs (     91151 Cartesian)
 Smallest overlap matrix eigenvalue = 2.60E-07
 Linear dependence detected in AO basis
 Number of orthogonalized atomic orbitals = 445
 Maximum deviation from orthogonality = 2.756E-10
 Guess from superposition of atomic densities
 Warning:  Energy on first SCF cycle will be non-variational
 SAD guess density has 162.000000 electrons

 -----------------------------------------------------------------------
  General SCF calculation program by
  Eric Jon Sundstrom, Paul Horn, Yuezhi Mao, Dmitri Zuev, Alec White,
  David Stuck, Shaama M.S., Shane Yost, Joonho Lee, David Small,
  Daniel Levine, Susi Lehtola, Hugh Burton, Evgeny Epifanovsky,
  Bang C. Huynh
 -----------------------------------------------------------------------
 Exchange:     0.2000 Hartree-Fock + 0.0800 Slater + 0.7200 B88
 Correlation:  0.1900 VWN1RPA + 0.8100 LYP
 Using SG-1 standard quadrature grid
 A restricted SCF calculation will be
 performed using DIIS
 SCF converges when DIIS error is below 1.0e-08
 ---------------------------------------
  Cycle       Energy         DIIS error
 ---------------------------------------
    1   -2765.5178675164      2.92e-02  
    2   -2761.3617143681      2.43e-03  
    3   -2761.2829304593      2.94e-03  
    4   -2761.5063850819      4.71e-04  
    5   -2761.5110870941      2.22e-04  
    6   -2761.5121893088      9.36e-05  
    7   -2761.5124076550      1.89e-05  
    8   -2761.5124140982      8.83e-06  
    9   -2761.5124159941      2.09e-06  
   10   -2761.5124160869      1.03e-06  
   11   -2761.5124161124      2.57e-07  
   12   -2761.5124161140      1.34e-07  
   13   -2761.5124161145      4.30e-08  
   14   -2761.5124161145      1.06e-08  
   15   -2761.5124161145      4.79e-09  Convergence criterion met
 ---------------------------------------
 SCF time:   CPU 669.79s  wall 670.00s 
 SCF   energy in the final basis set =    -2761.5124161145
 Total energy in the final basis set =    -2761.5124161145

 --------------------------------------------------------------

                    Orbital Energies (a.u.)
 --------------------------------------------------------------

 Alpha MOs
 -- Occupied --
********-101.5754-101.5697-101.5693-101.5658 -10.2744 -10.2727 -10.2704
-10.2649 -10.2620 -10.2365 -10.2260 -10.2178 -10.2174 -10.2117 -10.2117
-10.2072  -9.4905  -9.4901  -9.4852  -9.4839  -9.4813  -7.2552  -7.2547
 -7.2499  -7.2485  -7.2459  -7.2454  -7.2450  -7.2448  -7.2445  -7.2400
 -7.2393  -7.2387  -7.2383  -7.2360  -7.2355  -0.9481  -0.9261  -0.9008
 -0.8985  -0.8871  -0.8497  -0.8336  -0.7980  -0.7698  -0.7656  -0.7382
 -0.6521  -0.6437  -0.6323  -0.6116  -0.5617  -0.5368  -0.5205  -0.5109
 -0.4926  -0.4833  -0.4652  -0.4627  -0.4590  -0.4456  -0.4337  -0.4266
 -0.4109  -0.4040  -0.3980  -0.3908  -0.3848  -0.3768  -0.3495  -0.3425
 -0.3365  -0.3313  -0.3309  -0.3287  -0.3159  -0.2883  -0.2776  -0.2705
 -0.2588
 -- Virtual --
 -0.0695  -0.0564  -0.0464  -0.0329  -0.0309  -0.0154  -0.0088   0.0022
  0.0075   0.0115   0.0119   0.0152   0.0181   0.0264   0.0395   0.0427
  0.0485   0.0519   0.0583   0.0620   0.0638   0.0739   0.0771   0.0831
  0.0842   0.0878   0.0925   0.0962   0.0977   0.0996   0.1026   0.1095
  0.1115   0.1138   0.1150   0.1185   0.1192   0.1207   0.1238   0.1285
  0.1292   0.1330   0.1345   0.1361   0.1409   0.1428   0.1466   0.1530
  0.1571   0.1647   0.1662   0.1712   0.1754   0.1768   0.1873   0.1892
  0.1965   0.1997   0.2052   0.2096   0.2114   0.2144   0.2207   0.2245
  0.2286   0.2303   0.2348   0.2427   0.2483   0.2514   0.2537   0.2568
  0.2616   0.2634   0.2664   0.2690   0.2747   0.2761   0.2812   0.2822
  0.2852   0.2915   0.2959   0.3017   0.3062   0.3134   0.3170   0.3185
  0.3213   0.3356   0.3427   0.3511   0.3619   0.3811   0.3981   0.4033
  0.4226   0.4241   0.4469   0.4504   0.4535   0.4542   0.4668   0.4744
  0.4788   0.4876   0.4885   0.4939   0.4994   0.5063   0.5136   0.5197
  0.5281   0.5444   0.5502   0.5538   0.5605   0.5652   0.5761   0.5796
  0.5901   0.5947   0.5958   0.6042   0.6084   0.6107   0.6164   0.6239
  0.6298   0.6391   0.6540   0.6584   0.6720   0.6757   0.6825   0.6925
  0.6977   0.6988   0.7138   0.7190   0.7280   0.7347   0.7903   0.7922
  0.7946   0.8156   0.8314   0.8330   0.8343   0.8377   0.8395   0.8465
  0.8479   0.8496   0.8554   0.8570   0.8602   0.8667   0.8724   0.8734
  0.8850   0.8930   0.8965   0.9008   0.9078   0.9204   0.9223   0.9268
  0.9351   0.9380   0.9412   0.9470   0.9536   0.9563   0.9587   0.9620
  0.9787   0.9876   0.9962   1.0001   1.0059   1.0155   1.0248   1.0503
  1.0599   1.0624   1.0921   1.1063   1.1234   1.1294   1.1784   1.1850
  1.1909   1.2049   1.2210   1.2313   1.2484   1.2531   1.2691   1.2796
  1.2949   1.3038   1.3120   1.3268   1.3323   1.3387   1.3808   1.4441
  1.4724   1.4932   1.5088   1.5147   1.5380   1.5429   1.5497   1.5627
  1.5707   1.5818   1.5977   1.5982   1.6068   1.6684   1.6785   1.6888
  1.6946   1.7201   1.7563   1.7892   1.7972   1.8267   1.8561   1.8596
  1.8629   1.8839   1.9081   1.9115   1.9300   1.9416   1.9429   1.9474
  1.9574   1.9696   1.9872   2.0002   2.0503   2.0578   2.0655   2.0719
  2.0925   2.1340   2.1372   2.1934   2.2279   2.2413   2.2605   2.2701
  2.2808   2.2856   2.2998   2.3061   2.3250   2.3417   2.3722   2.3801
  2.4027   2.4248   2.4475   2.4595   2.4873   2.5104   2.5242   2.5337
  2.5407   2.5480   2.5615   2.5713   2.5924   2.6111   2.6413   2.6597
  2.6774   2.6951   2.7136   2.7152   2.7293   2.7329   2.7436   2.7545
  2.7615   2.7733   2.7907   2.8024   2.8259   2.8314   2.8507   2.8715
  2.9027   2.9416   2.9784   3.0676   3.0707   3.0768   3.1305   3.1379
  3.1501   3.1867   3.2238   3.2360   3.2493   3.3339   3.3390   3.4046
  3.4641   3.5295   3.5725   3.6384   3.7041   3.7581   3.7953   3.8403
  3.9716   4.0663   4.0845   4.1299   4.3975   4.7879   4.8230   9.7551
  9.7716   9.8008   9.8218   9.8406  23.3843  23.5518  23.8408  23.8553
 23.8647  23.9155  23.9500  24.0392  24.0420  24.0581  24.1030  24.1395
 25.8164  25.8204  25.9097  25.9355  25.9724  26.1143  26.1257  26.1808
 26.3285  26.4172  26.5861  26.6000  26.6396  26.7870  26.7941 215.7478
215.7633 215.8011 215.8268 215.8449
 --------------------------------------------------------------

          Ground-State Mulliken Net Atomic Charges

     Atom                 Charge (a.u.)
  ----------------------------------------
      1 C                    -0.225529
      2 C                    -0.400301
      3 Cl                    0.402277
      4 C                    -0.048808
      5 H                     0.230337
      6 C                     0.062386
      7 Cl                    0.467452
      8 C                    -0.619849
      9 H                     0.232750
     10 C                    -0.213346
     11 Cl                    0.420077
     12 C                     0.560008
     13 C                    -0.976951
     14 Cl                    0.346770
     15 C                    -0.634597
     16 H                     0.220767
     17 C                     0.436563
     18 Cl                    0.459930
     19 C                    -0.450544
     20 H                     0.200584
     21 C                    -0.647789
     22 H                     0.177813
  ----------------------------------------
  Sum of atomic charges =     0.000000

 -----------------------------------------------------------------
                    Cartesian Multipole Moments
 -----------------------------------------------------------------
    Charge (ESU x 10^10)
                -0.0000
    Dipole Moment (Debye)
         X      -0.7219      Y       0.9995      Z      -0.2796
       Tot       1.2643
    Quadrupole Moments (Debye-Ang)
        XX    -135.7456     XY      -0.0594     YY    -132.7982
        XZ       1.5627     YZ      -3.2456     ZZ    -131.7052
    Octopole Moments (Debye-Ang^2)
       XXX    -282.1618    XXY      19.1936    XYY     -82.7369
       YYY      89.1277    XXZ      34.0124    XYZ      -4.7947
       YYZ      22.0709    XZZ     -94.3486    YZZ      38.3013
       ZZZ      95.4869
    Hexadecapole Moments (Debye-Ang^3)
      XXXX   -6099.1914   XXXY     186.5356   XXYY   -1121.4103
      XYYY     235.8751   YYYY    -699.9841   XXXZ    1258.2075
      XXYZ       4.2368   XYYZ     380.9734   YYYZ      -2.2619
      XXZZ   -1565.3013   XYZZ     100.5273   YYZZ    -619.0258
      XZZZ    1180.8176   YZZZ     -15.0678   ZZZZ   -3052.3830
 -----------------------------------------------------------------
 Calculating analytic gradient of the SCF energy
 Gradient of SCF Energy
            1           2           3           4           5           6
    1   0.0014537   0.0000629   0.0032644  -0.0003845   0.0001249  -0.0001165
    2   0.0007069  -0.0011179  -0.0136573  -0.0002768  -0.0000221   0.0000217
    3  -0.0009312   0.0005353  -0.0083595   0.0001164  -0.0001258   0.0002068
            7           8           9          10          11          12
    1  -0.0000210  -0.0002948   0.0001467   0.0000782   0.0001826  -0.0015507
    2  -0.0000040  -0.0000309   0.0000821   0.0013049   0.0003465  -0.0002780
    3   0.0000123  -0.0001470   0.0000774   0.0003946  -0.0004348   0.0006529
           13          14          15          16          17          18
    1   0.0007666  -0.0030535   0.0001465  -0.0000949   0.0001715   0.0000062
    2   0.0002427   0.0135711   0.0002231   0.0000448  -0.0000323  -0.0000108
    3   0.0009458   0.0087187  -0.0001854  -0.0000022  -0.0000408  -0.0000245
           19          20          21          22
    1  -0.0001732  -0.0000797  -0.0005855  -0.0000499
    2   0.0000531  -0.0000657  -0.0013780   0.0002767
    3  -0.0001695   0.0000647  -0.0013494   0.0000454
 Max gradient component =       1.366E-02
 RMS gradient           =       2.895E-03
 Gradient time:  CPU 226.42 s  wall 226.45 s
 Geometry Optimization Parameters
   NAtoms,    NIC,     NZ,  NCons,   NDum,   NFix, NCnnct, MaxDiis
       22     163      22       0       0       0       0       0

 Cartesian Hessian Update
 Hessian updated using BFGS update


** GEOMETRY OPTIMIZATION IN DELOCALIZED INTERNAL COORDINATES **
   Searching for a Minimum

   Optimization Cycle:   5

                       Coordinates (Angstroms)
     ATOM                X               Y               Z
      1  C         0.0149092570   -0.0256544653    0.0014411182
      2  C        -0.0286888929    0.1068329221    1.4024637247
      3  Cl        1.4578756066    0.2258594661    2.3141087465
      4  C        -1.2175465864    0.1668264098    2.1221054165
      5  H        -1.1977654322    0.2739657286    3.1972896765
      6  C        -2.4179974738    0.0970018138    1.4299897642
      7  Cl       -3.9290440231    0.1728327062    2.3129323297
      8  C        -2.4437269026   -0.0385096390    0.0485916755
      9  H        -3.3799963703   -0.1092529503   -0.4857474355
     10  C        -1.2366508127   -0.0999167953   -0.6388053974
     11  Cl       -1.3439748835   -0.3421216131   -2.3784011522
     12  C         1.2940331239   -0.0639672770   -0.7520710461
     13  C         2.3043980116   -1.0032445467   -0.4973708366
     14  Cl        2.0914710934   -2.2260819257    0.7349644403
     15  C         3.4991302812   -1.0124145745   -1.2133364273
     16  H         4.2557869997   -1.7533593922   -0.9972994817
     17  C         3.6942846430   -0.0622912957   -2.2061304336
     18  Cl        5.1959096643   -0.0686702284   -3.1129765942
     19  C         2.7204023105    0.8900090023   -2.4909133556
     20  H         2.8863133790    1.6301821626   -3.2620474687
     21  C         1.5375263787    0.8748745270   -1.7654331539
     22  H         0.7841971246    1.6237860234   -1.9755769033
   Point Group: c1    Number of degrees of freedom:    60


   Energy is  -2761.512416114

 Hessian updated using BFGS update

 60 Hessian modes will be used to form the next step
  Hessian Eigenvalues:
     0.017570    0.017799    0.019452    0.020910    0.020978    0.022928
     0.023563    0.023827    0.023862    0.024089    0.024096    0.024114
     0.024115    0.024135    0.024135    0.024142    0.024144    0.027474
     0.034152    0.076664    0.159995    0.159995    0.160007    0.160061
     0.160243    0.216672    0.224606    0.229994    0.235416    0.236878
     0.237357    0.247304    0.249936    0.250001    0.250012    0.250797
     0.289037    0.290033    0.300939    0.301032    0.302017    0.312263
     0.353343    0.356665    0.356665    0.356669    0.356788    0.367543
     0.412764    0.424563    0.429885    0.456462    0.462334    0.468414
     0.471885    0.478207    0.478257    0.479097    0.479337    0.552539

 Minimum search - taking simple RFO step
 Searching for Lamda that Minimizes Along All modes
 Value Taken    Lamda =  -0.00707931
 Calculated Step too Large.  Step scaled by  0.678735
 Step Taken.  Stepsize is  0.300000

                             Maximum     Tolerance    Cnvgd?
         Gradient           0.013122      0.000300      NO
         Displacement       0.220009      0.001200      NO
         Energy change     -0.006232      0.000001      NO


 New Cartesian Coordinates Obtained by Inverse Iteration

 Displacement from previous Coordinates is:  0.515091
 ----------------------------------------------------------------
             Standard Nuclear Orientation (Angstroms)
    I     Atom           X                Y                Z
 ----------------------------------------------------------------
    1      C       0.0144471416    -0.0324819035     0.0022601924
    2      C      -0.0273082506     0.1441069439     1.3970821845
    3      Cl      1.4637325410     0.3020543573     2.3003247638
    4      C      -1.2153070199     0.2134544152     2.1165325761
    5      H      -1.1970235906     0.3543352235     3.1878817404
    6      C      -2.4150079971     0.1042710362     1.4270976638
    7      Cl     -3.9264854511     0.1884978130     2.3099954167
    8      C      -2.4418937459    -0.0785972029     0.0510974205
    9      H      -3.3776498617    -0.1802353416    -0.4792444935
   10      C      -1.2338743528    -0.1452701332    -0.6341937749
   11      Cl     -1.3272950259    -0.4409886117    -2.3663037635
   12      C       1.2933608965    -0.0682494703    -0.7526083802
   13      C       2.2845507287    -1.0327475410    -0.5285796615
   14      Cl      2.0474548685    -2.2897217583     0.6677574701
   15      C       3.4797945848    -1.0392647310    -1.2436519108
   16      H       4.2239346178    -1.7995403781    -1.0529108802
   17      C       3.6916193293    -0.0573093800    -2.2018096293
   18      Cl      5.1953077315    -0.0574435976    -3.1067106144
   19      C       2.7355612558     0.9218817533    -2.4551113072
   20      H       2.9164247968     1.6843582308    -3.2007639292
   21      C       1.5511045415     0.9012028277    -1.7319943339
   22      H       0.8053987578     1.6643735070    -1.9183695435
 ----------------------------------------------------------------
 Nuclear Repulsion Energy =        1736.33750379 hartrees
 There are       81 alpha and       81 beta electrons
 Applying Cartesian multipole field
    Component          Value
    ---------          -----
     (2,0,0)        1.00000E-12
     (0,2,0)        2.00000E-11
     (0,0,2)       -3.00000E-11
 Nucleus-field energy     =    -0.0000000533 hartrees
 Requested basis set is 6-311++G(d,p)
 There are 162 shells and 449 basis functions
 A cutoff of  1.0D-15 yielded  10191 shell pairs
 There are     84825 function pairs (     91203 Cartesian)
 Smallest overlap matrix eigenvalue = 2.50E-07
 Linear dependence detected in AO basis
 Number of orthogonalized atomic orbitals = 445
 Maximum deviation from orthogonality = 2.715E-10
 Guess from superposition of atomic densities
 Warning:  Energy on first SCF cycle will be non-variational
 SAD guess density has 162.000000 electrons

 -----------------------------------------------------------------------
  General SCF calculation program by
  Eric Jon Sundstrom, Paul Horn, Yuezhi Mao, Dmitri Zuev, Alec White,
  David Stuck, Shaama M.S., Shane Yost, Joonho Lee, David Small,
  Daniel Levine, Susi Lehtola, Hugh Burton, Evgeny Epifanovsky,
  Bang C. Huynh
 -----------------------------------------------------------------------
 Exchange:     0.2000 Hartree-Fock + 0.0800 Slater + 0.7200 B88
 Correlation:  0.1900 VWN1RPA + 0.8100 LYP
 Using SG-1 standard quadrature grid
 A restricted SCF calculation will be
 performed using DIIS
 SCF converges when DIIS error is below 1.0e-08
 ---------------------------------------
  Cycle       Energy         DIIS error
 ---------------------------------------
    1   -2765.5059736910      2.92e-02  
    2   -2761.3658419658      2.43e-03  
    3   -2761.2878416025      2.94e-03  
    4   -2761.5102908367      4.70e-04  
    5   -2761.5149615241      2.23e-04  
    6   -2761.5160780856      9.37e-05  
    7   -2761.5162967419      1.97e-05  
    8   -2761.5163035348      1.00e-05  
    9   -2761.5163059637      2.65e-06  
   10   -2761.5163061271      1.10e-06  
   11   -2761.5163061560      2.76e-07  
   12   -2761.5163061577      1.26e-07  
   13   -2761.5163061581      3.98e-08  
   14   -2761.5163061581      1.09e-08  
   15   -2761.5163061581      4.80e-09  Convergence criterion met
 ---------------------------------------
 SCF time:   CPU 667.71s  wall 668.00s 
 SCF   energy in the final basis set =    -2761.5163061581
 Total energy in the final basis set =    -2761.5163061581

 --------------------------------------------------------------

                    Orbital Energies (a.u.)
 --------------------------------------------------------------

 Alpha MOs
 -- Occupied --
********-101.5752-101.5708-101.5692-101.5667 -10.2742 -10.2728 -10.2707
-10.2649 -10.2622 -10.2358 -10.2256 -10.2179 -10.2176 -10.2120 -10.2118
-10.2075  -9.4904  -9.4899  -9.4860  -9.4837  -9.4819  -7.2551  -7.2545
 -7.2507  -7.2484  -7.2466  -7.2453  -7.2448  -7.2447  -7.2443  -7.2407
 -7.2401  -7.2386  -7.2382  -7.2367  -7.2363  -0.9479  -0.9260  -0.9001
 -0.8981  -0.8874  -0.8493  -0.8337  -0.7979  -0.7699  -0.7659  -0.7383
 -0.6518  -0.6433  -0.6331  -0.6117  -0.5617  -0.5364  -0.5206  -0.5121
 -0.4922  -0.4833  -0.4654  -0.4625  -0.4592  -0.4452  -0.4333  -0.4266
 -0.4110  -0.4022  -0.3980  -0.3896  -0.3843  -0.3766  -0.3486  -0.3420
 -0.3361  -0.3320  -0.3306  -0.3285  -0.3202  -0.2868  -0.2771  -0.2725
 -0.2600
 -- Virtual --
 -0.0677  -0.0567  -0.0462  -0.0346  -0.0319  -0.0157  -0.0089   0.0022
  0.0078   0.0115   0.0117   0.0149   0.0173   0.0262   0.0398   0.0423
  0.0486   0.0514   0.0582   0.0616   0.0637   0.0726   0.0781   0.0831
  0.0842   0.0877   0.0921   0.0958   0.0969   0.0996   0.1030   0.1096
  0.1116   0.1133   0.1151   0.1180   0.1188   0.1204   0.1234   0.1282
  0.1290   0.1330   0.1340   0.1360   0.1401   0.1424   0.1464   0.1523
  0.1562   0.1634   0.1668   0.1700   0.1747   0.1770   0.1865   0.1879
  0.1962   0.2005   0.2056   0.2099   0.2115   0.2141   0.2212   0.2242
  0.2270   0.2306   0.2358   0.2413   0.2479   0.2518   0.2550   0.2588
  0.2619   0.2632   0.2673   0.2683   0.2750   0.2759   0.2805   0.2813
  0.2820   0.2895   0.2956   0.3018   0.3074   0.3131   0.3168   0.3177
  0.3222   0.3368   0.3426   0.3506   0.3609   0.3807   0.3982   0.4029
  0.4229   0.4249   0.4452   0.4505   0.4541   0.4543   0.4691   0.4753
  0.4802   0.4866   0.4914   0.4933   0.4994   0.5053   0.5131   0.5185
  0.5280   0.5451   0.5498   0.5537   0.5608   0.5666   0.5758   0.5816
  0.5909   0.5943   0.5975   0.6070   0.6086   0.6128   0.6156   0.6255
  0.6314   0.6422   0.6548   0.6606   0.6695   0.6750   0.6848   0.6931
  0.6967   0.6996   0.7130   0.7187   0.7281   0.7346   0.7901   0.7933
  0.7978   0.8173   0.8300   0.8344   0.8350   0.8376   0.8402   0.8474
  0.8476   0.8504   0.8554   0.8566   0.8601   0.8641   0.8733   0.8754
  0.8843   0.8916   0.8937   0.9002   0.9056   0.9211   0.9234   0.9273
  0.9342   0.9391   0.9404   0.9469   0.9491   0.9563   0.9588   0.9635
  0.9797   0.9866   0.9970   1.0024   1.0060   1.0140   1.0212   1.0471
  1.0561   1.0607   1.0906   1.1098   1.1257   1.1365   1.1811   1.1853
  1.1909   1.2070   1.2211   1.2318   1.2499   1.2522   1.2693   1.2829
  1.2924   1.3048   1.3120   1.3247   1.3316   1.3401   1.3854   1.4459
  1.4706   1.4936   1.5079   1.5150   1.5382   1.5441   1.5498   1.5628
  1.5718   1.5817   1.5972   1.5979   1.6066   1.6674   1.6791   1.6890
  1.6959   1.7206   1.7552   1.7873   1.7999   1.8257   1.8517   1.8567
  1.8618   1.8812   1.9119   1.9158   1.9304   1.9410   1.9423   1.9478
  1.9624   1.9709   1.9920   2.0002   2.0483   2.0572   2.0648   2.0719
  2.0922   2.1353   2.1397   2.1912   2.2285   2.2401   2.2593   2.2694
  2.2781   2.2851   2.2914   2.3050   2.3271   2.3456   2.3699   2.3868
  2.4037   2.4306   2.4461   2.4595   2.4843   2.5098   2.5218   2.5337
  2.5400   2.5476   2.5613   2.5686   2.5910   2.6111   2.6406   2.6626
  2.6807   2.6978   2.7110   2.7156   2.7289   2.7344   2.7419   2.7519
  2.7640   2.7693   2.7883   2.7999   2.8250   2.8310   2.8517   2.8680
  2.9014   2.9459   2.9818   3.0698   3.0735   3.0784   3.1300   3.1373
  3.1479   3.1865   3.2247   3.2347   3.2486   3.3334   3.3378   3.4085
  3.4659   3.5309   3.5737   3.6417   3.7035   3.7580   3.7944   3.8416
  3.9731   4.0671   4.0853   4.1292   4.3876   4.7892   4.8240   9.7565
  9.7714   9.8007   9.8288   9.8387  23.3855  23.5523  23.8428  23.8560
 23.8656  23.9179  23.9514  24.0394  24.0491  24.0581  24.1035  24.1404
 25.8160  25.8201  25.9008  25.9090  25.9741  26.1142  26.1274  26.1872
 26.3416  26.3975  26.5825  26.5978  26.6449  26.7744  26.7971 215.7492
215.7631 215.8003 215.8306 215.8472
 --------------------------------------------------------------

          Ground-State Mulliken Net Atomic Charges

     Atom                 Charge (a.u.)
  ----------------------------------------
      1 C                    -0.281768
      2 C                    -0.391131
      3 Cl                    0.373655
      4 C                     0.007541
      5 H                     0.230249
      6 C                     0.080570
      7 Cl                    0.471182
      8 C                    -0.580672
      9 H                     0.233296
     10 C                    -0.207569
     11 Cl                    0.412448
     12 C                     0.456874
     13 C                    -0.990790
     14 Cl                    0.324735
     15 C                    -0.564981
     16 H                     0.220607
     17 C                     0.456535
     18 Cl                    0.463067
     19 C                    -0.458950
     20 H                     0.201095
     21 C                    -0.636664
     22 H                     0.180672
  ----------------------------------------
  Sum of atomic charges =     0.000000

 -----------------------------------------------------------------
                    Cartesian Multipole Moments
 -----------------------------------------------------------------
    Charge (ESU x 10^10)
                -0.0000
    Dipole Moment (Debye)
         X      -0.7258      Y       1.0398      Z      -0.2711
       Tot       1.2967
    Quadrupole Moments (Debye-Ang)
        XX    -135.7840     XY       0.0086     YY    -132.4900
        XZ       1.4584     YZ      -3.0389     ZZ    -131.9345
    Octopole Moments (Debye-Ang^2)
       XXX    -281.9462    XXY      19.5156    XYY     -81.6699
       YYY      91.2197    XXZ      34.1919    XYZ      -4.6741
       YYZ      22.4330    XZZ     -94.3120    YZZ      39.3141
       ZZZ      98.8741
    Hexadecapole Moments (Debye-Ang^3)
      XXXX   -6080.6601   XXXY     178.3181   XXYY   -1121.3578
      XYYY     224.7545   YYYY    -738.7598   XXXZ    1264.0869
      XXYZ      -2.3620   XYYZ     381.5863   YYYZ     -27.7457
      XXZZ   -1556.6560   XYZZ      96.9094   YYZZ    -619.6577
      XZZZ    1190.1013   YZZZ     -33.5255   ZZZZ   -3027.5853
 -----------------------------------------------------------------
 Calculating analytic gradient of the SCF energy
 Gradient of SCF Energy
            1           2           3           4           5           6
    1   0.0012488  -0.0004862   0.0022301  -0.0002003   0.0001299   0.0003069
    2   0.0003500  -0.0008444  -0.0089017  -0.0000992  -0.0000346   0.0000542
    3  -0.0011538  -0.0000371  -0.0050619   0.0003148  -0.0000770  -0.0000330
            7           8           9          10          11          12
    1  -0.0001421  -0.0003881   0.0001363   0.0000722   0.0001730  -0.0012273
    2  -0.0000110  -0.0000877   0.0000366   0.0013605  -0.0000466  -0.0004087
    3   0.0000972  -0.0003518   0.0000374   0.0011375  -0.0006668   0.0006409
           13          14          15          16          17          18
    1   0.0001901  -0.0016568   0.0003754  -0.0000936  -0.0001990   0.0001347
    2   0.0007300   0.0084238   0.0000307   0.0000307  -0.0002066  -0.0000011
    3   0.0005053   0.0058704  -0.0001991   0.0000298   0.0002127  -0.0000914
           19          20          21          22
    1  -0.0002819  -0.0000343  -0.0001523  -0.0001353
    2   0.0003638  -0.0000573  -0.0008591   0.0001776
    3  -0.0001897   0.0000529  -0.0010942   0.0000569
 Max gradient component =       8.902E-03
 RMS gradient           =       1.874E-03
 Gradient time:  CPU 227.72 s  wall 227.76 s
 Geometry Optimization Parameters
   NAtoms,    NIC,     NZ,  NCons,   NDum,   NFix, NCnnct, MaxDiis
       22     163      22       0       0       0       0       0

 Cartesian Hessian Update
 Hessian updated using BFGS update


** GEOMETRY OPTIMIZATION IN DELOCALIZED INTERNAL COORDINATES **
   Searching for a Minimum

   Optimization Cycle:   6

                       Coordinates (Angstroms)
     ATOM                X               Y               Z
      1  C         0.0144471416   -0.0324819035    0.0022601924
      2  C        -0.0273082506    0.1441069439    1.3970821845
      3  Cl        1.4637325410    0.3020543573    2.3003247638
      4  C        -1.2153070199    0.2134544152    2.1165325761
      5  H        -1.1970235906    0.3543352235    3.1878817404
      6  C        -2.4150079971    0.1042710362    1.4270976638
      7  Cl       -3.9264854511    0.1884978130    2.3099954167
      8  C        -2.4418937459   -0.0785972029    0.0510974205
      9  H        -3.3776498617   -0.1802353416   -0.4792444935
     10  C        -1.2338743528   -0.1452701332   -0.6341937749
     11  Cl       -1.3272950259   -0.4409886117   -2.3663037635
     12  C         1.2933608965   -0.0682494703   -0.7526083802
     13  C         2.2845507287   -1.0327475410   -0.5285796615
     14  Cl        2.0474548685   -2.2897217583    0.6677574701
     15  C         3.4797945848   -1.0392647310   -1.2436519108
     16  H         4.2239346178   -1.7995403781   -1.0529108802
     17  C         3.6916193293   -0.0573093800   -2.2018096293
     18  Cl        5.1953077315   -0.0574435976   -3.1067106144
     19  C         2.7355612558    0.9218817533   -2.4551113072
     20  H         2.9164247968    1.6843582308   -3.2007639292
     21  C         1.5511045415    0.9012028277   -1.7319943339
     22  H         0.8053987578    1.6643735070   -1.9183695435
   Point Group: c1    Number of degrees of freedom:    60


   Energy is  -2761.516306158

 Hessian updated using BFGS update

 60 Hessian modes will be used to form the next step
  Hessian Eigenvalues:
     0.015831    0.017727    0.018967    0.020901    0.020957    0.022943
     0.023582    0.023821    0.023861    0.024087    0.024096    0.024112
     0.024114    0.024134    0.024136    0.024142    0.024146    0.025477
     0.027677    0.075783    0.159995    0.159996    0.160006    0.160063
     0.160246    0.216811    0.224600    0.230002    0.235408    0.237027
     0.237354    0.247305    0.249988    0.250004    0.250022    0.250799
     0.289053    0.290168    0.300939    0.301032    0.302061    0.312235
     0.353287    0.356665    0.356665    0.356669    0.356777    0.367341
     0.412767    0.424560    0.429886    0.456439    0.462326    0.468415
     0.471890    0.478215    0.478265    0.479097    0.479363    0.552249

 Minimum search - taking simple RFO step
 Searching for Lamda that Minimizes Along All modes
 Value Taken    Lamda =  -0.00458979
 Calculated Step too Large.  Step scaled by  0.681150
 Step Taken.  Stepsize is  0.300000

                             Maximum     Tolerance    Cnvgd?
         Gradient           0.008502      0.000300      NO
         Displacement       0.224436      0.001200      NO
         Energy change     -0.003890      0.000001      NO


 New Cartesian Coordinates Obtained by Inverse Iteration

 Displacement from previous Coordinates is:  0.494493
 ----------------------------------------------------------------
             Standard Nuclear Orientation (Angstroms)
    I     Atom           X                Y                Z
 ----------------------------------------------------------------
    1      C       0.0134724722    -0.0372830262     0.0035854637
    2      C      -0.0267203207     0.1817887312     1.3911605442
    3      Cl      1.4673122116     0.3853158645     2.2831924973
    4      C      -1.2143168800     0.2558879573     2.1102692794
    5      H      -1.1985640262     0.4302793824     3.1767645613
    6      C      -2.4128988831     0.1059023668     1.4255791170
    7      Cl     -3.9245356490     0.1964547980     2.3081325342
    8      C      -2.4397187891    -0.1202709876     0.0561011035
    9      H      -3.3749884506    -0.2506606792    -0.4690504408
   10      C      -1.2312358783    -0.1893414988    -0.6286434535
   11      Cl     -1.3132119352    -0.5241936115    -2.3529373711
   12      C       1.2936865393    -0.0696037324    -0.7525242229
   13      C       2.2650664621    -1.0585782893    -0.5590026302
   14      Cl      2.0011353358    -2.3468104982     0.5999310062
   15      C       3.4607797634    -1.0640485028    -1.2729182281
   16      H       4.1916106519    -1.8429373489    -1.1073276428
   17      C       3.6907413915    -0.0541994625    -2.1977423851
   18      Cl      5.1954040063    -0.0516729140    -3.1016265262
   19      C       2.7526115608     0.9493045948    -2.4205473131
   20      H       2.9483483614     1.7309544613    -3.1423096122
   21      C       1.5665494935     0.9264396885    -1.6991463547
   22      H       0.8303190584     1.7039587653    -1.8631627202
 ----------------------------------------------------------------
 Nuclear Repulsion Energy =        1734.90414090 hartrees
 There are       81 alpha and       81 beta electrons
 Applying Cartesian multipole field
    Component          Value
    ---------          -----
     (2,0,0)        1.00000E-12
     (0,2,0)        2.00000E-11
     (0,0,2)       -3.00000E-11
 Nucleus-field energy     =    -0.0000000520 hartrees
 Requested basis set is 6-311++G(d,p)
 There are 162 shells and 449 basis functions
 A cutoff of  1.0D-15 yielded  10189 shell pairs
 There are     84800 function pairs (     91175 Cartesian)
 Smallest overlap matrix eigenvalue = 2.40E-07
 Linear dependence detected in AO basis
 Number of orthogonalized atomic orbitals = 445
 Maximum deviation from orthogonality = 4.552E-10
 Guess from superposition of atomic densities
 Warning:  Energy on first SCF cycle will be non-variational
 SAD guess density has 162.000000 electrons

 -----------------------------------------------------------------------
  General SCF calculation program by
  Eric Jon Sundstrom, Paul Horn, Yuezhi Mao, Dmitri Zuev, Alec White,
  David Stuck, Shaama M.S., Shane Yost, Joonho Lee, David Small,
  Daniel Levine, Susi Lehtola, Hugh Burton, Evgeny Epifanovsky,
  Bang C. Huynh
 -----------------------------------------------------------------------
 Exchange:     0.2000 Hartree-Fock + 0.0800 Slater + 0.7200 B88
 Correlation:  0.1900 VWN1RPA + 0.8100 LYP
 Using SG-1 standard quadrature grid
 A restricted SCF calculation will be
 performed using DIIS
 SCF converges when DIIS error is below 1.0e-08
 ---------------------------------------
  Cycle       Energy         DIIS error
 ---------------------------------------
    1   -2765.4986503373      2.91e-02  
    2   -2761.3683784565      2.43e-03  
    3   -2761.2906610548      2.93e-03  
    4   -2761.5128185832      4.70e-04  
    5   -2761.5174643419      2.25e-04  
    6   -2761.5185966314      9.43e-05  
    7   -2761.5188169235      2.10e-05  
    8   -2761.5188245536      1.11e-05  
    9   -2761.5188275423      2.82e-06  
   10   -2761.5188277328      1.06e-06  
   11   -2761.5188277596      2.65e-07  
   12   -2761.5188277610      1.24e-07  
   13   -2761.5188277613      3.91e-08  
   14   -2761.5188277614      1.10e-08  
   15   -2761.5188277613      4.80e-09  Convergence criterion met
 ---------------------------------------
 SCF time:   CPU 670.66s  wall 671.00s 
 SCF   energy in the final basis set =    -2761.5188277613
 Total energy in the final basis set =    -2761.5188277613

 --------------------------------------------------------------

                    Orbital Energies (a.u.)
 --------------------------------------------------------------

 Alpha MOs
 -- Occupied --
********-101.5751-101.5716-101.5691-101.5675 -10.2740 -10.2728 -10.2708
-10.2648 -10.2622 -10.2353 -10.2252 -10.2180 -10.2177 -10.2121 -10.2119
-10.2076  -9.4904  -9.4898  -9.4866  -9.4837  -9.4825  -7.2551  -7.2544
 -7.2514  -7.2483  -7.2472  -7.2452  -7.2447  -7.2447  -7.2442  -7.2414
 -7.2408  -7.2385  -7.2381  -7.2372  -7.2368  -0.9477  -0.9260  -0.8997
 -0.8978  -0.8877  -0.8490  -0.8338  -0.7977  -0.7699  -0.7661  -0.7383
 -0.6515  -0.6428  -0.6340  -0.6117  -0.5616  -0.5359  -0.5207  -0.5131
 -0.4919  -0.4833  -0.4655  -0.4622  -0.4592  -0.4448  -0.4330  -0.4267
 -0.4110  -0.4009  -0.3979  -0.3887  -0.3840  -0.3764  -0.3478  -0.3417
 -0.3359  -0.3329  -0.3302  -0.3284  -0.3235  -0.2853  -0.2766  -0.2738
 -0.2612
 -- Virtual --
 -0.0657  -0.0569  -0.0460  -0.0365  -0.0325  -0.0159  -0.0090   0.0022
  0.0080   0.0115   0.0116   0.0146   0.0168   0.0261   0.0401   0.0420
  0.0488   0.0509   0.0581   0.0611   0.0636   0.0714   0.0791   0.0833
  0.0842   0.0875   0.0918   0.0954   0.0961   0.0994   0.1035   0.1096
  0.1113   0.1132   0.1152   0.1174   0.1185   0.1206   0.1230   0.1280
  0.1290   0.1330   0.1337   0.1359   0.1396   0.1418   0.1460   0.1519
  0.1555   0.1622   0.1675   0.1690   0.1741   0.1776   0.1858   0.1871
  0.1959   0.2010   0.2057   0.2099   0.2115   0.2141   0.2215   0.2239
  0.2264   0.2308   0.2367   0.2399   0.2474   0.2513   0.2565   0.2602
  0.2620   0.2636   0.2675   0.2684   0.2736   0.2757   0.2769   0.2811
  0.2821   0.2887   0.2956   0.3014   0.3085   0.3131   0.3159   0.3167
  0.3225   0.3370   0.3417   0.3511   0.3598   0.3804   0.3978   0.4026
  0.4235   0.4259   0.4435   0.4506   0.4543   0.4551   0.4701   0.4767
  0.4802   0.4861   0.4888   0.4944   0.5039   0.5068   0.5127   0.5179
  0.5279   0.5451   0.5500   0.5535   0.5607   0.5672   0.5754   0.5838
  0.5897   0.5928   0.5979   0.6061   0.6128   0.6147   0.6163   0.6274
  0.6324   0.6448   0.6545   0.6645   0.6665   0.6744   0.6823   0.6950
  0.6964   0.7027   0.7123   0.7185   0.7285   0.7353   0.7892   0.7949
  0.8007   0.8195   0.8285   0.8328   0.8362   0.8392   0.8403   0.8468
  0.8479   0.8510   0.8553   0.8557   0.8603   0.8634   0.8729   0.8784
  0.8830   0.8879   0.8935   0.8988   0.9039   0.9204   0.9215   0.9243
  0.9338   0.9407   0.9426   0.9485   0.9499   0.9586   0.9606   0.9645
  0.9814   0.9850   0.9972   1.0032   1.0069   1.0140   1.0193   1.0448
  1.0505   1.0621   1.0891   1.1132   1.1272   1.1435   1.1833   1.1855
  1.1914   1.2097   1.2236   1.2322   1.2476   1.2553   1.2678   1.2860
  1.2907   1.3063   1.3132   1.3231   1.3296   1.3420   1.3906   1.4467
  1.4673   1.4925   1.5058   1.5158   1.5390   1.5444   1.5516   1.5633
  1.5727   1.5817   1.5963   1.5973   1.6062   1.6665   1.6800   1.6879
  1.6984   1.7209   1.7545   1.7850   1.8021   1.8249   1.8467   1.8533
  1.8602   1.8782   1.9149   1.9194   1.9302   1.9402   1.9414   1.9480
  1.9678   1.9732   1.9968   2.0003   2.0470   2.0570   2.0641   2.0716
  2.0920   2.1361   2.1426   2.1900   2.2294   2.2384   2.2589   2.2692
  2.2739   2.2865   2.2902   2.3021   2.3287   2.3486   2.3662   2.3913
  2.4058   2.4361   2.4460   2.4596   2.4793   2.5094   2.5196   2.5333
  2.5390   2.5478   2.5597   2.5668   2.5890   2.6116   2.6402   2.6654
  2.6841   2.6994   2.7083   2.7161   2.7285   2.7346   2.7410   2.7501
  2.7651   2.7688   2.7874   2.7968   2.8248   2.8313   2.8530   2.8635
  2.9000   2.9497   2.9845   3.0725   3.0768   3.0809   3.1296   3.1367
  3.1463   3.1870   3.2255   3.2339   3.2489   3.3328   3.3361   3.4120
  3.4674   3.5332   3.5746   3.6450   3.7032   3.7584   3.7940   3.8430
  3.9745   4.0674   4.0856   4.1289   4.3783   4.7912   4.8247   9.7587
  9.7714   9.8012   9.8199   9.8489  23.3872  23.5523  23.8439  23.8565
 23.8661  23.9188  23.9526  24.0390  24.0538  24.0596  24.1038  24.1415
 25.8156  25.8201  25.8962  25.9095  25.9646  26.1153  26.1285  26.1988
 26.3373  26.3859  26.5814  26.5967  26.6531  26.7544  26.8055 215.7513
215.7630 215.8000 215.8208 215.8592
 --------------------------------------------------------------

          Ground-State Mulliken Net Atomic Charges

     Atom                 Charge (a.u.)
  ----------------------------------------
      1 C                    -0.302560
      2 C                    -0.385146
      3 Cl                    0.360340
      4 C                     0.013174
      5 H                     0.230023
      6 C                     0.110782
      7 Cl                    0.474418
      8 C                    -0.546528
      9 H                     0.234054
     10 C                    -0.208618
     11 Cl                    0.415838
     12 C                     0.380024
     13 C                    -1.046626
     14 Cl                    0.325108
     15 C                    -0.506893
     16 H                     0.220620
     17 C                     0.477599
     18 Cl                    0.465149
     19 C                    -0.488078
     20 H                     0.201272
     21 C                    -0.606908
     22 H                     0.182957
  ----------------------------------------
  Sum of atomic charges =     0.000000

 -----------------------------------------------------------------
                    Cartesian Multipole Moments
 -----------------------------------------------------------------
    Charge (ESU x 10^10)
                -0.0000
    Dipole Moment (Debye)
         X      -0.7281      Y       1.0713      Z      -0.2624
       Tot       1.3216
    Quadrupole Moments (Debye-Ang)
        XX    -135.8121     XY       0.0883     YY    -132.2047
        XZ       1.3714     YZ      -2.8401     ZZ    -132.1335
    Octopole Moments (Debye-Ang^2)
       XXX    -281.5036    XXY      19.8237    XYY     -80.6621
       YYY      92.8629    XXZ      34.4534    XYZ      -4.5709
       YYZ      22.8854    XZZ     -94.1565    YZZ      40.0677
       ZZZ     102.0409
    Hexadecapole Moments (Debye-Ang^3)
      XXXX   -6063.9249   XXXY     169.5311   XXYY   -1121.7748
      XYYY     212.9262   YYYY    -777.1823   XXXZ    1270.7598
      XXYZ      -8.7301   XYYZ     382.6271   YYYZ     -52.2641
      XXZZ   -1548.0246   XYZZ      92.6974   YYZZ    -620.4747
      XZZZ    1200.2725   YZZZ     -51.8320   ZZZZ   -3002.7505
 -----------------------------------------------------------------
 Calculating analytic gradient of the SCF energy
 Gradient of SCF Energy
            1           2           3           4           5           6
    1   0.0004752  -0.0005149   0.0015563   0.0000018   0.0000609   0.0003143
    2   0.0000410  -0.0005571  -0.0056646   0.0000099  -0.0000043   0.0000023
    3  -0.0007353  -0.0003556  -0.0029920   0.0002354  -0.0000430  -0.0001759
            7           8           9          10          11          12
    1  -0.0001510  -0.0003119   0.0000674   0.0000285   0.0001943  -0.0003129
    2   0.0000301   0.0000038   0.0000063   0.0008589  -0.0000162  -0.0003131
    3   0.0001010  -0.0002409   0.0000293   0.0010133  -0.0005649   0.0003659
           13          14          15          16          17          18
    1  -0.0001387  -0.0009076   0.0003415  -0.0000576  -0.0002430   0.0001562
    2   0.0009980   0.0050419  -0.0000414   0.0000257  -0.0001783  -0.0000050
    3   0.0002844   0.0038564  -0.0001739  -0.0000034   0.0003206  -0.0001227
           19          20          21          22
    1  -0.0002261   0.0000220  -0.0001236  -0.0002309
    2   0.0002748  -0.0000635  -0.0004248  -0.0000243
    3  -0.0001614   0.0000300  -0.0007186   0.0000511
 Max gradient component =       5.665E-03
 RMS gradient           =       1.176E-03
 Gradient time:  CPU 226.90 s  wall 226.93 s
 Geometry Optimization Parameters
   NAtoms,    NIC,     NZ,  NCons,   NDum,   NFix, NCnnct, MaxDiis
       22     163      22       0       0       0       0       0

 Cartesian Hessian Update
 Hessian updated using BFGS update


** GEOMETRY OPTIMIZATION IN DELOCALIZED INTERNAL COORDINATES **
   Searching for a Minimum

   Optimization Cycle:   7

                       Coordinates (Angstroms)
     ATOM                X               Y               Z
      1  C         0.0134724722   -0.0372830262    0.0035854637
      2  C        -0.0267203207    0.1817887312    1.3911605442
      3  Cl        1.4673122116    0.3853158645    2.2831924973
      4  C        -1.2143168800    0.2558879573    2.1102692794
      5  H        -1.1985640262    0.4302793824    3.1767645613
      6  C        -2.4128988831    0.1059023668    1.4255791170
      7  Cl       -3.9245356490    0.1964547980    2.3081325342
      8  C        -2.4397187891   -0.1202709876    0.0561011035
      9  H        -3.3749884506   -0.2506606792   -0.4690504408
     10  C        -1.2312358783   -0.1893414988   -0.6286434535
     11  Cl       -1.3132119352   -0.5241936115   -2.3529373711
     12  C         1.2936865393   -0.0696037324   -0.7525242229
     13  C         2.2650664621   -1.0585782893   -0.5590026302
     14  Cl        2.0011353358   -2.3468104982    0.5999310062
     15  C         3.4607797634   -1.0640485028   -1.2729182281
     16  H         4.1916106519   -1.8429373489   -1.1073276428
     17  C         3.6907413915   -0.0541994625   -2.1977423851
     18  Cl        5.1954040063   -0.0516729140   -3.1016265262
     19  C         2.7526115608    0.9493045948   -2.4205473131
     20  H         2.9483483614    1.7309544613   -3.1423096122
     21  C         1.5665494935    0.9264396885   -1.6991463547
     22  H         0.8303190584    1.7039587653   -1.8631627202
   Point Group: c1    Number of degrees of freedom:    60


   Energy is  -2761.518827761

 Hessian updated using BFGS update

 60 Hessian modes will be used to form the next step
  Hessian Eigenvalues:
     0.011943    0.017776    0.018847    0.020879    0.020942    0.022600
     0.022984    0.023623    0.023849    0.023887    0.024091    0.024103
     0.024114    0.024116    0.024135    0.024137    0.024143    0.024152
     0.027722    0.075388    0.159995    0.159996    0.160007    0.160070
     0.160269    0.216869    0.224595    0.230003    0.235405    0.237018
     0.237333    0.247301    0.249998    0.250006    0.250047    0.250854
     0.289051    0.290085    0.300914    0.301032    0.301924    0.312344
     0.353259    0.356665    0.356666    0.356668    0.356772    0.367259
     0.412772    0.424581    0.429888    0.456417    0.462288    0.468421
     0.471908    0.478199    0.478266    0.479101    0.479372    0.551886

 Minimum search - taking simple RFO step
 Searching for Lamda that Minimizes Along All modes
 Value Taken    Lamda =  -0.00283981
 Calculated Step too Large.  Step scaled by  0.703262
 Step Taken.  Stepsize is  0.300000

                             Maximum     Tolerance    Cnvgd?
         Gradient           0.005450      0.000300      NO
         Displacement       0.225928      0.001200      NO
         Energy change     -0.002522      0.000001      NO


 New Cartesian Coordinates Obtained by Inverse Iteration

 Displacement from previous Coordinates is:  0.504380
 ----------------------------------------------------------------
             Standard Nuclear Orientation (Angstroms)
    I     Atom           X                Y                Z
 ----------------------------------------------------------------
    1      C       0.0122632310    -0.0344225179     0.0040737485
    2      C      -0.0270672795     0.2242392818     1.3838724887
    3      Cl      1.4685211489     0.4771801567     2.2620263433
    4      C      -1.2142530703     0.2965118645     2.1036009672
    5      H      -1.2012777490     0.5013773612     3.1647408409
    6      C      -2.4108611710     0.1024806458     1.4256950796
    7      Cl     -3.9222764791     0.1884150291     2.3091839967
    8      C      -2.4364711152    -0.1633280773     0.0633112262
    9      H      -3.3704683400    -0.3257358839    -0.4553620938
   10      C      -1.2280209301    -0.2280340006    -0.6225079932
   11      Cl     -1.2987482344    -0.6043844389    -2.3369530979
   12      C       1.2931362747    -0.0661150230    -0.7535431963
   13      C       2.2420243818    -1.0810075800    -0.5903537059
   14      Cl      1.9482195531    -2.3961595921     0.5318557856
   15      C       3.4383066262    -1.0889711823    -1.3026720173
   16      H       4.1536012380    -1.8868483515    -1.1610048682
   17      C       3.6898696886    -0.0548326808    -2.1950490078
   18      Cl      5.1960265000    -0.0543469860    -3.0964807280
   19      C       2.7730718865     0.9741516840    -2.3869893270
   20      H       2.9860708048     1.7733463412    -3.0843850852
   21      C       1.5853260126     0.9536472649    -1.6672550072
   22      H       0.8638535186     1.7495227438    -1.8080271428
 ----------------------------------------------------------------
 Nuclear Repulsion Energy =        1733.93536761 hartrees
 There are       81 alpha and       81 beta electrons
 Applying Cartesian multipole field
    Component          Value
    ---------          -----
     (2,0,0)        1.00000E-12
     (0,2,0)        2.00000E-11
     (0,0,2)       -3.00000E-11
 Nucleus-field energy     =    -0.0000000507 hartrees
 Requested basis set is 6-311++G(d,p)
 There are 162 shells and 449 basis functions
 A cutoff of  1.0D-15 yielded  10198 shell pairs
 There are     84890 function pairs (     91272 Cartesian)
 Smallest overlap matrix eigenvalue = 2.29E-07
 Linear dependence detected in AO basis
 Number of orthogonalized atomic orbitals = 445
 Maximum deviation from orthogonality = 4.293E-10
 Guess from superposition of atomic densities
 Warning:  Energy on first SCF cycle will be non-variational
 SAD guess density has 162.000000 electrons

 -----------------------------------------------------------------------
  General SCF calculation program by
  Eric Jon Sundstrom, Paul Horn, Yuezhi Mao, Dmitri Zuev, Alec White,
  David Stuck, Shaama M.S., Shane Yost, Joonho Lee, David Small,
  Daniel Levine, Susi Lehtola, Hugh Burton, Evgeny Epifanovsky,
  Bang C. Huynh
 -----------------------------------------------------------------------
 Exchange:     0.2000 Hartree-Fock + 0.0800 Slater + 0.7200 B88
 Correlation:  0.1900 VWN1RPA + 0.8100 LYP
 Using SG-1 standard quadrature grid
 A restricted SCF calculation will be
 performed using DIIS
 SCF converges when DIIS error is below 1.0e-08
 ---------------------------------------
  Cycle       Energy         DIIS error
 ---------------------------------------
    1   -2765.4947097417      2.91e-02  
    2   -2761.3698329959      2.43e-03  
    3   -2761.2921390645      2.93e-03  
    4   -2761.5143818335      4.71e-04  
    5   -2761.5190088189      2.27e-04  
    6   -2761.5201618769      9.52e-05  
    7   -2761.5203850846      2.24e-05  
    8   -2761.5203940250      1.17e-05  
    9   -2761.5203974344      2.84e-06  
   10   -2761.5203976282      1.04e-06  
   11   -2761.5203976535      2.54e-07  
   12   -2761.5203976546      1.22e-07  
   13   -2761.5203976550      3.87e-08  
   14   -2761.5203976550      1.10e-08  
   15   -2761.5203976552      4.79e-09  Convergence criterion met
 ---------------------------------------
 SCF time:   CPU 671.17s  wall 671.00s 
 SCF   energy in the final basis set =    -2761.5203976552
 Total energy in the final basis set =    -2761.5203976552

 --------------------------------------------------------------

                    Orbital Energies (a.u.)
 --------------------------------------------------------------

 Alpha MOs
 -- Occupied --
********-101.5751-101.5724-101.5690-101.5680 -10.2737 -10.2728 -10.2709
-10.2647 -10.2622 -10.2347 -10.2249 -10.2179 -10.2177 -10.2122 -10.2119
-10.2077  -9.4903  -9.4898  -9.4872  -9.4836  -9.4829  -7.2550  -7.2543
 -7.2520  -7.2482  -7.2476  -7.2452  -7.2446  -7.2446  -7.2441  -7.2420
 -7.2414  -7.2384  -7.2381  -7.2377  -7.2373  -0.9476  -0.9260  -0.8995
 -0.8976  -0.8880  -0.8488  -0.8339  -0.7975  -0.7699  -0.7662  -0.7382
 -0.6512  -0.6423  -0.6347  -0.6116  -0.5614  -0.5355  -0.5208  -0.5140
 -0.4917  -0.4834  -0.4657  -0.4620  -0.4592  -0.4445  -0.4328  -0.4269
 -0.4111  -0.4000  -0.3977  -0.3882  -0.3836  -0.3763  -0.3470  -0.3415
 -0.3359  -0.3340  -0.3298  -0.3283  -0.3257  -0.2838  -0.2761  -0.2747
 -0.2623
 -- Virtual --
 -0.0636  -0.0571  -0.0457  -0.0384  -0.0327  -0.0160  -0.0091   0.0022
  0.0083   0.0115   0.0118   0.0142   0.0165   0.0260   0.0405   0.0419
  0.0492   0.0505   0.0581   0.0606   0.0636   0.0704   0.0801   0.0837
  0.0843   0.0873   0.0913   0.0950   0.0954   0.0992   0.1039   0.1094
  0.1107   0.1134   0.1152   0.1168   0.1183   0.1213   0.1227   0.1279
  0.1291   0.1329   0.1335   0.1359   0.1391   0.1414   0.1457   0.1516
  0.1550   0.1612   0.1676   0.1688   0.1736   0.1782   0.1850   0.1866
  0.1955   0.2010   0.2059   0.2098   0.2113   0.2140   0.2213   0.2234
  0.2267   0.2309   0.2373   0.2391   0.2467   0.2507   0.2575   0.2599
  0.2623   0.2645   0.2669   0.2688   0.2712   0.2752   0.2760   0.2812
  0.2827   0.2884   0.2963   0.2998   0.3076   0.3135   0.3155   0.3175
  0.3223   0.3356   0.3418   0.3524   0.3587   0.3804   0.3972   0.4024
  0.4241   0.4271   0.4421   0.4506   0.4547   0.4559   0.4693   0.4782
  0.4803   0.4857   0.4878   0.4943   0.5061   0.5102   0.5131   0.5179
  0.5280   0.5446   0.5503   0.5535   0.5603   0.5670   0.5755   0.5844
  0.5886   0.5912   0.5982   0.6056   0.6134   0.6154   0.6183   0.6300
  0.6328   0.6473   0.6541   0.6635   0.6678   0.6733   0.6816   0.6948
  0.6963   0.7045   0.7124   0.7181   0.7283   0.7364   0.7880   0.7966
  0.8026   0.8213   0.8277   0.8307   0.8370   0.8387   0.8424   0.8458
  0.8480   0.8514   0.8551   0.8560   0.8608   0.8645   0.8714   0.8799
  0.8807   0.8891   0.8934   0.8953   0.9044   0.9173   0.9203   0.9244
  0.9329   0.9434   0.9441   0.9512   0.9515   0.9605   0.9636   0.9670
  0.9825   0.9842   0.9953   1.0022   1.0093   1.0144   1.0212   1.0430
  1.0469   1.0641   1.0878   1.1154   1.1275   1.1509   1.1845   1.1855
  1.1922   1.2121   1.2279   1.2326   1.2451   1.2578   1.2646   1.2847
  1.2909   1.3088   1.3154   1.3225   1.3262   1.3438   1.3965   1.4442
  1.4646   1.4899   1.5024   1.5178   1.5405   1.5447   1.5544   1.5644
  1.5730   1.5819   1.5943   1.5972   1.6059   1.6658   1.6816   1.6866
  1.7015   1.7209   1.7543   1.7825   1.8043   1.8239   1.8415   1.8492
  1.8579   1.8755   1.9172   1.9222   1.9297   1.9396   1.9398   1.9482
  1.9715   1.9769   2.0001   2.0016   2.0462   2.0569   2.0635   2.0709
  2.0921   2.1370   2.1452   2.1896   2.2303   2.2369   2.2595   2.2692
  2.2697   2.2879   2.2939   2.2985   2.3292   2.3501   2.3638   2.3937
  2.4087   2.4382   2.4484   2.4598   2.4748   2.5084   2.5181   2.5320
  2.5364   2.5483   2.5582   2.5669   2.5870   2.6124   2.6400   2.6682
  2.6879   2.6997   2.7070   2.7166   2.7279   2.7336   2.7406   2.7495
  2.7644   2.7711   2.7871   2.7948   2.8256   2.8316   2.8544   2.8585
  2.8987   2.9534   2.9867   3.0764   3.0809   3.0840   3.1292   3.1361
  3.1448   3.1877   3.2255   3.2334   3.2507   3.3318   3.3338   3.4156
  3.4694   3.5361   3.5755   3.6489   3.7029   3.7592   3.7939   3.8443
  3.9762   4.0675   4.0856   4.1286   4.3699   4.7934   4.8245   9.7614
  9.7715   9.8014   9.8156   9.8495  23.3892  23.5525  23.8448  23.8567
 23.8665  23.9185  23.9538  24.0384  24.0546  24.0636  24.1041  24.1428
 25.8152  25.8203  25.8969  25.9229  25.9487  26.1164  26.1286  26.2159
 26.3100  26.3947  26.5816  26.5963  26.6602  26.7321  26.8209 215.7540
215.7631 215.7990 215.8180 215.8591
 --------------------------------------------------------------

          Ground-State Mulliken Net Atomic Charges

     Atom                 Charge (a.u.)
  ----------------------------------------
      1 C                    -0.305036
      2 C                    -0.365761
      3 Cl                    0.368662
      4 C                    -0.038605
      5 H                     0.229948
      6 C                     0.149902
      7 Cl                    0.477761
      8 C                    -0.498272
      9 H                     0.234862
     10 C                    -0.215471
     11 Cl                    0.425562
     12 C                     0.317159
     13 C                    -1.134737
     14 Cl                    0.354121
     15 C                    -0.457624
     16 H                     0.221200
     17 C                     0.489592
     18 Cl                    0.466526
     19 C                    -0.534250
     20 H                     0.201200
     21 C                    -0.572049
     22 H                     0.185309
  ----------------------------------------
  Sum of atomic charges =     0.000000

 -----------------------------------------------------------------
                    Cartesian Multipole Moments
 -----------------------------------------------------------------
    Charge (ESU x 10^10)
                 0.0000
    Dipole Moment (Debye)
         X      -0.7242      Y       1.0987      Z      -0.2495
       Tot       1.3394
    Quadrupole Moments (Debye-Ang)
        XX    -135.8370     XY       0.1977     YY    -131.9137
        XZ       1.2895     YZ      -2.6602     ZZ    -132.3260
    Octopole Moments (Debye-Ang^2)
       XXX    -280.7653    XXY      20.2797    XYY     -79.6003
       YYY      94.5905    XXZ      34.7794    XYZ      -4.5569
       YYZ      23.3387    XZZ     -93.8402    YZZ      40.6763
       ZZZ     105.1200
    Hexadecapole Moments (Debye-Ang^3)
      XXXX   -6045.0897   XXXY     158.9356   XXYY   -1121.7527
      XYYY     198.6083   YYYY    -815.8485   XXXZ    1278.8277
      XXYZ     -15.5294   XYYZ     384.1809   YYYZ     -76.7863
      XXZZ   -1538.8127   XYZZ      87.5331   YYZZ    -621.4011
      XZZZ    1211.7743   YZZZ     -70.6885   ZZZZ   -2978.1799
 -----------------------------------------------------------------
 Calculating analytic gradient of the SCF energy
 Gradient of SCF Energy
            1           2           3           4           5           6
    1  -0.0002475  -0.0003812   0.0010664   0.0001187  -0.0000051   0.0001773
    2  -0.0001232  -0.0002630  -0.0034291   0.0000648   0.0000112   0.0000111
    3  -0.0003730  -0.0004286  -0.0016154   0.0001368  -0.0000190  -0.0001614
            7           8           9          10          11          12
    1  -0.0001182  -0.0001511   0.0000264   0.0001733   0.0002415   0.0002354
    2   0.0000178   0.0000240  -0.0000401   0.0006240  -0.0000061  -0.0002205
    3   0.0000748  -0.0000547   0.0000165   0.0004799  -0.0002682   0.0000741
           13          14          15          16          17          18
    1  -0.0002440  -0.0004290   0.0002044  -0.0000246  -0.0002039   0.0001195
    2   0.0008724   0.0027190  -0.0000642   0.0000174  -0.0000843   0.0000056
    3   0.0001714   0.0023884  -0.0000353  -0.0000102   0.0002041  -0.0000786
           19          20          21          22
    1  -0.0001420   0.0000478  -0.0002412  -0.0002227
    2   0.0001524  -0.0000509  -0.0001762  -0.0000622
    3  -0.0000835   0.0000142  -0.0004381   0.0000058
 Max gradient component =       3.429E-03
 RMS gradient           =       6.945E-04
 Gradient time:  CPU 225.34 s  wall 225.37 s
 Geometry Optimization Parameters
   NAtoms,    NIC,     NZ,  NCons,   NDum,   NFix, NCnnct, MaxDiis
       22     163      22       0       0       0       0       0

 Cartesian Hessian Update
 Hessian updated using BFGS update


** GEOMETRY OPTIMIZATION IN DELOCALIZED INTERNAL COORDINATES **
   Searching for a Minimum

   Optimization Cycle:   8

                       Coordinates (Angstroms)
     ATOM                X               Y               Z
      1  C         0.0122632310   -0.0344225179    0.0040737485
      2  C        -0.0270672795    0.2242392818    1.3838724887
      3  Cl        1.4685211489    0.4771801567    2.2620263433
      4  C        -1.2142530703    0.2965118645    2.1036009672
      5  H        -1.2012777490    0.5013773612    3.1647408409
      6  C        -2.4108611710    0.1024806458    1.4256950796
      7  Cl       -3.9222764791    0.1884150291    2.3091839967
      8  C        -2.4364711152   -0.1633280773    0.0633112262
      9  H        -3.3704683400   -0.3257358839   -0.4553620938
     10  C        -1.2280209301   -0.2280340006   -0.6225079932
     11  Cl       -1.2987482344   -0.6043844389   -2.3369530979
     12  C         1.2931362747   -0.0661150230   -0.7535431963
     13  C         2.2420243818   -1.0810075800   -0.5903537059
     14  Cl        1.9482195531   -2.3961595921    0.5318557856
     15  C         3.4383066262   -1.0889711823   -1.3026720173
     16  H         4.1536012380   -1.8868483515   -1.1610048682
     17  C         3.6898696886   -0.0548326808   -2.1950490078
     18  Cl        5.1960265000   -0.0543469860   -3.0964807280
     19  C         2.7730718865    0.9741516840   -2.3869893270
     20  H         2.9860708048    1.7733463412   -3.0843850852
     21  C         1.5853260126    0.9536472649   -1.6672550072
     22  H         0.8638535186    1.7495227438   -1.8080271428
   Point Group: c1    Number of degrees of freedom:    60


   Energy is  -2761.520397655

 Hessian updated using BFGS update

 60 Hessian modes will be used to form the next step
  Hessian Eigenvalues:
     0.008648    0.017798    0.018763    0.020842    0.020933    0.022007
     0.023022    0.023624    0.023844    0.023873    0.024090    0.024100
     0.024114    0.024115    0.024136    0.024139    0.024143    0.024150
     0.027717    0.075268    0.159995    0.159997    0.160003    0.160076
     0.160246    0.216859    0.224601    0.230021    0.235427    0.236965
     0.237319    0.247289    0.249957    0.250002    0.250016    0.250963
     0.289045    0.289941    0.300901    0.301032    0.301819    0.312468
     0.353247    0.356665    0.356666    0.356668    0.356772    0.367220
     0.412769    0.424554    0.429887    0.456383    0.462245    0.468420
     0.471908    0.478183    0.478270    0.479100    0.479374    0.551449

 Minimum search - taking simple RFO step
 Searching for Lamda that Minimizes Along All modes
 Value Taken    Lamda =  -0.00153210
 Calculated Step too Large.  Step scaled by  0.783867
 Step Taken.  Stepsize is  0.300000

                             Maximum     Tolerance    Cnvgd?
         Gradient           0.003293      0.000300      NO
         Displacement       0.226768      0.001200      NO
         Energy change     -0.001570      0.000001      NO


 New Cartesian Coordinates Obtained by Inverse Iteration

 Displacement from previous Coordinates is:  0.511456
 ----------------------------------------------------------------
             Standard Nuclear Orientation (Angstroms)
    I     Atom           X                Y                Z
 ----------------------------------------------------------------
    1      C       0.0109465987    -0.0281063041     0.0036347982
    2      C      -0.0287791615     0.2679467795     1.3750703758
    3      Cl      1.4664004976     0.5774020521     2.2361005207
    4      C      -1.2152956740     0.3335651797     2.0964666595
    5      H      -1.2051492536     0.5676228488     3.1516002386
    6      C      -2.4089192949     0.0942976511     1.4271021359
    7      Cl     -3.9196405161     0.1719580766     2.3124170551
    8      C      -2.4326534599    -0.2080339581     0.0722779206
    9      H      -3.3646977163    -0.4020139285    -0.4391529947
   10      C      -1.2245845178    -0.2654220909    -0.6153839317
   11      Cl     -1.2854237284    -0.6798273426    -2.3197982199
   12      C       1.2923856819    -0.0590828781    -0.7547441204
   13      C       2.2172759831    -1.0996368102    -0.6216517658
   14      Cl      1.8914354867    -2.4376320220     0.4648919863
   15      C       3.4139181909    -1.1130694967    -1.3327240738
   16      H       4.1117686952    -1.9300581987    -1.2144925319
   17      C       3.6894087970    -0.0578526435    -2.1933109347
   18      Cl      5.1962442561    -0.0640367659    -3.0934339034
   19      C       2.7965705797     0.9970051261    -2.3536511308
   20      H       3.0281506052     1.8118772489    -3.0267092641
   21      C       1.6074520413     0.9819902912    -1.6349660929
   22      H       0.9040324049     1.7977932439    -1.7517655206
 ----------------------------------------------------------------
 Nuclear Repulsion Energy =        1733.31622022 hartrees
 There are       81 alpha and       81 beta electrons
 Applying Cartesian multipole field
    Component          Value
    ---------          -----
     (2,0,0)        1.00000E-12
     (0,2,0)        2.00000E-11
     (0,0,2)       -3.00000E-11
 Nucleus-field energy     =    -0.0000000494 hartrees
 Requested basis set is 6-311++G(d,p)
 There are 162 shells and 449 basis functions
 A cutoff of  1.0D-15 yielded  10201 shell pairs
 There are     84867 function pairs (     91227 Cartesian)
 Smallest overlap matrix eigenvalue = 2.17E-07
 Linear dependence detected in AO basis
 Number of orthogonalized atomic orbitals = 445
 Maximum deviation from orthogonality = 4.500E-10
 Guess from superposition of atomic densities
 Warning:  Energy on first SCF cycle will be non-variational
 SAD guess density has 162.000000 electrons

 -----------------------------------------------------------------------
  General SCF calculation program by
  Eric Jon Sundstrom, Paul Horn, Yuezhi Mao, Dmitri Zuev, Alec White,
  David Stuck, Shaama M.S., Shane Yost, Joonho Lee, David Small,
  Daniel Levine, Susi Lehtola, Hugh Burton, Evgeny Epifanovsky,
  Bang C. Huynh
 -----------------------------------------------------------------------
 Exchange:     0.2000 Hartree-Fock + 0.0800 Slater + 0.7200 B88
 Correlation:  0.1900 VWN1RPA + 0.8100 LYP
 Using SG-1 standard quadrature grid
 A restricted SCF calculation will be
 performed using DIIS
 SCF converges when DIIS error is below 1.0e-08
 ---------------------------------------
  Cycle       Energy         DIIS error
 ---------------------------------------
    1   -2765.4926824284      2.91e-02  
    2   -2761.3706190336      2.43e-03  
    3   -2761.2928846528      2.93e-03  
    4   -2761.5152984660      4.71e-04  
    5   -2761.5199104281      2.29e-04  
    6   -2761.5210824256      9.61e-05  
    7   -2761.5213088997      2.38e-05  
    8   -2761.5213192684      1.21e-05  
    9   -2761.5213229131      2.81e-06  
   10   -2761.5213231025      1.02e-06  
   11   -2761.5213231269      2.42e-07  
   12   -2761.5213231282      1.21e-07  
   13   -2761.5213231283      3.85e-08  
   14   -2761.5213231285      1.08e-08  
   15   -2761.5213231285      4.79e-09  Convergence criterion met
 ---------------------------------------
 SCF time:   CPU 670.11s  wall 670.00s 
 SCF   energy in the final basis set =    -2761.5213231285
 Total energy in the final basis set =    -2761.5213231285

 --------------------------------------------------------------

                    Orbital Energies (a.u.)
 --------------------------------------------------------------

 Alpha MOs
 -- Occupied --
********-101.5750-101.5729-101.5690-101.5685 -10.2735 -10.2728 -10.2709
-10.2645 -10.2621 -10.2342 -10.2246 -10.2179 -10.2177 -10.2122 -10.2119
-10.2078  -9.4902  -9.4897  -9.4877  -9.4835  -9.4833  -7.2550  -7.2543
 -7.2525  -7.2482  -7.2480  -7.2451  -7.2446  -7.2445  -7.2440  -7.2425
 -7.2419  -7.2384  -7.2380  -7.2380  -7.2377  -0.9476  -0.9260  -0.8995
 -0.8976  -0.8882  -0.8486  -0.8340  -0.7973  -0.7699  -0.7663  -0.7382
 -0.6509  -0.6417  -0.6355  -0.6115  -0.5613  -0.5350  -0.5209  -0.5147
 -0.4916  -0.4834  -0.4658  -0.4618  -0.4592  -0.4443  -0.4326  -0.4270
 -0.4112  -0.3996  -0.3972  -0.3881  -0.3832  -0.3761  -0.3462  -0.3414
 -0.3362  -0.3350  -0.3295  -0.3283  -0.3268  -0.2824  -0.2757  -0.2752
 -0.2635
 -- Virtual --
 -0.0614  -0.0573  -0.0455  -0.0405  -0.0329  -0.0161  -0.0092   0.0022
  0.0085   0.0114   0.0119   0.0138   0.0163   0.0259   0.0410   0.0418
  0.0496   0.0502   0.0580   0.0601   0.0635   0.0696   0.0809   0.0843
  0.0845   0.0872   0.0906   0.0941   0.0954   0.0989   0.1043   0.1091
  0.1101   0.1136   0.1149   0.1164   0.1182   0.1219   0.1227   0.1279
  0.1292   0.1328   0.1334   0.1358   0.1387   0.1409   0.1454   0.1515
  0.1549   0.1605   0.1670   0.1694   0.1731   0.1786   0.1844   0.1866
  0.1950   0.2004   0.2063   0.2095   0.2109   0.2135   0.2207   0.2238
  0.2272   0.2313   0.2370   0.2391   0.2461   0.2501   0.2578   0.2583
  0.2627   0.2654   0.2659   0.2683   0.2721   0.2739   0.2764   0.2816
  0.2832   0.2882   0.2967   0.2973   0.3048   0.3138   0.3158   0.3205
  0.3230   0.3342   0.3428   0.3539   0.3585   0.3808   0.3965   0.4025
  0.4245   0.4295   0.4413   0.4505   0.4551   0.4566   0.4672   0.4785
  0.4819   0.4824   0.4897   0.4941   0.5082   0.5110   0.5141   0.5182
  0.5283   0.5439   0.5499   0.5542   0.5599   0.5660   0.5766   0.5836
  0.5859   0.5905   0.5997   0.6059   0.6127   0.6171   0.6178   0.6329
  0.6333   0.6500   0.6540   0.6629   0.6679   0.6707   0.6841   0.6952
  0.6965   0.7040   0.7120   0.7173   0.7276   0.7378   0.7870   0.7981
  0.8039   0.8228   0.8273   0.8296   0.8373   0.8379   0.8447   0.8455
  0.8481   0.8513   0.8553   0.8568   0.8609   0.8666   0.8691   0.8774
  0.8815   0.8895   0.8930   0.8955   0.9054   0.9168   0.9184   0.9242
  0.9326   0.9453   0.9463   0.9522   0.9551   0.9611   0.9658   0.9712
  0.9808   0.9858   0.9918   1.0005   1.0117   1.0167   1.0258   1.0408
  1.0465   1.0660   1.0865   1.1158   1.1252   1.1608   1.1851   1.1858
  1.1931   1.2151   1.2326   1.2336   1.2427   1.2594   1.2604   1.2818
  1.2918   1.3111   1.3164   1.3219   1.3258   1.3447   1.4025   1.4396
  1.4641   1.4863   1.4987   1.5206   1.5419   1.5451   1.5565   1.5672
  1.5722   1.5823   1.5918   1.5971   1.6059   1.6651   1.6832   1.6857
  1.7047   1.7211   1.7548   1.7799   1.8070   1.8228   1.8370   1.8446
  1.8553   1.8734   1.9186   1.9242   1.9292   1.9376   1.9389   1.9484
  1.9741   1.9813   2.0004   2.0049   2.0459   2.0568   2.0634   2.0699
  2.0925   2.1378   2.1473   2.1897   2.2310   2.2357   2.2605   2.2650
  2.2698   2.2860   2.2955   2.3020   2.3268   2.3514   2.3649   2.3946
  2.4113   2.4364   2.4512   2.4616   2.4725   2.5067   2.5168   2.5302
  2.5320   2.5497   2.5571   2.5680   2.5858   2.6137   2.6396   2.6706
  2.6921   2.6987   2.7072   2.7170   2.7273   2.7334   2.7403   2.7501
  2.7641   2.7713   2.7848   2.7972   2.8272   2.8318   2.8529   2.8566
  2.8972   2.9570   2.9877   3.0813   3.0852   3.0876   3.1284   3.1357
  3.1433   3.1884   3.2241   3.2328   3.2546   3.3305   3.3313   3.4188
  3.4720   3.5396   3.5767   3.6534   3.7026   3.7601   3.7939   3.8455
  3.9781   4.0676   4.0853   4.1286   4.3630   4.7955   4.8231   9.7642
  9.7719   9.8002   9.8191   9.8441  23.3919  23.5530  23.8453  23.8569
 23.8669  23.9177  23.9549  24.0378  24.0544  24.0676  24.1043  24.1440
 25.8151  25.8204  25.8926  25.9274  25.9469  26.1174  26.1277  26.2349
 26.2860  26.4015  26.5829  26.5961  26.6616  26.7121  26.8448 215.7568
215.7636 215.7972 215.8238 215.8521
 --------------------------------------------------------------

          Ground-State Mulliken Net Atomic Charges

     Atom                 Charge (a.u.)
  ----------------------------------------
      1 C                    -0.286713
      2 C                    -0.353257
      3 Cl                    0.386088
      4 C                    -0.118261
      5 H                     0.229913
      6 C                     0.201877
      7 Cl                    0.481274
      8 C                    -0.451388
      9 H                     0.235363
     10 C                    -0.227114
     11 Cl                    0.437949
     12 C                     0.278425
     13 C                    -1.241648
     14 Cl                    0.391068
     15 C                    -0.407181
     16 H                     0.222433
     17 C                     0.494994
     18 Cl                    0.467834
     19 C                    -0.589216
     20 H                     0.201025
     21 C                    -0.540987
     22 H                     0.187524
  ----------------------------------------
  Sum of atomic charges =     0.000000

 -----------------------------------------------------------------
                    Cartesian Multipole Moments
 -----------------------------------------------------------------
    Charge (ESU x 10^10)
                -0.0000
    Dipole Moment (Debye)
         X      -0.7147      Y       1.1228      Z      -0.2321
       Tot       1.3511
    Quadrupole Moments (Debye-Ang)
        XX    -135.8504     XY       0.3280     YY    -131.6297
        XZ       1.2116     YZ      -2.4970     ZZ    -132.5211
    Octopole Moments (Debye-Ang^2)
       XXX    -279.7312    XXY      20.8350    XYY     -78.4837
       YYY      96.1828    XXZ      35.1690    XYZ      -4.5916
       YYZ      23.8464    XZZ     -93.3846    YZZ      41.1119
       ZZZ     108.1941
    Hexadecapole Moments (Debye-Ang^3)
      XXXX   -6025.1938   XXXY     147.1787   XXYY   -1121.4438
      XYYY     182.8539   YYYY    -854.7140   XXXZ    1288.1036
      XXYZ     -22.5906   XYYZ     386.1918   YYYZ    -101.2032
      XXZZ   -1529.4413   XYZZ      81.6633   YYZZ    -622.5996
      XZZZ    1224.3827   YZZZ     -90.0651   ZZZZ   -2954.4583
 -----------------------------------------------------------------
 Calculating analytic gradient of the SCF energy
 Gradient of SCF Energy
            1           2           3           4           5           6
    1  -0.0005562  -0.0002414   0.0007712   0.0001622  -0.0000368   0.0000288
    2  -0.0001941  -0.0000941  -0.0020488   0.0000441   0.0000308  -0.0000202
    3  -0.0001046  -0.0003088  -0.0009225   0.0000639  -0.0000160  -0.0001461
            7           8           9          10          11          12
    1  -0.0000579  -0.0000926  -0.0000072   0.0002586   0.0001679   0.0004333
    2   0.0000247   0.0000888  -0.0000422   0.0002705   0.0000205  -0.0000445
    3   0.0000240   0.0000969   0.0000004  -0.0000470   0.0000394  -0.0000988
           13          14          15          16          17          18
    1  -0.0002701  -0.0001927   0.0000800   0.0000002  -0.0000990   0.0000696
    2   0.0006299   0.0014256  -0.0000600   0.0000072   0.0000249  -0.0000011
    3   0.0000920   0.0014869   0.0000344  -0.0000142   0.0000761  -0.0000261
           19          20          21          22
    1  -0.0000385   0.0000457  -0.0003057  -0.0001194
    2   0.0000416  -0.0000354  -0.0000576  -0.0000106
    3  -0.0000459  -0.0000052  -0.0001711  -0.0000078
 Max gradient component =       2.049E-03
 RMS gradient           =       4.186E-04
 Gradient time:  CPU 224.52 s  wall 224.55 s
 Geometry Optimization Parameters
   NAtoms,    NIC,     NZ,  NCons,   NDum,   NFix, NCnnct, MaxDiis
       22     163      22       0       0       0       0       0

 Cartesian Hessian Update
 Hessian updated using BFGS update


** GEOMETRY OPTIMIZATION IN DELOCALIZED INTERNAL COORDINATES **
   Searching for a Minimum

   Optimization Cycle:   9

                       Coordinates (Angstroms)
     ATOM                X               Y               Z
      1  C         0.0109465987   -0.0281063041    0.0036347982
      2  C        -0.0287791615    0.2679467795    1.3750703758
      3  Cl        1.4664004976    0.5774020521    2.2361005207
      4  C        -1.2152956740    0.3335651797    2.0964666595
      5  H        -1.2051492536    0.5676228488    3.1516002386
      6  C        -2.4089192949    0.0942976511    1.4271021359
      7  Cl       -3.9196405161    0.1719580766    2.3124170551
      8  C        -2.4326534599   -0.2080339581    0.0722779206
      9  H        -3.3646977163   -0.4020139285   -0.4391529947
     10  C        -1.2245845178   -0.2654220909   -0.6153839317
     11  Cl       -1.2854237284   -0.6798273426   -2.3197982199
     12  C         1.2923856819   -0.0590828781   -0.7547441204
     13  C         2.2172759831   -1.0996368102   -0.6216517658
     14  Cl        1.8914354867   -2.4376320220    0.4648919863
     15  C         3.4139181909   -1.1130694967   -1.3327240738
     16  H         4.1117686952   -1.9300581987   -1.2144925319
     17  C         3.6894087970   -0.0578526435   -2.1933109347
     18  Cl        5.1962442561   -0.0640367659   -3.0934339034
     19  C         2.7965705797    0.9970051261   -2.3536511308
     20  H         3.0281506052    1.8118772489   -3.0267092641
     21  C         1.6074520413    0.9819902912   -1.6349660929
     22  H         0.9040324049    1.7977932439   -1.7517655206
   Point Group: c1    Number of degrees of freedom:    60


   Energy is  -2761.521323129

 Hessian updated using BFGS update

 60 Hessian modes will be used to form the next step
  Hessian Eigenvalues:
     0.005595    0.017828    0.018712    0.020802    0.020930    0.021700
     0.023030    0.023624    0.023842    0.023876    0.024091    0.024100
     0.024114    0.024117    0.024136    0.024140    0.024143    0.024151
     0.027719    0.075109    0.159991    0.159995    0.160003    0.160075
     0.160248    0.216721    0.224602    0.230018    0.235431    0.236922
     0.237308    0.247271    0.249831    0.250006    0.250017    0.250972
     0.289036    0.289760    0.300939    0.301032    0.301853    0.312406
     0.353261    0.356665    0.356666    0.356669    0.356775    0.367241
     0.412768    0.424521    0.429887    0.456362    0.462214    0.468420
     0.471909    0.478180    0.478297    0.479099    0.479375    0.550679

 Minimum search - taking simple RFO step
 Searching for Lamda that Minimizes Along All modes
 Value Taken    Lamda =  -0.00083633
 Calculated Step too Large.  Step scaled by  0.840333
 Step Taken.  Stepsize is  0.300000

                             Maximum     Tolerance    Cnvgd?
         Gradient           0.001987      0.000300      NO
         Displacement       0.229751      0.001200      NO
         Energy change     -0.000925      0.000001      NO


 New Cartesian Coordinates Obtained by Inverse Iteration

 Displacement from previous Coordinates is:  0.504188
 ----------------------------------------------------------------
             Standard Nuclear Orientation (Angstroms)
    I     Atom           X                Y                Z
 ----------------------------------------------------------------
    1      C       0.0102936184    -0.0174562091     0.0032210849
    2      C      -0.0321307685     0.3130607473     1.3661178787
    3      Cl      1.4586889248     0.6826121053     2.2107085211
    4      C      -1.2180471968     0.3677588494     2.0894644099
    5      H      -1.2114586202     0.6278638656     3.1385250763
    6      C      -2.4070149018     0.0825762911     1.4295458048
    7      Cl     -3.9167813223     0.1454055875     2.3176506141
    8      C      -2.4274033931    -0.2521463600     0.0822527087
    9      H      -3.3563229219    -0.4777134309    -0.4218405338
   10      C      -1.2198589040    -0.2979593227    -0.6073972660
   11      Cl     -1.2707869978    -0.7464862420    -2.3025004559
   12      C       1.2924214445    -0.0491014056    -0.7549947283
   13      C       2.1924921378    -1.1142063021    -0.6512114409
   14      Cl      1.8327038951    -2.4729462694     0.3985921339
   15      C       3.3888852620    -1.1356419265    -1.3620336753
   16      H       4.0677977332    -1.9714309332    -1.2668963233
   17      C       3.6890677319    -0.0630657035    -2.1927279166
   18      Cl      5.1950906600    -0.0797284076    -3.0939793986
   19      C       2.8217132892     1.0167654744    -2.3219569071
   20      H       3.0720587312     1.8446375464    -2.9721627865
   21      C       1.6319561984     1.0095918077    -1.6033651466
   22      H       0.9474818960     1.8442962967    -1.6972344474
 ----------------------------------------------------------------
 Nuclear Repulsion Energy =        1732.87704023 hartrees
 There are       81 alpha and       81 beta electrons
 Applying Cartesian multipole field
    Component          Value
    ---------          -----
     (2,0,0)        1.00000E-12
     (0,2,0)        2.00000E-11
     (0,0,2)       -3.00000E-11
 Nucleus-field energy     =    -0.0000000482 hartrees
 Requested basis set is 6-311++G(d,p)
 There are 162 shells and 449 basis functions
 A cutoff of  1.0D-15 yielded  10216 shell pairs
 There are     84948 function pairs (     91312 Cartesian)
 Smallest overlap matrix eigenvalue = 2.03E-07
 Linear dependence detected in AO basis
 Number of orthogonalized atomic orbitals = 445
 Maximum deviation from orthogonality = 3.915E-10
 Guess from superposition of atomic densities
 Warning:  Energy on first SCF cycle will be non-variational
 SAD guess density has 162.000000 electrons

 -----------------------------------------------------------------------
  General SCF calculation program by
  Eric Jon Sundstrom, Paul Horn, Yuezhi Mao, Dmitri Zuev, Alec White,
  David Stuck, Shaama M.S., Shane Yost, Joonho Lee, David Small,
  Daniel Levine, Susi Lehtola, Hugh Burton, Evgeny Epifanovsky,
  Bang C. Huynh
 -----------------------------------------------------------------------
 Exchange:     0.2000 Hartree-Fock + 0.0800 Slater + 0.7200 B88
 Correlation:  0.1900 VWN1RPA + 0.8100 LYP
 Using SG-1 standard quadrature grid
 A restricted SCF calculation will be
 performed using DIIS
 SCF converges when DIIS error is below 1.0e-08
 ---------------------------------------
  Cycle       Energy         DIIS error
 ---------------------------------------
    1   -2765.4917161422      2.91e-02  
    2   -2761.3710273902      2.43e-03  
    3   -2761.2932766040      2.93e-03  
    4   -2761.5158390408      4.71e-04  
    5   -2761.5204371931      2.30e-04  
    6   -2761.5216228831      9.69e-05  
    7   -2761.5218521773      2.47e-05  
    8   -2761.5218637379      1.23e-05  
    9   -2761.5218674850      2.78e-06  
   10   -2761.5218676696      1.01e-06  
   11   -2761.5218676936      2.31e-07  
   12   -2761.5218676945      1.18e-07  
   13   -2761.5218676949      3.81e-08  
   14   -2761.5218676949      1.03e-08  
   15   -2761.5218676949      4.77e-09  Convergence criterion met
 ---------------------------------------
 SCF time:   CPU 671.64s  wall 672.00s 
 SCF   energy in the final basis set =    -2761.5218676949
 Total energy in the final basis set =    -2761.5218676949

 --------------------------------------------------------------

                    Orbital Energies (a.u.)
 --------------------------------------------------------------

 Alpha MOs
 -- Occupied --
********-101.5749-101.5734-101.5690-101.5688 -10.2733 -10.2727 -10.2710
-10.2644 -10.2621 -10.2338 -10.2244 -10.2178 -10.2178 -10.2123 -10.2118
-10.2078  -9.4902  -9.4895  -9.4881  -9.4836  -9.4835  -7.2549  -7.2542
 -7.2529  -7.2483  -7.2481  -7.2451  -7.2445  -7.2444  -7.2439  -7.2430
 -7.2423  -7.2383  -7.2383  -7.2380  -7.2380  -0.9475  -0.9260  -0.8995
 -0.8975  -0.8885  -0.8485  -0.8340  -0.7972  -0.7699  -0.7663  -0.7381
 -0.6507  -0.6411  -0.6361  -0.6115  -0.5613  -0.5347  -0.5210  -0.5153
 -0.4915  -0.4834  -0.4659  -0.4617  -0.4591  -0.4441  -0.4325  -0.4271
 -0.4112  -0.3995  -0.3967  -0.3880  -0.3829  -0.3760  -0.3456  -0.3414
 -0.3370  -0.3356  -0.3292  -0.3286  -0.3271  -0.2812  -0.2755  -0.2753
 -0.2646
 -- Virtual --
 -0.0594  -0.0573  -0.0454  -0.0425  -0.0329  -0.0161  -0.0093   0.0023
  0.0087   0.0115   0.0120   0.0134   0.0162   0.0258   0.0413   0.0418
  0.0497   0.0503   0.0580   0.0596   0.0633   0.0689   0.0815   0.0848
  0.0851   0.0871   0.0899   0.0931   0.0957   0.0986   0.1047   0.1084
  0.1099   0.1137   0.1147   0.1162   0.1181   0.1223   0.1231   0.1280
  0.1295   0.1326   0.1334   0.1357   0.1384   0.1407   0.1450   0.1514
  0.1548   0.1600   0.1663   0.1701   0.1728   0.1786   0.1841   0.1867
  0.1944   0.1992   0.2067   0.2090   0.2102   0.2125   0.2201   0.2249
  0.2273   0.2324   0.2365   0.2389   0.2456   0.2494   0.2569   0.2578
  0.2630   0.2650   0.2657   0.2684   0.2726   0.2738   0.2775   0.2819
  0.2836   0.2879   0.2943   0.2972   0.3037   0.3138   0.3164   0.3203
  0.3283   0.3336   0.3438   0.3539   0.3604   0.3815   0.3958   0.4029
  0.4248   0.4328   0.4412   0.4503   0.4557   0.4574   0.4645   0.4779
  0.4786   0.4841   0.4913   0.4941   0.5089   0.5123   0.5147   0.5184
  0.5290   0.5433   0.5493   0.5555   0.5596   0.5647   0.5781   0.5817
  0.5844   0.5900   0.6012   0.6071   0.6126   0.6169   0.6182   0.6332
  0.6367   0.6517   0.6541   0.6635   0.6664   0.6682   0.6882   0.6958
  0.6980   0.7030   0.7108   0.7163   0.7265   0.7396   0.7864   0.7993
  0.8051   0.8242   0.8268   0.8292   0.8365   0.8391   0.8452   0.8467
  0.8477   0.8510   0.8551   0.8577   0.8611   0.8668   0.8685   0.8759
  0.8818   0.8882   0.8947   0.8966   0.9062   0.9154   0.9179   0.9238
  0.9325   0.9467   0.9489   0.9533   0.9582   0.9614   0.9667   0.9734
  0.9800   0.9826   0.9922   0.9991   1.0138   1.0209   1.0295   1.0384
  1.0500   1.0675   1.0850   1.1136   1.1214   1.1724   1.1851   1.1879
  1.1943   1.2182   1.2334   1.2382   1.2409   1.2544   1.2624   1.2793
  1.2938   1.3123   1.3138   1.3250   1.3292   1.3450   1.4082   1.4358
  1.4645   1.4831   1.4952   1.5235   1.5430   1.5457   1.5572   1.5694
  1.5717   1.5836   1.5902   1.5972   1.6060   1.6648   1.6835   1.6861
  1.7076   1.7224   1.7558   1.7777   1.8103   1.8218   1.8337   1.8405
  1.8528   1.8720   1.9198   1.9253   1.9292   1.9353   1.9384   1.9484
  1.9761   1.9848   2.0012   2.0070   2.0462   2.0570   2.0638   2.0688
  2.0931   2.1384   2.1492   2.1903   2.2315   2.2349   2.2608   2.2620
  2.2691   2.2801   2.2972   2.3080   2.3228   2.3538   2.3685   2.3947
  2.4130   2.4329   2.4509   2.4657   2.4726   2.5046   2.5147   2.5256
  2.5300   2.5511   2.5557   2.5692   2.5860   2.6159   2.6390   2.6728
  2.6961   2.6976   2.7079   2.7172   2.7267   2.7337   2.7401   2.7521
  2.7636   2.7694   2.7821   2.8015   2.8288   2.8318   2.8474   2.8597
  2.8956   2.9600   2.9879   3.0866   3.0891   3.0914   3.1272   3.1355
  3.1417   3.1893   3.2217   3.2324   3.2604   3.3289   3.3293   3.4212
  3.4751   3.5437   3.5783   3.6587   3.7023   3.7611   3.7940   3.8465
  3.9799   4.0679   4.0849   4.1289   4.3580   4.7974   4.8208   9.7665
  9.7726   9.7993   9.8279   9.8390  23.3952  23.5537  23.8457  23.8574
 23.8673  23.9169  23.9557  24.0373  24.0541  24.0707  24.1046  24.1454
 25.8152  25.8204  25.8741  25.9223  25.9607  26.1181  26.1266  26.2448
 26.2817  26.3996  26.5849  26.5962  26.6555  26.6948  26.8750 215.7589
215.7646 215.7964 215.8350 215.8452
 --------------------------------------------------------------

          Ground-State Mulliken Net Atomic Charges

     Atom                 Charge (a.u.)
  ----------------------------------------
      1 C                    -0.265636
      2 C                    -0.346443
      3 Cl                    0.400929
      4 C                    -0.201853
      5 H                     0.229884
      6 C                     0.263137
      7 Cl                    0.484654
      8 C                    -0.406098
      9 H                     0.235223
     10 C                    -0.242904
     11 Cl                    0.446570
     12 C                     0.271553
     13 C                    -1.360114
     14 Cl                    0.417982
     15 C                    -0.353049
     16 H                     0.224221
     17 C                     0.497308
     18 Cl                    0.469455
     19 C                    -0.644793
     20 H                     0.200923
     21 C                    -0.510349
     22 H                     0.189400
  ----------------------------------------
  Sum of atomic charges =     0.000000

 -----------------------------------------------------------------
                    Cartesian Multipole Moments
 -----------------------------------------------------------------
    Charge (ESU x 10^10)
                 0.0000
    Dipole Moment (Debye)
         X      -0.7009      Y       1.1416      Z      -0.2118
       Tot       1.3562
    Quadrupole Moments (Debye-Ang)
        XX    -135.8567     XY       0.4680     YY    -131.3643
        XZ       1.1385     YZ      -2.3494     ZZ    -132.7109
    Octopole Moments (Debye-Ang^2)
       XXX    -278.4593    XXY      21.4271    XYY     -77.3532
       YYY      97.5310    XXZ      35.6079    XYZ      -4.6569
       YYZ      24.3852    XZZ     -92.8316    YZZ      41.4005
       ZZZ     111.1311
    Hexadecapole Moments (Debye-Ang^3)
      XXXX   -6003.3217   XXXY     134.9545   XXYY   -1120.6394
      XYYY     166.4070   YYYY    -893.1874   XXXZ    1298.7874
      XXYZ     -29.6610   XYYZ     388.7869   YYYZ    -124.5870
      XXZZ   -1520.3105   XYZZ      75.4234   YYZZ    -624.5946
      XZZZ    1238.1250   YZZZ    -109.1987   ZZZZ   -2934.4752
 -----------------------------------------------------------------
 Calculating analytic gradient of the SCF energy
 Gradient of SCF Energy
            1           2           3           4           5           6
    1  -0.0006260  -0.0001326   0.0005605   0.0001758  -0.0000447  -0.0000149
    2  -0.0001623  -0.0001222  -0.0012040   0.0000250   0.0000173  -0.0000322
    3  -0.0000562  -0.0000684  -0.0006495   0.0000183  -0.0000070  -0.0001605
            7           8           9          10          11          12
    1  -0.0000242  -0.0000727  -0.0000150   0.0002325   0.0001128   0.0004603
    2   0.0000172   0.0000847  -0.0000203   0.0000787   0.0000382   0.0000954
    3   0.0000072   0.0002130  -0.0000008  -0.0003516   0.0002002  -0.0002239
           13          14          15          16          17          18
    1  -0.0002287  -0.0001131  -0.0000118   0.0000145  -0.0000575   0.0000235
    2   0.0004333   0.0008575  -0.0000610  -0.0000035   0.0001022  -0.0000171
    3   0.0000831   0.0009499   0.0000650  -0.0000211  -0.0000212  -0.0000012
           19          20          21          22
    1   0.0000797   0.0000260  -0.0002945  -0.0000500
    2  -0.0000528  -0.0000141  -0.0000386  -0.0000214
    3  -0.0000001  -0.0000173   0.0000468  -0.0000047
 Max gradient component =       1.204E-03
 RMS gradient           =       2.833E-04
 Gradient time:  CPU 224.38 s  wall 224.41 s
 Geometry Optimization Parameters
   NAtoms,    NIC,     NZ,  NCons,   NDum,   NFix, NCnnct, MaxDiis
       22     163      22       0       0       0       0       0

 Cartesian Hessian Update
 Hessian updated using BFGS update


** GEOMETRY OPTIMIZATION IN DELOCALIZED INTERNAL COORDINATES **
   Searching for a Minimum

   Optimization Cycle:  10

                       Coordinates (Angstroms)
     ATOM                X               Y               Z
      1  C         0.0102936184   -0.0174562091    0.0032210849
      2  C        -0.0321307685    0.3130607473    1.3661178787
      3  Cl        1.4586889248    0.6826121053    2.2107085211
      4  C        -1.2180471968    0.3677588494    2.0894644099
      5  H        -1.2114586202    0.6278638656    3.1385250763
      6  C        -2.4070149018    0.0825762911    1.4295458048
      7  Cl       -3.9167813223    0.1454055875    2.3176506141
      8  C        -2.4274033931   -0.2521463600    0.0822527087
      9  H        -3.3563229219   -0.4777134309   -0.4218405338
     10  C        -1.2198589040   -0.2979593227   -0.6073972660
     11  Cl       -1.2707869978   -0.7464862420   -2.3025004559
     12  C         1.2924214445   -0.0491014056   -0.7549947283
     13  C         2.1924921378   -1.1142063021   -0.6512114409
     14  Cl        1.8327038951   -2.4729462694    0.3985921339
     15  C         3.3888852620   -1.1356419265   -1.3620336753
     16  H         4.0677977332   -1.9714309332   -1.2668963233
     17  C         3.6890677319   -0.0630657035   -2.1927279166
     18  Cl        5.1950906600   -0.0797284076   -3.0939793986
     19  C         2.8217132892    1.0167654744   -2.3219569071
     20  H         3.0720587312    1.8446375464   -2.9721627865
     21  C         1.6319561984    1.0095918077   -1.6033651466
     22  H         0.9474818960    1.8442962967   -1.6972344474
   Point Group: c1    Number of degrees of freedom:    60


   Energy is  -2761.521867695

 Hessian updated using BFGS update

 60 Hessian modes will be used to form the next step
  Hessian Eigenvalues:
     0.003195    0.017828    0.018672    0.020775    0.020927    0.021560
     0.023060    0.023624    0.023843    0.023880    0.024091    0.024100
     0.024115    0.024116    0.024136    0.024140    0.024143    0.024152
     0.027715    0.075035    0.159985    0.159995    0.160004    0.160068
     0.160247    0.216436    0.224602    0.229900    0.235421    0.236903
     0.237301    0.247293    0.249656    0.250010    0.250023    0.250756
     0.289051    0.289578    0.300969    0.301031    0.301937    0.312214
     0.353265    0.356665    0.356666    0.356669    0.356776    0.367280
     0.412772    0.424489    0.429889    0.456387    0.462216    0.468422
     0.471938    0.478178    0.478319    0.479095    0.479375    0.550133

 Minimum search - taking simple RFO step
 Searching for Lamda that Minimizes Along All modes
 Value Taken    Lamda =  -0.00052149
 Calculated Step too Large.  Step scaled by  0.809563
 Step Taken.  Stepsize is  0.300000

                             Maximum     Tolerance    Cnvgd?
         Gradient           0.001268      0.000300      NO
         Displacement       0.232709      0.001200      NO
         Energy change     -0.000545      0.000001      NO


 New Cartesian Coordinates Obtained by Inverse Iteration

 Displacement from previous Coordinates is:  0.487797
 ----------------------------------------------------------------
             Standard Nuclear Orientation (Angstroms)
    I     Atom           X                Y                Z
 ----------------------------------------------------------------
    1      C       0.0110116766    -0.0066299507     0.0043193615
    2      C      -0.0366730032     0.3573674819     1.3581517882
    3      Cl      1.4455897636     0.7841308358     2.1907376664
    4      C      -1.2227532819     0.4014664685     2.0822589590
    5      H      -1.2209171146     0.6865379850     3.1248445809
    6      C      -2.4054886849     0.0718199281     1.4319591983
    7      Cl     -3.9146536299     0.1198251500     2.3220981667
    8      C      -2.4204937135    -0.2941636440     0.0927162610
    9      H      -3.3450715410    -0.5505052024    -0.4045163287
   10      C      -1.2130895637    -0.3285071158    -0.5976567441
   11      Cl     -1.2536593860    -0.8096744988    -2.2836972523
   12      C       1.2935293743    -0.0398020007    -0.7537640389
   13      C       2.1693553744    -1.1272772482    -0.6800002420
   14      Cl      1.7759454505    -2.5070679148     0.3296873126
   15      C       3.3650676610    -1.1559443324    -1.3914355147
   16      H       4.0252423977    -2.0088981684    -1.3196780417
   17      C       3.6886656363    -0.0681796208    -2.1932608964
   18      Cl      5.1929960519    -0.0945002446    -3.0971602661
   19      C       2.8457390334     1.0337736698    -2.2920338582
   20      H       3.1135750880     1.8729682369    -2.9204499690
   21      C       1.6564462199     1.0340611433    -1.5721346133
   22      H       0.9904826871     1.8858851013    -1.6432083232
 ----------------------------------------------------------------
 Nuclear Repulsion Energy =        1732.40580780 hartrees
 There are       81 alpha and       81 beta electrons
 Applying Cartesian multipole field
    Component          Value
    ---------          -----
     (2,0,0)        1.00000E-12
     (0,2,0)        2.00000E-11
     (0,0,2)       -3.00000E-11
 Nucleus-field energy     =    -0.0000000470 hartrees
 Requested basis set is 6-311++G(d,p)
 There are 162 shells and 449 basis functions
 A cutoff of  1.0D-15 yielded  10217 shell pairs
 There are     84889 function pairs (     91238 Cartesian)
 Smallest overlap matrix eigenvalue = 1.90E-07
 Linear dependence detected in AO basis
 Number of orthogonalized atomic orbitals = 445
 Maximum deviation from orthogonality = 2.305E-10
 Guess from superposition of atomic densities
 Warning:  Energy on first SCF cycle will be non-variational
 SAD guess density has 162.000000 electrons

 -----------------------------------------------------------------------
  General SCF calculation program by
  Eric Jon Sundstrom, Paul Horn, Yuezhi Mao, Dmitri Zuev, Alec White,
  David Stuck, Shaama M.S., Shane Yost, Joonho Lee, David Small,
  Daniel Levine, Susi Lehtola, Hugh Burton, Evgeny Epifanovsky,
  Bang C. Huynh
 -----------------------------------------------------------------------
 Exchange:     0.2000 Hartree-Fock + 0.0800 Slater + 0.7200 B88
 Correlation:  0.1900 VWN1RPA + 0.8100 LYP
 Using SG-1 standard quadrature grid
 A restricted SCF calculation will be
 performed using DIIS
 SCF converges when DIIS error is below 1.0e-08
 ---------------------------------------
  Cycle       Energy         DIIS error
 ---------------------------------------
    1   -2765.4906303453      2.91e-02  
    2   -2761.3712615425      2.43e-03  
    3   -2761.2935541264      2.93e-03  
    4   -2761.5161700146      4.71e-04  
    5   -2761.5207549931      2.31e-04  
    6   -2761.5219466739      9.74e-05  
    7   -2761.5221777403      2.53e-05  
    8   -2761.5221900440      1.23e-05  
    9   -2761.5221938280      2.75e-06  
   10   -2761.5221940087      1.01e-06  
   11   -2761.5221940323      2.23e-07  
   12   -2761.5221940330      1.15e-07  
   13   -2761.5221940332      3.77e-08  
   14   -2761.5221940334      9.59e-09  Convergence criterion met
 ---------------------------------------
 SCF time:   CPU 634.31s  wall 635.00s 
 SCF   energy in the final basis set =    -2761.5221940334
 Total energy in the final basis set =    -2761.5221940334

 --------------------------------------------------------------

                    Orbital Energies (a.u.)
 --------------------------------------------------------------

 Alpha MOs
 -- Occupied --
********-101.5747-101.5737-101.5690-101.5689 -10.2732 -10.2728 -10.2710
-10.2644 -10.2621 -10.2336 -10.2243 -10.2178 -10.2177 -10.2123 -10.2118
-10.2078  -9.4902  -9.4894  -9.4885  -9.4838  -9.4835  -7.2549  -7.2540
 -7.2532  -7.2485  -7.2481  -7.2450  -7.2445  -7.2442  -7.2437  -7.2433
 -7.2427  -7.2385  -7.2383  -7.2381  -7.2380  -0.9475  -0.9260  -0.8994
 -0.8974  -0.8886  -0.8485  -0.8340  -0.7972  -0.7699  -0.7663  -0.7381
 -0.6505  -0.6407  -0.6366  -0.6114  -0.5613  -0.5344  -0.5211  -0.5156
 -0.4914  -0.4834  -0.4659  -0.4617  -0.4591  -0.4439  -0.4325  -0.4272
 -0.4112  -0.3994  -0.3963  -0.3879  -0.3827  -0.3759  -0.3451  -0.3415
 -0.3378  -0.3358  -0.3292  -0.3287  -0.3270  -0.2805  -0.2754  -0.2750
 -0.2656
 -- Virtual --
 -0.0580  -0.0569  -0.0458  -0.0439  -0.0330  -0.0161  -0.0093   0.0023
  0.0088   0.0115   0.0121   0.0131   0.0161   0.0258   0.0415   0.0419
  0.0495   0.0507   0.0579   0.0593   0.0631   0.0685   0.0818   0.0852
  0.0858   0.0871   0.0893   0.0922   0.0959   0.0983   0.1050   0.1076
  0.1098   0.1138   0.1146   0.1161   0.1179   0.1226   0.1235   0.1280
  0.1298   0.1324   0.1335   0.1355   0.1381   0.1405   0.1446   0.1513
  0.1549   0.1597   0.1656   0.1707   0.1724   0.1785   0.1841   0.1866
  0.1938   0.1979   0.2070   0.2085   0.2093   0.2115   0.2196   0.2264
  0.2273   0.2338   0.2361   0.2381   0.2451   0.2490   0.2560   0.2582
  0.2630   0.2645   0.2656   0.2683   0.2717   0.2746   0.2791   0.2819
  0.2839   0.2876   0.2932   0.2961   0.3042   0.3136   0.3167   0.3202
  0.3320   0.3354   0.3447   0.3532   0.3635   0.3824   0.3951   0.4035
  0.4250   0.4369   0.4417   0.4499   0.4564   0.4582   0.4621   0.4734
  0.4788   0.4858   0.4919   0.4943   0.5064   0.5148   0.5156   0.5183
  0.5302   0.5428   0.5489   0.5570   0.5596   0.5636   0.5788   0.5810
  0.5841   0.5894   0.6014   0.6088   0.6127   0.6170   0.6187   0.6334
  0.6399   0.6519   0.6544   0.6611   0.6658   0.6686   0.6917   0.6961
  0.7010   0.7021   0.7109   0.7153   0.7257   0.7420   0.7862   0.8003
  0.8067   0.8254   0.8266   0.8289   0.8358   0.8406   0.8446   0.8470
  0.8484   0.8507   0.8541   0.8579   0.8613   0.8663   0.8700   0.8748
  0.8820   0.8896   0.8945   0.8980   0.9058   0.9139   0.9183   0.9233
  0.9319   0.9477   0.9507   0.9545   0.9596   0.9617   0.9666   0.9719
  0.9779   0.9820   0.9929   0.9999   1.0158   1.0251   1.0318   1.0360
  1.0552   1.0685   1.0833   1.1082   1.1192   1.1806   1.1851   1.1941
  1.1956   1.2211   1.2342   1.2391   1.2422   1.2502   1.2642   1.2775
  1.2974   1.3102   1.3143   1.3276   1.3358   1.3455   1.4135   1.4330
  1.4650   1.4810   1.4921   1.5258   1.5435   1.5465   1.5573   1.5663
  1.5745   1.5851   1.5911   1.5974   1.6062   1.6646   1.6830   1.6872
  1.7097   1.7255   1.7568   1.7759   1.8142   1.8210   1.8315   1.8378
  1.8510   1.8711   1.9210   1.9260   1.9295   1.9332   1.9379   1.9484
  1.9775   1.9870   2.0022   2.0084   2.0470   2.0575   2.0645   2.0676
  2.0939   2.1387   2.1512   2.1910   2.2320   2.2344   2.2583   2.2623
  2.2659   2.2752   2.2991   2.3117   2.3200   2.3559   2.3737   2.3943
  2.4141   2.4297   2.4482   2.4708   2.4735   2.5023   2.5102   2.5221
  2.5294   2.5517   2.5544   2.5696   2.5870   2.6184   2.6385   2.6746
  2.6969   2.6992   2.7082   2.7171   2.7265   2.7337   2.7402   2.7551
  2.7623   2.7659   2.7804   2.8062   2.8297   2.8315   2.8418   2.8633
  2.8941   2.9624   2.9874   3.0913   3.0923   3.0950   3.1260   3.1355
  3.1400   3.1901   3.2190   3.2320   3.2674   3.3274   3.3279   3.4230
  3.4782   3.5478   3.5800   3.6642   3.7021   3.7622   3.7942   3.8473
  3.9816   4.0684   4.0844   4.1293   4.3546   4.7991   4.8181   9.7678
  9.7734   9.7990   9.8346   9.8417  23.3989  23.5543  23.8459  23.8580
 23.8675  23.9164  23.9562  24.0371  24.0539  24.0728  24.1050  24.1465
 25.8153  25.8203  25.8474  25.9243  25.9678  26.1186  26.1260  26.2446
 26.2968  26.3889  26.5870  26.5965  26.6462  26.6798  26.9047 215.7601
215.7658 215.7963 215.8421 215.8488
 --------------------------------------------------------------

          Ground-State Mulliken Net Atomic Charges

     Atom                 Charge (a.u.)
  ----------------------------------------
      1 C                    -0.244681
      2 C                    -0.346298
      3 Cl                    0.409065
      4 C                    -0.273243
      5 H                     0.229988
      6 C                     0.324853
      7 Cl                    0.487503
      8 C                    -0.367412
      9 H                     0.234426
     10 C                    -0.267242
     11 Cl                    0.447828
     12 C                     0.301015
     13 C                    -1.475552
     14 Cl                    0.427109
     15 C                    -0.302525
     16 H                     0.226229
     17 C                     0.501317
     18 Cl                    0.471284
     19 C                    -0.691968
     20 H                     0.200917
     21 C                    -0.483500
     22 H                     0.190886
  ----------------------------------------
  Sum of atomic charges =     0.000000

 -----------------------------------------------------------------
                    Cartesian Multipole Moments
 -----------------------------------------------------------------
    Charge (ESU x 10^10)
                -0.0000
    Dipole Moment (Debye)
         X      -0.6854      Y       1.1571      Z      -0.1904
       Tot       1.3583
    Quadrupole Moments (Debye-Ang)
        XX    -135.8560     XY       0.6065     YY    -131.1256
        XZ       1.0714     YZ      -2.2083     ZZ    -132.8980
    Octopole Moments (Debye-Ang^2)
       XXX    -277.0886    XXY      22.0130    XYY     -76.2959
       YYY      98.7412    XXZ      36.0846    XYZ      -4.7142
       YYZ      24.9557    XZZ     -92.2592    YZZ      41.6053
       ZZZ     113.8834
    Hexadecapole Moments (Debye-Ang^3)
      XXXX   -5980.7149   XXXY     123.6220   XXYY   -1120.0264
      XYYY     151.1303   YYYY    -932.7999   XXXZ    1310.2844
      XXYZ     -36.7483   XYYZ     391.7913   YYYZ    -147.4170
      XXZZ   -1511.6181   XYZZ      69.2983   YYZZ    -627.5160
      XZZZ    1252.5979   YZZZ    -128.3195   ZZZZ   -2917.8494
 -----------------------------------------------------------------
 Calculating analytic gradient of the SCF energy
 Gradient of SCF Energy
            1           2           3           4           5           6
    1  -0.0006050   0.0000452   0.0003420   0.0001889  -0.0000394  -0.0000089
    2  -0.0000782  -0.0002230  -0.0005594   0.0000061  -0.0000016  -0.0000545
    3  -0.0001474   0.0000941  -0.0003799  -0.0000002   0.0000012  -0.0001999
            7           8           9          10          11          12
    1  -0.0000182  -0.0000500  -0.0000166   0.0001866   0.0001208   0.0004249
    2   0.0000105   0.0000663   0.0000084  -0.0000468   0.0000898   0.0001172
    3   0.0000214   0.0002726   0.0000076  -0.0003675   0.0002121  -0.0002833
           13          14          15          16          17          18
    1  -0.0002055  -0.0001154  -0.0000728   0.0000183  -0.0000691   0.0000033
    2   0.0002953   0.0005515  -0.0000578  -0.0000017   0.0001686  -0.0000244
    3   0.0001387   0.0005498   0.0000902  -0.0000284  -0.0000582  -0.0000120
           19          20          21          22
    1   0.0001631   0.0000082  -0.0002466  -0.0000536
    2  -0.0001387   0.0000052  -0.0000861  -0.0000467
    3  -0.0000094  -0.0000160   0.0001305  -0.0000162
 Max gradient component =       6.050E-04
 RMS gradient           =       2.010E-04
 Gradient time:  CPU 224.80 s  wall 224.83 s
 Geometry Optimization Parameters
   NAtoms,    NIC,     NZ,  NCons,   NDum,   NFix, NCnnct, MaxDiis
       22     163      22       0       0       0       0       0

 Cartesian Hessian Update
 Hessian updated using BFGS update


** GEOMETRY OPTIMIZATION IN DELOCALIZED INTERNAL COORDINATES **
   Searching for a Minimum

   Optimization Cycle:  11

                       Coordinates (Angstroms)
     ATOM                X               Y               Z
      1  C         0.0110116766   -0.0066299507    0.0043193615
      2  C        -0.0366730032    0.3573674819    1.3581517882
      3  Cl        1.4455897636    0.7841308358    2.1907376664
      4  C        -1.2227532819    0.4014664685    2.0822589590
      5  H        -1.2209171146    0.6865379850    3.1248445809
      6  C        -2.4054886849    0.0718199281    1.4319591983
      7  Cl       -3.9146536299    0.1198251500    2.3220981667
      8  C        -2.4204937135   -0.2941636440    0.0927162610
      9  H        -3.3450715410   -0.5505052024   -0.4045163287
     10  C        -1.2130895637   -0.3285071158   -0.5976567441
     11  Cl       -1.2536593860   -0.8096744988   -2.2836972523
     12  C         1.2935293743   -0.0398020007   -0.7537640389
     13  C         2.1693553744   -1.1272772482   -0.6800002420
     14  Cl        1.7759454505   -2.5070679148    0.3296873126
     15  C         3.3650676610   -1.1559443324   -1.3914355147
     16  H         4.0252423977   -2.0088981684   -1.3196780417
     17  C         3.6886656363   -0.0681796208   -2.1932608964
     18  Cl        5.1929960519   -0.0945002446   -3.0971602661
     19  C         2.8457390334    1.0337736698   -2.2920338582
     20  H         3.1135750880    1.8729682369   -2.9204499690
     21  C         1.6564462199    1.0340611433   -1.5721346133
     22  H         0.9904826871    1.8858851013   -1.6432083232
   Point Group: c1    Number of degrees of freedom:    60


   Energy is  -2761.522194033

 Hessian updated using BFGS update

 60 Hessian modes will be used to form the next step
  Hessian Eigenvalues:
     0.001990    0.017844    0.018637    0.020824    0.020930    0.021564
     0.023091    0.023624    0.023840    0.023882    0.024092    0.024100
     0.024115    0.024118    0.024139    0.024142    0.024146    0.024152
     0.027768    0.074378    0.159980    0.159995    0.160004    0.160056
     0.160247    0.216028    0.224605    0.230079    0.235411    0.236932
     0.237393    0.247309    0.249774    0.250012    0.250030    0.250591
     0.289074    0.289629    0.300947    0.301032    0.301940    0.311969
     0.353271    0.356665    0.356666    0.356669    0.356775    0.367282
     0.412822    0.424475    0.429889    0.456413    0.462214    0.468425
     0.471950    0.478166    0.478288    0.479087    0.479379    0.549620

 Minimum search - taking simple RFO step
 Searching for Lamda that Minimizes Along All modes
 Value Taken    Lamda =  -0.00029117
 Calculated Step too Large.  Step scaled by  0.853353
 Step Taken.  Stepsize is  0.300000

                             Maximum     Tolerance    Cnvgd?
         Gradient           0.000719      0.000300      NO
         Displacement       0.231740      0.001200      NO
         Energy change     -0.000326      0.000001      NO


 New Cartesian Coordinates Obtained by Inverse Iteration

 Displacement from previous Coordinates is:  0.486562
 ----------------------------------------------------------------
             Standard Nuclear Orientation (Angstroms)
    I     Atom           X                Y                Z
 ----------------------------------------------------------------
    1      C       0.0127709125     0.0009668249     0.0070569647
    2      C      -0.0422404411     0.4000744598     1.3502904034
    3      Cl      1.4296239034     0.8780479955     2.1738020306
    4      C      -1.2293901675     0.4378418205     2.0736000713
    5      H      -1.2332372178     0.7494183065     3.1085848958
    6      C      -2.4048270682     0.0655229977     1.4334643420
    7      Cl     -3.9140500900     0.1033756038     2.3240331358
    8      C      -2.4125232222    -0.3345067593     0.1038130900
    9      H      -3.3317150419    -0.6216224505    -0.3864364142
   10      C      -1.2047391227    -0.3605761920    -0.5858000840
   11      Cl     -1.2341759291    -0.8787305060    -2.2610995141
   12      C       1.2952652442    -0.0337704372    -0.7512416803
   13      C       2.1478742981    -1.1414637509    -0.7103694953
   14      Cl      1.7235791426    -2.5431826972     0.2560771235
   15      C       3.3425688614    -1.1745678994    -1.4232574637
   16      H       3.9849080553    -2.0427091796    -1.3763478157
   17      C       3.6879481585    -0.0717091308    -2.1947961536
   18      Cl      5.1903377734    -0.1038722372    -3.1018179096
   19      C       2.8680239243     1.0497869446    -2.2612547573
   20      H       3.1520329319     1.9002836754    -2.8669714083
   21      C       1.6801982811     1.0551910142    -1.5387979692
   22      H       1.0326133098     1.9228876559    -1.5847541857
 ----------------------------------------------------------------
 Nuclear Repulsion Energy =        1731.91579235 hartrees
 There are       81 alpha and       81 beta electrons
 Applying Cartesian multipole field
    Component          Value
    ---------          -----
     (2,0,0)        1.00000E-12
     (0,2,0)        2.00000E-11
     (0,0,2)       -3.00000E-11
 Nucleus-field energy     =    -0.0000000459 hartrees
 Requested basis set is 6-311++G(d,p)
 There are 162 shells and 449 basis functions
 A cutoff of  1.0D-15 yielded  10226 shell pairs
 There are     84936 function pairs (     91296 Cartesian)
 Smallest overlap matrix eigenvalue = 1.79E-07
 Linear dependence detected in AO basis
 Number of orthogonalized atomic orbitals = 445
 Maximum deviation from orthogonality = 4.037E-10
 Guess from superposition of atomic densities
 Warning:  Energy on first SCF cycle will be non-variational
 SAD guess density has 162.000000 electrons

 -----------------------------------------------------------------------
  General SCF calculation program by
  Eric Jon Sundstrom, Paul Horn, Yuezhi Mao, Dmitri Zuev, Alec White,
  David Stuck, Shaama M.S., Shane Yost, Joonho Lee, David Small,
  Daniel Levine, Susi Lehtola, Hugh Burton, Evgeny Epifanovsky,
  Bang C. Huynh
 -----------------------------------------------------------------------
 Exchange:     0.2000 Hartree-Fock + 0.0800 Slater + 0.7200 B88
 Correlation:  0.1900 VWN1RPA + 0.8100 LYP
 Using SG-1 standard quadrature grid
 A restricted SCF calculation will be
 performed using DIIS
 SCF converges when DIIS error is below 1.0e-08
 ---------------------------------------
  Cycle       Energy         DIIS error
 ---------------------------------------
    1   -2765.4889830843      2.91e-02  
    2   -2761.3713939193      2.43e-03  
    3   -2761.2937332134      2.93e-03  
    4   -2761.5163456970      4.71e-04  
    5   -2761.5209234701      2.31e-04  
    6   -2761.5221175930      9.76e-05  
    7   -2761.5223493156      2.56e-05  
    8   -2761.5223619562      1.23e-05  
    9   -2761.5223657570      2.74e-06  
   10   -2761.5223659356      1.00e-06  
   11   -2761.5223659592      2.17e-07  
   12   -2761.5223659599      1.12e-07  
   13   -2761.5223659603      3.71e-08  
   14   -2761.5223659604      8.61e-09  Convergence criterion met
 ---------------------------------------
 SCF time:   CPU 626.97s  wall 627.00s 
 SCF   energy in the final basis set =    -2761.5223659604
 Total energy in the final basis set =    -2761.5223659604

 --------------------------------------------------------------

                    Orbital Energies (a.u.)
 --------------------------------------------------------------

 Alpha MOs
 -- Occupied --
********-101.5745-101.5740-101.5691-101.5689 -10.2731 -10.2729 -10.2710
-10.2644 -10.2621 -10.2336 -10.2243 -10.2178 -10.2177 -10.2123 -10.2118
-10.2079  -9.4901  -9.4892  -9.4887  -9.4839  -9.4835  -7.2549  -7.2538
 -7.2535  -7.2486  -7.2481  -7.2450  -7.2445  -7.2440  -7.2436  -7.2435
 -7.2430  -7.2386  -7.2383  -7.2382  -7.2380  -0.9474  -0.9260  -0.8994
 -0.8973  -0.8887  -0.8484  -0.8340  -0.7972  -0.7699  -0.7663  -0.7381
 -0.6504  -0.6403  -0.6371  -0.6115  -0.5613  -0.5342  -0.5212  -0.5159
 -0.4914  -0.4834  -0.4659  -0.4617  -0.4591  -0.4438  -0.4324  -0.4273
 -0.4112  -0.3995  -0.3961  -0.3879  -0.3825  -0.3759  -0.3448  -0.3416
 -0.3383  -0.3360  -0.3294  -0.3287  -0.3269  -0.2801  -0.2752  -0.2748
 -0.2664
 -- Virtual --
 -0.0578  -0.0554  -0.0471  -0.0443  -0.0331  -0.0162  -0.0094   0.0023
  0.0089   0.0115   0.0121   0.0129   0.0160   0.0257   0.0416   0.0420
  0.0493   0.0511   0.0579   0.0590   0.0630   0.0682   0.0819   0.0856
  0.0862   0.0872   0.0889   0.0913   0.0961   0.0981   0.1053   0.1067
  0.1098   0.1139   0.1144   0.1160   0.1177   0.1230   0.1237   0.1281
  0.1301   0.1322   0.1337   0.1353   0.1379   0.1405   0.1443   0.1512
  0.1549   0.1595   0.1652   0.1712   0.1720   0.1783   0.1841   0.1865
  0.1936   0.1967   0.2071   0.2081   0.2086   0.2108   0.2193   0.2272
  0.2277   0.2351   0.2356   0.2371   0.2445   0.2488   0.2556   0.2593
  0.2624   0.2644   0.2658   0.2676   0.2713   0.2749   0.2805   0.2822
  0.2838   0.2880   0.2928   0.2948   0.3051   0.3133   0.3163   0.3209
  0.3325   0.3395   0.3453   0.3526   0.3662   0.3833   0.3947   0.4041
  0.4250   0.4408   0.4423   0.4496   0.4572   0.4588   0.4607   0.4688
  0.4790   0.4870   0.4921   0.4950   0.5028   0.5154   0.5169   0.5189
  0.5315   0.5426   0.5485   0.5579   0.5602   0.5633   0.5788   0.5820
  0.5842   0.5883   0.6008   0.6104   0.6122   0.6176   0.6192   0.6334
  0.6429   0.6512   0.6543   0.6582   0.6661   0.6695   0.6935   0.6964
  0.7008   0.7023   0.7143   0.7158   0.7252   0.7450   0.7867   0.8012
  0.8082   0.8260   0.8268   0.8288   0.8348   0.8420   0.8433   0.8469
  0.8490   0.8503   0.8528   0.8582   0.8614   0.8673   0.8713   0.8734
  0.8823   0.8909   0.8953   0.8987   0.9036   0.9141   0.9184   0.9230
  0.9309   0.9482   0.9521   0.9552   0.9588   0.9619   0.9655   0.9708
  0.9750   0.9845   0.9912   1.0022   1.0171   1.0283   1.0324   1.0354
  1.0601   1.0689   1.0816   1.1024   1.1182   1.1833   1.1852   1.1966
  1.2033   1.2233   1.2351   1.2376   1.2444   1.2480   1.2649   1.2764
  1.3015   1.3081   1.3154   1.3292   1.3406   1.3499   1.4183   1.4302
  1.4655   1.4800   1.4894   1.5274   1.5435   1.5473   1.5576   1.5631
  1.5756   1.5851   1.5950   1.5977   1.6063   1.6645   1.6827   1.6879
  1.7108   1.7298   1.7572   1.7745   1.8173   1.8208   1.8302   1.8377
  1.8499   1.8704   1.9225   1.9265   1.9298   1.9313   1.9376   1.9482
  1.9784   1.9881   2.0034   2.0093   2.0479   2.0581   2.0654   2.0664
  2.0950   2.1388   2.1536   2.1916   2.2321   2.2340   2.2560   2.2600
  2.2628   2.2736   2.3004   2.3134   2.3192   2.3573   2.3792   2.3931
  2.4148   2.4274   2.4449   2.4731   2.4781   2.4975   2.5056   2.5211
  2.5292   2.5512   2.5538   2.5695   2.5877   2.6201   2.6381   2.6759
  2.6965   2.7015   2.7083   2.7169   2.7266   2.7330   2.7403   2.7579
  2.7611   2.7624   2.7796   2.8104   2.8297   2.8314   2.8366   2.8667
  2.8928   2.9640   2.9869   3.0943   3.0946   3.0985   3.1248   3.1354
  3.1386   3.1908   3.2166   3.2316   3.2743   3.3265   3.3268   3.4244
  3.4807   3.5513   3.5816   3.6695   3.7019   3.7631   3.7944   3.8479
  3.9830   4.0690   4.0840   4.1297   4.3525   4.8004   4.8156   9.7686
  9.7742   9.7986   9.8357   9.8525  23.4025  23.5548  23.8461  23.8587
 23.8677  23.9161  23.9564  24.0369  24.0538  24.0740  24.1053  24.1471
 25.8153  25.8193  25.8254  25.9282  25.9685  26.1188  26.1257  26.2463
 26.3174  26.3703  26.5889  26.5969  26.6382  26.6682  26.9259 215.7607
215.7667 215.7957 215.8430 215.8613
 --------------------------------------------------------------

          Ground-State Mulliken Net Atomic Charges

     Atom                 Charge (a.u.)
  ----------------------------------------
      1 C                    -0.229510
      2 C                    -0.343298
      3 Cl                    0.414086
      4 C                    -0.319936
      5 H                     0.230389
      6 C                     0.375531
      7 Cl                    0.489588
      8 C                    -0.339421
      9 H                     0.233176
     10 C                    -0.300460
     11 Cl                    0.440277
     12 C                     0.352940
     13 C                    -1.565879
     14 Cl                    0.423523
     15 C                    -0.266661
     16 H                     0.227929
     17 C                     0.507320
     18 Cl                    0.472887
     19 C                    -0.724786
     20 H                     0.200926
     21 C                    -0.470665
     22 H                     0.192044
  ----------------------------------------
  Sum of atomic charges =     0.000000

 -----------------------------------------------------------------
                    Cartesian Multipole Moments
 -----------------------------------------------------------------
    Charge (ESU x 10^10)
                 0.0000
    Dipole Moment (Debye)
         X      -0.6697      Y       1.1720      Z      -0.1672
       Tot       1.3601
    Quadrupole Moments (Debye-Ang)
        XX    -135.8457     XY       0.7437     YY    -130.9045
        XZ       1.0056     YZ      -2.0567     ZZ    -133.0972
    Octopole Moments (Debye-Ang^2)
       XXX    -275.7013    XXY      22.6078    XYY     -75.3398
       YYY     100.0348    XXZ      36.6268    XYZ      -4.7312
       YYZ      25.5962    XZZ     -91.7279    YZZ      41.7579
       ZZZ     116.6309
    Hexadecapole Moments (Debye-Ang^3)
      XXXX   -5958.9100   XXXY     113.7612   XXYY   -1120.2725
      XYYY     137.7782   YYYY    -975.7114   XXXZ    1322.0989
      XXYZ     -44.0759   XYYZ     395.0108   YYYZ    -170.8396
      XXZZ   -1503.1204   XYZZ      63.3416   YYZZ    -631.0156
      XZZZ    1267.6102   YZZZ    -148.2181   ZZZZ   -2901.4794
 -----------------------------------------------------------------
 Calculating analytic gradient of the SCF energy
 Gradient of SCF Energy
            1           2           3           4           5           6
    1  -0.0005221   0.0002334   0.0001300   0.0001671  -0.0000254  -0.0000149
    2   0.0000016  -0.0002603  -0.0000717  -0.0000041  -0.0000088  -0.0000662
    3  -0.0001492   0.0000312  -0.0000809  -0.0000047   0.0000076  -0.0001861
            7           8           9          10          11          12
    1  -0.0000192  -0.0000374  -0.0000108   0.0001756   0.0001657   0.0002847
    2   0.0000027   0.0000225   0.0000236  -0.0000425   0.0001068   0.0001519
    3   0.0000446   0.0002523   0.0000164  -0.0002117   0.0001361  -0.0002722
           13          14          15          16          17          18
    1  -0.0001489  -0.0001429  -0.0000669   0.0000227  -0.0000850   0.0000045
    2   0.0001055   0.0002237  -0.0000270   0.0000061   0.0001527  -0.0000179
    3   0.0001238   0.0002587   0.0000869  -0.0000221  -0.0000477  -0.0000269
           19          20          21          22
    1   0.0001560  -0.0000149  -0.0001945  -0.0000569
    2  -0.0001639   0.0000107  -0.0001295  -0.0000158
    3  -0.0000343  -0.0000140   0.0001031  -0.0000107
 Max gradient component =       5.221E-04
 RMS gradient           =       1.377E-04
 Gradient time:  CPU 223.62 s  wall 223.65 s
 Geometry Optimization Parameters
   NAtoms,    NIC,     NZ,  NCons,   NDum,   NFix, NCnnct, MaxDiis
       22     163      22       0       0       0       0       0

 Cartesian Hessian Update
 Hessian updated using BFGS update


** GEOMETRY OPTIMIZATION IN DELOCALIZED INTERNAL COORDINATES **
   Searching for a Minimum

   Optimization Cycle:  12

                       Coordinates (Angstroms)
     ATOM                X               Y               Z
      1  C         0.0127709125    0.0009668249    0.0070569647
      2  C        -0.0422404411    0.4000744598    1.3502904034
      3  Cl        1.4296239034    0.8780479955    2.1738020306
      4  C        -1.2293901675    0.4378418205    2.0736000713
      5  H        -1.2332372178    0.7494183065    3.1085848958
      6  C        -2.4048270682    0.0655229977    1.4334643420
      7  Cl       -3.9140500900    0.1033756038    2.3240331358
      8  C        -2.4125232222   -0.3345067593    0.1038130900
      9  H        -3.3317150419   -0.6216224505   -0.3864364142
     10  C        -1.2047391227   -0.3605761920   -0.5858000840
     11  Cl       -1.2341759291   -0.8787305060   -2.2610995141
     12  C         1.2952652442   -0.0337704372   -0.7512416803
     13  C         2.1478742981   -1.1414637509   -0.7103694953
     14  Cl        1.7235791426   -2.5431826972    0.2560771235
     15  C         3.3425688614   -1.1745678994   -1.4232574637
     16  H         3.9849080553   -2.0427091796   -1.3763478157
     17  C         3.6879481585   -0.0717091308   -2.1947961536
     18  Cl        5.1903377734   -0.1038722372   -3.1018179096
     19  C         2.8680239243    1.0497869446   -2.2612547573
     20  H         3.1520329319    1.9002836754   -2.8669714083
     21  C         1.6801982811    1.0551910142   -1.5387979692
     22  H         1.0326133098    1.9228876559   -1.5847541857
   Point Group: c1    Number of degrees of freedom:    60


   Energy is  -2761.522365960

 Hessian updated using BFGS update

 60 Hessian modes will be used to form the next step
  Hessian Eigenvalues:
     0.001600    0.017858    0.018584    0.020853    0.020932    0.021681
     0.023047    0.023627    0.023842    0.023887    0.024093    0.024100
     0.024115    0.024119    0.024138    0.024142    0.024145    0.024153
     0.027783    0.073185    0.159977    0.159995    0.160005    0.160033
     0.160245    0.215245    0.224613    0.230494    0.235413    0.236964
     0.237437    0.247305    0.249995    0.250019    0.250108    0.251001
     0.289074    0.289839    0.300879    0.301032    0.301917    0.311624
     0.353288    0.356665    0.356666    0.356668    0.356774    0.367367
     0.412713    0.424477    0.429862    0.456412    0.462216    0.468421
     0.471837    0.478007    0.478197    0.479071    0.479377    0.549030

 Minimum search - taking simple RFO step
 Searching for Lamda that Minimizes Along All modes
 Value Taken    Lamda =  -0.00007726
 Step Taken.  Stepsize is  0.203679

                             Maximum     Tolerance    Cnvgd?
         Gradient           0.000438      0.000300      NO
         Displacement       0.154442      0.001200      NO
         Energy change     -0.000172      0.000001      NO


 New Cartesian Coordinates Obtained by Inverse Iteration

 Displacement from previous Coordinates is:  0.334724
 ----------------------------------------------------------------
             Standard Nuclear Orientation (Angstroms)
    I     Atom           X                Y                Z
 ----------------------------------------------------------------
    1      C       0.0147817081     0.0007640617     0.0106501618
    2      C      -0.0466590673     0.4262114772     1.3452393492
    3      Cl      1.4181392038     0.9342633896     2.1636162271
    4      C      -1.2354170821     0.4653411060     2.0663865876
    5      H      -1.2435709280     0.7975012480     3.0949364096
    6      C      -2.4057076184     0.0666013841     1.4332485715
    7      Cl     -3.9161400164     0.1050699950     2.3216271004
    8      C      -2.4071986246    -0.3602028381     0.1117587875
    9      H      -3.3224542261    -0.6671659810    -0.3737553280
   10      C      -1.1985154409    -0.3858268957    -0.5757787120
   11      Cl     -1.2210805137    -0.9330706255    -2.2421246119
   12      C       1.2970599553    -0.0342648974    -0.7482942897
   13      C       2.1360398266    -1.1532720027    -0.7326264398
   14      Cl      1.6954508960    -2.5710493643     0.2026567162
   15      C       3.3293872452    -1.1860910284    -1.4478347531
   16      H       3.9608717715    -2.0629373609    -1.4197629510
   17      C       3.6875008473    -0.0718452246    -2.1966976750
   18      Cl      5.1881195690    -0.1035110208    -3.1066561650
   19      C       2.8813981598     1.0608690122    -2.2382900749
   20      H       3.1747465592     1.9200067964    -2.8271026126
   21      C       1.6951697497     1.0661944240    -1.5133008931
   22      H       1.0589245220     1.9431004041    -1.5401181987
 ----------------------------------------------------------------
 Nuclear Repulsion Energy =        1731.41841042 hartrees
 There are       81 alpha and       81 beta electrons
 Applying Cartesian multipole field
    Component          Value
    ---------          -----
     (2,0,0)        1.00000E-12
     (0,2,0)        2.00000E-11
     (0,0,2)       -3.00000E-11
 Nucleus-field energy     =    -0.0000000450 hartrees
 Requested basis set is 6-311++G(d,p)
 There are 162 shells and 449 basis functions
 A cutoff of  1.0D-15 yielded  10224 shell pairs
 There are     84934 function pairs (     91294 Cartesian)
 Smallest overlap matrix eigenvalue = 1.74E-07
 Linear dependence detected in AO basis
 Number of orthogonalized atomic orbitals = 445
 Maximum deviation from orthogonality = 6.309E-10
 Guess from superposition of atomic densities
 Warning:  Energy on first SCF cycle will be non-variational
 SAD guess density has 162.000000 electrons

 -----------------------------------------------------------------------
  General SCF calculation program by
  Eric Jon Sundstrom, Paul Horn, Yuezhi Mao, Dmitri Zuev, Alec White,
  David Stuck, Shaama M.S., Shane Yost, Joonho Lee, David Small,
  Daniel Levine, Susi Lehtola, Hugh Burton, Evgeny Epifanovsky,
  Bang C. Huynh
 -----------------------------------------------------------------------
 Exchange:     0.2000 Hartree-Fock + 0.0800 Slater + 0.7200 B88
 Correlation:  0.1900 VWN1RPA + 0.8100 LYP
 Using SG-1 standard quadrature grid
 A restricted SCF calculation will be
 performed using DIIS
 SCF converges when DIIS error is below 1.0e-08
 ---------------------------------------
  Cycle       Energy         DIIS error
 ---------------------------------------
    1   -2765.4874109989      2.91e-02  
    2   -2761.3714635802      2.43e-03  
    3   -2761.2938386065      2.93e-03  
    4   -2761.5163978788      4.71e-04  
    5   -2761.5209746378      2.31e-04  
    6   -2761.5221660890      9.74e-05  
    7   -2761.5223971938      2.55e-05  
    8   -2761.5224097107      1.23e-05  
    9   -2761.5224135204      2.73e-06  
   10   -2761.5224136987      1.00e-06  
   11   -2761.5224137221      2.15e-07  
   12   -2761.5224137230      1.11e-07  
   13   -2761.5224137235      3.68e-08  
   14   -2761.5224137234      8.04e-09  Convergence criterion met
 ---------------------------------------
 SCF time:   CPU 628.23s  wall 628.00s 
 SCF   energy in the final basis set =    -2761.5224137234
 Total energy in the final basis set =    -2761.5224137234

 --------------------------------------------------------------

                    Orbital Energies (a.u.)
 --------------------------------------------------------------

 Alpha MOs
 -- Occupied --
********-101.5743-101.5742-101.5692-101.5690 -10.2730 -10.2730 -10.2710
-10.2645 -10.2621 -10.2336 -10.2245 -10.2178 -10.2177 -10.2123 -10.2118
-10.2079  -9.4902  -9.4890  -9.4889  -9.4839  -9.4835  -7.2549  -7.2537
 -7.2537  -7.2486  -7.2481  -7.2450  -7.2445  -7.2438  -7.2438  -7.2434
 -7.2431  -7.2387  -7.2383  -7.2383  -7.2380  -0.9474  -0.9260  -0.8994
 -0.8973  -0.8888  -0.8484  -0.8340  -0.7972  -0.7699  -0.7662  -0.7381
 -0.6503  -0.6402  -0.6372  -0.6115  -0.5613  -0.5341  -0.5212  -0.5159
 -0.4914  -0.4834  -0.4658  -0.4617  -0.4591  -0.4438  -0.4324  -0.4273
 -0.4112  -0.3995  -0.3961  -0.3878  -0.3825  -0.3759  -0.3446  -0.3416
 -0.3384  -0.3360  -0.3294  -0.3287  -0.3269  -0.2800  -0.2752  -0.2747
 -0.2667
 -- Virtual --
 -0.0577  -0.0547  -0.0479  -0.0444  -0.0332  -0.0162  -0.0094   0.0023
  0.0089   0.0115   0.0120   0.0129   0.0160   0.0257   0.0415   0.0420
  0.0492   0.0513   0.0579   0.0588   0.0630   0.0681   0.0820   0.0859
  0.0863   0.0873   0.0890   0.0908   0.0962   0.0980   0.1055   0.1063
  0.1097   0.1140   0.1143   0.1159   0.1176   0.1232   0.1237   0.1281
  0.1302   0.1321   0.1339   0.1351   0.1378   0.1405   0.1442   0.1512
  0.1550   0.1594   0.1651   0.1713   0.1717   0.1782   0.1841   0.1863
  0.1935   0.1963   0.2071   0.2078   0.2084   0.2106   0.2192   0.2272
  0.2284   0.2349   0.2359   0.2367   0.2442   0.2488   0.2555   0.2603
  0.2617   0.2643   0.2661   0.2670   0.2712   0.2749   0.2809   0.2825
  0.2836   0.2887   0.2920   0.2945   0.3052   0.3132   0.3160   0.3213
  0.3327   0.3412   0.3454   0.3522   0.3673   0.3836   0.3945   0.4044
  0.4250   0.4424   0.4427   0.4495   0.4578   0.4584   0.4612   0.4660
  0.4791   0.4875   0.4922   0.4955   0.5007   0.5157   0.5170   0.5194
  0.5320   0.5424   0.5484   0.5580   0.5606   0.5636   0.5786   0.5827
  0.5841   0.5875   0.6004   0.6108   0.6121   0.6178   0.6194   0.6330
  0.6445   0.6503   0.6538   0.6578   0.6660   0.6700   0.6938   0.6966
  0.7001   0.7021   0.7143   0.7186   0.7251   0.7466   0.7869   0.8017
  0.8090   0.8262   0.8272   0.8288   0.8341   0.8424   0.8429   0.8468
  0.8487   0.8505   0.8523   0.8586   0.8613   0.8686   0.8717   0.8719
  0.8825   0.8905   0.8974   0.8991   0.9016   0.9143   0.9184   0.9232
  0.9301   0.9480   0.9530   0.9549   0.9581   0.9623   0.9644   0.9711
  0.9740   0.9859   0.9893   1.0031   1.0174   1.0294   1.0317   1.0364
  1.0621   1.0688   1.0807   1.0997   1.1177   1.1839   1.1852   1.1970
  1.2076   1.2241   1.2356   1.2366   1.2453   1.2474   1.2649   1.2764
  1.3036   1.3073   1.3156   1.3296   1.3408   1.3535   1.4208   1.4285
  1.4659   1.4799   1.4881   1.5279   1.5434   1.5477   1.5579   1.5615
  1.5756   1.5849   1.5965   1.5982   1.6063   1.6643   1.6828   1.6881
  1.7112   1.7318   1.7570   1.7741   1.8176   1.8214   1.8298   1.8388
  1.8494   1.8701   1.9235   1.9265   1.9298   1.9304   1.9376   1.9481
  1.9787   1.9884   2.0038   2.0097   2.0483   2.0585   2.0658   2.0658
  2.0956   2.1387   2.1549   2.1918   2.2320   2.2339   2.2546   2.2575
  2.2629   2.2733   2.3008   2.3136   2.3197   2.3576   2.3819   2.3920
  2.4150   2.4265   2.4434   2.4733   2.4827   2.4922   2.5045   2.5209
  2.5291   2.5506   2.5537   2.5693   2.5879   2.6203   2.6378   2.6761
  2.6962   2.7024   2.7083   2.7168   2.7265   2.7326   2.7402   2.7581
  2.7607   2.7614   2.7793   2.8119   2.8291   2.8317   2.8342   2.8680
  2.8922   2.9645   2.9865   3.0950   3.0957   3.0997   3.1242   3.1349
  3.1381   3.1910   3.2155   3.2313   3.2773   3.3260   3.3262   3.4251
  3.4816   3.5527   3.5822   3.6718   3.7016   3.7635   3.7945   3.8480
  3.9833   4.0693   4.0837   4.1297   4.3520   4.8009   4.8144   9.7687
  9.7744   9.7982   9.8365   9.8572  23.4041  23.5548  23.8460  23.8589
 23.8677  23.9157  23.9561  24.0369  24.0538  24.0742  24.1053  24.1471
 25.8135  25.8158  25.8216  25.9301  25.9673  26.1188  26.1257  26.2478
 26.3316  26.3549  26.5898  26.5972  26.6346  26.6640  26.9321 215.7608
215.7671 215.7951 215.8440 215.8664
 --------------------------------------------------------------

          Ground-State Mulliken Net Atomic Charges

     Atom                 Charge (a.u.)
  ----------------------------------------
      1 C                    -0.224347
      2 C                    -0.337123
      3 Cl                    0.418765
      4 C                    -0.334539
      5 H                     0.230988
      6 C                     0.394182
      7 Cl                    0.490277
      8 C                    -0.327589
      9 H                     0.232311
     10 C                    -0.326689
     11 Cl                    0.432309
     12 C                     0.381009
     13 C                    -1.579713
     14 Cl                    0.419299
     15 C                    -0.261452
     16 H                     0.228580
     17 C                     0.512378
     18 Cl                    0.473490
     19 C                    -0.734233
     20 H                     0.200858
     21 C                    -0.481303
     22 H                     0.192541
  ----------------------------------------
  Sum of atomic charges =     0.000000

 -----------------------------------------------------------------
                    Cartesian Multipole Moments
 -----------------------------------------------------------------
    Charge (ESU x 10^10)
                 0.0000
    Dipole Moment (Debye)
         X      -0.6603      Y       1.1822      Z      -0.1496
       Tot       1.3623
    Quadrupole Moments (Debye-Ang)
        XX    -135.8325     XY       0.8311     YY    -130.7684
        XZ       0.9591     YZ      -1.9369     ZZ    -133.2440
    Octopole Moments (Debye-Ang^2)
       XXX    -274.8212    XXY      23.0023    XYY     -74.7871
       YYY     100.9951    XXZ      37.0462    XYZ      -4.6804
       YYZ      26.1119    XZZ     -91.4441    YZZ      41.8175
       ZZZ     118.5881
    Hexadecapole Moments (Debye-Ang^3)
      XXXX   -5947.5463   XXXY     108.9163   XXYY   -1121.7205
      XYYY     131.0428   YYYY   -1007.7479   XXXZ    1330.0589
      XXYZ     -49.1920   XYYZ     397.2520   YYYZ    -187.6262
      XXZZ   -1497.7948   XYZZ      59.6472   YYZZ    -633.6075
      XZZZ    1278.0723   YZZZ    -162.5886   ZZZZ   -2889.3513
 -----------------------------------------------------------------
 Calculating analytic gradient of the SCF energy
 Gradient of SCF Energy
            1           2           3           4           5           6
    1  -0.0002848   0.0002414  -0.0000194   0.0000795  -0.0000121   0.0000009
    2   0.0000774  -0.0001956   0.0001027  -0.0000081   0.0000025  -0.0000440
    3   0.0000182  -0.0000611   0.0000622  -0.0000019   0.0000092  -0.0000986
            7           8           9          10          11          12
    1  -0.0000077  -0.0000203  -0.0000018   0.0000988   0.0001178   0.0000715
    2   0.0000058   0.0000007   0.0000214  -0.0000474   0.0000769   0.0001345
    3   0.0000448   0.0001347   0.0000176  -0.0000316   0.0000369  -0.0002253
           13          14          15          16          17          18
    1  -0.0000146  -0.0000991  -0.0000528   0.0000184  -0.0000770   0.0000131
    2  -0.0000515   0.0000710  -0.0000181   0.0000118   0.0000854  -0.0000080
    3   0.0000448   0.0000757   0.0000446  -0.0000104  -0.0000143  -0.0000333
           19          20          21          22
    1   0.0001081  -0.0000228  -0.0001016  -0.0000355
    2  -0.0001122  -0.0000045  -0.0001178   0.0000171
    3  -0.0000348  -0.0000199   0.0000478  -0.0000053
 Max gradient component =       2.848E-04
 RMS gradient           =       8.263E-05
 Gradient time:  CPU 224.27 s  wall 224.29 s
 Geometry Optimization Parameters
   NAtoms,    NIC,     NZ,  NCons,   NDum,   NFix, NCnnct, MaxDiis
       22     163      22       0       0       0       0       0

 Cartesian Hessian Update
 Hessian updated using BFGS update


** GEOMETRY OPTIMIZATION IN DELOCALIZED INTERNAL COORDINATES **
   Searching for a Minimum

   Optimization Cycle:  13

                       Coordinates (Angstroms)
     ATOM                X               Y               Z
      1  C         0.0147817081    0.0007640617    0.0106501618
      2  C        -0.0466590673    0.4262114772    1.3452393492
      3  Cl        1.4181392038    0.9342633896    2.1636162271
      4  C        -1.2354170821    0.4653411060    2.0663865876
      5  H        -1.2435709280    0.7975012480    3.0949364096
      6  C        -2.4057076184    0.0666013841    1.4332485715
      7  Cl       -3.9161400164    0.1050699950    2.3216271004
      8  C        -2.4071986246   -0.3602028381    0.1117587875
      9  H        -3.3224542261   -0.6671659810   -0.3737553280
     10  C        -1.1985154409   -0.3858268957   -0.5757787120
     11  Cl       -1.2210805137   -0.9330706255   -2.2421246119
     12  C         1.2970599553   -0.0342648974   -0.7482942897
     13  C         2.1360398266   -1.1532720027   -0.7326264398
     14  Cl        1.6954508960   -2.5710493643    0.2026567162
     15  C         3.3293872452   -1.1860910284   -1.4478347531
     16  H         3.9608717715   -2.0629373609   -1.4197629510
     17  C         3.6875008473   -0.0718452246   -2.1966976750
     18  Cl        5.1881195690   -0.1035110208   -3.1066561650
     19  C         2.8813981598    1.0608690122   -2.2382900749
     20  H         3.1747465592    1.9200067964   -2.8271026126
     21  C         1.6951697497    1.0661944240   -1.5133008931
     22  H         1.0589245220    1.9431004041   -1.5401181987
   Point Group: c1    Number of degrees of freedom:    60


   Energy is  -2761.522413723

 Hessian updated using BFGS update

 60 Hessian modes will be used to form the next step
  Hessian Eigenvalues:
     0.001339    0.017658    0.018449    0.020797    0.020930    0.021645
     0.022909    0.023628    0.023844    0.023888    0.024091    0.024100
     0.024112    0.024116    0.024133    0.024142    0.024145    0.024152
     0.027710    0.071981    0.159935    0.159990    0.159996    0.160007
     0.160252    0.212974    0.224571    0.229957    0.235429    0.236870
     0.237142    0.247297    0.249731    0.250012    0.250032    0.251332
     0.289083    0.289793    0.300797    0.301034    0.301931    0.310691
     0.353234    0.356665    0.356666    0.356669    0.356774    0.367229
     0.412744    0.424485    0.429814    0.456461    0.462257    0.468417
     0.471526    0.477500    0.478191    0.479055    0.479377    0.544730

 Minimum search - taking simple RFO step
 Searching for Lamda that Minimizes Along All modes
 Value Taken    Lamda =  -0.00001062
 Step Taken.  Stepsize is  0.069096

                             Maximum     Tolerance    Cnvgd?
         Gradient           0.000461      0.000300      NO
         Displacement       0.049666      0.001200      NO
         Energy change     -0.000048      0.000001      NO


 New Cartesian Coordinates Obtained by Inverse Iteration

 Displacement from previous Coordinates is:  0.122111
 ----------------------------------------------------------------
             Standard Nuclear Orientation (Angstroms)
    I     Atom           X                Y                Z
 ----------------------------------------------------------------
    1      C       0.0157412898    -0.0025906202     0.0124547064
    2      C      -0.0482090412     0.4334834955     1.3434095720
    3      Cl      1.4152071800     0.9490472506     2.1597172571
    4      C      -1.2377844592     0.4763807397     2.0631746820
    5      H      -1.2472014693     0.8169295946     3.0889647501
    6      C      -2.4066137266     0.0700850004     1.4323802932
    7      Cl     -3.9180258809     0.1128279055     2.3187694547
    8      C      -2.4057835790    -0.3679176824     0.1144254117
    9      H      -3.3198452221    -0.6811192550    -0.3693592202
   10      C      -1.1965492024    -0.3963869648    -0.5718159976
   11      Cl     -1.2175053733    -0.9564390017    -2.2340320934
   12      C       1.2979992056    -0.0369898678    -0.7465282775
   13      C       2.1335361368    -1.1587487130    -0.7408380320
   14      Cl      1.6898512968    -2.5829873846     0.1830882808
   15      C       3.3261494482    -1.1895557608    -1.4574470998
   16      H       3.9546276180    -2.0687599991    -1.4369356778
   17      C       3.6873960007    -0.0704468689    -2.1974074668
   18      Cl      5.1871442206    -0.0995187737    -3.1087748454
   19      C       2.8848769566     1.0652466169    -2.2290051580
   20      H       3.1804878463     1.9281764915    -2.8111011810
   21      C       1.6993830671     1.0684195898    -1.5029602619
   22      H       1.0659641836     1.9475502663    -1.5224018906
 ----------------------------------------------------------------
 Nuclear Repulsion Energy =        1731.15805404 hartrees
 There are       81 alpha and       81 beta electrons
 Applying Cartesian multipole field
    Component          Value
    ---------          -----
     (2,0,0)        1.00000E-12
     (0,2,0)        2.00000E-11
     (0,0,2)       -3.00000E-11
 Nucleus-field energy     =    -0.0000000446 hartrees
 Requested basis set is 6-311++G(d,p)
 There are 162 shells and 449 basis functions
 A cutoff of  1.0D-15 yielded  10226 shell pairs
 There are     84964 function pairs (     91330 Cartesian)
 Smallest overlap matrix eigenvalue = 1.72E-07
 Linear dependence detected in AO basis
 Number of orthogonalized atomic orbitals = 445
 Maximum deviation from orthogonality = 5.049E-10
 Guess from superposition of atomic densities
 Warning:  Energy on first SCF cycle will be non-variational
 SAD guess density has 162.000000 electrons

 -----------------------------------------------------------------------
  General SCF calculation program by
  Eric Jon Sundstrom, Paul Horn, Yuezhi Mao, Dmitri Zuev, Alec White,
  David Stuck, Shaama M.S., Shane Yost, Joonho Lee, David Small,
  Daniel Levine, Susi Lehtola, Hugh Burton, Evgeny Epifanovsky,
  Bang C. Huynh
 -----------------------------------------------------------------------
 Exchange:     0.2000 Hartree-Fock + 0.0800 Slater + 0.7200 B88
 Correlation:  0.1900 VWN1RPA + 0.8100 LYP
 Using SG-1 standard quadrature grid
 A restricted SCF calculation will be
 performed using DIIS
 SCF converges when DIIS error is below 1.0e-08
 ---------------------------------------
  Cycle       Energy         DIIS error
 ---------------------------------------
    1   -2765.4866956634      2.91e-02  
    2   -2761.3714913415      2.43e-03  
    3   -2761.2938579313      2.93e-03  
    4   -2761.5164020993      4.71e-04  
    5   -2761.5209811608      2.31e-04  
    6   -2761.5221729734      9.74e-05  
    7   -2761.5224038307      2.54e-05  
    8   -2761.5224163106      1.23e-05  
    9   -2761.5224201247      2.73e-06  
   10   -2761.5224203028      1.00e-06  
   11   -2761.5224203264      2.15e-07  
   12   -2761.5224203271      1.11e-07  
   13   -2761.5224203276      3.67e-08  
   14   -2761.5224203276      7.92e-09  Convergence criterion met
 ---------------------------------------
 SCF time:   CPU 625.59s  wall 625.00s 
 SCF   energy in the final basis set =    -2761.5224203276
 Total energy in the final basis set =    -2761.5224203276

 --------------------------------------------------------------

                    Orbital Energies (a.u.)
 --------------------------------------------------------------

 Alpha MOs
 -- Occupied --
********-101.5743-101.5742-101.5692-101.5690 -10.2731 -10.2730 -10.2710
-10.2645 -10.2621 -10.2337 -10.2245 -10.2178 -10.2177 -10.2123 -10.2118
-10.2079  -9.4902  -9.4890  -9.4889  -9.4839  -9.4835  -7.2549  -7.2537
 -7.2536  -7.2486  -7.2481  -7.2451  -7.2445  -7.2438  -7.2438  -7.2433
 -7.2431  -7.2387  -7.2383  -7.2383  -7.2380  -0.9474  -0.9260  -0.8994
 -0.8972  -0.8888  -0.8484  -0.8340  -0.7972  -0.7699  -0.7662  -0.7382
 -0.6503  -0.6401  -0.6372  -0.6115  -0.5613  -0.5341  -0.5213  -0.5160
 -0.4914  -0.4834  -0.4658  -0.4618  -0.4591  -0.4438  -0.4324  -0.4273
 -0.4112  -0.3994  -0.3961  -0.3878  -0.3825  -0.3759  -0.3446  -0.3416
 -0.3385  -0.3360  -0.3294  -0.3287  -0.3269  -0.2799  -0.2752  -0.2747
 -0.2668
 -- Virtual --
 -0.0577  -0.0546  -0.0481  -0.0443  -0.0332  -0.0162  -0.0094   0.0023
  0.0089   0.0115   0.0120   0.0128   0.0160   0.0257   0.0415   0.0419
  0.0491   0.0513   0.0580   0.0588   0.0630   0.0680   0.0820   0.0859
  0.0863   0.0872   0.0890   0.0907   0.0962   0.0980   0.1056   0.1062
  0.1097   0.1140   0.1143   0.1159   0.1176   0.1232   0.1237   0.1281
  0.1303   0.1321   0.1340   0.1350   0.1378   0.1405   0.1442   0.1512
  0.1550   0.1594   0.1651   0.1714   0.1715   0.1782   0.1841   0.1863
  0.1935   0.1963   0.2070   0.2078   0.2083   0.2107   0.2192   0.2271
  0.2285   0.2348   0.2360   0.2366   0.2442   0.2489   0.2554   0.2606
  0.2615   0.2642   0.2663   0.2667   0.2713   0.2749   0.2809   0.2826
  0.2835   0.2889   0.2917   0.2946   0.3051   0.3131   0.3160   0.3214
  0.3329   0.3416   0.3454   0.3522   0.3675   0.3836   0.3945   0.4045
  0.4250   0.4424   0.4430   0.4496   0.4580   0.4582   0.4615   0.4652
  0.4791   0.4876   0.4923   0.4956   0.5003   0.5157   0.5170   0.5195
  0.5320   0.5424   0.5484   0.5581   0.5607   0.5637   0.5784   0.5828
  0.5840   0.5873   0.6003   0.6106   0.6122   0.6178   0.6195   0.6328
  0.6448   0.6501   0.6537   0.6578   0.6658   0.6700   0.6935   0.6966
  0.6999   0.7020   0.7144   0.7192   0.7252   0.7469   0.7868   0.8020
  0.8092   0.8262   0.8274   0.8288   0.8340   0.8423   0.8431   0.8468
  0.8487   0.8506   0.8522   0.8587   0.8612   0.8690   0.8711   0.8719
  0.8826   0.8903   0.8983   0.8992   0.9009   0.9142   0.9185   0.9234
  0.9299   0.9479   0.9534   0.9546   0.9580   0.9625   0.9640   0.9712
  0.9740   0.9863   0.9884   1.0032   1.0172   1.0295   1.0315   1.0368
  1.0623   1.0687   1.0805   1.0992   1.1175   1.1839   1.1852   1.1971
  1.2084   1.2244   1.2356   1.2364   1.2456   1.2472   1.2648   1.2765
  1.3041   1.3075   1.3155   1.3296   1.3406   1.3538   1.4213   1.4281
  1.4661   1.4800   1.4879   1.5279   1.5433   1.5476   1.5581   1.5612
  1.5754   1.5847   1.5967   1.5982   1.6063   1.6641   1.6829   1.6882
  1.7113   1.7319   1.7567   1.7740   1.8174   1.8217   1.8299   1.8391
  1.8492   1.8699   1.9237   1.9263   1.9297   1.9302   1.9375   1.9481
  1.9787   1.9885   2.0039   2.0099   2.0483   2.0586   2.0656   2.0659
  2.0958   2.1387   2.1552   2.1918   2.2320   2.2339   2.2543   2.2570
  2.2629   2.2734   2.3008   2.3135   2.3202   2.3576   2.3822   2.3917
  2.4150   2.4263   2.4431   2.4733   2.4841   2.4904   2.5044   2.5209
  2.5291   2.5504   2.5537   2.5691   2.5879   2.6200   2.6377   2.6760
  2.6961   2.7025   2.7084   2.7168   2.7265   2.7325   2.7401   2.7578
  2.7605   2.7614   2.7793   2.8121   2.8289   2.8318   2.8338   2.8682
  2.8921   2.9645   2.9864   3.0951   3.0959   3.0997   3.1240   3.1345
  3.1381   3.1911   3.2152   3.2311   3.2778   3.3259   3.3260   3.4255
  3.4816   3.5528   3.5822   3.6721   3.7015   3.7636   3.7945   3.8480
  3.9832   4.0694   4.0837   4.1297   4.3520   4.8008   4.8141   9.7687
  9.7745   9.7981   9.8366   9.8578  23.4044  23.5547  23.8458  23.8589
 23.8676  23.9157  23.9557  24.0369  24.0539  24.0740  24.1053  24.1470
 25.8122  25.8157  25.8216  25.9304  25.9668  26.1188  26.1258  26.2480
 26.3355  26.3501  26.5899  26.5973  26.6335  26.6637  26.9322 215.7608
215.7671 215.7949 215.8441 215.8671
 --------------------------------------------------------------

          Ground-State Mulliken Net Atomic Charges

     Atom                 Charge (a.u.)
  ----------------------------------------
      1 C                    -0.224499
      2 C                    -0.335368
      3 Cl                    0.420738
      4 C                    -0.334535
      5 H                     0.231278
      6 C                     0.396192
      7 Cl                    0.490337
      8 C                    -0.325629
      9 H                     0.232097
     10 C                    -0.334540
     11 Cl                    0.429502
     12 C                     0.383801
     13 C                    -1.562138
     14 Cl                    0.418335
     15 C                    -0.267406
     16 H                     0.228649
     17 C                     0.514585
     18 Cl                    0.473591
     19 C                    -0.733435
     20 H                     0.200809
     21 C                    -0.494933
     22 H                     0.192569
  ----------------------------------------
  Sum of atomic charges =     0.000000

 -----------------------------------------------------------------
                    Cartesian Multipole Moments
 -----------------------------------------------------------------
    Charge (ESU x 10^10)
                 0.0000
    Dipole Moment (Debye)
         X      -0.6581      Y       1.1864      Z      -0.1427
       Tot       1.3642
    Quadrupole Moments (Debye-Ang)
        XX    -135.8250     XY       0.8568     YY    -130.7274
        XZ       0.9419     YZ      -1.8868     ZZ    -133.2996
    Octopole Moments (Debye-Ang^2)
       XXX    -274.5823    XXY      23.1324    XYY     -74.6480
       YYY     101.4087    XXZ      37.2123    XYZ      -4.6283
       YYZ      26.3290    XZZ     -91.3960    YZZ      41.8309
       ZZZ     119.3388
    Hexadecapole Moments (Debye-Ang^3)
      XXXX   -5945.6957   XXXY     108.1683   XXYY   -1122.9197
      XYYY     129.8810   YYYY   -1020.0931   XXXZ    1332.4130
      XXYZ     -50.9674   XYYZ     397.9193   YYYZ    -193.8116
      XXZZ   -1496.1044   XYZZ      58.5796   YYZZ    -634.4139
      XZZZ    1281.4602   YZZZ    -167.8426   ZZZZ   -2883.8210
 -----------------------------------------------------------------
 Calculating analytic gradient of the SCF energy
 Gradient of SCF Energy
            1           2           3           4           5           6
    1  -0.0000576   0.0001421  -0.0000296   0.0000095   0.0000035   0.0000100
    2   0.0000388  -0.0001178   0.0000967  -0.0000042   0.0000095  -0.0000072
    3   0.0001026  -0.0000833   0.0000386  -0.0000003   0.0000058  -0.0000077
            7           8           9          10          11          12
    1   0.0000044  -0.0000061   0.0000012   0.0000146   0.0000416  -0.0000225
    2   0.0000069  -0.0000137   0.0000060  -0.0000004   0.0000287   0.0001307
    3   0.0000303   0.0000303   0.0000142   0.0000109  -0.0000042  -0.0000897
           13          14          15          16          17          18
    1   0.0000450  -0.0000478  -0.0000385   0.0000046  -0.0000383   0.0000043
    2  -0.0001019   0.0000210  -0.0000222   0.0000053   0.0000387  -0.0000056
    3  -0.0000027   0.0000212   0.0000145  -0.0000046  -0.0000085  -0.0000261
           19          20          21          22
    1   0.0000461  -0.0000190  -0.0000460  -0.0000215
    2  -0.0000412  -0.0000083  -0.0000695   0.0000096
    3  -0.0000251  -0.0000193   0.0000169  -0.0000136
 Max gradient component =       1.421E-04
 RMS gradient           =       4.511E-05
 Gradient time:  CPU 225.32 s  wall 225.34 s
 Geometry Optimization Parameters
   NAtoms,    NIC,     NZ,  NCons,   NDum,   NFix, NCnnct, MaxDiis
       22     163      22       0       0       0       0       0

 Cartesian Hessian Update
 Hessian updated using BFGS update


** GEOMETRY OPTIMIZATION IN DELOCALIZED INTERNAL COORDINATES **
   Searching for a Minimum

   Optimization Cycle:  14

                       Coordinates (Angstroms)
     ATOM                X               Y               Z
      1  C         0.0157412898   -0.0025906202    0.0124547064
      2  C        -0.0482090412    0.4334834955    1.3434095720
      3  Cl        1.4152071800    0.9490472506    2.1597172571
      4  C        -1.2377844592    0.4763807397    2.0631746820
      5  H        -1.2472014693    0.8169295946    3.0889647501
      6  C        -2.4066137266    0.0700850004    1.4323802932
      7  Cl       -3.9180258809    0.1128279055    2.3187694547
      8  C        -2.4057835790   -0.3679176824    0.1144254117
      9  H        -3.3198452221   -0.6811192550   -0.3693592202
     10  C        -1.1965492024   -0.3963869648   -0.5718159976
     11  Cl       -1.2175053733   -0.9564390017   -2.2340320934
     12  C         1.2979992056   -0.0369898678   -0.7465282775
     13  C         2.1335361368   -1.1587487130   -0.7408380320
     14  Cl        1.6898512968   -2.5829873846    0.1830882808
     15  C         3.3261494482   -1.1895557608   -1.4574470998
     16  H         3.9546276180   -2.0687599991   -1.4369356778
     17  C         3.6873960007   -0.0704468689   -2.1974074668
     18  Cl        5.1871442206   -0.0995187737   -3.1087748454
     19  C         2.8848769566    1.0652466169   -2.2290051580
     20  H         3.1804878463    1.9281764915   -2.8111011810
     21  C         1.6993830671    1.0684195898   -1.5029602619
     22  H         1.0659641836    1.9475502663   -1.5224018906
   Point Group: c1    Number of degrees of freedom:    60


   Energy is  -2761.522420328

 Hessian updated using BFGS update

 60 Hessian modes will be used to form the next step
  Hessian Eigenvalues:
     0.001335    0.016311    0.018376    0.020283    0.020930    0.021401
     0.022657    0.023617    0.023852    0.023880    0.024080    0.024096
     0.024108    0.024118    0.024129    0.024141    0.024145    0.024153
     0.027374    0.070898    0.159712    0.159983    0.159997    0.160015
     0.160248    0.204048    0.223292    0.225717    0.235359    0.236057
     0.237084    0.244373    0.247376    0.250001    0.250020    0.250514
     0.287939    0.289113    0.300849    0.301034    0.301963    0.309449
     0.353108    0.356665    0.356666    0.356669    0.356775    0.366498
     0.413298    0.424522    0.429747    0.456358    0.461948    0.468409
     0.471173    0.477067    0.478323    0.479071    0.479389    0.536237

 Minimum search - taking simple RFO step
 Searching for Lamda that Minimizes Along All modes
 Value Taken    Lamda =  -0.00000181
 Step Taken.  Stepsize is  0.016880

                             Maximum     Tolerance    Cnvgd?
         Gradient           0.000242      0.000300     YES
         Displacement       0.009625      0.001200      NO
         Energy change     -0.000007      0.000001      NO


 New Cartesian Coordinates Obtained by Inverse Iteration

 Displacement from previous Coordinates is:  0.038237
 ----------------------------------------------------------------
             Standard Nuclear Orientation (Angstroms)
    I     Atom           X                Y                Z
 ----------------------------------------------------------------
    1      C       0.0159719390    -0.0049391968     0.0129849380
    2      C      -0.0485883100     0.4344732492     1.3428931969
    3      Cl      1.4152182517     0.9494713529     2.1589378137
    4      C      -1.2384302223     0.4800033336     2.0620493441
    5      H      -1.2479499499     0.8231121120     3.0869828724
    6      C      -2.4071485744     0.0727333887     1.4317494586
    7      Cl     -3.9190621391     0.1186809308     2.3170549926
    8      C      -2.4057433517    -0.3691911160     0.1150668673
    9      H      -3.3196662195    -0.6836492579    -0.3681729691
   10      C      -1.1962691666    -0.4000935526    -0.5706045877
   11      Cl     -1.2171141328    -0.9650824872    -2.2311572102
   12      C       1.2982297462    -0.0390344390    -0.7460403097
   13      C       2.1336946886    -1.1607453067    -0.7431844084
   14      Cl      1.6904286896    -2.5871382961     0.1775086513
   15      C       3.3261328274    -1.1900406872    -1.4602289777
   16      H       3.9543386340    -2.0694905876    -1.4419537792
   17      C       3.6874563551    -0.0692954236    -2.1975856572
   18      Cl      5.1869553460    -0.0964724676    -3.1093305774
   19      C       2.8851180661     1.0666679496    -2.2261723250
   20      H       3.1808365712     1.9310110714    -2.8061183064
   21      C       1.6998362816     1.0682070358    -1.4998808765
   22      H       1.0666011657     1.9474984533    -1.5170209445
 ----------------------------------------------------------------
 Nuclear Repulsion Energy =        1731.04953701 hartrees
 There are       81 alpha and       81 beta electrons
 Applying Cartesian multipole field
    Component          Value
    ---------          -----
     (2,0,0)        1.00000E-12
     (0,2,0)        2.00000E-11
     (0,0,2)       -3.00000E-11
 Nucleus-field energy     =    -0.0000000445 hartrees
 Requested basis set is 6-311++G(d,p)
 There are 162 shells and 449 basis functions
 A cutoff of  1.0D-15 yielded  10224 shell pairs
 There are     84956 function pairs (     91322 Cartesian)
 Smallest overlap matrix eigenvalue = 1.71E-07
 Linear dependence detected in AO basis
 Number of orthogonalized atomic orbitals = 445
 Maximum deviation from orthogonality = 3.417E-10
 Guess from superposition of atomic densities
 Warning:  Energy on first SCF cycle will be non-variational
 SAD guess density has 162.000000 electrons

 -----------------------------------------------------------------------
  General SCF calculation program by
  Eric Jon Sundstrom, Paul Horn, Yuezhi Mao, Dmitri Zuev, Alec White,
  David Stuck, Shaama M.S., Shane Yost, Joonho Lee, David Small,
  Daniel Levine, Susi Lehtola, Hugh Burton, Evgeny Epifanovsky,
  Bang C. Huynh
 -----------------------------------------------------------------------
 Exchange:     0.2000 Hartree-Fock + 0.0800 Slater + 0.7200 B88
 Correlation:  0.1900 VWN1RPA + 0.8100 LYP
 Using SG-1 standard quadrature grid
 A restricted SCF calculation will be
 performed using DIIS
 SCF converges when DIIS error is below 1.0e-08
 ---------------------------------------
  Cycle       Energy         DIIS error
 ---------------------------------------
    1   -2765.4865670189      2.91e-02  
    2   -2761.3715030042      2.43e-03  
    3   -2761.2938668771      2.93e-03  
    4   -2761.5164017889      4.71e-04  
    5   -2761.5209822131      2.31e-04  
    6   -2761.5221741341      9.74e-05  
    7   -2761.5224049596      2.55e-05  
    8   -2761.5224174426      1.23e-05  
    9   -2761.5224212580      2.73e-06  
   10   -2761.5224214360      1.00e-06  
   11   -2761.5224214596      2.15e-07  
   12   -2761.5224214605      1.11e-07  
   13   -2761.5224214607      3.67e-08  
   14   -2761.5224214608      7.90e-09  Convergence criterion met
 ---------------------------------------
 SCF time:   CPU 625.42s  wall 625.00s 
 SCF   energy in the final basis set =    -2761.5224214608
 Total energy in the final basis set =    -2761.5224214608

 --------------------------------------------------------------

                    Orbital Energies (a.u.)
 --------------------------------------------------------------

 Alpha MOs
 -- Occupied --
********-101.5743-101.5742-101.5692-101.5690 -10.2731 -10.2731 -10.2710
-10.2645 -10.2621 -10.2337 -10.2245 -10.2178 -10.2177 -10.2123 -10.2118
-10.2079  -9.4902  -9.4889  -9.4889  -9.4839  -9.4835  -7.2549  -7.2537
 -7.2536  -7.2486  -7.2482  -7.2451  -7.2445  -7.2438  -7.2438  -7.2433
 -7.2431  -7.2387  -7.2383  -7.2382  -7.2380  -0.9474  -0.9260  -0.8994
 -0.8972  -0.8888  -0.8484  -0.8340  -0.7972  -0.7699  -0.7662  -0.7382
 -0.6503  -0.6402  -0.6372  -0.6115  -0.5613  -0.5341  -0.5213  -0.5160
 -0.4914  -0.4834  -0.4658  -0.4618  -0.4591  -0.4438  -0.4324  -0.4273
 -0.4112  -0.3994  -0.3961  -0.3878  -0.3825  -0.3760  -0.3446  -0.3416
 -0.3385  -0.3360  -0.3294  -0.3287  -0.3269  -0.2799  -0.2752  -0.2747
 -0.2668
 -- Virtual --
 -0.0577  -0.0546  -0.0481  -0.0443  -0.0332  -0.0162  -0.0093   0.0023
  0.0089   0.0115   0.0120   0.0129   0.0160   0.0258   0.0415   0.0419
  0.0491   0.0513   0.0580   0.0588   0.0630   0.0680   0.0820   0.0860
  0.0864   0.0872   0.0890   0.0907   0.0962   0.0980   0.1056   0.1061
  0.1097   0.1140   0.1143   0.1160   0.1177   0.1232   0.1236   0.1282
  0.1303   0.1321   0.1340   0.1350   0.1378   0.1405   0.1442   0.1511
  0.1550   0.1594   0.1652   0.1714   0.1715   0.1782   0.1841   0.1863
  0.1934   0.1963   0.2070   0.2078   0.2083   0.2107   0.2192   0.2271
  0.2285   0.2347   0.2360   0.2365   0.2442   0.2489   0.2554   0.2607
  0.2614   0.2642   0.2663   0.2667   0.2713   0.2749   0.2809   0.2826
  0.2835   0.2890   0.2916   0.2946   0.3050   0.3131   0.3160   0.3214
  0.3329   0.3417   0.3454   0.3521   0.3675   0.3836   0.3945   0.4045
  0.4250   0.4424   0.4430   0.4496   0.4580   0.4581   0.4616   0.4649
  0.4791   0.4876   0.4923   0.4957   0.5002   0.5158   0.5170   0.5195
  0.5320   0.5424   0.5484   0.5581   0.5607   0.5637   0.5783   0.5828
  0.5840   0.5872   0.6003   0.6105   0.6122   0.6176   0.6195   0.6327
  0.6448   0.6502   0.6537   0.6579   0.6657   0.6701   0.6933   0.6967
  0.6998   0.7020   0.7145   0.7192   0.7252   0.7470   0.7866   0.8021
  0.8092   0.8262   0.8274   0.8288   0.8339   0.8423   0.8431   0.8468
  0.8487   0.8506   0.8522   0.8588   0.8612   0.8690   0.8708   0.8719
  0.8826   0.8903   0.8985   0.8993   0.9007   0.9140   0.9185   0.9235
  0.9298   0.9478   0.9535   0.9546   0.9580   0.9626   0.9639   0.9712
  0.9741   0.9863   0.9881   1.0032   1.0171   1.0295   1.0314   1.0370
  1.0623   1.0687   1.0805   1.0990   1.1174   1.1839   1.1852   1.1971
  1.2086   1.2244   1.2356   1.2364   1.2456   1.2471   1.2648   1.2766
  1.3041   1.3077   1.3153   1.3295   1.3404   1.3537   1.4213   1.4281
  1.4663   1.4800   1.4879   1.5278   1.5433   1.5476   1.5582   1.5611
  1.5753   1.5847   1.5967   1.5981   1.6063   1.6640   1.6830   1.6882
  1.7115   1.7318   1.7564   1.7740   1.8173   1.8217   1.8300   1.8393
  1.8491   1.8699   1.9237   1.9263   1.9296   1.9302   1.9375   1.9480
  1.9786   1.9886   2.0039   2.0100   2.0483   2.0586   2.0656   2.0659
  2.0958   2.1387   2.1553   2.1918   2.2321   2.2339   2.2543   2.2570
  2.2629   2.2734   2.3008   2.3135   2.3204   2.3576   2.3822   2.3916
  2.4151   2.4262   2.4430   2.4734   2.4844   2.4900   2.5043   2.5209
  2.5291   2.5503   2.5537   2.5690   2.5880   2.6197   2.6376   2.6758
  2.6961   2.7025   2.7084   2.7168   2.7265   2.7325   2.7401   2.7577
  2.7605   2.7613   2.7793   2.8121   2.8289   2.8318   2.8338   2.8682
  2.8920   2.9645   2.9863   3.0951   3.0959   3.0996   3.1239   3.1343
  3.1381   3.1912   3.2151   3.2310   3.2779   3.3258   3.3260   3.4257
  3.4816   3.5528   3.5822   3.6721   3.7015   3.7636   3.7945   3.8481
  3.9831   4.0694   4.0837   4.1297   4.3520   4.8008   4.8140   9.7687
  9.7745   9.7980   9.8366   9.8578  23.4045  23.5547  23.8456  23.8589
 23.8675  23.9159  23.9555  24.0369  24.0539  24.0739  24.1053  24.1469
 25.8120  25.8157  25.8217  25.9304  25.9668  26.1188  26.1258  26.2480
 26.3361  26.3492  26.5899  26.5973  26.6330  26.6639  26.9319 215.7608
215.7671 215.7949 215.8440 215.8672
 --------------------------------------------------------------

          Ground-State Mulliken Net Atomic Charges

     Atom                 Charge (a.u.)
  ----------------------------------------
      1 C                    -0.225400
      2 C                    -0.335791
      3 Cl                    0.421149
      4 C                    -0.332774
      5 H                     0.231367
      6 C                     0.396078
      7 Cl                    0.490318
      8 C                    -0.325654
      9 H                     0.232077
     10 C                    -0.336049
     11 Cl                    0.428861
     12 C                     0.381482
     13 C                    -1.548497
     14 Cl                    0.418295
     15 C                    -0.271588
     16 H                     0.228628
     17 C                     0.515771
     18 Cl                    0.473592
     19 C                    -0.732124
     20 H                     0.200779
     21 C                    -0.503040
     22 H                     0.192521
  ----------------------------------------
  Sum of atomic charges =     0.000000

 -----------------------------------------------------------------
                    Cartesian Multipole Moments
 -----------------------------------------------------------------
    Charge (ESU x 10^10)
                 0.0000
    Dipole Moment (Debye)
         X      -0.6582      Y       1.1881      Z      -0.1405
       Tot       1.3655
    Quadrupole Moments (Debye-Ang)
        XX    -135.8211     XY       0.8606     YY    -130.7205
        XZ       0.9373     YZ      -1.8705     ZZ    -133.3153
    Octopole Moments (Debye-Ang^2)
       XXX    -274.5558    XXY      23.1645    XYY     -74.6409
       YYY     101.5801    XXZ      37.2621    XYZ      -4.5991
       YYZ      26.3980    XZZ     -91.4086    YZZ      41.8412
       ZZZ     119.5611
    Hexadecapole Moments (Debye-Ang^3)
      XXXX   -5946.3934   XXXY     108.4556   XXYY   -1123.5801
      XYYY     130.2005   YYYY   -1023.6482   XXXZ    1332.7895
      XXYZ     -51.4232   XYYZ     398.0220   YYYZ    -195.5582
      XXZZ   -1495.7790   XYZZ      58.4397   YYZZ    -634.5438
      XZZZ    1282.1782   YZZZ    -169.2802   ZZZZ   -2881.7551
 -----------------------------------------------------------------
 Calculating analytic gradient of the SCF energy
 Gradient of SCF Energy
            1           2           3           4           5           6
    1   0.0000270   0.0000441  -0.0000114  -0.0000164   0.0000118   0.0000158
    2   0.0000201  -0.0000335   0.0000525  -0.0000047   0.0000113   0.0000182
    3   0.0000633  -0.0000402   0.0000223   0.0000055   0.0000047   0.0000316
            7           8           9          10          11          12
    1   0.0000112   0.0000101   0.0000019  -0.0000168   0.0000086  -0.0000365
    2   0.0000046  -0.0000074  -0.0000018   0.0000011   0.0000052   0.0000330
    3   0.0000189  -0.0000056   0.0000154   0.0000177  -0.0000047  -0.0000375
           13          14          15          16          17          18
    1   0.0000442  -0.0000123  -0.0000256  -0.0000017  -0.0000180  -0.0000048
    2  -0.0000581   0.0000264  -0.0000118  -0.0000006   0.0000146  -0.0000065
    3  -0.0000061  -0.0000095   0.0000049  -0.0000063  -0.0000144  -0.0000183
           19          20          21          22
    1   0.0000136  -0.0000119  -0.0000193  -0.0000134
    2  -0.0000161  -0.0000084  -0.0000381  -0.0000001
    3  -0.0000183  -0.0000162   0.0000045  -0.0000118
 Max gradient component =       6.327E-05
 RMS gradient           =       2.223E-05
 Gradient time:  CPU 224.98 s  wall 225.00 s
 Geometry Optimization Parameters
   NAtoms,    NIC,     NZ,  NCons,   NDum,   NFix, NCnnct, MaxDiis
       22     163      22       0       0       0       0       0

 Cartesian Hessian Update
 Hessian updated using BFGS update


** GEOMETRY OPTIMIZATION IN DELOCALIZED INTERNAL COORDINATES **
   Searching for a Minimum

   Optimization Cycle:  15

                       Coordinates (Angstroms)
     ATOM                X               Y               Z
      1  C         0.0159719390   -0.0049391968    0.0129849380
      2  C        -0.0485883100    0.4344732492    1.3428931969
      3  Cl        1.4152182517    0.9494713529    2.1589378137
      4  C        -1.2384302223    0.4800033336    2.0620493441
      5  H        -1.2479499499    0.8231121120    3.0869828724
      6  C        -2.4071485744    0.0727333887    1.4317494586
      7  Cl       -3.9190621391    0.1186809308    2.3170549926
      8  C        -2.4057433517   -0.3691911160    0.1150668673
      9  H        -3.3196662195   -0.6836492579   -0.3681729691
     10  C        -1.1962691666   -0.4000935526   -0.5706045877
     11  Cl       -1.2171141328   -0.9650824872   -2.2311572102
     12  C         1.2982297462   -0.0390344390   -0.7460403097
     13  C         2.1336946886   -1.1607453067   -0.7431844084
     14  Cl        1.6904286896   -2.5871382961    0.1775086513
     15  C         3.3261328274   -1.1900406872   -1.4602289777
     16  H         3.9543386340   -2.0694905876   -1.4419537792
     17  C         3.6874563551   -0.0692954236   -2.1975856572
     18  Cl        5.1869553460   -0.0964724676   -3.1093305774
     19  C         2.8851180661    1.0666679496   -2.2261723250
     20  H         3.1808365712    1.9310110714   -2.8061183064
     21  C         1.6998362816    1.0682070358   -1.4998808765
     22  H         1.0666011657    1.9474984533   -1.5170209445
   Point Group: c1    Number of degrees of freedom:    60


   Energy is  -2761.522421461

 Hessian updated using BFGS update

 60 Hessian modes will be used to form the next step
  Hessian Eigenvalues:
     0.001508    0.013646    0.018375    0.019429    0.020963    0.021192
     0.022550    0.023616    0.023850    0.023889    0.024070    0.024094
     0.024117    0.024120    0.024135    0.024140    0.024145    0.024171
     0.026864    0.073382    0.159235    0.159981    0.160007    0.160014
     0.160243    0.183144    0.219204    0.224920    0.235012    0.235682
     0.237109    0.241012    0.247340    0.249997    0.250040    0.250495
     0.286820    0.289421    0.300898    0.301019    0.301892    0.309402
     0.352853    0.356663    0.356666    0.356668    0.356774    0.365304
     0.412501    0.424489    0.429657    0.454011    0.460855    0.468409
     0.471004    0.476972    0.478742    0.479095    0.479376    0.531626

 Minimum search - taking simple RFO step
 Searching for Lamda that Minimizes Along All modes
 Value Taken    Lamda =   0.00000000
 Step Taken.  Stepsize is  0.004129

                             Maximum     Tolerance    Cnvgd?
         Gradient           0.000095      0.000300     YES
         Displacement       0.002379      0.001200      NO
         Energy change     -0.000001      0.000001      NO


 New Cartesian Coordinates Obtained by Inverse Iteration

 Displacement from previous Coordinates is:  0.010423
 ----------------------------------------------------------------
             Standard Nuclear Orientation (Angstroms)
    I     Atom           X                Y                Z
 ----------------------------------------------------------------
    1      C       0.0158458911    -0.0059317363     0.0128466251
    2      C      -0.0485248291     0.4338661060     1.3426550921
    3      Cl      1.4159693825     0.9473030592     2.1584658725
    4      C      -1.2383117245     0.4805125570     2.0617671111
    5      H      -1.2476034365     0.8239596422     3.0865877312
    6      C      -2.4072649847     0.0737615483     1.4315139270
    7      Cl     -3.9192691746     0.1212104741     2.3165724137
    8      C      -2.4060127230    -0.3688911180     0.1150782708
    9      H      -3.3200927161    -0.6831487457    -0.3680008225
   10      C      -1.1965329361    -0.4008347123    -0.5705776299
   11      Cl     -1.2176680894    -0.9670086140    -2.2307004580
   12      C       1.2981739284    -0.0397659503    -0.7460339327
   13      C       2.1340244078    -1.1611298936    -0.7433830919
   14      Cl      1.6914780004    -2.5879098070     0.1771689711
   15      C       3.3265633812    -1.1897798057    -1.4603463379
   16      H       3.9550685495    -2.0690202724    -1.4422166299
   17      C       3.6875289257    -0.0687409702    -2.1974017405
   18      Cl      5.1870532225    -0.0951771661    -3.1090858782
   19      C       2.8847701761     1.0669752460    -2.2257441429
   20      H       3.1802593793     1.9315982745    -2.8053954210
   21      C       1.6994624426     1.0678823481    -1.4995497327
   22      H       1.0659294227     1.9469555950    -1.5164429902
 ----------------------------------------------------------------
 Nuclear Repulsion Energy =        1731.03936660 hartrees
 There are       81 alpha and       81 beta electrons
 Applying Cartesian multipole field
    Component          Value
    ---------          -----
     (2,0,0)        1.00000E-12
     (0,2,0)        2.00000E-11
     (0,0,2)       -3.00000E-11
 Nucleus-field energy     =    -0.0000000445 hartrees
 Requested basis set is 6-311++G(d,p)
 There are 162 shells and 449 basis functions
 A cutoff of  1.0D-15 yielded  10224 shell pairs
 There are     84956 function pairs (     91322 Cartesian)
 Smallest overlap matrix eigenvalue = 1.71E-07
 Linear dependence detected in AO basis
 Number of orthogonalized atomic orbitals = 445
 Maximum deviation from orthogonality = 2.846E-10
 Guess from superposition of atomic densities
 Warning:  Energy on first SCF cycle will be non-variational
 SAD guess density has 162.000000 electrons

 -----------------------------------------------------------------------
  General SCF calculation program by
  Eric Jon Sundstrom, Paul Horn, Yuezhi Mao, Dmitri Zuev, Alec White,
  David Stuck, Shaama M.S., Shane Yost, Joonho Lee, David Small,
  Daniel Levine, Susi Lehtola, Hugh Burton, Evgeny Epifanovsky,
  Bang C. Huynh
 -----------------------------------------------------------------------
 Exchange:     0.2000 Hartree-Fock + 0.0800 Slater + 0.7200 B88
 Correlation:  0.1900 VWN1RPA + 0.8100 LYP
 Using SG-1 standard quadrature grid
 A restricted SCF calculation will be
 performed using DIIS
 SCF converges when DIIS error is below 1.0e-08
 ---------------------------------------
  Cycle       Energy         DIIS error
 ---------------------------------------
    1   -2765.4865209731      2.91e-02  
    2   -2761.3715083835      2.43e-03  
    3   -2761.2938697673      2.93e-03  
    4   -2761.5163997727      4.71e-04  
    5   -2761.5209813227      2.31e-04  
    6   -2761.5221741989      9.74e-05  
    7   -2761.5224051211      2.55e-05  
    8   -2761.5224176388      1.23e-05  
    9   -2761.5224214551      2.73e-06  
   10   -2761.5224216330      1.00e-06  
   11   -2761.5224216565      2.15e-07  
   12   -2761.5224216572      1.11e-07  
   13   -2761.5224216575      3.67e-08  
   14   -2761.5224216576      7.90e-09  Convergence criterion met
 ---------------------------------------
 SCF time:   CPU 625.39s  wall 625.00s 
 SCF   energy in the final basis set =    -2761.5224216576
 Total energy in the final basis set =    -2761.5224216576

 --------------------------------------------------------------

                    Orbital Energies (a.u.)
 --------------------------------------------------------------

 Alpha MOs
 -- Occupied --
********-101.5743-101.5742-101.5692-101.5690 -10.2731 -10.2731 -10.2710
-10.2645 -10.2621 -10.2337 -10.2245 -10.2178 -10.2177 -10.2123 -10.2118
-10.2079  -9.4902  -9.4889  -9.4889  -9.4839  -9.4835  -7.2549  -7.2537
 -7.2536  -7.2486  -7.2482  -7.2451  -7.2445  -7.2438  -7.2438  -7.2433
 -7.2431  -7.2387  -7.2383  -7.2382  -7.2380  -0.9474  -0.9260  -0.8994
 -0.8972  -0.8888  -0.8484  -0.8340  -0.7972  -0.7699  -0.7662  -0.7382
 -0.6503  -0.6402  -0.6372  -0.6115  -0.5613  -0.5341  -0.5213  -0.5160
 -0.4914  -0.4834  -0.4658  -0.4618  -0.4591  -0.4438  -0.4324  -0.4273
 -0.4112  -0.3994  -0.3961  -0.3878  -0.3825  -0.3760  -0.3446  -0.3416
 -0.3385  -0.3360  -0.3294  -0.3287  -0.3269  -0.2799  -0.2752  -0.2747
 -0.2668
 -- Virtual --
 -0.0577  -0.0546  -0.0481  -0.0443  -0.0332  -0.0162  -0.0093   0.0023
  0.0089   0.0115   0.0120   0.0129   0.0160   0.0258   0.0415   0.0419
  0.0491   0.0513   0.0580   0.0588   0.0630   0.0680   0.0820   0.0860
  0.0864   0.0872   0.0890   0.0907   0.0962   0.0980   0.1056   0.1061
  0.1097   0.1140   0.1143   0.1160   0.1177   0.1232   0.1236   0.1282
  0.1303   0.1321   0.1340   0.1350   0.1378   0.1405   0.1442   0.1511
  0.1550   0.1594   0.1652   0.1714   0.1714   0.1782   0.1841   0.1863
  0.1934   0.1963   0.2069   0.2078   0.2083   0.2108   0.2192   0.2271
  0.2285   0.2347   0.2360   0.2365   0.2442   0.2489   0.2554   0.2607
  0.2614   0.2641   0.2663   0.2667   0.2713   0.2749   0.2809   0.2826
  0.2834   0.2890   0.2916   0.2946   0.3049   0.3131   0.3160   0.3215
  0.3330   0.3417   0.3454   0.3521   0.3675   0.3836   0.3945   0.4045
  0.4250   0.4425   0.4430   0.4496   0.4580   0.4581   0.4616   0.4649
  0.4791   0.4876   0.4923   0.4957   0.5003   0.5158   0.5170   0.5194
  0.5320   0.5424   0.5484   0.5582   0.5607   0.5637   0.5783   0.5828
  0.5840   0.5872   0.6003   0.6105   0.6122   0.6176   0.6196   0.6327
  0.6447   0.6502   0.6537   0.6579   0.6656   0.6701   0.6932   0.6967
  0.6998   0.7020   0.7145   0.7192   0.7252   0.7470   0.7866   0.8021
  0.8092   0.8262   0.8274   0.8287   0.8339   0.8423   0.8431   0.8468
  0.8487   0.8505   0.8522   0.8588   0.8612   0.8690   0.8708   0.8718
  0.8826   0.8903   0.8985   0.8993   0.9007   0.9140   0.9186   0.9236
  0.9298   0.9478   0.9535   0.9546   0.9580   0.9626   0.9638   0.9712
  0.9741   0.9863   0.9880   1.0032   1.0171   1.0295   1.0314   1.0370
  1.0622   1.0687   1.0805   1.0990   1.1174   1.1839   1.1852   1.1971
  1.2087   1.2245   1.2356   1.2364   1.2456   1.2471   1.2648   1.2766
  1.3042   1.3078   1.3153   1.3295   1.3403   1.3537   1.4213   1.4281
  1.4664   1.4800   1.4879   1.5278   1.5433   1.5476   1.5583   1.5611
  1.5753   1.5847   1.5967   1.5980   1.6063   1.6640   1.6830   1.6882
  1.7115   1.7317   1.7564   1.7739   1.8174   1.8217   1.8300   1.8393
  1.8491   1.8699   1.9237   1.9263   1.9296   1.9302   1.9375   1.9480
  1.9786   1.9886   2.0039   2.0100   2.0482   2.0586   2.0656   2.0659
  2.0958   2.1387   2.1553   2.1918   2.2321   2.2339   2.2543   2.2569
  2.2629   2.2734   2.3008   2.3135   2.3204   2.3576   2.3822   2.3916
  2.4151   2.4262   2.4430   2.4735   2.4844   2.4900   2.5043   2.5209
  2.5291   2.5503   2.5537   2.5690   2.5880   2.6197   2.6376   2.6758
  2.6960   2.7025   2.7085   2.7168   2.7265   2.7325   2.7400   2.7577
  2.7605   2.7613   2.7793   2.8120   2.8288   2.8318   2.8337   2.8682
  2.8921   2.9645   2.9863   3.0951   3.0959   3.0996   3.1239   3.1343
  3.1382   3.1912   3.2151   3.2309   3.2779   3.3258   3.3259   3.4258
  3.4816   3.5528   3.5821   3.6721   3.7014   3.7636   3.7945   3.8481
  3.9830   4.0694   4.0837   4.1297   4.3520   4.8007   4.8140   9.7687
  9.7745   9.7980   9.8366   9.8579  23.4045  23.5547  23.8456  23.8589
 23.8674  23.9160  23.9554  24.0369  24.0539  24.0739  24.1052  24.1469
 25.8120  25.8157  25.8217  25.9304  25.9668  26.1188  26.1258  26.2480
 26.3360  26.3493  26.5899  26.5972  26.6329  26.6641  26.9318 215.7608
215.7671 215.7949 215.8440 215.8672
 --------------------------------------------------------------

          Ground-State Mulliken Net Atomic Charges

     Atom                 Charge (a.u.)
  ----------------------------------------
      1 C                    -0.225870
      2 C                    -0.336455
      3 Cl                    0.421068
      4 C                    -0.330910
      5 H                     0.231368
      6 C                     0.395985
      7 Cl                    0.490338
      8 C                    -0.326858
      9 H                     0.232104
     10 C                    -0.335347
     11 Cl                    0.428821
     12 C                     0.379629
     13 C                    -1.543920
     14 Cl                    0.418361
     15 C                    -0.272873
     16 H                     0.228612
     17 C                     0.516105
     18 Cl                    0.473597
     19 C                    -0.731592
     20 H                     0.200773
     21 C                    -0.505424
     22 H                     0.192488
  ----------------------------------------
  Sum of atomic charges =     0.000000

 -----------------------------------------------------------------
                    Cartesian Multipole Moments
 -----------------------------------------------------------------
    Charge (ESU x 10^10)
                 0.0000
    Dipole Moment (Debye)
         X      -0.6584      Y       1.1888      Z      -0.1402
       Tot       1.3662
    Quadrupole Moments (Debye-Ang)
        XX    -135.8197     XY       0.8596     YY    -130.7221
        XZ       0.9375     YZ      -1.8687     ZZ    -133.3169
    Octopole Moments (Debye-Ang^2)
       XXX    -274.5780    XXY      23.1677    XYY     -74.6571
       YYY     101.6346    XXZ      37.2689    XYZ      -4.5908
       YYZ      26.4095    XZZ     -91.4218    YZZ      41.8494
       ZZZ     119.5887
    Hexadecapole Moments (Debye-Ang^3)
      XXXX   -5947.1157   XXXY     108.6925   XXYY   -1123.8064
      XYYY     130.5210   YYYY   -1023.9721   XXXZ    1332.5733
      XXYZ     -51.4233   XYYZ     397.9512   YYYZ    -195.6541
      XXZZ   -1495.7908   XYZZ      58.4990   YYZZ    -634.4470
      XZZZ    1282.0041   YZZZ    -169.3202   ZZZZ   -2881.0022
 -----------------------------------------------------------------
 Calculating analytic gradient of the SCF energy
 Gradient of SCF Energy
            1           2           3           4           5           6
    1   0.0000321   0.0000060   0.0000123  -0.0000066   0.0000159   0.0000080
    2   0.0000007  -0.0000079   0.0000215   0.0000036   0.0000118   0.0000120
    3   0.0000298  -0.0000252  -0.0000070   0.0000044   0.0000036   0.0000312
            7           8           9          10          11          12
    1   0.0000121   0.0000059   0.0000004  -0.0000158  -0.0000022  -0.0000146
    2   0.0000064  -0.0000040  -0.0000029   0.0000037  -0.0000054   0.0000215
    3   0.0000136  -0.0000066   0.0000166   0.0000125   0.0000035   0.0000126
           13          14          15          16          17          18
    1   0.0000155  -0.0000029  -0.0000093  -0.0000045  -0.0000030  -0.0000114
    2  -0.0000312   0.0000007  -0.0000036  -0.0000031   0.0000013  -0.0000077
    3  -0.0000115   0.0000069  -0.0000019  -0.0000055  -0.0000137  -0.0000152
           19          20          21          22
    1  -0.0000077  -0.0000104  -0.0000105  -0.0000092
    2  -0.0000021  -0.0000065  -0.0000069  -0.0000020
    3  -0.0000168  -0.0000151  -0.0000053  -0.0000109
 Max gradient component =       3.205E-05
 RMS gradient           =       1.251E-05
 Gradient time:  CPU 225.31 s  wall 225.33 s
 Geometry Optimization Parameters
   NAtoms,    NIC,     NZ,  NCons,   NDum,   NFix, NCnnct, MaxDiis
       22     163      22       0       0       0       0       0

 Cartesian Hessian Update
 Hessian updated using BFGS update


** GEOMETRY OPTIMIZATION IN DELOCALIZED INTERNAL COORDINATES **
   Searching for a Minimum

   Optimization Cycle:  16

                       Coordinates (Angstroms)
     ATOM                X               Y               Z
      1  C         0.0158458911   -0.0059317363    0.0128466251
      2  C        -0.0485248291    0.4338661060    1.3426550921
      3  Cl        1.4159693825    0.9473030592    2.1584658725
      4  C        -1.2383117245    0.4805125570    2.0617671111
      5  H        -1.2476034365    0.8239596422    3.0865877312
      6  C        -2.4072649847    0.0737615483    1.4315139270
      7  Cl       -3.9192691746    0.1212104741    2.3165724137
      8  C        -2.4060127230   -0.3688911180    0.1150782708
      9  H        -3.3200927161   -0.6831487457   -0.3680008225
     10  C        -1.1965329361   -0.4008347123   -0.5705776299
     11  Cl       -1.2176680894   -0.9670086140   -2.2307004580
     12  C         1.2981739284   -0.0397659503   -0.7460339327
     13  C         2.1340244078   -1.1611298936   -0.7433830919
     14  Cl        1.6914780004   -2.5879098070    0.1771689711
     15  C         3.3265633812   -1.1897798057   -1.4603463379
     16  H         3.9550685495   -2.0690202724   -1.4422166299
     17  C         3.6875289257   -0.0687409702   -2.1974017405
     18  Cl        5.1870532225   -0.0951771661   -3.1090858782
     19  C         2.8847701761    1.0669752460   -2.2257441429
     20  H         3.1802593793    1.9315982745   -2.8053954210
     21  C         1.6994624426    1.0678823481   -1.4995497327
     22  H         1.0659294227    1.9469555950   -1.5164429902
   Point Group: c1    Number of degrees of freedom:    60


   Energy is  -2761.522421658

 Hessian updated using BFGS update

 60 Hessian modes will be used to form the next step
  Hessian Eigenvalues:
     0.001422    0.012441    0.018488    0.018883    0.020908    0.021346
     0.022620    0.023654    0.023848    0.023893    0.024090    0.024100
     0.024113    0.024130    0.024133    0.024143    0.024153    0.024197
     0.026540    0.074332    0.159681    0.159992    0.160012    0.160061
     0.160242    0.185731    0.217023    0.224777    0.234798    0.235693
     0.237394    0.240153    0.248221    0.249995    0.250109    0.250579
     0.287136    0.289752    0.300808    0.301018    0.301851    0.309372
     0.352324    0.356665    0.356666    0.356668    0.356774    0.363575
     0.411862    0.424510    0.429538    0.449662    0.460863    0.468365
     0.472284    0.476447    0.477528    0.479061    0.479373    0.529427

 Minimum search - taking simple RFO step
 Searching for Lamda that Minimizes Along All modes
 Value Taken    Lamda =   0.00000000
 Step Taken.  Stepsize is  0.003924

                             Maximum     Tolerance    Cnvgd?
         Gradient           0.000031      0.000300     YES
         Displacement       0.002979      0.001200      NO
         Energy change     -0.000000      0.000001     YES

 Final energy is   -2761.5224216576171     


 ******************************
 **  OPTIMIZATION CONVERGED  **
 ******************************

                       Coordinates (Angstroms)
     ATOM                X               Y               Z
      1  C         0.0158458911   -0.0059317363    0.0128466251
      2  C        -0.0485248291    0.4338661060    1.3426550921
      3  Cl        1.4159693825    0.9473030592    2.1584658725
      4  C        -1.2383117245    0.4805125570    2.0617671111
      5  H        -1.2476034365    0.8239596422    3.0865877312
      6  C        -2.4072649847    0.0737615483    1.4315139270
      7  Cl       -3.9192691746    0.1212104741    2.3165724137
      8  C        -2.4060127230   -0.3688911180    0.1150782708
      9  H        -3.3200927161   -0.6831487457   -0.3680008225
     10  C        -1.1965329361   -0.4008347123   -0.5705776299
     11  Cl       -1.2176680894   -0.9670086140   -2.2307004580
     12  C         1.2981739284   -0.0397659503   -0.7460339327
     13  C         2.1340244078   -1.1611298936   -0.7433830919
     14  Cl        1.6914780004   -2.5879098070    0.1771689711
     15  C         3.3265633812   -1.1897798057   -1.4603463379
     16  H         3.9550685495   -2.0690202724   -1.4422166299
     17  C         3.6875289257   -0.0687409702   -2.1974017405
     18  Cl        5.1870532225   -0.0951771661   -3.1090858782
     19  C         2.8847701761    1.0669752460   -2.2257441429
     20  H         3.1802593793    1.9315982745   -2.8053954210
     21  C         1.6994624426    1.0678823481   -1.4995497327
     22  H         1.0659294227    1.9469555950   -1.5164429902

Z-matrix Print:
$molecule
0 1
Cl
C  1 1.754698
C  2 1.391764 1 118.009847
H  3 1.080931 2 120.419053 1 -0.123463 0
C  3 1.389343 2 118.639590 1 179.788764 0
C  5 1.391070 3 121.308416 2 0.113282 0
H  6 1.082073 5 120.377337 3 -179.967011 0
C  6 1.390077 5 118.813522 3 -0.078952 0
H  8 1.083706 6 119.397671 5 -179.883362 0
C  8 1.398465 6 121.711840 5 -0.002375 0
C  10 1.490439 8 120.215193 6 -179.586613 0
C  11 1.402126 10 121.973298 8 -90.725362 0
C  12 1.391004 11 122.690214 10 179.535034 0
H  13 1.080879 12 120.541994 11 179.875736 0
C  13 1.388927 12 118.389963 11 -0.010158 0
C  15 1.388865 13 121.512443 12 -0.128388 0
H  16 1.080586 15 121.041969 13 -179.969580 0
C  16 1.390678 15 118.387364 13 0.121075 0
Cl 15 1.752637 13 119.274509 12 179.927099 0
Cl 12 1.753256 11 119.657910 10 -0.652188 0
Cl 18 1.754140 16 117.616201 15 179.854170 0
Cl 5 1.755118 3 119.037956 2 -179.829709 0
$end


 --------------------------------------------------------------

                    Orbital Energies (a.u.)
 --------------------------------------------------------------

 Alpha MOs
 -- Occupied --
********-101.5743-101.5742-101.5692-101.5690 -10.2731 -10.2731 -10.2710
-10.2645 -10.2621 -10.2337 -10.2245 -10.2178 -10.2177 -10.2123 -10.2118
-10.2079  -9.4902  -9.4889  -9.4889  -9.4839  -9.4835  -7.2549  -7.2537
 -7.2536  -7.2486  -7.2482  -7.2451  -7.2445  -7.2438  -7.2438  -7.2433
 -7.2431  -7.2387  -7.2383  -7.2382  -7.2380  -0.9474  -0.9260  -0.8994
 -0.8972  -0.8888  -0.8484  -0.8340  -0.7972  -0.7699  -0.7662  -0.7382
 -0.6503  -0.6402  -0.6372  -0.6115  -0.5613  -0.5341  -0.5213  -0.5160
 -0.4914  -0.4834  -0.4658  -0.4618  -0.4591  -0.4438  -0.4324  -0.4273
 -0.4112  -0.3994  -0.3961  -0.3878  -0.3825  -0.3760  -0.3446  -0.3416
 -0.3385  -0.3360  -0.3294  -0.3287  -0.3269  -0.2799  -0.2752  -0.2747
 -0.2668
 -- Virtual --
 -0.0577  -0.0546  -0.0481  -0.0443  -0.0332  -0.0162  -0.0093   0.0023
  0.0089   0.0115   0.0120   0.0129   0.0160   0.0258   0.0415   0.0419
  0.0491   0.0513   0.0580   0.0588   0.0630   0.0680   0.0820   0.0860
  0.0864   0.0872   0.0890   0.0907   0.0962   0.0980   0.1056   0.1061
  0.1097   0.1140   0.1143   0.1160   0.1177   0.1232   0.1236   0.1282
  0.1303   0.1321   0.1340   0.1350   0.1378   0.1405   0.1442   0.1511
  0.1550   0.1594   0.1652   0.1714   0.1714   0.1782   0.1841   0.1863
  0.1934   0.1963   0.2069   0.2078   0.2083   0.2108   0.2192   0.2271
  0.2285   0.2347   0.2360   0.2365   0.2442   0.2489   0.2554   0.2607
  0.2614   0.2641   0.2663   0.2667   0.2713   0.2749   0.2809   0.2826
  0.2834   0.2890   0.2916   0.2946   0.3049   0.3131   0.3160   0.3215
  0.3330   0.3417   0.3454   0.3521   0.3675   0.3836   0.3945   0.4045
  0.4250   0.4425   0.4430   0.4496   0.4580   0.4581   0.4616   0.4649
  0.4791   0.4876   0.4923   0.4957   0.5003   0.5158   0.5170   0.5194
  0.5320   0.5424   0.5484   0.5582   0.5607   0.5637   0.5783   0.5828
  0.5840   0.5872   0.6003   0.6105   0.6122   0.6176   0.6196   0.6327
  0.6447   0.6502   0.6537   0.6579   0.6656   0.6701   0.6932   0.6967
  0.6998   0.7020   0.7145   0.7192   0.7252   0.7470   0.7866   0.8021
  0.8092   0.8262   0.8274   0.8287   0.8339   0.8423   0.8431   0.8468
  0.8487   0.8505   0.8522   0.8588   0.8612   0.8690   0.8708   0.8718
  0.8826   0.8903   0.8985   0.8993   0.9007   0.9140   0.9186   0.9236
  0.9298   0.9478   0.9535   0.9546   0.9580   0.9626   0.9638   0.9712
  0.9741   0.9863   0.9880   1.0032   1.0171   1.0295   1.0314   1.0370
  1.0622   1.0687   1.0805   1.0990   1.1174   1.1839   1.1852   1.1971
  1.2087   1.2245   1.2356   1.2364   1.2456   1.2471   1.2648   1.2766
  1.3042   1.3078   1.3153   1.3295   1.3403   1.3537   1.4213   1.4281
  1.4664   1.4800   1.4879   1.5278   1.5433   1.5476   1.5583   1.5611
  1.5753   1.5847   1.5967   1.5980   1.6063   1.6640   1.6830   1.6882
  1.7115   1.7317   1.7564   1.7739   1.8174   1.8217   1.8300   1.8393
  1.8491   1.8699   1.9237   1.9263   1.9296   1.9302   1.9375   1.9480
  1.9786   1.9886   2.0039   2.0100   2.0482   2.0586   2.0656   2.0659
  2.0958   2.1387   2.1553   2.1918   2.2321   2.2339   2.2543   2.2569
  2.2629   2.2734   2.3008   2.3135   2.3204   2.3576   2.3822   2.3916
  2.4151   2.4262   2.4430   2.4735   2.4844   2.4900   2.5043   2.5209
  2.5291   2.5503   2.5537   2.5690   2.5880   2.6197   2.6376   2.6758
  2.6960   2.7025   2.7085   2.7168   2.7265   2.7325   2.7400   2.7577
  2.7605   2.7613   2.7793   2.8120   2.8288   2.8318   2.8337   2.8682
  2.8921   2.9645   2.9863   3.0951   3.0959   3.0996   3.1239   3.1343
  3.1382   3.1912   3.2151   3.2309   3.2779   3.3258   3.3259   3.4258
  3.4816   3.5528   3.5821   3.6721   3.7014   3.7636   3.7945   3.8481
  3.9830   4.0694   4.0837   4.1297   4.3520   4.8007   4.8140   9.7687
  9.7745   9.7980   9.8366   9.8579  23.4045  23.5547  23.8456  23.8589
 23.8674  23.9160  23.9554  24.0369  24.0539  24.0739  24.1052  24.1469
 25.8120  25.8157  25.8217  25.9304  25.9668  26.1188  26.1258  26.2480
 26.3360  26.3493  26.5899  26.5972  26.6329  26.6641  26.9318 215.7608
215.7671 215.7949 215.8440 215.8672
 --------------------------------------------------------------

          Ground-State Mulliken Net Atomic Charges

     Atom                 Charge (a.u.)
  ----------------------------------------
      1 C                    -0.225870
      2 C                    -0.336455
      3 Cl                    0.421068
      4 C                    -0.330910
      5 H                     0.231368
      6 C                     0.395985
      7 Cl                    0.490338
      8 C                    -0.326858
      9 H                     0.232104
     10 C                    -0.335347
     11 Cl                    0.428821
     12 C                     0.379629
     13 C                    -1.543920
     14 Cl                    0.418361
     15 C                    -0.272873
     16 H                     0.228612
     17 C                     0.516105
     18 Cl                    0.473597
     19 C                    -0.731592
     20 H                     0.200773
     21 C                    -0.505424
     22 H                     0.192488
  ----------------------------------------
  Sum of atomic charges =     0.000000

 -----------------------------------------------------------------
                    Cartesian Multipole Moments
 -----------------------------------------------------------------
    Charge (ESU x 10^10)
                 0.0000
    Dipole Moment (Debye)
         X      -0.6584      Y       1.1888      Z      -0.1402
       Tot       1.3662
    Quadrupole Moments (Debye-Ang)
        XX    -135.8197     XY       0.8596     YY    -130.7221
        XZ       0.9375     YZ      -1.8687     ZZ    -133.3169
    Octopole Moments (Debye-Ang^2)
       XXX    -274.5780    XXY      23.1677    XYY     -74.6571
       YYY     101.6346    XXZ      37.2689    XYZ      -4.5908
       YYZ      26.4095    XZZ     -91.4218    YZZ      41.8494
       ZZZ     119.5887
    Hexadecapole Moments (Debye-Ang^3)
      XXXX   -5947.1157   XXXY     108.6925   XXYY   -1123.8064
      XYYY     130.5210   YYYY   -1023.9721   XXXZ    1332.5733
      XXYZ     -51.4233   XYYZ     397.9512   YYYZ    -195.6541
      XXZZ   -1495.7908   XYZZ      58.4990   YYZZ    -634.4470
      XZZZ    1282.0041   YZZZ    -169.3202   ZZZZ   -2881.0022
 -----------------------------------------------------------------
Archival summary:
1\1\november\OPT\ProcedureUnspecified\BasisUnspecified\l5125\taweetha\ThuJan1600:15:262020ThuJan1600:15:262020\0\\#,OPT,ProcedureUnspecified,BasisUnspecified,\\0,1\Cl\C,1,1.7547\C,2,1.39176,1,118.01\H,3,1.08093,2,120.419,1,-0.123463,0\C,3,1.38934,2,118.64,1,179.789,0\C,5,1.39107,3,121.308,2,0.113282,0\H,6,1.08207,5,120.377,3,-179.967,0\C,6,1.39008,5,118.814,3,-0.0789522,0\H,8,1.08371,6,119.398,5,-179.883,0\C,8,1.39846,6,121.712,5,-0.00237486,0\C,10,1.49044,8,120.215,6,-179.587,0\C,11,1.40213,10,121.973,8,-90.7254,0\C,12,1.391,11,122.69,10,179.535,0\H,13,1.08088,12,120.542,11,179.876,0\C,13,1.38893,12,118.39,11,-0.0101579,0\C,15,1.38886,13,121.512,12,-0.128388,0\H,16,1.08059,15,121.042,13,-179.97,0\C,16,1.39068,15,118.387,13,0.121075,0\Cl,15,1.75264,13,119.275,12,179.927,0\Cl,12,1.75326,11,119.658,10,-0.652188,0\Cl,18,1.75414,16,117.616,15,179.854,0\Cl,5,1.75512,3,119.038,2,-179.83,0\\\@

 Total job time:  14113.42s(wall), 14111.56s(cpu) 
 Thu Jan 16 00:15:26 2020

        *************************************************************
        *                                                           *
        *  Thank you very much for using Q-Chem.  Have a nice day.  *
        *                                                           *
        *************************************************************


 
User input: 2 of 2 
 
                  Welcome to Q-Chem
     A Quantum Leap Into The Future Of Chemistry


 Q-Chem 5.2 (devel), Q-Chem, Inc., Pleasanton, CA (2019)

 Yihan Shao,  Zhengting Gan,  E. Epifanovsky,  A. T. B. Gilbert,  M. Wormit,  
 J. Kussmann,  A. W. Lange,  A. Behn,  Jia Deng,  Xintian Feng,  D. Ghosh,  
 M. Goldey,  P. R. Horn,  L. D. Jacobson,  I. Kaliman,  T. Kus,  A. Landau,  
 Jie Liu,  E. I. Proynov,  R. M. Richard,  R. P. Steele,  E. J. Sundstrom,  
 H. L. Woodcock III,  P. M. Zimmerman,  D. Zuev,  B. Albrecht,  E. Alguire,  
 S. A. Baeppler,  D. Barton,  Z. Benda,  Y. A. Bernard,  E. J. Berquist,  
 K. B. Bravaya,  H. Burton,  D. Casanova,  Chun-Min Chang,  Yunqing Chen,  
 A. Chien,  K. D. Closser,  M. P. Coons,  S. Coriani,  S. Dasgupta,  
 A. L. Dempwolff,  M. Diedenhofen,  Hainam Do,  R. G. Edgar,  Po-Tung Fang,  
 S. Faraji,  S. Fatehi,  Qingguo Feng,  K. D. Fenk,  J. Fosso-Tande,  
 J. Gayvert,  Qinghui Ge,  A. Ghysels,  G. Gidofalvi,  J. Gomes,  
 J. Gonthier,  A. Gunina,  D. Hait,  M. W. D. Hanson-Heine,  
 P. H. P. Harbach,  A. W. Hauser,  M. F. Herbst,  J. E. Herr,  
 E. G. Hohenstein,  Z. C. Holden,  Kerwin Hui,  B. C. Huynh,  T.-C. Jagau,  
 Hyunjun Ji,  B. Kaduk,  K. Khistyaev,  Jaehoon Kim,  P. Klunzinger,  K. Koh,  
 D. Kosenkov,  L. Koulias,  T. Kowalczyk,  C. M. Krauter,  A. Kunitsa,  
 Ka Un Lao,  A. Laurent,  K. V. Lawler,  Joonho Lee,  D. Lefrancois,  
 S. Lehtola,  D. S. Levine,  Yi-Pei Li,  You-Sheng Lin,  Fenglai Liu,  
 E. Livshits,  A. Luenser,  P. Manohar,  E. Mansoor,  S. F. Manzer,  
 Shan-Ping Mao,  Yuezhi Mao,  N. Mardirossian,  A. V. Marenich,  
 T. Markovich,  L. A. Martinez-Martinez,  S. A. Maurer,  N. J. Mayhall,  
 S. C. McKenzie,  J.-M. Mewes,  P. Morgante,  A. F. Morrison,  
 J. W. Mullinax,  K. Nanda,  T. S. Nguyen-Beck,  R. Olivares-Amaya,  
 J. A. Parkhill,  Zheng Pei,  T. M. Perrine,  F. Plasser,  P. Pokhilko,  
 S. Prager,  A. Prociuk,  E. Ramos,  D. R. Rehn,  F. Rob,  M. Scheurer,  
 M. Schneider,  N. Sergueev,  S. M. Sharada,  S. Sharma,  D. W. Small,  
 T. Stauch,  T. Stein,  Yu-Chuan Su,  A. J. W. Thom,  A. Tkatchenko,  
 T. Tsuchimochi,  N. M. Tubman,  L. Vogt,  M. L. Vidal,  O. Vydrov,  
 M. A. Watson,  J. Wenzel,  M. de Wergifosse,  T. A. Wesolowski,  A. White,  
 J. Witte,  A. Yamada,  Jun Yang,  K. Yao,  S. Yeganeh,  S. R. Yost,  
 Zhi-Qiang You,  A. Zech,  Igor Ying Zhang,  Xing Zhang,  Yan Zhao,  
 Ying Zhu,  B. R. Brooks,  G. K. L. Chan,  C. J. Cramer,  M. S. Gordon,  
 W. J. Hehre,  A. Klamt,  M. W. Schmidt,  C. D. Sherrill,  D. G. Truhlar,  
 A. Aspuru-Guzik,  R. Baer,  A. T. Bell,  N. A. Besley,  Jeng-Da Chai,  
 A. E. DePrince, III,  R. A. DiStasio Jr.,  A. Dreuw,  B. D. Dunietz,  
 T. R. Furlani,  Chao-Ping Hsu,  Yousung Jung,  Jing Kong,  D. S. Lambrecht,  
 WanZhen Liang,  C. Ochsenfeld,  V. A. Rassolov,  L. V. Slipchenko,  
 J. E. Subotnik,  T. Van Voorhis,  J. M. Herbert,  A. I. Krylov,  
 P. M. W. Gill,  M. Head-Gordon

 Contributors to earlier versions of Q-Chem not listed above: 
 R. D. Adamson,  B. Austin,  J. Baker,  G. J. O. Beran,  K. Brandhorst,  
 S. T. Brown,  E. F. C. Byrd,  A. K. Chakraborty,  C.-L. Cheng,  
 Siu Hung Chien,  D. M. Chipman,  D. L. Crittenden,  H. Dachsel,  
 R. J. Doerksen,  A. D. Dutoi,  L. Fusti-Molnar,  W. A. Goddard III,  
 A. Golubeva-Zadorozhnaya,  S. R. Gwaltney,  G. Hawkins,  A. Heyden,  
 S. Hirata,  G. Kedziora,  F. J. Keil,  C. Kelley,  Jihan Kim,  R. A. King,  
 R. Z. Khaliullin,  P. P. Korambath,  W. Kurlancheek,  A. M. Lee,  M. S. Lee,  
 S. V. Levchenko,  Ching Yeh Lin,  D. Liotard,  R. C. Lochan,  I. Lotan,  
 P. E. Maslen,  N. Nair,  D. P. O'Neill,  D. Neuhauser,  E. Neuscamman,  
 C. M. Oana,  R. Olson,  B. Peters,  R. Peverati,  P. A. Pieniazek,  
 Y. M. Rhee,  J. Ritchie,  M. A. Rohrdanz,  E. Rosta,  N. J. Russ,  
 H. F. Schaefer III,  N. E. Schultz,  N. Shenvi,  A. C. Simmonett,  A. Sodt,  
 D. Stuck,  K. S. Thanthiriwatte,  V. Vanovschi,  Tao Wang,  A. Warshel,  
 C. F. Williams,  Q. Wu,  X. Xu,  W. Zhang

 Please cite Q-Chem as follows:
 Y. Shao et al., Mol. Phys. 113, 184-215 (2015)
 DOI: 10.1080/00268976.2014.952696

 Q-Chem 5.2.1 for Intel X86 EM64T Linux

 Parts of Q-Chem use Armadillo 8.300.2 (Tropical Shenanigans).
 http://arma.sourceforge.net/

 Q-Chem begins on Thu Jan 16 00:15:26 2020  

Host: 
0

     Scratch files written to /scratch/taweetham/qchem26033//
NAlpha2: 162
NElect   162
Mult     1
The previous job contains 0 fragments, simply inherited here

 Q-Chem warning in module libgen/rem_setup.C, line 2168:

 Setting Thresh to 1e-14


Checking the input file for inconsistencies... 	...done.

--------------------------------------------------------------
User input:
--------------------------------------------------------------

$MOLECULE
READ
$END

$REM
   JOB_TYPE 	FREQUENCY
   BASIS 	6-311++G**
   METHOD	B3LYP
   SCF_GUESS_ALWAYS     TRUE
   S2THRESH     15
   THRESH       15
   MEM_TOTAL    10000
$END

--------------------------------------------------------------
 ----------------------------------------------------------------
             Standard Nuclear Orientation (Angstroms)
    I     Atom           X                Y                Z
 ----------------------------------------------------------------
    1      C       0.6864287001    -0.0027927309     0.2412695332
    2      C       1.4317182564     1.1847547067     0.2564633292
    3      Cl      0.6024889423     2.7289272185     0.2991016787
    4      C       2.8224846394     1.1992235840     0.2352415625
    5      H       3.3622699433     2.1356085604     0.2459439669
    6      C       3.4950538767    -0.0154193516     0.1976870226
    7      Cl      5.2474241931    -0.0241965040     0.1683982613
    8      C       2.8108209110    -1.2239648011     0.1839417213
    9      H       3.3418327039    -2.1646370662     0.1551725338
   10      C       1.4205834666    -1.1969372194     0.2061930204
   11      Cl      0.5769537389    -2.7347336991     0.1843239604
   12      C      -0.8036332936     0.0000952010     0.2746845719
   13      C      -1.5731639983     0.0403499993    -0.8924967294
   14      Cl     -0.7909731872     0.0959618672    -2.4622257506
   15      C      -2.9644206351     0.0349066134    -0.8553260842
   16      H      -3.5365289233     0.0662959308    -1.7719056217
   17      C      -3.5973657582    -0.0134261862     0.3805215088
   18      Cl     -5.3514553128    -0.0253057495     0.4394168936
   19      C      -2.8686884628    -0.0535083109     1.5647930351
   20      H      -3.3772348393    -0.0914629134     2.5191632389
   21      C      -1.4802511886    -0.0462418509     1.4976908626
   22      H      -0.9031903287    -0.0791456943     2.4143900194
 ----------------------------------------------------------------
 Molecular Point Group                 C1    NOp =  1
 Largest Abelian Subgroup              C1    NOp =  1
 Nuclear Repulsion Energy =        1731.03936660 hartrees
 There are       81 alpha and       81 beta electrons
 Requested basis set is 6-311++G(d,p)
 There are 162 shells and 449 basis functions

 Total QAlloc Memory Limit  10000 MB
 Mega-Array Size       188 MB
 MEM_STATIC part       192 MB
 A cutoff of  1.0D-15 yielded  10224 shell pairs
 There are     84956 function pairs (     91322 Cartesian)
 Smallest overlap matrix eigenvalue = 1.71E-07
 Linear dependence detected in AO basis
 Number of orthogonalized atomic orbitals = 445
 Maximum deviation from orthogonality = 8.451E-10
 Guess from superposition of atomic densities
 Warning:  Energy on first SCF cycle will be non-variational
 SAD guess density has 162.000000 electrons

 -----------------------------------------------------------------------
  General SCF calculation program by
  Eric Jon Sundstrom, Paul Horn, Yuezhi Mao, Dmitri Zuev, Alec White,
  David Stuck, Shaama M.S., Shane Yost, Joonho Lee, David Small,
  Daniel Levine, Susi Lehtola, Hugh Burton, Evgeny Epifanovsky,
  Bang C. Huynh
 -----------------------------------------------------------------------
 Exchange:     0.2000 Hartree-Fock + 0.0800 Slater + 0.7200 B88
 Correlation:  0.1900 VWN1RPA + 0.8100 LYP
 Using SG-1 standard quadrature grid
 A restricted SCF calculation will be
 performed using DIIS
 SCF converges when DIIS error is below 1.0e-08
 ---------------------------------------
  Cycle       Energy         DIIS error
 ---------------------------------------
    1   -2765.4872495452      2.91e-02  
    2   -2761.3717016974      2.43e-03  
    3   -2761.2940143116      2.93e-03  
    4   -2761.5166033648      4.71e-04  
    5   -2761.5211827988      2.31e-04  
    6   -2761.5223764089      9.74e-05  
    7   -2761.5226071166      2.54e-05  
    8   -2761.5226195985      1.23e-05  
    9   -2761.5226234122      2.73e-06  
   10   -2761.5226235901      1.00e-06  
   11   -2761.5226236137      2.15e-07  
   12   -2761.5226236146      1.11e-07  
   13   -2761.5226236149      3.67e-08  
   14   -2761.5226236149      7.90e-09  Convergence criterion met
 ---------------------------------------
 SCF time:   CPU 662.51s  wall 662.00s 
 SCF   energy in the final basis set =    -2761.5226236149
 Total energy in the final basis set =    -2761.5226236149

 --------------------------------------------------------------

                    Orbital Energies (a.u.)
 --------------------------------------------------------------

 Alpha MOs
 -- Occupied --
********-101.5743-101.5743-101.5692-101.5690 -10.2731 -10.2731 -10.2710
-10.2645 -10.2621 -10.2337 -10.2245 -10.2178 -10.2177 -10.2123 -10.2118
-10.2078  -9.4902  -9.4890  -9.4890  -9.4839  -9.4835  -7.2548  -7.2537
 -7.2537  -7.2486  -7.2480  -7.2451  -7.2447  -7.2439  -7.2439  -7.2432
 -7.2432  -7.2388  -7.2384  -7.2383  -7.2381  -0.9474  -0.9260  -0.8994
 -0.8973  -0.8888  -0.8484  -0.8340  -0.7972  -0.7699  -0.7663  -0.7381
 -0.6503  -0.6402  -0.6372  -0.6115  -0.5613  -0.5341  -0.5213  -0.5160
 -0.4914  -0.4834  -0.4658  -0.4617  -0.4591  -0.4438  -0.4324  -0.4273
 -0.4112  -0.3994  -0.3961  -0.3878  -0.3825  -0.3760  -0.3446  -0.3416
 -0.3385  -0.3360  -0.3294  -0.3287  -0.3269  -0.2799  -0.2752  -0.2747
 -0.2668
 -- Virtual --
 -0.0577  -0.0546  -0.0481  -0.0443  -0.0332  -0.0162  -0.0092   0.0023
  0.0089   0.0115   0.0120   0.0130   0.0160   0.0258   0.0417   0.0421
  0.0492   0.0514   0.0582   0.0588   0.0629   0.0679   0.0819   0.0861
  0.0863   0.0874   0.0890   0.0908   0.0966   0.0979   0.1055   0.1062
  0.1097   0.1140   0.1143   0.1160   0.1177   0.1232   0.1236   0.1281
  0.1305   0.1322   0.1341   0.1352   0.1378   0.1407   0.1442   0.1512
  0.1550   0.1596   0.1652   0.1716   0.1719   0.1783   0.1841   0.1868
  0.1933   0.1969   0.2069   0.2077   0.2084   0.2110   0.2188   0.2268
  0.2286   0.2342   0.2363   0.2365   0.2444   0.2490   0.2556   0.2611
  0.2622   0.2642   0.2666   0.2670   0.2713   0.2749   0.2814   0.2827
  0.2837   0.2892   0.2918   0.2944   0.3048   0.3126   0.3158   0.3215
  0.3327   0.3415   0.3453   0.3522   0.3681   0.3835   0.3946   0.4046
  0.4251   0.4426   0.4436   0.4498   0.4581   0.4583   0.4618   0.4652
  0.4793   0.4875   0.4925   0.4957   0.5004   0.5159   0.5172   0.5195
  0.5322   0.5426   0.5483   0.5585   0.5607   0.5638   0.5784   0.5831
  0.5841   0.5874   0.6006   0.6112   0.6123   0.6175   0.6196   0.6327
  0.6447   0.6502   0.6539   0.6578   0.6661   0.6701   0.6932   0.6968
  0.6999   0.7022   0.7142   0.7191   0.7252   0.7469   0.7866   0.8022
  0.8093   0.8264   0.8275   0.8288   0.8339   0.8424   0.8433   0.8469
  0.8490   0.8506   0.8521   0.8587   0.8613   0.8689   0.8708   0.8718
  0.8827   0.8903   0.8986   0.8992   0.9008   0.9141   0.9184   0.9235
  0.9297   0.9479   0.9535   0.9545   0.9579   0.9625   0.9639   0.9712
  0.9743   0.9863   0.9877   1.0032   1.0170   1.0295   1.0314   1.0371
  1.0622   1.0687   1.0805   1.0990   1.1174   1.1839   1.1852   1.1971
  1.2088   1.2245   1.2354   1.2364   1.2457   1.2470   1.2649   1.2765
  1.3042   1.3078   1.3152   1.3295   1.3403   1.3539   1.4213   1.4281
  1.4664   1.4800   1.4879   1.5278   1.5433   1.5475   1.5582   1.5611
  1.5753   1.5847   1.5967   1.5980   1.6063   1.6640   1.6831   1.6883
  1.7115   1.7317   1.7564   1.7739   1.8174   1.8217   1.8300   1.8394
  1.8491   1.8699   1.9237   1.9263   1.9296   1.9302   1.9375   1.9480
  1.9787   1.9886   2.0039   2.0099   2.0482   2.0586   2.0656   2.0658
  2.0958   2.1387   2.1553   2.1917   2.2321   2.2340   2.2543   2.2569
  2.2630   2.2735   2.3008   2.3134   2.3204   2.3576   2.3822   2.3915
  2.4150   2.4261   2.4431   2.4735   2.4843   2.4900   2.5043   2.5208
  2.5291   2.5503   2.5538   2.5690   2.5879   2.6197   2.6376   2.6758
  2.6960   2.7026   2.7084   2.7168   2.7265   2.7325   2.7400   2.7577
  2.7605   2.7613   2.7794   2.8120   2.8289   2.8318   2.8338   2.8682
  2.8921   2.9645   2.9863   3.0950   3.0959   3.0996   3.1239   3.1343
  3.1382   3.1912   3.2151   3.2309   3.2778   3.3258   3.3259   3.4258
  3.4816   3.5528   3.5821   3.6721   3.7014   3.7636   3.7945   3.8481
  3.9830   4.0694   4.0837   4.1297   4.3519   4.8007   4.8140   9.7687
  9.7745   9.7979   9.8366   9.8578  23.4045  23.5547  23.8456  23.8589
 23.8674  23.9160  23.9554  24.0369  24.0539  24.0739  24.1052  24.1469
 25.8119  25.8160  25.8219  25.9302  25.9667  26.1187  26.1262  26.2481
 26.3362  26.3493  26.5901  26.5975  26.6327  26.6640  26.9317 215.7608
215.7671 215.7948 215.8439 215.8671
 --------------------------------------------------------------

          Ground-State Mulliken Net Atomic Charges

     Atom                 Charge (a.u.)
  ----------------------------------------
      1 C                    -0.240535
      2 C                    -0.322367
      3 Cl                    0.420043
      4 C                    -0.331142
      5 H                     0.231404
      6 C                     0.380561
      7 Cl                    0.492200
      8 C                    -0.323656
      9 H                     0.231930
     10 C                    -0.321400
     11 Cl                    0.425648
     12 C                     0.382604
     13 C                    -1.528951
     14 Cl                    0.419569
     15 C                    -0.276482
     16 H                     0.228269
     17 C                     0.512908
     18 Cl                    0.473499
     19 C                    -0.736074
     20 H                     0.200613
     21 C                    -0.511506
     22 H                     0.192865
  ----------------------------------------
  Sum of atomic charges =     0.000000

 -----------------------------------------------------------------
                    Cartesian Multipole Moments
 -----------------------------------------------------------------
    Charge (ESU x 10^10)
                -0.0000
    Dipole Moment (Debye)
         X       0.5504      Y      -0.0424      Z       1.2501
       Tot       1.3665
    Quadrupole Moments (Debye-Ang)
        XX    -135.3762     XY       0.0299     YY    -133.6043
        XZ      -0.5419     YZ      -0.1782     ZZ    -129.4757
    Octopole Moments (Debye-Ang^2)
       XXX      15.7192    XXY       0.3662    XYY      13.3191
       YYY       0.2903    XXZ      -7.7251    XYZ       0.8607
       YYZ      -4.1194    XZZ     -15.0219    YZZ      -0.3921
       ZZZ       2.2655
    Hexadecapole Moments (Debye-Ang^3)
      XXXX   -7078.3984   XXXY       0.3086   XXYY   -1382.9487
      XYYY      -0.4862   YYYY   -1472.8060   XXXZ      22.6271
      XXYZ      -0.8443   XYYZ       4.3967   YYYZ       2.2587
      XXZZ   -1286.3036   XYZZ       1.4036   YYZZ    -420.1282
      XZZZ     -28.0669   YZZZ      -2.8250   ZZZZ    -869.6910
 -----------------------------------------------------------------
 Calculating MO derivatives via CPSCF
    1     0    69    0.0196350  
    2     0    69    0.0057074  
    3     0    69    0.0006989  
    4     3    66    0.0000597  
    5    62     7    0.0000040  
    6    69     0    0.0000003  Converged
 Time for AOints: 1061.5 s (CPU) 1061.5 s (wall)
 ------------------------------------------------------------------------------
                     AOints        : Timing summary (seconds)
 ------------------------------------------------------------------------------
     job step          cpu (% of tot)      sys (% of tot)     wall (% of tot)
 ------------------------------------------------------------------------------
  AOints            0.1062E+04 ( 9.2)   0.6000E-05 ( 1.9)   0.1062E+04 ( 9.2)
 ------------------------------------------------------------------------------
   Grand Totals     0.1148E+05          0.3130E-03          0.1148E+05
 ------------------------------------------------------------------------------
 Polarizability Matrix (a.u.)
            1           2           3
    1-288.3736774  -0.4318646   8.4088422
    2  -0.4318646-173.1764452   0.3283046
    3   8.4088422   0.3283046-153.5943128
 Calculating analytic Hessian of the SCF energy

 Direct stationary perturbation theory relativistic correction:

 rels  =       3.985281373114
 relv  =     -15.280235088104
 rel2e =       4.146256190188
 E_rel =      -7.148697524802

 Hessian of the SCF Energy
            1           2           3           4           5           6
    1   0.6510340   0.0005925  -0.0070132  -0.1711383  -0.1170459  -0.0014488
    2   0.0005925   0.6010250   0.0085924  -0.0570381  -0.2273253  -0.0032970
    3  -0.0070132   0.0085924   0.1688407   0.0001606  -0.0025017  -0.0604220
    4  -0.1711383  -0.0570381   0.0001606   0.6124445   0.0525839  -0.0053714
    5  -0.1170459  -0.2273253  -0.0025017   0.0525839   0.5132659   0.0075667
    6  -0.0014488  -0.0032970  -0.0604220  -0.0053714   0.0075667   0.1211699
    7   0.0049119  -0.0024768  -0.0001352  -0.0667386   0.0487812   0.0017757
    8   0.0194871  -0.0387629  -0.0010141   0.0480378  -0.1276774  -0.0024963
    9   0.0006090  -0.0007944   0.0041676   0.0014308  -0.0022222  -0.0235768
   10  -0.0236156  -0.0699809  -0.0011787  -0.3224657   0.0156234   0.0036359
   11  -0.0250912   0.0320119   0.0007028  -0.0496254  -0.1116230   0.0001534
   12  -0.0000976   0.0018291   0.0061712   0.0029887  -0.0013802  -0.0587969
   13  -0.0046539   0.0014634   0.0001792  -0.0117443  -0.0269264  -0.0003098
   14   0.0010447   0.0011067  -0.0000883   0.0029178   0.0030661  -0.0000214
   15   0.0001905  -0.0001243   0.0052736   0.0003084   0.0004295   0.0026086
   16   0.0019946  -0.0003708   0.0000644  -0.0316656   0.0263609   0.0011430
   17  -0.0003391  -0.0714004  -0.0015135   0.0896684   0.0326870  -0.0014014
   18  -0.0001797  -0.0015054  -0.0013834   0.0026375   0.0001815   0.0048971
   19  -0.0021625   0.0000233   0.0002322   0.0037619   0.0025691   0.0000426
   20   0.0000207   0.0021644   0.0000639  -0.0018169  -0.0033215  -0.0001182
   21   0.0000286   0.0000656  -0.0009274  -0.0000703  -0.0002122   0.0046126
   22  -0.0227441   0.0705103   0.0018383  -0.0532760  -0.0301728   0.0006991
   23   0.0255787   0.0311475   0.0003914  -0.0308750  -0.0163943   0.0001884
   24   0.0009729  -0.0007027   0.0061156   0.0001715   0.0002597  -0.0012628
   25  -0.0046684  -0.0014203   0.0001182  -0.0008738  -0.0008637  -0.0000156
   26  -0.0009939   0.0011330  -0.0000814  -0.0008990   0.0001981   0.0000436
   27   0.0001408  -0.0000515   0.0052796   0.0000196   0.0000319  -0.0010133
   28  -0.1692718   0.0562475   0.0027027   0.0677545   0.0309792  -0.0009126
   29   0.1162999  -0.2287243  -0.0045749  -0.0321118  -0.0665107  -0.0005076
   30   0.0038360  -0.0038820  -0.0605687  -0.0023315  -0.0026302   0.0063667
   31   0.0047068   0.0020675  -0.0000785  -0.0019909   0.0011117   0.0001769
   32  -0.0198368  -0.0385013  -0.0008110   0.0054403   0.0011957  -0.0002241
   33  -0.0002330  -0.0009928   0.0041368   0.0003220   0.0000284   0.0039784
   34  -0.2196987   0.0005329   0.0016507  -0.0216036  -0.0115114   0.0011891
   35   0.0002305  -0.0761590   0.0004206  -0.0265093   0.0044583  -0.0001179
   36   0.0027168   0.0003089  -0.0769713  -0.0006460   0.0008802   0.0032904
   37  -0.0230543   0.0009219  -0.0257414  -0.0008041   0.0033615  -0.0004450
   38   0.0004801   0.0030669  -0.0001034  -0.0006341  -0.0009069   0.0014555
   39  -0.0090619  -0.0000148   0.0055275   0.0031460  -0.0011097  -0.0009775
   40  -0.0015976   0.0001444  -0.0023683   0.0003813   0.0000136  -0.0011393
   41  -0.0000879  -0.0022851  -0.0000295  -0.0005276  -0.0002352  -0.0004590
   42   0.0028646  -0.0000529  -0.0007091  -0.0011649   0.0007671  -0.0007438
   43   0.0011019   0.0000688  -0.0024187  -0.0006287   0.0005998   0.0001764
   44   0.0001137   0.0055579   0.0003495   0.0009390  -0.0003533  -0.0000316
   45  -0.0020369   0.0003312  -0.0041608  -0.0001393   0.0008987  -0.0000631
   46  -0.0002054   0.0000380  -0.0011860  -0.0001740   0.0003052   0.0000148
   47  -0.0000144   0.0002874  -0.0000100   0.0000854   0.0001664  -0.0000954
   48   0.0001999  -0.0000024   0.0003196   0.0000202  -0.0000039   0.0000126
   49  -0.0009581   0.0000004   0.0000179   0.0002859  -0.0004337   0.0000544
   50   0.0000068  -0.0008211   0.0000408  -0.0002527   0.0001737   0.0000335
   51  -0.0006422   0.0000300  -0.0017702   0.0000449  -0.0000620   0.0002442
   52   0.0013376   0.0000108   0.0000865  -0.0004062   0.0006934   0.0000033
   53   0.0000061  -0.0005251  -0.0000315  -0.0000473  -0.0000241   0.0000246
   54  -0.0000162  -0.0000305   0.0002543   0.0000098  -0.0000022   0.0000060
   55   0.0025069  -0.0001206   0.0025824  -0.0006668   0.0007351  -0.0002009
   56  -0.0000607   0.0066266   0.0003915   0.0010353  -0.0003340  -0.0003944
   57   0.0022072   0.0004241  -0.0038677   0.0002884  -0.0005468  -0.0000041
   58  -0.0001610  -0.0000474   0.0011164  -0.0001868   0.0003082   0.0000066
   59   0.0000066   0.0001198   0.0000131   0.0000463   0.0001598   0.0000329
   60  -0.0000425   0.0000023   0.0001067  -0.0000002  -0.0000495  -0.0000133
   61  -0.0245570  -0.0011260   0.0288652  -0.0004441   0.0032979   0.0008530
   62  -0.0004313   0.0041086  -0.0000508   0.0002517  -0.0012416  -0.0005095
   63   0.0083959   0.0000085   0.0037112  -0.0022203  -0.0005538  -0.0003808
   64   0.0008928  -0.0000467   0.0004955   0.0001763  -0.0003714   0.0000714
   65   0.0000368  -0.0038563  -0.0001485  -0.0006705   0.0005756   0.0001728
   66  -0.0013972  -0.0001403   0.0008738   0.0004007   0.0002316   0.0000680
            7           8           9          10          11          12
    1   0.0049119   0.0194871   0.0006090  -0.0236156  -0.0250912  -0.0000976
    2  -0.0024768  -0.0387629  -0.0007944  -0.0699809   0.0320119   0.0018291
    3  -0.0001352  -0.0010141   0.0041676  -0.0011787   0.0007028   0.0061712
    4  -0.0667386   0.0480378   0.0014308  -0.3224657  -0.0496254   0.0029887
    5   0.0487812  -0.1276774  -0.0022222   0.0156234  -0.1116230  -0.0013802
    6   0.0017757  -0.0024963  -0.0235768   0.0036359   0.0001534  -0.0587969
    7   0.0861671  -0.0782407  -0.0027375  -0.0207919   0.0386593   0.0011285
    8  -0.0782407   0.1851077   0.0040593   0.0141672  -0.0174531  -0.0006124
    9  -0.0027375   0.0040593   0.0122155   0.0008525  -0.0011262   0.0046059
   10  -0.0207919   0.0141672   0.0008525   0.6747971   0.0439206  -0.0080614
   11   0.0386593  -0.0174531  -0.0011262   0.0439206   0.7378027   0.0123515
   12   0.0011285  -0.0006124   0.0046059  -0.0080614   0.0123515   0.1198387
   13   0.0007936  -0.0004678  -0.0000792  -0.1266650  -0.1266430  -0.0010654
   14   0.0011347   0.0010369   0.0000565  -0.1271276  -0.2741468  -0.0029526
   15  -0.0000309   0.0000536  -0.0026007  -0.0010395  -0.0028793  -0.0329333
   16  -0.0019653  -0.0007318   0.0000875  -0.1504071   0.1153430   0.0040851
   17  -0.0049470   0.0034042   0.0001828   0.0507552  -0.2905258  -0.0059079
   18  -0.0000005  -0.0000164   0.0045702   0.0027228  -0.0069657  -0.0598339
   19  -0.0014399   0.0010149   0.0000562  -0.0380290   0.0020678   0.0007705
   20   0.0009347  -0.0004033  -0.0000325   0.0274799   0.0028900  -0.0004809
   21   0.0000517  -0.0000296   0.0000111   0.0013008  -0.0000823   0.0044627
   22   0.0009733   0.0014993  -0.0001032   0.0598462  -0.0225245  -0.0013420
   23   0.0023091  -0.0020048  -0.0000902   0.0214882  -0.0533236  -0.0015356
   24   0.0000078  -0.0000159  -0.0009352  -0.0003803  -0.0010596   0.0076041
   25   0.0001412   0.0000213  -0.0000090  -0.0015575  -0.0031742   0.0000416
   26   0.0000775   0.0000691   0.0000063  -0.0035760  -0.0025272  -0.0001062
   27  -0.0000053  -0.0000170  -0.0002686   0.0000270  -0.0000823   0.0054050
   28  -0.0020582  -0.0054096   0.0001004  -0.0527278   0.0311656   0.0014846
   29  -0.0010893   0.0012429  -0.0001649   0.0303941  -0.0169136  -0.0009554
   30   0.0001025   0.0000856   0.0039961   0.0019985  -0.0008695  -0.0013017
   31   0.0003966   0.0001120  -0.0000215   0.0009317  -0.0023264  -0.0000944
   32  -0.0001353  -0.0021632  -0.0000600  -0.0015201  -0.0019637  -0.0000237
   33  -0.0000273  -0.0000262   0.0000650  -0.0001585   0.0000472  -0.0009298
   34  -0.0017850   0.0028436  -0.0001832   0.0016192  -0.0012924   0.0002705
   35  -0.0028638  -0.0012633   0.0004824  -0.0018845  -0.0043717  -0.0000264
   36  -0.0001371  -0.0003336  -0.0022123  -0.0001150  -0.0006379   0.0058067
   37   0.0005084  -0.0010732  -0.0006345  -0.0006256  -0.0002625   0.0009535
   38  -0.0012207  -0.0007214  -0.0006869   0.0001002  -0.0001355  -0.0000242
   39   0.0000326   0.0008176  -0.0002710   0.0006674   0.0009175  -0.0002802
   40  -0.0001465   0.0001335  -0.0000913   0.0003660   0.0001784   0.0000623
   41  -0.0000688   0.0003094  -0.0000944   0.0001507  -0.0001048   0.0000446
   42   0.0001521  -0.0000901   0.0003391  -0.0000444  -0.0003727  -0.0000096
   43   0.0002914  -0.0000480   0.0002108  -0.0000591  -0.0000581   0.0000533
   44   0.0000733   0.0000402   0.0000739   0.0000373   0.0002878  -0.0000472
   45   0.0002016  -0.0003687  -0.0001501  -0.0000751   0.0000100   0.0002646
   46   0.0000595  -0.0001115  -0.0000311  -0.0000429  -0.0000443   0.0000688
   47   0.0000164  -0.0001324   0.0000292  -0.0000045  -0.0000112  -0.0000127
   48  -0.0000123   0.0000004   0.0000053  -0.0000072  -0.0000119  -0.0000323
   49   0.0000052   0.0000603  -0.0000208   0.0002914   0.0000112  -0.0000167
   50   0.0001936   0.0000856  -0.0000300   0.0000098  -0.0000760   0.0000172
   51  -0.0000738   0.0000057   0.0001975   0.0000189   0.0000139   0.0000255
   52  -0.0000768  -0.0002426  -0.0000019  -0.0002464  -0.0001869  -0.0000001
   53  -0.0000185   0.0000200  -0.0000144  -0.0000061  -0.0000102  -0.0000127
   54   0.0000063   0.0000034  -0.0000008   0.0000046   0.0000044  -0.0000115
   55   0.0004016  -0.0000121  -0.0002573  -0.0001486  -0.0000772  -0.0000394
   56   0.0000445   0.0000121   0.0001166   0.0000701   0.0003191   0.0001961
   57  -0.0001648   0.0002745  -0.0001810  -0.0000406  -0.0000607   0.0002160
   58   0.0000628  -0.0001161   0.0000185  -0.0000362  -0.0000306  -0.0000733
   59   0.0000128  -0.0001248  -0.0000009  -0.0000058  -0.0000209   0.0000197
   60   0.0000092   0.0000113   0.0000005   0.0000104   0.0000081  -0.0000100
   61   0.0004025  -0.0010342   0.0007032  -0.0003895  -0.0000159  -0.0010782
   62  -0.0012978  -0.0004127   0.0002521   0.0000148   0.0001444  -0.0002881
   63  -0.0002057  -0.0003385   0.0000764  -0.0001286  -0.0001755  -0.0001957
   64  -0.0001122   0.0001111   0.0001020  -0.0000395  -0.0000013  -0.0000367
   65   0.0001223  -0.0002087   0.0000576  -0.0001034  -0.0002484  -0.0000943
   66   0.0000629   0.0000466  -0.0000535  -0.0000081   0.0001118  -0.0000641
           13          14          15          16          17          18
    1  -0.0046539   0.0010447   0.0001905   0.0019946  -0.0003391  -0.0001797
    2   0.0014634   0.0011067  -0.0001243  -0.0003708  -0.0714004  -0.0015054
    3   0.0001792  -0.0000883   0.0052736   0.0000644  -0.0015135  -0.0013834
    4  -0.0117443   0.0029178   0.0003084  -0.0316656   0.0896684   0.0026375
    5  -0.0269264   0.0030661   0.0004295   0.0263609   0.0326870   0.0001815
    6  -0.0003098  -0.0000214   0.0026086   0.0011430  -0.0014014   0.0048971
    7   0.0007936   0.0011347  -0.0000309  -0.0019653  -0.0049470  -0.0000005
    8  -0.0004678   0.0010369   0.0000536  -0.0007318   0.0034042  -0.0000164
    9  -0.0000792   0.0000565  -0.0026007   0.0000875   0.0001828   0.0045702
   10  -0.1266650  -0.1271276  -0.0010395  -0.1504071   0.0507552   0.0027228
   11  -0.1266430  -0.2741468  -0.0028793   0.1153430  -0.2905258  -0.0069657
   12  -0.0010654  -0.0029526  -0.0329333   0.0040851  -0.0059079  -0.0598339
   13   0.1333495   0.1336733   0.0009343   0.0101044   0.0149054   0.0001907
   14   0.1336733   0.2887365   0.0032877  -0.0148902  -0.0180033  -0.0001610
   15   0.0009343   0.0032877   0.0230018  -0.0004798  -0.0006511   0.0025613
   16   0.0101044  -0.0148902  -0.0004798   0.5036167   0.0008504  -0.0067498
   17   0.0149054  -0.0180033  -0.0006511   0.0008504   0.6548904   0.0114691
   18   0.0001907  -0.0001610   0.0025613  -0.0067498   0.0114691   0.1203867
   19   0.0009026  -0.0005867  -0.0000640  -0.1554646   0.0005749   0.0023150
   20   0.0004206   0.0009246   0.0000822   0.0006175  -0.0399373  -0.0004066
   21  -0.0000341   0.0001080  -0.0026960   0.0023780  -0.0004162  -0.0227890
   22  -0.0014917   0.0035632   0.0001818  -0.1519259  -0.0521707   0.0004307
   23   0.0031614  -0.0025816  -0.0002560  -0.1168526  -0.2891229  -0.0029604
   24   0.0001743  -0.0002260   0.0054021  -0.0008667  -0.0039341  -0.0596643
   25   0.0006240  -0.0007059  -0.0000165   0.0101194  -0.0151747  -0.0004372
   26   0.0006932  -0.0006909  -0.0000339   0.0146490  -0.0180003  -0.0006835
   27   0.0000128  -0.0000093   0.0003386   0.0001549  -0.0001929   0.0025675
   28  -0.0008576   0.0009079   0.0000558  -0.0327925  -0.0890999  -0.0011440
   29   0.0008742   0.0001826   0.0000251  -0.0257382   0.0336636   0.0010822
   30   0.0000212   0.0000085  -0.0010138  -0.0000115   0.0025521   0.0049588
   31   0.0001399  -0.0000786  -0.0000100  -0.0019091   0.0049840   0.0002127
   32  -0.0000216   0.0000679   0.0000339   0.0007733   0.0033584  -0.0000327
   33  -0.0000103   0.0000079  -0.0002659   0.0001142  -0.0002278   0.0045680
   34  -0.0000830   0.0001502  -0.0000419  -0.0008217   0.0000007  -0.0000706
   35  -0.0011735   0.0003023   0.0000079  -0.0000112  -0.0014487  -0.0000027
   36  -0.0001071   0.0000098   0.0002660   0.0001858   0.0000113  -0.0009513
   37  -0.0001712   0.0000083   0.0000861   0.0003156  -0.0000119  -0.0002671
   38  -0.0000143   0.0000201  -0.0000599   0.0000020   0.0002006  -0.0000073
   39   0.0003117  -0.0000036   0.0001498  -0.0005198   0.0000039   0.0001269
   40   0.0000577  -0.0000106   0.0000051   0.0000308   0.0000186   0.0001611
   41  -0.0000230   0.0000022   0.0000179  -0.0000042   0.0001176  -0.0000013
   42  -0.0001169   0.0000050  -0.0001070   0.0001056   0.0000264   0.0000795
   43  -0.0000406  -0.0000021  -0.0000065   0.0002547   0.0000041   0.0000186
   44   0.0000728  -0.0000223  -0.0000224   0.0000021   0.0000213   0.0000134
   45  -0.0000431  -0.0000165  -0.0000092   0.0000063   0.0000018  -0.0000660
   46  -0.0000240  -0.0000007  -0.0000001   0.0000396   0.0000005  -0.0000212
   47   0.0000005   0.0000019   0.0000060   0.0000012  -0.0000112  -0.0000018
   48  -0.0000001   0.0000025   0.0000033  -0.0000007  -0.0000013  -0.0000001
   49   0.0000388  -0.0000017  -0.0000071  -0.0007096   0.0000024   0.0000102
   50  -0.0000244  -0.0000029  -0.0000010  -0.0000038   0.0000170  -0.0000096
   51   0.0000097   0.0000058  -0.0000221   0.0000102   0.0000062   0.0000259
   52  -0.0000713   0.0000183   0.0000070   0.0006411  -0.0000041  -0.0000139
   53  -0.0000053   0.0000007   0.0000015   0.0000037  -0.0000073   0.0000022
   54   0.0000006  -0.0000011  -0.0000037  -0.0000163  -0.0000004  -0.0000059
   55  -0.0000644  -0.0000117   0.0000249   0.0002588  -0.0000080  -0.0000152
   56   0.0000966  -0.0000247   0.0000127  -0.0000028   0.0000273   0.0000053
   57   0.0000149   0.0000087   0.0000060   0.0000896  -0.0000009  -0.0000642
   58  -0.0000226  -0.0000007   0.0000006   0.0000615  -0.0000016   0.0000209
   59  -0.0000022   0.0000029  -0.0000053   0.0000015  -0.0000027   0.0000003
   60   0.0000030  -0.0000022   0.0000025  -0.0000234   0.0000002   0.0000015
   61  -0.0001272   0.0000023  -0.0001010   0.0003110  -0.0000105   0.0001625
   62  -0.0000053   0.0000163   0.0000559   0.0000049   0.0000719  -0.0000004
   63  -0.0001021  -0.0000142   0.0000427   0.0001303  -0.0000014   0.0000395
   64   0.0000063  -0.0000042   0.0000027  -0.0000882   0.0000049   0.0000147
   65  -0.0000547   0.0000048   0.0000193  -0.0000016   0.0000039   0.0000018
   66   0.0000160  -0.0000044  -0.0000047   0.0001159  -0.0000052  -0.0000249
           19          20          21          22          23          24
    1  -0.0021625   0.0000207   0.0000286  -0.0227441   0.0255787   0.0009729
    2   0.0000233   0.0021644   0.0000656   0.0705103   0.0311475  -0.0007027
    3   0.0002322   0.0000639  -0.0009274   0.0018383   0.0003914   0.0061156
    4   0.0037619  -0.0018169  -0.0000703  -0.0532760  -0.0308750   0.0001715
    5   0.0025691  -0.0033215  -0.0002122  -0.0301728  -0.0163943   0.0002597
    6   0.0000426  -0.0001182   0.0046126   0.0006991   0.0001884  -0.0012628
    7  -0.0014399   0.0009347   0.0000517   0.0009733   0.0023091   0.0000078
    8   0.0010149  -0.0004033  -0.0000296   0.0014993  -0.0020048  -0.0000159
    9   0.0000562  -0.0000325   0.0000111  -0.0001032  -0.0000902  -0.0009352
   10  -0.0380290   0.0274799   0.0013008   0.0598462   0.0214882  -0.0003803
   11   0.0020678   0.0028900  -0.0000823  -0.0225245  -0.0533236  -0.0010596
   12   0.0007705  -0.0004809   0.0044627  -0.0013420  -0.0015356   0.0076041
   13   0.0009026   0.0004206  -0.0000341  -0.0014917   0.0031614   0.0001743
   14  -0.0005867   0.0009246   0.0001080   0.0035632  -0.0025816  -0.0002260
   15  -0.0000640   0.0000822  -0.0026960   0.0001818  -0.0002560   0.0054021
   16  -0.1554646   0.0006175   0.0023780  -0.1519259  -0.1168526  -0.0008667
   17   0.0005749  -0.0399373  -0.0004162  -0.0521707  -0.2891229  -0.0039341
   18   0.0023150  -0.0004066  -0.0227890   0.0004307  -0.0029604  -0.0596643
   19   0.2281435  -0.0009021  -0.0037524  -0.0384352  -0.0017050   0.0006975
   20  -0.0009021   0.0371300   0.0005654  -0.0271388   0.0031417   0.0004021
   21  -0.0037524   0.0005654   0.0112830   0.0001600   0.0000217   0.0045024
   22  -0.0384352  -0.0271388   0.0001600   0.6749062  -0.0431774  -0.0097820
   23  -0.0017050   0.0031417   0.0000217  -0.0431774   0.7390283   0.0137320
   24   0.0006975   0.0004021   0.0045024  -0.0097820   0.0137320   0.1196736
   25   0.0008835  -0.0004375  -0.0000771  -0.1244132   0.1254957   0.0041209
   26   0.0005951   0.0008958   0.0000815   0.1259727  -0.2767690  -0.0070813
   27  -0.0000527   0.0001124  -0.0027017   0.0041079  -0.0071287  -0.0330717
   28   0.0037559   0.0017425   0.0000082  -0.3228596   0.0514573   0.0051496
   29  -0.0026473  -0.0033073  -0.0001245  -0.0137900  -0.1118382  -0.0008403
   30  -0.0000614  -0.0002131   0.0046158   0.0032740  -0.0023295  -0.0586946
   31  -0.0014595  -0.0009238   0.0000122  -0.0212699  -0.0386136  -0.0004979
   32  -0.0010106  -0.0003871   0.0000112  -0.0141473  -0.0170271  -0.0003220
   33   0.0000172   0.0000141   0.0000114   0.0002859   0.0002117   0.0046266
   34   0.0009635  -0.0000039  -0.0000300   0.0016205   0.0012525   0.0003052
   35  -0.0000030   0.0002418   0.0000099   0.0018466  -0.0044133  -0.0004014
   36  -0.0000191   0.0000113  -0.0003651  -0.0000987   0.0001979   0.0057923
   37  -0.0003947   0.0000025  -0.0000322  -0.0005864   0.0002561   0.0009541
   38  -0.0000177   0.0000008  -0.0000003  -0.0001002  -0.0000930   0.0000500
   39   0.0006673   0.0000001  -0.0000471   0.0006576  -0.0008935  -0.0002990
   40  -0.0000645  -0.0000000  -0.0000102   0.0003192  -0.0001975   0.0000710
   41   0.0000086   0.0000005  -0.0000013  -0.0001523  -0.0001295  -0.0000449
   42  -0.0002531  -0.0000014   0.0000219  -0.0000925   0.0003274  -0.0000032
   43  -0.0002231   0.0000008  -0.0000043  -0.0000715   0.0000512   0.0000544
   44   0.0000059  -0.0000089   0.0000020  -0.0000328   0.0003028   0.0000018
   45  -0.0001873   0.0000004  -0.0000016  -0.0000710   0.0000002   0.0002734
   46  -0.0000665   0.0000002  -0.0000020  -0.0000431   0.0000422   0.0000707
   47  -0.0000016  -0.0000047  -0.0000003   0.0000019  -0.0000126   0.0000183
   48   0.0000184  -0.0000003   0.0000015  -0.0000048   0.0000130  -0.0000312
   49   0.0006133  -0.0000032  -0.0000025   0.0002929  -0.0000093  -0.0000164
   50   0.0000031  -0.0000042   0.0000006  -0.0000049  -0.0000792   0.0000002
   51   0.0000083  -0.0000007  -0.0000013   0.0000026  -0.0000247   0.0000329
   52  -0.0005240   0.0000030   0.0000044  -0.0002439   0.0001937   0.0000025
   53  -0.0000024   0.0000015  -0.0000005   0.0000030  -0.0000088   0.0000130
   54   0.0000104  -0.0000001   0.0000004   0.0000063  -0.0000057  -0.0000105
   55  -0.0002296   0.0000025   0.0000035  -0.0001395   0.0000878  -0.0000424
   56  -0.0000070  -0.0000004   0.0000015  -0.0000669   0.0003177  -0.0002303
   57   0.0000533  -0.0000008   0.0000007  -0.0000383   0.0000846   0.0001896
   58  -0.0000897   0.0000006   0.0000032  -0.0000343   0.0000338  -0.0000708
   59  -0.0000021  -0.0000055  -0.0000004   0.0000056  -0.0000209  -0.0000200
   60   0.0000121  -0.0000003  -0.0000004   0.0000104  -0.0000102  -0.0000124
   61  -0.0005287   0.0000017   0.0000669  -0.0003748   0.0000290  -0.0010469
   62   0.0000182   0.0000012   0.0000017  -0.0000306   0.0001155   0.0003035
   63  -0.0003843   0.0000033  -0.0000044  -0.0001329   0.0002010  -0.0001722
   64   0.0000874  -0.0000006  -0.0000022  -0.0000513   0.0000009  -0.0000452
   65   0.0000049  -0.0000121  -0.0000014   0.0000987  -0.0002398   0.0000957
   66  -0.0001268  -0.0000001   0.0000104   0.0000088  -0.0001298  -0.0000581
           25          26          27          28          29          30
    1  -0.0046684  -0.0009939   0.0001408  -0.1692718   0.1162999   0.0038360
    2  -0.0014203   0.0011330  -0.0000515   0.0562475  -0.2287243  -0.0038820
    3   0.0001182  -0.0000814   0.0052796   0.0027027  -0.0045749  -0.0605687
    4  -0.0008738  -0.0008990   0.0000196   0.0677545  -0.0321118  -0.0023315
    5  -0.0008637   0.0001981   0.0000319   0.0309792  -0.0665107  -0.0026302
    6  -0.0000156   0.0000436  -0.0010133  -0.0009126  -0.0005076   0.0063667
    7   0.0001412   0.0000775  -0.0000053  -0.0020582  -0.0010893   0.0001025
    8   0.0000213   0.0000691  -0.0000170  -0.0054096   0.0012429   0.0000856
    9  -0.0000090   0.0000063  -0.0002686   0.0001004  -0.0001649   0.0039961
   10  -0.0015575  -0.0035760   0.0000270  -0.0527278   0.0303941   0.0019985
   11  -0.0031742  -0.0025272  -0.0000823   0.0311656  -0.0169136  -0.0008695
   12   0.0000416  -0.0001062   0.0054050   0.0014846  -0.0009554  -0.0013017
   13   0.0006240   0.0006932   0.0000128  -0.0008576   0.0008742   0.0000212
   14  -0.0007059  -0.0006909  -0.0000093   0.0009079   0.0001826   0.0000085
   15  -0.0000165  -0.0000339   0.0003386   0.0000558   0.0000251  -0.0010138
   16   0.0101194   0.0146490   0.0001549  -0.0327925  -0.0257382  -0.0000115
   17  -0.0151747  -0.0180003  -0.0001929  -0.0890999   0.0336636   0.0025521
   18  -0.0004372  -0.0006835   0.0025675  -0.0011440   0.0010822   0.0049588
   19   0.0008835   0.0005951  -0.0000527   0.0037559  -0.0026473  -0.0000614
   20  -0.0004375   0.0008958   0.0001124   0.0017425  -0.0033073  -0.0002131
   21  -0.0000771   0.0000815  -0.0027017   0.0000082  -0.0001245   0.0046158
   22  -0.1244132   0.1259727   0.0041079  -0.3228596  -0.0137900   0.0032740
   23   0.1254957  -0.2767690  -0.0071287   0.0514573  -0.1118382  -0.0023295
   24   0.0041209  -0.0070813  -0.0330717   0.0051496  -0.0008403  -0.0586946
   25   0.1309642  -0.1324094  -0.0045149  -0.0115264   0.0270682   0.0008107
   26  -0.1324094   0.2914609   0.0077149  -0.0028094   0.0028828   0.0000363
   27  -0.0045149   0.0077149   0.0231638   0.0002148  -0.0004273   0.0025824
   28  -0.0115264  -0.0028094   0.0002148   0.6121705  -0.0534455  -0.0077785
   29   0.0270682   0.0028828  -0.0004273  -0.0534455   0.5133530   0.0088370
   30   0.0008107   0.0000363   0.0025824  -0.0077785   0.0088370   0.1210648
   31   0.0008055  -0.0011579  -0.0000835  -0.0674956  -0.0490990  -0.0003510
   32   0.0004634   0.0010536   0.0000910  -0.0482964  -0.1262631  -0.0015162
   33  -0.0000458   0.0000953  -0.0025994  -0.0007283  -0.0017900  -0.0236206
   34  -0.0000841  -0.0001481  -0.0000363  -0.0216391   0.0117834   0.0013300
   35   0.0011799   0.0002894  -0.0000062   0.0268092   0.0042337   0.0000892
   36  -0.0000654  -0.0000088   0.0002628   0.0004363  -0.0008337   0.0033558
   37  -0.0001745  -0.0000089   0.0000848  -0.0009287  -0.0033264  -0.0005287
   38  -0.0000004   0.0000220   0.0000428   0.0003816  -0.0008500  -0.0013492
   39   0.0003092  -0.0000031   0.0001479   0.0031714   0.0009234  -0.0009771
   40   0.0000573   0.0000096   0.0000041   0.0004505  -0.0000667  -0.0010823
   41   0.0000296   0.0000026  -0.0000066   0.0005644  -0.0001543   0.0004573
   42  -0.0001117   0.0000002  -0.0001072  -0.0010282  -0.0007252  -0.0006664
   43  -0.0000404   0.0000005  -0.0000050  -0.0006023  -0.0005893   0.0001160
   44  -0.0000722  -0.0000251   0.0000249  -0.0009436  -0.0002852   0.0000213
   45  -0.0000478   0.0000163  -0.0000059  -0.0002320  -0.0008966  -0.0000973
   46  -0.0000241   0.0000007   0.0000003  -0.0001814  -0.0003036  -0.0000015
   47  -0.0000011   0.0000023  -0.0000059  -0.0000857   0.0001555   0.0000972
   48  -0.0000001  -0.0000024   0.0000024   0.0000124   0.0000147   0.0000188
   49   0.0000387   0.0000018  -0.0000082   0.0002866   0.0004226   0.0000986
   50   0.0000249  -0.0000024   0.0000012   0.0002580   0.0001860  -0.0000588
   51   0.0000112  -0.0000078  -0.0000233   0.0001009   0.0000765   0.0002302
   52  -0.0000722  -0.0000180   0.0000063  -0.0004213  -0.0006982  -0.0000293
   53   0.0000046   0.0000005  -0.0000015   0.0000424  -0.0000286  -0.0000246
   54   0.0000012   0.0000015  -0.0000037   0.0000145   0.0000055   0.0000053
   55  -0.0000647   0.0000144   0.0000283  -0.0007114  -0.0007587  -0.0002763
   56  -0.0000991  -0.0000229  -0.0000122  -0.0010632  -0.0004344   0.0003941
   57   0.0000054  -0.0000097   0.0000056   0.0001611   0.0005117   0.0000486
   58  -0.0000223   0.0000010   0.0000009  -0.0001830  -0.0003097  -0.0000067
   59   0.0000021   0.0000029   0.0000056  -0.0000480   0.0001579  -0.0000301
   60   0.0000033   0.0000023   0.0000031  -0.0000028   0.0000632  -0.0000112
   61  -0.0001177   0.0000014  -0.0001009  -0.0003441  -0.0032499   0.0007506
   62   0.0000126   0.0000203  -0.0000628  -0.0000466  -0.0013668   0.0005125
   63  -0.0001014   0.0000150   0.0000413  -0.0022326   0.0004531  -0.0003359
   64   0.0000053   0.0000038   0.0000042   0.0001801   0.0003798   0.0001191
   65   0.0000562   0.0000045  -0.0000204   0.0006949   0.0006212  -0.0001900
   66   0.0000206   0.0000052  -0.0000052   0.0004505  -0.0001632   0.0000466
           31          32          33          34          35          36
    1   0.0047068  -0.0198368  -0.0002330  -0.2196987   0.0002305   0.0027168
    2   0.0020675  -0.0385013  -0.0009928   0.0005329  -0.0761590   0.0003089
    3  -0.0000785  -0.0008110   0.0041368   0.0016507   0.0004206  -0.0769713
    4  -0.0019909   0.0054403   0.0003220  -0.0216036  -0.0265093  -0.0006460
    5   0.0011117   0.0011957   0.0000284  -0.0115114   0.0044583   0.0008802
    6   0.0001769  -0.0002241   0.0039784   0.0011891  -0.0001179   0.0032904
    7   0.0003966  -0.0001353  -0.0000273  -0.0017850  -0.0028638  -0.0001371
    8   0.0001120  -0.0021632  -0.0000262   0.0028436  -0.0012633  -0.0003336
    9  -0.0000215  -0.0000600   0.0000650  -0.0001832   0.0004824  -0.0022123
   10   0.0009317  -0.0015201  -0.0001585   0.0016192  -0.0018845  -0.0001150
   11  -0.0023264  -0.0019637   0.0000472  -0.0012924  -0.0043717  -0.0006379
   12  -0.0000944  -0.0000237  -0.0009298   0.0002705  -0.0000264   0.0058067
   13   0.0001399  -0.0000216  -0.0000103  -0.0000830  -0.0011735  -0.0001071
   14  -0.0000786   0.0000679   0.0000079   0.0001502   0.0003023   0.0000098
   15  -0.0000100   0.0000339  -0.0002659  -0.0000419   0.0000079   0.0002660
   16  -0.0019091   0.0007733   0.0001142  -0.0008217  -0.0000112   0.0001858
   17   0.0049840   0.0033584  -0.0002278   0.0000007  -0.0014487   0.0000113
   18   0.0002127  -0.0000327   0.0045680  -0.0000706  -0.0000027  -0.0009513
   19  -0.0014595  -0.0010106   0.0000172   0.0009635  -0.0000030  -0.0000191
   20  -0.0009238  -0.0003871   0.0000141  -0.0000039   0.0002418   0.0000113
   21   0.0000122   0.0000112   0.0000114  -0.0000300   0.0000099  -0.0003651
   22  -0.0212699  -0.0141473   0.0002859   0.0016205   0.0018466  -0.0000987
   23  -0.0386136  -0.0170271   0.0002117   0.0012525  -0.0044133   0.0001979
   24  -0.0004979  -0.0003220   0.0046266   0.0003052  -0.0004014   0.0057923
   25   0.0008055   0.0004634  -0.0000458  -0.0000841   0.0011799  -0.0000654
   26  -0.0011579   0.0010536   0.0000953  -0.0001481   0.0002894  -0.0000088
   27  -0.0000835   0.0000910  -0.0025994  -0.0000363  -0.0000062   0.0002628
   28  -0.0674956  -0.0482964  -0.0007283  -0.0216391   0.0268092   0.0004363
   29  -0.0490990  -0.1262631  -0.0017900   0.0117834   0.0042337  -0.0008337
   30  -0.0003510  -0.0015162  -0.0236206   0.0013300   0.0000892   0.0033558
   31   0.0875958   0.0787519   0.0005655  -0.0018766   0.0030187   0.0000057
   32   0.0787519   0.1831850   0.0029464  -0.0027581  -0.0014529   0.0003757
   33   0.0005655   0.0029464   0.0122537  -0.0002309  -0.0004339  -0.0021890
   34  -0.0018766  -0.0027581  -0.0002309   0.6472166  -0.0000373  -0.0022212
   35   0.0030187  -0.0014529  -0.0004339  -0.0000373   0.1768066  -0.0169653
   36   0.0000057   0.0003757  -0.0021890  -0.0022212  -0.0169653   0.6200227
   37   0.0005518   0.0009939  -0.0006525  -0.1764067   0.0021825  -0.0600730
   38   0.0011776  -0.0006754   0.0006613   0.0041433  -0.0658506   0.0058807
   39   0.0001668  -0.0008094  -0.0002662  -0.1219691   0.0058707  -0.2283245
   40  -0.0000937  -0.0001518  -0.0000338   0.0053543   0.0001497  -0.0037703
   41   0.0000359   0.0003781   0.0000035  -0.0007223   0.0042340   0.0014679
   42   0.0001348   0.0000516   0.0003458   0.0202320   0.0014792  -0.0382562
   43   0.0002258   0.0000989   0.0002320  -0.0283178   0.0023592  -0.0694534
   44  -0.0001029   0.0000174  -0.0000533   0.0007113   0.0094456  -0.0011475
   45   0.0002152   0.0003345  -0.0001440  -0.0227213  -0.0009673   0.0362785
   46   0.0000579   0.0001122  -0.0000288  -0.0047141  -0.0000843   0.0016090
   47  -0.0000147  -0.0001332  -0.0000346  -0.0000640   0.0054443   0.0001609
   48  -0.0000132  -0.0000106   0.0000028   0.0012003   0.0001565   0.0012039
   49   0.0000033  -0.0000544  -0.0000270   0.0018853   0.0001979  -0.0047298
   50  -0.0001935   0.0000924   0.0000286   0.0001536  -0.0059880   0.0024957
   51  -0.0001665   0.0000694   0.0002195  -0.0034019   0.0024348  -0.0741174
   52  -0.0000717   0.0002417   0.0000086  -0.0021274  -0.0000604   0.0007339
   53   0.0000168   0.0000211   0.0000140  -0.0000131  -0.0007640  -0.0000974
   54   0.0000086  -0.0000078  -0.0000009   0.0002694  -0.0001008   0.0021832
   55   0.0005013  -0.0000506  -0.0002698  -0.0227376  -0.0028972   0.0780301
   56  -0.0000037   0.0000489  -0.0001199  -0.0011992   0.0082521  -0.0005612
   57  -0.0001379  -0.0003144  -0.0002111   0.0295378  -0.0007640   0.0291198
   58   0.0000667   0.0001179   0.0000221  -0.0047152   0.0000041  -0.0007794
   59  -0.0000157  -0.0001234  -0.0000029  -0.0000108   0.0068696   0.0001775
   60   0.0000088  -0.0000221  -0.0000002  -0.0008568   0.0001895   0.0018315
   61   0.0003172   0.0010868   0.0007600  -0.1622275  -0.0019178   0.0443511
   62   0.0014012  -0.0005357  -0.0003386  -0.0043238  -0.0626920   0.0077084
   63  -0.0000945   0.0003107   0.0000743   0.1112783   0.0078541  -0.2672568
   64  -0.0001331  -0.0000981   0.0001189   0.0101861  -0.0005366   0.0141562
   65  -0.0001490  -0.0001924  -0.0000386   0.0005174   0.0038274   0.0009002
   66   0.0000406  -0.0000693  -0.0000549  -0.0155083   0.0007999  -0.0187927
           37          38          39          40          41          42
    1  -0.0230543   0.0004801  -0.0090619  -0.0015976  -0.0000879   0.0028646
    2   0.0009219   0.0030669  -0.0000148   0.0001444  -0.0022851  -0.0000529
    3  -0.0257414  -0.0001034   0.0055275  -0.0023683  -0.0000295  -0.0007091
    4  -0.0008041  -0.0006341   0.0031460   0.0003813  -0.0005276  -0.0011649
    5   0.0033615  -0.0009069  -0.0011097   0.0000136  -0.0002352   0.0007671
    6  -0.0004450   0.0014555  -0.0009775  -0.0011393  -0.0004590  -0.0007438
    7   0.0005084  -0.0012207   0.0000326  -0.0001465  -0.0000688   0.0001521
    8  -0.0010732  -0.0007214   0.0008176   0.0001335   0.0003094  -0.0000901
    9  -0.0006345  -0.0006869  -0.0002710  -0.0000913  -0.0000944   0.0003391
   10  -0.0006256   0.0001002   0.0006674   0.0003660   0.0001507  -0.0000444
   11  -0.0002625  -0.0001355   0.0009175   0.0001784  -0.0001048  -0.0003727
   12   0.0009535  -0.0000242  -0.0002802   0.0000623   0.0000446  -0.0000096
   13  -0.0001712  -0.0000143   0.0003117   0.0000577  -0.0000230  -0.0001169
   14   0.0000083   0.0000201  -0.0000036  -0.0000106   0.0000022   0.0000050
   15   0.0000861  -0.0000599   0.0001498   0.0000051   0.0000179  -0.0001070
   16   0.0003156   0.0000020  -0.0005198   0.0000308  -0.0000042   0.0001056
   17  -0.0000119   0.0002006   0.0000039   0.0000186   0.0001176   0.0000264
   18  -0.0002671  -0.0000073   0.0001269   0.0001611  -0.0000013   0.0000795
   19  -0.0003947  -0.0000177   0.0006673  -0.0000645   0.0000086  -0.0002531
   20   0.0000025   0.0000008   0.0000001  -0.0000000   0.0000005  -0.0000014
   21  -0.0000322  -0.0000003  -0.0000471  -0.0000102  -0.0000013   0.0000219
   22  -0.0005864  -0.0001002   0.0006576   0.0003192  -0.0001523  -0.0000925
   23   0.0002561  -0.0000930  -0.0008935  -0.0001975  -0.0001295   0.0003274
   24   0.0009541   0.0000500  -0.0002990   0.0000710  -0.0000449  -0.0000032
   25  -0.0001745  -0.0000004   0.0003092   0.0000573   0.0000296  -0.0001117
   26  -0.0000089   0.0000220  -0.0000031   0.0000096   0.0000026   0.0000002
   27   0.0000848   0.0000428   0.0001479   0.0000041  -0.0000066  -0.0001072
   28  -0.0009287   0.0003816   0.0031714   0.0004505   0.0005644  -0.0010282
   29  -0.0033264  -0.0008500   0.0009234  -0.0000667  -0.0001543  -0.0007252
   30  -0.0005287  -0.0013492  -0.0009771  -0.0010823   0.0004573  -0.0006664
   31   0.0005518   0.0011776   0.0001668  -0.0000937   0.0000359   0.0001348
   32   0.0009939  -0.0006754  -0.0008094  -0.0001518   0.0003781   0.0000516
   33  -0.0006525   0.0006613  -0.0002662  -0.0000338   0.0000035   0.0003458
   34  -0.1764067   0.0041433  -0.1219691   0.0053543  -0.0007223   0.0202320
   35   0.0021825  -0.0658506   0.0058707   0.0001497   0.0042340   0.0014792
   36  -0.0600730   0.0058807  -0.2283245  -0.0037703   0.0014679  -0.0382562
   37   0.6147379  -0.0005829   0.0530683  -0.0632307  -0.0018992   0.0443962
   38  -0.0005829   0.1270069  -0.0139133  -0.0019400  -0.0237291   0.0036990
   39   0.0530683  -0.0139133   0.5162460   0.0455790   0.0037014  -0.1294871
   40  -0.0632307  -0.0019400   0.0455790   0.0798334   0.0031065  -0.0743839
   41  -0.0018992  -0.0237291   0.0037014   0.0031065   0.0121340  -0.0061398
   42   0.0443962   0.0036990  -0.1294871  -0.0743839  -0.0061398   0.1879446
   43  -0.3223562  -0.0014993   0.0233261  -0.0187770  -0.0005644   0.0138236
   44   0.0006646  -0.0619405   0.0018056  -0.0014020   0.0044258   0.0008368
   45  -0.0423121   0.0015065  -0.1108708   0.0385640   0.0009069  -0.0188949
   46  -0.0123821   0.0008977  -0.0264060   0.0008015   0.0000345  -0.0004883
   47  -0.0001777   0.0029481  -0.0001562  -0.0000296  -0.0026356  -0.0001149
   48   0.0033643  -0.0000209   0.0036311   0.0009274  -0.0001322   0.0010217
   49  -0.0269876  -0.0011967   0.0287551  -0.0019579   0.0000071  -0.0008239
   50  -0.0034193   0.0070945  -0.0007623   0.0001693   0.0048026   0.0000312
   51   0.0915646  -0.0005354   0.0299690  -0.0048372   0.0000193   0.0034998
   52   0.0037362  -0.0000887   0.0019734  -0.0014211  -0.0000423   0.0011859
   53   0.0000871   0.0048210   0.0003076  -0.0000479   0.0000128   0.0000255
   54  -0.0020781   0.0002899  -0.0032890   0.0009693   0.0000177  -0.0004518
   55  -0.0554659   0.0009906  -0.0313081   0.0009607  -0.0000310   0.0015470
   56   0.0009896  -0.0053882   0.0003232  -0.0000786  -0.0006552   0.0000383
   57  -0.0311587   0.0003176  -0.0158561   0.0021452   0.0000440  -0.0016364
   58  -0.0010415   0.0000302  -0.0008543   0.0001425   0.0000011   0.0000875
   59   0.0000259  -0.0007124  -0.0000405   0.0000001  -0.0005835  -0.0000222
   60  -0.0009709  -0.0000390   0.0002554   0.0001080  -0.0000231   0.0000489
   61   0.0653539  -0.0008110   0.0260173  -0.0015615   0.0002296  -0.0073065
   62   0.0013985   0.0098592   0.0027516  -0.0000029   0.0039540   0.0001713
   63  -0.0325589   0.0025260  -0.0629092  -0.0007486   0.0001984  -0.0008402
   64  -0.0005982  -0.0000928   0.0022679   0.0000940  -0.0000450   0.0012852
   65  -0.0001372   0.0059653   0.0002844   0.0000036   0.0001386   0.0000600
   66   0.0029841   0.0003103  -0.0021732  -0.0001300   0.0000530  -0.0013881
           43          44          45          46          47          48
    1   0.0011019   0.0001137  -0.0020369  -0.0002054  -0.0000144   0.0001999
    2   0.0000688   0.0055579   0.0003312   0.0000380   0.0002874  -0.0000024
    3  -0.0024187   0.0003495  -0.0041608  -0.0011860  -0.0000100   0.0003196
    4  -0.0006287   0.0009390  -0.0001393  -0.0001740   0.0000854   0.0000202
    5   0.0005998  -0.0003533   0.0008987   0.0003052   0.0001664  -0.0000039
    6   0.0001764  -0.0000316  -0.0000631   0.0000148  -0.0000954   0.0000126
    7   0.0002914   0.0000733   0.0002016   0.0000595   0.0000164  -0.0000123
    8  -0.0000480   0.0000402  -0.0003687  -0.0001115  -0.0001324   0.0000004
    9   0.0002108   0.0000739  -0.0001501  -0.0000311   0.0000292   0.0000053
   10  -0.0000591   0.0000373  -0.0000751  -0.0000429  -0.0000045  -0.0000072
   11  -0.0000581   0.0002878   0.0000100  -0.0000443  -0.0000112  -0.0000119
   12   0.0000533  -0.0000472   0.0002646   0.0000688  -0.0000127  -0.0000323
   13  -0.0000406   0.0000728  -0.0000431  -0.0000240   0.0000005  -0.0000001
   14  -0.0000021  -0.0000223  -0.0000165  -0.0000007   0.0000019   0.0000025
   15  -0.0000065  -0.0000224  -0.0000092  -0.0000001   0.0000060   0.0000033
   16   0.0002547   0.0000021   0.0000063   0.0000396   0.0000012  -0.0000007
   17   0.0000041   0.0000213   0.0000018   0.0000005  -0.0000112  -0.0000013
   18   0.0000186   0.0000134  -0.0000660  -0.0000212  -0.0000018  -0.0000001
   19  -0.0002231   0.0000059  -0.0001873  -0.0000665  -0.0000016   0.0000184
   20   0.0000008  -0.0000089   0.0000004   0.0000002  -0.0000047  -0.0000003
   21  -0.0000043   0.0000020  -0.0000016  -0.0000020  -0.0000003   0.0000015
   22  -0.0000715  -0.0000328  -0.0000710  -0.0000431   0.0000019  -0.0000048
   23   0.0000512   0.0003028   0.0000002   0.0000422  -0.0000126   0.0000130
   24   0.0000544   0.0000018   0.0002734   0.0000707   0.0000183  -0.0000312
   25  -0.0000404  -0.0000722  -0.0000478  -0.0000241  -0.0000011  -0.0000001
   26   0.0000005  -0.0000251   0.0000163   0.0000007   0.0000023  -0.0000024
   27  -0.0000050   0.0000249  -0.0000059   0.0000003  -0.0000059   0.0000024
   28  -0.0006023  -0.0009436  -0.0002320  -0.0001814  -0.0000857   0.0000124
   29  -0.0005893  -0.0002852  -0.0008966  -0.0003036   0.0001555   0.0000147
   30   0.0001160   0.0000213  -0.0000973  -0.0000015   0.0000972   0.0000188
   31   0.0002258  -0.0001029   0.0002152   0.0000579  -0.0000147  -0.0000132
   32   0.0000989   0.0000174   0.0003345   0.0001122  -0.0001332  -0.0000106
   33   0.0002320  -0.0000533  -0.0001440  -0.0000288  -0.0000346   0.0000028
   34  -0.0283178   0.0007113  -0.0227213  -0.0047141  -0.0000640   0.0012003
   35   0.0023592   0.0094456  -0.0009673  -0.0000843   0.0054443   0.0001565
   36  -0.0694534  -0.0011475   0.0362785   0.0016090   0.0001609   0.0012039
   37  -0.3223562   0.0006646  -0.0423121  -0.0123821  -0.0001777   0.0033643
   38  -0.0014993  -0.0619405   0.0015065   0.0008977   0.0029481  -0.0000209
   39   0.0233261   0.0018056  -0.1108708  -0.0264060  -0.0001562   0.0036311
   40  -0.0187770  -0.0014020   0.0385640   0.0008015  -0.0000296   0.0009274
   41  -0.0005644   0.0044258   0.0009069   0.0000345  -0.0026356  -0.0001322
   42   0.0138236   0.0008368  -0.0188949  -0.0004883  -0.0001149   0.0010217
   43   0.6779555   0.0004229   0.0457575  -0.1359579   0.0043441  -0.1315339
   44   0.0004229   0.1252687  -0.0219798   0.0043314  -0.0340257   0.0077481
   45   0.0457575  -0.0219798   0.7316532  -0.1312558   0.0077389  -0.2644632
   46  -0.1359579   0.0043314  -0.1312558   0.1431225  -0.0045232   0.1386405
   47   0.0043441  -0.0340257   0.0077389  -0.0045232   0.0234417  -0.0085619
   48  -0.1315339   0.0077481  -0.2644632   0.1386405  -0.0085619   0.2787915
   49  -0.1455126  -0.0044542   0.1104680   0.0099473   0.0006002  -0.0159963
   50  -0.0022442  -0.0630741   0.0091971  -0.0004671   0.0029105   0.0006740
   51   0.0458356   0.0088725  -0.2952514   0.0138617   0.0008064  -0.0180674
   52  -0.0372708  -0.0003370   0.0033098   0.0009462   0.0000340  -0.0005338
   53  -0.0012661   0.0045170   0.0001107  -0.0000324  -0.0027117  -0.0001589
   54   0.0287089   0.0002564   0.0016911   0.0004938  -0.0001706   0.0010295
   55   0.0600907   0.0010815  -0.0256126  -0.0011876  -0.0001583   0.0036406
   56  -0.0005549   0.0096836   0.0022752  -0.0001477   0.0055419   0.0003233
   57   0.0189174   0.0023684  -0.0535620   0.0031762   0.0003266  -0.0028849
   58  -0.0015769   0.0000815  -0.0032176   0.0006049   0.0000279  -0.0007557
   59   0.0001159   0.0054266   0.0002738  -0.0000230   0.0002976   0.0000350
   60  -0.0037886   0.0002821  -0.0026067   0.0006928   0.0000403  -0.0007697
   61  -0.0478814  -0.0011636   0.0286419  -0.0006061  -0.0000396   0.0008973
   62  -0.0012396  -0.0042390   0.0006783  -0.0000300  -0.0011458  -0.0000471
   63   0.0292440   0.0006668  -0.0199398   0.0008515  -0.0000458   0.0002240
   64  -0.0006061  -0.0000273   0.0007926   0.0000300   0.0000029  -0.0000632
   65   0.0000006  -0.0010209  -0.0000490   0.0000050  -0.0003736  -0.0000135
   66   0.0007370  -0.0000432   0.0001200  -0.0000592  -0.0000135  -0.0000190
           49          50          51          52          53          54
    1  -0.0009581   0.0000068  -0.0006422   0.0013376   0.0000061  -0.0000162
    2   0.0000004  -0.0008211   0.0000300   0.0000108  -0.0005251  -0.0000305
    3   0.0000179   0.0000408  -0.0017702   0.0000865  -0.0000315   0.0002543
    4   0.0002859  -0.0002527   0.0000449  -0.0004062  -0.0000473   0.0000098
    5  -0.0004337   0.0001737  -0.0000620   0.0006934  -0.0000241  -0.0000022
    6   0.0000544   0.0000335   0.0002442   0.0000033   0.0000246   0.0000060
    7   0.0000052   0.0001936  -0.0000738  -0.0000768  -0.0000185   0.0000063
    8   0.0000603   0.0000856   0.0000057  -0.0002426   0.0000200   0.0000034
    9  -0.0000208  -0.0000300   0.0001975  -0.0000019  -0.0000144  -0.0000008
   10   0.0002914   0.0000098   0.0000189  -0.0002464  -0.0000061   0.0000046
   11   0.0000112  -0.0000760   0.0000139  -0.0001869  -0.0000102   0.0000044
   12  -0.0000167   0.0000172   0.0000255  -0.0000001  -0.0000127  -0.0000115
   13   0.0000388  -0.0000244   0.0000097  -0.0000713  -0.0000053   0.0000006
   14  -0.0000017  -0.0000029   0.0000058   0.0000183   0.0000007  -0.0000011
   15  -0.0000071  -0.0000010  -0.0000221   0.0000070   0.0000015  -0.0000037
   16  -0.0007096  -0.0000038   0.0000102   0.0006411   0.0000037  -0.0000163
   17   0.0000024   0.0000170   0.0000062  -0.0000041  -0.0000073  -0.0000004
   18   0.0000102  -0.0000096   0.0000259  -0.0000139   0.0000022  -0.0000059
   19   0.0006133   0.0000031   0.0000083  -0.0005240  -0.0000024   0.0000104
   20  -0.0000032  -0.0000042  -0.0000007   0.0000030   0.0000015  -0.0000001
   21  -0.0000025   0.0000006  -0.0000013   0.0000044  -0.0000005   0.0000004
   22   0.0002929  -0.0000049   0.0000026  -0.0002439   0.0000030   0.0000063
   23  -0.0000093  -0.0000792  -0.0000247   0.0001937  -0.0000088  -0.0000057
   24  -0.0000164   0.0000002   0.0000329   0.0000025   0.0000130  -0.0000105
   25   0.0000387   0.0000249   0.0000112  -0.0000722   0.0000046   0.0000012
   26   0.0000018  -0.0000024  -0.0000078  -0.0000180   0.0000005   0.0000015
   27  -0.0000082   0.0000012  -0.0000233   0.0000063  -0.0000015  -0.0000037
   28   0.0002866   0.0002580   0.0001009  -0.0004213   0.0000424   0.0000145
   29   0.0004226   0.0001860   0.0000765  -0.0006982  -0.0000286   0.0000055
   30   0.0000986  -0.0000588   0.0002302  -0.0000293  -0.0000246   0.0000053
   31   0.0000033  -0.0001935  -0.0001665  -0.0000717   0.0000168   0.0000086
   32  -0.0000544   0.0000924   0.0000694   0.0002417   0.0000211  -0.0000078
   33  -0.0000270   0.0000286   0.0002195   0.0000086   0.0000140  -0.0000009
   34   0.0018853   0.0001536  -0.0034019  -0.0021274  -0.0000131   0.0002694
   35   0.0001979  -0.0059880   0.0024348  -0.0000604  -0.0007640  -0.0001008
   36  -0.0047298   0.0024957  -0.0741174   0.0007339  -0.0000974   0.0021832
   37  -0.0269876  -0.0034193   0.0915646   0.0037362   0.0000871  -0.0020781
   38  -0.0011967   0.0070945  -0.0005354  -0.0000887   0.0048210   0.0002899
   39   0.0287551  -0.0007623   0.0299690   0.0019734   0.0003076  -0.0032890
   40  -0.0019579   0.0001693  -0.0048372  -0.0014211  -0.0000479   0.0009693
   41   0.0000071   0.0048026   0.0000193  -0.0000423   0.0000128   0.0000177
   42  -0.0008239   0.0000312   0.0034998   0.0011859   0.0000255  -0.0004518
   43  -0.1455126  -0.0022442   0.0458356  -0.0372708  -0.0012661   0.0287089
   44  -0.0044542  -0.0630741   0.0088725  -0.0003370   0.0045170   0.0002564
   45   0.1104680   0.0091971  -0.2952514   0.0033098   0.0001107   0.0016911
   46   0.0099473  -0.0004671   0.0138617   0.0009462  -0.0000324   0.0004938
   47   0.0006002   0.0029105   0.0008064   0.0000340  -0.0027117  -0.0001706
   48  -0.0159963   0.0006740  -0.0180674  -0.0005338  -0.0001589   0.0010295
   49   0.5014337   0.0015906   0.0039854  -0.1526880  -0.0008381   0.0042826
   50   0.0015906   0.1250822  -0.0195569  -0.0008344  -0.0230936   0.0007166
   51   0.0039854  -0.0195569   0.6512332   0.0039183   0.0007385  -0.0403998
   52  -0.1526880  -0.0008344   0.0039183   0.2256032   0.0013946  -0.0069766
   53  -0.0008381  -0.0230936   0.0007385   0.0013946   0.0113007  -0.0010023
   54   0.0042826   0.0007166  -0.0403998  -0.0069766  -0.0010023   0.0373624
   55  -0.1560087   0.0016565  -0.0542823  -0.0392640   0.0006920  -0.0256468
   56   0.0039976  -0.0646614   0.0076328  -0.0002833   0.0045519  -0.0001135
   57  -0.1187105   0.0074318  -0.2780928   0.0010878  -0.0000050   0.0045422
   58   0.0095394   0.0006291  -0.0162806   0.0010613   0.0000419  -0.0004160
   59  -0.0005277   0.0023128   0.0007154   0.0000140  -0.0025537  -0.0001639
   60   0.0149206   0.0008387  -0.0187881   0.0004913  -0.0001594   0.0008926
   61  -0.0357142   0.0028276  -0.0807922   0.0029632  -0.0000345   0.0011841
   62   0.0006919   0.0081557  -0.0014714   0.0002053   0.0044643   0.0003082
   63  -0.0230830  -0.0012903   0.0392529  -0.0055943   0.0002700  -0.0038813
   64  -0.0041227  -0.0000779   0.0010987  -0.0013840   0.0000194  -0.0008198
   65  -0.0000642   0.0068906   0.0002295  -0.0000129   0.0000158  -0.0000046
   66   0.0008461   0.0002028   0.0016070   0.0003310   0.0000005   0.0000920
           55          56          57          58          59          60
    1   0.0025069  -0.0000607   0.0022072  -0.0001610   0.0000066  -0.0000425
    2  -0.0001206   0.0066266   0.0004241  -0.0000474   0.0001198   0.0000023
    3   0.0025824   0.0003915  -0.0038677   0.0011164   0.0000131   0.0001067
    4  -0.0006668   0.0010353   0.0002884  -0.0001868   0.0000463  -0.0000002
    5   0.0007351  -0.0003340  -0.0005468   0.0003082   0.0001598  -0.0000495
    6  -0.0002009  -0.0003944  -0.0000041   0.0000066   0.0000329  -0.0000133
    7   0.0004016   0.0000445  -0.0001648   0.0000628   0.0000128   0.0000092
    8  -0.0000121   0.0000121   0.0002745  -0.0001161  -0.0001248   0.0000113
    9  -0.0002573   0.0001166  -0.0001810   0.0000185  -0.0000009   0.0000005
   10  -0.0001486   0.0000701  -0.0000406  -0.0000362  -0.0000058   0.0000104
   11  -0.0000772   0.0003191  -0.0000607  -0.0000306  -0.0000209   0.0000081
   12  -0.0000394   0.0001961   0.0002160  -0.0000733   0.0000197  -0.0000100
   13  -0.0000644   0.0000966   0.0000149  -0.0000226  -0.0000022   0.0000030
   14  -0.0000117  -0.0000247   0.0000087  -0.0000007   0.0000029  -0.0000022
   15   0.0000249   0.0000127   0.0000060   0.0000006  -0.0000053   0.0000025
   16   0.0002588  -0.0000028   0.0000896   0.0000615   0.0000015  -0.0000234
   17  -0.0000080   0.0000273  -0.0000009  -0.0000016  -0.0000027   0.0000002
   18  -0.0000152   0.0000053  -0.0000642   0.0000209   0.0000003   0.0000015
   19  -0.0002296  -0.0000070   0.0000533  -0.0000897  -0.0000021   0.0000121
   20   0.0000025  -0.0000004  -0.0000008   0.0000006  -0.0000055  -0.0000003
   21   0.0000035   0.0000015   0.0000007   0.0000032  -0.0000004  -0.0000004
   22  -0.0001395  -0.0000669  -0.0000383  -0.0000343   0.0000056   0.0000104
   23   0.0000878   0.0003177   0.0000846   0.0000338  -0.0000209  -0.0000102
   24  -0.0000424  -0.0002303   0.0001896  -0.0000708  -0.0000200  -0.0000124
   25  -0.0000647  -0.0000991   0.0000054  -0.0000223   0.0000021   0.0000033
   26   0.0000144  -0.0000229  -0.0000097   0.0000010   0.0000029   0.0000023
   27   0.0000283  -0.0000122   0.0000056   0.0000009   0.0000056   0.0000031
   28  -0.0007114  -0.0010632   0.0001611  -0.0001830  -0.0000480  -0.0000028
   29  -0.0007587  -0.0004344   0.0005117  -0.0003097   0.0001579   0.0000632
   30  -0.0002763   0.0003941   0.0000486  -0.0000067  -0.0000301  -0.0000112
   31   0.0005013  -0.0000037  -0.0001379   0.0000667  -0.0000157   0.0000088
   32  -0.0000506   0.0000489  -0.0003144   0.0001179  -0.0001234  -0.0000221
   33  -0.0002698  -0.0001199  -0.0002111   0.0000221  -0.0000029  -0.0000002
   34  -0.0227376  -0.0011992   0.0295378  -0.0047152  -0.0000108  -0.0008568
   35  -0.0028972   0.0082521  -0.0007640   0.0000041   0.0068696   0.0001895
   36   0.0780301  -0.0005612   0.0291198  -0.0007794   0.0001775   0.0018315
   37  -0.0554659   0.0009896  -0.0311587  -0.0010415   0.0000259  -0.0009709
   38   0.0009906  -0.0053882   0.0003176   0.0000302  -0.0007124  -0.0000390
   39  -0.0313081   0.0003232  -0.0158561  -0.0008543  -0.0000405   0.0002554
   40   0.0009607  -0.0000786   0.0021452   0.0001425   0.0000001   0.0001080
   41  -0.0000310  -0.0006552   0.0000440   0.0000011  -0.0005835  -0.0000231
   42   0.0015470   0.0000383  -0.0016364   0.0000875  -0.0000222   0.0000489
   43   0.0600907  -0.0005549   0.0189174  -0.0015769   0.0001159  -0.0037886
   44   0.0010815   0.0096836   0.0023684   0.0000815   0.0054266   0.0002821
   45  -0.0256126   0.0022752  -0.0535620  -0.0032176   0.0002738  -0.0026067
   46  -0.0011876  -0.0001477   0.0031762   0.0006049  -0.0000230   0.0006928
   47  -0.0001583   0.0055419   0.0003266   0.0000279   0.0002976   0.0000403
   48   0.0036406   0.0003233  -0.0028849  -0.0007557   0.0000350  -0.0007697
   49  -0.1560087   0.0039976  -0.1187105   0.0095394  -0.0005277   0.0149206
   50   0.0016565  -0.0646614   0.0074318   0.0006291   0.0023128   0.0008387
   51  -0.0542823   0.0076328  -0.2780928  -0.0162806   0.0007154  -0.0187881
   52  -0.0392640  -0.0002833   0.0010878   0.0010613   0.0000140   0.0004913
   53   0.0006920   0.0045519  -0.0000050   0.0000419  -0.0025537  -0.0001594
   54  -0.0256468  -0.0001135   0.0045422  -0.0004160  -0.0001639   0.0008926
   55   0.6801632   0.0037893  -0.0443348  -0.1183928  -0.0046712   0.1169405
   56   0.0037893   0.1281387  -0.0222787  -0.0047742  -0.0347175   0.0096158
   57  -0.0443348  -0.0222787   0.7258731   0.1193387   0.0096174  -0.2808149
   58  -0.1183928  -0.0047742   0.1193387   0.1236993   0.0050582  -0.1260305
   59  -0.0046712  -0.0347175   0.0096174   0.0050582   0.0245997  -0.0105351
   60   0.1169405   0.0096158  -0.2808149  -0.1260305  -0.0105351   0.2955783
   61  -0.3375172  -0.0026734   0.0450283  -0.0097508   0.0000024  -0.0017512
   62  -0.0000341  -0.0613534   0.0026991  -0.0010779   0.0031640  -0.0000231
   63  -0.0235814   0.0024145  -0.1278686   0.0281412   0.0001276   0.0036383
   64  -0.0122848   0.0009904  -0.0274654   0.0009746   0.0000151   0.0002568
   65  -0.0002190   0.0040716  -0.0001283   0.0000227  -0.0042482  -0.0001899
   66   0.0030719  -0.0000313   0.0050455  -0.0002716  -0.0001970   0.0006676
           61          62          63          64          65          66
    1  -0.0245570  -0.0004313   0.0083959   0.0008928   0.0000368  -0.0013972
    2  -0.0011260   0.0041086   0.0000085  -0.0000467  -0.0038563  -0.0001403
    3   0.0288652  -0.0000508   0.0037112   0.0004955  -0.0001485   0.0008738
    4  -0.0004441   0.0002517  -0.0022203   0.0001763  -0.0006705   0.0004007
    5   0.0032979  -0.0012416  -0.0005538  -0.0003714   0.0005756   0.0002316
    6   0.0008530  -0.0005095  -0.0003808   0.0000714   0.0001728   0.0000680
    7   0.0004025  -0.0012978  -0.0002057  -0.0001122   0.0001223   0.0000629
    8  -0.0010342  -0.0004127  -0.0003385   0.0001111  -0.0002087   0.0000466
    9   0.0007032   0.0002521   0.0000764   0.0001020   0.0000576  -0.0000535
   10  -0.0003895   0.0000148  -0.0001286  -0.0000395  -0.0001034  -0.0000081
   11  -0.0000159   0.0001444  -0.0001755  -0.0000013  -0.0002484   0.0001118
   12  -0.0010782  -0.0002881  -0.0001957  -0.0000367  -0.0000943  -0.0000641
   13  -0.0001272  -0.0000053  -0.0001021   0.0000063  -0.0000547   0.0000160
   14   0.0000023   0.0000163  -0.0000142  -0.0000042   0.0000048  -0.0000044
   15  -0.0001010   0.0000559   0.0000427   0.0000027   0.0000193  -0.0000047
   16   0.0003110   0.0000049   0.0001303  -0.0000882  -0.0000016   0.0001159
   17  -0.0000105   0.0000719  -0.0000014   0.0000049   0.0000039  -0.0000052
   18   0.0001625  -0.0000004   0.0000395   0.0000147   0.0000018  -0.0000249
   19  -0.0005287   0.0000182  -0.0003843   0.0000874   0.0000049  -0.0001268
   20   0.0000017   0.0000012   0.0000033  -0.0000006  -0.0000121  -0.0000001
   21   0.0000669   0.0000017  -0.0000044  -0.0000022  -0.0000014   0.0000104
   22  -0.0003748  -0.0000306  -0.0001329  -0.0000513   0.0000987   0.0000088
   23   0.0000290   0.0001155   0.0002010   0.0000009  -0.0002398  -0.0001298
   24  -0.0010469   0.0003035  -0.0001722  -0.0000452   0.0000957  -0.0000581
   25  -0.0001177   0.0000126  -0.0001014   0.0000053   0.0000562   0.0000206
   26   0.0000014   0.0000203   0.0000150   0.0000038   0.0000045   0.0000052
   27  -0.0001009  -0.0000628   0.0000413   0.0000042  -0.0000204  -0.0000052
   28  -0.0003441  -0.0000466  -0.0022326   0.0001801   0.0006949   0.0004505
   29  -0.0032499  -0.0013668   0.0004531   0.0003798   0.0006212  -0.0001632
   30   0.0007506   0.0005125  -0.0003359   0.0001191  -0.0001900   0.0000466
   31   0.0003172   0.0014012  -0.0000945  -0.0001331  -0.0001490   0.0000406
   32   0.0010868  -0.0005357   0.0003107  -0.0000981  -0.0001924  -0.0000693
   33   0.0007600  -0.0003386   0.0000743   0.0001189  -0.0000386  -0.0000549
   34  -0.1622275  -0.0043238   0.1112783   0.0101861   0.0005174  -0.0155083
   35  -0.0019178  -0.0626920   0.0078541  -0.0005366   0.0038274   0.0007999
   36   0.0443511   0.0077084  -0.2672568   0.0141562   0.0009002  -0.0187927
   37   0.0653539   0.0013985  -0.0325589  -0.0005982  -0.0001372   0.0029841
   38  -0.0008110   0.0098592   0.0025260  -0.0000928   0.0059653   0.0003103
   39   0.0260173   0.0027516  -0.0629092   0.0022679   0.0002844  -0.0021732
   40  -0.0015615  -0.0000029  -0.0007486   0.0000940   0.0000036  -0.0001300
   41   0.0002296   0.0039540   0.0001984  -0.0000450   0.0001386   0.0000530
   42  -0.0073065   0.0001713  -0.0008402   0.0012852   0.0000600  -0.0013881
   43  -0.0478814  -0.0012396   0.0292440  -0.0006061   0.0000006   0.0007370
   44  -0.0011636  -0.0042390   0.0006668  -0.0000273  -0.0010209  -0.0000432
   45   0.0286419   0.0006783  -0.0199398   0.0007926  -0.0000490   0.0001200
   46  -0.0006061  -0.0000300   0.0008515   0.0000300   0.0000050  -0.0000592
   47  -0.0000396  -0.0011458  -0.0000458   0.0000029  -0.0003736  -0.0000135
   48   0.0008973  -0.0000471   0.0002240  -0.0000632  -0.0000135  -0.0000190
   49  -0.0357142   0.0006919  -0.0230830  -0.0041227  -0.0000642   0.0008461
   50   0.0028276   0.0081557  -0.0012903  -0.0000779   0.0068906   0.0002028
   51  -0.0807922  -0.0014714   0.0392529   0.0010987   0.0002295   0.0016070
   52   0.0029632   0.0002053  -0.0055943  -0.0013840  -0.0000129   0.0003310
   53  -0.0000345   0.0044643   0.0002700   0.0000194   0.0000158   0.0000005
   54   0.0011841   0.0003082  -0.0038813  -0.0008198  -0.0000046   0.0000920
   55  -0.3375172  -0.0000341  -0.0235814  -0.0122848  -0.0002190   0.0030719
   56  -0.0026734  -0.0613534   0.0024145   0.0009904   0.0040716  -0.0000313
   57   0.0450283   0.0026991  -0.1278686  -0.0274654  -0.0001283   0.0050455
   58  -0.0097508  -0.0010779   0.0281412   0.0009746   0.0000227  -0.0002716
   59   0.0000024   0.0031640   0.0001276   0.0000151  -0.0042482  -0.0001970
   60  -0.0017512  -0.0000231   0.0036383   0.0002568  -0.0001899   0.0006676
   61   0.6896154   0.0001072   0.0401066  -0.1368194   0.0044906  -0.1262112
   62   0.0001072   0.1358443  -0.0204361   0.0044149  -0.0369329   0.0077855
   63   0.0401066  -0.0204361   0.6954399  -0.1269798   0.0078067  -0.2587597
   64  -0.1368194   0.0044149  -0.1269798   0.1436069  -0.0046412   0.1346263
   65   0.0044906  -0.0369329   0.0078067  -0.0046412   0.0252141  -0.0087497
   66  -0.1262112   0.0077855  -0.2587597   0.1346263  -0.0087497   0.2728670
 **********************************************************************
 **                                                                  **
 **                       VIBRATIONAL ANALYSIS                       **
 **                       --------------------                       **
 **                                                                  **
 **        VIBRATIONAL FREQUENCIES (CM**-1) AND NORMAL MODES         **
 **     FORCE CONSTANTS (mDYN/ANGSTROM) AND REDUCED MASSES (AMU)     **
 **                  INFRARED INTENSITIES (KM/MOL)                   **
 **                                                                  **
 **********************************************************************


 Mode:                 1                      2                      3
 Frequency:        27.09                  35.24                  39.83
 Force Cnst:      0.0065                 0.0174                 0.0151
 Red. Mass:      15.0887                23.7669                16.1278
 IR Active:          YES                    YES                    YES
 IR Intens:        0.062                  0.018                  0.020
 Raman Active:       YES                    YES                    YES
               X      Y      Z        X      Y      Z        X      Y      Z
 C          0.001 -0.015 -0.013    0.020 -0.009 -0.196   -0.001 -0.164  0.008
 C          0.014 -0.022 -0.122    0.013 -0.005 -0.141   -0.089 -0.106 -0.016
 Cl         0.028 -0.012 -0.264   -0.001 -0.008 -0.274   -0.210 -0.171 -0.032
 C          0.014 -0.039 -0.115    0.016  0.002  0.043   -0.092  0.002 -0.025
 H          0.024 -0.044 -0.199    0.009  0.005  0.119   -0.164  0.044 -0.046
 C          0.002 -0.050  0.008    0.027  0.005  0.159   -0.001  0.052 -0.008
 Cl         0.002 -0.073  0.027    0.033  0.011  0.519   -0.000  0.196 -0.027
 C         -0.010 -0.044  0.118    0.034  0.003  0.024    0.091  0.000  0.023
 H         -0.020 -0.052  0.210    0.042  0.005  0.087    0.163  0.041  0.036
 C         -0.011 -0.027  0.104    0.030 -0.004 -0.159    0.088 -0.108  0.029
 Cl        -0.023 -0.023  0.234    0.040 -0.007 -0.313    0.208 -0.175  0.060
 C          0.002 -0.007 -0.009    0.021 -0.016 -0.133   -0.001 -0.215  0.001
 C         -0.005  0.164  0.001   -0.081 -0.017 -0.063    0.006 -0.043  0.003
 Cl        -0.018  0.434  0.005   -0.221 -0.029 -0.132    0.014  0.031  0.010
 C         -0.005  0.128  0.008   -0.079 -0.002  0.065    0.005  0.117 -0.001
 H         -0.011  0.259  0.016   -0.161  0.001  0.117    0.011  0.285  0.001
 C          0.002 -0.084  0.003    0.031  0.012  0.122   -0.003  0.090 -0.006
 Cl         0.003 -0.154  0.010    0.037  0.044  0.292   -0.005  0.408 -0.007
 C          0.009 -0.246 -0.006    0.136  0.006  0.057   -0.010 -0.147 -0.010
 H          0.015 -0.406 -0.009    0.223  0.016  0.104   -0.016 -0.182 -0.014
 C          0.008 -0.207 -0.013    0.129 -0.008 -0.071   -0.009 -0.297 -0.006
 H          0.014 -0.342 -0.021    0.213 -0.009 -0.124   -0.015 -0.445 -0.008
 TransDip   0.000 -0.008 -0.000    0.004  0.000  0.002   -0.000 -0.005 -0.000

 Mode:                 4                      5                      6
 Frequency:       100.99                 133.88                 150.81
 Force Cnst:      0.1283                 0.0806                 0.2244
 Red. Mass:      21.3424                 7.6313                16.7479
 IR Active:          YES                    YES                    YES
 IR Intens:        0.041                  0.600                  0.147
 Raman Active:       YES                    YES                    YES
               X      Y      Z        X      Y      Z        X      Y      Z
 C          0.023  0.005 -0.233    0.000 -0.089 -0.003    0.002  0.002 -0.134
 C          0.035 -0.002 -0.066   -0.018 -0.081  0.005   -0.060  0.019 -0.204
 Cl         0.065  0.003  0.372   -0.105 -0.132 -0.001   -0.230 -0.080  0.106
 C          0.037 -0.003 -0.019   -0.022 -0.038  0.008   -0.068  0.028 -0.320
 H          0.036 -0.004  0.096   -0.044 -0.026  0.013   -0.048  0.015 -0.278
 C          0.041  0.000 -0.044    0.000 -0.026 -0.001   -0.092  0.006 -0.290
 Cl         0.043 -0.002  0.045    0.000  0.018  0.001   -0.089 -0.003  0.187
 C          0.037  0.003 -0.020    0.023 -0.038 -0.011   -0.068 -0.014 -0.322
 H          0.035 -0.001  0.094    0.045 -0.026 -0.016   -0.047 -0.004 -0.279
 C          0.035  0.004 -0.068    0.018 -0.081 -0.010   -0.060 -0.011 -0.205
 Cl         0.064 -0.019  0.364    0.101 -0.131 -0.004   -0.229  0.077  0.112
 C          0.016  0.006 -0.278    0.001  0.021 -0.000    0.051  0.002 -0.024
 C         -0.073  0.001 -0.229    0.001  0.026 -0.000    0.094  0.008 -0.034
 Cl        -0.288  0.008 -0.347   -0.001  0.123  0.002    0.284 -0.004  0.053
 C         -0.076 -0.003 -0.112    0.001  0.041  0.001    0.098  0.012 -0.038
 H         -0.143 -0.006 -0.070    0.001 -0.057 -0.003    0.072  0.016 -0.022
 C          0.010  0.000 -0.070    0.001  0.167  0.005    0.141  0.003 -0.008
 Cl         0.017  0.001  0.088    0.003 -0.125 -0.005    0.158 -0.004  0.105
 C          0.098  0.005 -0.126   -0.000  0.422  0.015    0.132 -0.006 -0.004
 H          0.173  0.008 -0.086   -0.001  0.613  0.022    0.117 -0.014 -0.013
 C          0.086  0.008 -0.237    0.000  0.313  0.010    0.120 -0.006 -0.004
 H          0.152  0.012 -0.278   -0.000  0.440  0.015    0.149 -0.012 -0.023
 TransDip   0.006 -0.000 -0.001    0.000  0.025  0.001    0.002  0.000 -0.012

 Mode:                 7                      8                      9
 Frequency:       159.56                 173.28                 190.70
 Force Cnst:      0.1910                 0.1152                 0.5027
 Red. Mass:      12.7354                 6.5121                23.4595
 IR Active:          YES                    YES                    YES
 IR Intens:        0.080                  0.002                  0.082
 Raman Active:       YES                    YES                    YES
               X      Y      Z        X      Y      Z        X      Y      Z
 C          0.023  0.001  0.009   -0.001 -0.013 -0.001   -0.001 -0.170 -0.005
 C         -0.022  0.009  0.165   -0.000 -0.012 -0.010    0.021 -0.196  0.002
 Cl        -0.175 -0.069 -0.051   -0.005 -0.016  0.004    0.349 -0.063 -0.012
 C         -0.023  0.010  0.342   -0.003 -0.006 -0.012   -0.021 -0.239  0.011
 H         -0.007  0.002  0.344   -0.006 -0.005 -0.021   -0.009 -0.249  0.019
 C         -0.041 -0.006  0.308    0.000 -0.004  0.005   -0.002 -0.192 -0.000
 Cl        -0.052  0.000 -0.187    0.000  0.022 -0.002    0.002  0.561  0.010
 C         -0.024 -0.023  0.340    0.003 -0.007  0.023    0.018 -0.239 -0.014
 H         -0.009 -0.015  0.342    0.005 -0.006  0.033    0.007 -0.248 -0.022
 C         -0.022 -0.014  0.164    0.000 -0.012  0.013   -0.024 -0.196 -0.009
 Cl        -0.170  0.072 -0.048    0.007 -0.017 -0.005   -0.353 -0.060  0.008
 C          0.055  0.003 -0.129   -0.001  0.050 -0.001   -0.000 -0.095 -0.005
 C          0.068  0.001 -0.131   -0.002  0.257  0.007    0.001 -0.049 -0.004
 Cl         0.080  0.007 -0.142   -0.002 -0.158 -0.008    0.003  0.031 -0.000
 C          0.065 -0.004 -0.080   -0.003  0.492  0.017    0.000 -0.021 -0.003
 H          0.020 -0.006 -0.052   -0.004  0.652  0.023    0.000 -0.023 -0.002
 C          0.125 -0.003 -0.043   -0.001  0.228  0.008    0.000  0.024 -0.000
 Cl         0.147 -0.002  0.148    0.001 -0.122 -0.004    0.001 -0.018  0.003
 C          0.142 -0.001 -0.059    0.001 -0.051 -0.003    0.000  0.083  0.002
 H          0.156  0.001 -0.053    0.002 -0.288 -0.012   -0.000  0.158  0.004
 C          0.120  0.002 -0.104    0.001 -0.079 -0.005    0.000  0.004 -0.001
 H          0.170  0.005 -0.136    0.002 -0.273 -0.013   -0.000  0.014 -0.001
 TransDip   0.005 -0.000  0.007   -0.000 -0.001  0.000   -0.000 -0.009 -0.000

 Mode:                10                     11                     12
 Frequency:       201.72                 203.81                 241.39
 Force Cnst:      0.1136                 0.4829                 0.6687
 Red. Mass:       4.7379                19.7320                19.4788
 IR Active:          YES                    YES                    YES
 IR Intens:        0.001                  0.374                  0.044
 Raman Active:       YES                    YES                    YES
               X      Y      Z        X      Y      Z        X      Y      Z
 C         -0.003 -0.002 -0.002   -0.123  0.002 -0.086    0.071  0.000 -0.011
 C         -0.005  0.002 -0.158   -0.092  0.007 -0.005    0.149 -0.062 -0.009
 Cl         0.007  0.001  0.091    0.189  0.178  0.001   -0.103 -0.249 -0.001
 C         -0.009  0.005 -0.343   -0.099 -0.015  0.070    0.184 -0.023 -0.012
 H         -0.012  0.010 -0.587   -0.096 -0.018  0.123    0.120  0.016 -0.010
 C         -0.003 -0.002  0.000   -0.105  0.000  0.036    0.267 -0.000 -0.012
 Cl        -0.003  0.004 -0.000   -0.134 -0.001 -0.017    0.364 -0.002 -0.004
 C          0.003 -0.009  0.345   -0.099  0.016  0.008    0.184  0.023 -0.006
 H          0.007 -0.014  0.590   -0.097  0.018  0.016    0.120 -0.016 -0.001
 C         -0.000 -0.005  0.157   -0.092 -0.005 -0.034    0.149  0.063 -0.005
 Cl         0.001 -0.003 -0.091    0.192 -0.181  0.011   -0.101  0.252  0.009
 C         -0.003 -0.002 -0.003   -0.128  0.004 -0.142   -0.031  0.000 -0.041
 C         -0.002 -0.007 -0.004   -0.089  0.006 -0.166   -0.086  0.002 -0.027
 Cl         0.008  0.006  0.001    0.362  0.003  0.030    0.093 -0.001  0.056
 C         -0.002 -0.021 -0.005   -0.131  0.007 -0.222   -0.137  0.006 -0.109
 H         -0.002 -0.035 -0.006   -0.114  0.009 -0.236   -0.047  0.011 -0.168
 C         -0.002 -0.005 -0.004   -0.128  0.006 -0.180   -0.234  0.006 -0.133
 Cl        -0.002  0.002  0.008   -0.139 -0.014  0.358   -0.306 -0.008  0.167
 C         -0.002  0.014 -0.004   -0.109  0.009 -0.199   -0.179  0.006 -0.164
 H         -0.003  0.031 -0.003   -0.129  0.011 -0.210   -0.167  0.006 -0.156
 C         -0.002  0.007 -0.003   -0.126  0.006 -0.157   -0.161  0.003 -0.101
 H         -0.003  0.015 -0.002   -0.143  0.006 -0.147   -0.259 -0.000 -0.039
 TransDip  -0.001  0.000 -0.001   -0.015  0.001 -0.013   -0.002  0.000 -0.006

 Mode:                13                     14                     15
 Frequency:       331.52                 337.49                 372.35
 Force Cnst:      0.5586                 0.4859                 2.6772
 Red. Mass:       8.6269                 7.2404                32.7745
 IR Active:          YES                    YES                    YES
 IR Intens:        0.174                  0.142                  0.039
 Raman Active:       YES                    YES                    YES
               X      Y      Z        X      Y      Z        X      Y      Z
 C          0.015 -0.001  0.435   -0.002  0.075 -0.039    0.001  0.000  0.002
 C          0.016 -0.000  0.238    0.087  0.002 -0.027   -0.064  0.160  0.005
 Cl        -0.004 -0.008 -0.029   -0.021 -0.105  0.002   -0.271  0.494  0.013
 C          0.007  0.003 -0.135    0.074 -0.018  0.010    0.025  0.038  0.002
 H          0.014  0.001 -0.308    0.114 -0.042  0.024    0.045  0.034  0.004
 C         -0.009 -0.002 -0.208    0.001 -0.050  0.019    0.152  0.000 -0.001
 Cl        -0.010  0.005  0.052    0.002  0.052 -0.004    0.520 -0.003 -0.009
 C         -0.010 -0.003 -0.135   -0.074 -0.016  0.014    0.025 -0.036 -0.001
 H         -0.012  0.001 -0.308   -0.116 -0.041  0.031    0.045 -0.032 -0.002
 C         -0.004 -0.009  0.240   -0.089  0.005 -0.019   -0.065 -0.158 -0.001
 Cl         0.001 -0.015 -0.030    0.022 -0.104 -0.001   -0.277 -0.493 -0.007
 C          0.014  0.040  0.135   -0.002  0.376 -0.001   -0.007  0.000  0.002
 C          0.146  0.026  0.004   -0.016  0.226  0.006   -0.001  0.001 -0.002
 Cl        -0.051  0.002 -0.180    0.005 -0.027  0.016    0.001 -0.000 -0.001
 C          0.128  0.004 -0.096   -0.013 -0.013  0.009   -0.000 -0.000 -0.001
 H          0.219  0.008 -0.153   -0.023 -0.011  0.015   -0.001 -0.001 -0.001
 C          0.016 -0.025 -0.151   -0.001 -0.276  0.005    0.001 -0.000 -0.001
 Cl         0.051  0.003  0.110   -0.007  0.061 -0.009    0.005  0.000  0.001
 C         -0.121 -0.028 -0.091    0.014 -0.260 -0.001   -0.003 -0.000  0.001
 H         -0.245 -0.053 -0.159    0.029 -0.478 -0.002   -0.006 -0.000 -0.001
 C         -0.140  0.032  0.060    0.014  0.312  0.004   -0.003 -0.000  0.004
 H         -0.235  0.048  0.120    0.024  0.484  0.004   -0.003 -0.000  0.004
 TransDip  -0.006  0.001 -0.012    0.001  0.012  0.001   -0.006  0.000 -0.001

 Mode:                16                     17                     18
 Frequency:       397.30                 432.68                 436.25
 Force Cnst:      1.0839                 1.1441                 0.8689
 Red. Mass:      11.6551                10.3727                 7.7486
 IR Active:          YES                    YES                    YES
 IR Intens:        4.919                 20.532                  3.433
 Raman Active:       YES                    YES                    YES
               X      Y      Z        X      Y      Z        X      Y      Z
 C         -0.072  0.002 -0.071   -0.285  0.002  0.021   -0.003  0.001  0.001
 C         -0.033 -0.026 -0.059   -0.160 -0.105  0.023    0.037 -0.010  0.000
 Cl         0.014 -0.020  0.004    0.052 -0.066 -0.004    0.123 -0.156 -0.005
 C         -0.024 -0.022  0.019   -0.136 -0.093 -0.005    0.026  0.321  0.007
 H         -0.056 -0.003  0.052   -0.267 -0.018 -0.009   -0.154  0.425  0.013
 C          0.016 -0.001  0.047    0.026 -0.006 -0.022    0.002  0.349  0.006
 Cl         0.054 -0.000 -0.009    0.198  0.000 -0.000    0.001 -0.045 -0.001
 C         -0.024  0.021  0.020   -0.136  0.083 -0.002   -0.026  0.323  0.007
 H         -0.056  0.001  0.053   -0.276  0.005 -0.008    0.153  0.424  0.005
 C         -0.033  0.029 -0.058   -0.160  0.107  0.028   -0.039 -0.007  0.001
 Cl         0.015  0.020  0.005    0.057  0.069 -0.001   -0.123 -0.153 -0.002
 C         -0.077 -0.000  0.031   -0.286  0.004 -0.024   -0.003  0.055  0.001
 C         -0.073 -0.002  0.051   -0.175  0.008 -0.118   -0.002  0.060  0.001
 Cl        -0.187 -0.010  0.278    0.104  0.004 -0.119    0.001 -0.005 -0.001
 C         -0.032  0.009 -0.286   -0.148 -0.007  0.061   -0.002 -0.075 -0.002
 H          0.104  0.014 -0.368   -0.374 -0.023  0.201   -0.003 -0.241 -0.007
 C          0.044  0.009 -0.326    0.030 -0.004  0.168   -0.000  0.064  0.004
 Cl         0.293 -0.000  0.058    0.195  0.002 -0.037    0.002 -0.006 -0.001
 C         -0.082  0.009 -0.284   -0.109 -0.006  0.233   -0.001  0.059  0.004
 H         -0.289  0.012 -0.398   -0.138 -0.007  0.217   -0.001  0.065  0.004
 C         -0.113  0.002 -0.015   -0.142 -0.008  0.075   -0.001 -0.111 -0.004
 H         -0.240  0.001  0.062    0.022 -0.012 -0.030    0.001 -0.289 -0.012
 TransDip  -0.056  0.002 -0.043   -0.144 -0.002  0.018   -0.001  0.059  0.001

 Mode:                19                     20                     21
 Frequency:       446.95                 479.38                 528.83
 Force Cnst:      0.4064                 1.0521                 1.1501
 Red. Mass:       3.4532                 7.7704                 6.9799
 IR Active:          YES                    YES                    YES
 IR Intens:        4.517                  2.938                  0.996
 Raman Active:       YES                    YES                    YES
               X      Y      Z        X      Y      Z        X      Y      Z
 C         -0.002 -0.079 -0.003    0.000  0.000 -0.107   -0.001 -0.196 -0.004
 C         -0.066 -0.040  0.003   -0.004  0.005 -0.289   -0.179 -0.119 -0.140
 Cl         0.033  0.007 -0.000   -0.000 -0.000  0.019    0.014  0.057  0.010
 C         -0.064  0.060 -0.001    0.000  0.000  0.023   -0.187 -0.019  0.051
 H         -0.148  0.109 -0.008    0.000  0.000  0.050   -0.324  0.057  0.208
 C          0.001  0.101  0.003    0.005 -0.005  0.294    0.000  0.084 -0.003
 Cl         0.001 -0.030 -0.001   -0.002  0.000 -0.032   -0.000 -0.039 -0.000
 C          0.063  0.061  0.004    0.004 -0.001  0.023    0.186 -0.018 -0.051
 H          0.145  0.107  0.014    0.006 -0.001  0.051    0.325  0.063 -0.202
 C          0.063 -0.039 -0.007   -0.001  0.005 -0.290    0.178 -0.127  0.144
 Cl        -0.032  0.008  0.001   -0.000  0.001  0.019   -0.013  0.057 -0.009
 C         -0.002 -0.164 -0.004    0.006 -0.003  0.250    0.000 -0.008 -0.003
 C          0.000 -0.193 -0.007    0.174  0.006  0.126   -0.002  0.418  0.014
 Cl         0.001  0.016 -0.002    0.014  0.004 -0.146   -0.000 -0.029 -0.000
 C         -0.001  0.174  0.007    0.175 -0.004  0.013   -0.001 -0.056 -0.002
 H         -0.003  0.576  0.022    0.292 -0.011 -0.059   -0.001 -0.232 -0.008
 C          0.001 -0.110 -0.003   -0.001  0.001 -0.071    0.002 -0.263 -0.009
 Cl         0.002  0.007  0.000    0.002 -0.001  0.046   -0.001  0.023  0.000
 C         -0.002 -0.119 -0.002   -0.193 -0.000  0.038    0.002  0.099  0.003
 H         -0.004 -0.120 -0.002   -0.374  0.002 -0.057    0.003  0.341  0.013
 C         -0.004  0.218  0.011   -0.173 -0.011  0.238    0.002 -0.010 -0.003
 H         -0.004  0.609  0.025   -0.308 -0.023  0.325    0.003 -0.068 -0.006
 TransDip  -0.002  0.068  0.003   -0.022 -0.003  0.050   -0.000 -0.032 -0.001

 Mode:                22                     23                     24
 Frequency:       535.06                 581.33                 593.06
 Force Cnst:      0.8950                 1.5743                 0.7514
 Red. Mass:       5.3060                 7.9064                 3.6261
 IR Active:          YES                    YES                    YES
 IR Intens:        0.371                  1.135                  8.148
 Raman Active:       YES                    YES                    YES
               X      Y      Z        X      Y      Z        X      Y      Z
 C          0.000 -0.053 -0.001    0.145  0.001 -0.017    0.004 -0.005  0.164
 C         -0.045 -0.043  0.399    0.206  0.059 -0.002    0.002  0.000 -0.008
 Cl         0.003  0.017 -0.028   -0.042  0.037  0.001   -0.000  0.001  0.009
 C         -0.054 -0.004 -0.124    0.229  0.071  0.007   -0.000  0.004 -0.151
 H         -0.101  0.026 -0.536    0.344  0.008  0.034   -0.007  0.013 -0.604
 C         -0.000  0.023 -0.003    0.096 -0.001 -0.028    0.009 -0.007  0.379
 Cl        -0.000 -0.010  0.000   -0.136  0.001  0.003   -0.003 -0.000 -0.015
 C          0.055 -0.010  0.125    0.225 -0.073  0.004    0.004  0.001 -0.151
 H          0.102  0.003  0.540    0.337 -0.013  0.031   -0.000  0.013 -0.602
 C          0.045 -0.028 -0.397    0.202 -0.058 -0.003    0.005 -0.002 -0.010
 Cl        -0.003  0.015  0.029   -0.042 -0.037 -0.001   -0.001 -0.001  0.009
 C         -0.000  0.012 -0.000   -0.079 -0.000 -0.046   -0.003  0.003 -0.057
 C         -0.001  0.117  0.004   -0.173  0.005 -0.048   -0.042  0.002 -0.045
 Cl        -0.000 -0.009 -0.000    0.044  0.001 -0.025   -0.001 -0.001  0.022
 C         -0.001 -0.017 -0.001   -0.193 -0.002  0.059   -0.048 -0.001 -0.001
 H         -0.001 -0.072 -0.002   -0.326 -0.005  0.141   -0.090 -0.003  0.025
 C          0.000 -0.068 -0.002   -0.124 -0.007  0.092   -0.004  0.000  0.024
 Cl         0.000  0.006  0.000    0.157  0.001 -0.008    0.005  0.000 -0.007
 C          0.000  0.026  0.001   -0.236 -0.004  0.107    0.040 -0.000 -0.008
 H          0.001  0.074  0.003   -0.216  0.000  0.118    0.101 -0.003  0.024
 C          0.000 -0.007 -0.001   -0.236  0.001 -0.060    0.027  0.003 -0.079
 H          0.001 -0.053 -0.003   -0.238  0.004 -0.058    0.068  0.003 -0.106
 TransDip  -0.001 -0.019 -0.000    0.013 -0.001  0.032    0.012  0.001 -0.091

 Mode:                25                     26                     27
 Frequency:       602.14                 687.90                 751.54
 Force Cnst:      0.7759                 2.0374                 2.1408
 Red. Mass:       3.6321                 7.3078                 6.4330
 IR Active:          YES                    YES                    YES
 IR Intens:       10.378                  1.856                  2.206
 Raman Active:       YES                    YES                    YES
               X      Y      Z        X      Y      Z        X      Y      Z
 C          0.000 -0.085 -0.003   -0.014  0.001 -0.036    0.001 -0.010  0.514
 C         -0.093 -0.070 -0.006    0.052 -0.007  0.042   -0.008  0.001 -0.287
 Cl         0.004  0.021  0.001   -0.011  0.010 -0.001   -0.000  0.000  0.009
 C         -0.106 -0.023  0.004    0.069  0.004 -0.018   -0.003 -0.007  0.101
 H         -0.184  0.021  0.016    0.080 -0.001 -0.086   -0.003 -0.011  0.464
 C          0.001  0.038 -0.002    0.058 -0.001  0.020    0.006  0.004 -0.095
 Cl        -0.001 -0.016 -0.000   -0.034  0.000  0.001   -0.003 -0.001 -0.003
 C          0.109 -0.024 -0.002    0.069 -0.004 -0.018    0.019 -0.006  0.101
 H          0.189  0.020 -0.004    0.080  0.003 -0.086    0.031 -0.010  0.459
 C          0.094 -0.072  0.003    0.052  0.006  0.043    0.008  0.006 -0.285
 Cl        -0.005  0.020 -0.000   -0.011 -0.010 -0.001   -0.002 -0.002  0.009
 C         -0.000  0.174  0.006   -0.104 -0.006  0.175   -0.014  0.049 -0.008
 C         -0.001 -0.071 -0.003   -0.237 -0.004  0.076   -0.059 -0.034 -0.054
 Cl         0.000  0.012  0.000    0.031  0.003 -0.075   -0.000  0.001  0.007
 C         -0.001 -0.108 -0.004   -0.276  0.009 -0.267   -0.085  0.014 -0.042
 H         -0.001 -0.442 -0.015   -0.314  0.010 -0.247   -0.152  0.091 -0.000
 C         -0.002  0.305  0.012    0.080  0.003 -0.087    0.013 -0.025  0.018
 Cl         0.001 -0.011 -0.000   -0.033  0.001 -0.018   -0.004  0.000 -0.007
 C         -0.000 -0.148 -0.006    0.192  0.003 -0.039    0.081  0.024 -0.022
 H          0.003 -0.693 -0.025   -0.078  0.006 -0.179    0.142  0.010  0.007
 C         -0.001  0.108  0.003    0.233 -0.014  0.401    0.056 -0.012 -0.054
 H          0.000 -0.128 -0.006    0.209 -0.018  0.421    0.106 -0.092 -0.090
 TransDip   0.001 -0.103 -0.003    0.017 -0.001  0.040    0.028  0.001  0.038

 Mode:                28                     29                     30
 Frequency:       755.18                 792.83                 800.96
 Force Cnst:      1.2017                 3.8651                 3.3287
 Red. Mass:       3.5765                10.4362                 8.8065
 IR Active:          YES                    YES                    YES
 IR Intens:        0.053                130.873                 87.856
 Raman Active:       YES                    YES                    YES
               X      Y      Z        X      Y      Z        X      Y      Z
 C         -0.000  0.009 -0.045   -0.185  0.003  0.003    0.002  0.323  0.006
 C         -0.049 -0.014  0.020    0.069 -0.145 -0.004   -0.216  0.357  0.011
 Cl         0.004 -0.003 -0.000   -0.032  0.036  0.001    0.051 -0.112 -0.003
 C         -0.068 -0.025 -0.008    0.123 -0.147 -0.007   -0.247 -0.123  0.001
 H         -0.106 -0.004 -0.025   -0.007 -0.072 -0.001   -0.116 -0.198 -0.003
 C         -0.000  0.014  0.008    0.309 -0.002 -0.004   -0.000 -0.031 -0.001
 Cl         0.000 -0.006  0.000   -0.096  0.000  0.002   -0.000 -0.017 -0.000
 C          0.067 -0.026 -0.010    0.128  0.144 -0.001    0.244 -0.124 -0.007
 H          0.105 -0.005 -0.053   -0.005  0.068  0.003    0.111 -0.200 -0.003
 C          0.049 -0.015  0.028    0.074  0.151  0.002    0.220  0.357  0.003
 Cl        -0.004 -0.003 -0.001   -0.033 -0.038 -0.000   -0.052 -0.111 -0.002
 C          0.001  0.319  0.012   -0.234  0.003 -0.098    0.002 -0.046 -0.001
 C          0.005 -0.230 -0.003    0.154  0.011 -0.319   -0.001  0.034  0.005
 Cl         0.000  0.006 -0.000   -0.056 -0.003  0.089    0.001 -0.002 -0.001
 C          0.007  0.075  0.007    0.226  0.008 -0.184   -0.001 -0.000  0.003
 H          0.011  0.576  0.021    0.040  0.002 -0.069    0.002 -0.095 -0.002
 C         -0.001 -0.156 -0.007    0.356  0.002 -0.032   -0.004  0.042  0.002
 Cl         0.001  0.002  0.001   -0.103 -0.001  0.015    0.001 -0.002 -0.000
 C         -0.008  0.148  0.007   -0.039 -0.009  0.280    0.000 -0.056 -0.005
 H         -0.012  0.019  0.000   -0.240 -0.014  0.174    0.001  0.306  0.009
 C         -0.005 -0.081  0.000   -0.054 -0.001  0.059    0.000 -0.037 -0.002
 H         -0.008 -0.639 -0.017    0.295  0.002 -0.161   -0.004  0.382  0.015
 TransDip  -0.005  0.003 -0.004    0.343  0.006 -0.130   -0.001  0.300  0.009

 Mode:                31                     32                     33
 Frequency:       833.53                 839.64                 866.98
 Force Cnst:      0.6168                 3.6409                 0.6479
 Red. Mass:       1.5068                 8.7654                 1.4630
 IR Active:          YES                    YES                    YES
 IR Intens:        7.875                 11.351                 27.228
 Raman Active:       YES                    YES                    YES
               X      Y      Z        X      Y      Z        X      Y      Z
 C         -0.001 -0.020 -0.001   -0.132 -0.001 -0.003    0.001 -0.000  0.004
 C          0.004 -0.044 -0.000    0.008 -0.206 -0.002    0.000  0.000  0.040
 Cl        -0.004  0.009  0.000   -0.031  0.042  0.001    0.000 -0.000 -0.003
 C         -0.001 -0.001  0.000    0.017 -0.293 -0.008   -0.002  0.004 -0.122
 H         -0.035  0.018 -0.001   -0.248 -0.145  0.015    0.013 -0.014  0.679
 C          0.002  0.009  0.000    0.388 -0.002 -0.005    0.000 -0.002  0.085
 Cl        -0.001 -0.000 -0.000   -0.090  0.001  0.001    0.000  0.000 -0.007
 C          0.002  0.003 -0.000    0.017  0.294  0.003   -0.002  0.002 -0.126
 H          0.033  0.019  0.003   -0.251  0.147  0.027    0.013 -0.015  0.705
 C         -0.004 -0.041 -0.001    0.008  0.203  0.007    0.000 -0.002  0.041
 Cl         0.003  0.008  0.000   -0.031 -0.041 -0.001    0.000  0.000 -0.003
 C          0.000  0.116  0.004    0.071 -0.006  0.053    0.000 -0.000  0.000
 C          0.000 -0.026 -0.000   -0.022 -0.006  0.205   -0.001  0.000 -0.002
 Cl         0.000  0.001 -0.000    0.027  0.002 -0.046   -0.000 -0.000  0.000
 C          0.000  0.004  0.001   -0.019 -0.008  0.202   -0.002 -0.000 -0.001
 H          0.000  0.038  0.002    0.175 -0.003  0.086   -0.004  0.002  0.000
 C         -0.001  0.058  0.002   -0.231 -0.003  0.018    0.001 -0.000  0.001
 Cl         0.000 -0.005 -0.000    0.049  0.001 -0.006   -0.000  0.000 -0.000
 C          0.001 -0.107 -0.004    0.084  0.012 -0.247    0.001  0.000  0.000
 H         -0.002  0.776  0.029    0.288 -0.015 -0.144    0.002 -0.001  0.001
 C          0.000 -0.109 -0.004    0.054  0.006 -0.078    0.000  0.000 -0.001
 H         -0.002  0.589  0.022   -0.146 -0.018  0.040    0.001 -0.001 -0.002
 TransDip   0.000  0.090  0.006    0.083 -0.007  0.069    0.006 -0.003  0.167

 Mode:                34                     35                     36
 Frequency:       879.22                 882.91                 968.21
 Force Cnst:      0.6224                 0.6846                 0.7506
 Red. Mass:       1.3665                 1.4905                 1.3591
 IR Active:          YES                    YES                    YES
 IR Intens:        0.031                 13.769                  0.166
 Raman Active:       YES                    YES                    YES
               X      Y      Z        X      Y      Z        X      Y      Z
 C         -0.000 -0.000  0.000    0.000  0.001  0.000    0.000  0.004 -0.000
 C          0.001 -0.001  0.041   -0.000  0.003  0.002   -0.000 -0.009  0.000
 Cl        -0.000  0.000 -0.003    0.000 -0.001 -0.000   -0.000  0.001 -0.000
 C         -0.002  0.003 -0.123    0.000  0.000 -0.005   -0.004 -0.002 -0.000
 H          0.012 -0.015  0.706    0.004 -0.002  0.029   -0.016  0.004  0.002
 C          0.000  0.000  0.001   -0.000 -0.001 -0.000    0.000  0.003  0.000
 Cl        -0.000  0.000 -0.000    0.000  0.000  0.000   -0.000 -0.000  0.000
 C          0.002 -0.002  0.119   -0.000 -0.000  0.005    0.003 -0.002  0.000
 H         -0.012  0.014 -0.683   -0.004 -0.001 -0.030    0.016  0.005 -0.002
 C         -0.001  0.001 -0.040    0.000  0.003 -0.002    0.000 -0.009 -0.001
 Cl         0.000 -0.000  0.003   -0.000 -0.001  0.000    0.000  0.001  0.000
 C          0.000 -0.000  0.000   -0.000 -0.017 -0.001    0.000  0.028  0.001
 C         -0.000 -0.002 -0.000   -0.000  0.069  0.002   -0.000  0.007  0.001
 Cl         0.000  0.000 -0.000   -0.000 -0.005 -0.000    0.000 -0.000 -0.000
 C         -0.000  0.007  0.000    0.001 -0.182 -0.007   -0.000 -0.015 -0.001
 H          0.000 -0.040 -0.001   -0.002  0.975  0.034   -0.000  0.076  0.002
 C         -0.000 -0.002 -0.000   -0.000  0.069  0.003    0.000 -0.013 -0.001
 Cl         0.000  0.000  0.000    0.000 -0.005 -0.000   -0.000  0.001  0.000
 C          0.000 -0.001 -0.000   -0.000 -0.014 -0.000   -0.001  0.115  0.005
 H          0.000  0.004  0.000    0.000  0.013  0.001    0.003 -0.642 -0.023
 C          0.000  0.000 -0.000   -0.000  0.021  0.001    0.000 -0.131 -0.005
 H         -0.000  0.004  0.000    0.001 -0.048 -0.002   -0.001  0.740  0.027
 TransDip   0.000 -0.005  0.003   -0.001  0.119  0.004    0.001 -0.013  0.001

 Mode:                37                     38                     39
 Frequency:      1015.92                1078.05                1112.31
 Force Cnst:      4.6186                 1.9457                 2.2609
 Red. Mass:       7.5951                 2.8415                 3.1015
 IR Active:          YES                    YES                    YES
 IR Intens:       27.348                 16.487                 66.622
 Raman Active:       YES                    YES                    YES
               X      Y      Z        X      Y      Z        X      Y      Z
 C          0.299 -0.001 -0.005   -0.092  0.000 -0.003   -0.002 -0.000 -0.015
 C         -0.036  0.095  0.002    0.015 -0.095 -0.001   -0.005  0.001  0.002
 Cl         0.001 -0.005 -0.000   -0.002  0.008  0.000    0.001 -0.000 -0.000
 C         -0.144 -0.256 -0.003    0.033  0.116  0.002    0.001  0.019  0.001
 H         -0.123 -0.280 -0.006   -0.184  0.246  0.010   -0.069  0.062  0.000
 C          0.082 -0.000 -0.002    0.007 -0.000 -0.000    0.026 -0.000 -0.001
 Cl        -0.002  0.000  0.000   -0.003  0.000  0.000   -0.003  0.000  0.000
 C         -0.141  0.257  0.008    0.032 -0.116 -0.003    0.000 -0.019  0.000
 H         -0.120  0.281  0.005   -0.189 -0.245 -0.000   -0.072 -0.062 -0.002
 C         -0.037 -0.094 -0.002    0.016  0.094  0.003   -0.004 -0.000  0.002
 Cl         0.001  0.004  0.000   -0.002 -0.008 -0.000    0.001  0.000 -0.000
 C          0.299  0.000 -0.004    0.001 -0.001  0.030    0.014 -0.002  0.057
 C         -0.037 -0.004  0.116   -0.050 -0.008  0.230   -0.066 -0.004  0.111
 Cl         0.001  0.000 -0.006    0.008  0.001 -0.024    0.008  0.001 -0.014
 C         -0.157  0.009 -0.263   -0.003  0.005 -0.122   -0.029 -0.003  0.060
 H         -0.125  0.008 -0.296    0.439  0.014 -0.397   -0.554 -0.015  0.405
 C          0.094  0.001 -0.004    0.023  0.001 -0.011    0.334  0.001  0.024
 Cl        -0.003 -0.000  0.000   -0.002 -0.000  0.000   -0.037 -0.000 -0.001
 C         -0.131 -0.011  0.274    0.011 -0.005  0.122    0.058  0.004 -0.112
 H         -0.117 -0.007  0.293    0.315 -0.008  0.284   -0.028  0.006 -0.183
 C         -0.045  0.004 -0.093   -0.035  0.005 -0.144   -0.135  0.004 -0.115
 H         -0.011 -0.003 -0.103    0.179  0.010 -0.286   -0.527 -0.005  0.115
 TransDip   0.156 -0.002  0.060    0.027 -0.005  0.127    0.250 -0.001  0.078

 Mode:                40                     41                     42
 Frequency:      1117.58                1145.08                1163.22
 Force Cnst:      1.3420                 4.4473                 1.1233
 Red. Mass:       1.8237                 5.7567                 1.4090
 IR Active:          YES                    YES                    YES
 IR Intens:       16.201                 13.179                  2.554
 Raman Active:       YES                    YES                    YES
               X      Y      Z        X      Y      Z        X      Y      Z
 C         -0.077  0.001 -0.001   -0.015  0.001  0.007   -0.014 -0.000 -0.015
 C         -0.025  0.093  0.002   -0.161  0.289  0.007   -0.018  0.030  0.003
 Cl         0.002 -0.009 -0.000    0.019 -0.031 -0.001    0.002 -0.003 -0.000
 C          0.041 -0.075 -0.002    0.006  0.099  0.002    0.005  0.007  0.001
 H          0.517 -0.351 -0.016   -0.317  0.315  0.011    0.012  0.006 -0.003
 C         -0.054  0.000  0.001    0.411 -0.002 -0.007    0.034 -0.000 -0.001
 Cl         0.005 -0.000 -0.000   -0.043  0.000  0.001   -0.004  0.000  0.000
 C          0.042  0.074  0.001    0.005 -0.099 -0.002    0.004 -0.007  0.000
 H          0.522  0.348 -0.002   -0.323 -0.314 -0.001    0.008 -0.008 -0.003
 C         -0.026 -0.093 -0.002   -0.163 -0.287 -0.005   -0.018 -0.029  0.002
 Cl         0.002  0.009  0.000    0.019  0.030  0.001    0.002  0.003 -0.000
 C         -0.105 -0.001  0.016   -0.066  0.001 -0.020   -0.007 -0.002  0.049
 C         -0.043 -0.004  0.096   -0.034 -0.001  0.031    0.071  0.003 -0.072
 Cl         0.005  0.000 -0.011    0.003  0.000 -0.004   -0.006 -0.000  0.007
 C          0.044 -0.000  0.007    0.042 -0.001  0.038   -0.021  0.002 -0.068
 H          0.261  0.005 -0.121    0.201  0.003 -0.056   -0.090  0.001 -0.036
 C          0.032  0.000 -0.005   -0.008  0.000 -0.011   -0.055 -0.001  0.016
 Cl        -0.005 -0.000  0.000    0.000 -0.000  0.001    0.005  0.000 -0.002
 C          0.040  0.000 -0.009   -0.007  0.001 -0.013    0.076 -0.000  0.011
 H          0.160 -0.001  0.050   -0.172  0.003 -0.099    0.731 -0.010  0.356
 C         -0.026  0.002 -0.054    0.028  0.000  0.004   -0.070 -0.001  0.011
 H          0.105  0.005 -0.144    0.265  0.005 -0.145   -0.474 -0.011  0.261
 TransDip  -0.111 -0.001  0.066    0.116 -0.001  0.011   -0.041  0.002 -0.031

 Mode:                43                     44                     45
 Frequency:      1208.40                1262.53                1283.51
 Force Cnst:      1.3285                 1.6340                11.0765
 Red. Mass:       1.5441                 1.7399                11.4117
 IR Active:          YES                    YES                    YES
 IR Intens:       16.308                  1.393                  5.779
 Raman Active:       YES                    YES                    YES
               X      Y      Z        X      Y      Z        X      Y      Z
 C          0.000  0.127  0.003    0.104 -0.002  0.011   -0.012  0.520  0.015
 C          0.106 -0.033 -0.002    0.050  0.010 -0.002   -0.288 -0.264 -0.004
 Cl        -0.005  0.004  0.000   -0.001  0.002  0.000   -0.005  0.003  0.000
 C         -0.038 -0.043 -0.000   -0.036 -0.030 -0.001    0.276 -0.182 -0.008
 H         -0.627  0.288  0.017   -0.202  0.060  0.006    0.117 -0.097 -0.003
 C          0.001 -0.021 -0.000   -0.024 -0.001  0.001    0.005  0.400  0.009
 Cl        -0.000 -0.001 -0.000    0.003 -0.000 -0.000   -0.000  0.001  0.000
 C          0.037 -0.044 -0.001   -0.034  0.031  0.001   -0.268 -0.189 -0.000
 H          0.628  0.281 -0.005   -0.205 -0.060  0.004   -0.058 -0.079  0.000
 C         -0.106 -0.032  0.001    0.048 -0.009 -0.003    0.270 -0.259 -0.008
 Cl         0.005  0.004  0.000   -0.001 -0.002  0.000    0.006  0.003 -0.000
 C          0.000 -0.029 -0.002   -0.084  0.003 -0.063    0.020 -0.049 -0.035
 C          0.000  0.004  0.000   -0.140  0.001 -0.037    0.005  0.008  0.007
 Cl         0.000 -0.000 -0.000    0.004  0.000 -0.001    0.000 -0.000  0.000
 C         -0.000  0.001  0.000    0.060 -0.001  0.043   -0.013  0.003  0.007
 H          0.000 -0.004 -0.001    0.700  0.014 -0.345    0.043 -0.007 -0.028
 C          0.000 -0.000 -0.000    0.049 -0.002  0.057    0.003 -0.001 -0.008
 Cl        -0.000  0.000 -0.000   -0.005 -0.000 -0.000   -0.000 -0.000 -0.000
 C          0.000  0.000  0.000    0.034  0.001 -0.022    0.008  0.002  0.013
 H          0.003 -0.001  0.001    0.010  0.001 -0.039   -0.047 -0.004 -0.015
 C         -0.001  0.007  0.001   -0.015 -0.001  0.027   -0.003  0.013  0.011
 H         -0.004 -0.030  0.002   -0.401 -0.010  0.268   -0.085 -0.069  0.061
 TransDip   0.001 -0.129 -0.003    0.016 -0.000  0.034    0.000 -0.077  0.001

 Mode:                46                     47                     48
 Frequency:      1290.85                1298.82                1396.50
 Force Cnst:      3.1726                 3.5746                 3.6291
 Red. Mass:       3.2315                 3.5965                 3.1584
 IR Active:          YES                    YES                    YES
 IR Intens:        0.503                  0.350                 56.675
 Raman Active:       YES                    YES                    YES
               X      Y      Z        X      Y      Z        X      Y      Z
 C          0.111  0.019 -0.033   -0.131 -0.003 -0.007   -0.001  0.112  0.003
 C          0.053  0.014  0.004   -0.079 -0.029  0.003    0.170 -0.082 -0.004
 Cl        -0.002  0.001 -0.000    0.002 -0.001 -0.000   -0.005  0.006  0.000
 C         -0.027 -0.046  0.001    0.042  0.050  0.001   -0.192 -0.026  0.002
 H         -0.241  0.070  0.002    0.297 -0.087 -0.009    0.467 -0.430 -0.017
 C         -0.031  0.014  0.000    0.043 -0.003 -0.001    0.001  0.186  0.004
 Cl         0.004  0.000 -0.000   -0.005  0.000  0.000   -0.000 -0.007 -0.000
 C         -0.046  0.032  0.003    0.044 -0.048 -0.001    0.193 -0.028 -0.004
 H         -0.239 -0.069 -0.001    0.302  0.088 -0.006   -0.468 -0.425 -0.001
 C          0.071 -0.032  0.003   -0.081  0.033  0.004   -0.171 -0.080  0.001
 Cl        -0.001 -0.001 -0.000    0.002  0.001 -0.000    0.005  0.006  0.000
 C         -0.135 -0.012  0.279    0.183 -0.005  0.129    0.001 -0.027 -0.003
 C         -0.079  0.003 -0.078   -0.105  0.004 -0.119   -0.005  0.003  0.002
 Cl        -0.003  0.000 -0.001   -0.003 -0.000  0.005    0.000 -0.000 -0.000
 C          0.129  0.003 -0.072    0.056  0.004 -0.110    0.005  0.001  0.000
 H         -0.243 -0.007  0.158    0.202  0.008 -0.212   -0.009 -0.003  0.009
 C         -0.013 -0.004  0.106    0.005 -0.008  0.227    0.000 -0.000 -0.003
 Cl         0.000 -0.000  0.001    0.002  0.000 -0.001   -0.000  0.000  0.000
 C         -0.086  0.004 -0.111   -0.123  0.001 -0.031   -0.005  0.001  0.000
 H          0.359 -0.003  0.115   -0.351  0.004 -0.148    0.013 -0.003  0.010
 C          0.046  0.004 -0.091    0.156  0.004 -0.101    0.003  0.004  0.001
 H          0.530  0.015 -0.407   -0.491 -0.011  0.312   -0.003 -0.020  0.005
 TransDip   0.002 -0.003 -0.022    0.015  0.002 -0.011   -0.002 -0.241 -0.002

 Mode:                49                     50                     51
 Frequency:      1403.82                1460.23                1508.91
 Force Cnst:      3.6134                 3.7484                 4.1613
 Red. Mass:       3.1120                 2.9837                 3.1021
 IR Active:          YES                    YES                    YES
 IR Intens:       20.159                120.573                 25.075
 Raman Active:       YES                    YES                    YES
               X      Y      Z        X      Y      Z        X      Y      Z
 C         -0.002  0.004 -0.026    0.201 -0.000 -0.009   -0.139  0.001 -0.005
 C          0.026  0.018  0.002   -0.100 -0.132 -0.001    0.011  0.047  0.002
 Cl        -0.001 -0.001 -0.000    0.002  0.005  0.000   -0.001 -0.002 -0.000
 C         -0.004 -0.017  0.001   -0.079  0.100  0.004    0.066 -0.043 -0.002
 H         -0.070  0.019 -0.001    0.474 -0.207 -0.013   -0.186  0.099  0.004
 C         -0.017  0.005  0.000    0.137  0.001 -0.003   -0.068 -0.000  0.001
 Cl         0.001 -0.000 -0.000   -0.006 -0.000  0.000    0.002 -0.000 -0.000
 C          0.004  0.014  0.001   -0.080 -0.101 -0.000    0.067  0.044  0.000
 H         -0.089 -0.037 -0.001    0.474  0.199 -0.004   -0.187 -0.096  0.000
 C          0.018 -0.022  0.001   -0.100  0.132  0.005    0.010 -0.048 -0.000
 Cl        -0.000  0.001 -0.000    0.002 -0.005 -0.000   -0.001  0.002  0.000
 C         -0.050 -0.005  0.116   -0.001 -0.001  0.041    0.198 -0.002  0.047
 C          0.209  0.002 -0.050   -0.028  0.002 -0.070   -0.031  0.004 -0.125
 Cl        -0.006 -0.000  0.004    0.001 -0.000  0.002    0.002 -0.000  0.005
 C         -0.188  0.001 -0.036   -0.055 -0.003  0.064   -0.146 -0.005  0.127
 H          0.305  0.014 -0.371    0.266  0.005 -0.131    0.445  0.010 -0.233
 C         -0.022 -0.007  0.176    0.060  0.001 -0.011    0.140  0.002 -0.039
 Cl         0.002  0.000 -0.007   -0.003 -0.000 -0.000   -0.005 -0.000  0.000
 C          0.190  0.001 -0.021    0.003  0.002 -0.053   -0.109  0.003 -0.088
 H         -0.557  0.014 -0.434    0.219 -0.001  0.050    0.436 -0.005  0.187
 C         -0.128  0.002 -0.067   -0.093 -0.002  0.053   -0.071 -0.003  0.090
 H          0.095  0.008 -0.233    0.325  0.008 -0.211    0.441  0.009 -0.218
 TransDip   0.009 -0.000 -0.143    0.346  0.001 -0.060    0.126  0.004 -0.099

 Mode:                52                     53                     54
 Frequency:      1574.02                1589.41                1610.57
 Force Cnst:     13.5442                11.4271                11.5938
 Red. Mass:       9.2785                 7.6774                 7.5861
 IR Active:          YES                    YES                    YES
 IR Intens:       76.431                 17.498                138.428
 Raman Active:       YES                    YES                    YES
               X      Y      Z        X      Y      Z        X      Y      Z
 C         -0.002 -0.374 -0.008    0.004 -0.005  0.025    0.236  0.001 -0.004
 C          0.114  0.233  0.003   -0.001  0.000 -0.003   -0.320 -0.076  0.003
 Cl        -0.004  0.000  0.000   -0.000  0.000  0.000    0.003  0.003  0.000
 C          0.126 -0.302 -0.009    0.003 -0.002 -0.002    0.331 -0.105 -0.008
 H         -0.349 -0.060  0.005   -0.002 -0.000  0.002   -0.311  0.274  0.011
 C          0.001  0.515  0.011   -0.001  0.005  0.001   -0.181 -0.001  0.003
 Cl        -0.000 -0.006 -0.000    0.000 -0.000  0.000   -0.001  0.000  0.000
 C         -0.125 -0.299 -0.004   -0.000 -0.003 -0.002    0.334  0.104 -0.003
 H          0.342 -0.067 -0.007    0.005 -0.000  0.002   -0.315 -0.272 -0.001
 C         -0.114  0.233  0.007   -0.002  0.005 -0.003   -0.320  0.078  0.006
 Cl         0.004  0.000 -0.000   -0.000 -0.000  0.000    0.003 -0.003 -0.000
 C          0.001  0.029  0.004   -0.018  0.014 -0.351    0.006  0.000 -0.004
 C         -0.002 -0.003 -0.003    0.142 -0.007  0.207   -0.088  0.000 -0.012
 Cl         0.000  0.000  0.000   -0.003 -0.000  0.000    0.000 -0.000  0.001
 C         -0.001 -0.002  0.003    0.044  0.009 -0.231    0.105  0.002 -0.043
 H          0.003  0.003  0.001   -0.222  0.002 -0.090   -0.103 -0.003  0.088
 C         -0.000  0.001 -0.006    0.054 -0.016  0.429   -0.059 -0.001  0.016
 Cl         0.000  0.000  0.000   -0.001  0.000 -0.005   -0.000  0.000 -0.000
 C          0.001 -0.002  0.003   -0.181  0.010 -0.285    0.113 -0.000  0.018
 H         -0.004  0.002  0.001    0.429  0.002  0.009   -0.099  0.003 -0.098
 C          0.002 -0.005 -0.003   -0.082 -0.009  0.236   -0.111 -0.002  0.033
 H         -0.005  0.028  0.002    0.387  0.003 -0.039    0.092  0.003 -0.099
 TransDip  -0.001  0.280  0.005    0.008 -0.001  0.134   -0.376 -0.001  0.028

 Mode:                55                     56                     57
 Frequency:      1626.58                3185.24                3211.10
 Force Cnst:     10.7003                 6.5139                 6.6474
 Red. Mass:       6.8642                 1.0897                 1.0942
 IR Active:          YES                    YES                    YES
 IR Intens:       17.839                  2.304                  0.384
 Raman Active:       YES                    YES                    YES
               X      Y      Z        X      Y      Z        X      Y      Z
 C          0.137  0.000 -0.001    0.000  0.000 -0.000    0.000  0.000 -0.000
 C         -0.085 -0.025  0.000    0.000 -0.000  0.000    0.000 -0.000  0.000
 Cl         0.001  0.001  0.000   -0.000  0.000 -0.000   -0.000  0.000  0.000
 C          0.074 -0.023 -0.002    0.000  0.000  0.000    0.000  0.000  0.000
 H         -0.064  0.059  0.002   -0.000 -0.000 -0.000   -0.000 -0.000  0.000
 C         -0.037 -0.000  0.001    0.000 -0.000 -0.000   -0.000 -0.000 -0.000
 Cl        -0.000  0.000  0.000   -0.000 -0.000  0.000    0.000 -0.000 -0.000
 C          0.075  0.023 -0.001   -0.000 -0.000 -0.000    0.000 -0.000 -0.000
 H         -0.065 -0.059 -0.000   -0.000  0.000  0.000   -0.000  0.000  0.000
 C         -0.085  0.026  0.002    0.000  0.000  0.000    0.000  0.000  0.000
 Cl         0.001 -0.001 -0.000   -0.000 -0.000 -0.000   -0.000 -0.000 -0.000
 C         -0.277 -0.001  0.018   -0.002 -0.000  0.002   -0.001 -0.000  0.001
 C          0.280 -0.002  0.067    0.000 -0.000  0.001    0.000 -0.000  0.000
 Cl        -0.002  0.000 -0.004    0.000  0.000 -0.000   -0.000  0.000  0.000
 C         -0.271 -0.005  0.106   -0.001  0.000 -0.001   -0.002  0.000 -0.002
 H          0.231  0.008 -0.214    0.008 -0.000  0.014    0.016 -0.001  0.024
 C          0.139  0.002 -0.044   -0.001  0.000 -0.000    0.003 -0.000  0.003
 Cl         0.002 -0.000  0.001    0.000  0.000 -0.000   -0.000 -0.000 -0.000
 C         -0.289  0.000 -0.035   -0.009 -0.001  0.022    0.040  0.003 -0.074
 H          0.210 -0.008  0.242    0.131  0.010 -0.255   -0.446 -0.033  0.843
 C          0.342  0.006 -0.133   -0.044  0.002 -0.071   -0.017  0.001 -0.021
 H         -0.378 -0.012  0.327    0.507 -0.028  0.808    0.154 -0.008  0.238
 TransDip   0.122  0.003 -0.058   -0.038  0.001 -0.031    0.007  0.000 -0.019

 Mode:                58                     59                     60
 Frequency:      3222.55                3223.30                3225.94
 Force Cnst:      6.6850                 6.6890                 6.7005
 Red. Mass:       1.0926                 1.0927                 1.0928
 IR Active:          YES                    YES                    YES
 IR Intens:        1.002                  2.140                  1.918
 Raman Active:       YES                    YES                    YES
               X      Y      Z        X      Y      Z        X      Y      Z
 C          0.000 -0.000 -0.000    0.000  0.001  0.000   -0.000  0.000  0.000
 C         -0.000  0.000  0.000    0.004 -0.001 -0.000   -0.000  0.000  0.000
 Cl         0.000 -0.000 -0.000   -0.000  0.000  0.000   -0.000  0.000 -0.000
 C          0.000  0.001  0.000   -0.044 -0.076 -0.001    0.002  0.005  0.000
 H         -0.004 -0.007 -0.000    0.496  0.862  0.010   -0.028 -0.049 -0.001
 C          0.000 -0.000 -0.000   -0.002  0.003  0.000    0.003  0.003  0.000
 Cl        -0.000  0.000 -0.000    0.000 -0.000 -0.000   -0.000 -0.000  0.000
 C          0.000 -0.000 -0.000    0.003 -0.004 -0.000    0.043 -0.076 -0.002
 H         -0.001  0.001  0.000   -0.028  0.049  0.001   -0.488  0.866  0.026
 C         -0.000 -0.000  0.000   -0.000  0.000 -0.000   -0.004 -0.001  0.000
 Cl         0.000  0.000  0.000    0.000  0.000 -0.000    0.000  0.000  0.000
 C          0.000 -0.000  0.000    0.000 -0.000  0.000    0.000 -0.000 -0.000
 C          0.004  0.000 -0.001    0.000  0.000  0.000    0.000  0.000 -0.000
 Cl        -0.000 -0.000  0.000   -0.000 -0.000 -0.000    0.000 -0.000  0.000
 C         -0.046  0.002 -0.074   -0.000  0.000 -0.001    0.000 -0.000  0.000
 H          0.527 -0.028  0.844    0.004 -0.000  0.007   -0.001  0.000 -0.002
 C         -0.002 -0.000  0.003   -0.000 -0.000  0.000    0.000 -0.000 -0.000
 Cl         0.000 -0.000 -0.000    0.000 -0.000 -0.000   -0.000 -0.000 -0.000
 C         -0.001 -0.000  0.002    0.000 -0.000  0.000   -0.000  0.000  0.000
 H          0.010  0.001 -0.020   -0.000  0.000  0.000    0.000  0.000 -0.000
 C          0.001 -0.000  0.002   -0.000  0.000 -0.000    0.000 -0.000  0.000
 H         -0.013  0.001 -0.020    0.000 -0.000  0.000   -0.000 -0.000 -0.000
 TransDip   0.016 -0.001  0.028    0.021  0.042 -0.000   -0.023  0.038  0.002

 STANDARD THERMODYNAMIC QUANTITIES AT   298.15 K  AND     1.00 ATM

   This Molecule has  0 Imaginary Frequencies
   Zero point vibrational energy:       82.924 kcal/mol

   Atom    1 Element C  Has Mass   12.00000
   Atom    2 Element C  Has Mass   12.00000
   Atom    3 Element Cl Has Mass   34.96885
   Atom    4 Element C  Has Mass   12.00000
   Atom    5 Element H  Has Mass    1.00783
   Atom    6 Element C  Has Mass   12.00000
   Atom    7 Element Cl Has Mass   34.96885
   Atom    8 Element C  Has Mass   12.00000
   Atom    9 Element H  Has Mass    1.00783
   Atom   10 Element C  Has Mass   12.00000
   Atom   11 Element Cl Has Mass   34.96885
   Atom   12 Element C  Has Mass   12.00000
   Atom   13 Element C  Has Mass   12.00000
   Atom   14 Element Cl Has Mass   34.96885
   Atom   15 Element C  Has Mass   12.00000
   Atom   16 Element H  Has Mass    1.00783
   Atom   17 Element C  Has Mass   12.00000
   Atom   18 Element Cl Has Mass   34.96885
   Atom   19 Element C  Has Mass   12.00000
   Atom   20 Element H  Has Mass    1.00783
   Atom   21 Element C  Has Mass   12.00000
   Atom   22 Element H  Has Mass    1.00783
   Molecular Mass:   323.883400 amu
   Principal axes and moments of inertia in amu*Bohr^2:
                             1           2           3
    Eigenvalues --     3290.13171 11402.85504 12405.22582
          X               1.00000     0.00004    -0.00149
          Y              -0.00004     1.00000    -0.00145
          Z               0.00149     0.00145     1.00000
   Rotational Symmetry Number is   1
   The Molecule is an Asymmetric Top
   Translational Enthalpy:        0.889 kcal/mol
   Rotational Enthalpy:           0.889 kcal/mol
   Vibrational Enthalpy:         90.770 kcal/mol
   gas constant (RT):             0.592 kcal/mol
   Translational Entropy:        43.221  cal/mol.K
   Rotational Entropy:           34.497  cal/mol.K
   Vibrational Entropy:          52.047  cal/mol.K

   Total Enthalpy:               93.140 kcal/mol
   Total Entropy:               129.764  cal/mol.K

 ======================================================================

 STANDARD THERMODYNAMIC QUANTITIES FOR ANHARMONIC VIBRATION -- TOSH

   Zero point vibrational energy: ************ kcal/mol

   Vibrational Enthalpy:       Infinity kcal/mol
   Vibrational Entropy:             NaN  cal/mol.K

   Total Enthalpy:             Infinity kcal/mol
   Total Entropy:                   NaN  cal/mol.K

 ======================================================================

 STANDARD THERMODYNAMIC QUANTITIES FOR ANHARMONIC VIBRATION -- VPT2

   Zero point vibrational energy: ************ kcal/mol

   Vibrational Enthalpy:       Infinity kcal/mol
   Vibrational Entropy:             NaN  cal/mol.K

   Total Enthalpy:             Infinity kcal/mol
   Total Entropy:                   NaN  cal/mol.K

 ======================================================================

Archival summary:
1\1\november\FREQ\ProcedureUnspecified\BasisUnspecified\l5125\taweetha\ThuJan1604:05:542020ThuJan1604:05:542020\0\\#,FREQ,ProcedureUnspecified,BasisUnspecified,\\0,1\Cl\C,1,1.7547\C,2,1.39176,1,118.01\H,3,1.08093,2,120.419,1,-0.123463,0\C,3,1.38934,2,118.64,1,179.789,0\C,5,1.39107,3,121.308,2,0.113282,0\H,6,1.08207,5,120.377,3,-179.967,0\C,6,1.39008,5,118.814,3,-0.0789522,0\H,8,1.08371,6,119.398,5,-179.883,0\C,8,1.39846,6,121.712,5,-0.00237486,0\C,10,1.49044,8,120.215,6,-179.587,0\C,11,1.40213,10,121.973,8,-90.7254,0\C,12,1.391,11,122.69,10,179.535,0\H,13,1.08088,12,120.542,11,179.876,0\C,13,1.38893,12,118.39,11,-0.0101579,0\C,15,1.38886,13,121.512,12,-0.128388,0\H,16,1.08059,15,121.042,13,-179.97,0\C,16,1.39068,15,118.387,13,0.121075,0\Cl,15,1.75264,13,119.275,12,179.927,0\Cl,12,1.75326,11,119.658,10,-0.652188,0\Cl,18,1.75414,16,117.616,15,179.854,0\Cl,5,1.75512,3,119.038,2,-179.83,0\\\@

 Total job time:  13828.32s(wall), 13827.62s(cpu) 
 Thu Jan 16 04:05:54 2020

        *************************************************************
        *                                                           *
        *  Thank you very much for using Q-Chem.  Have a nice day.  *
        *                                                           *
        *************************************************************
