# Supplementary material for: Quantum Chemical Investigation of Polychlorinated Dibenzodioxins, Dibenzofurans and Biphenyls: Relative Stability and Planarity Analysis
Source: Molecules. 2020 Dec 3;25(23):5697. doi: 10.3390/molecules25235697 (PMC7730433; doi:10.3390/molecules25235697)
Supplement: Supplementary file 1 [file molecules-25-05697-s001.zip › PCB/B3LYP/ClHClHClClHHClH.out]

                  Welcome to Q-Chem
     A Quantum Leap Into The Future Of Chemistry


 Q-Chem 5.2 (devel), Q-Chem, Inc., Pleasanton, CA (2019)

 Yihan Shao,  Zhengting Gan,  E. Epifanovsky,  A. T. B. Gilbert,  M. Wormit,  
 J. Kussmann,  A. W. Lange,  A. Behn,  Jia Deng,  Xintian Feng,  D. Ghosh,  
 M. Goldey,  P. R. Horn,  L. D. Jacobson,  I. Kaliman,  T. Kus,  A. Landau,  
 Jie Liu,  E. I. Proynov,  R. M. Richard,  R. P. Steele,  E. J. Sundstrom,  
 H. L. Woodcock III,  P. M. Zimmerman,  D. Zuev,  B. Albrecht,  E. Alguire,  
 S. A. Baeppler,  D. Barton,  Z. Benda,  Y. A. Bernard,  E. J. Berquist,  
 K. B. Bravaya,  H. Burton,  D. Casanova,  Chun-Min Chang,  Yunqing Chen,  
 A. Chien,  K. D. Closser,  M. P. Coons,  S. Coriani,  S. Dasgupta,  
 A. L. Dempwolff,  M. Diedenhofen,  Hainam Do,  R. G. Edgar,  Po-Tung Fang,  
 S. Faraji,  S. Fatehi,  Qingguo Feng,  K. D. Fenk,  J. Fosso-Tande,  
 J. Gayvert,  Qinghui Ge,  A. Ghysels,  G. Gidofalvi,  J. Gomes,  
 J. Gonthier,  A. Gunina,  D. Hait,  M. W. D. Hanson-Heine,  
 P. H. P. Harbach,  A. W. Hauser,  M. F. Herbst,  J. E. Herr,  
 E. G. Hohenstein,  Z. C. Holden,  Kerwin Hui,  B. C. Huynh,  T.-C. Jagau,  
 Hyunjun Ji,  B. Kaduk,  K. Khistyaev,  Jaehoon Kim,  P. Klunzinger,  K. Koh,  
 D. Kosenkov,  L. Koulias,  T. Kowalczyk,  C. M. Krauter,  A. Kunitsa,  
 Ka Un Lao,  A. Laurent,  K. V. Lawler,  Joonho Lee,  D. Lefrancois,  
 S. Lehtola,  D. S. Levine,  Yi-Pei Li,  You-Sheng Lin,  Fenglai Liu,  
 E. Livshits,  A. Luenser,  P. Manohar,  E. Mansoor,  S. F. Manzer,  
 Shan-Ping Mao,  Yuezhi Mao,  N. Mardirossian,  A. V. Marenich,  
 T. Markovich,  L. A. Martinez-Martinez,  S. A. Maurer,  N. J. Mayhall,  
 S. C. McKenzie,  J.-M. Mewes,  P. Morgante,  A. F. Morrison,  
 J. W. Mullinax,  K. Nanda,  T. S. Nguyen-Beck,  R. Olivares-Amaya,  
 J. A. Parkhill,  Zheng Pei,  T. M. Perrine,  F. Plasser,  P. Pokhilko,  
 S. Prager,  A. Prociuk,  E. Ramos,  D. R. Rehn,  F. Rob,  M. Scheurer,  
 M. Schneider,  N. Sergueev,  S. M. Sharada,  S. Sharma,  D. W. Small,  
 T. Stauch,  T. Stein,  Yu-Chuan Su,  A. J. W. Thom,  A. Tkatchenko,  
 T. Tsuchimochi,  N. M. Tubman,  L. Vogt,  M. L. Vidal,  O. Vydrov,  
 M. A. Watson,  J. Wenzel,  M. de Wergifosse,  T. A. Wesolowski,  A. White,  
 J. Witte,  A. Yamada,  Jun Yang,  K. Yao,  S. Yeganeh,  S. R. Yost,  
 Zhi-Qiang You,  A. Zech,  Igor Ying Zhang,  Xing Zhang,  Yan Zhao,  
 Ying Zhu,  B. R. Brooks,  G. K. L. Chan,  C. J. Cramer,  M. S. Gordon,  
 W. J. Hehre,  A. Klamt,  M. W. Schmidt,  C. D. Sherrill,  D. G. Truhlar,  
 A. Aspuru-Guzik,  R. Baer,  A. T. Bell,  N. A. Besley,  Jeng-Da Chai,  
 A. E. DePrince, III,  R. A. DiStasio Jr.,  A. Dreuw,  B. D. Dunietz,  
 T. R. Furlani,  Chao-Ping Hsu,  Yousung Jung,  Jing Kong,  D. S. Lambrecht,  
 WanZhen Liang,  C. Ochsenfeld,  V. A. Rassolov,  L. V. Slipchenko,  
 J. E. Subotnik,  T. Van Voorhis,  J. M. Herbert,  A. I. Krylov,  
 P. M. W. Gill,  M. Head-Gordon

 Contributors to earlier versions of Q-Chem not listed above: 
 R. D. Adamson,  B. Austin,  J. Baker,  G. J. O. Beran,  K. Brandhorst,  
 S. T. Brown,  E. F. C. Byrd,  A. K. Chakraborty,  C.-L. Cheng,  
 Siu Hung Chien,  D. M. Chipman,  D. L. Crittenden,  H. Dachsel,  
 R. J. Doerksen,  A. D. Dutoi,  L. Fusti-Molnar,  W. A. Goddard III,  
 A. Golubeva-Zadorozhnaya,  S. R. Gwaltney,  G. Hawkins,  A. Heyden,  
 S. Hirata,  G. Kedziora,  F. J. Keil,  C. Kelley,  Jihan Kim,  R. A. King,  
 R. Z. Khaliullin,  P. P. Korambath,  W. Kurlancheek,  A. M. Lee,  M. S. Lee,  
 S. V. Levchenko,  Ching Yeh Lin,  D. Liotard,  R. C. Lochan,  I. Lotan,  
 P. E. Maslen,  N. Nair,  D. P. O'Neill,  D. Neuhauser,  E. Neuscamman,  
 C. M. Oana,  R. Olson,  B. Peters,  R. Peverati,  P. A. Pieniazek,  
 Y. M. Rhee,  J. Ritchie,  M. A. Rohrdanz,  E. Rosta,  N. J. Russ,  
 H. F. Schaefer III,  N. E. Schultz,  N. Shenvi,  A. C. Simmonett,  A. Sodt,  
 D. Stuck,  K. S. Thanthiriwatte,  V. Vanovschi,  Tao Wang,  A. Warshel,  
 C. F. Williams,  Q. Wu,  X. Xu,  W. Zhang

 Please cite Q-Chem as follows:
 Y. Shao et al., Mol. Phys. 113, 184-215 (2015)
 DOI: 10.1080/00268976.2014.952696

 Q-Chem 5.2.1 for Intel X86 EM64T Linux

 Parts of Q-Chem use Armadillo 8.300.2 (Tropical Shenanigans).
 http://arma.sourceforge.net/

 Q-Chem begins on Wed Jan 15 20:21:40 2020  

Host: 
0

     Scratch files written to /scratch/taweetham/qchem26090//
NAlpha2: 162
NElect   162
Mult     1

 Q-Chem warning in module libgen/rem_setup.C, line 2168:

 Setting Thresh to 1e-14


Checking the input file for inconsistencies... 	...done.

--------------------------------------------------------------
User input:
--------------------------------------------------------------
$MOLECULE
0 1
C 
C  1 1.394960
Cl  2 CCl 1 119.528007
C  2 1.386606 1 120.846377 3 178.766605 0
H  4 CH 2 119.698148 1 -179.612229 0
C  4 1.387279 2 120.235871 1 -0.083363 0
Cl  6 CCl 4 120.254637 2 -179.958574 0
C  6 1.387279 4 119.490737 2 0.041992 0
H  8 CH 6 120.064298 4 179.568218 0
C  8 1.386606 6 120.235863 4 0.041336 0
Cl  10 CCl 8 119.614146 6 178.681836 0
C  1 1.488550 2 120.827489 3 1.275929 0
C  12 1.394960 1 120.827496 2 44.635695 0
Cl  13 CCl 12 119.528011 1 1.275194 0
C  13 1.386606 12 120.846392 1 -179.957497 0
H  15 CH 13 119.698155 12 -179.612829 0
C  15 1.387278 13 120.235860 12 -0.083872 0
H  17 CH 15 120.254633 13 -179.958492 0
C  17 1.387279 15 119.490737 13 0.041666 0
Cl  19 CCl 17 120.064293 15 179.568399 0
C  19 1.386606 17 120.235874 15 0.041790 0
H  21 CH 19 119.614152 17 178.681599 0

CH=1.08273
CCl=1.75400
$END

$REM
   JOB_TYPE	OPTIMIZATION
   BASIS	6-311++G**
   METHOD	B3LYP
   SYM_IGNORE	TRUE
   SCF_GUESS_ALWAYS     TRUE
   SYM_IGNORE   TRUE
   S2THRESH     15
   THRESH       15
$END

--------------------------------------------------------------
 ----------------------------------------------------------------
             Standard Nuclear Orientation (Angstroms)
    I     Atom           X                Y                Z
 ----------------------------------------------------------------
    1      C       0.0000000000     0.0000000000     0.0000000000
    2      C       0.0000000000     0.0000000000     1.3949600000
    3      Cl      1.5261815140     0.0000000000     2.2594170471
    4      C      -1.1901880373     0.0256249026     2.1059255403
    5      H      -1.1683702292     0.0315218534     3.1884196336
    6      C      -2.4041742747     0.0535064326     1.4351028665
    7      Cl     -3.9099833729     0.0870232313     2.3339530118
    8      C      -2.4180259722     0.0546630380     0.0478935036
    9      H      -3.3603520375     0.0692493833    -0.4851290834
   10      C      -1.2274122092     0.0272853135    -0.6622934626
   11      Cl     -1.2645630159    -0.0058824468    -2.4155862839
   12      C       1.2779219872    -0.0284629571    -0.7628147595
   13      C       2.3095886281    -0.8932703637    -0.3971844912
   14      Cl      2.0841394724    -1.9836059182     0.9581225060
   15      C       3.5004827568    -0.9194878930    -1.1069450245
   16      H       4.2865586447    -1.6026019117    -0.8107285686
   17      C       3.6821124948    -0.0819958503    -2.1978886372
   18      H       4.6116429624    -0.1026930066    -2.7527300472
   19      C       2.6636000698     0.7822218600    -2.5724593424
   20      Cl      2.8813918386     1.8556545918    -3.9424319391
   21      C       1.4736782845     0.8090230106    -1.8610916159
   22      H       0.6936781770     1.5025559907    -2.1490431582
 ----------------------------------------------------------------
 Nuclear Repulsion Energy =        1773.73027106 hartrees
 There are       81 alpha and       81 beta electrons
 Requested basis set is 6-311++G(d,p)
 There are 162 shells and 449 basis functions

 Total QAlloc Memory Limit   2000 MB
 Mega-Array Size       188 MB
 MEM_STATIC part       192 MB
 A cutoff of  1.0D-15 yielded  10275 shell pairs
 There are     85512 function pairs (     91950 Cartesian)
 Smallest overlap matrix eigenvalue = 2.78E-07
 Linear dependence detected in AO basis
 Number of orthogonalized atomic orbitals = 444
 Maximum deviation from orthogonality = 1.005E-09

 Scale SEOQF with 1.000000e-01/1.000000e-01/1.000000e-01

 Standard Electronic Orientation quadrupole field applied
 Nucleus-field energy     =    -0.0000000350 hartrees
 Guess from superposition of atomic densities
 Warning:  Energy on first SCF cycle will be non-variational
 SAD guess density has 162.000000 electrons

 -----------------------------------------------------------------------
  General SCF calculation program by
  Eric Jon Sundstrom, Paul Horn, Yuezhi Mao, Dmitri Zuev, Alec White,
  David Stuck, Shaama M.S., Shane Yost, Joonho Lee, David Small,
  Daniel Levine, Susi Lehtola, Hugh Burton, Evgeny Epifanovsky,
  Bang C. Huynh
 -----------------------------------------------------------------------
 Exchange:     0.2000 Hartree-Fock + 0.0800 Slater + 0.7200 B88
 Correlation:  0.1900 VWN1RPA + 0.8100 LYP
 Using SG-1 standard quadrature grid
 A restricted SCF calculation will be
 performed using DIIS
 SCF converges when DIIS error is below 1.0e-08
 ---------------------------------------
  Cycle       Energy         DIIS error
 ---------------------------------------
    1   -2765.6997817932      2.97e-02  
    2   -2761.3045851146      2.46e-03  
    3   -2761.2242268906      2.98e-03  
    4   -2761.4527659491      4.42e-04  
    5   -2761.4571889860      1.55e-04  
    6   -2761.4575889391      8.47e-05  
    7   -2761.4577604602      2.49e-05  
    8   -2761.4577741404      8.93e-06  
    9   -2761.4577761070      2.23e-06  
   10   -2761.4577762122      1.03e-06  
   11   -2761.4577762380      3.04e-07  
   12   -2761.4577762405      1.02e-07  
   13   -2761.4577762403      4.15e-08  
   14   -2761.4577762406      1.16e-08  
   15   -2761.4577762405      3.40e-09  Convergence criterion met
 ---------------------------------------
 SCF time:   CPU 674.13s  wall 674.00s 
 SCF   energy in the final basis set =    -2761.4577762405
 Total energy in the final basis set =    -2761.4577762405

 --------------------------------------------------------------

                    Orbital Energies (a.u.)
 --------------------------------------------------------------

 Alpha MOs
 -- Occupied --
********-101.5772-101.5671-101.5655-101.5591 -10.2726 -10.2705 -10.2704
-10.2580 -10.2558 -10.2328 -10.2258 -10.2178 -10.2173 -10.2094 -10.2093
-10.2088  -9.4923  -9.4920  -9.4826  -9.4816  -9.4764  -7.2569  -7.2568
 -7.2472  -7.2470  -7.2468  -7.2466  -7.2463  -7.2463  -7.2407  -7.2372
 -7.2366  -7.2364  -7.2362  -7.2309  -7.2305  -0.9546  -0.9258  -0.9093
 -0.9001  -0.8821  -0.8495  -0.8321  -0.8089  -0.7679  -0.7621  -0.7374
 -0.6630  -0.6474  -0.6312  -0.6083  -0.5539  -0.5396  -0.5269  -0.5079
 -0.4953  -0.4812  -0.4676  -0.4640  -0.4582  -0.4499  -0.4401  -0.4256
 -0.4164  -0.4093  -0.4004  -0.3956  -0.3870  -0.3785  -0.3479  -0.3454
 -0.3388  -0.3315  -0.3305  -0.3278  -0.3007  -0.2903  -0.2740  -0.2628
 -0.2438
 -- Virtual --
 -0.0720  -0.0553  -0.0447  -0.0333  -0.0245  -0.0114  -0.0073   0.0015
  0.0044   0.0086   0.0103   0.0158   0.0211   0.0271   0.0385   0.0454
  0.0474   0.0522   0.0547   0.0638   0.0688   0.0714   0.0792   0.0826
  0.0851   0.0878   0.0940   0.0975   0.0993   0.1031   0.1050   0.1093
  0.1121   0.1151   0.1158   0.1191   0.1238   0.1251   0.1270   0.1311
  0.1325   0.1342   0.1360   0.1390   0.1422   0.1457   0.1496   0.1544
  0.1569   0.1632   0.1687   0.1775   0.1818   0.1881   0.1896   0.1930
  0.1988   0.1997   0.2068   0.2135   0.2185   0.2194   0.2229   0.2266
  0.2282   0.2381   0.2421   0.2455   0.2491   0.2523   0.2564   0.2600
  0.2615   0.2641   0.2656   0.2712   0.2737   0.2818   0.2835   0.2874
  0.2916   0.2974   0.3015   0.3046   0.3111   0.3135   0.3208   0.3287
  0.3325   0.3364   0.3449   0.3615   0.3762   0.3857   0.4049   0.4214
  0.4349   0.4463   0.4486   0.4517   0.4570   0.4644   0.4679   0.4751
  0.4803   0.4866   0.4969   0.5036   0.5151   0.5212   0.5241   0.5381
  0.5404   0.5498   0.5525   0.5583   0.5676   0.5679   0.5779   0.5824
  0.5912   0.5976   0.5988   0.6025   0.6137   0.6205   0.6241   0.6269
  0.6292   0.6419   0.6521   0.6698   0.6746   0.6823   0.6926   0.6957
  0.6983   0.7195   0.7223   0.7312   0.7394   0.7667   0.7750   0.7863
  0.7989   0.8123   0.8221   0.8301   0.8337   0.8400   0.8430   0.8440
  0.8472   0.8523   0.8534   0.8587   0.8649   0.8722   0.8795   0.8845
  0.8851   0.8956   0.9039   0.9154   0.9171   0.9203   0.9267   0.9310
  0.9383   0.9460   0.9515   0.9562   0.9594   0.9685   0.9792   0.9872
  0.9887   0.9993   1.0057   1.0296   1.0352   1.0428   1.0567   1.0724
  1.0769   1.1022   1.1113   1.1198   1.1512   1.1746   1.1835   1.1980
  1.2073   1.2347   1.2499   1.2527   1.2598   1.2707   1.2838   1.2930
  1.3062   1.3304   1.3356   1.3492   1.3580   1.3705   1.4390   1.4645
  1.4907   1.5088   1.5148   1.5374   1.5462   1.5583   1.5751   1.5828
  1.5901   1.6061   1.6177   1.6358   1.6716   1.6776   1.6840   1.6930
  1.7050   1.7585   1.7855   1.7993   1.8383   1.8404   1.8684   1.8825
  1.8927   1.8978   1.9038   1.9194   1.9345   1.9534   1.9563   1.9648
  1.9782   1.9895   2.0148   2.0460   2.0668   2.0724   2.0936   2.1059
  2.1314   2.1544   2.2010   2.2045   2.2366   2.2602   2.2655   2.2722
  2.2802   2.3105   2.3200   2.3330   2.3366   2.3713   2.3876   2.4102
  2.4269   2.4475   2.4681   2.4866   2.4929   2.5359   2.5402   2.5488
  2.5559   2.5682   2.5957   2.6057   2.6182   2.6540   2.6587   2.6809
  2.6955   2.7115   2.7212   2.7331   2.7408   2.7490   2.7611   2.7666
  2.7834   2.7958   2.8025   2.8223   2.8353   2.8576   2.8865   2.9200
  2.9515   2.9716   3.0712   3.0826   3.0929   3.1134   3.1620   3.1737
  3.1971   3.2403   3.2547   3.2785   3.3483   3.3565   3.4180   3.4437
  3.5410   3.5722   3.6448   3.7164   3.7552   3.8039   3.8803   3.9749
  4.0503   4.0764   4.1335   4.4098   4.8118   4.8333   9.7625   9.7793
  9.8125   9.8342   9.8608  23.3753  23.5536  23.8559  23.8579  23.8663
 23.9322  23.9951  24.0352  24.0488  24.0796  24.1137  24.1523  25.7211
 25.8131  25.8330  25.9205  26.0759  26.1061  26.1811  26.2727  26.3844
 26.5354  26.6111  26.6167  26.6808  26.8414  26.8860 215.7550 215.7725
215.8155 215.8352 215.8814
 --------------------------------------------------------------

          Ground-State Mulliken Net Atomic Charges

     Atom                 Charge (a.u.)
  ----------------------------------------
      1 C                    -0.451820
      2 C                    -0.123629
      3 Cl                    0.454904
      4 C                    -0.230576
      5 H                     0.226249
      6 C                     0.028428
      7 Cl                    0.470056
      8 C                    -0.472559
      9 H                     0.225537
     10 C                    -0.257688
     11 Cl                    0.542696
     12 C                    -0.282651
     13 C                    -0.158993
     14 Cl                    0.423947
     15 C                    -0.493068
     16 H                     0.205197
     17 C                    -0.716460
     18 H                     0.182336
     19 C                     0.781566
     20 Cl                    0.476176
     21 C                    -1.017865
     22 H                     0.188217
  ----------------------------------------
  Sum of atomic charges =     0.000000

 -----------------------------------------------------------------
                    Cartesian Multipole Moments
 -----------------------------------------------------------------
    Charge (ESU x 10^10)
                -0.0000
    Dipole Moment (Debye)
         X       0.3187      Y      -0.2015      Z       0.1725
       Tot       0.4146
    Quadrupole Moments (Debye-Ang)
        XX    -125.1218     XY      -3.4707     YY    -136.4531
        XZ      -0.4549     YZ       0.5530     ZZ    -134.5264
    Octopole Moments (Debye-Ang^2)
       XXX    -139.0680    XXY     -16.1241    XYY     -66.4426
       YYY       8.1428    XXZ      19.2196    XYZ       8.1698
       YYZ      38.5061    XZZ     -66.2740    YZZ      -7.1213
       ZZZ     132.9413
    Hexadecapole Moments (Debye-Ang^3)
      XXXX   -4337.2151   XXXY     -61.1421   XXYY    -934.5201
      XYYY      26.2658   YYYY    -853.9337   XXXZ     900.4673
      XXYZ     160.4798   XYYZ     333.8717   YYYZ     370.2660
      XXZZ   -1355.4682   XYZZ     -17.3318   YYZZ    -741.5207
      XZZZ     987.4616   YZZZ     372.2671   ZZZZ   -3584.8934
 -----------------------------------------------------------------
 Calculating analytic gradient of the SCF energy
 Gradient of SCF Energy
            1           2           3           4           5           6
    1  -0.0217235   0.0022324   0.0322466   0.0014371  -0.0003084  -0.0075502
    2  -0.0014555  -0.0043169  -0.0742494   0.0001748  -0.0001256   0.0004073
    3   0.0139466  -0.0040121  -0.0482198  -0.0162780   0.0003222   0.0022962
            7           8           9          10          11          12
    1  -0.0029000   0.0137366  -0.0004527   0.0031395   0.0154720   0.0068174
    2   0.0000487  -0.0001039   0.0001212  -0.0005283   0.0048929   0.0013379
    3   0.0019812   0.0098820  -0.0000437  -0.0058690   0.0001631  -0.0081275
           13          14          15          16          17          18
    1  -0.0001451  -0.0264562  -0.0053213   0.0002270  -0.0056887   0.0000259
    2   0.0071356   0.0720792   0.0032382   0.0000220   0.0014544   0.0003474
    3  -0.0008959   0.0543243  -0.0008726   0.0000363   0.0022395  -0.0002200
           19          20          21          22
    1   0.0036870  -0.0000810  -0.0034143  -0.0049801
    2  -0.0003060  -0.0002117  -0.0100581   0.0000956
    3  -0.0033784   0.0001817   0.0036026  -0.0010587
 Max gradient component =       7.425E-02
 RMS gradient           =       1.732E-02
 Gradient time:  CPU 229.01 s  wall 229.05 s
 Geometry Optimization Parameters
   NAtoms,    NIC,     NZ,  NCons,   NDum,   NFix, NCnnct, MaxDiis
       22     163      22       0       0       0       0       0


** GEOMETRY OPTIMIZATION IN DELOCALIZED INTERNAL COORDINATES **
   Searching for a Minimum

   Optimization Cycle:   1

                       Coordinates (Angstroms)
     ATOM                X               Y               Z
      1  C         0.0000000000    0.0000000000    0.0000000000
      2  C         0.0000000000    0.0000000000    1.3949600000
      3  Cl        1.5261815140    0.0000000000    2.2594170471
      4  C        -1.1901880373    0.0256249026    2.1059255403
      5  H        -1.1683702292    0.0315218534    3.1884196336
      6  C        -2.4041742747    0.0535064326    1.4351028665
      7  Cl       -3.9099833729    0.0870232313    2.3339530118
      8  C        -2.4180259722    0.0546630380    0.0478935036
      9  H        -3.3603520375    0.0692493833   -0.4851290834
     10  C        -1.2274122092    0.0272853135   -0.6622934626
     11  Cl       -1.2645630159   -0.0058824468   -2.4155862839
     12  C         1.2779219872   -0.0284629571   -0.7628147595
     13  C         2.3095886281   -0.8932703637   -0.3971844912
     14  Cl        2.0841394724   -1.9836059182    0.9581225060
     15  C         3.5004827568   -0.9194878930   -1.1069450245
     16  H         4.2865586447   -1.6026019117   -0.8107285686
     17  C         3.6821124948   -0.0819958503   -2.1978886372
     18  H         4.6116429624   -0.1026930066   -2.7527300472
     19  C         2.6636000698    0.7822218600   -2.5724593424
     20  Cl        2.8813918386    1.8556545918   -3.9424319391
     21  C         1.4736782845    0.8090230106   -1.8610916159
     22  H         0.6936781770    1.5025559907   -2.1490431582
   Point Group: c1    Number of degrees of freedom:    60


   Energy is  -2761.457776240


 Attempting to generate delocalized internal coordinates
 Initial Hessian constructed with Jon Baker's OPTIMIZE code

 60 Hessian modes will be used to form the next step
  Hessian Eigenvalues:
     0.016296    0.017711    0.019512    0.020643    0.020929    0.022944
     0.023585    0.023588    0.023834    0.023846    0.024090    0.024090
     0.024114    0.024114    0.024135    0.024135    0.024142    0.024143
     0.064490    0.103827    0.159965    0.159994    0.159995    0.159995
     0.160000    0.215292    0.224244    0.230452    0.234893    0.235216
     0.236967    0.246755    0.249943    0.249990    0.249992    0.250000
     0.250000    0.289151    0.292797    0.301033    0.301033    0.301033
     0.328588    0.356665    0.356665    0.356665    0.356665    0.356665
     0.412740    0.417337    0.429830    0.431538    0.461370    0.462646
     0.471071    0.471204    0.478202    0.478203    0.479142    0.479142

 Minimum search - taking simple RFO step
 Searching for Lamda that Minimizes Along All modes
 Value Taken    Lamda =  -0.06501956
 Calculated Step too Large.  Step scaled by  0.493188
 Step Taken.  Stepsize is  0.300000

                             Maximum     Tolerance    Cnvgd?
         Gradient           0.076813      0.000300      NO
         Displacement       0.218236      0.001200      NO
         Energy change     *********      0.000001      NO


 New Cartesian Coordinates Obtained by Inverse Iteration

 Displacement from previous Coordinates is:  0.539342
 ----------------------------------------------------------------
             Standard Nuclear Orientation (Angstroms)
    I     Atom           X                Y                Z
 ----------------------------------------------------------------
    1      C      -0.0082278352    -0.0006600694    -0.0194940299
    2      C      -0.0170506257     0.0295345756     1.3845647258
    3      Cl      1.4908671323     0.0560384323     2.2659177104
    4      C      -1.1984651272     0.0603927390     2.1116210777
    5      H      -1.1658009627     0.0893865580     3.1932787155
    6      C      -2.4141697224     0.0634302833     1.4478368602
    7      Cl     -3.9103539852     0.1013167724     2.3576450808
    8      C      -2.4461242765     0.0310116629     0.0619878173
    9      H      -3.3944349663     0.0185635928    -0.4598245214
   10      C      -1.2620411269    -0.0013254652    -0.6610119919
   11      Cl     -1.3976421721    -0.1089367108    -2.4068614730
   12      C       1.2832520420    -0.0350753458    -0.7763192207
   13      C       2.3160802657    -0.9180977755    -0.4296592169
   14      Cl      2.0997410312    -2.0355143220     0.8974508163
   15      C       3.5145951256    -0.9410811722    -1.1310243655
   16      H       4.2910552977    -1.6384958264    -0.8432728397
   17      C       3.7141049495    -0.0811238588    -2.2003134674
   18      H       4.6473664123    -0.0972648603    -2.7488522130
   19      C       2.7042689720     0.8033752975    -2.5553155176
   20      Cl      2.9448328615     1.9120310949    -3.8933179783
   21      C       1.5076451535     0.8282091140    -1.8547009461
   22      H       0.7484092380     1.5446145444    -2.1328673274
 ----------------------------------------------------------------
 Nuclear Repulsion Energy =        1761.14898468 hartrees
 There are       81 alpha and       81 beta electrons
 Applying Cartesian multipole field
    Component          Value
    ---------          -----
     (2,0,0)        1.00000E-11
     (0,2,0)        2.00000E-11
     (0,0,2)       -3.00000E-11
 Nucleus-field energy     =    -0.0000000330 hartrees
 Requested basis set is 6-311++G(d,p)
 There are 162 shells and 449 basis functions
 A cutoff of  1.0D-15 yielded  10237 shell pairs
 There are     85200 function pairs (     91617 Cartesian)
 Smallest overlap matrix eigenvalue = 2.99E-07
 Linear dependence detected in AO basis
 Number of orthogonalized atomic orbitals = 444
 Maximum deviation from orthogonality = 6.390E-10
 Guess from superposition of atomic densities
 Warning:  Energy on first SCF cycle will be non-variational
 SAD guess density has 162.000000 electrons

 -----------------------------------------------------------------------
  General SCF calculation program by
  Eric Jon Sundstrom, Paul Horn, Yuezhi Mao, Dmitri Zuev, Alec White,
  David Stuck, Shaama M.S., Shane Yost, Joonho Lee, David Small,
  Daniel Levine, Susi Lehtola, Hugh Burton, Evgeny Epifanovsky,
  Bang C. Huynh
 -----------------------------------------------------------------------
 Exchange:     0.2000 Hartree-Fock + 0.0800 Slater + 0.7200 B88
 Correlation:  0.1900 VWN1RPA + 0.8100 LYP
 Using SG-1 standard quadrature grid
 A restricted SCF calculation will be
 performed using DIIS
 SCF converges when DIIS error is below 1.0e-08
 ---------------------------------------
  Cycle       Energy         DIIS error
 ---------------------------------------
    1   -2765.6068940779      2.95e-02  
    2   -2761.3330235550      2.43e-03  
    3   -2761.2582297191      2.93e-03  
    4   -2761.4774172249      4.42e-04  
    5   -2761.4815630016      1.85e-04  
    6   -2761.4820880331      1.15e-04  
    7   -2761.4824187289      2.35e-05  
    8   -2761.4824302851      8.78e-06  
    9   -2761.4824322280      2.03e-06  
   10   -2761.4824323148      9.54e-07  
   11   -2761.4824323368      2.62e-07  
   12   -2761.4824323383      9.79e-08  
   13   -2761.4824323387      4.14e-08  
   14   -2761.4824323389      1.04e-08  
   15   -2761.4824323387      3.39e-09  Convergence criterion met
 ---------------------------------------
 SCF time:   CPU 688.37s  wall 689.00s 
 SCF   energy in the final basis set =    -2761.4824323387
 Total energy in the final basis set =    -2761.4824323387

 --------------------------------------------------------------

                    Orbital Energies (a.u.)
 --------------------------------------------------------------

 Alpha MOs
 -- Occupied --
********-101.5770-101.5672-101.5663-101.5602 -10.2744 -10.2714 -10.2697
-10.2594 -10.2567 -10.2370 -10.2295 -10.2170 -10.2166 -10.2109 -10.2102
-10.2096  -9.4918  -9.4915  -9.4829  -9.4817  -9.4770  -7.2564  -7.2562
 -7.2474  -7.2467  -7.2464  -7.2463  -7.2461  -7.2457  -7.2414  -7.2375
 -7.2369  -7.2364  -7.2362  -7.2316  -7.2311  -0.9510  -0.9254  -0.9061
 -0.8993  -0.8848  -0.8470  -0.8323  -0.8087  -0.7663  -0.7614  -0.7366
 -0.6630  -0.6440  -0.6304  -0.6091  -0.5532  -0.5382  -0.5267  -0.5085
 -0.4952  -0.4810  -0.4658  -0.4643  -0.4564  -0.4481  -0.4368  -0.4260
 -0.4122  -0.4094  -0.3995  -0.3948  -0.3865  -0.3786  -0.3463  -0.3450
 -0.3376  -0.3310  -0.3306  -0.3281  -0.3014  -0.2947  -0.2744  -0.2642
 -0.2514
 -- Virtual --
 -0.0727  -0.0554  -0.0448  -0.0321  -0.0270  -0.0115  -0.0066   0.0028
  0.0045   0.0090   0.0119   0.0165   0.0200   0.0272   0.0387   0.0449
  0.0471   0.0518   0.0549   0.0643   0.0680   0.0708   0.0792   0.0832
  0.0854   0.0879   0.0944   0.0974   0.0992   0.1029   0.1042   0.1090
  0.1125   0.1147   0.1160   0.1185   0.1233   0.1240   0.1267   0.1310
  0.1322   0.1336   0.1356   0.1380   0.1407   0.1444   0.1489   0.1535
  0.1566   0.1631   0.1683   0.1770   0.1801   0.1868   0.1878   0.1911
  0.1972   0.1992   0.2044   0.2120   0.2164   0.2194   0.2223   0.2259
  0.2267   0.2373   0.2413   0.2447   0.2487   0.2524   0.2560   0.2590
  0.2616   0.2628   0.2647   0.2719   0.2733   0.2808   0.2824   0.2855
  0.2904   0.2978   0.2986   0.3049   0.3083   0.3130   0.3172   0.3290
  0.3338   0.3366   0.3447   0.3578   0.3734   0.3889   0.4048   0.4217
  0.4347   0.4462   0.4492   0.4512   0.4561   0.4636   0.4677   0.4746
  0.4798   0.4914   0.4985   0.5028   0.5131   0.5186   0.5240   0.5353
  0.5372   0.5496   0.5531   0.5591   0.5648   0.5678   0.5756   0.5806
  0.5835   0.5950   0.5991   0.6075   0.6108   0.6154   0.6230   0.6239
  0.6307   0.6431   0.6530   0.6699   0.6793   0.6836   0.6916   0.6972
  0.7001   0.7164   0.7191   0.7247   0.7365   0.7690   0.7889   0.7996
  0.8073   0.8148   0.8211   0.8292   0.8338   0.8405   0.8418   0.8449
  0.8475   0.8517   0.8566   0.8619   0.8654   0.8733   0.8785   0.8838
  0.8886   0.8892   0.9076   0.9132   0.9155   0.9217   0.9238   0.9279
  0.9355   0.9436   0.9500   0.9529   0.9573   0.9698   0.9770   0.9856
  0.9893   0.9911   0.9998   1.0172   1.0265   1.0393   1.0483   1.0661
  1.0708   1.0883   1.1074   1.1209   1.1397   1.1744   1.1825   1.1951
  1.2017   1.2331   1.2442   1.2487   1.2514   1.2609   1.2800   1.2936
  1.3074   1.3258   1.3337   1.3403   1.3536   1.3710   1.4439   1.4607
  1.4850   1.5050   1.5128   1.5319   1.5454   1.5543   1.5653   1.5795
  1.5900   1.6039   1.6132   1.6293   1.6687   1.6761   1.6827   1.6905
  1.7008   1.7585   1.7810   1.7969   1.8319   1.8391   1.8640   1.8830
  1.8872   1.8986   1.9016   1.9165   1.9327   1.9481   1.9531   1.9616
  1.9708   1.9850   2.0082   2.0450   2.0651   2.0686   2.0906   2.1016
  2.1284   2.1484   2.1971   2.2180   2.2440   2.2614   2.2651   2.2755
  2.2809   2.3043   2.3181   2.3299   2.3375   2.3701   2.3725   2.4073
  2.4248   2.4411   2.4706   2.4764   2.4877   2.5295   2.5377   2.5456
  2.5502   2.5646   2.5901   2.6022   2.6182   2.6517   2.6559   2.6788
  2.6879   2.7094   2.7180   2.7260   2.7338   2.7480   2.7588   2.7619
  2.7822   2.7888   2.7982   2.8172   2.8299   2.8549   2.8806   2.9096
  2.9418   2.9688   3.0659   3.0758   3.0860   3.1050   3.1527   3.1610
  3.1883   3.2287   3.2466   3.2713   3.3415   3.3485   3.4130   3.4366
  3.5346   3.5670   3.6405   3.7109   3.7494   3.8004   3.8715   3.9616
  4.0487   4.0778   4.1307   4.4086   4.8023   4.8286   9.7594   9.7784
  9.8049   9.8099   9.8644  23.3783  23.5454  23.8405  23.8546  23.8600
 23.9129  23.9786  24.0179  24.0473  24.0699  24.1102  24.1459  25.7994
 25.8145  25.8317  25.9070  26.0690  26.1099  26.1707  26.2507  26.3602
 26.4306  26.6060  26.6101  26.6556  26.8153  26.8456 215.7519 215.7716
215.8050 215.8078 215.8817
 --------------------------------------------------------------

          Ground-State Mulliken Net Atomic Charges

     Atom                 Charge (a.u.)
  ----------------------------------------
      1 C                    -0.390305
      2 C                    -0.247620
      3 Cl                    0.442121
      4 C                    -0.140903
      5 H                     0.227030
      6 C                     0.063940
      7 Cl                    0.462286
      8 C                    -0.624767
      9 H                     0.225454
     10 C                    -0.166189
     11 Cl                    0.524389
     12 C                    -0.192329
     13 C                    -0.231768
     14 Cl                    0.404229
     15 C                    -0.452082
     16 H                     0.208191
     17 C                    -0.701412
     18 H                     0.181999
     19 C                     0.731453
     20 Cl                    0.471977
     21 C                    -0.981437
     22 H                     0.185744
  ----------------------------------------
  Sum of atomic charges =     0.000000

 -----------------------------------------------------------------
                    Cartesian Multipole Moments
 -----------------------------------------------------------------
    Charge (ESU x 10^10)
                -0.0000
    Dipole Moment (Debye)
         X       0.3764      Y      -0.1903      Z       0.1688
       Tot       0.4543
    Quadrupole Moments (Debye-Ang)
        XX    -124.9525     XY      -3.5541     YY    -136.2249
        XZ      -0.6505     YZ       0.9013     ZZ    -134.5514
    Octopole Moments (Debye-Ang^2)
       XXX    -135.4192    XXY     -17.0202    XYY     -64.7385
       YYY       8.2376    XXZ      17.6144    XYZ       8.6209
       YYZ      38.4021    XZZ     -65.1228    YZZ      -6.1806
       ZZZ     133.3215
    Hexadecapole Moments (Debye-Ang^3)
      XXXX   -4417.7279   XXXY     -75.9753   XXYY    -953.6609
      XYYY      11.0751   YYYY    -889.0957   XXXZ     908.3180
      XXYZ     157.6190   XYYZ     337.5539   YYYZ     352.2346
      XXZZ   -1363.3067   XYZZ     -20.5023   YYZZ    -742.8220
      XZZZ    1001.1608   YZZZ     361.4758   ZZZZ   -3554.1095
 -----------------------------------------------------------------
 Calculating analytic gradient of the SCF energy
 Gradient of SCF Energy
            1           2           3           4           5           6
    1  -0.0121203   0.0018386   0.0190379   0.0008211  -0.0004585  -0.0045845
    2  -0.0002175  -0.0031894  -0.0498610  -0.0002391  -0.0000586   0.0002173
    3   0.0096089   0.0011322  -0.0322044  -0.0111951   0.0005847   0.0019562
            7           8           9          10          11          12
    1  -0.0013304   0.0095176  -0.0006586  -0.0019214   0.0024410   0.0051819
    2  -0.0000061  -0.0000575   0.0000670   0.0008210   0.0013276   0.0015193
    3   0.0010232   0.0057448  -0.0000234  -0.0062409  -0.0001692  -0.0046139
           13          14          15          16          17          18
    1   0.0026112  -0.0168572  -0.0024438   0.0004163  -0.0037187   0.0001817
    2   0.0035691   0.0494155   0.0017900   0.0000669   0.0001943   0.0001223
    3  -0.0002306   0.0345542  -0.0006572  -0.0002104   0.0020327  -0.0000739
           19          20          21          22
    1   0.0022294  -0.0000881   0.0001182  -0.0002134
    2   0.0000945  -0.0002998  -0.0051383  -0.0001373
    3  -0.0022451   0.0003414   0.0007635   0.0001225
 Max gradient component =       4.986E-02
 RMS gradient           =       1.136E-02
 Gradient time:  CPU 229.15 s  wall 229.18 s
 Geometry Optimization Parameters
   NAtoms,    NIC,     NZ,  NCons,   NDum,   NFix, NCnnct, MaxDiis
       22     163      22       0       0       0       0       0

 Cartesian Hessian Update
 Hessian updated using BFGS update


** GEOMETRY OPTIMIZATION IN DELOCALIZED INTERNAL COORDINATES **
   Searching for a Minimum

   Optimization Cycle:   2

                       Coordinates (Angstroms)
     ATOM                X               Y               Z
      1  C        -0.0082278352   -0.0006600694   -0.0194940299
      2  C        -0.0170506257    0.0295345756    1.3845647258
      3  Cl        1.4908671323    0.0560384323    2.2659177104
      4  C        -1.1984651272    0.0603927390    2.1116210777
      5  H        -1.1658009627    0.0893865580    3.1932787155
      6  C        -2.4141697224    0.0634302833    1.4478368602
      7  Cl       -3.9103539852    0.1013167724    2.3576450808
      8  C        -2.4461242765    0.0310116629    0.0619878173
      9  H        -3.3944349663    0.0185635928   -0.4598245214
     10  C        -1.2620411269   -0.0013254652   -0.6610119919
     11  Cl       -1.3976421721   -0.1089367108   -2.4068614730
     12  C         1.2832520420   -0.0350753458   -0.7763192207
     13  C         2.3160802657   -0.9180977755   -0.4296592169
     14  Cl        2.0997410312   -2.0355143220    0.8974508163
     15  C         3.5145951256   -0.9410811722   -1.1310243655
     16  H         4.2910552977   -1.6384958264   -0.8432728397
     17  C         3.7141049495   -0.0811238588   -2.2003134674
     18  H         4.6473664123   -0.0972648603   -2.7488522130
     19  C         2.7042689720    0.8033752975   -2.5553155176
     20  Cl        2.9448328615    1.9120310949   -3.8933179783
     21  C         1.5076451535    0.8282091140   -1.8547009461
     22  H         0.7484092380    1.5446145444   -2.1328673274
   Point Group: c1    Number of degrees of freedom:    60


   Energy is  -2761.482432339

 Hessian updated using BFGS update

 56 Hessian modes will be used to form the next step
  Hessian Eigenvalues:
     0.017027    0.017731    0.019931    0.020634    0.020930    0.022945
     0.023583    0.023824    0.023845    0.024089    0.024090    0.024108
     0.024114    0.024134    0.024135    0.024141    0.024142    0.024201
     0.063955    0.087948    0.159981    0.159995    0.159995    0.159999
     0.160187    0.215399    0.224329    0.230114    0.233496    0.235245
     0.237257    0.247168    0.249697    0.249992    0.249996    0.250000
     0.285504    0.289149    0.300843    0.301013    0.305653    0.351738
     0.356650    0.361239    0.412855    0.424184    0.429799    0.455892
     0.462134    0.464609    0.470751    0.477965    0.478202    0.478900
     0.479069    0.515605

 Minimum search - taking simple RFO step
 Searching for Lamda that Minimizes Along All modes
 Value Taken    Lamda =  -0.03237597
 Calculated Step too Large.  Step scaled by  0.566060
 Step Taken.  Stepsize is  0.300000

                             Maximum     Tolerance    Cnvgd?
         Gradient           0.051670      0.000300      NO
         Displacement       0.246628      0.001200      NO
         Energy change     -0.024656      0.000001      NO


 New Cartesian Coordinates Obtained by Inverse Iteration

 Displacement from previous Coordinates is:  0.403514
 ----------------------------------------------------------------
             Standard Nuclear Orientation (Angstroms)
    I     Atom           X                Y                Z
 ----------------------------------------------------------------
    1      C       0.0128192095    -0.0099137366     0.0059578499
    2      C      -0.0247202097     0.0435647677     1.4121738106
    3      Cl      1.4593105307     0.0958577560     2.3254413338
    4      C      -1.2169174708     0.0816188234     2.1255757351
    5      H      -1.2005009561     0.1266604741     3.2062912460
    6      C      -2.4186556757     0.0751240333     1.4334615268
    7      Cl     -3.9293483023     0.1261621475     2.3150234692
    8      C      -2.4348263722     0.0296677147     0.0459122375
    9      H      -3.3721478969     0.0160029683    -0.4937944069
   10      C      -1.2323585300    -0.0121014949    -0.6479704909
   11      Cl     -1.3261495468    -0.1199934291    -2.3964938721
   12      C       1.2949561601    -0.0521366178    -0.7521981953
   13      C       2.3335479529    -0.9444075393    -0.4366900746
   14      Cl      2.1478255945    -2.0943119763     0.8652512033
   15      C       3.5224844485    -0.9541542118    -1.1582030134
   16      H       4.3018808403    -1.6568109419    -0.8930362218
   17      C       3.7042001591    -0.0775297456    -2.2193501396
   18      H       4.6273259413    -0.0841609874    -2.7844834659
   19      C       2.6821776057     0.8068159813    -2.5467375793
   20      Cl      2.8957579672     1.9290256799    -3.8789698889
   21      C       1.4958524314     0.8215712983    -1.8287115590
   22      H       0.7253938008     1.5337782967    -2.0909818092
 ----------------------------------------------------------------
 Nuclear Repulsion Energy =        1757.48071667 hartrees
 There are       81 alpha and       81 beta electrons
 Applying Cartesian multipole field
    Component          Value
    ---------          -----
     (2,0,0)        1.00000E-11
     (0,2,0)        2.00000E-11
     (0,0,2)       -3.00000E-11
 Nucleus-field energy     =    -0.0000000325 hartrees
 Requested basis set is 6-311++G(d,p)
 There are 162 shells and 449 basis functions
 A cutoff of  1.0D-15 yielded  10241 shell pairs
 There are     85229 function pairs (     91643 Cartesian)
 Smallest overlap matrix eigenvalue = 2.92E-07
 Linear dependence detected in AO basis
 Number of orthogonalized atomic orbitals = 444
 Maximum deviation from orthogonality = 4.062E-10
 Guess from superposition of atomic densities
 Warning:  Energy on first SCF cycle will be non-variational
 SAD guess density has 162.000000 electrons

 -----------------------------------------------------------------------
  General SCF calculation program by
  Eric Jon Sundstrom, Paul Horn, Yuezhi Mao, Dmitri Zuev, Alec White,
  David Stuck, Shaama M.S., Shane Yost, Joonho Lee, David Small,
  Daniel Levine, Susi Lehtola, Hugh Burton, Evgeny Epifanovsky,
  Bang C. Huynh
 -----------------------------------------------------------------------
 Exchange:     0.2000 Hartree-Fock + 0.0800 Slater + 0.7200 B88
 Correlation:  0.1900 VWN1RPA + 0.8100 LYP
 Using SG-1 standard quadrature grid
 A restricted SCF calculation will be
 performed using DIIS
 SCF converges when DIIS error is below 1.0e-08
 ---------------------------------------
  Cycle       Energy         DIIS error
 ---------------------------------------
    1   -2765.5726901519      2.94e-02  
    2   -2761.3490506028      2.42e-03  
    3   -2761.2770960395      2.90e-03  
    4   -2761.4918674354      4.34e-04  
    5   -2761.4958768006      1.79e-04  
    6   -2761.4963545017      1.14e-04  
    7   -2761.4966835070      2.23e-05  
    8   -2761.4966935435      8.83e-06  
    9   -2761.4966955060      2.10e-06  
   10   -2761.4966955989      1.01e-06  
   11   -2761.4966956238      2.39e-07  
   12   -2761.4966956252      9.45e-08  
   13   -2761.4966956256      3.94e-08  
   14   -2761.4966956254      9.60e-09  Convergence criterion met
 ---------------------------------------
 SCF time:   CPU 636.92s  wall 637.00s 
 SCF   energy in the final basis set =    -2761.4966956254
 Total energy in the final basis set =    -2761.4966956254

 --------------------------------------------------------------

                    Orbital Energies (a.u.)
 --------------------------------------------------------------

 Alpha MOs
 -- Occupied --
********-101.5761-101.5677-101.5668-101.5620 -10.2742 -10.2723 -10.2702
-10.2601 -10.2567 -10.2368 -10.2295 -10.2176 -10.2171 -10.2110 -10.2105
-10.2098  -9.4911  -9.4911  -9.4839  -9.4814  -9.4782  -7.2558  -7.2556
 -7.2486  -7.2460  -7.2460  -7.2459  -7.2454  -7.2454  -7.2428  -7.2386
 -7.2380  -7.2361  -7.2359  -7.2329  -7.2324  -0.9499  -0.9245  -0.9041
 -0.8996  -0.8867  -0.8450  -0.8329  -0.8090  -0.7660  -0.7607  -0.7361
 -0.6623  -0.6439  -0.6304  -0.6090  -0.5528  -0.5379  -0.5267  -0.5084
 -0.4954  -0.4817  -0.4657  -0.4643  -0.4558  -0.4473  -0.4342  -0.4260
 -0.4102  -0.4091  -0.3990  -0.3937  -0.3864  -0.3787  -0.3461  -0.3445
 -0.3371  -0.3307  -0.3299  -0.3281  -0.3030  -0.2989  -0.2744  -0.2646
 -0.2552
 -- Virtual --
 -0.0730  -0.0558  -0.0447  -0.0312  -0.0277  -0.0112  -0.0063   0.0034
  0.0045   0.0098   0.0123   0.0167   0.0202   0.0272   0.0384   0.0448
  0.0474   0.0519   0.0551   0.0644   0.0679   0.0706   0.0789   0.0833
  0.0855   0.0878   0.0938   0.0975   0.0993   0.1025   0.1042   0.1088
  0.1127   0.1149   0.1160   0.1186   0.1231   0.1241   0.1267   0.1309
  0.1320   0.1338   0.1349   0.1380   0.1408   0.1446   0.1486   0.1535
  0.1565   0.1628   0.1681   0.1768   0.1794   0.1861   0.1879   0.1906
  0.1953   0.1993   0.2049   0.2122   0.2173   0.2187   0.2218   0.2253
  0.2269   0.2368   0.2426   0.2441   0.2484   0.2525   0.2553   0.2578
  0.2603   0.2623   0.2648   0.2723   0.2731   0.2812   0.2824   0.2848
  0.2899   0.2977   0.2988   0.3058   0.3081   0.3123   0.3176   0.3278
  0.3322   0.3362   0.3448   0.3558   0.3737   0.3906   0.4060   0.4223
  0.4348   0.4465   0.4492   0.4514   0.4573   0.4634   0.4674   0.4773
  0.4807   0.4912   0.4984   0.5049   0.5129   0.5177   0.5212   0.5329
  0.5352   0.5494   0.5518   0.5588   0.5618   0.5665   0.5752   0.5787
  0.5826   0.5962   0.6004   0.6083   0.6104   0.6142   0.6213   0.6241
  0.6310   0.6447   0.6533   0.6660   0.6790   0.6820   0.6921   0.6975
  0.6983   0.7153   0.7165   0.7233   0.7368   0.7685   0.7884   0.8050
  0.8147   0.8170   0.8277   0.8306   0.8366   0.8400   0.8433   0.8451
  0.8482   0.8524   0.8599   0.8618   0.8666   0.8770   0.8797   0.8823
  0.8898   0.8919   0.9056   0.9107   0.9149   0.9215   0.9244   0.9304
  0.9379   0.9475   0.9494   0.9547   0.9587   0.9680   0.9754   0.9847
  0.9876   0.9920   0.9982   1.0119   1.0229   1.0370   1.0480   1.0577
  1.0766   1.0878   1.1037   1.1156   1.1403   1.1731   1.1818   1.1957
  1.2008   1.2310   1.2393   1.2492   1.2529   1.2637   1.2777   1.2956
  1.3082   1.3174   1.3292   1.3393   1.3505   1.3703   1.4449   1.4620
  1.4855   1.5042   1.5113   1.5298   1.5458   1.5504   1.5616   1.5774
  1.5864   1.5997   1.6129   1.6289   1.6681   1.6756   1.6815   1.6909
  1.6998   1.7589   1.7861   1.7988   1.8318   1.8402   1.8626   1.8821
  1.8851   1.8983   1.9030   1.9140   1.9344   1.9445   1.9491   1.9625
  1.9699   1.9857   2.0077   2.0436   2.0633   2.0662   2.0898   2.1008
  2.1305   2.1458   2.1945   2.2275   2.2524   2.2618   2.2689   2.2781
  2.2910   2.3062   2.3209   2.3300   2.3414   2.3428   2.3744   2.4066
  2.4220   2.4385   2.4646   2.4794   2.4963   2.5240   2.5352   2.5431
  2.5509   2.5629   2.5899   2.6015   2.6159   2.6500   2.6553   2.6757
  2.6895   2.7091   2.7169   2.7257   2.7322   2.7505   2.7569   2.7608
  2.7813   2.7863   2.7975   2.8171   2.8319   2.8553   2.8784   2.9106
  2.9438   2.9706   3.0655   3.0758   3.0832   3.1040   3.1495   3.1570
  3.1891   3.2300   3.2431   3.2688   3.3377   3.3464   3.4093   3.4362
  3.5324   3.5676   3.6393   3.7078   3.7461   3.7943   3.8701   3.9617
  4.0506   4.0807   4.1317   4.4109   4.7970   4.8263   9.7573   9.7784
  9.7985   9.8092   9.8592  23.3803  23.5496  23.8391  23.8519  23.8589
 23.9132  23.9751  24.0132  24.0419  24.0660  24.1047  24.1401  25.8146
 25.8324  25.8978  25.9169  26.0464  26.1131  26.1484  26.2387  26.3146
 26.4019  26.6037  26.6058  26.6553  26.8034  26.8261 215.7498 215.7716
215.7971 215.8101 215.8714
 --------------------------------------------------------------

          Ground-State Mulliken Net Atomic Charges

     Atom                 Charge (a.u.)
  ----------------------------------------
      1 C                    -0.320881
      2 C                    -0.272712
      3 Cl                    0.440418
      4 C                    -0.177221
      5 H                     0.228105
      6 C                     0.060206
      7 Cl                    0.463045
      8 C                    -0.570622
      9 H                     0.226168
     10 C                    -0.241993
     11 Cl                    0.512996
     12 C                    -0.164752
     13 C                    -0.227850
     14 Cl                    0.400880
     15 C                    -0.465090
     16 H                     0.207937
     17 C                    -0.678507
     18 H                     0.182834
     19 C                     0.750938
     20 Cl                    0.473630
     21 C                    -1.016038
     22 H                     0.188510
  ----------------------------------------
  Sum of atomic charges =     0.000000

 -----------------------------------------------------------------
                    Cartesian Multipole Moments
 -----------------------------------------------------------------
    Charge (ESU x 10^10)
                 0.0000
    Dipole Moment (Debye)
         X       0.3490      Y      -0.1788      Z       0.1441
       Tot       0.4178
    Quadrupole Moments (Debye-Ang)
        XX    -125.1516     XY      -3.5860     YY    -136.0690
        XZ      -0.8984     YZ       1.2218     ZZ    -134.4449
    Octopole Moments (Debye-Ang^2)
       XXX    -136.5773    XXY     -17.0181    XYY     -64.6608
       YYY       7.2916    XXZ      15.8209    XYZ       9.1781
       YYZ      38.2843    XZZ     -65.0032    YZZ      -5.6627
       ZZZ     132.7377
    Hexadecapole Moments (Debye-Ang^3)
      XXXX   -4401.4648   XXXY     -60.2330   XXYY    -953.3441
      XYYY      23.9535   YYYY    -912.9137   XXXZ     900.1362
      XXYZ     156.0064   XYYZ     336.5813   YYYZ     342.6013
      XXZZ   -1355.7859   XYZZ     -15.6944   YYZZ    -746.3999
      XZZZ     993.6710   YZZZ     355.7605   ZZZZ   -3543.6102
 -----------------------------------------------------------------
 Calculating analytic gradient of the SCF energy
 Gradient of SCF Energy
            1           2           3           4           5           6
    1  -0.0063399   0.0015923   0.0103433   0.0005152  -0.0001406  -0.0029356
    2   0.0004392  -0.0018025  -0.0313424  -0.0003242  -0.0000058   0.0000056
    3   0.0032118   0.0019519  -0.0206292  -0.0043776   0.0003886   0.0016303
            7           8           9          10          11          12
    1  -0.0000433   0.0045273  -0.0004344   0.0002127   0.0054556   0.0004717
    2   0.0000497   0.0000640   0.0000709   0.0007305   0.0026716   0.0014164
    3   0.0001469   0.0027394  -0.0001685  -0.0033770   0.0010330  -0.0032899
           13          14          15          16          17          18
    1   0.0025996  -0.0101055  -0.0010803   0.0001074  -0.0013301   0.0001017
    2   0.0004807   0.0312955   0.0004561   0.0000216   0.0003340   0.0000206
    3   0.0008080   0.0211814   0.0003453  -0.0001441   0.0008746  -0.0000635
           19          20          21          22
    1   0.0009056  -0.0001651  -0.0024032  -0.0018544
    2   0.0003345  -0.0002618  -0.0046976   0.0000436
    3  -0.0017218   0.0003743  -0.0004299  -0.0004840
 Max gradient component =       3.134E-02
 RMS gradient           =       7.045E-03
 Gradient time:  CPU 226.40 s  wall 226.43 s
 Geometry Optimization Parameters
   NAtoms,    NIC,     NZ,  NCons,   NDum,   NFix, NCnnct, MaxDiis
       22     163      22       0       0       0       0       0

 Cartesian Hessian Update
 Hessian updated using BFGS update


** GEOMETRY OPTIMIZATION IN DELOCALIZED INTERNAL COORDINATES **
   Searching for a Minimum

   Optimization Cycle:   3

                       Coordinates (Angstroms)
     ATOM                X               Y               Z
      1  C         0.0128192095   -0.0099137366    0.0059578499
      2  C        -0.0247202097    0.0435647677    1.4121738106
      3  Cl        1.4593105307    0.0958577560    2.3254413338
      4  C        -1.2169174708    0.0816188234    2.1255757351
      5  H        -1.2005009561    0.1266604741    3.2062912460
      6  C        -2.4186556757    0.0751240333    1.4334615268
      7  Cl       -3.9293483023    0.1261621475    2.3150234692
      8  C        -2.4348263722    0.0296677147    0.0459122375
      9  H        -3.3721478969    0.0160029683   -0.4937944069
     10  C        -1.2323585300   -0.0121014949   -0.6479704909
     11  Cl       -1.3261495468   -0.1199934291   -2.3964938721
     12  C         1.2949561601   -0.0521366178   -0.7521981953
     13  C         2.3335479529   -0.9444075393   -0.4366900746
     14  Cl        2.1478255945   -2.0943119763    0.8652512033
     15  C         3.5224844485   -0.9541542118   -1.1582030134
     16  H         4.3018808403   -1.6568109419   -0.8930362218
     17  C         3.7042001591   -0.0775297456   -2.2193501396
     18  H         4.6273259413   -0.0841609874   -2.7844834659
     19  C         2.6821776057    0.8068159813   -2.5467375793
     20  Cl        2.8957579672    1.9290256799   -3.8789698889
     21  C         1.4958524314    0.8215712983   -1.8287115590
     22  H         0.7253938008    1.5337782967   -2.0909818092
   Point Group: c1    Number of degrees of freedom:    60


   Energy is  -2761.496695625

 Hessian updated using BFGS update

 58 Hessian modes will be used to form the next step
  Hessian Eigenvalues:
     0.017244    0.017748    0.019710    0.020842    0.020936    0.022943
     0.023581    0.023832    0.023846    0.024089    0.024090    0.024113
     0.024114    0.024135    0.024135    0.024142    0.024143    0.025291
     0.059380    0.088490    0.159975    0.159995    0.159996    0.160010
     0.160178    0.216240    0.224387    0.230415    0.234601    0.235672
     0.237313    0.247171    0.249826    0.249992    0.250000    0.250289
     0.285929    0.289329    0.300856    0.300993    0.301700    0.303514
     0.353123    0.356639    0.356667    0.364524    0.412856    0.424056
     0.429866    0.455412    0.462600    0.468307    0.471397    0.478131
     0.478238    0.478810    0.479167    0.519964

 Minimum search - taking simple RFO step
 Searching for Lamda that Minimizes Along All modes
 Value Taken    Lamda =  -0.01988042
 Calculated Step too Large.  Step scaled by  0.583572
 Step Taken.  Stepsize is  0.300000

                             Maximum     Tolerance    Cnvgd?
         Gradient           0.031835      0.000300      NO
         Displacement       0.204378      0.001200      NO
         Energy change     -0.014263      0.000001      NO


 New Cartesian Coordinates Obtained by Inverse Iteration

 Displacement from previous Coordinates is:  0.607061
 ----------------------------------------------------------------
             Standard Nuclear Orientation (Angstroms)
    I     Atom           X                Y                Z
 ----------------------------------------------------------------
    1      C       0.0114507891    -0.0124180807    -0.0054034796
    2      C      -0.0252374611     0.0850775470     1.3989628016
    3      Cl      1.4615526321     0.1707060207     2.3076563393
    4      C      -1.2125481096     0.1339900715     2.1218630207
    5      H      -1.1887967476     0.2130621179     3.1995862661
    6      C      -2.4163545613     0.0888818413     1.4341178837
    7      Cl     -3.9234814051     0.1463527199     2.3224943135
    8      C      -2.4440958477    -0.0109792899     0.0497137734
    9      H      -3.3828197208    -0.0648405183    -0.4829581956
   10      C      -1.2419582330    -0.0609101971    -0.6461594116
   11      Cl     -1.3632329062    -0.2703409176    -2.3864272410
   12      C       1.2913746658    -0.0590048369    -0.7603689244
   13      C       2.3134092065    -0.9771339184    -0.4696815428
   14      Cl      2.1131774605    -2.1566458151     0.8043930106
   15      C       3.5053967401    -0.9846208371    -1.1886155355
   16      H       4.2704490569    -1.7089727925    -0.9411883474
   17      C       3.7089661391    -0.0756967432    -2.2189908919
   18      H       4.6339122680    -0.0784190221    -2.7806354052
   19      C       2.7057329375     0.8417884114    -2.5133439320
   20      Cl      2.9496480903     2.0114050712    -3.8003825654
   21      C       1.5166429116     0.8544627765    -1.8006674848
   22      H       0.7647197762     1.5945856520    -2.0364967564
 ----------------------------------------------------------------
 Nuclear Repulsion Energy =        1752.65399873 hartrees
 There are       81 alpha and       81 beta electrons
 Applying Cartesian multipole field
    Component          Value
    ---------          -----
     (2,0,0)        1.00000E-11
     (0,2,0)        2.00000E-11
     (0,0,2)       -3.00000E-11
 Nucleus-field energy     =    -0.0000000298 hartrees
 Requested basis set is 6-311++G(d,p)
 There are 162 shells and 449 basis functions
 A cutoff of  1.0D-15 yielded  10234 shell pairs
 There are     85165 function pairs (     91562 Cartesian)
 Smallest overlap matrix eigenvalue = 2.85E-07
 Linear dependence detected in AO basis
 Number of orthogonalized atomic orbitals = 445
 Maximum deviation from orthogonality = 6.768E-10
 Guess from superposition of atomic densities
 Warning:  Energy on first SCF cycle will be non-variational
 SAD guess density has 162.000000 electrons

 -----------------------------------------------------------------------
  General SCF calculation program by
  Eric Jon Sundstrom, Paul Horn, Yuezhi Mao, Dmitri Zuev, Alec White,
  David Stuck, Shaama M.S., Shane Yost, Joonho Lee, David Small,
  Daniel Levine, Susi Lehtola, Hugh Burton, Evgeny Epifanovsky,
  Bang C. Huynh
 -----------------------------------------------------------------------
 Exchange:     0.2000 Hartree-Fock + 0.0800 Slater + 0.7200 B88
 Correlation:  0.1900 VWN1RPA + 0.8100 LYP
 Using SG-1 standard quadrature grid
 A restricted SCF calculation will be
 performed using DIIS
 SCF converges when DIIS error is below 1.0e-08
 ---------------------------------------
  Cycle       Energy         DIIS error
 ---------------------------------------
    1   -2765.5381840260      2.92e-02  
    2   -2761.3599667268      2.40e-03  
    3   -2761.2908669312      2.86e-03  
    4   -2761.5013647788      4.28e-04  
    5   -2761.5052765059      1.78e-04  
    6   -2761.5057354836      1.14e-04  
    7   -2761.5060692073      2.15e-05  
    8   -2761.5060784463      8.87e-06  
    9   -2761.5060804377      2.01e-06  
   10   -2761.5060805217      9.96e-07  
   11   -2761.5060805463      2.24e-07  
   12   -2761.5060805475      9.61e-08  
   13   -2761.5060805480      3.85e-08  
   14   -2761.5060805479      8.94e-09  Convergence criterion met
 ---------------------------------------
 SCF time:   CPU 636.35s  wall 637.00s 
 SCF   energy in the final basis set =    -2761.5060805479
 Total energy in the final basis set =    -2761.5060805479

 --------------------------------------------------------------

                    Orbital Energies (a.u.)
 --------------------------------------------------------------

 Alpha MOs
 -- Occupied --
********-101.5755-101.5687-101.5670-101.5634 -10.2746 -10.2727 -10.2704
-10.2607 -10.2574 -10.2371 -10.2300 -10.2175 -10.2173 -10.2119 -10.2112
-10.2105  -9.4907  -9.4903  -9.4846  -9.4815  -9.4792  -7.2554  -7.2549
 -7.2493  -7.2462  -7.2456  -7.2452  -7.2450  -7.2446  -7.2438  -7.2393
 -7.2387  -7.2362  -7.2360  -7.2339  -7.2334  -0.9489  -0.9245  -0.9023
 -0.8987  -0.8877  -0.8441  -0.8329  -0.8094  -0.7656  -0.7607  -0.7365
 -0.6627  -0.6427  -0.6305  -0.6096  -0.5530  -0.5372  -0.5268  -0.5100
 -0.4951  -0.4817  -0.4653  -0.4644  -0.4555  -0.4462  -0.4333  -0.4261
 -0.4102  -0.4063  -0.3990  -0.3930  -0.3856  -0.3782  -0.3453  -0.3433
 -0.3359  -0.3311  -0.3293  -0.3286  -0.3081  -0.2988  -0.2744  -0.2667
 -0.2571
 -- Virtual --
 -0.0721  -0.0562  -0.0449  -0.0318  -0.0297  -0.0116  -0.0063   0.0037
  0.0044   0.0100   0.0126   0.0161   0.0190   0.0271   0.0385   0.0441
  0.0472   0.0515   0.0550   0.0643   0.0670   0.0699   0.0788   0.0830
  0.0855   0.0878   0.0936   0.0967   0.0986   0.1026   0.1039   0.1075
  0.1124   0.1149   0.1157   0.1186   0.1212   0.1236   0.1263   0.1295
  0.1311   0.1339   0.1345   0.1368   0.1390   0.1430   0.1475   0.1520
  0.1551   0.1629   0.1671   0.1760   0.1767   0.1850   0.1860   0.1872
  0.1939   0.1971   0.2043   0.2115   0.2146   0.2175   0.2214   0.2238
  0.2280   0.2353   0.2410   0.2422   0.2492   0.2523   0.2555   0.2563
  0.2601   0.2612   0.2656   0.2714   0.2737   0.2770   0.2807   0.2835
  0.2876   0.2915   0.3008   0.3027   0.3072   0.3103   0.3133   0.3157
  0.3279   0.3362   0.3375   0.3515   0.3558   0.3747   0.3962   0.4064
  0.4319   0.4351   0.4455   0.4484   0.4520   0.4584   0.4660   0.4728
  0.4804   0.4817   0.4947   0.4974   0.5035   0.5112   0.5149   0.5221
  0.5318   0.5361   0.5491   0.5533   0.5592   0.5653   0.5690   0.5746
  0.5819   0.5896   0.5998   0.6070   0.6072   0.6109   0.6139   0.6221
  0.6256   0.6356   0.6510   0.6593   0.6739   0.6823   0.6860   0.6917
  0.6973   0.7000   0.7128   0.7177   0.7241   0.7359   0.7679   0.7909
  0.8104   0.8147   0.8190   0.8293   0.8366   0.8399   0.8418   0.8446
  0.8478   0.8505   0.8526   0.8597   0.8670   0.8687   0.8757   0.8770
  0.8826   0.8932   0.8963   0.9044   0.9124   0.9198   0.9222   0.9290
  0.9322   0.9351   0.9496   0.9505   0.9554   0.9583   0.9699   0.9727
  0.9779   0.9868   0.9929   0.9990   1.0077   1.0159   1.0346   1.0455
  1.0542   1.0769   1.0820   1.1056   1.1191   1.1383   1.1744   1.1821
  1.1945   1.2006   1.2295   1.2347   1.2457   1.2500   1.2663   1.2793
  1.2956   1.3096   1.3142   1.3315   1.3380   1.3439   1.3751   1.4505
  1.4705   1.4856   1.5054   1.5106   1.5302   1.5471   1.5498   1.5615
  1.5775   1.5897   1.5981   1.6124   1.6256   1.6674   1.6759   1.6800
  1.6919   1.7001   1.7598   1.7892   1.7976   1.8278   1.8396   1.8594
  1.8786   1.8863   1.9034   1.9077   1.9182   1.9359   1.9439   1.9486
  1.9610   1.9679   1.9841   2.0056   2.0454   2.0624   2.0637   2.0879
  2.0997   2.1333   2.1432   2.1891   2.2294   2.2565   2.2625   2.2686
  2.2790   2.2943   2.3045   2.3173   2.3218   2.3363   2.3479   2.3795
  2.4061   2.4246   2.4385   2.4623   2.4789   2.5042   2.5213   2.5330
  2.5419   2.5500   2.5631   2.5886   2.5997   2.6155   2.6514   2.6595
  2.6779   2.6919   2.7087   2.7158   2.7206   2.7335   2.7506   2.7558
  2.7611   2.7818   2.7859   2.7974   2.8160   2.8323   2.8524   2.8761
  2.9074   2.9461   2.9799   3.0662   3.0742   3.0812   3.1007   3.1455
  3.1536   3.1888   3.2291   3.2388   3.2679   3.3368   3.3456   3.4071
  3.4374   3.5310   3.5682   3.6454   3.7055   3.7446   3.7925   3.8697
  3.9615   4.0517   4.0832   4.1296   4.4047   4.7918   4.8258   9.7567
  9.7788   9.7994   9.8149   9.8526  23.3828  23.5516  23.8380  23.8521
 23.8593  23.9149  23.9734  24.0164  24.0401  24.0645  24.1035  24.1378
 25.8164  25.8311  25.9102  25.9497  26.0005  26.1117  26.1221  26.2064
 26.3168  26.4178  26.6016  26.6122  26.6394  26.8014  26.8136 215.7494
215.7722 215.7998 215.8167 215.8609
 --------------------------------------------------------------

          Ground-State Mulliken Net Atomic Charges

     Atom                 Charge (a.u.)
  ----------------------------------------
      1 C                    -0.142293
      2 C                    -0.446205
      3 Cl                    0.419451
      4 C                    -0.034262
      5 H                     0.229767
      6 C                     0.010089
      7 Cl                    0.467846
      8 C                    -0.549745
      9 H                     0.233681
     10 C                    -0.366052
     11 Cl                    0.456344
     12 C                     0.603857
     13 C                    -0.772016
     14 Cl                    0.371961
     15 C                    -0.496767
     16 H                     0.206173
     17 C                    -0.685104
     18 H                     0.182478
     19 C                     0.789750
     20 Cl                    0.465688
     21 C                    -1.139503
     22 H                     0.194860
  ----------------------------------------
  Sum of atomic charges =     0.000000

 -----------------------------------------------------------------
                    Cartesian Multipole Moments
 -----------------------------------------------------------------
    Charge (ESU x 10^10)
                -0.0000
    Dipole Moment (Debye)
         X       0.3757      Y      -0.1654      Z       0.1200
       Tot       0.4277
    Quadrupole Moments (Debye-Ang)
        XX    -125.1969     XY      -3.6914     YY    -135.9001
        XZ      -1.0937     YZ       1.5041     ZZ    -134.4255
    Octopole Moments (Debye-Ang^2)
       XXX    -136.6048    XXY     -17.9508    XYY     -64.0375
       YYY       7.8740    XXZ      14.7307    XYZ       9.5219
       YYZ      38.1577    XZZ     -64.1875    YZZ      -4.9069
       ZZZ     132.4132
    Hexadecapole Moments (Debye-Ang^3)
      XXXX   -4423.7658   XXXY     -82.7144   XXYY    -965.0168
      XYYY      -0.3798   YYYY    -971.3005   XXXZ     905.0334
      XXYZ     150.7174   XYYZ     338.1767   YYYZ     317.5874
      XXZZ   -1346.2025   XYZZ     -22.6443   YYZZ    -744.6557
      XZZZ     998.1241   YZZZ     338.7823   ZZZZ   -3474.3892
 -----------------------------------------------------------------
 Calculating analytic gradient of the SCF energy
 Gradient of SCF Energy
            1           2           3           4           5           6
    1  -0.0002067   0.0010821   0.0055287  -0.0001152   0.0000459  -0.0012812
    2   0.0010369  -0.0014721  -0.0216767  -0.0004383  -0.0000466   0.0001607
    3   0.0004651   0.0010916  -0.0137272  -0.0010501  -0.0000531   0.0007396
            7           8           9          10          11          12
    1   0.0001157   0.0011721   0.0000198   0.0000769   0.0004579  -0.0013495
    2  -0.0000845  -0.0002075   0.0000435   0.0017691   0.0005397  -0.0001529
    3  -0.0000782   0.0004390   0.0000206  -0.0012759   0.0003597  -0.0004791
           13          14          15          16          17          18
    1   0.0015719  -0.0056966  -0.0003841  -0.0000678  -0.0002839   0.0000120
    2  -0.0000391   0.0216502   0.0003720   0.0000478   0.0001715   0.0000875
    3   0.0011593   0.0139604   0.0002810   0.0000103  -0.0002496  -0.0000074
           19          20          21          22
    1   0.0001642  -0.0000885  -0.0008904   0.0001165
    2   0.0001411  -0.0000278  -0.0021295   0.0002553
    3  -0.0004050   0.0000692  -0.0012714   0.0000014
 Max gradient component =       2.168E-02
 RMS gradient           =       4.630E-03
 Gradient time:  CPU 226.75 s  wall 226.77 s
 Geometry Optimization Parameters
   NAtoms,    NIC,     NZ,  NCons,   NDum,   NFix, NCnnct, MaxDiis
       22     163      22       0       0       0       0       0

 Cartesian Hessian Update
 Hessian updated using BFGS update


** GEOMETRY OPTIMIZATION IN DELOCALIZED INTERNAL COORDINATES **
   Searching for a Minimum

   Optimization Cycle:   4

                       Coordinates (Angstroms)
     ATOM                X               Y               Z
      1  C         0.0114507891   -0.0124180807   -0.0054034796
      2  C        -0.0252374611    0.0850775470    1.3989628016
      3  Cl        1.4615526321    0.1707060207    2.3076563393
      4  C        -1.2125481096    0.1339900715    2.1218630207
      5  H        -1.1887967476    0.2130621179    3.1995862661
      6  C        -2.4163545613    0.0888818413    1.4341178837
      7  Cl       -3.9234814051    0.1463527199    2.3224943135
      8  C        -2.4440958477   -0.0109792899    0.0497137734
      9  H        -3.3828197208   -0.0648405183   -0.4829581956
     10  C        -1.2419582330   -0.0609101971   -0.6461594116
     11  Cl       -1.3632329062   -0.2703409176   -2.3864272410
     12  C         1.2913746658   -0.0590048369   -0.7603689244
     13  C         2.3134092065   -0.9771339184   -0.4696815428
     14  Cl        2.1131774605   -2.1566458151    0.8043930106
     15  C         3.5053967401   -0.9846208371   -1.1886155355
     16  H         4.2704490569   -1.7089727925   -0.9411883474
     17  C         3.7089661391   -0.0756967432   -2.2189908919
     18  H         4.6339122680   -0.0784190221   -2.7806354052
     19  C         2.7057329375    0.8417884114   -2.5133439320
     20  Cl        2.9496480903    2.0114050712   -3.8003825654
     21  C         1.5166429116    0.8544627765   -1.8006674848
     22  H         0.7647197762    1.5945856520   -2.0364967564
   Point Group: c1    Number of degrees of freedom:    60


   Energy is  -2761.506080548

 Hessian updated using BFGS update

 59 Hessian modes will be used to form the next step
  Hessian Eigenvalues:
     0.017671    0.018279    0.019623    0.020912    0.021002    0.022930
     0.023580    0.023832    0.023842    0.024090    0.024090    0.024113
     0.024115    0.024135    0.024136    0.024143    0.024143    0.027539
     0.045937    0.077331    0.159995    0.159996    0.160008    0.160070
     0.160242    0.216477    0.224537    0.230527    0.235101    0.236205
     0.237287    0.247338    0.249824    0.249992    0.250010    0.250483
     0.288999    0.289724    0.300906    0.301042    0.301706    0.311825
     0.353574    0.356665    0.356667    0.356745    0.367111    0.412876
     0.424628    0.429887    0.456355    0.462587    0.468492    0.471710
     0.478160    0.478265    0.479144    0.479256    0.552934

 Minimum search - taking simple RFO step
 Searching for Lamda that Minimizes Along All modes
 Value Taken    Lamda =  -0.01174810
 Calculated Step too Large.  Step scaled by  0.649143
 Step Taken.  Stepsize is  0.300000

                             Maximum     Tolerance    Cnvgd?
         Gradient           0.021317      0.000300      NO
         Displacement       0.229638      0.001200      NO
         Energy change     -0.009385      0.000001      NO


 New Cartesian Coordinates Obtained by Inverse Iteration

 Displacement from previous Coordinates is:  0.470515
 ----------------------------------------------------------------
             Standard Nuclear Orientation (Angstroms)
    I     Atom           X                Y                Z
 ----------------------------------------------------------------
    1      C       0.0145550447    -0.0264195092    -0.0008466470
    2      C      -0.0261978271     0.1148758308     1.3990723685
    3      Cl      1.4614561704     0.2422624889     2.3071660077
    4      C      -1.2143244586     0.1774839995     2.1195903207
    5      H      -1.1935530637     0.2918134353     3.1940054126
    6      C      -2.4153667420     0.0994953884     1.4293054739
    7      Cl     -3.9252037050     0.1771084590     2.3137870175
    8      C      -2.4428382266    -0.0456297786     0.0488890391
    9      H      -3.3797396884    -0.1224677224    -0.4835125294
   10      C      -1.2367429866    -0.1083025003    -0.6401869129
   11      Cl     -1.3445673683    -0.3615507384    -2.3775092852
   12      C       1.2945223199    -0.0676306037    -0.7549286431
   13      C       2.3041197449    -1.0058774490    -0.4946630033
   14      Cl      2.0919321333    -2.2218949418     0.7447952858
   15      C       3.4938512441    -1.0083470717    -1.2184623095
   16      H       4.2499145425    -1.7501350115    -0.9958562586
   17      C       3.7062643439    -0.0701456219    -2.2202514102
   18      H       4.6288776659    -0.0676503903    -2.7854704195
   19      C       2.7126424931     0.8674109624    -2.4844585297
   20      Cl      2.9678740871     2.0698359330    -3.7395654631
   21      C       1.5250212916     0.8733696993    -1.7693138860
   22      H       0.7754106664     1.6227244028    -1.9841179329
 ----------------------------------------------------------------
 Nuclear Repulsion Energy =        1749.60827417 hartrees
 There are       81 alpha and       81 beta electrons
 Applying Cartesian multipole field
    Component          Value
    ---------          -----
     (2,0,0)        1.00000E-11
     (0,2,0)        2.00000E-11
     (0,0,2)       -3.00000E-11
 Nucleus-field energy     =    -0.0000000277 hartrees
 Requested basis set is 6-311++G(d,p)
 There are 162 shells and 449 basis functions
 A cutoff of  1.0D-15 yielded  10239 shell pairs
 There are     85171 function pairs (     91575 Cartesian)
 Smallest overlap matrix eigenvalue = 2.79E-07
 Linear dependence detected in AO basis
 Number of orthogonalized atomic orbitals = 445
 Maximum deviation from orthogonality = 7.492E-10
 Guess from superposition of atomic densities
 Warning:  Energy on first SCF cycle will be non-variational
 SAD guess density has 162.000000 electrons

 -----------------------------------------------------------------------
  General SCF calculation program by
  Eric Jon Sundstrom, Paul Horn, Yuezhi Mao, Dmitri Zuev, Alec White,
  David Stuck, Shaama M.S., Shane Yost, Joonho Lee, David Small,
  Daniel Levine, Susi Lehtola, Hugh Burton, Evgeny Epifanovsky,
  Bang C. Huynh
 -----------------------------------------------------------------------
 Exchange:     0.2000 Hartree-Fock + 0.0800 Slater + 0.7200 B88
 Correlation:  0.1900 VWN1RPA + 0.8100 LYP
 Using SG-1 standard quadrature grid
 A restricted SCF calculation will be
 performed using DIIS
 SCF converges when DIIS error is below 1.0e-08
 ---------------------------------------
  Cycle       Energy         DIIS error
 ---------------------------------------
    1   -2765.5168957448      2.92e-02  
    2   -2761.3668643319      2.39e-03  
    3   -2761.2995308597      2.84e-03  
    4   -2761.5076747681      4.22e-04  
    5   -2761.5115155297      1.69e-04  
    6   -2761.5119062260      1.11e-04  
    7   -2761.5122228354      2.14e-05  
    8   -2761.5122319527      8.92e-06  
    9   -2761.5122339745      1.94e-06  
   10   -2761.5122340528      9.90e-07  
   11   -2761.5122340774      2.12e-07  
   12   -2761.5122340783      9.65e-08  
   13   -2761.5122340786      3.71e-08  
   14   -2761.5122340787      8.46e-09  Convergence criterion met
 ---------------------------------------
 SCF time:   CPU 633.30s  wall 634.00s 
 SCF   energy in the final basis set =    -2761.5122340787
 Total energy in the final basis set =    -2761.5122340787

 --------------------------------------------------------------

                    Orbital Energies (a.u.)
 --------------------------------------------------------------

 Alpha MOs
 -- Occupied --
********-101.5752-101.5699-101.5670-101.5646 -10.2748 -10.2731 -10.2707
-10.2608 -10.2577 -10.2369 -10.2298 -10.2179 -10.2176 -10.2123 -10.2114
-10.2107  -9.4906  -9.4900  -9.4854  -9.4815  -9.4801  -7.2553  -7.2546
 -7.2502  -7.2462  -7.2454  -7.2449  -7.2448  -7.2447  -7.2443  -7.2402
 -7.2395  -7.2363  -7.2360  -7.2348  -7.2343  -0.9484  -0.9244  -0.9008
 -0.8983  -0.8883  -0.8433  -0.8332  -0.8095  -0.7658  -0.7606  -0.7367
 -0.6626  -0.6422  -0.6310  -0.6099  -0.5530  -0.5368  -0.5270  -0.5112
 -0.4947  -0.4818  -0.4654  -0.4643  -0.4554  -0.4456  -0.4325  -0.4262
 -0.4103  -0.4041  -0.3988  -0.3917  -0.3851  -0.3781  -0.3450  -0.3425
 -0.3351  -0.3312  -0.3291  -0.3288  -0.3136  -0.2978  -0.2747  -0.2682
 -0.2581
 -- Virtual --
 -0.0708  -0.0565  -0.0449  -0.0333  -0.0310  -0.0118  -0.0062   0.0039
  0.0044   0.0100   0.0124   0.0154   0.0185   0.0269   0.0385   0.0436
  0.0475   0.0513   0.0550   0.0642   0.0663   0.0695   0.0788   0.0828
  0.0854   0.0879   0.0930   0.0960   0.0985   0.1028   0.1039   0.1073
  0.1121   0.1152   0.1158   0.1189   0.1201   0.1233   0.1262   0.1282
  0.1311   0.1339   0.1345   0.1364   0.1389   0.1422   0.1466   0.1515
  0.1545   0.1632   0.1664   0.1753   0.1763   0.1836   0.1841   0.1868
  0.1931   0.1969   0.2051   0.2119   0.2135   0.2173   0.2214   0.2250
  0.2290   0.2345   0.2406   0.2418   0.2493   0.2525   0.2551   0.2557
  0.2597   0.2614   0.2666   0.2705   0.2738   0.2759   0.2796   0.2832
  0.2878   0.2913   0.2984   0.3033   0.3080   0.3101   0.3151   0.3162
  0.3277   0.3360   0.3388   0.3504   0.3548   0.3743   0.3967   0.4066
  0.4341   0.4346   0.4436   0.4483   0.4519   0.4604   0.4662   0.4734
  0.4823   0.4864   0.4937   0.4959   0.5018   0.5056   0.5154   0.5222
  0.5301   0.5381   0.5479   0.5542   0.5584   0.5658   0.5722   0.5742
  0.5846   0.5909   0.5995   0.6061   0.6076   0.6118   0.6132   0.6234
  0.6277   0.6382   0.6536   0.6625   0.6741   0.6828   0.6865   0.6905
  0.6965   0.6989   0.7109   0.7174   0.7240   0.7354   0.7691   0.7910
  0.8116   0.8147   0.8241   0.8303   0.8364   0.8403   0.8432   0.8451
  0.8485   0.8510   0.8531   0.8589   0.8662   0.8691   0.8750   0.8761
  0.8838   0.8931   0.8975   0.9049   0.9100   0.9205   0.9243   0.9301
  0.9336   0.9343   0.9482   0.9511   0.9534   0.9569   0.9599   0.9719
  0.9780   0.9862   0.9931   1.0007   1.0083   1.0142   1.0335   1.0417
  1.0514   1.0743   1.0805   1.1074   1.1218   1.1388   1.1749   1.1826
  1.1942   1.2027   1.2273   1.2338   1.2447   1.2506   1.2732   1.2783
  1.2949   1.3102   1.3124   1.3302   1.3371   1.3417   1.3781   1.4538
  1.4712   1.4863   1.5053   1.5101   1.5304   1.5472   1.5486   1.5616
  1.5771   1.5904   1.5969   1.6123   1.6232   1.6673   1.6762   1.6787
  1.6924   1.7018   1.7603   1.7915   1.7966   1.8266   1.8386   1.8565
  1.8753   1.8847   1.9074   1.9110   1.9200   1.9373   1.9432   1.9484
  1.9598   1.9681   1.9854   2.0058   2.0466   2.0614   2.0621   2.0866
  2.0978   2.1362   2.1416   2.1859   2.2302   2.2577   2.2636   2.2681
  2.2798   2.2904   2.2984   2.3056   2.3235   2.3400   2.3510   2.3831
  2.4065   2.4280   2.4378   2.4611   2.4793   2.5057   2.5199   2.5318
  2.5408   2.5493   2.5642   2.5876   2.5981   2.6140   2.6517   2.6622
  2.6795   2.6931   2.7085   2.7158   2.7175   2.7346   2.7481   2.7562
  2.7601   2.7805   2.7849   2.7962   2.8146   2.8319   2.8517   2.8734
  2.9059   2.9489   2.9824   3.0676   3.0748   3.0802   3.0988   3.1431
  3.1518   3.1879   3.2299   3.2358   3.2673   3.3359   3.3461   3.4064
  3.4397   3.5314   3.5692   3.6468   3.7040   3.7437   3.7911   3.8703
  3.9621   4.0523   4.0844   4.1288   4.3971   4.7907   4.8265   9.7571
  9.7791   9.8011   9.8268   9.8421  23.3844  23.5521  23.8391  23.8530
 23.8599  23.9167  23.9733  24.0200  24.0393  24.0659  24.1034  24.1378
 25.8164  25.8300  25.9088  25.9334  25.9736  26.1090  26.1202  26.2006
 26.3255  26.4203  26.5989  26.6112  26.6393  26.7995  26.8051 215.7497
215.7726 215.8013 215.8326 215.8467
 --------------------------------------------------------------

          Ground-State Mulliken Net Atomic Charges

     Atom                 Charge (a.u.)
  ----------------------------------------
      1 C                    -0.151404
      2 C                    -0.473948
      3 Cl                    0.380018
      4 C                     0.021623
      5 H                     0.229651
      6 C                     0.036841
      7 Cl                    0.469233
      8 C                    -0.545542
      9 H                     0.233592
     10 C                    -0.355559
     11 Cl                    0.442395
     12 C                     0.556294
     13 C                    -0.809334
     14 Cl                    0.334272
     15 C                    -0.427769
     16 H                     0.205290
     17 C                    -0.698906
     18 H                     0.182885
     19 C                     0.793776
     20 Cl                    0.463613
     21 C                    -1.083423
     22 H                     0.196402
  ----------------------------------------
  Sum of atomic charges =     0.000000

 -----------------------------------------------------------------
                    Cartesian Multipole Moments
 -----------------------------------------------------------------
    Charge (ESU x 10^10)
                 0.0000
    Dipole Moment (Debye)
         X       0.3631      Y      -0.1529      Z       0.0853
       Tot       0.4031
    Quadrupole Moments (Debye-Ang)
        XX    -125.2993     XY      -3.7569     YY    -135.7896
        XZ      -1.3054     YZ       1.7749     ZZ    -134.3440
    Octopole Moments (Debye-Ang^2)
       XXX    -137.6460    XXY     -18.6008    XYY     -63.9064
       YYY       7.4859    XXZ      13.7691    XYZ       9.9224
       YYZ      38.1615    XZZ     -63.7922    YZZ      -4.2949
       ZZZ     131.7711
    Hexadecapole Moments (Debye-Ang^3)
      XXXX   -4423.4473   XXXY     -92.0263   XXYY    -972.0158
      XYYY     -11.8604   YYYY   -1024.0222   XXXZ     906.3363
      XXYZ     146.0536   XYYZ     338.8473   YYYZ     295.5759
      XXZZ   -1334.5356   XYZZ     -25.9481   YYZZ    -744.4085
      XZZZ     998.7504   YZZZ     322.6495   ZZZZ   -3418.2012
 -----------------------------------------------------------------
 Calculating analytic gradient of the SCF energy
 Gradient of SCF Energy
            1           2           3           4           5           6
    1   0.0013467   0.0000923   0.0032605  -0.0003896   0.0001261  -0.0001116
    2   0.0006909  -0.0012150  -0.0137162  -0.0002223  -0.0000260  -0.0000094
    3  -0.0008211   0.0005300  -0.0082773   0.0001052  -0.0001234   0.0002073
            7           8           9          10          11          12
    1  -0.0000149  -0.0002801   0.0001431   0.0000787   0.0001833  -0.0013854
    2  -0.0000020  -0.0000069   0.0000770   0.0013524   0.0003280  -0.0003877
    3   0.0000162  -0.0001345   0.0000826   0.0003851  -0.0004608   0.0005872
           13          14          15          16          17          18
    1   0.0008676  -0.0030016  -0.0001185  -0.0000418   0.0002468  -0.0000535
    2   0.0002640   0.0136582   0.0003195  -0.0000510   0.0000098   0.0000176
    3   0.0010174   0.0086014  -0.0001724   0.0000273  -0.0001196   0.0000209
           19          20          21          22
    1  -0.0002862  -0.0000015  -0.0006797   0.0000196
    2  -0.0001388   0.0001105  -0.0012896   0.0002371
    3   0.0000815  -0.0000975  -0.0014861   0.0000305
 Max gradient component =       1.372E-02
 RMS gradient           =       2.896E-03
 Gradient time:  CPU 226.97 s  wall 226.99 s
 Geometry Optimization Parameters
   NAtoms,    NIC,     NZ,  NCons,   NDum,   NFix, NCnnct, MaxDiis
       22     163      22       0       0       0       0       0

 Cartesian Hessian Update
 Hessian updated using BFGS update


** GEOMETRY OPTIMIZATION IN DELOCALIZED INTERNAL COORDINATES **
   Searching for a Minimum

   Optimization Cycle:   5

                       Coordinates (Angstroms)
     ATOM                X               Y               Z
      1  C         0.0145550447   -0.0264195092   -0.0008466470
      2  C        -0.0261978271    0.1148758308    1.3990723685
      3  Cl        1.4614561704    0.2422624889    2.3071660077
      4  C        -1.2143244586    0.1774839995    2.1195903207
      5  H        -1.1935530637    0.2918134353    3.1940054126
      6  C        -2.4153667420    0.0994953884    1.4293054739
      7  Cl       -3.9252037050    0.1771084590    2.3137870175
      8  C        -2.4428382266   -0.0456297786    0.0488890391
      9  H        -3.3797396884   -0.1224677224   -0.4835125294
     10  C        -1.2367429866   -0.1083025003   -0.6401869129
     11  Cl       -1.3445673683   -0.3615507384   -2.3775092852
     12  C         1.2945223199   -0.0676306037   -0.7549286431
     13  C         2.3041197449   -1.0058774490   -0.4946630033
     14  Cl        2.0919321333   -2.2218949418    0.7447952858
     15  C         3.4938512441   -1.0083470717   -1.2184623095
     16  H         4.2499145425   -1.7501350115   -0.9958562586
     17  C         3.7062643439   -0.0701456219   -2.2202514102
     18  H         4.6288776659   -0.0676503903   -2.7854704195
     19  C         2.7126424931    0.8674109624   -2.4844585297
     20  Cl        2.9678740871    2.0698359330   -3.7395654631
     21  C         1.5250212916    0.8733696993   -1.7693138860
     22  H         0.7754106664    1.6227244028   -1.9841179329
   Point Group: c1    Number of degrees of freedom:    60


   Energy is  -2761.512234079

 Hessian updated using BFGS update

 60 Hessian modes will be used to form the next step
  Hessian Eigenvalues:
     0.017568    0.017821    0.019481    0.020911    0.020985    0.022924
     0.023560    0.023831    0.023860    0.024090    0.024093    0.024113
     0.024117    0.024135    0.024136    0.024142    0.024144    0.027506
     0.034052    0.076818    0.159996    0.159997    0.160012    0.160073
     0.160244    0.216463    0.224526    0.230541    0.235152    0.236668
     0.237274    0.247333    0.249930    0.249994    0.250012    0.250587
     0.288999    0.289851    0.300956    0.301049    0.301847    0.311948
     0.353517    0.356665    0.356665    0.356672    0.356749    0.367007
     0.412879    0.424630    0.429888    0.456361    0.462576    0.468500
     0.471734    0.478210    0.478279    0.479141    0.479337    0.552798

 Minimum search - taking simple RFO step
 Searching for Lamda that Minimizes Along All modes
 Value Taken    Lamda =  -0.00711445
 Calculated Step too Large.  Step scaled by  0.676672
 Step Taken.  Stepsize is  0.300000

                             Maximum     Tolerance    Cnvgd?
         Gradient           0.013283      0.000300      NO
         Displacement       0.222943      0.001200      NO
         Energy change     -0.006154      0.000001      NO


 New Cartesian Coordinates Obtained by Inverse Iteration

 Displacement from previous Coordinates is:  0.526040
 ----------------------------------------------------------------
             Standard Nuclear Orientation (Angstroms)
    I     Atom           X                Y                Z
 ----------------------------------------------------------------
    1      C       0.0140535642    -0.0320679018    -0.0002480696
    2      C      -0.0247756803     0.1553714077     1.3929119550
    3      Cl      1.4675223612     0.3237834899     2.2915548461
    4      C      -1.2118975060     0.2260903361     2.1135806981
    5      H      -1.1925524973     0.3752755386     3.1837780835
    6      C      -2.4121759002     0.1063280116     1.4268080110
    7      Cl     -3.9223117157     0.1908084536     2.3116477091
    8      C      -2.4408364075    -0.0878420237     0.0523640385
    9      H      -3.3771598033    -0.1974977817    -0.4753979743
   10      C      -1.2339100569    -0.1549960915    -0.6349266326
   11      Cl     -1.3278459651    -0.4637157493    -2.3639664451
   12      C       1.2937272764    -0.0713401856    -0.7558958269
   13      C       2.2841973394    -1.0346590737    -0.5250217534
   14      Cl      2.0478621588    -2.2827584470     0.6806488404
   15      C       3.4744793884    -1.0350684049    -1.2480640289
   16      H       4.2180730762    -1.7959344201    -1.0493473754
   17      C       3.7029498996    -0.0675246524    -2.2183967511
   18      H       4.6256927445    -0.0620846172    -2.7834415558
   19      C       2.7260795466     0.8956236768    -2.4525760017
   20      Cl      3.0033204448     2.1319320029    -3.6696158253
   21      C       1.5377786900     0.8987435534    -1.7382249504
   22      H       0.7956367236     1.6618621389    -1.9307032962
 ----------------------------------------------------------------
 Nuclear Repulsion Energy =        1747.71927105 hartrees
 There are       81 alpha and       81 beta electrons
 Applying Cartesian multipole field
    Component          Value
    ---------          -----
     (2,0,0)        1.00000E-11
     (0,2,0)        2.00000E-11
     (0,0,2)       -3.00000E-11
 Nucleus-field energy     =    -0.0000000252 hartrees
 Requested basis set is 6-311++G(d,p)
 There are 162 shells and 449 basis functions
 A cutoff of  1.0D-15 yielded  10227 shell pairs
 There are     85135 function pairs (     91540 Cartesian)
 Smallest overlap matrix eigenvalue = 2.67E-07
 Linear dependence detected in AO basis
 Number of orthogonalized atomic orbitals = 445
 Maximum deviation from orthogonality = 4.601E-10
 Guess from superposition of atomic densities
 Warning:  Energy on first SCF cycle will be non-variational
 SAD guess density has 162.000000 electrons

 -----------------------------------------------------------------------
  General SCF calculation program by
  Eric Jon Sundstrom, Paul Horn, Yuezhi Mao, Dmitri Zuev, Alec White,
  David Stuck, Shaama M.S., Shane Yost, Joonho Lee, David Small,
  Daniel Levine, Susi Lehtola, Hugh Burton, Evgeny Epifanovsky,
  Bang C. Huynh
 -----------------------------------------------------------------------
 Exchange:     0.2000 Hartree-Fock + 0.0800 Slater + 0.7200 B88
 Correlation:  0.1900 VWN1RPA + 0.8100 LYP
 Using SG-1 standard quadrature grid
 A restricted SCF calculation will be
 performed using DIIS
 SCF converges when DIIS error is below 1.0e-08
 ---------------------------------------
  Cycle       Energy         DIIS error
 ---------------------------------------
    1   -2765.5055429820      2.92e-02  
    2   -2761.3710838185      2.39e-03  
    3   -2761.3050033821      2.83e-03  
    4   -2761.5117377590      4.15e-04  
    5   -2761.5155342168      1.56e-04  
    6   -2761.5158457523      1.04e-04  
    7   -2761.5161214687      2.17e-05  
    8   -2761.5161310010      9.00e-06  
    9   -2761.5161330714      1.90e-06  
   10   -2761.5161331452      9.83e-07  
   11   -2761.5161331694      2.03e-07  
   12   -2761.5161331705      9.62e-08  
   13   -2761.5161331707      3.58e-08  
   14   -2761.5161331707      8.09e-09  Convergence criterion met
 ---------------------------------------
 SCF time:   CPU 630.99s  wall 631.00s 
 SCF   energy in the final basis set =    -2761.5161331707
 Total energy in the final basis set =    -2761.5161331707

 --------------------------------------------------------------

                    Orbital Energies (a.u.)
 --------------------------------------------------------------

 Alpha MOs
 -- Occupied --
********-101.5750-101.5710-101.5671-101.5655 -10.2745 -10.2732 -10.2710
-10.2608 -10.2579 -10.2362 -10.2294 -10.2180 -10.2177 -10.2125 -10.2115
-10.2109  -9.4904  -9.4898  -9.4862  -9.4816  -9.4807  -7.2552  -7.2544
 -7.2509  -7.2463  -7.2454  -7.2453  -7.2447  -7.2446  -7.2441  -7.2409
 -7.2403  -7.2364  -7.2361  -7.2354  -7.2351  -0.9482  -0.9244  -0.8998
 -0.8980  -0.8887  -0.8428  -0.8335  -0.8095  -0.7661  -0.7606  -0.7370
 -0.6625  -0.6417  -0.6316  -0.6101  -0.5530  -0.5364  -0.5270  -0.5124
 -0.4942  -0.4818  -0.4655  -0.4641  -0.4554  -0.4452  -0.4321  -0.4263
 -0.4103  -0.4023  -0.3989  -0.3906  -0.3846  -0.3779  -0.3447  -0.3418
 -0.3341  -0.3314  -0.3296  -0.3285  -0.3181  -0.2964  -0.2750  -0.2695
 -0.2589
 -- Virtual --
 -0.0689  -0.0567  -0.0449  -0.0352  -0.0319  -0.0120  -0.0063   0.0040
  0.0044   0.0102   0.0122   0.0146   0.0179   0.0267   0.0385   0.0431
  0.0478   0.0512   0.0549   0.0640   0.0655   0.0689   0.0790   0.0826
  0.0854   0.0880   0.0925   0.0953   0.0985   0.1030   0.1042   0.1072
  0.1117   0.1154   0.1161   0.1188   0.1194   0.1229   0.1259   0.1273
  0.1311   0.1338   0.1345   0.1360   0.1390   0.1416   0.1454   0.1514
  0.1540   0.1637   0.1655   0.1747   0.1757   0.1824   0.1830   0.1863
  0.1927   0.1960   0.2063   0.2123   0.2125   0.2171   0.2220   0.2264
  0.2301   0.2338   0.2395   0.2414   0.2496   0.2522   0.2545   0.2557
  0.2593   0.2620   0.2675   0.2706   0.2732   0.2757   0.2787   0.2825
  0.2885   0.2903   0.2953   0.3041   0.3078   0.3094   0.3150   0.3189
  0.3277   0.3360   0.3384   0.3498   0.3541   0.3739   0.3969   0.4066
  0.4335   0.4365   0.4419   0.4485   0.4516   0.4625   0.4661   0.4751
  0.4819   0.4900   0.4937   0.4947   0.5001   0.5056   0.5157   0.5221
  0.5293   0.5406   0.5471   0.5550   0.5576   0.5663   0.5732   0.5760
  0.5857   0.5935   0.5994   0.6058   0.6096   0.6123   0.6134   0.6252
  0.6297   0.6408   0.6561   0.6647   0.6745   0.6797   0.6862   0.6923
  0.6953   0.6996   0.7100   0.7176   0.7240   0.7354   0.7708   0.7915
  0.8114   0.8154   0.8286   0.8315   0.8357   0.8401   0.8442   0.8460
  0.8501   0.8519   0.8539   0.8573   0.8639   0.8698   0.8738   0.8769
  0.8829   0.8912   0.8960   0.9044   0.9083   0.9212   0.9264   0.9277
  0.9352   0.9364   0.9406   0.9513   0.9520   0.9567   0.9611   0.9730
  0.9802   0.9852   0.9937   1.0008   1.0067   1.0158   1.0325   1.0385
  1.0493   1.0705   1.0781   1.1123   1.1273   1.1398   1.1769   1.1834
  1.1937   1.2069   1.2263   1.2329   1.2432   1.2520   1.2758   1.2814
  1.2933   1.3110   1.3138   1.3299   1.3349   1.3431   1.3827   1.4569
  1.4693   1.4870   1.5051   1.5093   1.5324   1.5474   1.5490   1.5631
  1.5777   1.5914   1.5963   1.6120   1.6203   1.6674   1.6766   1.6780
  1.6931   1.7041   1.7615   1.7924   1.7960   1.8256   1.8367   1.8527
  1.8717   1.8820   1.9111   1.9152   1.9235   1.9389   1.9436   1.9493
  1.9581   1.9683   1.9882   2.0075   2.0487   2.0599   2.0624   2.0855
  2.0961   2.1396   2.1409   2.1829   2.2305   2.2576   2.2654   2.2668
  2.2810   2.2853   2.2915   2.3028   2.3260   2.3426   2.3506   2.3874
  2.4072   2.4326   2.4381   2.4606   2.4803   2.5034   2.5162   2.5314
  2.5400   2.5495   2.5652   2.5878   2.5956   2.6124   2.6514   2.6659
  2.6822   2.6942   2.7079   2.7137   2.7177   2.7353   2.7456   2.7559
  2.7592   2.7786   2.7863   2.7947   2.8130   2.8323   2.8511   2.8696
  2.9042   2.9525   2.9856   3.0704   3.0764   3.0807   3.0981   3.1408
  3.1510   3.1875   3.2313   3.2352   3.2680   3.3352   3.3470   3.4056
  3.4434   3.5331   3.5707   3.6492   3.7037   3.7437   3.7915   3.8715
  3.9639   4.0526   4.0851   4.1284   4.3870   4.7919   4.8278   9.7586
  9.7795   9.8007   9.8301   9.8451  23.3860  23.5527  23.8413  23.8541
 23.8610  23.9184  23.9746  24.0244  24.0392  24.0690  24.1040  24.1384
 25.8161  25.8281  25.8997  25.9098  25.9746  26.1138  26.1202  26.1995
 26.3405  26.3997  26.5967  26.6088  26.6476  26.7902  26.8014 215.7511
215.7731 215.8001 215.8320 215.8550
 --------------------------------------------------------------

          Ground-State Mulliken Net Atomic Charges

     Atom                 Charge (a.u.)
  ----------------------------------------
      1 C                    -0.192173
      2 C                    -0.460082
      3 Cl                    0.347949
      4 C                     0.052713
      5 H                     0.229363
      6 C                     0.067054
      7 Cl                    0.472328
      8 C                    -0.515522
      9 H                     0.233812
     10 C                    -0.348347
     11 Cl                    0.430949
     12 C                     0.490105
     13 C                    -0.851068
     14 Cl                    0.311972
     15 C                    -0.367719
     16 H                     0.204527
     17 C                    -0.714816
     18 H                     0.183396
     19 C                     0.789232
     20 Cl                    0.461984
     21 C                    -1.023961
     22 H                     0.198304
  ----------------------------------------
  Sum of atomic charges =     0.000000

 -----------------------------------------------------------------
                    Cartesian Multipole Moments
 -----------------------------------------------------------------
    Charge (ESU x 10^10)
                 0.0000
    Dipole Moment (Debye)
         X       0.3502      Y      -0.1439      Z       0.0509
       Tot       0.3820
    Quadrupole Moments (Debye-Ang)
        XX    -125.4271     XY      -3.8192     YY    -135.6639
        XZ      -1.4669     YZ       2.0108     ZZ    -134.2370
    Octopole Moments (Debye-Ang^2)
       XXX    -139.0148    XXY     -19.4216    XYY     -63.8440
       YYY       7.3119    XXZ      13.2111    XYZ      10.2272
       YYZ      38.1417    XZZ     -63.4050    YZZ      -3.7395
       ZZZ     131.0880
    Hexadecapole Moments (Debye-Ang^3)
      XXXX   -4421.3439   XXXY    -109.8981   XXYY    -979.3470
      XYYY     -32.0058   YYYY   -1082.5120   XXXZ     911.5447
      XXYZ     140.7376   XYYZ     340.2066   YYYZ     271.8427
      XXZZ   -1321.0299   XYZZ     -32.1854   YYZZ    -743.0173
      XZZZ    1002.5606   YZZZ     304.5197   ZZZZ   -3351.9788
 -----------------------------------------------------------------
 Calculating analytic gradient of the SCF energy
 Gradient of SCF Energy
            1           2           3           4           5           6
    1   0.0010968  -0.0004457   0.0022353  -0.0002101   0.0001273   0.0003036
    2   0.0003267  -0.0008324  -0.0089901  -0.0000982  -0.0000377   0.0000601
    3  -0.0010623  -0.0000634  -0.0050090   0.0003162  -0.0000720  -0.0000361
            7           8           9          10          11          12
    1  -0.0001449  -0.0003830   0.0001309   0.0000898   0.0001956  -0.0009580
    2  -0.0000172  -0.0000823   0.0000255   0.0013661  -0.0000382  -0.0005641
    3   0.0001035  -0.0003286   0.0000426   0.0010839  -0.0006386   0.0005864
           13          14          15          16          17          18
    1   0.0001977  -0.0016451   0.0000729  -0.0000626   0.0002972  -0.0000506
    2   0.0005966   0.0085717   0.0002441  -0.0000481  -0.0001253   0.0000137
    3   0.0006771   0.0057253  -0.0001933   0.0000550  -0.0000987   0.0000018
           19          20          21          22
    1  -0.0005057   0.0000408  -0.0003084  -0.0000735
    2  -0.0000975   0.0001675  -0.0005724   0.0001315
    3   0.0002607  -0.0001319  -0.0012627   0.0000442
 Max gradient component =       8.990E-03
 RMS gradient           =       1.876E-03
 Gradient time:  CPU 227.89 s  wall 227.91 s
 Geometry Optimization Parameters
   NAtoms,    NIC,     NZ,  NCons,   NDum,   NFix, NCnnct, MaxDiis
       22     163      22       0       0       0       0       0

 Cartesian Hessian Update
 Hessian updated using BFGS update


** GEOMETRY OPTIMIZATION IN DELOCALIZED INTERNAL COORDINATES **
   Searching for a Minimum

   Optimization Cycle:   6

                       Coordinates (Angstroms)
     ATOM                X               Y               Z
      1  C         0.0140535642   -0.0320679018   -0.0002480696
      2  C        -0.0247756803    0.1553714077    1.3929119550
      3  Cl        1.4675223612    0.3237834899    2.2915548461
      4  C        -1.2118975060    0.2260903361    2.1135806981
      5  H        -1.1925524973    0.3752755386    3.1837780835
      6  C        -2.4121759002    0.1063280116    1.4268080110
      7  Cl       -3.9223117157    0.1908084536    2.3116477091
      8  C        -2.4408364075   -0.0878420237    0.0523640385
      9  H        -3.3771598033   -0.1974977817   -0.4753979743
     10  C        -1.2339100569   -0.1549960915   -0.6349266326
     11  Cl       -1.3278459651   -0.4637157493   -2.3639664451
     12  C         1.2937272764   -0.0713401856   -0.7558958269
     13  C         2.2841973394   -1.0346590737   -0.5250217534
     14  Cl        2.0478621588   -2.2827584470    0.6806488404
     15  C         3.4744793884   -1.0350684049   -1.2480640289
     16  H         4.2180730762   -1.7959344201   -1.0493473754
     17  C         3.7029498996   -0.0675246524   -2.2183967511
     18  H         4.6256927445   -0.0620846172   -2.7834415558
     19  C         2.7260795466    0.8956236768   -2.4525760017
     20  Cl        3.0033204448    2.1319320029   -3.6696158253
     21  C         1.5377786900    0.8987435534   -1.7382249504
     22  H         0.7956367236    1.6618621389   -1.9307032962
   Point Group: c1    Number of degrees of freedom:    60


   Energy is  -2761.516133171

 Hessian updated using BFGS update

 60 Hessian modes will be used to form the next step
  Hessian Eigenvalues:
     0.015951    0.017732    0.018983    0.020899    0.020959    0.022956
     0.023570    0.023827    0.023860    0.024089    0.024093    0.024114
     0.024118    0.024134    0.024135    0.024143    0.024147    0.025364
     0.027686    0.075893    0.159996    0.159997    0.160012    0.160074
     0.160249    0.216583    0.224518    0.230561    0.235162    0.236713
     0.237271    0.247327    0.249988    0.249995    0.250021    0.250596
     0.289030    0.289951    0.300952    0.301048    0.301864    0.311929
     0.353455    0.356665    0.356665    0.356671    0.356742    0.366844
     0.412882    0.424627    0.429887    0.456338    0.462569    0.468505
     0.471742    0.478218    0.478299    0.479140    0.479353    0.552509

 Minimum search - taking simple RFO step
 Searching for Lamda that Minimizes Along All modes
 Value Taken    Lamda =  -0.00460607
 Calculated Step too Large.  Step scaled by  0.681346
 Step Taken.  Stepsize is  0.300000

                             Maximum     Tolerance    Cnvgd?
         Gradient           0.008618      0.000300      NO
         Displacement       0.227331      0.001200      NO
         Energy change     -0.003899      0.000001      NO


 New Cartesian Coordinates Obtained by Inverse Iteration

 Displacement from previous Coordinates is:  0.502098
 ----------------------------------------------------------------
             Standard Nuclear Orientation (Angstroms)
    I     Atom           X                Y                Z
 ----------------------------------------------------------------
    1      C       0.0130807369    -0.0368037171     0.0008750720
    2      C      -0.0241974926     0.1946645556     1.3862103905
    3      Cl      1.4710370670     0.4118726046     2.2723745830
    4      C      -1.2107410269     0.2699665324     2.1067792823
    5      H      -1.1938689883     0.4539491838     3.1716289167
    6      C      -2.4098196767     0.1078892144     1.4256185073
    7      Cl     -3.9199646001     0.1988868233     2.3103604243
    8      C      -2.4384578612    -0.1308121963     0.0582912614
    9      H      -3.3742240338    -0.2699967664    -0.4637302179
   10      C      -1.2312267670    -0.2004173806    -0.6287062831
   11      Cl     -1.3142137978    -0.5500810952    -2.3492713405
   12      C       1.2937955764    -0.0730473944    -0.7562682509
   13      C       2.2650567930    -1.0603766715    -0.5546522900
   14      Cl      2.0031393835    -2.3380082090     0.6163900188
   15      C       3.4557099379    -1.0601364942    -1.2767801133
   16      H       4.1866187929    -1.8389213442    -1.1020365228
   17      C       3.7007503980    -0.0662631393    -2.2164114736
   18      H       4.6235994254    -0.0592574111    -2.7813690948
   19      C       2.7411376186     0.9203558308    -2.4218796786
   20      Cl      3.0396746443     2.1853723994    -3.6034336639
   21      C       1.5521349675     0.9223295145    -1.7076605652
   22      H       0.8188865841     1.6991644208    -1.8788612668
 ----------------------------------------------------------------
 Nuclear Repulsion Energy =        1746.09171933 hartrees
 There are       81 alpha and       81 beta electrons
 Applying Cartesian multipole field
    Component          Value
    ---------          -----
     (2,0,0)        1.00000E-11
     (0,2,0)        2.00000E-11
     (0,0,2)       -3.00000E-11
 Nucleus-field energy     =    -0.0000000229 hartrees
 Requested basis set is 6-311++G(d,p)
 There are 162 shells and 449 basis functions
 A cutoff of  1.0D-15 yielded  10231 shell pairs
 There are     85168 function pairs (     91576 Cartesian)
 Smallest overlap matrix eigenvalue = 2.55E-07
 Linear dependence detected in AO basis
 Number of orthogonalized atomic orbitals = 445
 Maximum deviation from orthogonality = 6.081E-10
 Guess from superposition of atomic densities
 Warning:  Energy on first SCF cycle will be non-variational
 SAD guess density has 162.000000 electrons

 -----------------------------------------------------------------------
  General SCF calculation program by
  Eric Jon Sundstrom, Paul Horn, Yuezhi Mao, Dmitri Zuev, Alec White,
  David Stuck, Shaama M.S., Shane Yost, Joonho Lee, David Small,
  Daniel Levine, Susi Lehtola, Hugh Burton, Evgeny Epifanovsky,
  Bang C. Huynh
 -----------------------------------------------------------------------
 Exchange:     0.2000 Hartree-Fock + 0.0800 Slater + 0.7200 B88
 Correlation:  0.1900 VWN1RPA + 0.8100 LYP
 Using SG-1 standard quadrature grid
 A restricted SCF calculation will be
 performed using DIIS
 SCF converges when DIIS error is below 1.0e-08
 ---------------------------------------
  Cycle       Energy         DIIS error
 ---------------------------------------
    1   -2765.4986261110      2.91e-02  
    2   -2761.3736772779      2.39e-03  
    3   -2761.3082557165      2.83e-03  
    4   -2761.5143788185      4.10e-04  
    5   -2761.5181447283      1.47e-04  
    6   -2761.5184154357      9.74e-05  
    7   -2761.5186521104      2.19e-05  
    8   -2761.5186620394      9.07e-06  
    9   -2761.5186641521      1.84e-06  
   10   -2761.5186642206      9.71e-07  
   11   -2761.5186642445      1.97e-07  
   12   -2761.5186642452      9.56e-08  
   13   -2761.5186642456      3.50e-08  
   14   -2761.5186642454      7.79e-09  Convergence criterion met
 ---------------------------------------
 SCF time:   CPU 631.94s  wall 632.00s 
 SCF   energy in the final basis set =    -2761.5186642454
 Total energy in the final basis set =    -2761.5186642454

 --------------------------------------------------------------

                    Orbital Energies (a.u.)
 --------------------------------------------------------------

 Alpha MOs
 -- Occupied --
********-101.5750-101.5718-101.5672-101.5662 -10.2743 -10.2732 -10.2710
-10.2607 -10.2581 -10.2357 -10.2291 -10.2180 -10.2178 -10.2125 -10.2116
-10.2110  -9.4904  -9.4897  -9.4868  -9.4817  -9.4812  -7.2551  -7.2543
 -7.2516  -7.2464  -7.2459  -7.2452  -7.2447  -7.2446  -7.2441  -7.2416
 -7.2410  -7.2365  -7.2362  -7.2360  -7.2356  -0.9480  -0.9244  -0.8993
 -0.8979  -0.8891  -0.8424  -0.8337  -0.8094  -0.7663  -0.7605  -0.7371
 -0.6623  -0.6411  -0.6322  -0.6102  -0.5529  -0.5360  -0.5270  -0.5135
 -0.4939  -0.4818  -0.4657  -0.4639  -0.4555  -0.4448  -0.4318  -0.4264
 -0.4104  -0.4009  -0.3989  -0.3898  -0.3843  -0.3779  -0.3444  -0.3414
 -0.3334  -0.3313  -0.3301  -0.3283  -0.3217  -0.2949  -0.2752  -0.2707
 -0.2593
 -- Virtual --
 -0.0669  -0.0568  -0.0448  -0.0371  -0.0324  -0.0122  -0.0063   0.0040
  0.0046   0.0103   0.0121   0.0140   0.0175   0.0266   0.0386   0.0428
  0.0482   0.0512   0.0549   0.0639   0.0645   0.0685   0.0793   0.0825
  0.0856   0.0880   0.0920   0.0947   0.0985   0.1031   0.1046   0.1071
  0.1114   0.1154   0.1165   0.1178   0.1198   0.1226   0.1251   0.1272
  0.1309   0.1338   0.1343   0.1358   0.1388   0.1413   0.1445   0.1515
  0.1536   0.1644   0.1648   0.1744   0.1748   0.1813   0.1831   0.1859
  0.1924   0.1948   0.2073   0.2114   0.2133   0.2170   0.2228   0.2273
  0.2300   0.2333   0.2393   0.2401   0.2496   0.2520   0.2545   0.2555
  0.2590   0.2626   0.2669   0.2718   0.2720   0.2765   0.2779   0.2820
  0.2864   0.2908   0.2944   0.3041   0.3055   0.3103   0.3152   0.3203
  0.3278   0.3358   0.3366   0.3494   0.3539   0.3734   0.3967   0.4065
  0.4326   0.4378   0.4412   0.4488   0.4516   0.4635   0.4657   0.4765
  0.4812   0.4896   0.4922   0.4959   0.5040   0.5070   0.5159   0.5212
  0.5298   0.5420   0.5477   0.5558   0.5574   0.5669   0.5721   0.5782
  0.5863   0.5947   0.5997   0.6055   0.6115   0.6125   0.6158   0.6265
  0.6312   0.6419   0.6580   0.6653   0.6727   0.6750   0.6888   0.6923
  0.6948   0.7010   0.7097   0.7175   0.7239   0.7360   0.7723   0.7922
  0.8109   0.8167   0.8316   0.8324   0.8352   0.8399   0.8449   0.8451
  0.8514   0.8528   0.8561   0.8579   0.8620   0.8700   0.8727   0.8791
  0.8802   0.8878   0.8945   0.9016   0.9084   0.9178   0.9233   0.9265
  0.9363   0.9404   0.9423   0.9518   0.9526   0.9579   0.9628   0.9742
  0.9821   0.9849   0.9933   1.0008   1.0075   1.0163   1.0320   1.0365
  1.0475   1.0664   1.0766   1.1184   1.1318   1.1403   1.1789   1.1842
  1.1935   1.2129   1.2273   1.2320   1.2422   1.2537   1.2733   1.2864
  1.2922   1.3124   1.3153   1.3285   1.3328   1.3458   1.3878   1.4570
  1.4664   1.4869   1.5042   1.5084   1.5350   1.5473   1.5506   1.5646
  1.5782   1.5908   1.5960   1.6115   1.6176   1.6676   1.6763   1.6784
  1.6936   1.7061   1.7633   1.7913   1.7964   1.8249   1.8338   1.8488
  1.8680   1.8782   1.9138   1.9192   1.9263   1.9398   1.9448   1.9493
  1.9565   1.9686   1.9917   2.0102   2.0504   2.0589   2.0632   2.0841
  2.0948   2.1398   2.1432   2.1802   2.2309   2.2581   2.2650   2.2673
  2.2816   2.2836   2.2906   2.2995   2.3292   2.3399   2.3507   2.3904
  2.4080   2.4350   2.4413   2.4600   2.4815   2.4972   2.5141   2.5312
  2.5395   2.5509   2.5661   2.5871   2.5931   2.6110   2.6497   2.6696
  2.6851   2.6949   2.7069   2.7121   2.7185   2.7338   2.7457   2.7546
  2.7596   2.7766   2.7889   2.7935   2.8118   2.8330   2.8516   2.8648
  2.9025   2.9557   2.9882   3.0733   3.0785   3.0827   3.0984   3.1387
  3.1501   3.1873   3.2310   3.2363   3.2693   3.3342   3.3478   3.4051
  3.4470   3.5356   3.5723   3.6516   3.7035   3.7439   3.7926   3.8723
  3.9656   4.0527   4.0855   4.1282   4.3778   4.7938   4.8285   9.7606
  9.7800   9.8006   9.8215   9.8553  23.3881  23.5528  23.8425  23.8547
 23.8616  23.9188  23.9761  24.0270  24.0389  24.0725  24.1047  24.1395
 25.8156  25.8269  25.8971  25.9115  25.9642  26.1186  26.1218  26.2031
 26.3442  26.3814  26.5952  26.6073  26.6597  26.7681  26.8085 215.7531
215.7737 215.7991 215.8227 215.8668
 --------------------------------------------------------------

          Ground-State Mulliken Net Atomic Charges

     Atom                 Charge (a.u.)
  ----------------------------------------
      1 C                    -0.222009
      2 C                    -0.442155
      3 Cl                    0.332483
      4 C                     0.042807
      5 H                     0.229004
      6 C                     0.106892
      7 Cl                    0.475338
      8 C                    -0.489629
      9 H                     0.234217
     10 C                    -0.336171
     11 Cl                    0.430964
     12 C                     0.413084
     13 C                    -0.919558
     14 Cl                    0.312914
     15 C                    -0.322538
     16 H                     0.204315
     17 C                    -0.725977
     18 H                     0.183940
     19 C                     0.774118
     20 Cl                    0.461780
     21 C                    -0.943583
     22 H                     0.199765
  ----------------------------------------
  Sum of atomic charges =     0.000000

 -----------------------------------------------------------------
                    Cartesian Multipole Moments
 -----------------------------------------------------------------
    Charge (ESU x 10^10)
                 0.0000
    Dipole Moment (Debye)
         X       0.3368      Y      -0.1382      Z       0.0191
       Tot       0.3645
    Quadrupole Moments (Debye-Ang)
        XX    -125.5599     XY      -3.8688     YY    -135.5402
        XZ      -1.6020     YZ       2.2211     ZZ    -134.1239
    Octopole Moments (Debye-Ang^2)
       XXX    -140.2817    XXY     -20.2322    XYY     -63.7967
       YYY       6.8720    XXZ      12.8245    XYZ      10.4977
       YYZ      38.1701    XZZ     -62.9947    YZZ      -3.3340
       ZZZ     130.4256
    Hexadecapole Moments (Debye-Ang^3)
      XXXX   -4421.8664   XXXY    -128.3291   XXYY    -986.7727
      XYYY     -52.4473   YYYY   -1138.9481   XXXZ     917.7303
      XXYZ     135.5010   XYYZ     341.7781   YYYZ     248.5567
      XXZZ   -1308.2976   XYZZ     -38.7790   YYZZ    -741.6149
      XZZZ    1007.6116   YZZZ     285.8829   ZZZZ   -3288.2682
 -----------------------------------------------------------------
 Calculating analytic gradient of the SCF energy
 Gradient of SCF Energy
            1           2           3           4           5           6
    1   0.0003653  -0.0004983   0.0015607   0.0000007   0.0000579   0.0003214
    2   0.0000209  -0.0005585  -0.0057321   0.0000178  -0.0000062  -0.0000073
    3  -0.0006655  -0.0003673  -0.0029520   0.0002332  -0.0000420  -0.0001852
            7           8           9          10          11          12
    1  -0.0001524  -0.0003107   0.0000638   0.0000473   0.0001981  -0.0001248
    2   0.0000292   0.0000070   0.0000020   0.0008586   0.0000018  -0.0003935
    3   0.0001024  -0.0002159   0.0000289   0.0009459  -0.0005305   0.0003279
           13          14          15          16          17          18
    1  -0.0001545  -0.0008986   0.0001461  -0.0000363   0.0001860  -0.0000383
    2   0.0008528   0.0051654   0.0001140  -0.0000241  -0.0001488   0.0000116
    3   0.0004079   0.0037437  -0.0001712   0.0000220   0.0000246  -0.0000153
           19          20          21          22
    1  -0.0003930   0.0000471  -0.0002007  -0.0001869
    2  -0.0000439   0.0000860  -0.0002025  -0.0000502
    3   0.0001883  -0.0000864  -0.0008381   0.0000447
 Max gradient component =       5.732E-03
 RMS gradient           =       1.177E-03
 Gradient time:  CPU 227.06 s  wall 227.08 s
 Geometry Optimization Parameters
   NAtoms,    NIC,     NZ,  NCons,   NDum,   NFix, NCnnct, MaxDiis
       22     163      22       0       0       0       0       0

 Cartesian Hessian Update
 Hessian updated using BFGS update


** GEOMETRY OPTIMIZATION IN DELOCALIZED INTERNAL COORDINATES **
   Searching for a Minimum

   Optimization Cycle:   7

                       Coordinates (Angstroms)
     ATOM                X               Y               Z
      1  C         0.0130807369   -0.0368037171    0.0008750720
      2  C        -0.0241974926    0.1946645556    1.3862103905
      3  Cl        1.4710370670    0.4118726046    2.2723745830
      4  C        -1.2107410269    0.2699665324    2.1067792823
      5  H        -1.1938689883    0.4539491838    3.1716289167
      6  C        -2.4098196767    0.1078892144    1.4256185073
      7  Cl       -3.9199646001    0.1988868233    2.3103604243
      8  C        -2.4384578612   -0.1308121963    0.0582912614
      9  H        -3.3742240338   -0.2699967664   -0.4637302179
     10  C        -1.2312267670   -0.2004173806   -0.6287062831
     11  Cl       -1.3142137978   -0.5500810952   -2.3492713405
     12  C         1.2937955764   -0.0730473944   -0.7562682509
     13  C         2.2650567930   -1.0603766715   -0.5546522900
     14  Cl        2.0031393835   -2.3380082090    0.6163900188
     15  C         3.4557099379   -1.0601364942   -1.2767801133
     16  H         4.1866187929   -1.8389213442   -1.1020365228
     17  C         3.7007503980   -0.0662631393   -2.2164114736
     18  H         4.6235994254   -0.0592574111   -2.7813690948
     19  C         2.7411376186    0.9203558308   -2.4218796786
     20  Cl        3.0396746443    2.1853723994   -3.6034336639
     21  C         1.5521349675    0.9223295145   -1.7076605652
     22  H         0.8188865841    1.6991644208   -1.8788612668
   Point Group: c1    Number of degrees of freedom:    60


   Energy is  -2761.518664245

 Hessian updated using BFGS update

 60 Hessian modes will be used to form the next step
  Hessian Eigenvalues:
     0.012024    0.017778    0.018869    0.020875    0.020941    0.022528
     0.022982    0.023624    0.023844    0.023878    0.024090    0.024097
     0.024114    0.024118    0.024135    0.024139    0.024144    0.024149
     0.027729    0.075485    0.159996    0.159997    0.160012    0.160076
     0.160281    0.216640    0.224534    0.230567    0.235156    0.236687
     0.237269    0.247319    0.249993    0.250004    0.250049    0.250646
     0.289034    0.289893    0.300934    0.301047    0.301743    0.312023
     0.353427    0.356665    0.356665    0.356671    0.356740    0.366791
     0.412886    0.424647    0.429890    0.456314    0.462513    0.468511
     0.471753    0.478220    0.478289    0.479144    0.479365    0.552133

 Minimum search - taking simple RFO step
 Searching for Lamda that Minimizes Along All modes
 Value Taken    Lamda =  -0.00285175
 Calculated Step too Large.  Step scaled by  0.703205
 Step Taken.  Stepsize is  0.300000

                             Maximum     Tolerance    Cnvgd?
         Gradient           0.005512      0.000300      NO
         Displacement       0.228382      0.001200      NO
         Energy change     -0.002531      0.000001      NO


 New Cartesian Coordinates Obtained by Inverse Iteration

 Displacement from previous Coordinates is:  0.512351
 ----------------------------------------------------------------
             Standard Nuclear Orientation (Angstroms)
    I     Atom           X                Y                Z
 ----------------------------------------------------------------
    1      C       0.0117587317    -0.0339235168     0.0010778255
    2      C      -0.0246120673     0.2387358856     1.3779971475
    3      Cl      1.4720243146     0.5084016179     2.2487895695
    4      C      -1.2105022284     0.3120357311     2.0995923307
    5      H      -1.1962766321     0.5275816974     3.1585789632
    6      C      -2.4075419034     0.1046957413     1.4262821971
    7      Cl     -3.9171759229     0.1911437794     2.3124641342
    8      C      -2.4350767538    -0.1748836207     0.0666839692
    9      H      -3.3694933532    -0.3468649704    -0.4481430617
   10      C      -1.2280959895    -0.2404552823    -0.6217153171
   11      Cl     -1.3002431923    -0.6339910137    -2.3315973345
   12      C       1.2927499176    -0.0701596560    -0.7579727282
   13      C       2.2422648007    -1.0828389624    -0.5851655701
   14      Cl      1.9516677510    -2.3859724110     0.5519519039
   15      C       3.4334252695    -1.0855129351    -1.3058623807
   16      H       4.1493588191    -1.8827733852    -1.1540439415
   17      C       3.6985082929    -0.0685660983    -2.2154589800
   18      H       4.6219828051    -0.0629852980    -2.7795058358
   19      C       2.7594641338     0.9427148497    -2.3925053910
   20      Cl      3.0838245373     2.2341756119    -3.5376289116
   21      C       1.5695600836     0.9476390594    -1.6785627807
   22      H       0.8503362671     1.7421324367    -1.8277881128
 ----------------------------------------------------------------
 Nuclear Repulsion Energy =        1744.88025692 hartrees
 There are       81 alpha and       81 beta electrons
 Applying Cartesian multipole field
    Component          Value
    ---------          -----
     (2,0,0)        1.00000E-11
     (0,2,0)        2.00000E-11
     (0,0,2)       -3.00000E-11
 Nucleus-field energy     =    -0.0000000206 hartrees
 Requested basis set is 6-311++G(d,p)
 There are 162 shells and 449 basis functions
 A cutoff of  1.0D-15 yielded  10229 shell pairs
 There are     85174 function pairs (     91583 Cartesian)
 Smallest overlap matrix eigenvalue = 2.38E-07
 Linear dependence detected in AO basis
 Number of orthogonalized atomic orbitals = 445
 Maximum deviation from orthogonality = 3.801E-10
 Guess from superposition of atomic densities
 Warning:  Energy on first SCF cycle will be non-variational
 SAD guess density has 162.000000 electrons

 -----------------------------------------------------------------------
  General SCF calculation program by
  Eric Jon Sundstrom, Paul Horn, Yuezhi Mao, Dmitri Zuev, Alec White,
  David Stuck, Shaama M.S., Shane Yost, Joonho Lee, David Small,
  Daniel Levine, Susi Lehtola, Hugh Burton, Evgeny Epifanovsky,
  Bang C. Huynh
 -----------------------------------------------------------------------
 Exchange:     0.2000 Hartree-Fock + 0.0800 Slater + 0.7200 B88
 Correlation:  0.1900 VWN1RPA + 0.8100 LYP
 Using SG-1 standard quadrature grid
 A restricted SCF calculation will be
 performed using DIIS
 SCF converges when DIIS error is below 1.0e-08
 ---------------------------------------
  Cycle       Energy         DIIS error
 ---------------------------------------
    1   -2765.4946740341      2.91e-02  
    2   -2761.3752107231      2.39e-03  
    3   -2761.3101740266      2.83e-03  
    4   -2761.5160372040      4.07e-04  
    5   -2761.5197821044      1.39e-04  
    6   -2761.5200310171      9.00e-05  
    7   -2761.5202295445      2.21e-05  
    8   -2761.5202397371      9.13e-06  
    9   -2761.5202418908      1.79e-06  
   10   -2761.5202419551      9.59e-07  
   11   -2761.5202419785      1.92e-07  
   12   -2761.5202419793      9.45e-08  
   13   -2761.5202419796      3.43e-08  
   14   -2761.5202419797      7.53e-09  Convergence criterion met
 ---------------------------------------
 SCF time:   CPU 630.91s  wall 631.00s 
 SCF   energy in the final basis set =    -2761.5202419797
 Total energy in the final basis set =    -2761.5202419797

 --------------------------------------------------------------

                    Orbital Energies (a.u.)
 --------------------------------------------------------------

 Alpha MOs
 -- Occupied --
********-101.5750-101.5725-101.5673-101.5668 -10.2740 -10.2732 -10.2711
-10.2606 -10.2582 -10.2351 -10.2288 -10.2180 -10.2178 -10.2126 -10.2116
-10.2110  -9.4903  -9.4897  -9.4874  -9.4818  -9.4817  -7.2550  -7.2543
 -7.2522  -7.2465  -7.2464  -7.2452  -7.2446  -7.2445  -7.2440  -7.2422
 -7.2416  -7.2366  -7.2364  -7.2363  -7.2361  -0.9479  -0.9244  -0.8990
 -0.8979  -0.8895  -0.8422  -0.8339  -0.8092  -0.7663  -0.7604  -0.7372
 -0.6621  -0.6404  -0.6328  -0.6103  -0.5528  -0.5356  -0.5270  -0.5144
 -0.4937  -0.4819  -0.4658  -0.4636  -0.4555  -0.4445  -0.4316  -0.4265
 -0.4104  -0.4000  -0.3986  -0.3894  -0.3839  -0.3778  -0.3442  -0.3413
 -0.3331  -0.3310  -0.3305  -0.3283  -0.3243  -0.2935  -0.2753  -0.2717
 -0.2597
 -- Virtual --
 -0.0647  -0.0570  -0.0447  -0.0390  -0.0327  -0.0122  -0.0064   0.0040
  0.0048   0.0105   0.0120   0.0136   0.0171   0.0265   0.0387   0.0427
  0.0486   0.0512   0.0549   0.0632   0.0640   0.0680   0.0797   0.0826
  0.0858   0.0879   0.0917   0.0940   0.0985   0.1031   0.1051   0.1069
  0.1110   0.1152   0.1168   0.1173   0.1202   0.1222   0.1241   0.1273
  0.1307   0.1338   0.1340   0.1356   0.1385   0.1414   0.1437   0.1517
  0.1535   0.1640   0.1654   0.1734   0.1741   0.1803   0.1839   0.1856
  0.1922   0.1935   0.2082   0.2103   0.2142   0.2169   0.2242   0.2276
  0.2288   0.2330   0.2381   0.2397   0.2482   0.2527   0.2547   0.2560
  0.2587   0.2633   0.2661   0.2708   0.2724   0.2771   0.2784   0.2817
  0.2837   0.2922   0.2944   0.3008   0.3041   0.3109   0.3168   0.3201
  0.3287   0.3342   0.3366   0.3488   0.3548   0.3732   0.3962   0.4067
  0.4324   0.4378   0.4414   0.4491   0.4521   0.4632   0.4648   0.4763
  0.4820   0.4882   0.4924   0.4965   0.5060   0.5103   0.5161   0.5205
  0.5308   0.5423   0.5484   0.5564   0.5575   0.5686   0.5707   0.5789
  0.5876   0.5947   0.5995   0.6054   0.6107   0.6152   0.6193   0.6280
  0.6324   0.6412   0.6580   0.6620   0.6703   0.6740   0.6906   0.6930
  0.6945   0.7012   0.7087   0.7164   0.7235   0.7370   0.7731   0.7925
  0.8110   0.8178   0.8319   0.8329   0.8371   0.8397   0.8437   0.8460
  0.8521   0.8532   0.8580   0.8604   0.8627   0.8696   0.8711   0.8758
  0.8803   0.8884   0.8932   0.8985   0.9078   0.9148   0.9219   0.9253
  0.9378   0.9436   0.9466   0.9528   0.9537   0.9598   0.9658   0.9759
  0.9818   0.9863   0.9922   0.9998   1.0108   1.0175   1.0317   1.0357
  1.0466   1.0632   1.0756   1.1240   1.1340   1.1412   1.1813   1.1849
  1.1933   1.2203   1.2286   1.2323   1.2414   1.2547   1.2696   1.2861
  1.2927   1.3146   1.3166   1.3264   1.3313   1.3480   1.3933   1.4488
  1.4675   1.4860   1.5029   1.5074   1.5382   1.5470   1.5534   1.5663
  1.5787   1.5888   1.5960   1.6110   1.6150   1.6680   1.6756   1.6792
  1.6942   1.7080   1.7657   1.7895   1.7972   1.8240   1.8305   1.8443
  1.8644   1.8744   1.9160   1.9221   1.9286   1.9399   1.9468   1.9481
  1.9551   1.9690   1.9944   2.0144   2.0515   2.0583   2.0642   2.0822
  2.0938   2.1395   2.1461   2.1775   2.2314   2.2591   2.2637   2.2686
  2.2778   2.2871   2.2936   2.2972   2.3321   2.3342   2.3523   2.3919
  2.4091   2.4349   2.4469   2.4596   2.4812   2.4903   2.5134   2.5315
  2.5389   2.5533   2.5668   2.5856   2.5909   2.6105   2.6469   2.6732
  2.6883   2.6954   2.7061   2.7114   2.7190   2.7314   2.7464   2.7544
  2.7604   2.7742   2.7879   2.7972   2.8116   2.8334   2.8530   2.8598
  2.9008   2.9586   2.9905   3.0761   3.0813   3.0859   3.0995   3.1366
  3.1488   3.1874   3.2294   3.2385   3.2714   3.3327   3.3483   3.4049
  3.4510   3.5383   3.5743   3.6540   3.7032   3.7445   3.7941   3.8730
  3.9676   4.0527   4.0855   4.1282   4.3696   4.7957   4.8282   9.7631
  9.7806   9.8005   9.8177   9.8547  23.3906  23.5533  23.8432  23.8546
 23.8619  23.9188  23.9778  24.0283  24.0383  24.0756  24.1053  24.1406
 25.8151  25.8263  25.9006  25.9245  25.9480  26.1193  26.1260  26.2124
 26.3218  26.3876  26.5943  26.6066  26.6711  26.7436  26.8229 215.7556
215.7744 215.7978 215.8205 215.8654
 --------------------------------------------------------------

          Ground-State Mulliken Net Atomic Charges

     Atom                 Charge (a.u.)
  ----------------------------------------
      1 C                    -0.249566
      2 C                    -0.408065
      3 Cl                    0.341620
      4 C                    -0.014632
      5 H                     0.228943
      6 C                     0.152469
      7 Cl                    0.479061
      8 C                    -0.448432
      9 H                     0.234803
     10 C                    -0.325824
     11 Cl                    0.438633
     12 C                     0.313749
     13 C                    -0.997836
     14 Cl                    0.345892
     15 C                    -0.295444
     16 H                     0.204859
     17 C                    -0.736019
     18 H                     0.184465
     19 C                     0.750284
     20 Cl                    0.462505
     21 C                    -0.862547
     22 H                     0.201081
  ----------------------------------------
  Sum of atomic charges =     0.000000

 -----------------------------------------------------------------
                    Cartesian Multipole Moments
 -----------------------------------------------------------------
    Charge (ESU x 10^10)
                -0.0000
    Dipole Moment (Debye)
         X       0.3238      Y      -0.1383      Z      -0.0068
       Tot       0.3522
    Quadrupole Moments (Debye-Ang)
        XX    -125.7240     XY      -3.9212     YY    -135.4000
        XZ      -1.7143     YZ       2.4109     ZZ    -134.0163
    Octopole Moments (Debye-Ang^2)
       XXX    -141.6892    XXY     -21.1174    XYY     -63.7640
       YYY       6.4233    XXZ      12.6201    XYZ      10.7483
       YYZ      38.1547    XZZ     -62.5792    YZZ      -3.1044
       ZZZ     129.7722
    Hexadecapole Moments (Debye-Ang^3)
      XXXX   -4424.2931   XXXY    -151.2055   XXYY    -994.1252
      XYYY     -77.1843   YYYY   -1194.9239   XXXZ     926.8220
      XXYZ     130.2515   XYYZ     344.1174   YYYZ     225.4561
      XXZZ   -1295.9818   XYZZ     -47.0401   YYZZ    -740.2191
      XZZZ    1015.3082   YZZZ     266.9024   ZZZZ   -3226.0693
 -----------------------------------------------------------------
 Calculating analytic gradient of the SCF energy
 Gradient of SCF Energy
            1           2           3           4           5           6
    1  -0.0003016  -0.0003939   0.0010841   0.0001187  -0.0000090   0.0001863
    2  -0.0001414  -0.0002701  -0.0034808   0.0000626   0.0000051   0.0000094
    3  -0.0003460  -0.0004208  -0.0015813   0.0001396  -0.0000199  -0.0001723
            7           8           9          10          11          12
    1  -0.0001234  -0.0001543   0.0000246   0.0001920   0.0002318   0.0002943
    2   0.0000151   0.0000307  -0.0000368   0.0006324  -0.0000011  -0.0002478
    3   0.0000762  -0.0000330   0.0000134   0.0004170  -0.0002332   0.0000568
           13          14          15          16          17          18
    1  -0.0002568  -0.0004319   0.0001184  -0.0000143   0.0000419  -0.0000160
    2   0.0007860   0.0028108  -0.0000103   0.0000053  -0.0000747   0.0000180
    3   0.0002139   0.0023279  -0.0000410   0.0000074   0.0000561  -0.0000130
           19          20          21          22
    1  -0.0001777   0.0000315  -0.0002489  -0.0001957
    2   0.0000388  -0.0000042  -0.0000834  -0.0000637
    3   0.0000420  -0.0000238  -0.0004692   0.0000032
 Max gradient component =       3.481E-03
 RMS gradient           =       6.972E-04
 Gradient time:  CPU 226.54 s  wall 226.57 s
 Geometry Optimization Parameters
   NAtoms,    NIC,     NZ,  NCons,   NDum,   NFix, NCnnct, MaxDiis
       22     163      22       0       0       0       0       0

 Cartesian Hessian Update
 Hessian updated using BFGS update


** GEOMETRY OPTIMIZATION IN DELOCALIZED INTERNAL COORDINATES **
   Searching for a Minimum

   Optimization Cycle:   8

                       Coordinates (Angstroms)
     ATOM                X               Y               Z
      1  C         0.0117587317   -0.0339235168    0.0010778255
      2  C        -0.0246120673    0.2387358856    1.3779971475
      3  Cl        1.4720243146    0.5084016179    2.2487895695
      4  C        -1.2105022284    0.3120357311    2.0995923307
      5  H        -1.1962766321    0.5275816974    3.1585789632
      6  C        -2.4075419034    0.1046957413    1.4262821971
      7  Cl       -3.9171759229    0.1911437794    2.3124641342
      8  C        -2.4350767538   -0.1748836207    0.0666839692
      9  H        -3.3694933532   -0.3468649704   -0.4481430617
     10  C        -1.2280959895   -0.2404552823   -0.6217153171
     11  Cl       -1.3002431923   -0.6339910137   -2.3315973345
     12  C         1.2927499176   -0.0701596560   -0.7579727282
     13  C         2.2422648007   -1.0828389624   -0.5851655701
     14  Cl        1.9516677510   -2.3859724110    0.5519519039
     15  C         3.4334252695   -1.0855129351   -1.3058623807
     16  H         4.1493588191   -1.8827733852   -1.1540439415
     17  C         3.6985082929   -0.0685660983   -2.2154589800
     18  H         4.6219828051   -0.0629852980   -2.7795058358
     19  C         2.7594641338    0.9427148497   -2.3925053910
     20  Cl        3.0838245373    2.2341756119   -3.5376289116
     21  C         1.5695600836    0.9476390594   -1.6785627807
     22  H         0.8503362671    1.7421324367   -1.8277881128
   Point Group: c1    Number of degrees of freedom:    60


   Energy is  -2761.520241980

 Hessian updated using BFGS update

 60 Hessian modes will be used to form the next step
  Hessian Eigenvalues:
     0.008663    0.017793    0.018783    0.020833    0.020932    0.021962
     0.023026    0.023623    0.023840    0.023870    0.024090    0.024096
     0.024114    0.024118    0.024137    0.024139    0.024144    0.024149
     0.027725    0.075352    0.159996    0.159998    0.160012    0.160082
     0.160263    0.216623    0.224545    0.230577    0.235153    0.236668
     0.237272    0.247307    0.249953    0.249996    0.250017    0.250727
     0.289020    0.289779    0.300925    0.301053    0.301671    0.312131
     0.353422    0.356665    0.356665    0.356672    0.356741    0.366766
     0.412883    0.424618    0.429890    0.456285    0.462461    0.468509
     0.471752    0.478204    0.478294    0.479144    0.479364    0.551690

 Minimum search - taking simple RFO step
 Searching for Lamda that Minimizes Along All modes
 Value Taken    Lamda =  -0.00154923
 Calculated Step too Large.  Step scaled by  0.780059
 Step Taken.  Stepsize is  0.300000

                             Maximum     Tolerance    Cnvgd?
         Gradient           0.003315      0.000300      NO
         Displacement       0.228649      0.001200      NO
         Energy change     -0.001578      0.000001      NO


 New Cartesian Coordinates Obtained by Inverse Iteration

 Displacement from previous Coordinates is:  0.519582
 ----------------------------------------------------------------
             Standard Nuclear Orientation (Angstroms)
    I     Atom           X                Y                Z
 ----------------------------------------------------------------
    1      C       0.0102040900    -0.0282697909     0.0002072067
    2      C      -0.0263005763     0.2837016576     1.3679373575
    3      Cl      1.4696878382     0.6128981309     2.2195844637
    4      C      -1.2111417367     0.3507867983     2.0917691890
    5      H      -1.1994505011     0.5970610048     3.1440853589
    6      C      -2.4052117421     0.0970391050     1.4284171797
    7      Cl     -3.9136912441     0.1762562707     2.3171072807
    8      C      -2.4312079881    -0.2206751729     0.0771420045
    9      H      -3.3636906099    -0.4247945576    -0.4295143114
   10      C      -1.2249398403    -0.2796251573    -0.6135809761
   11      Cl     -1.2878288330    -0.7129681885    -2.3127119937
   12      C       1.2912679951    -0.0644093616    -0.7601726367
   13      C       2.2177834481    -1.1020374161    -0.6157192949
   14      Cl      1.8967528605    -2.4268209049     0.4886231215
   15      C       3.4092162225    -1.1102824848    -1.3353425062
   16      H       4.1083446967    -1.9262285394    -1.2060260199
   17      C       3.6965486335    -0.0731765807    -2.2154493239
   18      H       4.6205544082    -0.0713051185    -2.7787093154
   19      C       2.7803501508     0.9631263376    -2.3633468468
   20      Cl      3.1334217996     2.2791293724    -3.4712069664
   21      C       1.5896775249     0.9736478155    -1.6495403868
   22      H       0.8875610849     1.7872760409    -1.7760848889
 ----------------------------------------------------------------
 Nuclear Repulsion Energy =        1744.02572410 hartrees
 There are       81 alpha and       81 beta electrons
 Applying Cartesian multipole field
    Component          Value
    ---------          -----
     (2,0,0)        1.00000E-11
     (0,2,0)        2.00000E-11
     (0,0,2)       -3.00000E-11
 Nucleus-field energy     =    -0.0000000182 hartrees
 Requested basis set is 6-311++G(d,p)
 There are 162 shells and 449 basis functions
 A cutoff of  1.0D-15 yielded  10233 shell pairs
 There are     85224 function pairs (     91640 Cartesian)
 Smallest overlap matrix eigenvalue = 2.18E-07
 Linear dependence detected in AO basis
 Number of orthogonalized atomic orbitals = 445
 Maximum deviation from orthogonality = 3.488E-10
 Guess from superposition of atomic densities
 Warning:  Energy on first SCF cycle will be non-variational
 SAD guess density has 162.000000 electrons

 -----------------------------------------------------------------------
  General SCF calculation program by
  Eric Jon Sundstrom, Paul Horn, Yuezhi Mao, Dmitri Zuev, Alec White,
  David Stuck, Shaama M.S., Shane Yost, Joonho Lee, David Small,
  Daniel Levine, Susi Lehtola, Hugh Burton, Evgeny Epifanovsky,
  Bang C. Huynh
 -----------------------------------------------------------------------
 Exchange:     0.2000 Hartree-Fock + 0.0800 Slater + 0.7200 B88
 Correlation:  0.1900 VWN1RPA + 0.8100 LYP
 Using SG-1 standard quadrature grid
 A restricted SCF calculation will be
 performed using DIIS
 SCF converges when DIIS error is below 1.0e-08
 ---------------------------------------
  Cycle       Energy         DIIS error
 ---------------------------------------
    1   -2765.4925915924      2.91e-02  
    2   -2761.3760704351      2.39e-03  
    3   -2761.3113064945      2.83e-03  
    4   -2761.5170300681      4.04e-04  
    5   -2761.5207604229      1.34e-04  
    6   -2761.5209988658      8.27e-05  
    7   -2761.5211634003      2.20e-05  
    8   -2761.5211735641      9.18e-06  
    9   -2761.5211757514      1.75e-06  
   10   -2761.5211758120      9.42e-07  
   11   -2761.5211758345      1.88e-07  
   12   -2761.5211758353      9.30e-08  
   13   -2761.5211758355      3.39e-08  
   14   -2761.5211758355      7.32e-09  Convergence criterion met
 ---------------------------------------
 SCF time:   CPU 632.07s  wall 632.00s 
 SCF   energy in the final basis set =    -2761.5211758355
 Total energy in the final basis set =    -2761.5211758355

 --------------------------------------------------------------

                    Orbital Energies (a.u.)
 --------------------------------------------------------------

 Alpha MOs
 -- Occupied --
********-101.5749-101.5731-101.5673-101.5672 -10.2738 -10.2731 -10.2711
-10.2605 -10.2583 -10.2346 -10.2285 -10.2179 -10.2178 -10.2126 -10.2116
-10.2111  -9.4902  -9.4896  -9.4879  -9.4820  -9.4819  -7.2549  -7.2542
 -7.2527  -7.2467  -7.2466  -7.2451  -7.2445  -7.2445  -7.2440  -7.2427
 -7.2421  -7.2367  -7.2366  -7.2364  -7.2364  -0.9479  -0.9244  -0.8989
 -0.8978  -0.8898  -0.8420  -0.8341  -0.8091  -0.7664  -0.7603  -0.7372
 -0.6620  -0.6397  -0.6334  -0.6102  -0.5527  -0.5352  -0.5270  -0.5153
 -0.4936  -0.4819  -0.4659  -0.4635  -0.4555  -0.4442  -0.4315  -0.4266
 -0.4104  -0.3998  -0.3979  -0.3892  -0.3836  -0.3778  -0.3439  -0.3413
 -0.3332  -0.3315  -0.3300  -0.3285  -0.3258  -0.2921  -0.2753  -0.2726
 -0.2599
 -- Virtual --
 -0.0625  -0.0571  -0.0448  -0.0409  -0.0328  -0.0123  -0.0064   0.0041
  0.0049   0.0107   0.0120   0.0133   0.0168   0.0263   0.0388   0.0426
  0.0491   0.0513   0.0550   0.0621   0.0639   0.0676   0.0800   0.0827
  0.0862   0.0877   0.0914   0.0934   0.0985   0.1032   0.1055   0.1068
  0.1105   0.1150   0.1171   0.1173   0.1204   0.1222   0.1231   0.1276
  0.1305   0.1337   0.1339   0.1354   0.1383   0.1415   0.1432   0.1518
  0.1535   0.1632   0.1663   0.1722   0.1738   0.1793   0.1849   0.1853
  0.1914   0.1929   0.2082   0.2094   0.2151   0.2166   0.2254   0.2269
  0.2284   0.2328   0.2362   0.2401   0.2468   0.2523   0.2548   0.2580
  0.2582   0.2641   0.2656   0.2700   0.2722   0.2764   0.2801   0.2820
  0.2823   0.2915   0.2945   0.2972   0.3036   0.3108   0.3180   0.3211
  0.3301   0.3341   0.3371   0.3477   0.3570   0.3732   0.3954   0.4071
  0.4334   0.4374   0.4417   0.4494   0.4533   0.4615   0.4635   0.4756
  0.4830   0.4867   0.4930   0.4975   0.5070   0.5120   0.5161   0.5204
  0.5319   0.5423   0.5482   0.5564   0.5580   0.5689   0.5719   0.5789
  0.5890   0.5939   0.5991   0.6053   0.6098   0.6159   0.6235   0.6302
  0.6337   0.6401   0.6557   0.6603   0.6684   0.6737   0.6899   0.6930
  0.6975   0.7008   0.7072   0.7149   0.7233   0.7382   0.7738   0.7922
  0.8125   0.8189   0.8311   0.8333   0.8389   0.8405   0.8438   0.8474
  0.8521   0.8535   0.8592   0.8602   0.8640   0.8692   0.8694   0.8733
  0.8789   0.8897   0.8923   0.8976   0.9079   0.9141   0.9199   0.9247
  0.9397   0.9458   0.9492   0.9539   0.9554   0.9616   0.9686   0.9766
  0.9829   0.9863   0.9916   0.9982   1.0159   1.0208   1.0315   1.0360
  1.0464   1.0609   1.0747   1.1263   1.1339   1.1439   1.1844   1.1864
  1.1935   1.2265   1.2315   1.2354   1.2409   1.2544   1.2657   1.2839
  1.2940   1.3157   1.3180   1.3225   1.3326   1.3487   1.3985   1.4392
  1.4698   1.4848   1.5014   1.5066   1.5414   1.5466   1.5572   1.5679
  1.5786   1.5864   1.5964   1.6111   1.6126   1.6685   1.6749   1.6801
  1.6944   1.7101   1.7686   1.7877   1.7983   1.8230   1.8272   1.8401
  1.8610   1.8713   1.9179   1.9243   1.9300   1.9392   1.9461   1.9486
  1.9544   1.9697   1.9965   2.0192   2.0517   2.0581   2.0654   2.0801
  2.0932   2.1391   2.1489   2.1755   2.2320   2.2594   2.2626   2.2700
  2.2743   2.2883   2.2911   2.3039   2.3248   2.3389   2.3539   2.3921
  2.4103   2.4333   2.4528   2.4596   2.4769   2.4876   2.5127   2.5320
  2.5380   2.5560   2.5670   2.5840   2.5894   2.6113   2.6436   2.6764
  2.6918   2.6957   2.7058   2.7113   2.7189   2.7297   2.7462   2.7553
  2.7613   2.7711   2.7849   2.8030   2.8128   2.8335   2.8518   2.8580
  2.8990   2.9612   2.9920   3.0782   3.0847   3.0900   3.1014   3.1344
  3.1469   3.1882   3.2266   3.2413   3.2743   3.3309   3.3488   3.4058
  3.4552   3.5413   3.5773   3.6564   3.7029   3.7453   3.7959   3.8735
  3.9697   4.0528   4.0853   4.1284   4.3631   4.7975   4.8268   9.7654
  9.7814   9.7999   9.8216   9.8479  23.3937  23.5540  23.8436  23.8540
 23.8622  23.9187  23.9794  24.0288  24.0376  24.0782  24.1059  24.1419
 25.8149  25.8260  25.8968  25.9260  25.9490  26.1194  26.1273  26.2275
 26.2997  26.3947  26.5938  26.6077  26.6757  26.7218  26.8460 215.7579
215.7750 215.7967 215.8268 215.8565
 --------------------------------------------------------------

          Ground-State Mulliken Net Atomic Charges

     Atom                 Charge (a.u.)
  ----------------------------------------
      1 C                    -0.269218
      2 C                    -0.382095
      3 Cl                    0.362722
      4 C                    -0.092203
      5 H                     0.229034
      6 C                     0.209272
      7 Cl                    0.483260
      8 C                    -0.411247
      9 H                     0.235224
     10 C                    -0.315811
     11 Cl                    0.449795
     12 C                     0.202730
     13 C                    -1.069984
     14 Cl                    0.389857
     15 C                    -0.271412
     16 H                     0.206000
     17 C                    -0.743247
     18 H                     0.185189
     19 C                     0.721302
     20 Cl                    0.464359
     21 C                    -0.785497
     22 H                     0.201971
  ----------------------------------------
  Sum of atomic charges =     0.000000

 -----------------------------------------------------------------
                    Cartesian Multipole Moments
 -----------------------------------------------------------------
    Charge (ESU x 10^10)
                 0.0000
    Dipole Moment (Debye)
         X       0.3118      Y      -0.1434      Z      -0.0273
       Tot       0.3443
    Quadrupole Moments (Debye-Ang)
        XX    -125.9064     XY      -3.9796     YY    -135.2571
        XZ      -1.8131     YZ       2.5839     ZZ    -133.9174
    Octopole Moments (Debye-Ang^2)
       XXX    -143.1722    XXY     -22.0797    XYY     -63.7380
       YYY       5.7590    XXZ      12.5171    XYZ      11.0024
       YYZ      38.1422    XZZ     -62.1190    YZZ      -3.0676
       ZZZ     129.1093
    Hexadecapole Moments (Debye-Ang^3)
      XXXX   -4429.2383   XXXY    -177.0240   XXYY   -1001.5971
      XYYY    -104.5142   YYYY   -1250.6564   XXXZ     937.4959
      XXYZ     125.0247   XYYZ     346.8945   YYYZ     202.5003
      XXZZ   -1284.0070   XYZZ     -56.4992   YYZZ    -738.7860
      XZZZ    1024.4468   YZZZ     247.4808   ZZZZ   -3164.2289
 -----------------------------------------------------------------
 Calculating analytic gradient of the SCF energy
 Gradient of SCF Energy
            1           2           3           4           5           6
    1  -0.0005553  -0.0002721   0.0007975   0.0001740  -0.0000389   0.0000347
    2  -0.0001976  -0.0001437  -0.0020602   0.0000421   0.0000228  -0.0000272
    3  -0.0000986  -0.0002860  -0.0009106   0.0000663  -0.0000163  -0.0001586
            7           8           9          10          11          12
    1  -0.0000617  -0.0001036  -0.0000075   0.0002653   0.0001527   0.0004018
    2   0.0000285   0.0000974  -0.0000288   0.0002703   0.0000280  -0.0000210
    3   0.0000238   0.0001090  -0.0000041  -0.0000826   0.0000557  -0.0001110
           13          14          15          16          17          18
    1  -0.0002538  -0.0002041   0.0000543   0.0000048  -0.0000298   0.0000061
    2   0.0005973   0.0014861  -0.0000712   0.0000167   0.0000043   0.0000125
    3   0.0000872   0.0014652   0.0000367  -0.0000007   0.0000304   0.0000041
           19          20          21          22
    1   0.0000282   0.0000049  -0.0002931  -0.0001047
    2   0.0000683  -0.0000592  -0.0000568  -0.0000088
    3  -0.0000693   0.0000152  -0.0001480  -0.0000078
 Max gradient component =       2.060E-03
 RMS gradient           =       4.205E-04
 Gradient time:  CPU 225.27 s  wall 225.29 s
 Geometry Optimization Parameters
   NAtoms,    NIC,     NZ,  NCons,   NDum,   NFix, NCnnct, MaxDiis
       22     163      22       0       0       0       0       0

 Cartesian Hessian Update
 Hessian updated using BFGS update


** GEOMETRY OPTIMIZATION IN DELOCALIZED INTERNAL COORDINATES **
   Searching for a Minimum

   Optimization Cycle:   9

                       Coordinates (Angstroms)
     ATOM                X               Y               Z
      1  C         0.0102040900   -0.0282697909    0.0002072067
      2  C        -0.0263005763    0.2837016576    1.3679373575
      3  Cl        1.4696878382    0.6128981309    2.2195844637
      4  C        -1.2111417367    0.3507867983    2.0917691890
      5  H        -1.1994505011    0.5970610048    3.1440853589
      6  C        -2.4052117421    0.0970391050    1.4284171797
      7  Cl       -3.9136912441    0.1762562707    2.3171072807
      8  C        -2.4312079881   -0.2206751729    0.0771420045
      9  H        -3.3636906099   -0.4247945576   -0.4295143114
     10  C        -1.2249398403   -0.2796251573   -0.6135809761
     11  Cl       -1.2878288330   -0.7129681885   -2.3127119937
     12  C         1.2912679951   -0.0644093616   -0.7601726367
     13  C         2.2177834481   -1.1020374161   -0.6157192949
     14  Cl        1.8967528605   -2.4268209049    0.4886231215
     15  C         3.4092162225   -1.1102824848   -1.3353425062
     16  H         4.1083446967   -1.9262285394   -1.2060260199
     17  C         3.6965486335   -0.0731765807   -2.2154493239
     18  H         4.6205544082   -0.0713051185   -2.7787093154
     19  C         2.7803501508    0.9631263376   -2.3633468468
     20  Cl        3.1334217996    2.2791293724   -3.4712069664
     21  C         1.5896775249    0.9736478155   -1.6495403868
     22  H         0.8875610849    1.7872760409   -1.7760848889
   Point Group: c1    Number of degrees of freedom:    60


   Energy is  -2761.521175836

 Hessian updated using BFGS update

 60 Hessian modes will be used to form the next step
  Hessian Eigenvalues:
     0.005585    0.017824    0.018733    0.020793    0.020929    0.021691
     0.023026    0.023623    0.023839    0.023877    0.024091    0.024098
     0.024114    0.024119    0.024138    0.024138    0.024144    0.024151
     0.027725    0.075184    0.159996    0.159998    0.160011    0.160087
     0.160261    0.216491    0.224543    0.230545    0.235150    0.236668
     0.237274    0.247300    0.249821    0.249997    0.250016    0.250746
     0.288988    0.289624    0.300949    0.301057    0.301731    0.312058
     0.353437    0.356665    0.356666    0.356672    0.356742    0.366787
     0.412882    0.424586    0.429891    0.456271    0.462440    0.468509
     0.471754    0.478194    0.478337    0.479146    0.479366    0.551010

 Minimum search - taking simple RFO step
 Searching for Lamda that Minimizes Along All modes
 Value Taken    Lamda =  -0.00085474
 Calculated Step too Large.  Step scaled by  0.831154
 Step Taken.  Stepsize is  0.300000

                             Maximum     Tolerance    Cnvgd?
         Gradient           0.001989      0.000300      NO
         Displacement       0.231420      0.001200      NO
         Energy change     -0.000934      0.000001      NO


 New Cartesian Coordinates Obtained by Inverse Iteration

 Displacement from previous Coordinates is:  0.514036
 ----------------------------------------------------------------
             Standard Nuclear Orientation (Angstroms)
    I     Atom           X                Y                Z
 ----------------------------------------------------------------
    1      C       0.0093462157    -0.0181921794    -0.0005621391
    2      C      -0.0296254676     0.3304507403     1.3576536966
    3      Cl      1.4616524544     0.7208990575     2.1912883386
    4      C      -1.2135471930     0.3874581062     2.0839295934
    5      H      -1.2051821083     0.6614314731     3.1294292966
    6      C      -2.4028813714     0.0863720478     1.4316317230
    7      Cl     -3.9098992476     0.1515638488     2.3239181340
    8      C      -2.4257478892    -0.2659737695     0.0888525090
    9      H      -3.3550291318    -0.5029014727    -0.4093116899
   10      C      -1.2203462615    -0.3139969662    -0.6043705212
   11      Cl     -1.2735818147    -0.7840431490    -2.2932120236
   12      C       1.2905431921    -0.0557716496    -0.7614932893
   13      C       2.1930551162    -1.1174826849    -0.6448527918
   14      Cl      1.8395476368    -2.4622640351     0.4252650245
   15      C       3.3840530281    -1.1337598609    -1.3645781149
   16      H       4.0646173576    -1.9684937432    -1.2578423519
   17      C       3.6946253039    -0.0798476660    -2.2167322179
   18      H       4.6183221128    -0.0839533777    -2.7805105198
   19      C       2.8026617132     0.9807618162    -2.3356978992
   20      Cl      3.1855080632     2.3177687766    -3.4080322828
   21      C       1.6119362976     0.9991854990    -1.6212928858
   22      H       0.9278796746     1.8311184491    -1.7260118930
 ----------------------------------------------------------------
 Nuclear Repulsion Energy =        1743.38764604 hartrees
 There are       81 alpha and       81 beta electrons
 Applying Cartesian multipole field
    Component          Value
    ---------          -----
     (2,0,0)        1.00000E-11
     (0,2,0)        2.00000E-11
     (0,0,2)       -3.00000E-11
 Nucleus-field energy     =    -0.0000000160 hartrees
 Requested basis set is 6-311++G(d,p)
 There are 162 shells and 449 basis functions
 A cutoff of  1.0D-15 yielded  10237 shell pairs
 There are     85173 function pairs (     91572 Cartesian)
 Smallest overlap matrix eigenvalue = 1.97E-07
 Linear dependence detected in AO basis
 Number of orthogonalized atomic orbitals = 445
 Maximum deviation from orthogonality = 5.563E-10
 Guess from superposition of atomic densities
 Warning:  Energy on first SCF cycle will be non-variational
 SAD guess density has 162.000000 electrons

 -----------------------------------------------------------------------
  General SCF calculation program by
  Eric Jon Sundstrom, Paul Horn, Yuezhi Mao, Dmitri Zuev, Alec White,
  David Stuck, Shaama M.S., Shane Yost, Joonho Lee, David Small,
  Daniel Levine, Susi Lehtola, Hugh Burton, Evgeny Epifanovsky,
  Bang C. Huynh
 -----------------------------------------------------------------------
 Exchange:     0.2000 Hartree-Fock + 0.0800 Slater + 0.7200 B88
 Correlation:  0.1900 VWN1RPA + 0.8100 LYP
 Using SG-1 standard quadrature grid
 A restricted SCF calculation will be
 performed using DIIS
 SCF converges when DIIS error is below 1.0e-08
 ---------------------------------------
  Cycle       Energy         DIIS error
 ---------------------------------------
    1   -2765.4915606194      2.91e-02  
    2   -2761.3765403850      2.39e-03  
    3   -2761.3119924394      2.82e-03  
    4   -2761.5176209336      4.03e-04  
    5   -2761.5213405175      1.30e-04  
    6   -2761.5215754366      7.70e-05  
    7   -2761.5217152040      2.16e-05  
    8   -2761.5217250036      9.20e-06  
    9   -2761.5217272080      1.71e-06  
   10   -2761.5217272657      9.24e-07  
   11   -2761.5217272874      1.84e-07  
   12   -2761.5217272883      9.14e-08  
   13   -2761.5217272885      3.37e-08  
   14   -2761.5217272883      7.15e-09  Convergence criterion met
 ---------------------------------------
 SCF time:   CPU 631.57s  wall 632.00s 
 SCF   energy in the final basis set =    -2761.5217272883
 Total energy in the final basis set =    -2761.5217272883

 --------------------------------------------------------------

                    Orbital Energies (a.u.)
 --------------------------------------------------------------

 Alpha MOs
 -- Occupied --
********-101.5748-101.5735-101.5675-101.5674 -10.2736 -10.2731 -10.2711
-10.2604 -10.2583 -10.2342 -10.2283 -10.2179 -10.2178 -10.2125 -10.2117
-10.2111  -9.4902  -9.4895  -9.4883  -9.4823  -9.4819  -7.2549  -7.2541
 -7.2530  -7.2470  -7.2466  -7.2450  -7.2445  -7.2444  -7.2439  -7.2431
 -7.2425  -7.2370  -7.2367  -7.2366  -7.2364  -0.9478  -0.9244  -0.8989
 -0.8977  -0.8900  -0.8419  -0.8342  -0.8090  -0.7664  -0.7603  -0.7371
 -0.6619  -0.6390  -0.6340  -0.6103  -0.5527  -0.5349  -0.5270  -0.5159
 -0.4935  -0.4819  -0.4660  -0.4634  -0.4555  -0.4440  -0.4315  -0.4267
 -0.4104  -0.3999  -0.3972  -0.3891  -0.3833  -0.3778  -0.3436  -0.3414
 -0.3333  -0.3322  -0.3294  -0.3287  -0.3264  -0.2910  -0.2754  -0.2734
 -0.2601
 -- Virtual --
 -0.0604  -0.0571  -0.0455  -0.0422  -0.0329  -0.0123  -0.0065   0.0041
  0.0050   0.0108   0.0120   0.0130   0.0166   0.0262   0.0388   0.0427
  0.0496   0.0513   0.0551   0.0608   0.0640   0.0673   0.0803   0.0830
  0.0864   0.0876   0.0913   0.0928   0.0985   0.1032   0.1058   0.1066
  0.1100   0.1151   0.1171   0.1176   0.1200   0.1222   0.1227   0.1278
  0.1303   0.1335   0.1340   0.1352   0.1384   0.1413   0.1427   0.1519
  0.1535   0.1624   0.1671   0.1711   0.1736   0.1783   0.1851   0.1856
  0.1903   0.1929   0.2067   0.2091   0.2157   0.2166   0.2239   0.2279
  0.2289   0.2318   0.2355   0.2408   0.2457   0.2513   0.2549   0.2575
  0.2598   0.2646   0.2654   0.2700   0.2717   0.2756   0.2799   0.2821
  0.2840   0.2879   0.2951   0.2967   0.3034   0.3104   0.3175   0.3239
  0.3309   0.3361   0.3383   0.3465   0.3601   0.3736   0.3947   0.4077
  0.4354   0.4374   0.4420   0.4494   0.4547   0.4591   0.4618   0.4751
  0.4836   0.4853   0.4936   0.4987   0.5080   0.5119   0.5162   0.5212
  0.5329   0.5426   0.5476   0.5561   0.5585   0.5675   0.5749   0.5791
  0.5894   0.5929   0.5995   0.6050   0.6090   0.6154   0.6274   0.6322
  0.6361   0.6400   0.6542   0.6598   0.6651   0.6741   0.6892   0.6928
  0.6986   0.7010   0.7075   0.7136   0.7236   0.7394   0.7742   0.7913
  0.8146   0.8202   0.8303   0.8338   0.8403   0.8419   0.8447   0.8487
  0.8515   0.8538   0.8594   0.8597   0.8627   0.8680   0.8704   0.8719
  0.8775   0.8881   0.8927   0.8994   0.9086   0.9125   0.9186   0.9240
  0.9416   0.9478   0.9501   0.9550   0.9580   0.9625   0.9699   0.9753
  0.9838   0.9856   0.9916   0.9983   1.0213   1.0249   1.0314   1.0372
  1.0461   1.0598   1.0737   1.1236   1.1337   1.1481   1.1850   1.1909
  1.1957   1.2273   1.2369   1.2404   1.2422   1.2519   1.2637   1.2825
  1.2964   1.3146   1.3180   1.3226   1.3355   1.3489   1.4032   1.4326
  1.4717   1.4836   1.4998   1.5061   1.5441   1.5460   1.5611   1.5695
  1.5770   1.5850   1.5968   1.6106   1.6129   1.6692   1.6743   1.6808
  1.6945   1.7123   1.7719   1.7863   1.8001   1.8218   1.8241   1.8367
  1.8585   1.8692   1.9195   1.9261   1.9306   1.9378   1.9452   1.9491
  1.9547   1.9705   1.9983   2.0239   2.0510   2.0582   2.0665   2.0782
  2.0928   2.1388   2.1516   2.1745   2.2325   2.2589   2.2620   2.2711
  2.2720   2.2800   2.2956   2.3098   2.3190   2.3442   2.3552   2.3919
  2.4115   2.4309   2.4556   2.4620   2.4717   2.4868   2.5120   2.5325
  2.5369   2.5568   2.5670   2.5832   2.5889   2.6137   2.6408   2.6788
  2.6948   2.6961   2.7058   2.7116   2.7184   2.7293   2.7454   2.7559
  2.7624   2.7677   2.7823   2.8063   2.8166   2.8338   2.8470   2.8603
  2.8972   2.9631   2.9929   3.0795   3.0882   3.0944   3.1038   3.1322
  3.1445   3.1895   3.2231   3.2445   3.2782   3.3293   3.3492   3.4077
  3.4593   3.5442   3.5815   3.6586   3.7025   3.7463   3.7979   3.8740
  3.9717   4.0530   4.0849   4.1288   4.3583   4.7990   4.8246   9.7672
  9.7820   9.7996   9.8314   9.8415  23.3973  23.5547  23.8441  23.8534
 23.8624  23.9187  23.9807  24.0291  24.0372  24.0804  24.1066  24.1432
 25.8148  25.8259  25.8767  25.9211  25.9627  26.1194  26.1259  26.2432
 26.2905  26.3936  26.5940  26.6106  26.6707  26.7041  26.8758 215.7596
215.7756 215.7968 215.8391 215.8484
 --------------------------------------------------------------

          Ground-State Mulliken Net Atomic Charges

     Atom                 Charge (a.u.)
  ----------------------------------------
      1 C                    -0.288304
      2 C                    -0.362353
      3 Cl                    0.383057
      4 C                    -0.173502
      5 H                     0.229284
      6 C                     0.273770
      7 Cl                    0.487462
      8 C                    -0.377090
      9 H                     0.235174
     10 C                    -0.311013
     11 Cl                    0.457332
     12 C                     0.101731
     13 C                    -1.131341
     14 Cl                    0.425877
     15 C                    -0.244383
     16 H                     0.207460
     17 C                    -0.748138
     18 H                     0.186204
     19 C                     0.690623
     20 Cl                    0.467355
     21 C                    -0.711490
     22 H                     0.202285
  ----------------------------------------
  Sum of atomic charges =     0.000000

 -----------------------------------------------------------------
                    Cartesian Multipole Moments
 -----------------------------------------------------------------
    Charge (ESU x 10^10)
                -0.0000
    Dipole Moment (Debye)
         X       0.3008      Y      -0.1544      Z      -0.0438
       Tot       0.3409
    Quadrupole Moments (Debye-Ang)
        XX    -126.1089     XY      -4.0444     YY    -135.1105
        XZ      -1.9045     YZ       2.7443     ZZ    -133.8263
    Octopole Moments (Debye-Ang^2)
       XXX    -144.7172    XXY     -23.0927    XYY     -63.7067
       YYY       4.9578    XXZ      12.4826    XYZ      11.2654
       YYZ      38.1063    XZZ     -61.6199    YZZ      -3.1698
       ZZZ     128.3913
    Hexadecapole Moments (Debye-Ang^3)
      XXXX   -4435.0631   XXXY    -204.3724   XXYY   -1008.5883
      XYYY    -133.1445   YYYY   -1304.5578   XXXZ     949.8084
      XXYZ     119.9708   XYYZ     350.1742   YYYZ     180.5018
      XXZZ   -1272.7180   XYZZ     -66.6752   YYZZ    -737.9030
      XZZZ    1035.0501   YZZZ     228.3886   ZZZZ   -3107.2146
 -----------------------------------------------------------------
 Calculating analytic gradient of the SCF energy
 Gradient of SCF Energy
            1           2           3           4           5           6
    1  -0.0006128  -0.0001464   0.0005742   0.0001969  -0.0000454  -0.0000191
    2  -0.0001602  -0.0001817  -0.0011751   0.0000243   0.0000073  -0.0000301
    3  -0.0000799  -0.0000457  -0.0006398   0.0000199  -0.0000051  -0.0001724
            7           8           9          10          11          12
    1  -0.0000274  -0.0000760  -0.0000142   0.0002365   0.0001112   0.0004073
    2   0.0000186   0.0000859  -0.0000062   0.0000902   0.0000446   0.0001045
    3   0.0000095   0.0002234  -0.0000035  -0.0003567   0.0001936  -0.0002322
           13          14          15          16          17          18
    1  -0.0001974  -0.0001304  -0.0000184   0.0000119  -0.0000846   0.0000046
    2   0.0004440   0.0008895  -0.0000939   0.0000043   0.0000902  -0.0000026
    3   0.0000824   0.0009342   0.0000853  -0.0000177  -0.0000070   0.0000057
           19          20          21          22
    1   0.0001881  -0.0000142  -0.0003060  -0.0000383
    2   0.0000085  -0.0000624  -0.0000812  -0.0000185
    3  -0.0000801   0.0000109   0.0000760  -0.0000010
 Max gradient component =       1.175E-03
 RMS gradient           =       2.835E-04
 Gradient time:  CPU 225.73 s  wall 225.75 s
 Geometry Optimization Parameters
   NAtoms,    NIC,     NZ,  NCons,   NDum,   NFix, NCnnct, MaxDiis
       22     163      22       0       0       0       0       0

 Cartesian Hessian Update
 Hessian updated using BFGS update


** GEOMETRY OPTIMIZATION IN DELOCALIZED INTERNAL COORDINATES **
   Searching for a Minimum

   Optimization Cycle:  10

                       Coordinates (Angstroms)
     ATOM                X               Y               Z
      1  C         0.0093462157   -0.0181921794   -0.0005621391
      2  C        -0.0296254676    0.3304507403    1.3576536966
      3  Cl        1.4616524544    0.7208990575    2.1912883386
      4  C        -1.2135471930    0.3874581062    2.0839295934
      5  H        -1.2051821083    0.6614314731    3.1294292966
      6  C        -2.4028813714    0.0863720478    1.4316317230
      7  Cl       -3.9098992476    0.1515638488    2.3239181340
      8  C        -2.4257478892   -0.2659737695    0.0888525090
      9  H        -3.3550291318   -0.5029014727   -0.4093116899
     10  C        -1.2203462615   -0.3139969662   -0.6043705212
     11  Cl       -1.2735818147   -0.7840431490   -2.2932120236
     12  C         1.2905431921   -0.0557716496   -0.7614932893
     13  C         2.1930551162   -1.1174826849   -0.6448527918
     14  Cl        1.8395476368   -2.4622640351    0.4252650245
     15  C         3.3840530281   -1.1337598609   -1.3645781149
     16  H         4.0646173576   -1.9684937432   -1.2578423519
     17  C         3.6946253039   -0.0798476660   -2.2167322179
     18  H         4.6183221128   -0.0839533777   -2.7805105198
     19  C         2.8026617132    0.9807618162   -2.3356978992
     20  Cl        3.1855080632    2.3177687766   -3.4080322828
     21  C         1.6119362976    0.9991854990   -1.6212928858
     22  H         0.9278796746    1.8311184491   -1.7260118930
   Point Group: c1    Number of degrees of freedom:    60


   Energy is  -2761.521727288

 Hessian updated using BFGS update

 60 Hessian modes will be used to form the next step
  Hessian Eigenvalues:
     0.003218    0.017823    0.018695    0.020779    0.020928    0.021591
     0.023063    0.023623    0.023840    0.023883    0.024091    0.024098
     0.024114    0.024119    0.024138    0.024139    0.024145    0.024151
     0.027723    0.075084    0.159996    0.159997    0.160011    0.160083
     0.160261    0.216214    0.224542    0.230403    0.235149    0.236684
     0.237274    0.247323    0.249630    0.249997    0.250017    0.250582
     0.288974    0.289461    0.300972    0.301053    0.301797    0.311878
     0.353438    0.356665    0.356665    0.356672    0.356742    0.366811
     0.412889    0.424555    0.429893    0.456300    0.462452    0.468514
     0.471800    0.478185    0.478378    0.479143    0.479366    0.550481

 Minimum search - taking simple RFO step
 Searching for Lamda that Minimizes Along All modes
 Value Taken    Lamda =  -0.00053010
 Calculated Step too Large.  Step scaled by  0.806068
 Step Taken.  Stepsize is  0.300000

                             Maximum     Tolerance    Cnvgd?
         Gradient           0.001246      0.000300      NO
         Displacement       0.233845      0.001200      NO
         Energy change     -0.000551      0.000001      NO


 New Cartesian Coordinates Obtained by Inverse Iteration

 Displacement from previous Coordinates is:  0.500080
 ----------------------------------------------------------------
             Standard Nuclear Orientation (Angstroms)
    I     Atom           X                Y                Z
 ----------------------------------------------------------------
    1      C       0.0099734374    -0.0083508082     0.0004256671
    2      C      -0.0341855451     0.3762699068     1.3483889830
    3      Cl      1.4483578956     0.8236099828     2.1688415021
    4      C      -1.2181482198     0.4242904872     2.0756118412
    5      H      -1.2144942250     0.7254442620     3.1136536440
    6      C      -2.4010588593     0.0772677284     1.4345999305
    7      Cl     -3.9071686527     0.1294725038     2.3293435330
    8      C      -2.4185032800    -0.3094158274     0.1011797711
    9      H      -3.3432502999    -0.5786436712    -0.3888647324
   10      C      -1.2134682521    -0.3470422643    -0.5930719610
   11      Cl     -1.2562544066    -0.8531159351    -2.2714915669
   12      C       1.2909890104    -0.0479913124    -0.7612428276
   13      C       2.1699871621    -1.1318371354    -0.6737832400
   14      Cl      1.7846870120    -2.4973028101     0.3586670418
   15      C       3.3600085656    -1.1550508071    -1.3946925378
   16      H       4.0222585182    -2.0069966728    -1.3110949393
   17      C       3.6925682518    -0.0860365078    -2.2194702386
   18      H       4.6153280009    -0.0955058275    -2.7847443867
   19      C       2.8237929382     0.9962897271    -2.3093368632
   20      Cl      3.2346332062     2.3524409916    -3.3469389846
   21      C       1.6341788373     1.0219882155    -1.5929020049
   22      H       0.9676765862     1.8705450347    -1.6756099354
 ----------------------------------------------------------------
 Nuclear Repulsion Energy =        1742.76617455 hartrees
 There are       81 alpha and       81 beta electrons
 Applying Cartesian multipole field
    Component          Value
    ---------          -----
     (2,0,0)        1.00000E-11
     (0,2,0)        2.00000E-11
     (0,0,2)       -3.00000E-11
 Nucleus-field energy     =    -0.0000000139 hartrees
 Requested basis set is 6-311++G(d,p)
 There are 162 shells and 449 basis functions
 A cutoff of  1.0D-15 yielded  10240 shell pairs
 There are     85168 function pairs (     91563 Cartesian)
 Smallest overlap matrix eigenvalue = 1.77E-07
 Linear dependence detected in AO basis
 Number of orthogonalized atomic orbitals = 445
 Maximum deviation from orthogonality = 3.113E-10
 Guess from superposition of atomic densities
 Warning:  Energy on first SCF cycle will be non-variational
 SAD guess density has 162.000000 electrons

 -----------------------------------------------------------------------
  General SCF calculation program by
  Eric Jon Sundstrom, Paul Horn, Yuezhi Mao, Dmitri Zuev, Alec White,
  David Stuck, Shaama M.S., Shane Yost, Joonho Lee, David Small,
  Daniel Levine, Susi Lehtola, Hugh Burton, Evgeny Epifanovsky,
  Bang C. Huynh
 -----------------------------------------------------------------------
 Exchange:     0.2000 Hartree-Fock + 0.0800 Slater + 0.7200 B88
 Correlation:  0.1900 VWN1RPA + 0.8100 LYP
 Using SG-1 standard quadrature grid
 A restricted SCF calculation will be
 performed using DIIS
 SCF converges when DIIS error is below 1.0e-08
 ---------------------------------------
  Cycle       Energy         DIIS error
 ---------------------------------------
    1   -2765.4903980614      2.91e-02  
    2   -2761.3768255952      2.39e-03  
    3   -2761.3124551798      2.82e-03  
    4   -2761.5179756549      4.02e-04  
    5   -2761.5216873815      1.28e-04  
    6   -2761.5219216798      7.35e-05  
    7   -2761.5220478469      2.12e-05  
    8   -2761.5220572224      9.20e-06  
    9   -2761.5220594322      1.68e-06  
   10   -2761.5220594882      9.07e-07  
   11   -2761.5220595092      1.81e-07  
   12   -2761.5220595099      8.98e-08  
   13   -2761.5220595101      3.36e-08  
   14   -2761.5220595100      7.02e-09  Convergence criterion met
 ---------------------------------------
 SCF time:   CPU 629.85s  wall 630.00s 
 SCF   energy in the final basis set =    -2761.5220595100
 Total energy in the final basis set =    -2761.5220595100

 --------------------------------------------------------------

                    Orbital Energies (a.u.)
 --------------------------------------------------------------

 Alpha MOs
 -- Occupied --
********-101.5747-101.5739-101.5677-101.5674 -10.2735 -10.2731 -10.2711
-10.2604 -10.2584 -10.2340 -10.2283 -10.2178 -10.2178 -10.2125 -10.2117
-10.2111  -9.4901  -9.4894  -9.4886  -9.4825  -9.4819  -7.2548  -7.2540
 -7.2534  -7.2472  -7.2466  -7.2450  -7.2444  -7.2442  -7.2437  -7.2434
 -7.2428  -7.2372  -7.2369  -7.2366  -7.2364  -0.9478  -0.9244  -0.8988
 -0.8976  -0.8902  -0.8418  -0.8342  -0.8090  -0.7664  -0.7603  -0.7372
 -0.6619  -0.6384  -0.6345  -0.6103  -0.5527  -0.5346  -0.5270  -0.5164
 -0.4935  -0.4819  -0.4660  -0.4634  -0.4555  -0.4438  -0.4314  -0.4268
 -0.4104  -0.4000  -0.3967  -0.3891  -0.3831  -0.3778  -0.3434  -0.3416
 -0.3335  -0.3328  -0.3290  -0.3288  -0.3267  -0.2901  -0.2754  -0.2741
 -0.2602
 -- Virtual --
 -0.0586  -0.0569  -0.0468  -0.0428  -0.0330  -0.0124  -0.0065   0.0041
  0.0051   0.0108   0.0119   0.0129   0.0164   0.0261   0.0388   0.0428
  0.0501   0.0513   0.0553   0.0597   0.0640   0.0671   0.0804   0.0833
  0.0865   0.0876   0.0912   0.0923   0.0985   0.1032   0.1061   0.1063
  0.1096   0.1153   0.1170   0.1181   0.1196   0.1214   0.1231   0.1279
  0.1302   0.1333   0.1342   0.1350   0.1388   0.1410   0.1422   0.1521
  0.1535   0.1618   0.1677   0.1703   0.1736   0.1772   0.1850   0.1858
  0.1896   0.1931   0.2048   0.2089   0.2154   0.2176   0.2228   0.2279
  0.2301   0.2304   0.2351   0.2423   0.2449   0.2504   0.2551   0.2567
  0.2606   0.2648   0.2654   0.2696   0.2720   0.2749   0.2794   0.2822
  0.2842   0.2873   0.2948   0.2968   0.3038   0.3100   0.3172   0.3259
  0.3312   0.3374   0.3421   0.3454   0.3632   0.3743   0.3940   0.4085
  0.4367   0.4392   0.4426   0.4493   0.4546   0.4581   0.4597   0.4743
  0.4828   0.4856   0.4938   0.4995   0.5064   0.5131   0.5164   0.5223
  0.5340   0.5427   0.5473   0.5559   0.5594   0.5663   0.5769   0.5800
  0.5885   0.5933   0.5997   0.6046   0.6082   0.6153   0.6298   0.6333
  0.6393   0.6411   0.6542   0.6579   0.6626   0.6752   0.6888   0.6929
  0.6972   0.7014   0.7095   0.7146   0.7248   0.7404   0.7744   0.7903
  0.8165   0.8219   0.8299   0.8339   0.8412   0.8433   0.8463   0.8495
  0.8508   0.8543   0.8587   0.8591   0.8621   0.8666   0.8707   0.8719
  0.8761   0.8888   0.8925   0.9002   0.9084   0.9109   0.9180   0.9234
  0.9433   0.9487   0.9513   0.9554   0.9595   0.9621   0.9687   0.9745
  0.9818   0.9875   0.9911   1.0006   1.0255   1.0290   1.0312   1.0391
  1.0450   1.0593   1.0728   1.1193   1.1331   1.1520   1.1851   1.1923
  1.2030   1.2283   1.2379   1.2406   1.2485   1.2515   1.2632   1.2822
  1.3007   1.3139   1.3176   1.3249   1.3388   1.3502   1.4075   1.4283
  1.4733   1.4824   1.4981   1.5060   1.5453   1.5464   1.5640   1.5711
  1.5743   1.5844   1.5972   1.6092   1.6168   1.6700   1.6739   1.6813
  1.6946   1.7142   1.7750   1.7853   1.8034   1.8206   1.8216   1.8347
  1.8570   1.8678   1.9211   1.9275   1.9308   1.9358   1.9450   1.9489
  1.9551   1.9714   2.0000   2.0281   2.0497   2.0587   2.0675   2.0764
  2.0927   2.1383   2.1545   2.1743   2.2328   2.2580   2.2617   2.2696
  2.2705   2.2731   2.3003   2.3118   2.3164   2.3490   2.3562   2.3915
  2.4127   2.4290   2.4555   2.4647   2.4688   2.4856   2.5113   2.5325
  2.5361   2.5556   2.5666   2.5831   2.5895   2.6167   2.6386   2.6805
  2.6957   2.6979   2.7059   2.7121   2.7176   2.7299   2.7437   2.7557
  2.7625   2.7653   2.7805   2.8075   2.8215   2.8349   2.8418   2.8627
  2.8955   2.9643   2.9933   3.0802   3.0910   3.0986   3.1063   3.1300
  3.1417   3.1911   3.2198   3.2476   3.2825   3.3279   3.3495   3.4104
  3.4628   3.5465   3.5869   3.6605   3.7023   3.7472   3.8000   3.8745
  3.9733   4.0535   4.0845   4.1294   4.3551   4.8003   4.8222   9.7684
  9.7824   9.7996   9.8384   9.8446  23.4014  23.5554  23.8448  23.8526
 23.8626  23.9189  23.9818  24.0293  24.0370  24.0818  24.1073  24.1442
 25.8148  25.8258  25.8492  25.9221  25.9692  26.1192  26.1239  26.2540
 26.2973  26.3838  26.5946  26.6148  26.6604  26.6897  26.9052 215.7607
215.7760 215.7970 215.8449 215.8541
 --------------------------------------------------------------

          Ground-State Mulliken Net Atomic Charges

     Atom                 Charge (a.u.)
  ----------------------------------------
      1 C                    -0.304264
      2 C                    -0.349310
      3 Cl                    0.397012
      4 C                    -0.245320
      5 H                     0.229761
      6 C                     0.337962
      7 Cl                    0.491031
      8 C                    -0.350029
      9 H                     0.234581
     10 C                    -0.316212
     11 Cl                    0.456630
     12 C                     0.032910
     13 C                    -1.177608
     14 Cl                    0.444191
     15 C                    -0.216323
     16 H                     0.208832
     17 C                    -0.748469
     18 H                     0.187311
     19 C                     0.663559
     20 Cl                    0.470729
     21 C                    -0.649253
     22 H                     0.202279
  ----------------------------------------
  Sum of atomic charges =     0.000000

 -----------------------------------------------------------------
                    Cartesian Multipole Moments
 -----------------------------------------------------------------
    Charge (ESU x 10^10)
                -0.0000
    Dipole Moment (Debye)
         X       0.2910      Y      -0.1653      Z      -0.0586
       Tot       0.3398
    Quadrupole Moments (Debye-Ang)
        XX    -126.3071     XY      -4.0971     YY    -134.9758
        XZ      -2.0005     YZ       2.8908     ZZ    -133.7425
    Octopole Moments (Debye-Ang^2)
       XXX    -146.1563    XXY     -23.9880    XYY     -63.7074
       YYY       4.2955    XXZ      12.4288    XYZ      11.4946
       YYZ      38.0665    XZZ     -61.0575    YZZ      -3.2613
       ZZZ     127.5397
    Hexadecapole Moments (Debye-Ang^3)
      XXXX   -4440.2587   XXXY    -229.5599   XXYY   -1015.5797
      XYYY    -159.4140   YYYY   -1359.0036   XXXZ     962.0621
      XXYZ     114.5122   XYYZ     353.5300   YYYZ     158.2484
      XXZZ   -1261.5883   XYZZ     -76.3194   YYZZ    -737.7424
      XZZZ    1045.7643   YZZZ     208.6154   ZZZZ   -3053.8652
 -----------------------------------------------------------------
 Calculating analytic gradient of the SCF energy
 Gradient of SCF Energy
            1           2           3           4           5           6
    1  -0.0006008   0.0000705   0.0003278   0.0002105  -0.0000404  -0.0000259
    2  -0.0000671  -0.0002371  -0.0005471   0.0000117  -0.0000048  -0.0000584
    3  -0.0001729   0.0000982  -0.0003582  -0.0000037   0.0000021  -0.0002077
            7           8           9          10          11          12
    1  -0.0000188  -0.0000476  -0.0000160   0.0001936   0.0001344   0.0003955
    2   0.0000135   0.0000651   0.0000188  -0.0000444   0.0001015   0.0001069
    3   0.0000229   0.0002790   0.0000069  -0.0003398   0.0001907  -0.0002829
           13          14          15          16          17          18
    1  -0.0001882  -0.0001281  -0.0000636   0.0000120  -0.0001183  -0.0000060
    2   0.0003142   0.0005696  -0.0000867  -0.0000033   0.0001573  -0.0000106
    3   0.0001422   0.0005330   0.0001216  -0.0000316  -0.0000258  -0.0000083
           19          20          21          22
    1   0.0002465  -0.0000188  -0.0002669  -0.0000512
    2  -0.0000884  -0.0000324  -0.0001279  -0.0000504
    3  -0.0000783  -0.0000112   0.0001371  -0.0000133
 Max gradient component =       6.008E-04
 RMS gradient           =       2.016E-04
 Gradient time:  CPU 226.85 s  wall 226.87 s
 Geometry Optimization Parameters
   NAtoms,    NIC,     NZ,  NCons,   NDum,   NFix, NCnnct, MaxDiis
       22     163      22       0       0       0       0       0

 Cartesian Hessian Update
 Hessian updated using BFGS update


** GEOMETRY OPTIMIZATION IN DELOCALIZED INTERNAL COORDINATES **
   Searching for a Minimum

   Optimization Cycle:  11

                       Coordinates (Angstroms)
     ATOM                X               Y               Z
      1  C         0.0099734374   -0.0083508082    0.0004256671
      2  C        -0.0341855451    0.3762699068    1.3483889830
      3  Cl        1.4483578956    0.8236099828    2.1688415021
      4  C        -1.2181482198    0.4242904872    2.0756118412
      5  H        -1.2144942250    0.7254442620    3.1136536440
      6  C        -2.4010588593    0.0772677284    1.4345999305
      7  Cl       -3.9071686527    0.1294725038    2.3293435330
      8  C        -2.4185032800   -0.3094158274    0.1011797711
      9  H        -3.3432502999   -0.5786436712   -0.3888647324
     10  C        -1.2134682521   -0.3470422643   -0.5930719610
     11  Cl       -1.2562544066   -0.8531159351   -2.2714915669
     12  C         1.2909890104   -0.0479913124   -0.7612428276
     13  C         2.1699871621   -1.1318371354   -0.6737832400
     14  Cl        1.7846870120   -2.4973028101    0.3586670418
     15  C         3.3600085656   -1.1550508071   -1.3946925378
     16  H         4.0222585182   -2.0069966728   -1.3110949393
     17  C         3.6925682518   -0.0860365078   -2.2194702386
     18  H         4.6153280009   -0.0955058275   -2.7847443867
     19  C         2.8237929382    0.9962897271   -2.3093368632
     20  Cl        3.2346332062    2.3524409916   -3.3469389846
     21  C         1.6341788373    1.0219882155   -1.5929020049
     22  H         0.9676765862    1.8705450347   -1.6756099354
   Point Group: c1    Number of degrees of freedom:    60


   Energy is  -2761.522059510

 Hessian updated using BFGS update

 60 Hessian modes will be used to form the next step
  Hessian Eigenvalues:
     0.001972    0.017845    0.018660    0.020828    0.020931    0.021621
     0.023066    0.023623    0.023839    0.023882    0.024091    0.024098
     0.024115    0.024119    0.024138    0.024142    0.024148    0.024151
     0.027795    0.074337    0.159994    0.159996    0.160010    0.160071
     0.160261    0.215799    0.224547    0.230701    0.235150    0.236709
     0.237327    0.247326    0.249832    0.249996    0.250018    0.250461
     0.289063    0.289514    0.300959    0.301053    0.301787    0.311659
     0.353452    0.356665    0.356665    0.356672    0.356742    0.366825
     0.412949    0.424532    0.429900    0.456314    0.462450    0.468517
     0.471804    0.478159    0.478329    0.479137    0.479371    0.549973

 Minimum search - taking simple RFO step
 Searching for Lamda that Minimizes Along All modes
 Value Taken    Lamda =  -0.00030760
 Calculated Step too Large.  Step scaled by  0.829208
 Step Taken.  Stepsize is  0.300000

                             Maximum     Tolerance    Cnvgd?
         Gradient           0.000692      0.000300      NO
         Displacement       0.231755      0.001200      NO
         Energy change     -0.000332      0.000001      NO


 New Cartesian Coordinates Obtained by Inverse Iteration

 Displacement from previous Coordinates is:  0.504142
 ----------------------------------------------------------------
             Standard Nuclear Orientation (Angstroms)
    I     Atom           X                Y                Z
 ----------------------------------------------------------------
    1      C       0.0114043313    -0.0021663266     0.0027255483
    2      C      -0.0398015371     0.4202702053     1.3386172928
    3      Cl      1.4326966915     0.9194251018     2.1475884393
    4      C      -1.2245848357     0.4638022981     2.0654294230
    5      H      -1.2264491821     0.7940635425     3.0946064998
    6      C      -2.4000750155     0.0726168743     1.4366144385
    7      Cl     -3.9058910985     0.1169064227     2.3323062724
    8      C      -2.4103480793    -0.3514567282     0.1143809544
    9      H      -3.3295624870    -0.6531022971    -0.3670273044
   10      C      -1.2052653336    -0.3820834131    -0.5796433363
   11      Cl     -1.2369379528    -0.9291307360    -2.2454612507
   12      C       1.2918178184    -0.0435555475    -0.7600677050
   13      C       2.1483271554    -1.1475353932    -0.7047481901
   14      Cl      1.7343429849    -2.5345113242     0.2876321869
   15      C       3.3370682468    -1.1747501710    -1.4276186137
   16      H       3.9820258166    -2.0418759721    -1.3684707457
   17      C       3.6902496719    -0.0903655259    -2.2232383001
   18      H       4.6119505412    -0.1029046503    -2.7902118306
   19      C       2.8435023489     1.0114111629    -2.2815903074
   20      Cl      3.2808006148     2.3873083096    -3.2819064086
   21      C       1.6557850234     1.0418795646    -1.5621376762
   22      H       1.0068519577     1.9060838638    -1.6203116914
 ----------------------------------------------------------------
 Nuclear Repulsion Energy =        1742.20808120 hartrees
 There are       81 alpha and       81 beta electrons
 Applying Cartesian multipole field
    Component          Value
    ---------          -----
     (2,0,0)        1.00000E-11
     (0,2,0)        2.00000E-11
     (0,0,2)       -3.00000E-11
 Nucleus-field energy     =    -0.0000000117 hartrees
 Requested basis set is 6-311++G(d,p)
 There are 162 shells and 449 basis functions
 A cutoff of  1.0D-15 yielded  10248 shell pairs
 There are     85198 function pairs (     91593 Cartesian)
 Smallest overlap matrix eigenvalue = 1.61E-07
 Linear dependence detected in AO basis
 Number of orthogonalized atomic orbitals = 445
 Maximum deviation from orthogonality = 7.413E-10
 Guess from superposition of atomic densities
 Warning:  Energy on first SCF cycle will be non-variational
 SAD guess density has 162.000000 electrons

 -----------------------------------------------------------------------
  General SCF calculation program by
  Eric Jon Sundstrom, Paul Horn, Yuezhi Mao, Dmitri Zuev, Alec White,
  David Stuck, Shaama M.S., Shane Yost, Joonho Lee, David Small,
  Daniel Levine, Susi Lehtola, Hugh Burton, Evgeny Epifanovsky,
  Bang C. Huynh
 -----------------------------------------------------------------------
 Exchange:     0.2000 Hartree-Fock + 0.0800 Slater + 0.7200 B88
 Correlation:  0.1900 VWN1RPA + 0.8100 LYP
 Using SG-1 standard quadrature grid
 A restricted SCF calculation will be
 performed using DIIS
 SCF converges when DIIS error is below 1.0e-08
 ---------------------------------------
  Cycle       Energy         DIIS error
 ---------------------------------------
    1   -2765.4886413577      2.91e-02  
    2   -2761.3770090761      2.39e-03  
    3   -2761.3127760032      2.82e-03  
    4   -2761.5181681304      4.01e-04  
    5   -2761.5218744358      1.27e-04  
    6   -2761.5221085581      7.20e-05  
    7   -2761.5222290547      2.10e-05  
    8   -2761.5222381894      9.20e-06  
    9   -2761.5222404014      1.67e-06  
   10   -2761.5222404566      8.98e-07  
   11   -2761.5222404771      1.79e-07  
   12   -2761.5222404779      8.86e-08  
   13   -2761.5222404781      3.35e-08  
   14   -2761.5222404782      6.93e-09  Convergence criterion met
 ---------------------------------------
 SCF time:   CPU 626.09s  wall 626.00s 
 SCF   energy in the final basis set =    -2761.5222404782
 Total energy in the final basis set =    -2761.5222404782

 --------------------------------------------------------------

                    Orbital Energies (a.u.)
 --------------------------------------------------------------

 Alpha MOs
 -- Occupied --
********-101.5745-101.5741-101.5679-101.5674 -10.2733 -10.2732 -10.2711
-10.2605 -10.2584 -10.2340 -10.2283 -10.2178 -10.2178 -10.2125 -10.2117
-10.2112  -9.4901  -9.4892  -9.4889  -9.4826  -9.4819  -7.2548  -7.2539
 -7.2536  -7.2473  -7.2466  -7.2450  -7.2444  -7.2440  -7.2437  -7.2436
 -7.2431  -7.2373  -7.2370  -7.2367  -7.2364  -0.9477  -0.9244  -0.8988
 -0.8975  -0.8903  -0.8418  -0.8342  -0.8090  -0.7664  -0.7603  -0.7372
 -0.6619  -0.6379  -0.6350  -0.6103  -0.5527  -0.5345  -0.5270  -0.5167
 -0.4935  -0.4819  -0.4660  -0.4634  -0.4555  -0.4438  -0.4314  -0.4268
 -0.4104  -0.4001  -0.3964  -0.3890  -0.3829  -0.3779  -0.3433  -0.3417
 -0.3336  -0.3331  -0.3291  -0.3285  -0.3268  -0.2895  -0.2754  -0.2746
 -0.2603
 -- Virtual --
 -0.0579  -0.0559  -0.0485  -0.0430  -0.0331  -0.0124  -0.0066   0.0041
  0.0051   0.0108   0.0119   0.0128   0.0162   0.0260   0.0388   0.0428
  0.0505   0.0512   0.0555   0.0587   0.0641   0.0669   0.0805   0.0836
  0.0865   0.0877   0.0912   0.0920   0.0984   0.1032   0.1061   0.1063
  0.1093   0.1157   0.1168   0.1186   0.1192   0.1206   0.1234   0.1281
  0.1302   0.1331   0.1344   0.1348   0.1395   0.1407   0.1416   0.1523
  0.1534   0.1613   0.1679   0.1698   0.1737   0.1762   0.1849   0.1858
  0.1891   0.1933   0.2033   0.2086   0.2151   0.2183   0.2227   0.2276
  0.2286   0.2315   0.2342   0.2439   0.2443   0.2499   0.2552   0.2559
  0.2609   0.2647   0.2659   0.2687   0.2725   0.2745   0.2792   0.2821
  0.2831   0.2892   0.2940   0.2970   0.3045   0.3096   0.3171   0.3271
  0.3313   0.3380   0.3444   0.3459   0.3657   0.3751   0.3936   0.4091
  0.4367   0.4424   0.4439   0.4486   0.4531   0.4568   0.4592   0.4734
  0.4820   0.4868   0.4940   0.5000   0.5028   0.5148   0.5166   0.5233
  0.5350   0.5428   0.5471   0.5557   0.5604   0.5657   0.5783   0.5810
  0.5874   0.5944   0.5986   0.6048   0.6074   0.6154   0.6313   0.6339
  0.6408   0.6436   0.6527   0.6558   0.6628   0.6763   0.6886   0.6932
  0.6956   0.7013   0.7095   0.7183   0.7283   0.7411   0.7745   0.7899
  0.8179   0.8235   0.8297   0.8335   0.8415   0.8449   0.8480   0.8492
  0.8503   0.8548   0.8583   0.8588   0.8617   0.8653   0.8706   0.8723
  0.8747   0.8898   0.8929   0.9000   0.9061   0.9116   0.9177   0.9228
  0.9452   0.9487   0.9523   0.9554   0.9572   0.9628   0.9667   0.9750
  0.9807   0.9884   0.9907   1.0027   1.0280   1.0310   1.0330   1.0403
  1.0436   1.0593   1.0720   1.1157   1.1325   1.1547   1.1851   1.1926
  1.2101   1.2299   1.2360   1.2404   1.2500   1.2551   1.2629   1.2826
  1.3033   1.3168   1.3177   1.3263   1.3407   1.3548   1.4111   1.4251
  1.4748   1.4814   1.4966   1.5060   1.5449   1.5479   1.5657   1.5708
  1.5735   1.5838   1.5974   1.6083   1.6217   1.6706   1.6737   1.6817
  1.6947   1.7157   1.7772   1.7844   1.8081   1.8190   1.8201   1.8347
  1.8563   1.8669   1.9225   1.9285   1.9309   1.9341   1.9451   1.9486
  1.9550   1.9720   2.0018   2.0316   2.0482   2.0592   2.0685   2.0748
  2.0929   2.1378   2.1571   2.1748   2.2328   2.2569   2.2614   2.2621
  2.2694   2.2736   2.3044   2.3111   2.3159   2.3523   2.3568   2.3912
  2.4135   2.4277   2.4543   2.4641   2.4702   2.4839   2.5108   2.5322
  2.5358   2.5538   2.5660   2.5830   2.5901   2.6189   2.6372   2.6815
  2.6958   2.6997   2.7060   2.7124   2.7170   2.7312   2.7409   2.7554
  2.7601   2.7660   2.7794   2.8080   2.8240   2.8363   2.8385   2.8647
  2.8941   2.9649   2.9935   3.0805   3.0927   3.1020   3.1087   3.1281
  3.1390   3.1926   3.2172   3.2502   3.2867   3.3268   3.3498   3.4130
  3.4655   3.5480   3.5925   3.6621   3.7020   3.7480   3.8018   3.8749
  3.9745   4.0539   4.0841   4.1299   4.3531   4.8013   4.8201   9.7690
  9.7826   9.7991   9.8391   9.8568  23.4052  23.5560  23.8457  23.8516
 23.8627  23.9191  23.9825  24.0294  24.0368  24.0826  24.1078  24.1448
 25.8148  25.8253  25.8263  25.9245  25.9697  26.1190  26.1224  26.2613
 26.3147  26.3658  26.5955  26.6201  26.6501  26.6787  26.9261 215.7614
215.7763 215.7963 215.8459 215.8678
 --------------------------------------------------------------

          Ground-State Mulliken Net Atomic Charges

     Atom                 Charge (a.u.)
  ----------------------------------------
      1 C                    -0.316718
      2 C                    -0.339213
      3 Cl                    0.408098
      4 C                    -0.294894
      5 H                     0.230551
      6 C                     0.389349
      7 Cl                    0.493748
      8 C                    -0.330602
      9 H                     0.233533
     10 C                    -0.328958
     11 Cl                    0.445342
     12 C                     0.001442
     13 C                    -1.204874
     14 Cl                    0.448103
     15 C                    -0.195765
     16 H                     0.209794
     17 C                    -0.742449
     18 H                     0.188205
     19 C                     0.644377
     20 Cl                    0.473412
     21 C                    -0.614785
     22 H                     0.202304
  ----------------------------------------
  Sum of atomic charges =     0.000000

 -----------------------------------------------------------------
                    Cartesian Multipole Moments
 -----------------------------------------------------------------
    Charge (ESU x 10^10)
                -0.0000
    Dipole Moment (Debye)
         X       0.2817      Y      -0.1732      Z      -0.0735
       Tot       0.3388
    Quadrupole Moments (Debye-Ang)
        XX    -126.4927     XY      -4.1286     YY    -134.8573
        XZ      -2.1144     YZ       3.0287     ZZ    -133.6615
    Octopole Moments (Debye-Ang^2)
       XXX    -147.5080    XXY     -24.7025    XYY     -63.7877
       YYY       3.9303    XXZ      12.3161    XYZ      11.6751
       YYZ      38.0374    XZZ     -60.4263    YZZ      -3.2787
       ZZZ     126.5108
    Hexadecapole Moments (Debye-Ang^3)
      XXXX   -4445.9197   XXXY    -251.8229   XXYY   -1023.5213
      XYYY    -182.6705   YYYY   -1417.6789   XXXZ     973.1269
      XXYZ     108.1209   XYYZ     356.6420   YYYZ     134.2779
      XXZZ   -1249.7195   XYZZ     -85.2033   YYZZ    -737.7354
      XZZZ    1055.5475   YZZZ     186.8186   ZZZZ   -2997.7536
 -----------------------------------------------------------------
 Calculating analytic gradient of the SCF energy
 Gradient of SCF Energy
            1           2           3           4           5           6
    1  -0.0005272   0.0002693   0.0001261   0.0001723  -0.0000270  -0.0000360
    2  -0.0000018  -0.0002535  -0.0000921   0.0000058  -0.0000011  -0.0000727
    3  -0.0001353   0.0000103  -0.0000895  -0.0000135   0.0000080  -0.0001801
            7           8           9          10          11          12
    1  -0.0000168  -0.0000402  -0.0000073   0.0001849   0.0001949   0.0002859
    2   0.0000093   0.0000190   0.0000274  -0.0000440   0.0001284   0.0001643
    3   0.0000433   0.0002432   0.0000175  -0.0001673   0.0001050  -0.0002569
           13          14          15          16          17          18
    1  -0.0001779  -0.0001370  -0.0000434   0.0000167  -0.0001111  -0.0000102
    2   0.0001065   0.0002308  -0.0000512   0.0000003   0.0001337  -0.0000109
    3   0.0001073   0.0002811   0.0000999  -0.0000227  -0.0000283  -0.0000153
           19          20          21          22
    1   0.0001725  -0.0000106  -0.0002042  -0.0000736
    2  -0.0001140  -0.0000094  -0.0001495  -0.0000251
    3  -0.0000621  -0.0000268   0.0000910  -0.0000088
 Max gradient component =       5.272E-04
 RMS gradient           =       1.394E-04
 Gradient time:  CPU 225.57 s  wall 225.58 s
 Geometry Optimization Parameters
   NAtoms,    NIC,     NZ,  NCons,   NDum,   NFix, NCnnct, MaxDiis
       22     163      22       0       0       0       0       0

 Cartesian Hessian Update
 Hessian updated using BFGS update


** GEOMETRY OPTIMIZATION IN DELOCALIZED INTERNAL COORDINATES **
   Searching for a Minimum

   Optimization Cycle:  12

                       Coordinates (Angstroms)
     ATOM                X               Y               Z
      1  C         0.0114043313   -0.0021663266    0.0027255483
      2  C        -0.0398015371    0.4202702053    1.3386172928
      3  Cl        1.4326966915    0.9194251018    2.1475884393
      4  C        -1.2245848357    0.4638022981    2.0654294230
      5  H        -1.2264491821    0.7940635425    3.0946064998
      6  C        -2.4000750155    0.0726168743    1.4366144385
      7  Cl       -3.9058910985    0.1169064227    2.3323062724
      8  C        -2.4103480793   -0.3514567282    0.1143809544
      9  H        -3.3295624870   -0.6531022971   -0.3670273044
     10  C        -1.2052653336   -0.3820834131   -0.5796433363
     11  Cl       -1.2369379528   -0.9291307360   -2.2454612507
     12  C         1.2918178184   -0.0435555475   -0.7600677050
     13  C         2.1483271554   -1.1475353932   -0.7047481901
     14  Cl        1.7343429849   -2.5345113242    0.2876321869
     15  C         3.3370682468   -1.1747501710   -1.4276186137
     16  H         3.9820258166   -2.0418759721   -1.3684707457
     17  C         3.6902496719   -0.0903655259   -2.2232383001
     18  H         4.6119505412   -0.1029046503   -2.7902118306
     19  C         2.8435023489    1.0114111629   -2.2815903074
     20  Cl        3.2808006148    2.3873083096   -3.2819064086
     21  C         1.6557850234    1.0418795646   -1.5621376762
     22  H         1.0068519577    1.9060838638   -1.6203116914
   Point Group: c1    Number of degrees of freedom:    60


   Energy is  -2761.522240478

 Hessian updated using BFGS update

 60 Hessian modes will be used to form the next step
  Hessian Eigenvalues:
     0.001555    0.017854    0.018608    0.020838    0.020931    0.021695
     0.023033    0.023627    0.023838    0.023890    0.024091    0.024099
     0.024116    0.024121    0.024138    0.024141    0.024145    0.024152
     0.027800    0.073318    0.159989    0.159996    0.160008    0.160046
     0.160256    0.215006    0.224546    0.231012    0.235152    0.236691
     0.237302    0.247325    0.249991    0.250017    0.250157    0.250818
     0.289051    0.289773    0.300919    0.301055    0.301771    0.311352
     0.353472    0.356665    0.356665    0.356673    0.356742    0.366948
     0.412841    0.424518    0.429892    0.456355    0.462452    0.468509
     0.471682    0.477979    0.478226    0.479131    0.479367    0.549389

 Minimum search - taking simple RFO step
 Searching for Lamda that Minimizes Along All modes
 Value Taken    Lamda =  -0.00009453
 Step Taken.  Stepsize is  0.229256

                             Maximum     Tolerance    Cnvgd?
         Gradient           0.000490      0.000300      NO
         Displacement       0.174062      0.001200      NO
         Energy change     -0.000181      0.000001      NO


 New Cartesian Coordinates Obtained by Inverse Iteration

 Displacement from previous Coordinates is:  0.392009
 ----------------------------------------------------------------
             Standard Nuclear Orientation (Angstroms)
    I     Atom           X                Y                Z
 ----------------------------------------------------------------
    1      C       0.0130948728    -0.0027161176     0.0057255750
    2      C      -0.0448042171     0.4510512909     1.3307920338
    3      Cl      1.4200562271     0.9855078984     2.1316045782
    4      C      -1.2308891554     0.4965575563     2.0559515754
    5      H      -1.2372387616     0.8513708876     3.0769164214
    6      C      -2.4005531969     0.0743775438     1.4369646477
    7      Cl     -3.9071395340     0.1198154244     2.3312011994
    8      C      -2.4042988320    -0.3817328313     0.1252096062
    9      H      -3.3190546008    -0.7071528571    -0.3491294010
   10      C      -1.1987113154    -0.4122929833    -0.5673826389
   11      Cl     -1.2229550464    -0.9955795415    -2.2211614999
   12      C       1.2928291910    -0.0446856673    -0.7584971519
   13      C       2.1344469814    -1.1613516538    -0.7302309007
   14      Cl      1.7025376738    -2.5660482187     0.2291548390
   15      C       3.3217387738    -1.1882962005    -1.4555622833
   16      H       3.9547182248    -2.0653306560    -1.4168862004
   17      C       3.6889117506    -0.0911132182    -2.2267623913
   18      H       4.6096182661    -0.1033245649    -2.7953829825
   19      C       2.8572426604     1.0232499931    -2.2582716601
   20      Cl      3.3121465584     2.4157697058    -3.2273186355
   21      C       1.6713087277     1.0537835486    -1.5360052308
   22      H       1.0349024331     1.9284699219    -1.5734618046
 ----------------------------------------------------------------
 Nuclear Repulsion Energy =        1741.71027561 hartrees
 There are       81 alpha and       81 beta electrons
 Applying Cartesian multipole field
    Component          Value
    ---------          -----
     (2,0,0)        1.00000E-11
     (0,2,0)        2.00000E-11
     (0,0,2)       -3.00000E-11
 Nucleus-field energy     =    -0.0000000098 hartrees
 Requested basis set is 6-311++G(d,p)
 There are 162 shells and 449 basis functions
 A cutoff of  1.0D-15 yielded  10249 shell pairs
 There are     85228 function pairs (     91629 Cartesian)
 Smallest overlap matrix eigenvalue = 1.55E-07
 Linear dependence detected in AO basis
 Number of orthogonalized atomic orbitals = 445
 Maximum deviation from orthogonality = 4.060E-10
 Guess from superposition of atomic densities
 Warning:  Energy on first SCF cycle will be non-variational
 SAD guess density has 162.000000 electrons

 -----------------------------------------------------------------------
  General SCF calculation program by
  Eric Jon Sundstrom, Paul Horn, Yuezhi Mao, Dmitri Zuev, Alec White,
  David Stuck, Shaama M.S., Shane Yost, Joonho Lee, David Small,
  Daniel Levine, Susi Lehtola, Hugh Burton, Evgeny Epifanovsky,
  Bang C. Huynh
 -----------------------------------------------------------------------
 Exchange:     0.2000 Hartree-Fock + 0.0800 Slater + 0.7200 B88
 Correlation:  0.1900 VWN1RPA + 0.8100 LYP
 Using SG-1 standard quadrature grid
 A restricted SCF calculation will be
 performed using DIIS
 SCF converges when DIIS error is below 1.0e-08
 ---------------------------------------
  Cycle       Energy         DIIS error
 ---------------------------------------
    1   -2765.4868992874      2.91e-02  
    2   -2761.3771131095      2.39e-03  
    3   -2761.3129573567      2.82e-03  
    4   -2761.5182267141      4.01e-04  
    5   -2761.5219298438      1.28e-04  
    6   -2761.5221635572      7.29e-05  
    7   -2761.5222872128      2.11e-05  
    8   -2761.5222965137      9.23e-06  
    9   -2761.5222987426      1.66e-06  
   10   -2761.5222987974      8.96e-07  
   11   -2761.5222988180      1.78e-07  
   12   -2761.5222988188      8.81e-08  
   13   -2761.5222988188      3.34e-08  
   14   -2761.5222988189      6.90e-09  Convergence criterion met
 ---------------------------------------
 SCF time:   CPU 627.47s  wall 628.00s 
 SCF   energy in the final basis set =    -2761.5222988189
 Total energy in the final basis set =    -2761.5222988189

 --------------------------------------------------------------

                    Orbital Energies (a.u.)
 --------------------------------------------------------------

 Alpha MOs
 -- Occupied --
********-101.5744-101.5743-101.5679-101.5674 -10.2733 -10.2733 -10.2711
-10.2605 -10.2584 -10.2341 -10.2284 -10.2178 -10.2178 -10.2126 -10.2118
-10.2112  -9.4901  -9.4890  -9.4890  -9.4826  -9.4819  -7.2548  -7.2538
 -7.2537  -7.2473  -7.2466  -7.2450  -7.2444  -7.2439  -7.2438  -7.2434
 -7.2432  -7.2374  -7.2370  -7.2367  -7.2364  -0.9477  -0.9244  -0.8988
 -0.8974  -0.8903  -0.8417  -0.8342  -0.8090  -0.7664  -0.7604  -0.7372
 -0.6619  -0.6376  -0.6352  -0.6103  -0.5527  -0.5344  -0.5271  -0.5168
 -0.4935  -0.4819  -0.4660  -0.4634  -0.4555  -0.4437  -0.4314  -0.4269
 -0.4103  -0.4001  -0.3963  -0.3890  -0.3829  -0.3779  -0.3432  -0.3418
 -0.3336  -0.3332  -0.3292  -0.3284  -0.3268  -0.2893  -0.2754  -0.2748
 -0.2603
 -- Virtual --
 -0.0577  -0.0551  -0.0496  -0.0430  -0.0331  -0.0124  -0.0066   0.0041
  0.0051   0.0108   0.0119   0.0128   0.0161   0.0260   0.0387   0.0428
  0.0506   0.0512   0.0557   0.0583   0.0641   0.0669   0.0804   0.0837
  0.0865   0.0877   0.0913   0.0918   0.0984   0.1032   0.1059   0.1063
  0.1091   0.1159   0.1167   0.1188   0.1191   0.1202   0.1234   0.1281
  0.1301   0.1330   0.1345   0.1348   0.1399   0.1407   0.1412   0.1526
  0.1532   0.1612   0.1680   0.1696   0.1738   0.1757   0.1848   0.1858
  0.1889   0.1933   0.2027   0.2085   0.2150   0.2185   0.2231   0.2273
  0.2277   0.2322   0.2336   0.2440   0.2448   0.2497   0.2552   0.2556
  0.2609   0.2646   0.2661   0.2682   0.2726   0.2745   0.2793   0.2818
  0.2830   0.2901   0.2933   0.2970   0.3047   0.3094   0.3172   0.3275
  0.3314   0.3382   0.3440   0.3475   0.3666   0.3755   0.3934   0.4094
  0.4368   0.4442   0.4449   0.4475   0.4530   0.4547   0.4598   0.4729
  0.4816   0.4874   0.4944   0.5001   0.5007   0.5154   0.5167   0.5238
  0.5355   0.5428   0.5469   0.5557   0.5610   0.5656   0.5788   0.5811
  0.5870   0.5952   0.5973   0.6048   0.6072   0.6154   0.6320   0.6339
  0.6410   0.6464   0.6497   0.6560   0.6630   0.6767   0.6885   0.6937
  0.6946   0.7013   0.7092   0.7196   0.7312   0.7414   0.7745   0.7897
  0.8186   0.8244   0.8298   0.8333   0.8417   0.8461   0.8476   0.8486
  0.8510   0.8549   0.8583   0.8588   0.8619   0.8643   0.8705   0.8725
  0.8738   0.8904   0.8930   0.9006   0.9043   0.9124   0.9173   0.9225
  0.9466   0.9490   0.9526   0.9543   0.9557   0.9636   0.9655   0.9752
  0.9805   0.9885   0.9906   1.0031   1.0288   1.0311   1.0353   1.0392
  1.0436   1.0591   1.0715   1.1140   1.1322   1.1559   1.1851   1.1927
  1.2128   1.2312   1.2346   1.2403   1.2506   1.2563   1.2629   1.2833
  1.3036   1.3177   1.3193   1.3265   1.3407   1.3579   1.4128   1.4236
  1.4756   1.4810   1.4956   1.5061   1.5446   1.5484   1.5665   1.5694
  1.5740   1.5833   1.5975   1.6080   1.6241   1.6707   1.6736   1.6818
  1.6947   1.7163   1.7778   1.7841   1.8107   1.8179   1.8196   1.8353
  1.8560   1.8666   1.9233   1.9288   1.9309   1.9334   1.9450   1.9483
  1.9548   1.9722   2.0029   2.0331   2.0472   2.0595   2.0690   2.0739
  2.0933   2.1375   2.1582   2.1752   2.2328   2.2561   2.2587   2.2615
  2.2692   2.2738   2.3064   2.3107   2.3156   2.3536   2.3569   2.3909
  2.4138   2.4271   2.4536   2.4634   2.4713   2.4829   2.5106   2.5321
  2.5357   2.5527   2.5658   2.5828   2.5902   2.6192   2.6366   2.6817
  2.6959   2.7003   2.7059   2.7124   2.7167   2.7323   2.7390   2.7553
  2.7586   2.7665   2.7789   2.8082   2.8242   2.8352   2.8388   2.8654
  2.8935   2.9650   2.9935   3.0806   3.0932   3.1032   3.1097   3.1270
  3.1377   3.1932   3.2159   3.2512   3.2885   3.3264   3.3498   3.4143
  3.4666   3.5484   3.5952   3.6627   3.7018   3.7482   3.8026   3.8750
  3.9747   4.0541   4.0839   4.1300   4.3526   4.8015   4.8192   9.7693
  9.7827   9.7986   9.8399   9.8623  23.4069  23.5560  23.8461  23.8509
 23.8627  23.9189  23.9826  24.0293  24.0367  24.0827  24.1080  24.1448
 25.8147  25.8166  25.8254  25.9257  25.9686  26.1189  26.1217  26.2646
 26.3298  26.3493  26.5958  26.6237  26.6438  26.6746  26.9326 215.7616
215.7764 215.7955 215.8469 215.8736
 --------------------------------------------------------------

          Ground-State Mulliken Net Atomic Charges

     Atom                 Charge (a.u.)
  ----------------------------------------
      1 C                    -0.322087
      2 C                    -0.336220
      3 Cl                    0.417909
      4 C                    -0.314951
      5 H                     0.231461
      6 C                     0.408365
      7 Cl                    0.494726
      8 C                    -0.316728
      9 H                     0.232563
     10 C                    -0.341680
     11 Cl                    0.432871
     12 C                    -0.005579
     13 C                    -1.197449
     14 Cl                    0.446898
     15 C                    -0.191873
     16 H                     0.210058
     17 C                    -0.734177
     18 H                     0.188523
     19 C                     0.638793
     20 Cl                    0.474351
     21 C                    -0.618233
     22 H                     0.202459
  ----------------------------------------
  Sum of atomic charges =     0.000000

 -----------------------------------------------------------------
                    Cartesian Multipole Moments
 -----------------------------------------------------------------
    Charge (ESU x 10^10)
                -0.0000
    Dipole Moment (Debye)
         X       0.2749      Y      -0.1766      Z      -0.0859
       Tot       0.3379
    Quadrupole Moments (Debye-Ang)
        XX    -126.6186     XY      -4.1339     YY    -134.7887
        XZ      -2.2245     YZ       3.1303     ZZ    -133.5929
    Octopole Moments (Debye-Ang^2)
       XXX    -148.4058    XXY     -25.0693    XYY     -63.9197
       YYY       3.9050    XXZ      12.1264    XYZ      11.7804
       YYZ      38.0308    XZZ     -59.8639    YZZ      -3.2138
       ZZZ     125.5467
    Hexadecapole Moments (Debye-Ang^3)
      XXXX   -4452.2108   XXXY    -265.4343   XXYY   -1030.9529
      XYYY    -197.0261   YYYY   -1466.8044   XXXZ     979.7576
      XXYZ     102.3395   XYYZ     358.6165   YYYZ     114.0370
      XXZZ   -1239.9271   XYZZ     -91.0083   YYZZ    -737.6192
      XZZZ    1061.5734   YZZZ     168.0015   ZZZZ   -2950.4492
 -----------------------------------------------------------------
 Calculating analytic gradient of the SCF energy
 Gradient of SCF Energy
            1           2           3           4           5           6
    1  -0.0002971   0.0002635  -0.0000061   0.0000658  -0.0000127  -0.0000001
    2   0.0000578  -0.0001709   0.0000945  -0.0000076   0.0000127  -0.0000420
    3   0.0000317  -0.0000796   0.0000768  -0.0000061   0.0000116  -0.0000874
            7           8           9          10          11          12
    1  -0.0000034  -0.0000197   0.0000026   0.0000986   0.0001499   0.0000893
    2   0.0000107  -0.0000011   0.0000204  -0.0000592   0.0000938   0.0001208
    3   0.0000445   0.0001155   0.0000216   0.0000074   0.0000097  -0.0002406
           13          14          15          16          17          18
    1  -0.0000520  -0.0001101  -0.0000315   0.0000151  -0.0000703  -0.0000090
    2  -0.0000307   0.0000770  -0.0000309   0.0000048   0.0000636  -0.0000093
    3   0.0000313   0.0000987   0.0000378  -0.0000112  -0.0000162  -0.0000173
           19          20          21          22
    1   0.0000738  -0.0000036  -0.0000892  -0.0000536
    2  -0.0000806  -0.0000073  -0.0001317   0.0000151
    3  -0.0000370  -0.0000285   0.0000370   0.0000003
 Max gradient component =       2.971E-04
 RMS gradient           =       8.334E-05
 Gradient time:  CPU 227.89 s  wall 227.94 s
 Geometry Optimization Parameters
   NAtoms,    NIC,     NZ,  NCons,   NDum,   NFix, NCnnct, MaxDiis
       22     163      22       0       0       0       0       0

 Cartesian Hessian Update
 Hessian updated using BFGS update


** GEOMETRY OPTIMIZATION IN DELOCALIZED INTERNAL COORDINATES **
   Searching for a Minimum

   Optimization Cycle:  13

                       Coordinates (Angstroms)
     ATOM                X               Y               Z
      1  C         0.0130948728   -0.0027161176    0.0057255750
      2  C        -0.0448042171    0.4510512909    1.3307920338
      3  Cl        1.4200562271    0.9855078984    2.1316045782
      4  C        -1.2308891554    0.4965575563    2.0559515754
      5  H        -1.2372387616    0.8513708876    3.0769164214
      6  C        -2.4005531969    0.0743775438    1.4369646477
      7  Cl       -3.9071395340    0.1198154244    2.3312011994
      8  C        -2.4042988320   -0.3817328313    0.1252096062
      9  H        -3.3190546008   -0.7071528571   -0.3491294010
     10  C        -1.1987113154   -0.4122929833   -0.5673826389
     11  Cl       -1.2229550464   -0.9955795415   -2.2211614999
     12  C         1.2928291910   -0.0446856673   -0.7584971519
     13  C         2.1344469814   -1.1613516538   -0.7302309007
     14  Cl        1.7025376738   -2.5660482187    0.2291548390
     15  C         3.3217387738   -1.1882962005   -1.4555622833
     16  H         3.9547182248   -2.0653306560   -1.4168862004
     17  C         3.6889117506   -0.0911132182   -2.2267623913
     18  H         4.6096182661   -0.1033245649   -2.7953829825
     19  C         2.8572426604    1.0232499931   -2.2582716601
     20  Cl        3.3121465584    2.4157697058   -3.2273186355
     21  C         1.6713087277    1.0537835486   -1.5360052308
     22  H         1.0349024331    1.9284699219   -1.5734618046
   Point Group: c1    Number of degrees of freedom:    60


   Energy is  -2761.522298819

 Hessian updated using BFGS update

 60 Hessian modes will be used to form the next step
  Hessian Eigenvalues:
     0.001317    0.017678    0.018496    0.020808    0.020932    0.021674
     0.022926    0.023628    0.023839    0.023890    0.024091    0.024096
     0.024113    0.024119    0.024133    0.024141    0.024147    0.024152
     0.027700    0.072391    0.159948    0.159996    0.160003    0.160020
     0.160253    0.212873    0.224485    0.230683    0.235150    0.236591
     0.237210    0.247324    0.249851    0.250013    0.250020    0.251225
     0.289012    0.289690    0.300914    0.301055    0.301790    0.310382
     0.353373    0.356665    0.356667    0.356672    0.356742    0.366716
     0.412774    0.424513    0.429848    0.456379    0.462463    0.468486
     0.471443    0.477635    0.478214    0.479126    0.479366    0.543939

 Minimum search - taking simple RFO step
 Searching for Lamda that Minimizes Along All modes
 Value Taken    Lamda =  -0.00001227
 Step Taken.  Stepsize is  0.075378

                             Maximum     Tolerance    Cnvgd?
         Gradient           0.000568      0.000300      NO
         Displacement       0.055200      0.001200      NO
         Energy change     -0.000058      0.000001      NO


 New Cartesian Coordinates Obtained by Inverse Iteration

 Displacement from previous Coordinates is:  0.135545
 ----------------------------------------------------------------
             Standard Nuclear Orientation (Angstroms)
    I     Atom           X                Y                Z
 ----------------------------------------------------------------
    1      C       0.0138020009    -0.0063108871     0.0070961969
    2      C      -0.0465065633     0.4592013226     1.3278812278
    3      Cl      1.4168366286     1.0030930843     2.1252407727
    4      C      -1.2331529677     0.5087076898     2.0520107919
    5      H      -1.2405594595     0.8728253919     3.0696754572
    6      C      -2.4013632436     0.0781440666     1.4363484630
    7      Cl     -3.9087049810     0.1282015859     2.3289594200
    8      C      -2.4029595497    -0.3902696132     0.1288138223
    9      H      -3.3165344109    -0.7226452819    -0.3430053802
   10      C      -1.1970323787    -0.4239905617    -0.5628579290
   11      Cl     -1.2201280882    -1.0222859170    -2.2113428976
   12      C       1.2934328137    -0.0478405308    -0.7573690625
   13      C       2.1316460987    -1.1674529598    -0.7392813956
   14      Cl      1.6965740671    -2.5792626052     0.2081715772
   15      C       3.3183585847    -1.1920602475    -1.4657258189
   16      H       3.9483034841    -2.0715710271    -1.4347472694
   17      C       3.6888907614    -0.0896516185    -2.2277257845
   18      H       4.6092248351    -0.1000848976    -2.7969864215
   19      C       2.8607750888     1.0276685920    -2.2491778480
   20      Cl      3.3194730270     2.4269604914    -3.2066018251
   21      C       1.6754674289     1.0559140864    -1.5259281438
   22      H       1.0420645051     1.9330390969    -1.5559802576
 ----------------------------------------------------------------
 Nuclear Repulsion Energy =        1741.44731771 hartrees
 There are       81 alpha and       81 beta electrons
 Applying Cartesian multipole field
    Component          Value
    ---------          -----
     (2,0,0)        1.00000E-11
     (0,2,0)        2.00000E-11
     (0,0,2)       -3.00000E-11
 Nucleus-field energy     =    -0.0000000090 hartrees
 Requested basis set is 6-311++G(d,p)
 There are 162 shells and 449 basis functions
 A cutoff of  1.0D-15 yielded  10250 shell pairs
 There are     85244 function pairs (     91647 Cartesian)
 Smallest overlap matrix eigenvalue = 1.54E-07
 Linear dependence detected in AO basis
 Number of orthogonalized atomic orbitals = 445
 Maximum deviation from orthogonality = 9.423E-10
 Guess from superposition of atomic densities
 Warning:  Energy on first SCF cycle will be non-variational
 SAD guess density has 162.000000 electrons

 -----------------------------------------------------------------------
  General SCF calculation program by
  Eric Jon Sundstrom, Paul Horn, Yuezhi Mao, Dmitri Zuev, Alec White,
  David Stuck, Shaama M.S., Shane Yost, Joonho Lee, David Small,
  Daniel Levine, Susi Lehtola, Hugh Burton, Evgeny Epifanovsky,
  Bang C. Huynh
 -----------------------------------------------------------------------
 Exchange:     0.2000 Hartree-Fock + 0.0800 Slater + 0.7200 B88
 Correlation:  0.1900 VWN1RPA + 0.8100 LYP
 Using SG-1 standard quadrature grid
 A restricted SCF calculation will be
 performed using DIIS
 SCF converges when DIIS error is below 1.0e-08
 ---------------------------------------
  Cycle       Energy         DIIS error
 ---------------------------------------
    1   -2765.4860883799      2.91e-02  
    2   -2761.3771531314      2.39e-03  
    3   -2761.3130102917      2.82e-03  
    4   -2761.5182320203      4.01e-04  
    5   -2761.5219343183      1.28e-04  
    6   -2761.5221679124      7.37e-05  
    7   -2761.5222947416      2.13e-05  
    8   -2761.5223041593      9.25e-06  
    9   -2761.5223063944      1.67e-06  
   10   -2761.5223064491      8.99e-07  
   11   -2761.5223064698      1.78e-07  
   12   -2761.5223064706      8.83e-08  
   13   -2761.5223064706      3.34e-08  
   14   -2761.5223064707      6.90e-09  Convergence criterion met
 ---------------------------------------
 SCF time:   CPU 627.48s  wall 628.00s 
 SCF   energy in the final basis set =    -2761.5223064707
 Total energy in the final basis set =    -2761.5223064707

 --------------------------------------------------------------

                    Orbital Energies (a.u.)
 --------------------------------------------------------------

 Alpha MOs
 -- Occupied --
********-101.5743-101.5743-101.5679-101.5674 -10.2734 -10.2733 -10.2711
-10.2606 -10.2585 -10.2341 -10.2285 -10.2178 -10.2178 -10.2126 -10.2118
-10.2112  -9.4901  -9.4890  -9.4890  -9.4826  -9.4819  -7.2549  -7.2538
 -7.2537  -7.2473  -7.2466  -7.2450  -7.2445  -7.2439  -7.2438  -7.2434
 -7.2432  -7.2374  -7.2370  -7.2367  -7.2364  -0.9477  -0.9244  -0.8988
 -0.8974  -0.8904  -0.8417  -0.8342  -0.8090  -0.7663  -0.7604  -0.7372
 -0.6619  -0.6376  -0.6353  -0.6104  -0.5527  -0.5344  -0.5271  -0.5168
 -0.4935  -0.4819  -0.4659  -0.4634  -0.4555  -0.4437  -0.4314  -0.4269
 -0.4103  -0.4001  -0.3964  -0.3889  -0.3829  -0.3779  -0.3432  -0.3418
 -0.3336  -0.3332  -0.3292  -0.3284  -0.3268  -0.2893  -0.2754  -0.2749
 -0.2603
 -- Virtual --
 -0.0577  -0.0550  -0.0498  -0.0430  -0.0331  -0.0124  -0.0066   0.0041
  0.0051   0.0108   0.0119   0.0128   0.0161   0.0260   0.0387   0.0428
  0.0507   0.0512   0.0557   0.0583   0.0641   0.0669   0.0804   0.0837
  0.0865   0.0877   0.0913   0.0917   0.0985   0.1032   0.1058   0.1063
  0.1091   0.1159   0.1167   0.1189   0.1191   0.1201   0.1234   0.1281
  0.1301   0.1330   0.1345   0.1347   0.1400   0.1406   0.1412   0.1527
  0.1531   0.1612   0.1680   0.1696   0.1738   0.1755   0.1849   0.1858
  0.1888   0.1932   0.2027   0.2085   0.2150   0.2185   0.2231   0.2272
  0.2276   0.2323   0.2335   0.2439   0.2449   0.2498   0.2551   0.2556
  0.2608   0.2646   0.2661   0.2681   0.2726   0.2746   0.2793   0.2817
  0.2830   0.2902   0.2932   0.2970   0.3046   0.3093   0.3173   0.3275
  0.3315   0.3381   0.3439   0.3477   0.3667   0.3755   0.3934   0.4094
  0.4369   0.4445   0.4450   0.4473   0.4531   0.4540   0.4600   0.4728
  0.4816   0.4874   0.4944   0.5001   0.5005   0.5154   0.5167   0.5238
  0.5355   0.5428   0.5469   0.5558   0.5611   0.5657   0.5788   0.5809
  0.5869   0.5953   0.5970   0.6046   0.6072   0.6153   0.6324   0.6337
  0.6409   0.6474   0.6487   0.6561   0.6629   0.6767   0.6883   0.6939
  0.6944   0.7013   0.7092   0.7197   0.7314   0.7415   0.7744   0.7896
  0.8188   0.8246   0.8298   0.8333   0.8417   0.8464   0.8474   0.8485
  0.8512   0.8548   0.8583   0.8589   0.8618   0.8642   0.8704   0.8725
  0.8736   0.8907   0.8929   0.9010   0.9039   0.9126   0.9170   0.9224
  0.9467   0.9491   0.9528   0.9536   0.9557   0.9638   0.9650   0.9752
  0.9807   0.9884   0.9905   1.0027   1.0289   1.0312   1.0357   1.0388
  1.0435   1.0588   1.0715   1.1138   1.1321   1.1562   1.1851   1.1927
  1.2130   1.2314   1.2344   1.2403   1.2507   1.2563   1.2629   1.2836
  1.3036   1.3177   1.3197   1.3263   1.3403   1.3579   1.4130   1.4235
  1.4759   1.4810   1.4952   1.5061   1.5446   1.5484   1.5667   1.5691
  1.5740   1.5831   1.5975   1.6080   1.6241   1.6704   1.6736   1.6819
  1.6947   1.7163   1.7778   1.7842   1.8109   1.8177   1.8196   1.8354
  1.8557   1.8665   1.9233   1.9287   1.9309   1.9334   1.9448   1.9482
  1.9548   1.9721   2.0032   2.0333   2.0470   2.0595   2.0690   2.0738
  2.0935   2.1375   2.1582   2.1753   2.2328   2.2560   2.2583   2.2614
  2.2693   2.2738   2.3067   2.3108   2.3154   2.3537   2.3568   2.3908
  2.4138   2.4270   2.4535   2.4631   2.4715   2.4827   2.5105   2.5322
  2.5356   2.5525   2.5659   2.5826   2.5901   2.6188   2.6364   2.6816
  2.6958   2.7004   2.7059   2.7124   2.7166   2.7325   2.7386   2.7553
  2.7583   2.7664   2.7788   2.8082   2.8242   2.8350   2.8386   2.8655
  2.8934   2.9649   2.9934   3.0806   3.0932   3.1031   3.1098   3.1268
  3.1373   3.1933   3.2157   3.2512   3.2885   3.3262   3.3498   3.4144
  3.4667   3.5484   3.5954   3.6627   3.7017   3.7481   3.8027   3.8750
  3.9745   4.0541   4.0838   4.1300   4.3527   4.8013   4.8190   9.7693
  9.7827   9.7984   9.8399   9.8627  23.4071  23.5560  23.8460  23.8506
 23.8626  23.9188  23.9824  24.0293  24.0367  24.0825  24.1080  24.1446
 25.8147  25.8156  25.8253  25.9258  25.9682  26.1189  26.1215  26.2650
 26.3325  26.3454  26.5957  26.6242  26.6424  26.6744  26.9322 215.7616
215.7765 215.7953 215.8468 215.8742
 --------------------------------------------------------------

          Ground-State Mulliken Net Atomic Charges

     Atom                 Charge (a.u.)
  ----------------------------------------
      1 C                    -0.324209
      2 C                    -0.337870
      3 Cl                    0.421685
      4 C                    -0.315044
      5 H                     0.231809
      6 C                     0.408890
      7 Cl                    0.494756
      8 C                    -0.312309
      9 H                     0.232293
     10 C                    -0.345548
     11 Cl                    0.428619
     12 C                    -0.006606
     13 C                    -1.180465
     14 Cl                    0.446634
     15 C                    -0.195800
     16 H                     0.209963
     17 C                    -0.729153
     18 H                     0.188492
     19 C                     0.639720
     20 Cl                    0.474339
     21 C                    -0.632774
     22 H                     0.202577
  ----------------------------------------
  Sum of atomic charges =     0.000000

 -----------------------------------------------------------------
                    Cartesian Multipole Moments
 -----------------------------------------------------------------
    Charge (ESU x 10^10)
                -0.0000
    Dipole Moment (Debye)
         X       0.2728      Y      -0.1755      Z      -0.0904
       Tot       0.3367
    Quadrupole Moments (Debye-Ang)
        XX    -126.6468     XY      -4.1258     YY    -134.7808
        XZ      -2.2723     YZ       3.1617     ZZ    -133.5654
    Octopole Moments (Debye-Ang^2)
       XXX    -148.6077    XXY     -25.0865    XYY     -63.9955
       YYY       4.0490    XXZ      12.0060    XYZ      11.7953
       YYZ      38.0509    XZZ     -59.6422    YZZ      -3.1348
       ZZZ     125.1809
    Hexadecapole Moments (Debye-Ang^3)
      XXXX   -4455.3612   XXXY    -267.8448   XXYY   -1034.2286
      XYYY    -199.7594   YYYY   -1485.3673   XXXZ     980.5770
      XXYZ     100.0118   XYYZ     358.9486   YYYZ     106.4306
      XXZZ   -1236.2517   XYZZ     -92.2636   YYZZ    -737.3847
      XZZZ    1062.4348   YZZZ     160.8244   ZZZZ   -2931.6379
 -----------------------------------------------------------------
 Calculating analytic gradient of the SCF energy
 Gradient of SCF Energy
            1           2           3           4           5           6
    1  -0.0000577   0.0001515  -0.0000385   0.0000038   0.0000027   0.0000187
    2   0.0000619  -0.0001297   0.0000949  -0.0000036   0.0000161  -0.0000060
    3   0.0001405  -0.0001041   0.0000341  -0.0000048   0.0000057  -0.0000059
            7           8           9          10          11          12
    1   0.0000037  -0.0000047   0.0000011   0.0000074   0.0000506  -0.0000186
    2   0.0000127  -0.0000139   0.0000057  -0.0000018   0.0000360   0.0001346
    3   0.0000323   0.0000229   0.0000184   0.0000254  -0.0000140  -0.0000982
           13          14          15          16          17          18
    1   0.0000379  -0.0000488  -0.0000267   0.0000026  -0.0000219  -0.0000095
    2  -0.0001118   0.0000160  -0.0000296   0.0000026   0.0000235  -0.0000083
    3  -0.0000191   0.0000391   0.0000094  -0.0000061  -0.0000116  -0.0000178
           19          20          21          22
    1   0.0000173  -0.0000136  -0.0000286  -0.0000287
    2  -0.0000320  -0.0000087  -0.0000649   0.0000065
    3  -0.0000213  -0.0000237   0.0000114  -0.0000126
 Max gradient component =       1.515E-04
 RMS gradient           =       4.858E-05
 Gradient time:  CPU 228.11 s  wall 228.15 s
 Geometry Optimization Parameters
   NAtoms,    NIC,     NZ,  NCons,   NDum,   NFix, NCnnct, MaxDiis
       22     163      22       0       0       0       0       0

 Cartesian Hessian Update
 Hessian updated using BFGS update


** GEOMETRY OPTIMIZATION IN DELOCALIZED INTERNAL COORDINATES **
   Searching for a Minimum

   Optimization Cycle:  14

                       Coordinates (Angstroms)
     ATOM                X               Y               Z
      1  C         0.0138020009   -0.0063108871    0.0070961969
      2  C        -0.0465065633    0.4592013226    1.3278812278
      3  Cl        1.4168366286    1.0030930843    2.1252407727
      4  C        -1.2331529677    0.5087076898    2.0520107919
      5  H        -1.2405594595    0.8728253919    3.0696754572
      6  C        -2.4013632436    0.0781440666    1.4363484630
      7  Cl       -3.9087049810    0.1282015859    2.3289594200
      8  C        -2.4029595497   -0.3902696132    0.1288138223
      9  H        -3.3165344109   -0.7226452819   -0.3430053802
     10  C        -1.1970323787   -0.4239905617   -0.5628579290
     11  Cl       -1.2201280882   -1.0222859170   -2.2113428976
     12  C         1.2934328137   -0.0478405308   -0.7573690625
     13  C         2.1316460987   -1.1674529598   -0.7392813956
     14  Cl        1.6965740671   -2.5792626052    0.2081715772
     15  C         3.3183585847   -1.1920602475   -1.4657258189
     16  H         3.9483034841   -2.0715710271   -1.4347472694
     17  C         3.6888907614   -0.0896516185   -2.2277257845
     18  H         4.6092248351   -0.1000848976   -2.7969864215
     19  C         2.8607750888    1.0276685920   -2.2491778480
     20  Cl        3.3194730270    2.4269604914   -3.2066018251
     21  C         1.6754674289    1.0559140864   -1.5259281438
     22  H         1.0420645051    1.9330390969   -1.5559802576
   Point Group: c1    Number of degrees of freedom:    60


   Energy is  -2761.522306471

 Hessian updated using BFGS update

 60 Hessian modes will be used to form the next step
  Hessian Eigenvalues:
     0.001277    0.016518    0.018465    0.020542    0.020936    0.021569
     0.022655    0.023629    0.023841    0.023876    0.024088    0.024092
     0.024110    0.024120    0.024133    0.024146    0.024148    0.024153
     0.027363    0.071970    0.159723    0.159996    0.160001    0.160017
     0.160257    0.204247    0.222916    0.225962    0.235140    0.236420
     0.237044    0.243299    0.247362    0.250016    0.250030    0.250426
     0.287451    0.289165    0.300945    0.301055    0.301793    0.308480
     0.353127    0.356662    0.356665    0.356674    0.356742    0.365527
     0.413984    0.424541    0.429721    0.455679    0.462485    0.468529
     0.471356    0.477609    0.478265    0.479145    0.479369    0.532618

 Minimum search - taking simple RFO step
 Searching for Lamda that Minimizes Along All modes
 Value Taken    Lamda =  -0.00000206
 Step Taken.  Stepsize is  0.019657

                             Maximum     Tolerance    Cnvgd?
         Gradient           0.000275      0.000300     YES
         Displacement       0.012252      0.001200      NO
         Energy change     -0.000008      0.000001      NO


 New Cartesian Coordinates Obtained by Inverse Iteration

 Displacement from previous Coordinates is:  0.043545
 ----------------------------------------------------------------
             Standard Nuclear Orientation (Angstroms)
    I     Atom           X                Y                Z
 ----------------------------------------------------------------
    1      C       0.0138758773    -0.0087947375     0.0072964313
    2      C      -0.0468731632     0.4606707404     1.3268042880
    3      Cl      1.4169520670     1.0046603561     2.1234204388
    4      C      -1.2336287890     0.5128057568     2.0505580582
    5      H      -1.2409526826     0.8797695697     3.0671939082
    6      C      -2.4017948802     0.0808747320     1.4358320118
    7      Cl     -3.9094655774     0.1340980270     2.3276297289
    8      C      -2.4029909719    -0.3919252710     0.1298360951
    9      H      -3.3164726621    -0.7258627002    -0.3410759657
   10      C      -1.1969529221    -0.4282558635    -0.5614894358
   11      Cl     -1.2202257506    -1.0325240991    -2.2077710638
   12      C       1.2934298139    -0.0500008605    -0.7572981692
   13      C       2.1315295247    -1.1695989410    -0.7420785598
   14      Cl      1.6963312137    -2.5839146956     0.2014171765
   15      C       3.3182568781    -1.1925658464    -1.4686062338
   16      H       3.9478771154    -2.0723865781    -1.4398604886
   17      C       3.6891528956    -0.0883354130    -2.2277113121
   18      H       4.6095473522    -0.0974911820    -2.7968922657
   19      C       2.8612371387     1.0292161826    -2.2462362176
   20      Cl      3.3203614939     2.4310535492    -3.1997122799
   21      C       1.6759020170     1.0557159164    -1.5230192930
   22      H       1.0428116926     1.9331206180    -1.5507691565
 ----------------------------------------------------------------
 Nuclear Repulsion Energy =        1741.35345813 hartrees
 There are       81 alpha and       81 beta electrons
 Applying Cartesian multipole field
    Component          Value
    ---------          -----
     (2,0,0)        1.00000E-11
     (0,2,0)        2.00000E-11
     (0,0,2)       -3.00000E-11
 Nucleus-field energy     =    -0.0000000087 hartrees
 Requested basis set is 6-311++G(d,p)
 There are 162 shells and 449 basis functions
 A cutoff of  1.0D-15 yielded  10251 shell pairs
 There are     85247 function pairs (     91650 Cartesian)
 Smallest overlap matrix eigenvalue = 1.54E-07
 Linear dependence detected in AO basis
 Number of orthogonalized atomic orbitals = 445
 Maximum deviation from orthogonality = 3.613E-10
 Guess from superposition of atomic densities
 Warning:  Energy on first SCF cycle will be non-variational
 SAD guess density has 162.000000 electrons

 -----------------------------------------------------------------------
  General SCF calculation program by
  Eric Jon Sundstrom, Paul Horn, Yuezhi Mao, Dmitri Zuev, Alec White,
  David Stuck, Shaama M.S., Shane Yost, Joonho Lee, David Small,
  Daniel Levine, Susi Lehtola, Hugh Burton, Evgeny Epifanovsky,
  Bang C. Huynh
 -----------------------------------------------------------------------
 Exchange:     0.2000 Hartree-Fock + 0.0800 Slater + 0.7200 B88
 Correlation:  0.1900 VWN1RPA + 0.8100 LYP
 Using SG-1 standard quadrature grid
 A restricted SCF calculation will be
 performed using DIIS
 SCF converges when DIIS error is below 1.0e-08
 ---------------------------------------
  Cycle       Energy         DIIS error
 ---------------------------------------
    1   -2765.4859052476      2.91e-02  
    2   -2761.3771684442      2.39e-03  
    3   -2761.3130293830      2.82e-03  
    4   -2761.5182325595      4.01e-04  
    5   -2761.5219350089      1.28e-04  
    6   -2761.5221686981      7.39e-05  
    7   -2761.5222960553      2.13e-05  
    8   -2761.5223054734      9.25e-06  
    9   -2761.5223077100      1.67e-06  
   10   -2761.5223077651      9.00e-07  
   11   -2761.5223077857      1.78e-07  
   12   -2761.5223077864      8.84e-08  
   13   -2761.5223077866      3.34e-08  
   14   -2761.5223077866      6.90e-09  Convergence criterion met
 ---------------------------------------
 SCF time:   CPU 627.73s  wall 628.00s 
 SCF   energy in the final basis set =    -2761.5223077866
 Total energy in the final basis set =    -2761.5223077866

 --------------------------------------------------------------

                    Orbital Energies (a.u.)
 --------------------------------------------------------------

 Alpha MOs
 -- Occupied --
********-101.5743-101.5743-101.5679-101.5674 -10.2734 -10.2733 -10.2711
-10.2606 -10.2585 -10.2342 -10.2285 -10.2179 -10.2178 -10.2126 -10.2118
-10.2112  -9.4902  -9.4890  -9.4890  -9.4826  -9.4819  -7.2549  -7.2538
 -7.2537  -7.2473  -7.2466  -7.2450  -7.2445  -7.2439  -7.2438  -7.2434
 -7.2432  -7.2374  -7.2370  -7.2367  -7.2364  -0.9476  -0.9244  -0.8988
 -0.8974  -0.8904  -0.8418  -0.8342  -0.8090  -0.7663  -0.7603  -0.7372
 -0.6619  -0.6375  -0.6353  -0.6104  -0.5527  -0.5344  -0.5271  -0.5168
 -0.4935  -0.4819  -0.4659  -0.4635  -0.4555  -0.4437  -0.4314  -0.4269
 -0.4103  -0.4001  -0.3964  -0.3889  -0.3829  -0.3780  -0.3432  -0.3418
 -0.3336  -0.3332  -0.3291  -0.3285  -0.3269  -0.2893  -0.2754  -0.2749
 -0.2603
 -- Virtual --
 -0.0577  -0.0550  -0.0498  -0.0430  -0.0331  -0.0124  -0.0066   0.0041
  0.0051   0.0108   0.0119   0.0128   0.0161   0.0260   0.0387   0.0427
  0.0507   0.0512   0.0557   0.0583   0.0641   0.0669   0.0804   0.0837
  0.0865   0.0877   0.0913   0.0917   0.0985   0.1032   0.1058   0.1063
  0.1091   0.1159   0.1167   0.1189   0.1191   0.1201   0.1233   0.1281
  0.1301   0.1330   0.1346   0.1347   0.1400   0.1406   0.1412   0.1527
  0.1530   0.1612   0.1680   0.1696   0.1738   0.1755   0.1849   0.1858
  0.1888   0.1931   0.2027   0.2086   0.2150   0.2185   0.2231   0.2272
  0.2276   0.2324   0.2335   0.2439   0.2449   0.2498   0.2551   0.2556
  0.2608   0.2646   0.2661   0.2681   0.2725   0.2746   0.2793   0.2816
  0.2829   0.2902   0.2932   0.2970   0.3046   0.3092   0.3173   0.3275
  0.3316   0.3381   0.3439   0.3477   0.3667   0.3755   0.3934   0.4095
  0.4369   0.4445   0.4449   0.4473   0.4531   0.4538   0.4600   0.4727
  0.4815   0.4874   0.4944   0.5001   0.5005   0.5154   0.5167   0.5239
  0.5355   0.5428   0.5469   0.5558   0.5611   0.5657   0.5787   0.5808
  0.5868   0.5952   0.5970   0.6046   0.6072   0.6151   0.6325   0.6336
  0.6407   0.6477   0.6484   0.6562   0.6629   0.6767   0.6882   0.6940
  0.6943   0.7013   0.7092   0.7198   0.7314   0.7415   0.7743   0.7895
  0.8189   0.8246   0.8298   0.8333   0.8417   0.8466   0.8474   0.8484
  0.8513   0.8547   0.8584   0.8589   0.8617   0.8642   0.8703   0.8725
  0.8735   0.8908   0.8929   0.9012   0.9038   0.9127   0.9168   0.9224
  0.9467   0.9491   0.9528   0.9535   0.9558   0.9638   0.9649   0.9752
  0.9808   0.9883   0.9905   1.0025   1.0290   1.0312   1.0357   1.0388
  1.0435   1.0586   1.0715   1.1137   1.1321   1.1564   1.1851   1.1927
  1.2129   1.2314   1.2344   1.2403   1.2508   1.2562   1.2629   1.2836
  1.3036   1.3176   1.3199   1.3262   1.3401   1.3577   1.4130   1.4235
  1.4761   1.4810   1.4950   1.5061   1.5446   1.5483   1.5668   1.5691
  1.5740   1.5831   1.5975   1.6080   1.6240   1.6703   1.6736   1.6819
  1.6947   1.7164   1.7777   1.7841   1.8109   1.8176   1.8196   1.8354
  1.8556   1.8665   1.9233   1.9286   1.9309   1.9334   1.9447   1.9482
  1.9548   1.9721   2.0033   2.0333   2.0470   2.0595   2.0690   2.0738
  2.0936   2.1375   2.1582   2.1753   2.2328   2.2560   2.2583   2.2614
  2.2693   2.2738   2.3068   2.3109   2.3154   2.3537   2.3568   2.3908
  2.4138   2.4269   2.4534   2.4630   2.4715   2.4826   2.5105   2.5322
  2.5356   2.5523   2.5660   2.5825   2.5900   2.6186   2.6364   2.6815
  2.6959   2.7003   2.7059   2.7123   2.7166   2.7326   2.7386   2.7553
  2.7582   2.7663   2.7789   2.8082   2.8242   2.8350   2.8384   2.8655
  2.8934   2.9648   2.9934   3.0807   3.0932   3.1030   3.1098   3.1267
  3.1372   3.1933   3.2156   3.2512   3.2884   3.3262   3.3498   3.4145
  3.4668   3.5484   3.5954   3.6627   3.7016   3.7481   3.8027   3.8750
  3.9743   4.0542   4.0838   4.1299   4.3528   4.8012   4.8190   9.7693
  9.7827   9.7984   9.8399   9.8627  23.4071  23.5560  23.8459  23.8505
 23.8626  23.9188  23.9823  24.0293  24.0367  24.0825  24.1079  24.1445
 25.8147  25.8155  25.8252  25.9257  25.9682  26.1189  26.1215  26.2650
 26.3327  26.3450  26.5957  26.6243  26.6418  26.6747  26.9318 215.7615
215.7765 215.7952 215.8468 215.8742
 --------------------------------------------------------------

          Ground-State Mulliken Net Atomic Charges

     Atom                 Charge (a.u.)
  ----------------------------------------
      1 C                    -0.325166
      2 C                    -0.339245
      3 Cl                    0.422524
      4 C                    -0.313482
      5 H                     0.231904
      6 C                     0.408402
      7 Cl                    0.494712
      8 C                    -0.311337
      9 H                     0.232231
     10 C                    -0.345892
     11 Cl                    0.427523
     12 C                    -0.008529
     13 C                    -1.170647
     14 Cl                    0.446724
     15 C                    -0.197731
     16 H                     0.209881
     17 C                    -0.726526
     18 H                     0.188455
     19 C                     0.640651
     20 Cl                    0.474237
     21 C                    -0.641322
     22 H                     0.202633
  ----------------------------------------
  Sum of atomic charges =     0.000000

 -----------------------------------------------------------------
                    Cartesian Multipole Moments
 -----------------------------------------------------------------
    Charge (ESU x 10^10)
                -0.0000
    Dipole Moment (Debye)
         X       0.2724      Y      -0.1741      Z      -0.0916
       Tot       0.3360
    Quadrupole Moments (Debye-Ang)
        XX    -126.6461     XY      -4.1198     YY    -134.7861
        XZ      -2.2881     YZ       3.1684     ZZ    -133.5566
    Octopole Moments (Debye-Ang^2)
       XXX    -148.6044    XXY     -25.0408    XYY     -64.0339
       YYY       4.1895    XXZ      11.9569    XYZ      11.7888
       YYZ      38.0667    XZZ     -59.5725    YZZ      -3.0741
       ZZZ     125.0779
    Hexadecapole Moments (Debye-Ang^3)
      XXXX   -4456.4881   XXXY    -267.6812   XXYY   -1035.4563
      XYYY    -199.7172   YYYY   -1491.2792   XXXZ     980.2045
      XXYZ      99.1710   XYYZ     358.8908   YYYZ     103.9530
      XXZZ   -1235.0759   XYZZ     -92.3288   YYZZ    -737.2208
      XZZZ    1062.1993   YZZZ     158.4784   ZZZZ   -2925.1409
 -----------------------------------------------------------------
 Calculating analytic gradient of the SCF energy
 Gradient of SCF Energy
            1           2           3           4           5           6
    1   0.0000346   0.0000463  -0.0000021  -0.0000235   0.0000135   0.0000217
    2   0.0000106  -0.0000297   0.0000597  -0.0000053   0.0000137   0.0000237
    3   0.0000683  -0.0000463   0.0000324   0.0000103   0.0000043   0.0000372
            7           8           9          10          11          12
    1   0.0000110   0.0000114   0.0000020  -0.0000236   0.0000079  -0.0000348
    2   0.0000079  -0.0000063  -0.0000005  -0.0000024   0.0000068   0.0000233
    3   0.0000203  -0.0000151   0.0000170   0.0000140  -0.0000067  -0.0000351
           13          14          15          16          17          18
    1   0.0000428  -0.0000223  -0.0000296  -0.0000036  -0.0000082  -0.0000091
    2  -0.0000509   0.0000322  -0.0000135  -0.0000027   0.0000094  -0.0000087
    3  -0.0000092  -0.0000076   0.0000056  -0.0000063  -0.0000181  -0.0000155
           19          20          21          22
    1   0.0000100  -0.0000140  -0.0000161  -0.0000143
    2  -0.0000160  -0.0000095  -0.0000405  -0.0000012
    3  -0.0000217  -0.0000184   0.0000022  -0.0000114
 Max gradient component =       6.827E-05
 RMS gradient           =       2.344E-05
 Gradient time:  CPU 227.88 s  wall 227.92 s
 Geometry Optimization Parameters
   NAtoms,    NIC,     NZ,  NCons,   NDum,   NFix, NCnnct, MaxDiis
       22     163      22       0       0       0       0       0

 Cartesian Hessian Update
 Hessian updated using BFGS update


** GEOMETRY OPTIMIZATION IN DELOCALIZED INTERNAL COORDINATES **
   Searching for a Minimum

   Optimization Cycle:  15

                       Coordinates (Angstroms)
     ATOM                X               Y               Z
      1  C         0.0138758773   -0.0087947375    0.0072964313
      2  C        -0.0468731632    0.4606707404    1.3268042880
      3  Cl        1.4169520670    1.0046603561    2.1234204388
      4  C        -1.2336287890    0.5128057568    2.0505580582
      5  H        -1.2409526826    0.8797695697    3.0671939082
      6  C        -2.4017948802    0.0808747320    1.4358320118
      7  Cl       -3.9094655774    0.1340980270    2.3276297289
      8  C        -2.4029909719   -0.3919252710    0.1298360951
      9  H        -3.3164726621   -0.7258627002   -0.3410759657
     10  C        -1.1969529221   -0.4282558635   -0.5614894358
     11  Cl       -1.2202257506   -1.0325240991   -2.2077710638
     12  C         1.2934298139   -0.0500008605   -0.7572981692
     13  C         2.1315295247   -1.1695989410   -0.7420785598
     14  Cl        1.6963312137   -2.5839146956    0.2014171765
     15  C         3.3182568781   -1.1925658464   -1.4686062338
     16  H         3.9478771154   -2.0723865781   -1.4398604886
     17  C         3.6891528956   -0.0883354130   -2.2277113121
     18  H         4.6095473522   -0.0974911820   -2.7968922657
     19  C         2.8612371387    1.0292161826   -2.2462362176
     20  Cl        3.3203614939    2.4310535492   -3.1997122799
     21  C         1.6759020170    1.0557159164   -1.5230192930
     22  H         1.0428116926    1.9331206180   -1.5507691565
   Point Group: c1    Number of degrees of freedom:    60


   Energy is  -2761.522307787

 Hessian updated using BFGS update

 60 Hessian modes will be used to form the next step
  Hessian Eigenvalues:
     0.001457    0.014424    0.018499    0.019839    0.021043    0.021237
     0.022549    0.023633    0.023840    0.023883    0.024089    0.024094
     0.024116    0.024122    0.024135    0.024144    0.024147    0.024193
     0.026755    0.073026    0.159002    0.159997    0.160011    0.160016
     0.160261    0.176485    0.218725    0.225011    0.235126    0.236130
     0.236889    0.240745    0.247385    0.250017    0.250089    0.250408
     0.287087    0.289893    0.300930    0.301058    0.301706    0.308459
     0.352741    0.356660    0.356665    0.356674    0.356743    0.364066
     0.414540    0.424270    0.429520    0.452726    0.461819    0.468743
     0.471314    0.477639    0.478960    0.479144    0.479402    0.528230

 Minimum search - taking simple RFO step
 Searching for Lamda that Minimizes Along All modes
 Value Taken    Lamda =   0.00000000
 Step Taken.  Stepsize is  0.003975

                             Maximum     Tolerance    Cnvgd?
         Gradient           0.000119      0.000300     YES
         Displacement       0.002083      0.001200      NO
         Energy change     -0.000001      0.000001      NO


 New Cartesian Coordinates Obtained by Inverse Iteration

 Displacement from previous Coordinates is:  0.011424
 ----------------------------------------------------------------
             Standard Nuclear Orientation (Angstroms)
    I     Atom           X                Y                Z
 ----------------------------------------------------------------
    1      C       0.0136554675    -0.0097889793     0.0070364665
    2      C      -0.0468323646     0.4600503641     1.3264258973
    3      Cl      1.4177423496     1.0025535167     2.1226082482
    4      C      -1.2334689310     0.5133674083     2.0502051169
    5      H      -1.2404703620     0.8806919008     3.0667108155
    6      C      -2.4019350896     0.0819604794     1.4356247046
    7      Cl     -3.9096451754     0.1367301963     2.3272432798
    8      C      -2.4033571403    -0.3916228597     0.1299271806
    9      H      -3.3170321181    -0.7253679329    -0.3407545396
   10      C      -1.1973500074    -0.4290306698    -0.5614561567
   11      Cl     -1.2210151969    -1.0347060491    -2.2071816812
   12      C       1.2932922138    -0.0508165669    -0.7574174933
   13      C       2.1318426219    -1.1700683498    -0.7423925645
   14      Cl      1.6975186975    -2.5848970825     0.2008547099
   15      C       3.3187462434    -1.1922705489    -1.4687151984
   16      H       3.9487302288    -2.0718358203    -1.4400729871
   17      C       3.6893213373    -0.0876811964    -2.2274119901
   18      H       4.6098353914    -0.0962853291    -2.7964052919
   19      C       2.8609533732     1.0295631604    -2.2457321877
   20      Cl      3.3197622353     2.4318908375    -3.1986361735
   21      C       1.6754976532     1.0553501954    -1.5227335356
   22      H       1.0421162537     1.9325425862    -1.5502589246
 ----------------------------------------------------------------
 Nuclear Repulsion Energy =        1741.33825144 hartrees
 There are       81 alpha and       81 beta electrons
 Applying Cartesian multipole field
    Component          Value
    ---------          -----
     (2,0,0)        1.00000E-11
     (0,2,0)        2.00000E-11
     (0,0,2)       -3.00000E-11
 Nucleus-field energy     =    -0.0000000087 hartrees
 Requested basis set is 6-311++G(d,p)
 There are 162 shells and 449 basis functions
 A cutoff of  1.0D-15 yielded  10251 shell pairs
 There are     85247 function pairs (     91650 Cartesian)
 Smallest overlap matrix eigenvalue = 1.54E-07
 Linear dependence detected in AO basis
 Number of orthogonalized atomic orbitals = 445
 Maximum deviation from orthogonality = 3.431E-10
 Guess from superposition of atomic densities
 Warning:  Energy on first SCF cycle will be non-variational
 SAD guess density has 162.000000 electrons

 -----------------------------------------------------------------------
  General SCF calculation program by
  Eric Jon Sundstrom, Paul Horn, Yuezhi Mao, Dmitri Zuev, Alec White,
  David Stuck, Shaama M.S., Shane Yost, Joonho Lee, David Small,
  Daniel Levine, Susi Lehtola, Hugh Burton, Evgeny Epifanovsky,
  Bang C. Huynh
 -----------------------------------------------------------------------
 Exchange:     0.2000 Hartree-Fock + 0.0800 Slater + 0.7200 B88
 Correlation:  0.1900 VWN1RPA + 0.8100 LYP
 Using SG-1 standard quadrature grid
 A restricted SCF calculation will be
 performed using DIIS
 SCF converges when DIIS error is below 1.0e-08
 ---------------------------------------
  Cycle       Energy         DIIS error
 ---------------------------------------
    1   -2765.4858868128      2.91e-02  
    2   -2761.3771724515      2.39e-03  
    3   -2761.3130326810      2.82e-03  
    4   -2761.5182322726      4.01e-04  
    5   -2761.5219351920      1.28e-04  
    6   -2761.5221689625      7.38e-05  
    7   -2761.5222963139      2.13e-05  
    8   -2761.5223057178      9.25e-06  
    9   -2761.5223079533      1.67e-06  
   10   -2761.5223080084      9.01e-07  
   11   -2761.5223080292      1.78e-07  
   12   -2761.5223080298      8.85e-08  
   13   -2761.5223080301      3.34e-08  
   14   -2761.5223080300      6.90e-09  Convergence criterion met
 ---------------------------------------
 SCF time:   CPU 628.75s  wall 629.00s 
 SCF   energy in the final basis set =    -2761.5223080300
 Total energy in the final basis set =    -2761.5223080300

 --------------------------------------------------------------

                    Orbital Energies (a.u.)
 --------------------------------------------------------------

 Alpha MOs
 -- Occupied --
********-101.5743-101.5743-101.5679-101.5674 -10.2734 -10.2733 -10.2711
-10.2606 -10.2585 -10.2342 -10.2285 -10.2179 -10.2178 -10.2126 -10.2118
-10.2112  -9.4902  -9.4890  -9.4890  -9.4826  -9.4819  -7.2549  -7.2538
 -7.2537  -7.2473  -7.2466  -7.2450  -7.2445  -7.2439  -7.2438  -7.2434
 -7.2432  -7.2374  -7.2370  -7.2367  -7.2364  -0.9477  -0.9244  -0.8988
 -0.8974  -0.8904  -0.8418  -0.8342  -0.8090  -0.7664  -0.7603  -0.7372
 -0.6619  -0.6375  -0.6353  -0.6104  -0.5527  -0.5344  -0.5271  -0.5168
 -0.4935  -0.4819  -0.4659  -0.4635  -0.4555  -0.4437  -0.4314  -0.4269
 -0.4103  -0.4001  -0.3964  -0.3889  -0.3829  -0.3780  -0.3432  -0.3418
 -0.3336  -0.3332  -0.3291  -0.3285  -0.3269  -0.2893  -0.2754  -0.2749
 -0.2603
 -- Virtual --
 -0.0577  -0.0550  -0.0498  -0.0430  -0.0331  -0.0124  -0.0066   0.0041
  0.0051   0.0108   0.0119   0.0128   0.0161   0.0260   0.0387   0.0427
  0.0507   0.0512   0.0557   0.0583   0.0641   0.0669   0.0804   0.0837
  0.0865   0.0877   0.0913   0.0917   0.0985   0.1033   0.1058   0.1062
  0.1091   0.1159   0.1167   0.1189   0.1191   0.1201   0.1233   0.1281
  0.1301   0.1330   0.1346   0.1347   0.1400   0.1406   0.1412   0.1528
  0.1530   0.1612   0.1679   0.1696   0.1738   0.1755   0.1849   0.1859
  0.1888   0.1931   0.2027   0.2086   0.2149   0.2185   0.2231   0.2272
  0.2275   0.2324   0.2336   0.2439   0.2449   0.2498   0.2551   0.2556
  0.2608   0.2646   0.2661   0.2681   0.2725   0.2747   0.2793   0.2816
  0.2829   0.2901   0.2932   0.2970   0.3046   0.3092   0.3174   0.3275
  0.3316   0.3381   0.3439   0.3477   0.3666   0.3755   0.3934   0.4095
  0.4369   0.4445   0.4449   0.4473   0.4530   0.4538   0.4601   0.4727
  0.4815   0.4874   0.4944   0.5001   0.5005   0.5154   0.5167   0.5239
  0.5355   0.5428   0.5469   0.5559   0.5612   0.5657   0.5787   0.5808
  0.5868   0.5952   0.5970   0.6045   0.6072   0.6151   0.6326   0.6336
  0.6407   0.6477   0.6484   0.6562   0.6629   0.6767   0.6882   0.6940
  0.6943   0.7012   0.7092   0.7198   0.7314   0.7415   0.7743   0.7895
  0.8190   0.8246   0.8298   0.8334   0.8417   0.8466   0.8474   0.8483
  0.8513   0.8547   0.8584   0.8589   0.8616   0.8642   0.8702   0.8724
  0.8735   0.8909   0.8929   0.9012   0.9038   0.9128   0.9168   0.9224
  0.9467   0.9491   0.9527   0.9535   0.9558   0.9638   0.9649   0.9753
  0.9809   0.9883   0.9905   1.0025   1.0290   1.0311   1.0357   1.0389
  1.0435   1.0586   1.0715   1.1137   1.1321   1.1564   1.1851   1.1927
  1.2129   1.2314   1.2344   1.2403   1.2508   1.2562   1.2629   1.2836
  1.3036   1.3176   1.3200   1.3262   1.3400   1.3577   1.4131   1.4235
  1.4761   1.4810   1.4950   1.5061   1.5446   1.5483   1.5668   1.5691
  1.5740   1.5830   1.5975   1.6080   1.6240   1.6702   1.6736   1.6819
  1.6947   1.7164   1.7777   1.7841   1.8110   1.8176   1.8196   1.8354
  1.8556   1.8665   1.9233   1.9285   1.9310   1.9335   1.9447   1.9482
  1.9548   1.9720   2.0033   2.0333   2.0470   2.0595   2.0690   2.0738
  2.0936   2.1375   2.1582   2.1753   2.2328   2.2560   2.2583   2.2614
  2.2693   2.2738   2.3068   2.3109   2.3154   2.3537   2.3568   2.3908
  2.4138   2.4269   2.4534   2.4630   2.4716   2.4826   2.5106   2.5322
  2.5356   2.5523   2.5660   2.5825   2.5900   2.6185   2.6364   2.6815
  2.6959   2.7003   2.7059   2.7123   2.7166   2.7326   2.7386   2.7553
  2.7581   2.7663   2.7789   2.8082   2.8242   2.8350   2.8384   2.8655
  2.8934   2.9648   2.9934   3.0807   3.0932   3.1030   3.1098   3.1267
  3.1371   3.1934   3.2156   3.2512   3.2883   3.3262   3.3497   3.4145
  3.4668   3.5483   3.5953   3.6627   3.7016   3.7481   3.8028   3.8751
  3.9743   4.0542   4.0838   4.1299   4.3528   4.8012   4.8190   9.7693
  9.7827   9.7984   9.8398   9.8628  23.4071  23.5560  23.8459  23.8505
 23.8626  23.9189  23.9823  24.0294  24.0367  24.0824  24.1079  24.1445
 25.8147  25.8155  25.8252  25.9257  25.9682  26.1189  26.1215  26.2650
 26.3326  26.3450  26.5957  26.6243  26.6418  26.6748  26.9316 215.7615
215.7765 215.7952 215.8467 215.8742
 --------------------------------------------------------------

          Ground-State Mulliken Net Atomic Charges

     Atom                 Charge (a.u.)
  ----------------------------------------
      1 C                    -0.325857
      2 C                    -0.339794
      3 Cl                    0.422559
      4 C                    -0.311470
      5 H                     0.231896
      6 C                     0.408254
      7 Cl                    0.494718
      8 C                    -0.312347
      9 H                     0.232252
     10 C                    -0.345171
     11 Cl                    0.427338
     12 C                    -0.010054
     13 C                    -1.167065
     14 Cl                    0.446873
     15 C                    -0.198365
     16 H                     0.209846
     17 C                    -0.725610
     18 H                     0.188441
     19 C                     0.640900
     20 Cl                    0.474181
     21 C                    -0.644175
     22 H                     0.202651
  ----------------------------------------
  Sum of atomic charges =     0.000000

 -----------------------------------------------------------------
                    Cartesian Multipole Moments
 -----------------------------------------------------------------
    Charge (ESU x 10^10)
                -0.0000
    Dipole Moment (Debye)
         X       0.2725      Y      -0.1730      Z      -0.0914
       Tot       0.3354
    Quadrupole Moments (Debye-Ang)
        XX    -126.6406     XY      -4.1166     YY    -134.7908
        XZ      -2.2897     YZ       3.1670     ZZ    -133.5564
    Octopole Moments (Debye-Ang^2)
       XXX    -148.5765    XXY     -25.0046    XYY     -64.0477
       YYY       4.2660    XXZ      11.9502    XYZ      11.7800
       YYZ      38.0790    XZZ     -59.5676    YZZ      -3.0444
       ZZZ     125.0840
    Hexadecapole Moments (Debye-Ang^3)
      XXXX   -4456.8544   XXXY    -267.1280   XXYY   -1035.7460
      XYYY    -199.1965   YYYY   -1492.0694   XXXZ     979.7949
      XXYZ      99.0336   XYYZ     358.7889   YYYZ     103.6762
      XXZZ   -1234.9338   XYZZ     -92.1464   YYZZ    -737.1125
      XZZZ    1061.8650   YZZZ     158.2159   ZZZZ   -2923.8053
 -----------------------------------------------------------------
 Calculating analytic gradient of the SCF energy
 Gradient of SCF Energy
            1           2           3           4           5           6
    1   0.0000358   0.0000035   0.0000074  -0.0000068   0.0000171   0.0000107
    2   0.0000159  -0.0000184   0.0000236   0.0000053   0.0000133   0.0000166
    3   0.0000396  -0.0000316  -0.0000134   0.0000044   0.0000035   0.0000325
            7           8           9          10          11          12
    1   0.0000118   0.0000073  -0.0000003  -0.0000159  -0.0000031  -0.0000223
    2   0.0000094  -0.0000032  -0.0000003   0.0000074  -0.0000049   0.0000237
    3   0.0000148  -0.0000044   0.0000181   0.0000113   0.0000068   0.0000151
           13          14          15          16          17          18
    1   0.0000234  -0.0000004  -0.0000120  -0.0000051  -0.0000050  -0.0000095
    2  -0.0000411  -0.0000033  -0.0000044  -0.0000045  -0.0000022  -0.0000096
    3  -0.0000155   0.0000074  -0.0000013  -0.0000049  -0.0000152  -0.0000144
           19          20          21          22
    1  -0.0000044  -0.0000134  -0.0000110  -0.0000077
    2  -0.0000047  -0.0000107  -0.0000055  -0.0000024
    3  -0.0000167  -0.0000181  -0.0000059  -0.0000118
 Max gradient component =       4.111E-05
 RMS gradient           =       1.492E-05
 Gradient time:  CPU 228.07 s  wall 228.11 s
 Geometry Optimization Parameters
   NAtoms,    NIC,     NZ,  NCons,   NDum,   NFix, NCnnct, MaxDiis
       22     163      22       0       0       0       0       0

 Cartesian Hessian Update
 Hessian updated using BFGS update


** GEOMETRY OPTIMIZATION IN DELOCALIZED INTERNAL COORDINATES **
   Searching for a Minimum

   Optimization Cycle:  16

                       Coordinates (Angstroms)
     ATOM                X               Y               Z
      1  C         0.0136554675   -0.0097889793    0.0070364665
      2  C        -0.0468323646    0.4600503641    1.3264258973
      3  Cl        1.4177423496    1.0025535167    2.1226082482
      4  C        -1.2334689310    0.5133674083    2.0502051169
      5  H        -1.2404703620    0.8806919008    3.0667108155
      6  C        -2.4019350896    0.0819604794    1.4356247046
      7  Cl       -3.9096451754    0.1367301963    2.3272432798
      8  C        -2.4033571403   -0.3916228597    0.1299271806
      9  H        -3.3170321181   -0.7253679329   -0.3407545396
     10  C        -1.1973500074   -0.4290306698   -0.5614561567
     11  Cl       -1.2210151969   -1.0347060491   -2.2071816812
     12  C         1.2932922138   -0.0508165669   -0.7574174933
     13  C         2.1318426219   -1.1700683498   -0.7423925645
     14  Cl        1.6975186975   -2.5848970825    0.2008547099
     15  C         3.3187462434   -1.1922705489   -1.4687151984
     16  H         3.9487302288   -2.0718358203   -1.4400729871
     17  C         3.6893213373   -0.0876811964   -2.2274119901
     18  H         4.6098353914   -0.0962853291   -2.7964052919
     19  C         2.8609533732    1.0295631604   -2.2457321877
     20  Cl        3.3197622353    2.4318908375   -3.1986361735
     21  C         1.6754976532    1.0553501954   -1.5227335356
     22  H         1.0421162537    1.9325425862   -1.5502589246
   Point Group: c1    Number of degrees of freedom:    60


   Energy is  -2761.522308030

 Hessian updated using BFGS update

 60 Hessian modes will be used to form the next step
  Hessian Eigenvalues:
     0.001397    0.012456    0.018526    0.019042    0.020901    0.021293
     0.022587    0.023701    0.023840    0.023904    0.024091    0.024112
     0.024118    0.024129    0.024135    0.024145    0.024149    0.024263
     0.026867    0.072857    0.159867    0.159989    0.160009    0.160040
     0.160266    0.190784    0.215252    0.224866    0.235114    0.236018
     0.236858    0.241457    0.247871    0.250021    0.250121    0.250519
     0.287025    0.290669    0.300771    0.301056    0.301680    0.308440
     0.351920    0.356664    0.356666    0.356674    0.356743    0.362366
     0.420358    0.423874    0.429449    0.448938    0.461466    0.469097
     0.472635    0.477258    0.477740    0.479136    0.479364    0.526877

 Minimum search - taking simple RFO step
 Searching for Lamda that Minimizes Along All modes
 Value Taken    Lamda =   0.00000000
 Step Taken.  Stepsize is  0.004368

                             Maximum     Tolerance    Cnvgd?
         Gradient           0.000031      0.000300     YES
         Displacement       0.003318      0.001200      NO
         Energy change     -0.000000      0.000001     YES

 Final energy is   -2761.5223080299920     


 ******************************
 **  OPTIMIZATION CONVERGED  **
 ******************************

                       Coordinates (Angstroms)
     ATOM                X               Y               Z
      1  C         0.0136554675   -0.0097889793    0.0070364665
      2  C        -0.0468323646    0.4600503641    1.3264258973
      3  Cl        1.4177423496    1.0025535167    2.1226082482
      4  C        -1.2334689310    0.5133674083    2.0502051169
      5  H        -1.2404703620    0.8806919008    3.0667108155
      6  C        -2.4019350896    0.0819604794    1.4356247046
      7  Cl       -3.9096451754    0.1367301963    2.3272432798
      8  C        -2.4033571403   -0.3916228597    0.1299271806
      9  H        -3.3170321181   -0.7253679329   -0.3407545396
     10  C        -1.1973500074   -0.4290306698   -0.5614561567
     11  Cl       -1.2210151969   -1.0347060491   -2.2071816812
     12  C         1.2932922138   -0.0508165669   -0.7574174933
     13  C         2.1318426219   -1.1700683498   -0.7423925645
     14  Cl        1.6975186975   -2.5848970825    0.2008547099
     15  C         3.3187462434   -1.1922705489   -1.4687151984
     16  H         3.9487302288   -2.0718358203   -1.4400729871
     17  C         3.6893213373   -0.0876811964   -2.2274119901
     18  H         4.6098353914   -0.0962853291   -2.7964052919
     19  C         2.8609533732    1.0295631604   -2.2457321877
     20  Cl        3.3197622353    2.4318908375   -3.1986361735
     21  C         1.6754976532    1.0553501954   -1.5227335356
     22  H         1.0421162537    1.9325425862   -1.5502589246

Z-matrix Print:
$molecule
0 1
Cl
C  1 1.755019
C  2 1.391682 1 118.600526
H  3 1.082282 2 119.708711 1 -0.048552 0
C  3 1.390347 2 119.962778 1 179.897641 0
H  5 1.082208 3 120.484283 2 -179.924364 0
C  5 1.390958 3 119.116695 2 0.074579 0
C  7 1.388775 5 121.091564 3 -0.102479 0
H  8 1.082311 7 120.089031 5 -179.874909 0
C  8 1.398354 7 120.234845 5 0.052756 0
C  10 1.491155 8 119.562096 7 -179.663108 0
C  11 1.401855 10 121.921086 8 -90.070129 0
C  12 1.390973 11 122.641954 10 179.554307 0
H  13 1.080861 12 120.524814 11 179.904455 0
C  13 1.388933 12 118.394342 11 0.020660 0
C  15 1.388931 13 121.515897 12 -0.121483 0
H  16 1.080615 15 121.040216 13 -180.000000 0
C  16 1.390634 15 118.402445 13 0.090818 0
Cl 15 1.752476 13 119.270769 12 179.903918 0
Cl 12 1.753053 11 119.677796 10 -0.691553 0
Cl 18 1.753800 16 117.653393 15 179.832569 0
Cl 7 1.756432 5 119.529265 3 179.910293 0
$end


 --------------------------------------------------------------

                    Orbital Energies (a.u.)
 --------------------------------------------------------------

 Alpha MOs
 -- Occupied --
********-101.5743-101.5743-101.5679-101.5674 -10.2734 -10.2733 -10.2711
-10.2606 -10.2585 -10.2342 -10.2285 -10.2179 -10.2178 -10.2126 -10.2118
-10.2112  -9.4902  -9.4890  -9.4890  -9.4826  -9.4819  -7.2549  -7.2538
 -7.2537  -7.2473  -7.2466  -7.2450  -7.2445  -7.2439  -7.2438  -7.2434
 -7.2432  -7.2374  -7.2370  -7.2367  -7.2364  -0.9477  -0.9244  -0.8988
 -0.8974  -0.8904  -0.8418  -0.8342  -0.8090  -0.7664  -0.7603  -0.7372
 -0.6619  -0.6375  -0.6353  -0.6104  -0.5527  -0.5344  -0.5271  -0.5168
 -0.4935  -0.4819  -0.4659  -0.4635  -0.4555  -0.4437  -0.4314  -0.4269
 -0.4103  -0.4001  -0.3964  -0.3889  -0.3829  -0.3780  -0.3432  -0.3418
 -0.3336  -0.3332  -0.3291  -0.3285  -0.3269  -0.2893  -0.2754  -0.2749
 -0.2603
 -- Virtual --
 -0.0577  -0.0550  -0.0498  -0.0430  -0.0331  -0.0124  -0.0066   0.0041
  0.0051   0.0108   0.0119   0.0128   0.0161   0.0260   0.0387   0.0427
  0.0507   0.0512   0.0557   0.0583   0.0641   0.0669   0.0804   0.0837
  0.0865   0.0877   0.0913   0.0917   0.0985   0.1033   0.1058   0.1062
  0.1091   0.1159   0.1167   0.1189   0.1191   0.1201   0.1233   0.1281
  0.1301   0.1330   0.1346   0.1347   0.1400   0.1406   0.1412   0.1528
  0.1530   0.1612   0.1679   0.1696   0.1738   0.1755   0.1849   0.1859
  0.1888   0.1931   0.2027   0.2086   0.2149   0.2185   0.2231   0.2272
  0.2275   0.2324   0.2336   0.2439   0.2449   0.2498   0.2551   0.2556
  0.2608   0.2646   0.2661   0.2681   0.2725   0.2747   0.2793   0.2816
  0.2829   0.2901   0.2932   0.2970   0.3046   0.3092   0.3174   0.3275
  0.3316   0.3381   0.3439   0.3477   0.3666   0.3755   0.3934   0.4095
  0.4369   0.4445   0.4449   0.4473   0.4530   0.4538   0.4601   0.4727
  0.4815   0.4874   0.4944   0.5001   0.5005   0.5154   0.5167   0.5239
  0.5355   0.5428   0.5469   0.5559   0.5612   0.5657   0.5787   0.5808
  0.5868   0.5952   0.5970   0.6045   0.6072   0.6151   0.6326   0.6336
  0.6407   0.6477   0.6484   0.6562   0.6629   0.6767   0.6882   0.6940
  0.6943   0.7012   0.7092   0.7198   0.7314   0.7415   0.7743   0.7895
  0.8190   0.8246   0.8298   0.8334   0.8417   0.8466   0.8474   0.8483
  0.8513   0.8547   0.8584   0.8589   0.8616   0.8642   0.8702   0.8724
  0.8735   0.8909   0.8929   0.9012   0.9038   0.9128   0.9168   0.9224
  0.9467   0.9491   0.9527   0.9535   0.9558   0.9638   0.9649   0.9753
  0.9809   0.9883   0.9905   1.0025   1.0290   1.0311   1.0357   1.0389
  1.0435   1.0586   1.0715   1.1137   1.1321   1.1564   1.1851   1.1927
  1.2129   1.2314   1.2344   1.2403   1.2508   1.2562   1.2629   1.2836
  1.3036   1.3176   1.3200   1.3262   1.3400   1.3577   1.4131   1.4235
  1.4761   1.4810   1.4950   1.5061   1.5446   1.5483   1.5668   1.5691
  1.5740   1.5830   1.5975   1.6080   1.6240   1.6702   1.6736   1.6819
  1.6947   1.7164   1.7777   1.7841   1.8110   1.8176   1.8196   1.8354
  1.8556   1.8665   1.9233   1.9285   1.9310   1.9335   1.9447   1.9482
  1.9548   1.9720   2.0033   2.0333   2.0470   2.0595   2.0690   2.0738
  2.0936   2.1375   2.1582   2.1753   2.2328   2.2560   2.2583   2.2614
  2.2693   2.2738   2.3068   2.3109   2.3154   2.3537   2.3568   2.3908
  2.4138   2.4269   2.4534   2.4630   2.4716   2.4826   2.5106   2.5322
  2.5356   2.5523   2.5660   2.5825   2.5900   2.6185   2.6364   2.6815
  2.6959   2.7003   2.7059   2.7123   2.7166   2.7326   2.7386   2.7553
  2.7581   2.7663   2.7789   2.8082   2.8242   2.8350   2.8384   2.8655
  2.8934   2.9648   2.9934   3.0807   3.0932   3.1030   3.1098   3.1267
  3.1371   3.1934   3.2156   3.2512   3.2883   3.3262   3.3497   3.4145
  3.4668   3.5483   3.5953   3.6627   3.7016   3.7481   3.8028   3.8751
  3.9743   4.0542   4.0838   4.1299   4.3528   4.8012   4.8190   9.7693
  9.7827   9.7984   9.8398   9.8628  23.4071  23.5560  23.8459  23.8505
 23.8626  23.9189  23.9823  24.0294  24.0367  24.0824  24.1079  24.1445
 25.8147  25.8155  25.8252  25.9257  25.9682  26.1189  26.1215  26.2650
 26.3326  26.3450  26.5957  26.6243  26.6418  26.6748  26.9316 215.7615
215.7765 215.7952 215.8467 215.8742
 --------------------------------------------------------------

          Ground-State Mulliken Net Atomic Charges

     Atom                 Charge (a.u.)
  ----------------------------------------
      1 C                    -0.325857
      2 C                    -0.339794
      3 Cl                    0.422559
      4 C                    -0.311470
      5 H                     0.231896
      6 C                     0.408254
      7 Cl                    0.494718
      8 C                    -0.312347
      9 H                     0.232252
     10 C                    -0.345171
     11 Cl                    0.427338
     12 C                    -0.010054
     13 C                    -1.167065
     14 Cl                    0.446873
     15 C                    -0.198365
     16 H                     0.209846
     17 C                    -0.725610
     18 H                     0.188441
     19 C                     0.640900
     20 Cl                    0.474181
     21 C                    -0.644175
     22 H                     0.202651
  ----------------------------------------
  Sum of atomic charges =     0.000000

 -----------------------------------------------------------------
                    Cartesian Multipole Moments
 -----------------------------------------------------------------
    Charge (ESU x 10^10)
                -0.0000
    Dipole Moment (Debye)
         X       0.2725      Y      -0.1730      Z      -0.0914
       Tot       0.3354
    Quadrupole Moments (Debye-Ang)
        XX    -126.6406     XY      -4.1166     YY    -134.7908
        XZ      -2.2897     YZ       3.1670     ZZ    -133.5564
    Octopole Moments (Debye-Ang^2)
       XXX    -148.5765    XXY     -25.0046    XYY     -64.0477
       YYY       4.2660    XXZ      11.9502    XYZ      11.7800
       YYZ      38.0790    XZZ     -59.5676    YZZ      -3.0444
       ZZZ     125.0840
    Hexadecapole Moments (Debye-Ang^3)
      XXXX   -4456.8544   XXXY    -267.1280   XXYY   -1035.7460
      XYYY    -199.1965   YYYY   -1492.0694   XXXZ     979.7949
      XXYZ      99.0336   XYYZ     358.7889   YYYZ     103.6762
      XXZZ   -1234.9338   XYZZ     -92.1464   YYZZ    -737.1125
      XZZZ    1061.8650   YZZZ     158.2159   ZZZZ   -2923.8053
 -----------------------------------------------------------------
Archival summary:
1\1\november\OPT\ProcedureUnspecified\BasisUnspecified\l5125\taweetha\ThuJan1600:12:262020ThuJan1600:12:262020\0\\#,OPT,ProcedureUnspecified,BasisUnspecified,\\0,1\Cl\C,1,1.75502\C,2,1.39168,1,118.601\H,3,1.08228,2,119.709,1,-0.0485517,0\C,3,1.39035,2,119.963,1,179.898,0\H,5,1.08221,3,120.484,2,-179.924,0\C,5,1.39096,3,119.117,2,0.0745788,0\C,7,1.38878,5,121.092,3,-0.102479,0\H,8,1.08231,7,120.089,5,-179.875,0\C,8,1.39835,7,120.235,5,0.052756,0\C,10,1.49116,8,119.562,7,-179.663,0\C,11,1.40185,10,121.921,8,-90.0701,0\C,12,1.39097,11,122.642,10,179.554,0\H,13,1.08086,12,120.525,11,179.904,0\C,13,1.38893,12,118.394,11,0.02066,0\C,15,1.38893,13,121.516,12,-0.121483,0\H,16,1.08062,15,121.04,13,-180,0\C,16,1.39063,15,118.402,13,0.090818,0\Cl,15,1.75248,13,119.271,12,179.904,0\Cl,12,1.75305,11,119.678,10,-0.691553,0\Cl,18,1.7538,16,117.653,15,179.833,0\Cl,7,1.75643,5,119.529,3,179.91,0\\\@

 Total job time:  13845.60s(wall), 13843.78s(cpu) 
 Thu Jan 16 00:12:26 2020

        *************************************************************
        *                                                           *
        *  Thank you very much for using Q-Chem.  Have a nice day.  *
        *                                                           *
        *************************************************************


 
User input: 2 of 2 
 
                  Welcome to Q-Chem
     A Quantum Leap Into The Future Of Chemistry


 Q-Chem 5.2 (devel), Q-Chem, Inc., Pleasanton, CA (2019)

 Yihan Shao,  Zhengting Gan,  E. Epifanovsky,  A. T. B. Gilbert,  M. Wormit,  
 J. Kussmann,  A. W. Lange,  A. Behn,  Jia Deng,  Xintian Feng,  D. Ghosh,  
 M. Goldey,  P. R. Horn,  L. D. Jacobson,  I. Kaliman,  T. Kus,  A. Landau,  
 Jie Liu,  E. I. Proynov,  R. M. Richard,  R. P. Steele,  E. J. Sundstrom,  
 H. L. Woodcock III,  P. M. Zimmerman,  D. Zuev,  B. Albrecht,  E. Alguire,  
 S. A. Baeppler,  D. Barton,  Z. Benda,  Y. A. Bernard,  E. J. Berquist,  
 K. B. Bravaya,  H. Burton,  D. Casanova,  Chun-Min Chang,  Yunqing Chen,  
 A. Chien,  K. D. Closser,  M. P. Coons,  S. Coriani,  S. Dasgupta,  
 A. L. Dempwolff,  M. Diedenhofen,  Hainam Do,  R. G. Edgar,  Po-Tung Fang,  
 S. Faraji,  S. Fatehi,  Qingguo Feng,  K. D. Fenk,  J. Fosso-Tande,  
 J. Gayvert,  Qinghui Ge,  A. Ghysels,  G. Gidofalvi,  J. Gomes,  
 J. Gonthier,  A. Gunina,  D. Hait,  M. W. D. Hanson-Heine,  
 P. H. P. Harbach,  A. W. Hauser,  M. F. Herbst,  J. E. Herr,  
 E. G. Hohenstein,  Z. C. Holden,  Kerwin Hui,  B. C. Huynh,  T.-C. Jagau,  
 Hyunjun Ji,  B. Kaduk,  K. Khistyaev,  Jaehoon Kim,  P. Klunzinger,  K. Koh,  
 D. Kosenkov,  L. Koulias,  T. Kowalczyk,  C. M. Krauter,  A. Kunitsa,  
 Ka Un Lao,  A. Laurent,  K. V. Lawler,  Joonho Lee,  D. Lefrancois,  
 S. Lehtola,  D. S. Levine,  Yi-Pei Li,  You-Sheng Lin,  Fenglai Liu,  
 E. Livshits,  A. Luenser,  P. Manohar,  E. Mansoor,  S. F. Manzer,  
 Shan-Ping Mao,  Yuezhi Mao,  N. Mardirossian,  A. V. Marenich,  
 T. Markovich,  L. A. Martinez-Martinez,  S. A. Maurer,  N. J. Mayhall,  
 S. C. McKenzie,  J.-M. Mewes,  P. Morgante,  A. F. Morrison,  
 J. W. Mullinax,  K. Nanda,  T. S. Nguyen-Beck,  R. Olivares-Amaya,  
 J. A. Parkhill,  Zheng Pei,  T. M. Perrine,  F. Plasser,  P. Pokhilko,  
 S. Prager,  A. Prociuk,  E. Ramos,  D. R. Rehn,  F. Rob,  M. Scheurer,  
 M. Schneider,  N. Sergueev,  S. M. Sharada,  S. Sharma,  D. W. Small,  
 T. Stauch,  T. Stein,  Yu-Chuan Su,  A. J. W. Thom,  A. Tkatchenko,  
 T. Tsuchimochi,  N. M. Tubman,  L. Vogt,  M. L. Vidal,  O. Vydrov,  
 M. A. Watson,  J. Wenzel,  M. de Wergifosse,  T. A. Wesolowski,  A. White,  
 J. Witte,  A. Yamada,  Jun Yang,  K. Yao,  S. Yeganeh,  S. R. Yost,  
 Zhi-Qiang You,  A. Zech,  Igor Ying Zhang,  Xing Zhang,  Yan Zhao,  
 Ying Zhu,  B. R. Brooks,  G. K. L. Chan,  C. J. Cramer,  M. S. Gordon,  
 W. J. Hehre,  A. Klamt,  M. W. Schmidt,  C. D. Sherrill,  D. G. Truhlar,  
 A. Aspuru-Guzik,  R. Baer,  A. T. Bell,  N. A. Besley,  Jeng-Da Chai,  
 A. E. DePrince, III,  R. A. DiStasio Jr.,  A. Dreuw,  B. D. Dunietz,  
 T. R. Furlani,  Chao-Ping Hsu,  Yousung Jung,  Jing Kong,  D. S. Lambrecht,  
 WanZhen Liang,  C. Ochsenfeld,  V. A. Rassolov,  L. V. Slipchenko,  
 J. E. Subotnik,  T. Van Voorhis,  J. M. Herbert,  A. I. Krylov,  
 P. M. W. Gill,  M. Head-Gordon

 Contributors to earlier versions of Q-Chem not listed above: 
 R. D. Adamson,  B. Austin,  J. Baker,  G. J. O. Beran,  K. Brandhorst,  
 S. T. Brown,  E. F. C. Byrd,  A. K. Chakraborty,  C.-L. Cheng,  
 Siu Hung Chien,  D. M. Chipman,  D. L. Crittenden,  H. Dachsel,  
 R. J. Doerksen,  A. D. Dutoi,  L. Fusti-Molnar,  W. A. Goddard III,  
 A. Golubeva-Zadorozhnaya,  S. R. Gwaltney,  G. Hawkins,  A. Heyden,  
 S. Hirata,  G. Kedziora,  F. J. Keil,  C. Kelley,  Jihan Kim,  R. A. King,  
 R. Z. Khaliullin,  P. P. Korambath,  W. Kurlancheek,  A. M. Lee,  M. S. Lee,  
 S. V. Levchenko,  Ching Yeh Lin,  D. Liotard,  R. C. Lochan,  I. Lotan,  
 P. E. Maslen,  N. Nair,  D. P. O'Neill,  D. Neuhauser,  E. Neuscamman,  
 C. M. Oana,  R. Olson,  B. Peters,  R. Peverati,  P. A. Pieniazek,  
 Y. M. Rhee,  J. Ritchie,  M. A. Rohrdanz,  E. Rosta,  N. J. Russ,  
 H. F. Schaefer III,  N. E. Schultz,  N. Shenvi,  A. C. Simmonett,  A. Sodt,  
 D. Stuck,  K. S. Thanthiriwatte,  V. Vanovschi,  Tao Wang,  A. Warshel,  
 C. F. Williams,  Q. Wu,  X. Xu,  W. Zhang

 Please cite Q-Chem as follows:
 Y. Shao et al., Mol. Phys. 113, 184-215 (2015)
 DOI: 10.1080/00268976.2014.952696

 Q-Chem 5.2.1 for Intel X86 EM64T Linux

 Parts of Q-Chem use Armadillo 8.300.2 (Tropical Shenanigans).
 http://arma.sourceforge.net/

 Q-Chem begins on Thu Jan 16 00:12:26 2020  

Host: 
0

     Scratch files written to /scratch/taweetham/qchem26090//
NAlpha2: 162
NElect   162
Mult     1
The previous job contains 0 fragments, simply inherited here

 Q-Chem warning in module libgen/rem_setup.C, line 2168:

 Setting Thresh to 1e-14


Checking the input file for inconsistencies... 	...done.

--------------------------------------------------------------
User input:
--------------------------------------------------------------

$MOLECULE
READ
$END

$REM
   JOB_TYPE 	FREQUENCY
   BASIS 	6-311++G**
   METHOD	B3LYP
   SCF_GUESS_ALWAYS     TRUE
   S2THRESH     15
   THRESH       15
   MEM_TOTAL    10000
$END

--------------------------------------------------------------
 ----------------------------------------------------------------
             Standard Nuclear Orientation (Angstroms)
    I     Atom           X                Y                Z
 ----------------------------------------------------------------
    1      C       0.5145222151    -0.0011575567     0.0626573084
    2      C       1.2492337658     1.1726399249     0.2808193266
    3      Cl      0.4296116639     2.7222897904     0.2807536415
    4      C       2.6233675208     1.1684787027     0.4965611025
    5      H       3.1562597690     2.0945752931     0.6597514670
    6      C       3.2886372533    -0.0507606304     0.4941493096
    7      Cl      5.0203707924    -0.0824876248     0.7611052155
    8      C       2.6128981745    -1.2461538026     0.2854842981
    9      H       3.1382261962    -2.1904839362     0.2851860480
   10      C       1.2391717701    -1.2012558718     0.0740051980
   11      Cl      0.4064071820    -2.7216687296    -0.1918201033
   12      C      -0.9601512570     0.0211260939    -0.1573083968
   13      C      -1.5189381016     0.1339301226    -1.4344730700
   14      Cl     -0.4803583596     0.2620224860    -2.8433866587
   15      C      -2.8981174277     0.1452623252    -1.6202516498
   16      H      -3.3039989310     0.2327407987    -2.6197230035
   17      C      -3.7472959640     0.0432932444    -0.5240935956
   18      H      -4.8210485129     0.0499987819    -0.6589417760
   19      C      -3.1985035814    -0.0675694784     0.7492093706
   20      Cl     -4.2612432705    -0.1946380229     2.1418659795
   21      C      -1.8227628349    -0.0798046248     0.9386426988
   22      H      -1.4132038579    -0.1688059162     1.9365085963
 ----------------------------------------------------------------
 Molecular Point Group                 C1    NOp =  1
 Largest Abelian Subgroup              C1    NOp =  1
 Nuclear Repulsion Energy =        1741.33825144 hartrees
 There are       81 alpha and       81 beta electrons
 Requested basis set is 6-311++G(d,p)
 There are 162 shells and 449 basis functions

 Total QAlloc Memory Limit  10000 MB
 Mega-Array Size       188 MB
 MEM_STATIC part       192 MB
 A cutoff of  1.0D-15 yielded  10251 shell pairs
 There are     85247 function pairs (     91650 Cartesian)
 Smallest overlap matrix eigenvalue = 1.54E-07
 Linear dependence detected in AO basis
 Number of orthogonalized atomic orbitals = 445
 Maximum deviation from orthogonality = 3.078E-10
 Guess from superposition of atomic densities
 Warning:  Energy on first SCF cycle will be non-variational
 SAD guess density has 162.000000 electrons

 -----------------------------------------------------------------------
  General SCF calculation program by
  Eric Jon Sundstrom, Paul Horn, Yuezhi Mao, Dmitri Zuev, Alec White,
  David Stuck, Shaama M.S., Shane Yost, Joonho Lee, David Small,
  Daniel Levine, Susi Lehtola, Hugh Burton, Evgeny Epifanovsky,
  Bang C. Huynh
 -----------------------------------------------------------------------
 Exchange:     0.2000 Hartree-Fock + 0.0800 Slater + 0.7200 B88
 Correlation:  0.1900 VWN1RPA + 0.8100 LYP
 Using SG-1 standard quadrature grid
 A restricted SCF calculation will be
 performed using DIIS
 SCF converges when DIIS error is below 1.0e-08
 ---------------------------------------
  Cycle       Energy         DIIS error
 ---------------------------------------
    1   -2765.4860850559      2.91e-02  
    2   -2761.3771976927      2.39e-03  
    3   -2761.3130425445      2.82e-03  
    4   -2761.5182655172      4.01e-04  
    5   -2761.5219672844      1.28e-04  
    6   -2761.5222011875      7.38e-05  
    7   -2761.5223284156      2.12e-05  
    8   -2761.5223378056      9.24e-06  
    9   -2761.5223400404      1.67e-06  
   10   -2761.5223400955      9.02e-07  
   11   -2761.5223401166      1.78e-07  
   12   -2761.5223401170      8.86e-08  
   13   -2761.5223401174      3.34e-08  
   14   -2761.5223401172      6.91e-09  Convergence criterion met
 ---------------------------------------
 SCF time:   CPU 644.57s  wall 644.00s 
 SCF   energy in the final basis set =    -2761.5223401172
 Total energy in the final basis set =    -2761.5223401172

 --------------------------------------------------------------

                    Orbital Energies (a.u.)
 --------------------------------------------------------------

 Alpha MOs
 -- Occupied --
********-101.5744-101.5744-101.5679-101.5673 -10.2734 -10.2734 -10.2711
-10.2605 -10.2584 -10.2342 -10.2285 -10.2179 -10.2178 -10.2125 -10.2117
-10.2112  -9.4902  -9.4891  -9.4891  -9.4826  -9.4819  -7.2548  -7.2538
 -7.2538  -7.2472  -7.2466  -7.2450  -7.2447  -7.2440  -7.2439  -7.2433
 -7.2433  -7.2374  -7.2369  -7.2368  -7.2363  -0.9477  -0.9244  -0.8988
 -0.8974  -0.8903  -0.8417  -0.8343  -0.8090  -0.7664  -0.7603  -0.7372
 -0.6619  -0.6376  -0.6353  -0.6104  -0.5528  -0.5344  -0.5271  -0.5168
 -0.4935  -0.4819  -0.4660  -0.4634  -0.4554  -0.4437  -0.4313  -0.4269
 -0.4103  -0.4000  -0.3964  -0.3890  -0.3829  -0.3780  -0.3432  -0.3418
 -0.3336  -0.3332  -0.3291  -0.3285  -0.3269  -0.2893  -0.2754  -0.2749
 -0.2603
 -- Virtual --
 -0.0577  -0.0550  -0.0498  -0.0430  -0.0332  -0.0125  -0.0067   0.0041
  0.0051   0.0108   0.0119   0.0129   0.0161   0.0260   0.0387   0.0425
  0.0505   0.0512   0.0559   0.0583   0.0641   0.0669   0.0801   0.0837
  0.0866   0.0874   0.0914   0.0916   0.0985   0.1035   0.1058   0.1062
  0.1091   0.1158   0.1166   0.1190   0.1192   0.1201   0.1233   0.1282
  0.1302   0.1331   0.1347   0.1350   0.1399   0.1407   0.1415   0.1529
  0.1530   0.1618   0.1676   0.1696   0.1737   0.1753   0.1846   0.1854
  0.1890   0.1931   0.2026   0.2085   0.2151   0.2187   0.2231   0.2272
  0.2276   0.2325   0.2337   0.2435   0.2447   0.2493   0.2551   0.2558
  0.2606   0.2641   0.2662   0.2682   0.2723   0.2745   0.2792   0.2815
  0.2828   0.2902   0.2930   0.2966   0.3043   0.3092   0.3171   0.3275
  0.3318   0.3383   0.3437   0.3476   0.3669   0.3757   0.3934   0.4095
  0.4366   0.4442   0.4447   0.4472   0.4530   0.4537   0.4599   0.4726
  0.4816   0.4872   0.4942   0.5002   0.5003   0.5153   0.5171   0.5238
  0.5358   0.5427   0.5467   0.5559   0.5611   0.5657   0.5787   0.5806
  0.5867   0.5950   0.5974   0.6047   0.6071   0.6148   0.6321   0.6335
  0.6406   0.6477   0.6485   0.6562   0.6631   0.6771   0.6881   0.6940
  0.6944   0.7013   0.7090   0.7197   0.7313   0.7416   0.7744   0.7895
  0.8188   0.8245   0.8298   0.8334   0.8417   0.8467   0.8473   0.8484
  0.8514   0.8547   0.8584   0.8589   0.8617   0.8642   0.8701   0.8726
  0.8735   0.8909   0.8929   0.9012   0.9039   0.9128   0.9169   0.9223
  0.9468   0.9491   0.9528   0.9535   0.9557   0.9637   0.9648   0.9752
  0.9809   0.9883   0.9905   1.0025   1.0290   1.0311   1.0358   1.0389
  1.0435   1.0586   1.0715   1.1137   1.1321   1.1564   1.1851   1.1927
  1.2129   1.2316   1.2345   1.2402   1.2508   1.2562   1.2629   1.2837
  1.3036   1.3175   1.3199   1.3262   1.3399   1.3577   1.4130   1.4236
  1.4761   1.4810   1.4950   1.5062   1.5445   1.5483   1.5669   1.5691
  1.5740   1.5830   1.5975   1.6080   1.6240   1.6703   1.6737   1.6819
  1.6948   1.7164   1.7777   1.7841   1.8109   1.8176   1.8196   1.8354
  1.8556   1.8665   1.9233   1.9285   1.9310   1.9335   1.9447   1.9481
  1.9548   1.9720   2.0033   2.0333   2.0470   2.0594   2.0690   2.0737
  2.0936   2.1375   2.1581   2.1754   2.2327   2.2560   2.2583   2.2614
  2.2693   2.2737   2.3068   2.3109   2.3154   2.3537   2.3568   2.3907
  2.4139   2.4269   2.4535   2.4630   2.4717   2.4825   2.5105   2.5322
  2.5356   2.5523   2.5660   2.5825   2.5900   2.6186   2.6364   2.6815
  2.6959   2.7004   2.7059   2.7123   2.7166   2.7325   2.7386   2.7554
  2.7581   2.7663   2.7789   2.8082   2.8242   2.8350   2.8384   2.8655
  2.8934   2.9648   2.9934   3.0807   3.0932   3.1030   3.1098   3.1267
  3.1372   3.1933   3.2156   3.2512   3.2883   3.3261   3.3498   3.4145
  3.4667   3.5483   3.5953   3.6627   3.7016   3.7481   3.8027   3.8751
  3.9743   4.0541   4.0838   4.1299   4.3527   4.8012   4.8190   9.7693
  9.7828   9.7983   9.8399   9.8627  23.4071  23.5560  23.8458  23.8505
 23.8626  23.9189  23.9823  24.0294  24.0367  24.0824  24.1079  24.1446
 25.8149  25.8156  25.8250  25.9259  25.9682  26.1190  26.1218  26.2651
 26.3328  26.3450  26.5958  26.6243  26.6416  26.6748  26.9316 215.7615
215.7765 215.7952 215.8467 215.8741
 --------------------------------------------------------------

          Ground-State Mulliken Net Atomic Charges

     Atom                 Charge (a.u.)
  ----------------------------------------
      1 C                    -0.331056
      2 C                    -0.333177
      3 Cl                    0.421088
      4 C                    -0.312446
      5 H                     0.232048
      6 C                     0.400896
      7 Cl                    0.496623
      8 C                    -0.313409
      9 H                     0.232082
     10 C                    -0.334197
     11 Cl                    0.423107
     12 C                     0.007037
     13 C                    -1.178762
     14 Cl                    0.448632
     15 C                    -0.203380
     16 H                     0.209569
     17 C                    -0.725753
     18 H                     0.188448
     19 C                     0.643775
     20 Cl                    0.473406
     21 C                    -0.647087
     22 H                     0.202558
  ----------------------------------------
  Sum of atomic charges =     0.000000

 -----------------------------------------------------------------
                    Cartesian Multipole Moments
 -----------------------------------------------------------------
    Charge (ESU x 10^10)
                -0.0000
    Dipole Moment (Debye)
         X      -0.2542      Y       0.0145      Z      -0.2163
       Tot       0.3341
    Quadrupole Moments (Debye-Ang)
        XX    -128.1819     XY      -0.5251     YY    -133.4793
        XZ       6.2510     YZ       0.0286     ZZ    -133.6255
    Octopole Moments (Debye-Ang^2)
       XXX     -24.1356    XXY       2.7054    XYY      15.1921
       YYY      -0.5045    XXZ     -30.7062    XYZ       1.7367
       YYZ       1.5518    XZZ      -4.9008    YZZ       0.3921
       ZZZ      -1.4589
    Hexadecapole Moments (Debye-Ang^3)
      XXXX   -5800.6032   XXXY      -7.7690   XXYY   -1215.7422
      XYYY      -0.1172   YYYY   -1472.1799   XXXZ     101.0106
      XXYZ       0.8482   XYYZ       0.0661   YYYZ       7.7576
      XXZZ   -1211.4196   XYZZ       2.0215   YYZZ    -506.9209
      XZZZ     -21.2807   YZZZ      -5.1792   ZZZZ   -1426.5721
 -----------------------------------------------------------------
 Calculating MO derivatives via CPSCF
    1     0    69    0.0193237  
    2     0    69    0.0059667  
    3     0    69    0.0005606  
    4     1    68    0.0000476  
    5    60     9    0.0000030  
    6    69     0    0.0000002  Converged
 Time for AOints: 1069.8 s (CPU) 1069.9 s (wall)
 ------------------------------------------------------------------------------
                     AOints        : Timing summary (seconds)
 ------------------------------------------------------------------------------
     job step          cpu (% of tot)      sys (% of tot)     wall (% of tot)
 ------------------------------------------------------------------------------
  AOints            0.1070E+04 ( 9.2)   0.1000E-04 ( 3.0)   0.1070E+04 ( 9.2)
 ------------------------------------------------------------------------------
   Grand Totals     0.1160E+05          0.3310E-03          0.1161E+05
 ------------------------------------------------------------------------------
 Polarizability Matrix (a.u.)
            1           2           3
    1-269.1718907  -0.4712223   3.8233915
    2  -0.4712223-173.0583354  -0.0117133
    3   3.8233915  -0.0117133-169.8517463
 Calculating analytic Hessian of the SCF energy

 Direct stationary perturbation theory relativistic correction:

 rels  =       3.985246480807
 relv  =     -15.291696099879
 rel2e =       4.157758154115
 E_rel =      -7.148691464957

 Hessian of the SCF Energy
            1           2           3           4           5           6
    1   0.6391074  -0.0065310   0.0734232  -0.1678728  -0.1138416  -0.0272225
    2  -0.0065310   0.5991422   0.0360977  -0.0546999  -0.2244029  -0.0233542
    3   0.0734232   0.0360977   0.1833302  -0.0217293  -0.0329347  -0.0664119
    4  -0.1678728  -0.0546999  -0.0217293   0.5998535   0.0451595   0.0800191
    5  -0.1138416  -0.2244029  -0.0329347   0.0451595   0.5094896   0.0404471
    6  -0.0272225  -0.0233542  -0.0664119   0.0800191   0.0404471   0.1377337
    7   0.0049394  -0.0024626  -0.0002573  -0.0658298   0.0487192  -0.0025929
    8   0.0191962  -0.0386409  -0.0004745   0.0480895  -0.1281953  -0.0011242
    9   0.0019601  -0.0039157   0.0041369  -0.0030699  -0.0007219  -0.0239787
   10  -0.0229711  -0.0686150  -0.0106277  -0.3163683   0.0186391  -0.0391173
   11  -0.0244082   0.0330331  -0.0017509  -0.0454653  -0.1110620  -0.0110687
   12  -0.0067138  -0.0082034   0.0043479  -0.0443364  -0.0014170  -0.0667424
   13  -0.0044347   0.0015676  -0.0013911  -0.0113240  -0.0261438  -0.0044457
   14   0.0011540   0.0010991  -0.0001605   0.0030573   0.0033223   0.0005647
   15  -0.0014145  -0.0001252   0.0050201  -0.0018133  -0.0039630   0.0017854
   16   0.0019468  -0.0003349   0.0006003  -0.0306859   0.0267096  -0.0033741
   17  -0.0002879  -0.0709658  -0.0060944   0.0887524   0.0311303   0.0155748
   18   0.0004063  -0.0060827  -0.0018565   0.0022395   0.0063937   0.0058711
   19  -0.0022307   0.0000310   0.0000278   0.0038129   0.0025502   0.0000568
   20   0.0000367   0.0021472   0.0002666  -0.0017673  -0.0032811  -0.0009354
   21  -0.0001960   0.0002657  -0.0008878  -0.0003104  -0.0002901   0.0045335
   22  -0.0222195   0.0698526   0.0015109  -0.0520454  -0.0292966  -0.0100281
   23   0.0256939   0.0296815   0.0062967  -0.0298370  -0.0154749  -0.0058898
   24  -0.0022706   0.0127713   0.0069550  -0.0105879  -0.0057089  -0.0033834
   25  -0.0044580  -0.0012524  -0.0016327  -0.0008848  -0.0008531  -0.0000524
   26  -0.0008472   0.0011925  -0.0005016  -0.0008857   0.0002170  -0.0000204
   27  -0.0015894  -0.0005219   0.0049723  -0.0000137  -0.0000308  -0.0010209
   28  -0.1671338   0.0573649  -0.0120357   0.0667501   0.0299122   0.0113615
   29   0.1160710  -0.2302644   0.0045178  -0.0320920  -0.0659301  -0.0106187
   30  -0.0071219  -0.0050907  -0.0616751   0.0060932  -0.0021231   0.0071507
   31   0.0048003   0.0021669   0.0001435  -0.0018974   0.0011495  -0.0007723
   32  -0.0194277  -0.0379012  -0.0069017   0.0054073   0.0011085   0.0005180
   33  -0.0014178  -0.0034156   0.0036275  -0.0003499   0.0000375   0.0039357
   34  -0.2155453   0.0023029  -0.0214880  -0.0211900  -0.0110644  -0.0037740
   35   0.0025721  -0.0772180   0.0004802  -0.0260024   0.0053936  -0.0046122
   36  -0.0210107   0.0004608  -0.0806825  -0.0064391  -0.0007006   0.0022910
   37  -0.0159531   0.0026210  -0.0293827  -0.0013808   0.0036422  -0.0002496
   38   0.0011414   0.0040035   0.0003071  -0.0008829  -0.0010835   0.0015631
   39  -0.0124224   0.0004083  -0.0004953   0.0029336  -0.0004196  -0.0004519
   40  -0.0017272   0.0002443  -0.0028096   0.0007874  -0.0000443  -0.0008356
   41  -0.0003208  -0.0023265  -0.0001264  -0.0003478  -0.0002142  -0.0005200
   42   0.0025919  -0.0001542  -0.0009475  -0.0008882   0.0008105  -0.0009715
   43   0.0008590   0.0001311  -0.0015817  -0.0004472   0.0001243   0.0001062
   44   0.0001163   0.0053459   0.0009366   0.0009119  -0.0004329   0.0000082
   45  -0.0010654   0.0008926  -0.0047926  -0.0002564   0.0010460  -0.0000404
   46  -0.0000002   0.0001136  -0.0012903  -0.0001839   0.0003245  -0.0000039
   47  -0.0000167   0.0001867  -0.0000044   0.0000886   0.0001613  -0.0000758
   48   0.0001662   0.0000055   0.0001135  -0.0000294   0.0000812   0.0000117
   49   0.0008804  -0.0000387   0.0005086  -0.0002123   0.0005463   0.0000266
   50   0.0000582  -0.0010181   0.0000211  -0.0002191   0.0001374   0.0002106
   51  -0.0006333   0.0000352  -0.0013823   0.0000219  -0.0001798   0.0002963
   52  -0.0000735   0.0000047  -0.0000097   0.0000166   0.0000444   0.0000036
   53  -0.0000010  -0.0005449  -0.0000608  -0.0000792   0.0000592  -0.0000079
   54  -0.0000154  -0.0000591   0.0001151   0.0000022   0.0000296  -0.0000089
   55   0.0007405  -0.0002751   0.0029374  -0.0004916   0.0000323  -0.0002383
   56  -0.0003033   0.0068605   0.0008408   0.0011188  -0.0002593  -0.0006137
   57   0.0036033   0.0008269  -0.0020085   0.0000256   0.0002836  -0.0000999
   58  -0.0000353  -0.0001189   0.0012322  -0.0001777   0.0006825   0.0000046
   59   0.0000387   0.0000801   0.0000562   0.0000424   0.0000320   0.0001199
   60  -0.0004174   0.0000544  -0.0004901   0.0001056  -0.0005668  -0.0000108
   61  -0.0297366  -0.0020987   0.0231455  -0.0002463   0.0034433   0.0010583
   62  -0.0003171   0.0045849  -0.0003321   0.0005039  -0.0012818  -0.0003255
   63   0.0028304  -0.0003534   0.0083434  -0.0020137  -0.0003044  -0.0006060
   64   0.0011158   0.0000319   0.0006970   0.0000189  -0.0004400   0.0000770
   65   0.0002263  -0.0040704  -0.0004816  -0.0008560   0.0005668   0.0001586
   66  -0.0014723  -0.0005376   0.0006572   0.0003988   0.0002225   0.0001213
            7           8           9          10          11          12
    1   0.0049394   0.0191962   0.0019601  -0.0229711  -0.0244082  -0.0067138
    2  -0.0024626  -0.0386409  -0.0039157  -0.0686150   0.0330331  -0.0082034
    3  -0.0002573  -0.0004745   0.0041369  -0.0106277  -0.0017509   0.0043479
    4  -0.0658298   0.0480895  -0.0030699  -0.3163683  -0.0454653  -0.0443364
    5   0.0487192  -0.1281953  -0.0007219   0.0186391  -0.1110620  -0.0014170
    6  -0.0025929  -0.0011242  -0.0239787  -0.0391173  -0.0110687  -0.0667424
    7   0.0847943  -0.0779967   0.0050437  -0.0202818   0.0384540  -0.0007457
    8  -0.0779967   0.1861909   0.0019581   0.0142866  -0.0179644   0.0004079
    9   0.0050437   0.0019581   0.0130198  -0.0025476   0.0040592   0.0046449
   10  -0.0202818   0.0142866  -0.0025476   0.6625226   0.0358430   0.0879353
   11   0.0384540  -0.0179644   0.0040592   0.0358430   0.7329731   0.0582404
   12  -0.0007457   0.0004079   0.0046449   0.0879353   0.0582404   0.1394290
   13   0.0007132  -0.0005224   0.0004836  -0.1247411  -0.1234440  -0.0249389
   14   0.0010437   0.0009661   0.0004873  -0.1237189  -0.2695444  -0.0397332
   15   0.0006348   0.0002090  -0.0025600  -0.0250723  -0.0396797  -0.0406470
   16  -0.0018079  -0.0006465  -0.0010521  -0.1484938   0.1147564  -0.0037191
   17  -0.0048131   0.0034898  -0.0007392   0.0512994  -0.2910685  -0.0119807
   18  -0.0014190  -0.0001962   0.0043308  -0.0094837  -0.0019732  -0.0614127
   19  -0.0014066   0.0010148  -0.0001257  -0.0370678   0.0026201  -0.0062454
   20   0.0009386  -0.0004260   0.0001043   0.0276317   0.0024997   0.0041308
   21  -0.0001298   0.0001161   0.0000031  -0.0040544   0.0002185   0.0038910
   22   0.0009505   0.0014442   0.0003284   0.0587748  -0.0226072   0.0060240
   23   0.0022538  -0.0020466   0.0002373   0.0205258  -0.0527916  -0.0019495
   24   0.0004825   0.0001560  -0.0008716   0.0096853  -0.0088069   0.0085104
   25   0.0001335   0.0000186   0.0000623  -0.0013821  -0.0030384  -0.0013261
   26   0.0000706   0.0000677   0.0000406  -0.0034249  -0.0023901  -0.0012145
   27   0.0000662   0.0000096  -0.0002569  -0.0013772  -0.0011216   0.0051002
   28  -0.0019575  -0.0052319  -0.0012798  -0.0516836   0.0312441  -0.0051939
   29  -0.0009598   0.0013241  -0.0004992   0.0305758  -0.0176853   0.0032304
   30  -0.0009771  -0.0009617   0.0037742  -0.0046950   0.0034213  -0.0016755
   31   0.0003914   0.0001039   0.0000410   0.0009126  -0.0023213   0.0000785
   32  -0.0001352  -0.0021351  -0.0002197  -0.0014943  -0.0019128  -0.0003442
   33   0.0000189  -0.0001634   0.0000532   0.0000684  -0.0004220  -0.0009734
   34  -0.0020068   0.0025830   0.0000743   0.0017564  -0.0010952  -0.0005293
   35  -0.0030404  -0.0016386   0.0000515  -0.0018523  -0.0042973  -0.0009711
   36  -0.0002224   0.0001502  -0.0023160  -0.0009727  -0.0013937   0.0055973
   37   0.0005709  -0.0012232  -0.0005562  -0.0009484  -0.0005673   0.0007887
   38  -0.0010765  -0.0005928  -0.0009853   0.0000893  -0.0001367  -0.0001089
   39   0.0001151   0.0005503  -0.0003097   0.0005441   0.0007907  -0.0000035
   40  -0.0001108   0.0001835  -0.0001414   0.0003510   0.0002414   0.0001282
   41  -0.0000398   0.0003138  -0.0001176   0.0001342  -0.0000820   0.0000642
   42   0.0000537  -0.0000534   0.0002607   0.0000051  -0.0003328  -0.0000297
   43   0.0002647   0.0000958   0.0002996   0.0000716   0.0000393   0.0000102
   44   0.0000182   0.0000631   0.0001387   0.0000314   0.0002957   0.0000156
   45   0.0002569  -0.0004000  -0.0000797  -0.0001476  -0.0000498   0.0002451
   46   0.0000638  -0.0001158  -0.0000289  -0.0000599  -0.0000488   0.0000684
   47   0.0000090  -0.0001244   0.0000228  -0.0000012  -0.0000107  -0.0000140
   48  -0.0000010  -0.0000314   0.0000035  -0.0000138  -0.0000239  -0.0000196
   49  -0.0001157  -0.0002559  -0.0000787  -0.0000870  -0.0002281  -0.0000323
   50   0.0001767   0.0001264  -0.0000896   0.0000393  -0.0000636  -0.0000697
   51  -0.0000828   0.0000224   0.0001625   0.0000701   0.0000262   0.0000075
   52   0.0000030  -0.0000150  -0.0000018   0.0000017   0.0000071   0.0000041
   53  -0.0000001  -0.0000417  -0.0000057  -0.0000003  -0.0000362  -0.0000047
   54  -0.0000013  -0.0000113   0.0000080  -0.0000026  -0.0000045   0.0000017
   55   0.0005578   0.0002514  -0.0001670   0.0001078   0.0000290  -0.0000221
   56   0.0000574  -0.0000731   0.0002101   0.0000105   0.0002776   0.0003559
   57  -0.0000708   0.0000515  -0.0002050  -0.0002784  -0.0001289   0.0001365
   58   0.0000245  -0.0002479   0.0000305  -0.0001237  -0.0000272  -0.0001049
   59  -0.0000237  -0.0000264  -0.0000191  -0.0000192   0.0000183  -0.0000276
   60   0.0000180   0.0001926   0.0000086   0.0001456   0.0000380   0.0000627
   61   0.0002121  -0.0011220   0.0006583  -0.0002494   0.0000373  -0.0010731
   62  -0.0013455  -0.0004299   0.0000322   0.0000981   0.0001977  -0.0002659
   63  -0.0002127  -0.0004331   0.0001490  -0.0000479  -0.0001103  -0.0003934
   64  -0.0001023   0.0001090   0.0000677  -0.0000404  -0.0000156  -0.0000540
   65   0.0001512  -0.0002066  -0.0000292  -0.0000803  -0.0002592  -0.0001382
   66   0.0000210   0.0000255   0.0000223  -0.0000127   0.0000950  -0.0000732
           13          14          15          16          17          18
    1  -0.0044347   0.0011540  -0.0014145   0.0019468  -0.0002879   0.0004063
    2   0.0015676   0.0010991  -0.0001252  -0.0003349  -0.0709658  -0.0060827
    3  -0.0013911  -0.0001605   0.0050201   0.0006003  -0.0060944  -0.0018565
    4  -0.0113240   0.0030573  -0.0018133  -0.0306859   0.0887524   0.0022395
    5  -0.0261438   0.0033223  -0.0039630   0.0267096   0.0311303   0.0063937
    6  -0.0044457   0.0005647   0.0017854  -0.0033741   0.0155748   0.0058711
    7   0.0007132   0.0010437   0.0006348  -0.0018079  -0.0048131  -0.0014190
    8  -0.0005224   0.0009661   0.0002090  -0.0006465   0.0034898  -0.0001962
    9   0.0004836   0.0004873  -0.0025600  -0.0010521  -0.0007392   0.0043308
   10  -0.1247411  -0.1237189  -0.0250723  -0.1484938   0.0512994  -0.0094837
   11  -0.1234440  -0.2695444  -0.0396797   0.1147564  -0.2910685  -0.0019732
   12  -0.0249389  -0.0397332  -0.0406470  -0.0037191  -0.0119807  -0.0614127
   13   0.1309142   0.1299607   0.0280518   0.0099246   0.0146056   0.0024004
   14   0.1299607   0.2838263   0.0427103  -0.0147397  -0.0178061  -0.0040646
   15   0.0280518   0.0427103   0.0316470  -0.0001539   0.0005147   0.0026465
   16   0.0099246  -0.0147397  -0.0001539   0.4957425  -0.0042426   0.0577888
   17   0.0146056  -0.0178061   0.0005147  -0.0042426   0.6515424   0.0453324
   18   0.0024004  -0.0040646   0.0026465   0.0577888   0.0453324   0.1338177
   19   0.0008479  -0.0006221   0.0004963  -0.1534779   0.0021764  -0.0200885
   20   0.0003638   0.0009145   0.0004144   0.0022782  -0.0405748  -0.0011968
   21   0.0005701   0.0002490  -0.0025763  -0.0201265  -0.0012531  -0.0264636
   22  -0.0013245   0.0036181  -0.0007481  -0.1495150  -0.0502233  -0.0181855
   23   0.0032215  -0.0026005  -0.0002269  -0.1138423  -0.2853357  -0.0373064
   24  -0.0007758  -0.0001195   0.0052804  -0.0236897  -0.0273087  -0.0661045
   25   0.0006189  -0.0007021  -0.0000130   0.0100267  -0.0149816  -0.0001378
   26   0.0006779  -0.0006816   0.0000170   0.0143472  -0.0177522   0.0004603
   27   0.0001069  -0.0001988   0.0003411   0.0023939  -0.0040968   0.0026345
   28  -0.0008696   0.0008801   0.0001301  -0.0321177  -0.0872830  -0.0131433
   29   0.0008470   0.0001334   0.0002403  -0.0251136   0.0350806  -0.0013804
   30   0.0001019   0.0002328  -0.0009792  -0.0080262  -0.0104991   0.0028759
   31   0.0001320  -0.0000820   0.0000552  -0.0017472   0.0050219  -0.0005538
   32  -0.0000301   0.0000650   0.0000517   0.0008586   0.0033119   0.0000350
   33   0.0000577   0.0000158  -0.0002544  -0.0009169   0.0005665   0.0044679
   34  -0.0000377   0.0001476  -0.0000854  -0.0009337   0.0000080  -0.0000612
   35  -0.0011577   0.0003095  -0.0001956  -0.0000240  -0.0014691  -0.0000514
   36  -0.0002291   0.0000373   0.0002439   0.0002269  -0.0000479  -0.0009395
   37  -0.0002569   0.0000139   0.0000185   0.0006044   0.0000102  -0.0001847
   38  -0.0000133   0.0000236  -0.0000554   0.0000305   0.0001842   0.0000190
   39   0.0002313  -0.0000112   0.0001923  -0.0003870   0.0000174  -0.0000040
   40   0.0000699  -0.0000176   0.0000338  -0.0000170  -0.0000071   0.0001322
   41  -0.0000205  -0.0000011   0.0000183  -0.0000086   0.0001134  -0.0000016
   42  -0.0000857   0.0000100  -0.0001209   0.0000878   0.0000045   0.0001305
   43   0.0000031  -0.0000069  -0.0000078  -0.0000600   0.0000001   0.0000299
   44   0.0000866  -0.0000228  -0.0000257  -0.0000079   0.0000336   0.0000063
   45  -0.0000567  -0.0000150  -0.0000153   0.0000961   0.0000066  -0.0000431
   46  -0.0000244  -0.0000008  -0.0000036   0.0000545   0.0000006  -0.0000077
   47  -0.0000014   0.0000013   0.0000076  -0.0000006  -0.0000114  -0.0000011
   48  -0.0000062   0.0000026   0.0000029   0.0000200  -0.0000012  -0.0000006
   49  -0.0000570   0.0000256  -0.0000082   0.0002578  -0.0000059   0.0000395
   50  -0.0000334   0.0000019   0.0000069   0.0000124  -0.0000165   0.0000003
   51   0.0000224   0.0000077  -0.0000288  -0.0001355   0.0000007  -0.0000007
   52   0.0000001  -0.0000003   0.0000006   0.0000203  -0.0000002  -0.0000016
   53  -0.0000077   0.0000008  -0.0000001  -0.0000008   0.0000104   0.0000015
   54  -0.0000018   0.0000000  -0.0000023   0.0000076   0.0000013  -0.0000055
   55  -0.0000133  -0.0000303   0.0000118  -0.0004424   0.0000079  -0.0000941
   56   0.0001073  -0.0000324   0.0000222  -0.0000566   0.0000862  -0.0000005
   57  -0.0000445   0.0000089   0.0000317   0.0006432  -0.0000002   0.0000518
   58  -0.0000385   0.0000041  -0.0000011   0.0003739  -0.0000104   0.0000932
   59  -0.0000014   0.0000012  -0.0000040   0.0000369  -0.0000343   0.0000051
   60   0.0000377  -0.0000051  -0.0000135  -0.0003995   0.0000063  -0.0000732
   61  -0.0001053   0.0000194  -0.0001162   0.0004654  -0.0000258   0.0002340
   62  -0.0000063   0.0000178   0.0000560  -0.0000031   0.0000566   0.0000011
   63  -0.0000993  -0.0000138   0.0000040   0.0000087  -0.0000054   0.0000744
   64   0.0000030  -0.0000037   0.0000046  -0.0001175  -0.0000013  -0.0000045
   65  -0.0000562   0.0000060   0.0000072  -0.0000060  -0.0000014  -0.0000007
   66   0.0000111  -0.0000048   0.0000024   0.0001039  -0.0000010   0.0000004
           19          20          21          22          23          24
    1  -0.0022307   0.0000367  -0.0001960  -0.0222195   0.0256939  -0.0022706
    2   0.0000310   0.0021472   0.0002657   0.0698526   0.0296815   0.0127713
    3   0.0000278   0.0002666  -0.0008878   0.0015109   0.0062967   0.0069550
    4   0.0038129  -0.0017673  -0.0003104  -0.0520454  -0.0298370  -0.0105879
    5   0.0025502  -0.0032811  -0.0002901  -0.0292966  -0.0154749  -0.0057089
    6   0.0000568  -0.0009354   0.0045335  -0.0100281  -0.0058898  -0.0033834
    7  -0.0014066   0.0009386  -0.0001298   0.0009505   0.0022538   0.0004825
    8   0.0010148  -0.0004260   0.0001161   0.0014442  -0.0020466   0.0001560
    9  -0.0001257   0.0001043   0.0000031   0.0003284   0.0002373  -0.0008716
   10  -0.0370678   0.0276317  -0.0040544   0.0587748   0.0205258   0.0096853
   11   0.0026201   0.0024997   0.0002185  -0.0226072  -0.0527916  -0.0088069
   12  -0.0062454   0.0041308   0.0038910   0.0060240  -0.0019495   0.0085104
   13   0.0008479   0.0003638   0.0005701  -0.0013245   0.0032215  -0.0007758
   14  -0.0006221   0.0009145   0.0002490   0.0036181  -0.0026005  -0.0001195
   15   0.0004963   0.0004144  -0.0025763  -0.0007481  -0.0002269   0.0052804
   16  -0.1534779   0.0022782  -0.0201265  -0.1495150  -0.1138423  -0.0236897
   17   0.0021764  -0.0405748  -0.0012531  -0.0502233  -0.2853357  -0.0273087
   18  -0.0200885  -0.0011968  -0.0264636  -0.0181855  -0.0373064  -0.0661045
   19   0.2241918  -0.0035722   0.0328415  -0.0374365  -0.0011507  -0.0066278
   20  -0.0035722   0.0378191   0.0017225  -0.0261923   0.0035115  -0.0041826
   21   0.0328415   0.0017225   0.0168692  -0.0087676  -0.0002458   0.0031251
   22  -0.0374365  -0.0261923  -0.0087676   0.6616217  -0.0500456   0.0800413
   23  -0.0011507   0.0035115  -0.0002458  -0.0500456   0.7355873   0.0454094
   24  -0.0066278  -0.0041826   0.0031251   0.0800413   0.0454094   0.1369418
   25   0.0007565  -0.0005591   0.0004927  -0.1225163   0.1248687  -0.0030450
   26   0.0005146   0.0007880   0.0004202   0.1253103  -0.2782873  -0.0017939
   27   0.0005543   0.0002198  -0.0025335  -0.0028587  -0.0019496  -0.0334988
   28   0.0038163   0.0017281  -0.0000157  -0.3164670   0.0542787  -0.0353387
   29  -0.0026087  -0.0032427  -0.0010768  -0.0098489  -0.1118642  -0.0058262
   30  -0.0003816  -0.0004332   0.0045056  -0.0418784   0.0038645  -0.0657898
   31  -0.0014238  -0.0008906  -0.0002912  -0.0206384  -0.0376787  -0.0073463
   32  -0.0009713  -0.0003592  -0.0001801  -0.0136262  -0.0161503  -0.0040468
   33  -0.0002968  -0.0001659  -0.0000485  -0.0049917  -0.0076556   0.0032258
   34   0.0009949  -0.0000219   0.0002001   0.0017832   0.0011475  -0.0003280
   35  -0.0000200   0.0002300   0.0000499   0.0019461  -0.0044464  -0.0007737
   36   0.0001663   0.0000489  -0.0003397  -0.0006284  -0.0003437   0.0056889
   37  -0.0006110   0.0000133  -0.0001231  -0.0009454   0.0004228   0.0008666
   38  -0.0000432   0.0000077  -0.0000066  -0.0001709  -0.0000151   0.0001124
   39   0.0005243  -0.0000049   0.0000441   0.0005144  -0.0007946  -0.0001176
   40  -0.0000185   0.0000017  -0.0000181   0.0003386  -0.0002607   0.0000833
   41   0.0000231   0.0000010   0.0000022  -0.0001364  -0.0001297  -0.0000781
   42  -0.0002553   0.0000029  -0.0000240  -0.0000329   0.0003042   0.0000088
   43   0.0000520  -0.0000010   0.0000086   0.0000656  -0.0000455   0.0000079
   44   0.0000205  -0.0000107   0.0000058  -0.0000047   0.0002935  -0.0000205
   45  -0.0002451   0.0000037  -0.0000396  -0.0001492   0.0000572   0.0002514
   46  -0.0000786   0.0000017  -0.0000161  -0.0000599   0.0000362   0.0000755
   47  -0.0000007  -0.0000047  -0.0000008   0.0000017  -0.0000178   0.0000162
   48  -0.0000051  -0.0000004   0.0000006  -0.0000125   0.0000245  -0.0000124
   49  -0.0001707   0.0000042  -0.0000350  -0.0000831   0.0002390   0.0000080
   50  -0.0000106  -0.0000008  -0.0000038  -0.0000509  -0.0000696   0.0000635
   51   0.0001302  -0.0000026   0.0000201   0.0000581  -0.0000419   0.0000185
   52  -0.0000187   0.0000004  -0.0000030   0.0000020  -0.0000071   0.0000030
   53   0.0000009  -0.0000025  -0.0000000   0.0000005  -0.0000384  -0.0000024
   54  -0.0000099  -0.0000000  -0.0000020  -0.0000025  -0.0000025   0.0000023
   55   0.0003442  -0.0000064   0.0000600   0.0001142  -0.0000246  -0.0000315
   56   0.0000389  -0.0000095   0.0000080   0.0000401   0.0003132  -0.0003366
   57  -0.0004450   0.0000083  -0.0000800  -0.0002689   0.0001695   0.0000973
   58  -0.0003609   0.0000068  -0.0000579  -0.0001228   0.0000456  -0.0000960
   59  -0.0000338   0.0000050  -0.0000052  -0.0000073   0.0000219   0.0000168
   60   0.0003594  -0.0000067   0.0000602   0.0001443  -0.0000478   0.0000587
   61  -0.0006229   0.0000071  -0.0000457  -0.0002434   0.0001328  -0.0010502
   62   0.0000306   0.0000013   0.0000047  -0.0000897   0.0001204   0.0003552
   63  -0.0003097   0.0000060  -0.0000457  -0.0000584   0.0002063  -0.0003105
   64   0.0001080  -0.0000021   0.0000172  -0.0000328   0.0000215  -0.0000585
   65   0.0000120  -0.0000130  -0.0000004   0.0000841  -0.0002594   0.0001053
   66  -0.0001216   0.0000003  -0.0000118  -0.0000029  -0.0001311  -0.0000687
           25          26          27          28          29          30
    1  -0.0044580  -0.0008472  -0.0015894  -0.1671338   0.1160710  -0.0071219
    2  -0.0012524   0.0011925  -0.0005219   0.0573649  -0.2302644  -0.0050907
    3  -0.0016327  -0.0005016   0.0049723  -0.0120357   0.0045178  -0.0616751
    4  -0.0008848  -0.0008857  -0.0000137   0.0667501  -0.0320920   0.0060932
    5  -0.0008531   0.0002170  -0.0000308   0.0299122  -0.0659301  -0.0021231
    6  -0.0000524  -0.0000204  -0.0010209   0.0113615  -0.0106187   0.0071507
    7   0.0001335   0.0000706   0.0000662  -0.0019575  -0.0009598  -0.0009771
    8   0.0000186   0.0000677   0.0000096  -0.0052319   0.0013241  -0.0009617
    9   0.0000623   0.0000406  -0.0002569  -0.0012798  -0.0004992   0.0037742
   10  -0.0013821  -0.0034249  -0.0013772  -0.0516836   0.0305758  -0.0046950
   11  -0.0030384  -0.0023901  -0.0011216   0.0312441  -0.0176853   0.0034213
   12  -0.0013261  -0.0012145   0.0051002  -0.0051939   0.0032304  -0.0016755
   13   0.0006189   0.0006779   0.0001069  -0.0008696   0.0008470   0.0001019
   14  -0.0007021  -0.0006816  -0.0001988   0.0008801   0.0001334   0.0002328
   15  -0.0000130   0.0000170   0.0003411   0.0001301   0.0002403  -0.0009792
   16   0.0100267   0.0143472   0.0023939  -0.0321177  -0.0251136  -0.0080262
   17  -0.0149816  -0.0177522  -0.0040968  -0.0872830   0.0350806  -0.0104991
   18  -0.0001378   0.0004603   0.0026345  -0.0131433  -0.0013804   0.0028759
   19   0.0007565   0.0005146   0.0005543   0.0038163  -0.0026087  -0.0003816
   20  -0.0005591   0.0007880   0.0002198   0.0017281  -0.0032427  -0.0004332
   21   0.0004927   0.0004202  -0.0025335  -0.0000157  -0.0010768   0.0045056
   22  -0.1225163   0.1253103  -0.0028587  -0.3164670  -0.0098489  -0.0418784
   23   0.1248687  -0.2782873  -0.0019496   0.0542787  -0.1118642   0.0038645
   24  -0.0030450  -0.0017939  -0.0334988  -0.0353387  -0.0058262  -0.0657898
   25   0.1286754  -0.1318370   0.0048775  -0.0112060   0.0267921   0.0002275
   26  -0.1318370   0.2929339   0.0029000  -0.0025647   0.0025935  -0.0004102
   27   0.0048775   0.0029000   0.0239637  -0.0023784   0.0042208   0.0025424
   28  -0.0112060  -0.0025647  -0.0023784   0.5986229  -0.0613913   0.0707554
   29   0.0267921   0.0025935   0.0042208  -0.0613913   0.5107734   0.0236063
   30   0.0002275  -0.0004102   0.0025424   0.0707554   0.0236063   0.1335458
   31   0.0006877  -0.0012350   0.0003951  -0.0644516  -0.0459510  -0.0107744
   32   0.0004172   0.0010370   0.0004075  -0.0453286  -0.1228375  -0.0159908
   33   0.0005782   0.0001220  -0.0025588  -0.0111616  -0.0164141  -0.0254701
   34  -0.0000357  -0.0001328  -0.0001054  -0.0209461   0.0118661  -0.0017897
   35   0.0011812   0.0002730   0.0002018   0.0267062   0.0040201   0.0048726
   36  -0.0000264  -0.0000318   0.0002702  -0.0019024   0.0010743   0.0032259
   37  -0.0002582  -0.0000155   0.0000136  -0.0014020  -0.0035490  -0.0008689
   38  -0.0000238   0.0000215   0.0000237   0.0003239  -0.0008441  -0.0015630
   39   0.0002285  -0.0000215   0.0001966   0.0030265   0.0002887  -0.0006618
   40   0.0000683   0.0000101   0.0000344   0.0007226   0.0001839  -0.0008348
   41   0.0000363   0.0000009   0.0000057   0.0005682  -0.0002215   0.0006834
   42  -0.0000820   0.0000110  -0.0001243  -0.0008050  -0.0006457  -0.0009927
   43   0.0000038   0.0000076  -0.0000067  -0.0004344  -0.0001265   0.0000828
   44  -0.0000780  -0.0000299   0.0000259  -0.0008653  -0.0002411  -0.0000675
   45  -0.0000703   0.0000129  -0.0000076  -0.0004070  -0.0010802  -0.0002347
   46  -0.0000244   0.0000013  -0.0000035  -0.0001829  -0.0003176  -0.0000581
   47   0.0000022   0.0000033  -0.0000073  -0.0000830   0.0001524   0.0001015
   48  -0.0000057  -0.0000027   0.0000012  -0.0000439  -0.0000545   0.0000171
   49  -0.0000586  -0.0000241  -0.0000131  -0.0002295  -0.0005588  -0.0000623
   50   0.0000306   0.0000043  -0.0000029   0.0002147   0.0001550  -0.0002292
   51   0.0000282  -0.0000029  -0.0000309   0.0000708   0.0001631   0.0002849
   52   0.0000002   0.0000001   0.0000006   0.0000163  -0.0000454  -0.0000040
   53   0.0000082   0.0000007   0.0000007   0.0000793   0.0000621   0.0000217
   54  -0.0000004   0.0000005  -0.0000021   0.0000167  -0.0000162  -0.0000107
   55  -0.0000116   0.0000292   0.0000181  -0.0004942   0.0000014  -0.0002591
   56  -0.0001009  -0.0000249  -0.0000295  -0.0011108  -0.0003232   0.0005637
   57  -0.0000641  -0.0000183   0.0000246  -0.0001992  -0.0003294  -0.0000596
   58  -0.0000381  -0.0000039  -0.0000021  -0.0001748  -0.0006688  -0.0001203
   59  -0.0000055  -0.0000006   0.0000059  -0.0000654  -0.0000537  -0.0001240
   60   0.0000373   0.0000074  -0.0000113   0.0000998   0.0005591   0.0000707
   61  -0.0000993  -0.0000003  -0.0001174  -0.0002478  -0.0035110   0.0004742
   62   0.0000192   0.0000276  -0.0000549  -0.0001294  -0.0014293   0.0001890
   63  -0.0000954   0.0000195  -0.0000037  -0.0020695   0.0001651  -0.0005366
   64   0.0000022   0.0000023   0.0000051   0.0000713   0.0004034   0.0001206
   65   0.0000578   0.0000057  -0.0000075   0.0007523   0.0006452  -0.0000637
   66   0.0000192   0.0000062   0.0000020   0.0005108  -0.0001213   0.0000924
           31          32          33          34          35          36
    1   0.0048003  -0.0194277  -0.0014178  -0.2155453   0.0025721  -0.0210107
    2   0.0021669  -0.0379012  -0.0034156   0.0023029  -0.0772180   0.0004608
    3   0.0001435  -0.0069017   0.0036275  -0.0214880   0.0004802  -0.0806825
    4  -0.0018974   0.0054073  -0.0003499  -0.0211900  -0.0260024  -0.0064391
    5   0.0011495   0.0011085   0.0000375  -0.0110644   0.0053936  -0.0007006
    6  -0.0007723   0.0005180   0.0039357  -0.0037740  -0.0046122   0.0022910
    7   0.0003914  -0.0001352   0.0000189  -0.0020068  -0.0030404  -0.0002224
    8   0.0001039  -0.0021351  -0.0001634   0.0025830  -0.0016386   0.0001502
    9   0.0000410  -0.0002197   0.0000532   0.0000743   0.0000515  -0.0023160
   10   0.0009126  -0.0014943   0.0000684   0.0017564  -0.0018523  -0.0009727
   11  -0.0023213  -0.0019128  -0.0004220  -0.0010952  -0.0042973  -0.0013937
   12   0.0000785  -0.0003442  -0.0009734  -0.0005293  -0.0009711   0.0055973
   13   0.0001320  -0.0000301   0.0000577  -0.0000377  -0.0011577  -0.0002291
   14  -0.0000820   0.0000650   0.0000158   0.0001476   0.0003095   0.0000373
   15   0.0000552   0.0000517  -0.0002544  -0.0000854  -0.0001956   0.0002439
   16  -0.0017472   0.0008586  -0.0009169  -0.0009337  -0.0000240   0.0002269
   17   0.0050219   0.0033119   0.0005665   0.0000080  -0.0014691  -0.0000479
   18  -0.0005538   0.0000350   0.0044679  -0.0000612  -0.0000514  -0.0009395
   19  -0.0014238  -0.0009713  -0.0002968   0.0009949  -0.0000200   0.0001663
   20  -0.0008906  -0.0003592  -0.0001659  -0.0000219   0.0002300   0.0000489
   21  -0.0002912  -0.0001801  -0.0000485   0.0002001   0.0000499  -0.0003397
   22  -0.0206384  -0.0136262  -0.0049917   0.0017832   0.0019461  -0.0006284
   23  -0.0376787  -0.0161503  -0.0076556   0.0011475  -0.0044464  -0.0003437
   24  -0.0073463  -0.0040468   0.0032258  -0.0003280  -0.0007737   0.0056889
   25   0.0006877   0.0004172   0.0005782  -0.0000357   0.0011812  -0.0000264
   26  -0.0012350   0.0010370   0.0001220  -0.0001328   0.0002730  -0.0000318
   27   0.0003951   0.0004075  -0.0025588  -0.0001054   0.0002018   0.0002702
   28  -0.0644516  -0.0453286  -0.0111616  -0.0209461   0.0267062  -0.0019024
   29  -0.0459510  -0.1228375  -0.0164141   0.0118661   0.0040201   0.0010743
   30  -0.0107744  -0.0159908  -0.0254701  -0.0017897   0.0048726   0.0032259
   31   0.0836552   0.0748157   0.0182345  -0.0017893   0.0028573   0.0003372
   32   0.0748157   0.1784452   0.0268707  -0.0027636  -0.0015418  -0.0000697
   33   0.0182345   0.0268707   0.0161221  -0.0003141   0.0000229  -0.0023101
   34  -0.0017893  -0.0027636  -0.0003141   0.6414462  -0.0001064   0.0011644
   35   0.0028573  -0.0015418   0.0000229  -0.0001064   0.1816593  -0.0398262
   36   0.0003372  -0.0000697  -0.0023101   0.0011644  -0.0398262   0.6207028
   37   0.0005171   0.0012892  -0.0003745  -0.1465129   0.0039803  -0.0447010
   38   0.0011353  -0.0007375   0.0008829   0.0095206  -0.0682614   0.0168608
   39   0.0003027  -0.0006242  -0.0002686  -0.1066142   0.0165859  -0.2573053
   40  -0.0000957  -0.0001490  -0.0001185   0.0012995  -0.0001715   0.0024532
   41   0.0000069   0.0003333   0.0000694  -0.0023579   0.0038097   0.0033399
   42   0.0001088   0.0000214   0.0003588   0.0265015   0.0034254  -0.0336520
   43   0.0002316  -0.0001305   0.0002969  -0.0114678   0.0070278  -0.0801712
   44  -0.0000645   0.0000148  -0.0001131   0.0027429   0.0101263  -0.0009557
   45   0.0002604   0.0004078  -0.0000351  -0.0322140  -0.0006452   0.0178664
   46   0.0000647   0.0001186  -0.0000071  -0.0053279  -0.0000565   0.0003549
   47  -0.0000095  -0.0001215  -0.0000474  -0.0000255   0.0051772   0.0003391
   48  -0.0000022   0.0000078   0.0000017  -0.0002334   0.0003359   0.0014976
   49  -0.0001142   0.0002756  -0.0000348  -0.0003343  -0.0006266   0.0067092
   50  -0.0001685   0.0001211   0.0000785  -0.0006326  -0.0051123   0.0056215
   51  -0.0001448  -0.0000094   0.0001856   0.0072609   0.0055967  -0.0673318
   52   0.0000026   0.0000159   0.0000008   0.0005543  -0.0000078   0.0002290
   53  -0.0000000  -0.0000447  -0.0000031  -0.0000248  -0.0010277  -0.0000024
   54  -0.0000016   0.0000018   0.0000094   0.0004195   0.0000070  -0.0010985
   55   0.0006171  -0.0002589  -0.0002292  -0.0403564  -0.0066343   0.0736481
   56  -0.0000345  -0.0000288  -0.0001846  -0.0016925   0.0084347  -0.0031362
   57  -0.0000582  -0.0000410  -0.0002587   0.0171095  -0.0032726   0.0459090
   58   0.0000239   0.0002400   0.0000737  -0.0021330   0.0004620  -0.0051747
   59   0.0000195   0.0000085   0.0000203   0.0000193   0.0041838   0.0002377
   60   0.0000228  -0.0001958  -0.0000227  -0.0004792   0.0002502   0.0012843
   61   0.0001861   0.0010161   0.0008451  -0.1884880  -0.0053989   0.0573228
   62   0.0014237  -0.0005478  -0.0001538  -0.0113540  -0.0618260   0.0164500
   63  -0.0000023   0.0003503   0.0002197   0.1248451   0.0167292  -0.2411983
   64  -0.0000654  -0.0001385   0.0000389   0.0092656  -0.0016304   0.0188623
   65  -0.0002639  -0.0001275   0.0000522   0.0009450   0.0032124   0.0018969
   66  -0.0000338  -0.0000486  -0.0000070  -0.0095657   0.0017415  -0.0174168
           37          38          39          40          41          42
    1  -0.0159531   0.0011414  -0.0124224  -0.0017272  -0.0003208   0.0025919
    2   0.0026210   0.0040035   0.0004083   0.0002443  -0.0023265  -0.0001542
    3  -0.0293827   0.0003071  -0.0004953  -0.0028096  -0.0001264  -0.0009475
    4  -0.0013808  -0.0008829   0.0029336   0.0007874  -0.0003478  -0.0008882
    5   0.0036422  -0.0010835  -0.0004196  -0.0000443  -0.0002142   0.0008105
    6  -0.0002496   0.0015631  -0.0004519  -0.0008356  -0.0005200  -0.0009715
    7   0.0005709  -0.0010765   0.0001151  -0.0001108  -0.0000398   0.0000537
    8  -0.0012232  -0.0005928   0.0005503   0.0001835   0.0003138  -0.0000534
    9  -0.0005562  -0.0009853  -0.0003097  -0.0001414  -0.0001176   0.0002607
   10  -0.0009484   0.0000893   0.0005441   0.0003510   0.0001342   0.0000051
   11  -0.0005673  -0.0001367   0.0007907   0.0002414  -0.0000820  -0.0003328
   12   0.0007887  -0.0001089  -0.0000035   0.0001282   0.0000642  -0.0000297
   13  -0.0002569  -0.0000133   0.0002313   0.0000699  -0.0000205  -0.0000857
   14   0.0000139   0.0000236  -0.0000112  -0.0000176  -0.0000011   0.0000100
   15   0.0000185  -0.0000554   0.0001923   0.0000338   0.0000183  -0.0001209
   16   0.0006044   0.0000305  -0.0003870  -0.0000170  -0.0000086   0.0000878
   17   0.0000102   0.0001842   0.0000174  -0.0000071   0.0001134   0.0000045
   18  -0.0001847   0.0000190  -0.0000040   0.0001322  -0.0000016   0.0001305
   19  -0.0006110  -0.0000432   0.0005243  -0.0000185   0.0000231  -0.0002553
   20   0.0000133   0.0000077  -0.0000049   0.0000017   0.0000010   0.0000029
   21  -0.0001231  -0.0000066   0.0000441  -0.0000181   0.0000022  -0.0000240
   22  -0.0009454  -0.0001709   0.0005144   0.0003386  -0.0001364  -0.0000329
   23   0.0004228  -0.0000151  -0.0007946  -0.0002607  -0.0001297   0.0003042
   24   0.0008666   0.0001124  -0.0001176   0.0000833  -0.0000781   0.0000088
   25  -0.0002582  -0.0000238   0.0002285   0.0000683   0.0000363  -0.0000820
   26  -0.0000155   0.0000215  -0.0000215   0.0000101   0.0000009   0.0000110
   27   0.0000136   0.0000237   0.0001966   0.0000344   0.0000057  -0.0001243
   28  -0.0014020   0.0003239   0.0030265   0.0007226   0.0005682  -0.0008050
   29  -0.0035490  -0.0008441   0.0002887   0.0001839  -0.0002215  -0.0006457
   30  -0.0008689  -0.0015630  -0.0006618  -0.0008348   0.0006834  -0.0009927
   31   0.0005171   0.0011353   0.0003027  -0.0000957   0.0000069   0.0001088
   32   0.0012892  -0.0007375  -0.0006242  -0.0001490   0.0003333   0.0000214
   33  -0.0003745   0.0008829  -0.0002686  -0.0001185   0.0000694   0.0003588
   34  -0.1465129   0.0095206  -0.1066142   0.0012995  -0.0023579   0.0265015
   35   0.0039803  -0.0682614   0.0165859  -0.0001715   0.0038097   0.0034254
   36  -0.0447010   0.0168608  -0.2573053   0.0024532   0.0033399  -0.0336520
   37   0.5937581  -0.0050588   0.0621635  -0.0800576  -0.0040440   0.0532321
   38  -0.0050588   0.1307956  -0.0362066  -0.0042463  -0.0242496   0.0080027
   39   0.0621635  -0.0362066   0.5348340   0.0542059   0.0079634  -0.1123496
   40  -0.0800576  -0.0042463   0.0542059   0.1072020   0.0073210  -0.0880412
   41  -0.0040440  -0.0242496   0.0079634   0.0073210   0.0133823  -0.0132605
   42   0.0532321   0.0080027  -0.1123496  -0.0880412  -0.0132605   0.1595665
   43  -0.3120420  -0.0000701  -0.0083013  -0.0262477  -0.0011403   0.0112815
   44   0.0056916  -0.0663218   0.0048902  -0.0034069   0.0042682   0.0013469
   45  -0.0736772   0.0045728  -0.1185161   0.0373616   0.0014192  -0.0103002
   46  -0.0080649   0.0024605  -0.0289732   0.0009733   0.0000687  -0.0004617
   47  -0.0001722   0.0029332   0.0003471  -0.0000734  -0.0024661  -0.0003434
   48   0.0017442   0.0004019  -0.0012737   0.0009849  -0.0003086   0.0011932
   49  -0.0398381  -0.0017780   0.0180769  -0.0028716  -0.0000349   0.0001080
   50  -0.0067112   0.0102487  -0.0029703   0.0004895   0.0041594   0.0001500
   51   0.0735226  -0.0028708   0.0453241  -0.0056203   0.0001193   0.0024049
   52   0.0005911  -0.0002563   0.0024784  -0.0006663  -0.0000199   0.0001940
   53  -0.0002027   0.0072245   0.0009167  -0.0001220   0.0000722   0.0000565
   54   0.0022940   0.0009004  -0.0026366   0.0012782   0.0000575  -0.0005334
   55  -0.0506146   0.0030970  -0.0376594   0.0017019   0.0000321  -0.0000844
   56   0.0031728  -0.0100941   0.0015369  -0.0000877   0.0000150  -0.0000535
   57  -0.0384866   0.0015051  -0.0293498   0.0009808  -0.0000388   0.0006153
   58   0.0012190  -0.0000690   0.0007382  -0.0007180  -0.0001021   0.0011509
   59  -0.0000950   0.0000260  -0.0000925  -0.0001037  -0.0006050   0.0000662
   60   0.0010805  -0.0000872   0.0011090   0.0011821   0.0000660  -0.0013093
   61   0.0632484  -0.0038817   0.0459508  -0.0008649   0.0005136  -0.0060217
   62   0.0010804   0.0105423   0.0062213   0.0000182   0.0036672   0.0005250
   63  -0.0100489   0.0060512  -0.0571328  -0.0004878   0.0005381  -0.0021724
   64  -0.0016266  -0.0002331   0.0023232  -0.0001200  -0.0001309   0.0014428
   65  -0.0003057   0.0063339   0.0006207  -0.0000040   0.0001592   0.0001062
   66   0.0029501   0.0006715  -0.0008127   0.0000487   0.0001051  -0.0010104
           43          44          45          46          47          48
    1   0.0008590   0.0001163  -0.0010654  -0.0000002  -0.0000167   0.0001662
    2   0.0001311   0.0053459   0.0008926   0.0001136   0.0001867   0.0000055
    3  -0.0015817   0.0009366  -0.0047926  -0.0012903  -0.0000044   0.0001135
    4  -0.0004472   0.0009119  -0.0002564  -0.0001839   0.0000886  -0.0000294
    5   0.0001243  -0.0004329   0.0010460   0.0003245   0.0001613   0.0000812
    6   0.0001062   0.0000082  -0.0000404  -0.0000039  -0.0000758   0.0000117
    7   0.0002647   0.0000182   0.0002569   0.0000638   0.0000090  -0.0000010
    8   0.0000958   0.0000631  -0.0004000  -0.0001158  -0.0001244  -0.0000314
    9   0.0002996   0.0001387  -0.0000797  -0.0000289   0.0000228   0.0000035
   10   0.0000716   0.0000314  -0.0001476  -0.0000599  -0.0000012  -0.0000138
   11   0.0000393   0.0002957  -0.0000498  -0.0000488  -0.0000107  -0.0000239
   12   0.0000102   0.0000156   0.0002451   0.0000684  -0.0000140  -0.0000196
   13   0.0000031   0.0000866  -0.0000567  -0.0000244  -0.0000014  -0.0000062
   14  -0.0000069  -0.0000228  -0.0000150  -0.0000008   0.0000013   0.0000026
   15  -0.0000078  -0.0000257  -0.0000153  -0.0000036   0.0000076   0.0000029
   16  -0.0000600  -0.0000079   0.0000961   0.0000545  -0.0000006   0.0000200
   17   0.0000001   0.0000336   0.0000066   0.0000006  -0.0000114  -0.0000012
   18   0.0000299   0.0000063  -0.0000431  -0.0000077  -0.0000011  -0.0000006
   19   0.0000520   0.0000205  -0.0002451  -0.0000786  -0.0000007  -0.0000051
   20  -0.0000010  -0.0000107   0.0000037   0.0000017  -0.0000047  -0.0000004
   21   0.0000086   0.0000058  -0.0000396  -0.0000161  -0.0000008   0.0000006
   22   0.0000656  -0.0000047  -0.0001492  -0.0000599   0.0000017  -0.0000125
   23  -0.0000455   0.0002935   0.0000572   0.0000362  -0.0000178   0.0000245
   24   0.0000079  -0.0000205   0.0002514   0.0000755   0.0000162  -0.0000124
   25   0.0000038  -0.0000780  -0.0000703  -0.0000244   0.0000022  -0.0000057
   26   0.0000076  -0.0000299   0.0000129   0.0000013   0.0000033  -0.0000027
   27  -0.0000067   0.0000259  -0.0000076  -0.0000035  -0.0000073   0.0000012
   28  -0.0004344  -0.0008653  -0.0004070  -0.0001829  -0.0000830  -0.0000439
   29  -0.0001265  -0.0002411  -0.0010802  -0.0003176   0.0001524  -0.0000545
   30   0.0000828  -0.0000675  -0.0002347  -0.0000581   0.0001015   0.0000171
   31   0.0002316  -0.0000645   0.0002604   0.0000647  -0.0000095  -0.0000022
   32  -0.0001305   0.0000148   0.0004078   0.0001186  -0.0001215   0.0000078
   33   0.0002969  -0.0001131  -0.0000351  -0.0000071  -0.0000474   0.0000017
   34  -0.0114678   0.0027429  -0.0322140  -0.0053279  -0.0000255  -0.0002334
   35   0.0070278   0.0101263  -0.0006452  -0.0000565   0.0051772   0.0003359
   36  -0.0801712  -0.0009557   0.0178664   0.0003549   0.0003391   0.0014976
   37  -0.3120420   0.0056916  -0.0736772  -0.0080649  -0.0001722   0.0017442
   38  -0.0000701  -0.0663218   0.0045728   0.0024605   0.0029332   0.0004019
   39  -0.0083013   0.0048902  -0.1185161  -0.0289732   0.0003471  -0.0012737
   40  -0.0262477  -0.0034069   0.0373616   0.0009733  -0.0000734   0.0009849
   41  -0.0011403   0.0042682   0.0014192   0.0000687  -0.0024661  -0.0003086
   42   0.0112815   0.0013469  -0.0103002  -0.0004617  -0.0003434   0.0011932
   43   0.6636817  -0.0000040   0.0251146  -0.0978307   0.0087520  -0.1019163
   44  -0.0000040   0.1364080  -0.0542846   0.0085518  -0.0375451   0.0233827
   45   0.0251146  -0.0542846   0.7344486  -0.0992513   0.0233191  -0.2994245
   46  -0.0978307   0.0085518  -0.0992513   0.1012110  -0.0090639   0.1059426
   47   0.0087520  -0.0375451   0.0233191  -0.0090639   0.0268212  -0.0258420
   48  -0.1019163   0.0233827  -0.2994245   0.1059426  -0.0258420   0.3158454
   49  -0.2071698  -0.0129759   0.1366323   0.0109355   0.0009508  -0.0103247
   50  -0.0067987  -0.0638690   0.0182240  -0.0017019   0.0035942   0.0018106
   51   0.0677043   0.0179410  -0.2587287   0.0193170   0.0019555  -0.0172097
   52  -0.0131974   0.0002770  -0.0040105   0.0007899   0.0000034   0.0000737
   53  -0.0024079   0.0035430  -0.0003000   0.0000876  -0.0043044  -0.0004583
   54   0.0256834  -0.0001841   0.0068410  -0.0004465  -0.0004489   0.0008654
   55   0.0634310   0.0010621  -0.0096318  -0.0012747  -0.0002983   0.0030477
   56  -0.0038482   0.0100754   0.0060093  -0.0002861   0.0068979   0.0007234
   57   0.0453920   0.0061761  -0.0569222   0.0028159   0.0007219  -0.0008769
   58   0.0000333   0.0000378  -0.0005415  -0.0001959  -0.0000021   0.0000309
   59   0.0005710   0.0038494   0.0004655  -0.0001075   0.0000928   0.0001001
   60  -0.0065494   0.0004333  -0.0013801   0.0012020   0.0001060  -0.0010210
   61  -0.0590967  -0.0020716   0.0211684  -0.0008365  -0.0000652   0.0006292
   62  -0.0021544  -0.0048330   0.0004720  -0.0000734  -0.0010076  -0.0001206
   63   0.0219443   0.0004715  -0.0094436   0.0008224  -0.0001187   0.0003366
   64  -0.0006986  -0.0000703   0.0008333   0.0000519   0.0000058  -0.0000454
   65  -0.0000157  -0.0010082  -0.0001361   0.0000073  -0.0004079  -0.0000327
   66   0.0005602  -0.0001285   0.0003497  -0.0000465  -0.0000332  -0.0000522
           49          50          51          52          53          54
    1   0.0008804   0.0000582  -0.0006333  -0.0000735  -0.0000010  -0.0000154
    2  -0.0000387  -0.0010181   0.0000352   0.0000047  -0.0005449  -0.0000591
    3   0.0005086   0.0000211  -0.0013823  -0.0000097  -0.0000608   0.0001151
    4  -0.0002123  -0.0002191   0.0000219   0.0000166  -0.0000792   0.0000022
    5   0.0005463   0.0001374  -0.0001798   0.0000444   0.0000592   0.0000296
    6   0.0000266   0.0002106   0.0002963   0.0000036  -0.0000079  -0.0000089
    7  -0.0001157   0.0001767  -0.0000828   0.0000030  -0.0000001  -0.0000013
    8  -0.0002559   0.0001264   0.0000224  -0.0000150  -0.0000417  -0.0000113
    9  -0.0000787  -0.0000896   0.0001625  -0.0000018  -0.0000057   0.0000080
   10  -0.0000870   0.0000393   0.0000701   0.0000017  -0.0000003  -0.0000026
   11  -0.0002281  -0.0000636   0.0000262   0.0000071  -0.0000362  -0.0000045
   12  -0.0000323  -0.0000697   0.0000075   0.0000041  -0.0000047   0.0000017
   13  -0.0000570  -0.0000334   0.0000224   0.0000001  -0.0000077  -0.0000018
   14   0.0000256   0.0000019   0.0000077  -0.0000003   0.0000008   0.0000000
   15  -0.0000082   0.0000069  -0.0000288   0.0000006  -0.0000001  -0.0000023
   16   0.0002578   0.0000124  -0.0001355   0.0000203  -0.0000008   0.0000076
   17  -0.0000059  -0.0000165   0.0000007  -0.0000002   0.0000104   0.0000013
   18   0.0000395   0.0000003  -0.0000007  -0.0000016   0.0000015  -0.0000055
   19  -0.0001707  -0.0000106   0.0001302  -0.0000187   0.0000009  -0.0000099
   20   0.0000042  -0.0000008  -0.0000026   0.0000004  -0.0000025  -0.0000000
   21  -0.0000350  -0.0000038   0.0000201  -0.0000030  -0.0000000  -0.0000020
   22  -0.0000831  -0.0000509   0.0000581   0.0000020   0.0000005  -0.0000025
   23   0.0002390  -0.0000696  -0.0000419  -0.0000071  -0.0000384  -0.0000025
   24   0.0000080   0.0000635   0.0000185   0.0000030  -0.0000024   0.0000023
   25  -0.0000586   0.0000306   0.0000282   0.0000002   0.0000082  -0.0000004
   26  -0.0000241   0.0000043  -0.0000029   0.0000001   0.0000007   0.0000005
   27  -0.0000131  -0.0000029  -0.0000309   0.0000006   0.0000007  -0.0000021
   28  -0.0002295   0.0002147   0.0000708   0.0000163   0.0000793   0.0000167
   29  -0.0005588   0.0001550   0.0001631  -0.0000454   0.0000621  -0.0000162
   30  -0.0000623  -0.0002292   0.0002849  -0.0000040   0.0000217  -0.0000107
   31  -0.0001142  -0.0001685  -0.0001448   0.0000026  -0.0000000  -0.0000016
   32   0.0002756   0.0001211  -0.0000094   0.0000159  -0.0000447   0.0000018
   33  -0.0000348   0.0000785   0.0001856   0.0000008  -0.0000031   0.0000094
   34  -0.0003343  -0.0006326   0.0072609   0.0005543  -0.0000248   0.0004195
   35  -0.0006266  -0.0051123   0.0055967  -0.0000078  -0.0010277   0.0000070
   36   0.0067092   0.0056215  -0.0673318   0.0002290  -0.0000024  -0.0010985
   37  -0.0398381  -0.0067112   0.0735226   0.0005911  -0.0002027   0.0022940
   38  -0.0017780   0.0102487  -0.0028708  -0.0002563   0.0072245   0.0009004
   39   0.0180769  -0.0029703   0.0453241   0.0024784   0.0009167  -0.0026366
   40  -0.0028716   0.0004895  -0.0056203  -0.0006663  -0.0001220   0.0012782
   41  -0.0000349   0.0041594   0.0001193  -0.0000199   0.0000722   0.0000575
   42   0.0001080   0.0001500   0.0024049   0.0001940   0.0000565  -0.0005334
   43  -0.2071698  -0.0067987   0.0677043  -0.0131974  -0.0024079   0.0256834
   44  -0.0129759  -0.0638690   0.0179410   0.0002770   0.0035430  -0.0001841
   45   0.1366323   0.0182240  -0.2587287  -0.0040105  -0.0003000   0.0068410
   46   0.0109355  -0.0017019   0.0193170   0.0007899   0.0000876  -0.0004465
   47   0.0009508   0.0035942   0.0019555   0.0000034  -0.0043044  -0.0004489
   48  -0.0103247   0.0018106  -0.0172097   0.0000737  -0.0004583   0.0008654
   49   0.7508435   0.0023954   0.0069192  -0.3384665   0.0015596  -0.0358561
   50   0.0023954   0.1352147  -0.0462249   0.0018775  -0.0356218   0.0020931
   51   0.0069192  -0.0462249   0.6511854  -0.0382815   0.0020067  -0.0613294
   52  -0.3384665   0.0018775  -0.0382815   0.3568299  -0.0017561   0.0386719
   53   0.0015596  -0.0356218   0.0020067  -0.0017561   0.0246428  -0.0031053
   54  -0.0358561   0.0020931  -0.0613294   0.0386719  -0.0031053   0.0619595
   55  -0.1562768   0.0043431  -0.0539044  -0.0085389   0.0025508  -0.0287591
   56   0.0103031  -0.0674237   0.0185710  -0.0002478   0.0028527   0.0001191
   57  -0.1181252   0.0180688  -0.2777548   0.0020896   0.0002990  -0.0001840
   58   0.0014911  -0.0002668   0.0027661   0.0013973   0.0000819  -0.0004017
   59  -0.0026311   0.0041718   0.0035945  -0.0000233  -0.0024481  -0.0003418
   60   0.0294643   0.0036838  -0.0357414   0.0006207  -0.0002934   0.0011389
   61  -0.0125351   0.0070296  -0.0795358   0.0010265   0.0001135  -0.0014506
   62   0.0028828   0.0097923  -0.0011073   0.0001573   0.0054542   0.0009554
   63  -0.0336697  -0.0008222   0.0181826  -0.0021140   0.0009304  -0.0052224
   64  -0.0057868  -0.0000733   0.0004426  -0.0002905   0.0001205  -0.0014241
   65  -0.0000232   0.0054686   0.0003982  -0.0000087   0.0001878   0.0000081
   66  -0.0002522   0.0003789   0.0014638   0.0000559   0.0000110   0.0000946
           55          56          57          58          59          60
    1   0.0007405  -0.0003033   0.0036033  -0.0000353   0.0000387  -0.0004174
    2  -0.0002751   0.0068605   0.0008269  -0.0001189   0.0000801   0.0000544
    3   0.0029374   0.0008408  -0.0020085   0.0012322   0.0000562  -0.0004901
    4  -0.0004916   0.0011188   0.0000256  -0.0001777   0.0000424   0.0001056
    5   0.0000323  -0.0002593   0.0002836   0.0006825   0.0000320  -0.0005668
    6  -0.0002383  -0.0006137  -0.0000999   0.0000046   0.0001199  -0.0000108
    7   0.0005578   0.0000574  -0.0000708   0.0000245  -0.0000237   0.0000180
    8   0.0002514  -0.0000731   0.0000515  -0.0002479  -0.0000264   0.0001926
    9  -0.0001670   0.0002101  -0.0002050   0.0000305  -0.0000191   0.0000086
   10   0.0001078   0.0000105  -0.0002784  -0.0001237  -0.0000192   0.0001456
   11   0.0000290   0.0002776  -0.0001289  -0.0000272   0.0000183   0.0000380
   12  -0.0000221   0.0003559   0.0001365  -0.0001049  -0.0000276   0.0000627
   13  -0.0000133   0.0001073  -0.0000445  -0.0000385  -0.0000014   0.0000377
   14  -0.0000303  -0.0000324   0.0000089   0.0000041   0.0000012  -0.0000051
   15   0.0000118   0.0000222   0.0000317  -0.0000011  -0.0000040  -0.0000135
   16  -0.0004424  -0.0000566   0.0006432   0.0003739   0.0000369  -0.0003995
   17   0.0000079   0.0000862  -0.0000002  -0.0000104  -0.0000343   0.0000063
   18  -0.0000941  -0.0000005   0.0000518   0.0000932   0.0000051  -0.0000732
   19   0.0003442   0.0000389  -0.0004450  -0.0003609  -0.0000338   0.0003594
   20  -0.0000064  -0.0000095   0.0000083   0.0000068   0.0000050  -0.0000067
   21   0.0000600   0.0000080  -0.0000800  -0.0000579  -0.0000052   0.0000602
   22   0.0001142   0.0000401  -0.0002689  -0.0001228  -0.0000073   0.0001443
   23  -0.0000246   0.0003132   0.0001695   0.0000456   0.0000219  -0.0000478
   24  -0.0000315  -0.0003366   0.0000973  -0.0000960   0.0000168   0.0000587
   25  -0.0000116  -0.0001009  -0.0000641  -0.0000381  -0.0000055   0.0000373
   26   0.0000292  -0.0000249  -0.0000183  -0.0000039  -0.0000006   0.0000074
   27   0.0000181  -0.0000295   0.0000246  -0.0000021   0.0000059  -0.0000113
   28  -0.0004942  -0.0011108  -0.0001992  -0.0001748  -0.0000654   0.0000998
   29   0.0000014  -0.0003232  -0.0003294  -0.0006688  -0.0000537   0.0005591
   30  -0.0002591   0.0005637  -0.0000596  -0.0001203  -0.0001240   0.0000707
   31   0.0006171  -0.0000345  -0.0000582   0.0000239   0.0000195   0.0000228
   32  -0.0002589  -0.0000288  -0.0000410   0.0002400   0.0000085  -0.0001958
   33  -0.0002292  -0.0001846  -0.0002587   0.0000737   0.0000203  -0.0000227
   34  -0.0403564  -0.0016925   0.0171095  -0.0021330   0.0000193  -0.0004792
   35  -0.0066343   0.0084347  -0.0032726   0.0004620   0.0041838   0.0002502
   36   0.0736481  -0.0031362   0.0459090  -0.0051747   0.0002377   0.0012843
   37  -0.0506146   0.0031728  -0.0384866   0.0012190  -0.0000950   0.0010805
   38   0.0030970  -0.0100941   0.0015051  -0.0000690   0.0000260  -0.0000872
   39  -0.0376594   0.0015369  -0.0293498   0.0007382  -0.0000925   0.0011090
   40   0.0017019  -0.0000877   0.0009808  -0.0007180  -0.0001037   0.0011821
   41   0.0000321   0.0000150  -0.0000388  -0.0001021  -0.0006050   0.0000660
   42  -0.0000844  -0.0000535   0.0006153   0.0011509   0.0000662  -0.0013093
   43   0.0634310  -0.0038482   0.0453920   0.0000333   0.0005710  -0.0065494
   44   0.0010621   0.0100754   0.0061761   0.0000378   0.0038494   0.0004333
   45  -0.0096318   0.0060093  -0.0569222  -0.0005415   0.0004655  -0.0013801
   46  -0.0012747  -0.0002861   0.0028159  -0.0001959  -0.0001075   0.0012020
   47  -0.0002983   0.0068979   0.0007219  -0.0000021   0.0000928   0.0001060
   48   0.0030477   0.0007234  -0.0008769   0.0000309   0.0001001  -0.0010210
   49  -0.1562768   0.0103031  -0.1181252   0.0014911  -0.0026311   0.0294643
   50   0.0043431  -0.0674237   0.0180688  -0.0002668   0.0041718   0.0036838
   51  -0.0539044   0.0185710  -0.2777548   0.0027661   0.0035945  -0.0357414
   52  -0.0085389  -0.0002478   0.0020896   0.0013973  -0.0000233   0.0006207
   53   0.0025508   0.0028527   0.0002990   0.0000819  -0.0024481  -0.0002934
   54  -0.0287591   0.0001191  -0.0001840  -0.0004017  -0.0003418   0.0011389
   55   0.5978172  -0.0052594   0.0706205  -0.0816030  -0.0044312   0.0542958
   56  -0.0052594   0.1274117  -0.0380863  -0.0044777  -0.0237612   0.0081128
   57   0.0706205  -0.0380863   0.5530643   0.0543330   0.0081222  -0.1111708
   58  -0.0816030  -0.0044777   0.0543330   0.1059234   0.0078077  -0.0909354
   59  -0.0044312  -0.0237612   0.0081222   0.0078077   0.0127392  -0.0131940
   60   0.0542958   0.0081128  -0.1111708  -0.0909354  -0.0131940   0.1554354
   61  -0.3179427   0.0001344  -0.0106295  -0.0258018  -0.0010444   0.0103986
   62   0.0060309  -0.0641755   0.0053421  -0.0033211   0.0042117   0.0012350
   63  -0.0752669   0.0049927  -0.1199974   0.0362184   0.0013169  -0.0091038
   64  -0.0073691   0.0025231  -0.0289436   0.0010369   0.0000572  -0.0004340
   65  -0.0002467   0.0029805   0.0003323  -0.0000531  -0.0025124  -0.0003484
   66   0.0017138   0.0003763  -0.0009648   0.0007632  -0.0003191   0.0011187
           61          62          63          64          65          66
    1  -0.0297366  -0.0003171   0.0028304   0.0011158   0.0002263  -0.0014723
    2  -0.0020987   0.0045849  -0.0003534   0.0000319  -0.0040704  -0.0005376
    3   0.0231455  -0.0003321   0.0083434   0.0006970  -0.0004816   0.0006572
    4  -0.0002463   0.0005039  -0.0020137   0.0000189  -0.0008560   0.0003988
    5   0.0034433  -0.0012818  -0.0003044  -0.0004400   0.0005668   0.0002225
    6   0.0010583  -0.0003255  -0.0006060   0.0000770   0.0001586   0.0001213
    7   0.0002121  -0.0013455  -0.0002127  -0.0001023   0.0001512   0.0000210
    8  -0.0011220  -0.0004299  -0.0004331   0.0001090  -0.0002066   0.0000255
    9   0.0006583   0.0000322   0.0001490   0.0000677  -0.0000292   0.0000223
   10  -0.0002494   0.0000981  -0.0000479  -0.0000404  -0.0000803  -0.0000127
   11   0.0000373   0.0001977  -0.0001103  -0.0000156  -0.0002592   0.0000950
   12  -0.0010731  -0.0002659  -0.0003934  -0.0000540  -0.0001382  -0.0000732
   13  -0.0001053  -0.0000063  -0.0000993   0.0000030  -0.0000562   0.0000111
   14   0.0000194   0.0000178  -0.0000138  -0.0000037   0.0000060  -0.0000048
   15  -0.0001162   0.0000560   0.0000040   0.0000046   0.0000072   0.0000024
   16   0.0004654  -0.0000031   0.0000087  -0.0001175  -0.0000060   0.0001039
   17  -0.0000258   0.0000566  -0.0000054  -0.0000013  -0.0000014  -0.0000010
   18   0.0002340   0.0000011   0.0000744  -0.0000045  -0.0000007   0.0000004
   19  -0.0006229   0.0000306  -0.0003097   0.0001080   0.0000120  -0.0001216
   20   0.0000071   0.0000013   0.0000060  -0.0000021  -0.0000130   0.0000003
   21  -0.0000457   0.0000047  -0.0000457   0.0000172  -0.0000004  -0.0000118
   22  -0.0002434  -0.0000897  -0.0000584  -0.0000328   0.0000841  -0.0000029
   23   0.0001328   0.0001204   0.0002063   0.0000215  -0.0002594  -0.0001311
   24  -0.0010502   0.0003552  -0.0003105  -0.0000585   0.0001053  -0.0000687
   25  -0.0000993   0.0000192  -0.0000954   0.0000022   0.0000578   0.0000192
   26  -0.0000003   0.0000276   0.0000195   0.0000023   0.0000057   0.0000062
   27  -0.0001174  -0.0000549  -0.0000037   0.0000051  -0.0000075   0.0000020
   28  -0.0002478  -0.0001294  -0.0020695   0.0000713   0.0007523   0.0005108
   29  -0.0035110  -0.0014293   0.0001651   0.0004034   0.0006452  -0.0001213
   30   0.0004742   0.0001890  -0.0005366   0.0001206  -0.0000637   0.0000924
   31   0.0001861   0.0014237  -0.0000023  -0.0000654  -0.0002639  -0.0000338
   32   0.0010161  -0.0005478   0.0003503  -0.0001385  -0.0001275  -0.0000486
   33   0.0008451  -0.0001538   0.0002197   0.0000389   0.0000522  -0.0000070
   34  -0.1884880  -0.0113540   0.1248451   0.0092656   0.0009450  -0.0095657
   35  -0.0053989  -0.0618260   0.0167292  -0.0016304   0.0032124   0.0017415
   36   0.0573228   0.0164500  -0.2411983   0.0188623   0.0018969  -0.0174168
   37   0.0632484   0.0010804  -0.0100489  -0.0016266  -0.0003057   0.0029501
   38  -0.0038817   0.0105423   0.0060512  -0.0002331   0.0063339   0.0006715
   39   0.0459508   0.0062213  -0.0571328   0.0023232   0.0006207  -0.0008127
   40  -0.0008649   0.0000182  -0.0004878  -0.0001200  -0.0000040   0.0000487
   41   0.0005136   0.0036672   0.0005381  -0.0001309   0.0001592   0.0001051
   42  -0.0060217   0.0005250  -0.0021724   0.0014428   0.0001062  -0.0010104
   43  -0.0590967  -0.0021544   0.0219443  -0.0006986  -0.0000157   0.0005602
   44  -0.0020716  -0.0048330   0.0004715  -0.0000703  -0.0010082  -0.0001285
   45   0.0211684   0.0004720  -0.0094436   0.0008333  -0.0001361   0.0003497
   46  -0.0008365  -0.0000734   0.0008224   0.0000519   0.0000073  -0.0000465
   47  -0.0000652  -0.0010076  -0.0001187   0.0000058  -0.0004079  -0.0000332
   48   0.0006292  -0.0001206   0.0003366  -0.0000454  -0.0000327  -0.0000522
   49  -0.0125351   0.0028828  -0.0336697  -0.0057868  -0.0000232  -0.0002522
   50   0.0070296   0.0097923  -0.0008222  -0.0000733   0.0054686   0.0003789
   51  -0.0795358  -0.0011073   0.0181826   0.0004426   0.0003982   0.0014638
   52   0.0010265   0.0001573  -0.0021140  -0.0002905  -0.0000087   0.0000559
   53   0.0001135   0.0054542   0.0009304   0.0001205   0.0001878   0.0000110
   54  -0.0014506   0.0009554  -0.0052224  -0.0014241   0.0000081   0.0000946
   55  -0.3179427   0.0060309  -0.0752669  -0.0073691  -0.0002467   0.0017138
   56   0.0001344  -0.0641755   0.0049927   0.0025231   0.0029805   0.0003763
   57  -0.0106295   0.0053421  -0.1199974  -0.0289436   0.0003323  -0.0009648
   58  -0.0258018  -0.0033211   0.0362184   0.0010369  -0.0000531   0.0007632
   59  -0.0010444   0.0042117   0.0013169   0.0000572  -0.0025124  -0.0003191
   60   0.0103986   0.0012350  -0.0091038  -0.0004340  -0.0003484   0.0011187
   61   0.6700625  -0.0023026   0.0402338  -0.0980851   0.0090721  -0.1020891
   62  -0.0023026   0.1342450  -0.0532104   0.0088533  -0.0373911   0.0237341
   63   0.0402338  -0.0532104   0.7175633  -0.1004074   0.0235953  -0.2987007
   64  -0.0980851   0.0088533  -0.1004074   0.1026616  -0.0093889   0.1064399
   65   0.0090721  -0.0373911   0.0235953  -0.0093889   0.0266914  -0.0260429
   66  -0.1020891   0.0237341  -0.2987007   0.1064399  -0.0260429   0.3151931
 **********************************************************************
 **                                                                  **
 **                       VIBRATIONAL ANALYSIS                       **
 **                       --------------------                       **
 **                                                                  **
 **        VIBRATIONAL FREQUENCIES (CM**-1) AND NORMAL MODES         **
 **     FORCE CONSTANTS (mDYN/ANGSTROM) AND REDUCED MASSES (AMU)     **
 **                  INFRARED INTENSITIES (KM/MOL)                   **
 **                                                                  **
 **********************************************************************


 Mode:                 1                      2                      3
 Frequency:        22.12                  35.49                  58.69
 Force Cnst:      0.0058                 0.0175                 0.0193
 Red. Mass:      20.0902                23.5774                 9.5222
 IR Active:          YES                    YES                    YES
 IR Intens:        0.008                  0.027                  0.208
 Raman Active:       YES                    YES                    YES
               X      Y      Z        X      Y      Z        X      Y      Z
 C         -0.001  0.012  0.012    0.024  0.013 -0.176    0.000  0.159  0.014
 C          0.046  0.011 -0.140    0.021  0.010 -0.149    0.065  0.114  0.028
 Cl         0.100  0.039 -0.301    0.047  0.023 -0.307    0.161  0.166  0.049
 C          0.049 -0.015 -0.160   -0.006 -0.006  0.023    0.068  0.029  0.023
 H          0.085 -0.015 -0.277   -0.013 -0.010  0.070    0.121 -0.003  0.034
 C          0.003 -0.040 -0.021   -0.029 -0.019  0.164   -0.001 -0.008  0.001
 Cl         0.007 -0.071 -0.050   -0.082 -0.049  0.504   -0.002 -0.123 -0.006
 C         -0.046 -0.041  0.141   -0.014 -0.009  0.062   -0.068  0.033 -0.017
 H         -0.082 -0.061  0.252   -0.027 -0.016  0.139   -0.123  0.003 -0.035
 C         -0.048 -0.014  0.156    0.013  0.007 -0.113   -0.064  0.118 -0.009
 Cl        -0.110 -0.018  0.367    0.031  0.018 -0.237   -0.160  0.175 -0.031
 C         -0.001  0.036  0.010    0.015  0.010 -0.112    0.000  0.157  0.015
 C          0.008  0.180  0.019   -0.101  0.029 -0.058   -0.000 -0.047 -0.002
 Cl         0.020  0.349  0.042   -0.232  0.052 -0.150   -0.002 -0.101 -0.008
 C          0.010  0.184  0.008   -0.120  0.026  0.074    0.000 -0.266 -0.022
 H          0.017  0.299  0.016   -0.213  0.044  0.113    0.002 -0.436 -0.038
 C          0.003  0.031 -0.012   -0.020  0.002  0.149    0.001 -0.288 -0.024
 H          0.004  0.026 -0.020   -0.033 -0.001  0.246    0.002 -0.482 -0.040
 C         -0.006 -0.121 -0.021    0.098 -0.021  0.097    0.001 -0.065 -0.004
 Cl        -0.020 -0.337 -0.050    0.240 -0.054  0.202    0.002 -0.136 -0.010
 C         -0.008 -0.113 -0.009    0.114 -0.016 -0.035    0.000  0.169  0.017
 H         -0.015 -0.231 -0.017    0.207 -0.031 -0.075    0.000  0.309  0.029
 TransDip   0.000  0.003 -0.000   -0.003  0.000  0.005    0.000 -0.015 -0.001

 Mode:                 4                      5                      6
 Frequency:        94.59                  95.05                 144.68
 Force Cnst:      0.0832                 0.0643                 0.3301
 Red. Mass:      15.7771                12.0823                26.7692
 IR Active:          YES                    YES                    YES
 IR Intens:        0.186                  0.351                  0.014
 Raman Active:       YES                    YES                    YES
               X      Y      Z        X      Y      Z        X      Y      Z
 C          0.023  0.035 -0.137    0.013 -0.016 -0.095   -0.012  0.001 -0.026
 C          0.009  0.024 -0.020   -0.003 -0.022 -0.021   -0.109  0.025 -0.014
 Cl        -0.022  0.009  0.276   -0.046 -0.046  0.158   -0.360 -0.107 -0.059
 C          0.005  0.015  0.008   -0.006 -0.018 -0.001   -0.122  0.031 -0.001
 H         -0.004  0.007  0.086   -0.017 -0.020  0.047   -0.092  0.013  0.011
 C          0.005  0.016 -0.020    0.001 -0.015 -0.015   -0.157  0.001 -0.014
 Cl        -0.002  0.010  0.023   -0.004 -0.017  0.016   -0.163  0.008 -0.037
 C         -0.002  0.017 -0.009    0.003 -0.017 -0.006   -0.120 -0.032 -0.007
 H         -0.016  0.009  0.059   -0.001 -0.020  0.043   -0.090 -0.016  0.007
 C          0.002  0.025 -0.034    0.006 -0.022 -0.025   -0.108 -0.023 -0.019
 Cl        -0.056  0.008  0.253   -0.010 -0.049  0.174   -0.366  0.119 -0.042
 C          0.028  0.057 -0.168    0.017 -0.038 -0.118    0.065  0.001 -0.046
 C         -0.027  0.090 -0.145   -0.020 -0.084 -0.109    0.150  0.005 -0.058
 Cl        -0.138 -0.216 -0.260   -0.085  0.283 -0.129    0.420 -0.019  0.126
 C         -0.041  0.281 -0.056   -0.027 -0.325 -0.084    0.154  0.016 -0.065
 H         -0.087  0.366 -0.030   -0.055 -0.432 -0.082    0.130  0.022 -0.056
 C          0.005  0.297 -0.019    0.003 -0.349 -0.063    0.161  0.014 -0.031
 H         -0.002  0.402  0.036   -0.001 -0.484 -0.044    0.160  0.022 -0.032
 C          0.067  0.097 -0.064    0.043 -0.105 -0.059    0.159  0.001 -0.024
 Cl         0.169 -0.173 -0.017    0.118  0.208  0.023    0.394 -0.015  0.135
 C          0.071  0.040 -0.139    0.045 -0.023 -0.098    0.137 -0.003 -0.039
 H          0.116 -0.049 -0.166    0.073  0.087 -0.100    0.166 -0.009 -0.053
 TransDip   0.001  0.013  0.004   -0.000 -0.019  0.000   -0.001  0.001 -0.003

 Mode:                 7                      8                      9
 Frequency:       154.69                 189.53                 201.59
 Force Cnst:      0.1552                 0.4418                 0.1156
 Red. Mass:      11.0070                20.8749                 4.8267
 IR Active:          YES                    YES                    YES
 IR Intens:        0.201                  0.135                  0.000
 Raman Active:       YES                    YES                    YES
               X      Y      Z        X      Y      Z        X      Y      Z
 C         -0.016 -0.008  0.098    0.003 -0.131 -0.010    0.001 -0.005  0.002
 C         -0.035 -0.019  0.227    0.019 -0.147 -0.017   -0.024 -0.022  0.164
 Cl         0.019  0.009 -0.088    0.348 -0.006  0.056    0.017 -0.002 -0.094
 C         -0.060 -0.034  0.389   -0.013 -0.193 -0.033   -0.053 -0.036  0.347
 H         -0.055 -0.030  0.350   -0.000 -0.200 -0.044   -0.091 -0.055  0.579
 C         -0.055 -0.031  0.359    0.004 -0.151 -0.011    0.000 -0.005  0.007
 Cl         0.036  0.019 -0.230    0.008  0.493  0.043    0.002  0.013 -0.002
 C         -0.065 -0.035  0.416    0.020 -0.196  0.002    0.053  0.023 -0.333
 H         -0.062 -0.033  0.397    0.008 -0.205  0.008    0.091  0.043 -0.574
 C         -0.039 -0.021  0.243   -0.012 -0.147 -0.006    0.025  0.007 -0.158
 Cl         0.020  0.006 -0.092   -0.350  0.011 -0.057   -0.018 -0.013  0.085
 C          0.007  0.006 -0.060    0.002 -0.156 -0.012    0.001  0.008  0.001
 C         -0.000  0.007 -0.060   -0.000 -0.051 -0.003    0.001 -0.005  0.000
 Cl        -0.071  0.013 -0.116   -0.006 -0.008 -0.003   -0.002  0.004 -0.001
 C         -0.008  0.004 -0.034   -0.001  0.016  0.004    0.001 -0.004  0.001
 H         -0.017  0.005 -0.030   -0.001  0.109  0.012    0.001 -0.010  0.000
 C         -0.006  0.002 -0.031   -0.001 -0.000  0.001    0.001  0.003  0.001
 H         -0.006  0.000 -0.026   -0.001  0.109  0.010    0.001 -0.006  0.000
 C          0.010  0.002 -0.039   -0.001 -0.125 -0.010    0.001  0.019  0.002
 Cl         0.089 -0.002  0.013   -0.006  0.053  0.002   -0.001 -0.008 -0.001
 C          0.007  0.005 -0.064    0.000 -0.253 -0.021    0.001  0.033  0.003
 H          0.016  0.005 -0.068    0.000 -0.352 -0.030    0.001  0.044  0.004
 TransDip  -0.003 -0.001  0.014    0.001 -0.012 -0.001    0.000 -0.000  0.000

 Mode:                10                     11                     12
 Frequency:       212.25                 221.58                 282.69
 Force Cnst:      0.5786                 0.1950                 0.5303
 Red. Mass:      21.7995                 6.7425                11.2635
 IR Active:          YES                    YES                    YES
 IR Intens:        0.453                  0.003                  1.575
 Raman Active:       YES                    YES                    YES
               X      Y      Z        X      Y      Z        X      Y      Z
 C          0.178 -0.004  0.062    0.000 -0.046 -0.004   -0.064  0.001 -0.015
 C          0.162 -0.025  0.032    0.026 -0.073 -0.016    0.037 -0.063 -0.002
 Cl        -0.265 -0.288 -0.067   -0.004 -0.111  0.001    0.005 -0.120 -0.009
 C          0.185  0.015  0.019    0.014 -0.064 -0.039    0.067 -0.038 -0.001
 H          0.170  0.029 -0.001    0.023 -0.066 -0.065   -0.001  0.003 -0.007
 C          0.212 -0.000  0.033   -0.001 -0.064 -0.006    0.153 -0.002  0.013
 Cl         0.271 -0.013  0.043   -0.000  0.110  0.010    0.234 -0.004  0.038
 C          0.183 -0.013  0.036   -0.015 -0.070  0.026    0.067  0.037  0.006
 H          0.166 -0.025  0.026   -0.023 -0.075  0.052   -0.002 -0.003 -0.006
 C          0.164  0.023  0.045   -0.026 -0.074  0.003    0.037  0.061  0.010
 Cl        -0.250  0.297 -0.020    0.000 -0.109 -0.019    0.006  0.120  0.012
 C          0.148 -0.009  0.088    0.001  0.164  0.014   -0.149  0.008 -0.069
 C          0.100 -0.007  0.098    0.002  0.024  0.002   -0.192  0.003 -0.060
 Cl        -0.206  0.014 -0.123   -0.001  0.045  0.002    0.032 -0.014  0.147
 C          0.105 -0.015  0.121    0.002 -0.077 -0.006   -0.204  0.014 -0.147
 H          0.109 -0.017  0.121    0.002 -0.249 -0.022   -0.123  0.017 -0.182
 C          0.125 -0.014  0.100    0.003 -0.013  0.000   -0.303  0.020 -0.191
 H          0.125 -0.017  0.114    0.004 -0.227 -0.017   -0.300  0.024 -0.236
 C          0.116 -0.009  0.094    0.003  0.275  0.026   -0.267  0.020 -0.193
 Cl        -0.190  0.016 -0.132    0.001 -0.095 -0.009    0.116 -0.013  0.111
 C          0.127 -0.013  0.111    0.002  0.481  0.044   -0.261  0.022 -0.177
 H          0.130 -0.016  0.111    0.003  0.666  0.060   -0.366  0.022 -0.135
 TransDip   0.019 -0.001  0.010    0.001 -0.001 -0.000   -0.032  0.002 -0.024

 Mode:                13                     14                     15
 Frequency:       319.66                 327.15                 330.03
 Force Cnst:      0.4099                 0.5140                 1.6057
 Red. Mass:       6.8079                 8.1508                25.0211
 IR Active:          YES                    YES                    YES
 IR Intens:        0.044                  0.313                  0.056
 Raman Active:       YES                    YES                    YES
               X      Y      Z        X      Y      Z        X      Y      Z
 C         -0.004  0.025  0.050   -0.047 -0.040  0.420   -0.037  0.015 -0.121
 C          0.039 -0.005  0.025   -0.036 -0.008  0.217    0.005 -0.022 -0.064
 Cl        -0.015 -0.055 -0.011    0.002  0.019 -0.026    0.007 -0.040  0.006
 C          0.035 -0.009 -0.004    0.017  0.019 -0.134    0.001 -0.023  0.030
 H          0.055 -0.020 -0.010    0.051  0.026 -0.288   -0.035 -0.009  0.070
 C          0.001 -0.023 -0.025    0.018  0.020 -0.203    0.032 -0.008  0.051
 Cl        -0.006  0.029  0.007   -0.033 -0.007  0.047    0.078  0.003  0.000
 C         -0.030 -0.009 -0.029    0.026  0.005 -0.134   -0.009  0.016  0.030
 H         -0.042 -0.016 -0.061    0.064  0.026 -0.295   -0.049 -0.007  0.066
 C         -0.046 -0.008  0.022   -0.025 -0.029  0.221   -0.007  0.032 -0.061
 Cl         0.015 -0.059 -0.006   -0.001  0.000 -0.027    0.011  0.024  0.011
 C          0.003  0.216  0.042    0.009 -0.040  0.141   -0.070  0.044 -0.167
 C          0.014  0.411  0.053    0.158 -0.055  0.047    0.075  0.078 -0.259
 Cl        -0.018 -0.081 -0.009   -0.044  0.025 -0.162    0.365  0.023 -0.378
 C          0.019  0.263  0.020    0.171 -0.031 -0.027    0.003  0.034  0.019
 H          0.040  0.342  0.019    0.282 -0.038 -0.073   -0.216  0.039  0.104
 C          0.001 -0.312 -0.050   -0.000  0.054 -0.138    0.008 -0.056  0.123
 H          0.004 -0.612 -0.091    0.020  0.108 -0.304    0.021 -0.085 -0.013
 C         -0.008 -0.249 -0.041   -0.130  0.038 -0.079   -0.163 -0.055  0.231
 Cl         0.021  0.064 -0.001    0.069 -0.015  0.078   -0.374 -0.032  0.444
 C         -0.015  0.020  0.005   -0.153 -0.004  0.008   -0.079  0.010 -0.062
 H         -0.036  0.034  0.015   -0.268 -0.010  0.054    0.131  0.022 -0.143
 TransDip   0.002 -0.006 -0.002    0.012  0.002 -0.013   -0.007 -0.000 -0.003

 Mode:                16                     17                     18
 Frequency:       372.05                 436.05                 448.43
 Force Cnst:      2.6698                 0.9064                 0.4556
 Red. Mass:      32.7360                 8.0910                 3.8450
 IR Active:          YES                    YES                    YES
 IR Intens:        0.021                  4.147                  3.072
 Raman Active:       YES                    YES                    YES
               X      Y      Z        X      Y      Z        X      Y      Z
 C          0.005  0.000  0.004    0.004  0.027 -0.000    0.008  0.108  0.000
 C         -0.062  0.161  0.006    0.063  0.003  0.007    0.093  0.054  0.003
 Cl        -0.267  0.494 -0.001    0.119 -0.170  0.005   -0.043 -0.010 -0.007
 C          0.026  0.044  0.009    0.050  0.322  0.036    0.088 -0.077  0.012
 H          0.043  0.041  0.012   -0.109  0.416  0.022    0.195 -0.142  0.032
 C          0.151  0.005  0.026    0.001  0.338  0.032   -0.003 -0.132  0.002
 Cl         0.509 -0.011  0.078   -0.005 -0.039 -0.005   -0.003  0.040  0.001
 C          0.029 -0.032  0.002   -0.043  0.322  0.023   -0.083 -0.077 -0.020
 H          0.053 -0.025  0.006    0.120  0.413  0.062   -0.187 -0.135 -0.045
 C         -0.059 -0.156 -0.022   -0.055  0.006 -0.015   -0.081  0.052 -0.021
 Cl        -0.275 -0.492 -0.087   -0.119 -0.163 -0.033    0.040 -0.015  0.006
 C         -0.004 -0.000  0.002    0.002  0.101  0.012    0.005  0.207  0.026
 C          0.001  0.001  0.000    0.004  0.047  0.007    0.010  0.147  0.021
 Cl        -0.001 -0.000  0.001   -0.002 -0.004  0.001   -0.005 -0.011  0.001
 C          0.001  0.001 -0.000    0.005 -0.106 -0.011    0.014 -0.203 -0.021
 H          0.004  0.002 -0.001    0.012 -0.270 -0.028    0.030 -0.565 -0.059
 C         -0.001 -0.000 -0.002   -0.001  0.074  0.001    0.000  0.125 -0.002
 H         -0.000 -0.001 -0.004   -0.001  0.124  0.000    0.001  0.165 -0.011
 C         -0.002 -0.000 -0.001   -0.004  0.031 -0.000   -0.008  0.081  0.000
 Cl         0.002  0.000 -0.000   -0.001 -0.002  0.003   -0.002 -0.005  0.007
 C         -0.003  0.001  0.002   -0.003 -0.098 -0.010   -0.007 -0.181 -0.017
 H         -0.005  0.002  0.003   -0.007 -0.269 -0.023   -0.016 -0.535 -0.044
 TransDip  -0.004  0.002 -0.001    0.003  0.065  0.006    0.005 -0.055 -0.007

 Mode:                19                     20                     21
 Frequency:       452.66                 507.80                 512.04
 Force Cnst:      0.8308                 0.6898                 1.3670
 Red. Mass:       6.8818                 4.5406                 8.8491
 IR Active:          YES                    YES                    YES
 IR Intens:        7.065                 10.637                 19.464
 Raman Active:       YES                    YES                    YES
               X      Y      Z        X      Y      Z        X      Y      Z
 C          0.146 -0.003 -0.132   -0.005 -0.158 -0.015   -0.258  0.005 -0.034
 C          0.099  0.056 -0.203   -0.141 -0.090 -0.041   -0.190 -0.080 -0.185
 Cl        -0.023  0.030  0.014    0.015  0.048  0.006    0.050 -0.053  0.013
 C          0.051  0.037  0.049   -0.148 -0.005 -0.018   -0.209 -0.087 -0.052
 H          0.092  0.003  0.108   -0.260  0.058 -0.015   -0.342 -0.001 -0.112
 C         -0.035 -0.010  0.201   -0.000  0.073  0.006   -0.075 -0.015  0.186
 Cl        -0.079 -0.000 -0.040    0.003 -0.034 -0.003    0.175 -0.001  0.010
 C          0.073 -0.043  0.050    0.140 -0.006  0.017   -0.213  0.100 -0.033
 H          0.131 -0.011  0.133    0.249  0.053  0.027   -0.349  0.027 -0.097
 C          0.124 -0.033 -0.217    0.133 -0.093  0.023   -0.193  0.113 -0.180
 Cl        -0.027 -0.022  0.010   -0.012  0.050  0.002    0.049  0.048  0.022
 C          0.095 -0.037  0.125   -0.003 -0.059 -0.005   -0.147 -0.015  0.173
 C          0.164 -0.027  0.125    0.000  0.287  0.025    0.097 -0.017  0.085
 Cl        -0.086 -0.001  0.029   -0.000 -0.019 -0.001   -0.005  0.007 -0.066
 C          0.218  0.026 -0.038    0.002 -0.065 -0.007    0.163  0.001  0.004
 H          0.422  0.072 -0.116    0.005 -0.447 -0.042    0.193  0.013 -0.005
 C          0.001  0.005 -0.211    0.003 -0.060 -0.006    0.151  0.005 -0.024
 H          0.028  0.019 -0.436    0.005 -0.440 -0.039    0.162  0.026 -0.102
 C         -0.140  0.004 -0.120    0.000  0.264  0.024   -0.004 -0.012  0.043
 Cl        -0.027 -0.011  0.121    0.001 -0.016 -0.001    0.069  0.005 -0.045
 C         -0.123  0.022 -0.001    0.000 -0.076 -0.005   -0.070 -0.017  0.217
 H         -0.293  0.055  0.074    0.003 -0.398 -0.035   -0.095 -0.007  0.227
 TransDip   0.083  0.004 -0.020   -0.002 -0.104 -0.010   -0.141  0.001  0.013

 Mode:                22                     23                     24
 Frequency:       536.64                 556.73                 602.20
 Force Cnst:      0.8696                 1.5439                 0.8232
 Red. Mass:       5.1250                 8.4542                 3.8526
 IR Active:          YES                    YES                    YES
 IR Intens:        0.105                 15.643                 23.924
 Raman Active:       YES                    YES                    YES
               X      Y      Z        X      Y      Z        X      Y      Z
 C          0.000 -0.002  0.004    0.056 -0.012  0.123   -0.023 -0.012  0.145
 C         -0.067 -0.037  0.404    0.098  0.037 -0.106   -0.002 -0.001  0.025
 Cl         0.004  0.004 -0.029   -0.019  0.015  0.009   -0.001 -0.001  0.007
 C          0.019  0.009 -0.132    0.095  0.035 -0.052    0.026  0.014 -0.149
 H          0.082  0.044 -0.536    0.172  0.025 -0.240    0.096  0.050 -0.580
 C          0.002  0.001 -0.009   -0.014 -0.025  0.289   -0.052 -0.029  0.341
 Cl        -0.001 -0.000  0.000   -0.054  0.002 -0.026    0.001  0.001 -0.013
 C         -0.017 -0.014  0.134    0.097 -0.027 -0.056    0.024  0.013 -0.143
 H         -0.080 -0.049  0.567    0.176  0.016 -0.248    0.092  0.051 -0.581
 C          0.067  0.031 -0.398    0.100 -0.020 -0.108   -0.001 -0.001  0.014
 Cl        -0.004 -0.001  0.027   -0.019 -0.016  0.006   -0.002 -0.001  0.007
 C         -0.000  0.007  0.001   -0.025 -0.013  0.153    0.011  0.006 -0.099
 C         -0.002  0.009  0.001   -0.086 -0.006  0.115   -0.017  0.008 -0.095
 Cl         0.001 -0.002 -0.001    0.133  0.013 -0.154   -0.033 -0.005  0.053
 C         -0.003  0.004  0.002   -0.174 -0.021  0.225   -0.015  0.009 -0.090
 H         -0.004 -0.001  0.002   -0.183 -0.028  0.227   -0.068  0.008 -0.069
 C         -0.002 -0.008  0.001   -0.275 -0.016  0.160    0.076 -0.000 -0.016
 H         -0.003 -0.026  0.001   -0.283 -0.027  0.209    0.070 -0.009  0.035
 C         -0.000  0.010  0.002   -0.122 -0.000  0.043    0.071  0.004 -0.004
 Cl         0.001  0.000 -0.001    0.099  0.012 -0.139   -0.036 -0.003  0.036
 C         -0.000 -0.007 -0.001   -0.132 -0.010  0.091    0.076  0.006 -0.081
 H         -0.001 -0.041 -0.004   -0.262 -0.021  0.145    0.168  0.009 -0.120
 TransDip  -0.001 -0.010  0.002   -0.056 -0.011  0.113    0.073  0.012 -0.138

 Mode:                25                     26                     27
 Frequency:       624.21                 685.53                 751.32
 Force Cnst:      1.1609                 2.0265                 2.1732
 Red. Mass:       5.0569                 7.3190                 6.5341
 IR Active:          YES                    YES                    YES
 IR Intens:        0.084                  1.723                  2.019
 Raman Active:       YES                    YES                    YES
               X      Y      Z        X      Y      Z        X      Y      Z
 C          0.000  0.098  0.007    0.023 -0.000 -0.011   -0.103 -0.044  0.488
 C          0.118  0.090  0.024   -0.083  0.008  0.002    0.064  0.008 -0.279
 Cl        -0.005 -0.022 -0.003    0.017 -0.016  0.002   -0.007  0.005  0.008
 C          0.138  0.031  0.027   -0.106 -0.004 -0.030    0.015 -0.017  0.108
 H          0.239 -0.028  0.045   -0.123  0.010 -0.068   -0.043 -0.042  0.445
 C         -0.000 -0.048 -0.008   -0.090  0.001  0.003    0.052  0.007 -0.091
 Cl         0.001  0.019  0.002    0.054 -0.001  0.008   -0.015  0.001 -0.005
 C         -0.141  0.037 -0.018   -0.106  0.011 -0.029    0.011 -0.001  0.104
 H         -0.245 -0.019 -0.041   -0.121  0.005 -0.069   -0.049 -0.035  0.464
 C         -0.119  0.094 -0.008   -0.083 -0.011 -0.000    0.060  0.036 -0.272
 Cl         0.005 -0.022 -0.001    0.017  0.015  0.004   -0.006 -0.005  0.007
 C         -0.000 -0.286 -0.024    0.189  0.016 -0.159   -0.044  0.003 -0.073
 C          0.001 -0.037 -0.002    0.206 -0.002  0.006    0.010  0.015 -0.131
 Cl         0.000 -0.003 -0.001   -0.019 -0.004  0.049   -0.020 -0.003  0.033
 C          0.001  0.143  0.014    0.169 -0.036  0.406   -0.009 -0.000 -0.023
 H          0.002  0.189  0.018    0.208 -0.030  0.395   -0.153 -0.004  0.034
 C          0.000 -0.177 -0.016   -0.160 -0.013  0.128    0.082 -0.004  0.057
 H          0.003 -0.667 -0.061   -0.124  0.013 -0.136    0.081 -0.002  0.075
 C         -0.002  0.340  0.030   -0.102 -0.001  0.004    0.010 -0.005  0.051
 Cl         0.001 -0.015 -0.002   -0.003  0.003 -0.031    0.000  0.001 -0.008
 C         -0.001 -0.103 -0.008   -0.035  0.035 -0.387   -0.008  0.010 -0.112
 H         -0.002 -0.171 -0.014    0.008  0.036 -0.409    0.124  0.025 -0.168
 TransDip  -0.000 -0.009  0.000   -0.031  0.002 -0.029    0.037 -0.003  0.026

 Mode:                28                     29                     30
 Frequency:       762.45                 783.05                 799.89
 Force Cnst:      1.2607                 3.6166                 3.8767
 Red. Mass:       3.6806                10.0108                10.2839
 IR Active:          YES                    YES                    YES
 IR Intens:        0.030                  9.282                 73.174
 Raman Active:       YES                    YES                    YES
               X      Y      Z        X      Y      Z        X      Y      Z
 C         -0.001  0.015  0.005   -0.169  0.032 -0.190    0.006  0.349  0.042
 C         -0.049 -0.006 -0.017    0.069 -0.137  0.075   -0.230  0.401 -0.007
 Cl         0.004 -0.006  0.001   -0.032  0.035 -0.005    0.057 -0.124 -0.001
 C         -0.070 -0.027 -0.013    0.147 -0.139 -0.016   -0.262 -0.124 -0.048
 H         -0.109 -0.009  0.004    0.053 -0.069 -0.094   -0.114 -0.212 -0.033
 C          0.001  0.014  0.001    0.312 -0.010  0.070   -0.011 -0.039 -0.008
 Cl        -0.000 -0.006 -0.001   -0.106  0.001 -0.016    0.004 -0.018 -0.001
 C          0.070 -0.028  0.010    0.169  0.126  0.012    0.243 -0.139  0.029
 H          0.107 -0.009  0.001    0.058  0.063 -0.091    0.087 -0.225  0.004
 C          0.050 -0.007  0.011    0.092  0.157  0.102    0.228  0.393  0.062
 Cl        -0.004 -0.006 -0.002   -0.037 -0.044 -0.012   -0.054 -0.118 -0.019
 C          0.000  0.319  0.029   -0.271  0.004 -0.098    0.014 -0.106 -0.006
 C          0.000 -0.263 -0.023    0.104  0.020 -0.185   -0.004  0.051  0.014
 Cl        -0.000  0.008  0.001   -0.035 -0.004  0.044    0.001 -0.002 -0.002
 C         -0.001  0.101  0.008    0.176 -0.012  0.104   -0.007  0.004 -0.002
 H         -0.004  0.477  0.042   -0.116 -0.009  0.229    0.010 -0.190 -0.026
 C          0.001 -0.126 -0.012    0.247 -0.011  0.119   -0.013  0.035 -0.002
 H          0.001 -0.165 -0.014    0.291  0.031 -0.194   -0.015 -0.094  0.001
 C          0.000  0.144  0.012   -0.204 -0.019  0.226    0.011 -0.013 -0.013
 Cl        -0.000 -0.000  0.000    0.059  0.006 -0.065   -0.003 -0.001  0.003
 C          0.001 -0.075 -0.007   -0.254  0.003 -0.040    0.013 -0.007 -0.001
 H          0.001 -0.688 -0.062   -0.052  0.016 -0.125    0.003  0.260  0.027
 TransDip  -0.000  0.006  0.001    0.088  0.010  0.042    0.000  0.273  0.022

 Mode:                31                     32                     33
 Frequency:       826.53                 850.13                 870.87
 Force Cnst:      0.5592                 3.5213                 0.6495
 Red. Mass:       1.3892                 8.2694                 1.4535
 IR Active:          YES                    YES                    YES
 IR Intens:       33.277                 82.105                 24.957
 Raman Active:       YES                    YES                    YES
               X      Y      Z        X      Y      Z        X      Y      Z
 C          0.001  0.006  0.000   -0.098 -0.007  0.036   -0.000  0.000  0.005
 C         -0.003  0.011  0.001   -0.005 -0.195 -0.034   -0.004 -0.002  0.026
 Cl         0.001 -0.003 -0.000   -0.028  0.039 -0.001    0.000  0.000 -0.002
 C         -0.003  0.001 -0.000   -0.016 -0.301 -0.024    0.012  0.006 -0.082
 H          0.005 -0.003 -0.001   -0.285 -0.151 -0.037   -0.074 -0.040  0.461
 C         -0.003 -0.002 -0.001    0.361 -0.006  0.051   -0.012 -0.007  0.080
 Cl         0.001 -0.000  0.000   -0.078  0.002 -0.012    0.001  0.001 -0.006
 C          0.002 -0.003 -0.000   -0.020  0.304  0.031    0.023  0.014 -0.151
 H         -0.003 -0.006  0.001   -0.290  0.160 -0.028   -0.130 -0.072  0.847
 C          0.002  0.008  0.001   -0.006  0.191 -0.002   -0.008 -0.004  0.050
 Cl        -0.001 -0.002 -0.000   -0.027 -0.036 -0.007    0.001  0.000 -0.004
 C          0.000 -0.021 -0.001    0.142 -0.004  0.031    0.001  0.001  0.001
 C         -0.001  0.079  0.007   -0.001 -0.011  0.151   -0.000 -0.000 -0.001
 Cl         0.000 -0.005 -0.001    0.017  0.002 -0.024   -0.000 -0.000 -0.000
 C         -0.000 -0.111 -0.011   -0.026 -0.008  0.054   -0.001  0.000 -0.001
 H         -0.007  0.676  0.062    0.275  0.025 -0.066   -0.002  0.001 -0.001
 C          0.000 -0.105 -0.010   -0.213  0.003 -0.078   -0.001 -0.000  0.000
 H         -0.004  0.707  0.062   -0.235  0.016  0.080   -0.001 -0.002  0.004
 C         -0.000  0.063  0.005    0.173  0.019 -0.193    0.002  0.001 -0.001
 Cl         0.000 -0.005 -0.000   -0.042 -0.004  0.043   -0.000 -0.000  0.000
 C         -0.000 -0.001  0.001    0.203  0.001 -0.018    0.002 -0.001 -0.002
 H         -0.001  0.026  0.003    0.114  0.008  0.017    0.001  0.002 -0.002
 TransDip  -0.005  0.184  0.016    0.290 -0.000 -0.016   -0.018 -0.013  0.159

 Mode:                34                     35                     36
 Frequency:       885.13                 904.00                 968.17
 Force Cnst:      0.6290                 0.7262                 0.7495
 Red. Mass:       1.3627                 1.5082                 1.3570
 IR Active:          YES                    YES                    YES
 IR Intens:        2.207                  3.756                  0.012
 Raman Active:       YES                    YES                    YES
               X      Y      Z        X      Y      Z        X      Y      Z
 C          0.000  0.000  0.002   -0.000  0.002 -0.001    0.000  0.002 -0.000
 C         -0.008 -0.003  0.047   -0.002 -0.021 -0.001   -0.000 -0.003  0.000
 Cl         0.001  0.000 -0.004   -0.001  0.003  0.000   -0.000  0.000 -0.000
 C          0.023  0.013 -0.145   -0.008 -0.003 -0.003   -0.001 -0.001 -0.001
 H         -0.133 -0.071  0.845   -0.032  0.009  0.002   -0.005  0.001  0.001
 C         -0.004 -0.002  0.020   -0.000  0.007  0.001    0.000  0.001  0.000
 Cl         0.000  0.000 -0.002    0.000 -0.001 -0.000   -0.000 -0.000 -0.000
 C         -0.013 -0.008  0.082    0.008 -0.004  0.002    0.001 -0.001  0.001
 H          0.071  0.039 -0.473    0.034  0.009 -0.001    0.005  0.001 -0.001
 C          0.004  0.002 -0.028    0.002 -0.022 -0.002    0.000 -0.003 -0.000
 Cl        -0.000 -0.000  0.002    0.001  0.003  0.000    0.000  0.000  0.000
 C          0.000 -0.002 -0.000   -0.000  0.080  0.007    0.000  0.009  0.001
 C         -0.000  0.002 -0.000    0.000 -0.015 -0.001    0.000  0.022  0.002
 Cl        -0.000 -0.000  0.000   -0.000  0.000  0.000   -0.000 -0.002 -0.000
 C         -0.000 -0.001 -0.001   -0.000  0.025  0.002    0.001 -0.123 -0.011
 H         -0.001 -0.002 -0.000   -0.000 -0.070 -0.006   -0.007  0.693  0.064
 C          0.000  0.000  0.000    0.001 -0.017 -0.001   -0.001  0.123  0.011
 H          0.000  0.004  0.002    0.001  0.028  0.003    0.003 -0.686 -0.061
 C          0.000 -0.001 -0.000   -0.000  0.066  0.006    0.000 -0.017 -0.002
 Cl        -0.000  0.000  0.000    0.000 -0.004 -0.000   -0.000  0.002  0.000
 C          0.000  0.002 -0.000   -0.000 -0.179 -0.016    0.000 -0.018 -0.001
 H          0.000 -0.003 -0.001   -0.005  0.969  0.088   -0.001  0.100  0.010
 TransDip  -0.007 -0.004  0.047   -0.002  0.062  0.006   -0.000  0.004 -0.001

 Mode:                37                     38                     39
 Frequency:      1027.50                1075.04                1111.31
 Force Cnst:      4.2359                 3.6922                 1.5802
 Red. Mass:       6.8098                 5.4223                 2.1716
 IR Active:          YES                    YES                    YES
 IR Intens:       39.894                 16.063                 54.256
 Raman Active:       YES                    YES                    YES
               X      Y      Z        X      Y      Z        X      Y      Z
 C          0.254 -0.001  0.020   -0.149  0.001 -0.030    0.008 -0.002  0.011
 C         -0.029  0.102  0.007    0.021 -0.140 -0.007    0.007 -0.031 -0.003
 Cl         0.002 -0.006 -0.000   -0.003  0.011  0.000   -0.001  0.003  0.000
 C         -0.114 -0.215 -0.035    0.056  0.176  0.024   -0.007  0.026  0.001
 H         -0.056 -0.259 -0.036   -0.228  0.353 -0.006   -0.129  0.100 -0.009
 C          0.062 -0.001  0.009    0.003  0.000  0.001    0.012 -0.000  0.002
 Cl        -0.001  0.000 -0.000   -0.003  0.000 -0.001   -0.001  0.000 -0.000
 C         -0.111  0.218  0.002    0.053 -0.176 -0.007   -0.007 -0.026 -0.004
 H         -0.047  0.264  0.008   -0.248 -0.352 -0.065   -0.136 -0.098 -0.026
 C         -0.031 -0.101 -0.010    0.024  0.139  0.017    0.008  0.031  0.003
 Cl         0.001  0.006  0.000   -0.003 -0.011 -0.002   -0.001 -0.003 -0.000
 C          0.219 -0.007  0.082   -0.018 -0.005  0.047    0.030  0.002 -0.023
 C         -0.116 -0.014  0.164   -0.181 -0.029  0.323   -0.014 -0.006  0.063
 Cl         0.011  0.001 -0.016    0.026  0.003 -0.037    0.000  0.000 -0.003
 C         -0.121  0.016 -0.184   -0.011 -0.001  0.006    0.015  0.009 -0.106
 H         -0.302  0.009 -0.112    0.222  0.012 -0.071    0.478  0.035 -0.301
 C          0.246 -0.006  0.083    0.193 -0.002  0.040   -0.100  0.002 -0.029
 H          0.235 -0.017  0.196    0.179 -0.024  0.264   -0.092  0.018 -0.218
 C         -0.136 -0.014  0.151    0.078  0.006 -0.073   -0.127 -0.020  0.223
 Cl         0.014  0.001 -0.016   -0.014 -0.001  0.015    0.015  0.002 -0.023
 C         -0.157  0.017 -0.189   -0.062  0.023 -0.257    0.074 -0.001  0.004
 H         -0.346  0.010 -0.112   -0.079  0.023 -0.272    0.644  0.024 -0.219
 TransDip  -0.053 -0.018  0.194   -0.023 -0.011  0.126   -0.110 -0.018  0.208

 Mode:                40                     41                     42
 Frequency:      1120.75                1144.82                1160.51
 Force Cnst:      1.3742                 4.2992                 1.1277
 Red. Mass:       1.8569                 5.5674                 1.4212
 IR Active:          YES                    YES                    YES
 IR Intens:       17.319                 16.505                  7.463
 Raman Active:       YES                    YES                    YES
               X      Y      Z        X      Y      Z        X      Y      Z
 C         -0.083  0.004 -0.006   -0.008  0.001  0.005   -0.027  0.003 -0.019
 C         -0.025  0.090  0.003   -0.153  0.277 -0.002   -0.022  0.033  0.001
 Cl         0.002 -0.009 -0.000    0.018 -0.029  0.001    0.002 -0.004 -0.000
 C          0.042 -0.068  0.000    0.001  0.102  0.009    0.011  0.007  0.003
 H          0.479 -0.329  0.051   -0.353  0.342 -0.027    0.049 -0.011  0.004
 C         -0.048  0.000 -0.007    0.405 -0.006  0.062    0.032 -0.001  0.005
 Cl         0.004 -0.000  0.001   -0.043  0.001 -0.007   -0.004  0.000 -0.001
 C          0.044  0.064  0.013    0.003 -0.102 -0.009    0.012 -0.008  0.002
 H          0.505  0.322  0.105   -0.361 -0.335 -0.082    0.053  0.011  0.006
 C         -0.028 -0.088 -0.013   -0.155 -0.270 -0.049   -0.023 -0.033 -0.004
 Cl         0.002  0.009  0.001    0.017  0.028  0.005    0.002  0.004  0.001
 C         -0.102  0.001 -0.021   -0.053  0.002 -0.022   -0.020 -0.002  0.025
 C         -0.084 -0.009  0.102   -0.052 -0.002  0.021    0.092  0.003 -0.030
 Cl         0.009  0.001 -0.012    0.004  0.000 -0.004   -0.007 -0.000  0.005
 C          0.041 -0.004  0.045    0.018 -0.005  0.061    0.030  0.008 -0.087
 H          0.301  0.008 -0.051   -0.022 -0.008  0.083    0.395  0.027 -0.244
 C          0.014  0.002 -0.020    0.019  0.003 -0.030   -0.056 -0.007  0.076
 H          0.028  0.009 -0.103    0.054  0.024 -0.273   -0.159 -0.074  0.835
 C          0.029  0.001 -0.014    0.016  0.003 -0.027    0.023  0.000 -0.002
 Cl        -0.003 -0.000  0.003   -0.001 -0.000  0.003   -0.001  0.000 -0.001
 C          0.024  0.004 -0.045    0.018 -0.001  0.012   -0.047  0.003 -0.031
 H          0.288  0.014 -0.160    0.126  0.003 -0.033   -0.114  0.000 -0.009
 TransDip  -0.127 -0.003  0.040    0.129 -0.002  0.015    0.081  0.004 -0.034

 Mode:                43                     44                     45
 Frequency:      1209.70                1263.00                1280.22
 Force Cnst:      1.3411                 2.3409                 1.8188
 Red. Mass:       1.5555                 2.4907                 1.8835
 IR Active:          YES                    YES                    YES
 IR Intens:       16.876                  0.454                  6.649
 Raman Active:       YES                    YES                    YES
               X      Y      Z        X      Y      Z        X      Y      Z
 C          0.000 -0.126 -0.011    0.155 -0.005  0.038    0.057 -0.013 -0.014
 C         -0.107  0.037 -0.014    0.077  0.012  0.011    0.036  0.014  0.010
 Cl         0.005 -0.004  0.001   -0.002  0.003  0.000   -0.001  0.001 -0.000
 C          0.040  0.040  0.010   -0.055 -0.045 -0.013   -0.026 -0.012 -0.004
 H          0.625 -0.299  0.073   -0.313  0.099 -0.039   -0.114  0.038 -0.017
 C         -0.002  0.021  0.002   -0.037 -0.001 -0.006   -0.014 -0.011 -0.004
 Cl         0.000  0.001  0.000    0.005 -0.000  0.001    0.002 -0.000  0.000
 C         -0.039  0.045 -0.002   -0.051  0.047 -0.004   -0.010  0.022  0.001
 H         -0.616 -0.267 -0.117   -0.305 -0.085 -0.053   -0.106 -0.027 -0.021
 C          0.107  0.028  0.019    0.073 -0.014  0.009    0.020 -0.001  0.006
 Cl        -0.005 -0.003 -0.001   -0.002 -0.002 -0.000   -0.001 -0.001 -0.000
 C         -0.002  0.030  0.003   -0.123  0.006 -0.063   -0.088 -0.014  0.169
 C         -0.001 -0.004 -0.001   -0.190  0.006 -0.073   -0.009  0.003 -0.035
 Cl         0.000  0.000 -0.000    0.006  0.000 -0.002   -0.002  0.000 -0.001
 C          0.001 -0.001  0.001    0.097 -0.008  0.083    0.074  0.002 -0.018
 H          0.005  0.004 -0.000    0.757  0.022 -0.170   -0.420 -0.021  0.184
 C          0.000  0.000  0.000    0.033 -0.004  0.051    0.003 -0.004  0.042
 H         -0.000 -0.002  0.003    0.045 -0.003  0.030   -0.022 -0.023  0.253
 C          0.001 -0.000 -0.001   -0.002  0.006 -0.065   -0.084  0.011 -0.124
 Cl        -0.000 -0.000  0.000   -0.001 -0.000  0.003   -0.002 -0.000  0.004
 C         -0.000 -0.007 -0.001    0.007 -0.003  0.037    0.048  0.003 -0.042
 H          0.003  0.030  0.001   -0.183 -0.011  0.114    0.717  0.034 -0.321
 TransDip  -0.002  0.131  0.010    0.022 -0.001  0.001    0.061  0.010 -0.055

 Mode:                46                     47                     48
 Frequency:      1284.43                1306.86                1396.86
 Force Cnst:     11.1643                 4.0548                 3.5668
 Red. Mass:      11.4858                 4.0295                 3.1026
 IR Active:          YES                    YES                    YES
 IR Intens:        5.827                  3.737                 55.946
 Raman Active:       YES                    YES                    YES
               X      Y      Z        X      Y      Z        X      Y      Z
 C          0.013  0.523  0.044   -0.105 -0.002 -0.022   -0.004  0.109  0.008
 C         -0.270 -0.257 -0.066   -0.069 -0.026 -0.011    0.168 -0.079  0.020
 Cl        -0.006  0.004 -0.000    0.002 -0.001  0.000   -0.005  0.006 -0.000
 C          0.265 -0.194  0.026    0.034  0.043  0.010   -0.186 -0.027 -0.031
 H          0.051 -0.075 -0.001    0.256 -0.080  0.031    0.452 -0.430  0.035
 C         -0.001  0.400  0.034    0.038 -0.004  0.005   -0.004  0.185  0.015
 Cl         0.000  0.001  0.000   -0.004  0.000 -0.001    0.000 -0.007 -0.001
 C         -0.273 -0.180 -0.058    0.035 -0.042  0.003    0.191 -0.027  0.027
 H         -0.086 -0.083 -0.022    0.256  0.072  0.043   -0.478 -0.422 -0.109
 C          0.276 -0.267  0.023   -0.071  0.032 -0.006   -0.163 -0.079 -0.033
 Cl         0.005  0.003  0.001    0.001  0.001  0.000    0.005  0.005  0.001
 C         -0.014 -0.055  0.025    0.139 -0.016  0.175   -0.003 -0.028  0.001
 C         -0.008  0.010 -0.009   -0.172  0.014 -0.154    0.003  0.003  0.001
 Cl        -0.000 -0.000 -0.000   -0.001 -0.000  0.003   -0.000 -0.000 -0.000
 C          0.017  0.003 -0.003    0.129  0.007 -0.078   -0.000  0.001 -0.003
 H         -0.055 -0.012  0.026    0.127  0.007 -0.080   -0.004 -0.003 -0.002
 C          0.001 -0.002  0.011   -0.020 -0.017  0.193   -0.003 -0.001  0.003
 H         -0.002 -0.003  0.038    0.050  0.032 -0.365   -0.001  0.001 -0.017
 C         -0.018  0.005 -0.022   -0.163  0.003 -0.035    0.004  0.001  0.003
 Cl        -0.000 -0.000  0.001    0.001  0.000 -0.005   -0.000 -0.000 -0.000
 C          0.012  0.014 -0.006    0.218  0.007 -0.067    0.001  0.004 -0.004
 H          0.109 -0.063 -0.053   -0.587 -0.026  0.274   -0.011 -0.021 -0.001
 TransDip   0.004 -0.077 -0.010   -0.051 -0.002  0.036   -0.008 -0.238 -0.023

 Mode:                49                     50                     51
 Frequency:      1407.56                1464.58                1501.15
 Force Cnst:      3.8078                 3.7872                 4.0997
 Red. Mass:       3.2621                 2.9967                 3.0878
 IR Active:          YES                    YES                    YES
 IR Intens:       18.186                122.748                 29.167
 Raman Active:       YES                    YES                    YES
               X      Y      Z        X      Y      Z        X      Y      Z
 C         -0.007 -0.000 -0.026    0.195 -0.001  0.016    0.144 -0.003  0.035
 C          0.058  0.058  0.016   -0.086 -0.119 -0.022   -0.018 -0.056 -0.009
 Cl        -0.001 -0.002 -0.001    0.002  0.005  0.001    0.001  0.002  0.000
 C          0.009 -0.043 -0.001   -0.079  0.093 -0.004   -0.066  0.049 -0.007
 H         -0.238  0.097 -0.031    0.437 -0.203  0.050    0.211 -0.112  0.025
 C         -0.049 -0.004 -0.008    0.126  0.001  0.019    0.072 -0.000  0.011
 Cl         0.003  0.000  0.000   -0.005 -0.000 -0.001   -0.002  0.000 -0.000
 C         -0.002  0.044  0.005   -0.075 -0.091 -0.019   -0.065 -0.047 -0.015
 H         -0.210 -0.064 -0.040    0.424  0.175  0.079    0.207  0.100  0.042
 C          0.067 -0.056  0.008   -0.090  0.121 -0.002   -0.020  0.056  0.000
 Cl        -0.001  0.002 -0.000    0.002 -0.004 -0.000    0.001 -0.002  0.000
 C         -0.168 -0.014  0.160   -0.043 -0.008  0.090   -0.170  0.009 -0.104
 C          0.106  0.000 -0.001    0.024  0.007 -0.081   -0.037 -0.012  0.129
 Cl        -0.005  0.000 -0.001   -0.001 -0.000  0.002    0.001  0.000 -0.005
 C         -0.023  0.009 -0.101   -0.097 -0.003  0.030    0.206  0.008 -0.077
 H         -0.025  0.011 -0.123    0.353  0.017 -0.158   -0.575 -0.026  0.245
 C         -0.111 -0.011  0.114    0.018 -0.004  0.048   -0.097  0.004 -0.054
 H         -0.013  0.066 -0.744    0.073  0.028 -0.317   -0.157 -0.023  0.249
 C          0.217 -0.007  0.089    0.097  0.003 -0.033    0.014 -0.009  0.100
 Cl        -0.008  0.000 -0.001   -0.003 -0.000  0.003    0.000  0.000 -0.004
 C          0.003  0.015 -0.162   -0.106  0.001 -0.012    0.100  0.004 -0.045
 H         -0.318  0.004 -0.058    0.278  0.018 -0.182   -0.435 -0.017  0.173
 TransDip  -0.032  0.019 -0.132    0.340  0.006 -0.102   -0.032 -0.017  0.169

 Mode:                52                     53                     54
 Frequency:      1574.61                1594.23                1610.92
 Force Cnst:     13.5191                 9.8168                11.5724
 Red. Mass:       9.2544                 6.5557                 7.5688
 IR Active:          YES                    YES                    YES
 IR Intens:       76.956                  9.213                 79.566
 Raman Active:       YES                    YES                    YES
               X      Y      Z        X      Y      Z        X      Y      Z
 C         -0.003 -0.373 -0.033    0.000 -0.002  0.021    0.232 -0.006  0.037
 C          0.115  0.231  0.038    0.010 -0.001 -0.001   -0.314 -0.070 -0.056
 Cl        -0.004  0.000 -0.001   -0.000  0.000  0.000    0.003  0.002  0.001
 C          0.121 -0.300 -0.007   -0.012  0.005 -0.003    0.329 -0.111  0.042
 H         -0.343 -0.056 -0.058    0.017 -0.013  0.003   -0.318  0.282 -0.027
 C          0.003  0.511  0.045    0.007  0.000  0.002   -0.180  0.004 -0.028
 Cl        -0.000 -0.006 -0.001    0.000  0.000  0.000   -0.000  0.000 -0.000
 C         -0.127 -0.297 -0.045   -0.013 -0.005 -0.004    0.328  0.097  0.059
 H          0.343 -0.066  0.047    0.017  0.012  0.005   -0.310 -0.266 -0.070
 C         -0.110  0.233  0.003    0.010  0.001 -0.001   -0.314  0.084 -0.042
 Cl         0.004  0.000  0.001   -0.000 -0.000  0.000    0.003 -0.003  0.000
 C          0.001  0.029  0.003    0.010  0.027 -0.299    0.007  0.002 -0.016
 C         -0.000 -0.004 -0.001    0.119 -0.019  0.214   -0.086  0.001 -0.017
 Cl         0.000  0.000  0.000   -0.004  0.000 -0.001    0.000 -0.000  0.001
 C         -0.000 -0.002  0.000    0.046  0.019 -0.210    0.120  0.004 -0.035
 H          0.000  0.003  0.000   -0.154  0.013 -0.154   -0.137 -0.008  0.072
 C          0.000  0.001 -0.000   -0.037 -0.039  0.436   -0.060 -0.002  0.017
 H          0.000  0.002  0.001    0.105  0.052 -0.596   -0.059  0.003 -0.038
 C         -0.000 -0.002  0.000   -0.076  0.024 -0.269    0.100 -0.002  0.024
 Cl         0.000 -0.000 -0.000    0.001 -0.000  0.002   -0.001  0.000 -0.001
 C          0.000 -0.005 -0.000   -0.080 -0.016  0.168   -0.115 -0.003  0.024
 H         -0.002  0.029  0.004    0.276 -0.002  0.033    0.121  0.008 -0.078
 TransDip   0.002  0.280  0.025    0.071  0.006 -0.066   -0.281  0.007 -0.050

 Mode:                55                     56                     57
 Frequency:      1625.53                3198.70                3204.83
 Force Cnst:     11.1966                 6.5658                 6.6093
 Red. Mass:       7.1919                 1.0892                 1.0922
 IR Active:          YES                    YES                    YES
 IR Intens:       25.378                  0.241                  0.072
 Raman Active:       YES                    YES                    YES
               X      Y      Z        X      Y      Z        X      Y      Z
 C          0.136 -0.003  0.021    0.000  0.000 -0.000    0.000 -0.000 -0.000
 C         -0.086 -0.023 -0.016   -0.000  0.000  0.000    0.000 -0.000  0.000
 Cl         0.001  0.001  0.000   -0.000 -0.000 -0.000   -0.000  0.000  0.000
 C          0.076 -0.026  0.010    0.000  0.000  0.000    0.000  0.000  0.000
 H         -0.071  0.064 -0.006   -0.000 -0.000 -0.000   -0.000 -0.001 -0.000
 C         -0.038  0.001 -0.006    0.000 -0.000 -0.000    0.000 -0.000 -0.000
 Cl        -0.001  0.000 -0.000   -0.000 -0.000 -0.000   -0.000  0.000  0.000
 C          0.076  0.023  0.014    0.000 -0.000 -0.000   -0.000 -0.000 -0.000
 H         -0.069 -0.061 -0.016   -0.000  0.000 -0.000   -0.000  0.000  0.000
 C         -0.087  0.027 -0.011   -0.000 -0.000  0.000    0.000  0.000  0.000
 Cl         0.001 -0.001  0.000   -0.000  0.000 -0.000   -0.000 -0.000 -0.000
 C         -0.273  0.002 -0.019   -0.000 -0.000  0.001   -0.002 -0.000  0.002
 C          0.281 -0.009  0.105    0.002  0.000 -0.000    0.000 -0.000  0.001
 Cl        -0.002  0.000 -0.003   -0.000 -0.000  0.000    0.000  0.000 -0.000
 C         -0.317 -0.008  0.075   -0.026  0.005 -0.058    0.001 -0.000  0.001
 H          0.325  0.021 -0.197    0.281 -0.060  0.681   -0.005  0.001 -0.011
 C          0.153  0.002 -0.015    0.056 -0.001  0.010   -0.009  0.000 -0.001
 H          0.162 -0.005  0.065   -0.658  0.004 -0.087    0.103 -0.001  0.013
 C         -0.276  0.006 -0.080    0.000  0.000 -0.002    0.004  0.000 -0.000
 Cl         0.002 -0.000  0.002   -0.000 -0.000  0.000   -0.000 -0.000  0.000
 C          0.358  0.008 -0.081   -0.003  0.001 -0.006   -0.034  0.007 -0.080
 H         -0.425 -0.024  0.251    0.030 -0.006  0.072    0.378 -0.082  0.912
 TransDip  -0.161  0.001  0.000    0.008  0.001 -0.014   -0.008 -0.000  0.002

 Mode:                58                     59                     60
 Frequency:      3212.15                3224.45                3225.37
 Force Cnst:      6.6623                 6.6936                 6.6988
 Red. Mass:       1.0959                 1.0927                 1.0929
 IR Active:          YES                    YES                    YES
 IR Intens:        0.366                  2.394                  1.751
 Raman Active:       YES                    YES                    YES
               X      Y      Z        X      Y      Z        X      Y      Z
 C         -0.000  0.000 -0.000    0.000  0.001  0.000   -0.000  0.000 -0.000
 C         -0.000  0.000  0.000    0.004 -0.001  0.000   -0.001  0.000 -0.000
 Cl         0.000 -0.000  0.000   -0.000  0.000 -0.000    0.000 -0.000 -0.000
 C         -0.000 -0.000 -0.000   -0.043 -0.074 -0.013    0.007  0.012  0.002
 H          0.000  0.000  0.000    0.484  0.843  0.148   -0.078 -0.136 -0.024
 C          0.000  0.000 -0.000   -0.002  0.003 -0.000    0.003  0.002  0.001
 Cl        -0.000 -0.000  0.000    0.000 -0.000  0.000   -0.000 -0.000 -0.000
 C         -0.000  0.000  0.000    0.007 -0.012  0.000    0.042 -0.076 -0.000
 H          0.000 -0.000  0.000   -0.077  0.139  0.000   -0.477  0.860  0.001
 C         -0.000 -0.000 -0.000   -0.001  0.000 -0.000   -0.004 -0.001 -0.001
 Cl         0.000  0.000 -0.000    0.000  0.000  0.000    0.000  0.000  0.000
 C          0.000 -0.000  0.000   -0.000 -0.000  0.000    0.000 -0.000 -0.000
 C          0.003  0.000 -0.000   -0.000  0.000  0.000    0.000  0.000 -0.000
 Cl        -0.000 -0.000  0.000   -0.000 -0.000 -0.000    0.000 -0.000  0.000
 C         -0.021  0.005 -0.056   -0.000 -0.000 -0.000    0.000 -0.000  0.000
 H          0.250 -0.054  0.616    0.000 -0.000  0.000   -0.000  0.000 -0.000
 C         -0.066  0.000 -0.007    0.000 -0.000  0.000   -0.000 -0.000 -0.000
 H          0.730 -0.004  0.092   -0.000 -0.000 -0.000    0.000 -0.000  0.000
 C          0.000 -0.000  0.003   -0.000  0.000  0.000    0.000 -0.000 -0.000
 Cl         0.000  0.000 -0.000   -0.000 -0.000  0.000    0.000 -0.000  0.000
 C          0.003 -0.000  0.005   -0.000  0.000 -0.000    0.000 -0.000  0.000
 H         -0.026  0.006 -0.063    0.000 -0.000  0.001   -0.000  0.000 -0.000
 TransDip  -0.017  0.001 -0.009    0.018  0.046  0.006   -0.025  0.034 -0.000

 STANDARD THERMODYNAMIC QUANTITIES AT   298.15 K  AND     1.00 ATM

   This Molecule has  0 Imaginary Frequencies
   Zero point vibrational energy:       82.988 kcal/mol

   Atom    1 Element C  Has Mass   12.00000
   Atom    2 Element C  Has Mass   12.00000
   Atom    3 Element Cl Has Mass   34.96885
   Atom    4 Element C  Has Mass   12.00000
   Atom    5 Element H  Has Mass    1.00783
   Atom    6 Element C  Has Mass   12.00000
   Atom    7 Element Cl Has Mass   34.96885
   Atom    8 Element C  Has Mass   12.00000
   Atom    9 Element H  Has Mass    1.00783
   Atom   10 Element C  Has Mass   12.00000
   Atom   11 Element Cl Has Mass   34.96885
   Atom   12 Element C  Has Mass   12.00000
   Atom   13 Element C  Has Mass   12.00000
   Atom   14 Element Cl Has Mass   34.96885
   Atom   15 Element C  Has Mass   12.00000
   Atom   16 Element H  Has Mass    1.00783
   Atom   17 Element C  Has Mass   12.00000
   Atom   18 Element H  Has Mass    1.00783
   Atom   19 Element C  Has Mass   12.00000
   Atom   20 Element Cl Has Mass   34.96885
   Atom   21 Element C  Has Mass   12.00000
   Atom   22 Element H  Has Mass    1.00783
   Molecular Mass:   323.883400 amu
   Principal axes and moments of inertia in amu*Bohr^2:
                             1           2           3
    Eigenvalues --     4160.15427 10578.90419 10711.04690
          X               0.99996    -0.00069     0.00860
          Y               0.00076     0.99997    -0.00763
          Z              -0.00859     0.00763     0.99993
   Rotational Symmetry Number is   1
   The Molecule is an Asymmetric Top
   Translational Enthalpy:        0.889 kcal/mol
   Rotational Enthalpy:           0.889 kcal/mol
   Vibrational Enthalpy:         90.828 kcal/mol
   gas constant (RT):             0.592 kcal/mol
   Translational Entropy:        43.221  cal/mol.K
   Rotational Entropy:           34.510  cal/mol.K
   Vibrational Entropy:          52.079  cal/mol.K

   Total Enthalpy:               93.198 kcal/mol
   Total Entropy:               129.810  cal/mol.K

 ======================================================================

 STANDARD THERMODYNAMIC QUANTITIES FOR ANHARMONIC VIBRATION -- TOSH

   Zero point vibrational energy: ************ kcal/mol

   Vibrational Enthalpy:       Infinity kcal/mol
   Vibrational Entropy:             NaN  cal/mol.K

   Total Enthalpy:             Infinity kcal/mol
   Total Entropy:                   NaN  cal/mol.K

 ======================================================================

 STANDARD THERMODYNAMIC QUANTITIES FOR ANHARMONIC VIBRATION -- VPT2

   Zero point vibrational energy: ************ kcal/mol

   Vibrational Enthalpy:       Infinity kcal/mol
   Vibrational Entropy:             NaN  cal/mol.K

   Total Enthalpy:             Infinity kcal/mol
   Total Entropy:                   NaN  cal/mol.K

 ======================================================================

Archival summary:
1\1\november\FREQ\ProcedureUnspecified\BasisUnspecified\l5125\taweetha\ThuJan1604:04:562020ThuJan1604:04:562020\0\\#,FREQ,ProcedureUnspecified,BasisUnspecified,\\0,1\Cl\C,1,1.75502\C,2,1.39168,1,118.601\H,3,1.08228,2,119.709,1,-0.0485517,0\C,3,1.39035,2,119.963,1,179.898,0\H,5,1.08221,3,120.484,2,-179.924,0\C,5,1.39096,3,119.117,2,0.0745788,0\C,7,1.38878,5,121.092,3,-0.102479,0\H,8,1.08231,7,120.089,5,-179.875,0\C,8,1.39835,7,120.235,5,0.052756,0\C,10,1.49116,8,119.562,7,-179.663,0\C,11,1.40185,10,121.921,8,-90.0701,0\C,12,1.39097,11,122.642,10,179.554,0\H,13,1.08086,12,120.525,11,179.904,0\C,13,1.38893,12,118.394,11,0.02066,0\C,15,1.38893,13,121.516,12,-0.121483,0\H,16,1.08062,15,121.04,13,-180,0\C,16,1.39063,15,118.402,13,0.090818,0\Cl,15,1.75248,13,119.271,12,179.904,0\Cl,12,1.75305,11,119.678,10,-0.691553,0\Cl,18,1.7538,16,117.653,15,179.833,0\Cl,7,1.75643,5,119.529,3,179.91,0\\\@

 Total job time:  13950.38s(wall), 13948.59s(cpu) 
 Thu Jan 16 04:04:56 2020

        *************************************************************
        *                                                           *
        *  Thank you very much for using Q-Chem.  Have a nice day.  *
        *                                                           *
        *************************************************************
