# Supplementary material for: Quantum Chemical Investigation of Polychlorinated Dibenzodioxins, Dibenzofurans and Biphenyls: Relative Stability and Planarity Analysis
Source: Molecules. 2020 Dec 3;25(23):5697. doi: 10.3390/molecules25235697 (PMC7730433; doi:10.3390/molecules25235697)
Supplement: Supplementary file 1 [file molecules-25-05697-s001.zip › PCB/B3LYP/ClHClHClClHHHCl.out]

                  Welcome to Q-Chem
     A Quantum Leap Into The Future Of Chemistry


 Q-Chem 5.2 (devel), Q-Chem, Inc., Pleasanton, CA (2019)

 Yihan Shao,  Zhengting Gan,  E. Epifanovsky,  A. T. B. Gilbert,  M. Wormit,  
 J. Kussmann,  A. W. Lange,  A. Behn,  Jia Deng,  Xintian Feng,  D. Ghosh,  
 M. Goldey,  P. R. Horn,  L. D. Jacobson,  I. Kaliman,  T. Kus,  A. Landau,  
 Jie Liu,  E. I. Proynov,  R. M. Richard,  R. P. Steele,  E. J. Sundstrom,  
 H. L. Woodcock III,  P. M. Zimmerman,  D. Zuev,  B. Albrecht,  E. Alguire,  
 S. A. Baeppler,  D. Barton,  Z. Benda,  Y. A. Bernard,  E. J. Berquist,  
 K. B. Bravaya,  H. Burton,  D. Casanova,  Chun-Min Chang,  Yunqing Chen,  
 A. Chien,  K. D. Closser,  M. P. Coons,  S. Coriani,  S. Dasgupta,  
 A. L. Dempwolff,  M. Diedenhofen,  Hainam Do,  R. G. Edgar,  Po-Tung Fang,  
 S. Faraji,  S. Fatehi,  Qingguo Feng,  K. D. Fenk,  J. Fosso-Tande,  
 J. Gayvert,  Qinghui Ge,  A. Ghysels,  G. Gidofalvi,  J. Gomes,  
 J. Gonthier,  A. Gunina,  D. Hait,  M. W. D. Hanson-Heine,  
 P. H. P. Harbach,  A. W. Hauser,  M. F. Herbst,  J. E. Herr,  
 E. G. Hohenstein,  Z. C. Holden,  Kerwin Hui,  B. C. Huynh,  T.-C. Jagau,  
 Hyunjun Ji,  B. Kaduk,  K. Khistyaev,  Jaehoon Kim,  P. Klunzinger,  K. Koh,  
 D. Kosenkov,  L. Koulias,  T. Kowalczyk,  C. M. Krauter,  A. Kunitsa,  
 Ka Un Lao,  A. Laurent,  K. V. Lawler,  Joonho Lee,  D. Lefrancois,  
 S. Lehtola,  D. S. Levine,  Yi-Pei Li,  You-Sheng Lin,  Fenglai Liu,  
 E. Livshits,  A. Luenser,  P. Manohar,  E. Mansoor,  S. F. Manzer,  
 Shan-Ping Mao,  Yuezhi Mao,  N. Mardirossian,  A. V. Marenich,  
 T. Markovich,  L. A. Martinez-Martinez,  S. A. Maurer,  N. J. Mayhall,  
 S. C. McKenzie,  J.-M. Mewes,  P. Morgante,  A. F. Morrison,  
 J. W. Mullinax,  K. Nanda,  T. S. Nguyen-Beck,  R. Olivares-Amaya,  
 J. A. Parkhill,  Zheng Pei,  T. M. Perrine,  F. Plasser,  P. Pokhilko,  
 S. Prager,  A. Prociuk,  E. Ramos,  D. R. Rehn,  F. Rob,  M. Scheurer,  
 M. Schneider,  N. Sergueev,  S. M. Sharada,  S. Sharma,  D. W. Small,  
 T. Stauch,  T. Stein,  Yu-Chuan Su,  A. J. W. Thom,  A. Tkatchenko,  
 T. Tsuchimochi,  N. M. Tubman,  L. Vogt,  M. L. Vidal,  O. Vydrov,  
 M. A. Watson,  J. Wenzel,  M. de Wergifosse,  T. A. Wesolowski,  A. White,  
 J. Witte,  A. Yamada,  Jun Yang,  K. Yao,  S. Yeganeh,  S. R. Yost,  
 Zhi-Qiang You,  A. Zech,  Igor Ying Zhang,  Xing Zhang,  Yan Zhao,  
 Ying Zhu,  B. R. Brooks,  G. K. L. Chan,  C. J. Cramer,  M. S. Gordon,  
 W. J. Hehre,  A. Klamt,  M. W. Schmidt,  C. D. Sherrill,  D. G. Truhlar,  
 A. Aspuru-Guzik,  R. Baer,  A. T. Bell,  N. A. Besley,  Jeng-Da Chai,  
 A. E. DePrince, III,  R. A. DiStasio Jr.,  A. Dreuw,  B. D. Dunietz,  
 T. R. Furlani,  Chao-Ping Hsu,  Yousung Jung,  Jing Kong,  D. S. Lambrecht,  
 WanZhen Liang,  C. Ochsenfeld,  V. A. Rassolov,  L. V. Slipchenko,  
 J. E. Subotnik,  T. Van Voorhis,  J. M. Herbert,  A. I. Krylov,  
 P. M. W. Gill,  M. Head-Gordon

 Contributors to earlier versions of Q-Chem not listed above: 
 R. D. Adamson,  B. Austin,  J. Baker,  G. J. O. Beran,  K. Brandhorst,  
 S. T. Brown,  E. F. C. Byrd,  A. K. Chakraborty,  C.-L. Cheng,  
 Siu Hung Chien,  D. M. Chipman,  D. L. Crittenden,  H. Dachsel,  
 R. J. Doerksen,  A. D. Dutoi,  L. Fusti-Molnar,  W. A. Goddard III,  
 A. Golubeva-Zadorozhnaya,  S. R. Gwaltney,  G. Hawkins,  A. Heyden,  
 S. Hirata,  G. Kedziora,  F. J. Keil,  C. Kelley,  Jihan Kim,  R. A. King,  
 R. Z. Khaliullin,  P. P. Korambath,  W. Kurlancheek,  A. M. Lee,  M. S. Lee,  
 S. V. Levchenko,  Ching Yeh Lin,  D. Liotard,  R. C. Lochan,  I. Lotan,  
 P. E. Maslen,  N. Nair,  D. P. O'Neill,  D. Neuhauser,  E. Neuscamman,  
 C. M. Oana,  R. Olson,  B. Peters,  R. Peverati,  P. A. Pieniazek,  
 Y. M. Rhee,  J. Ritchie,  M. A. Rohrdanz,  E. Rosta,  N. J. Russ,  
 H. F. Schaefer III,  N. E. Schultz,  N. Shenvi,  A. C. Simmonett,  A. Sodt,  
 D. Stuck,  K. S. Thanthiriwatte,  V. Vanovschi,  Tao Wang,  A. Warshel,  
 C. F. Williams,  Q. Wu,  X. Xu,  W. Zhang

 Please cite Q-Chem as follows:
 Y. Shao et al., Mol. Phys. 113, 184-215 (2015)
 DOI: 10.1080/00268976.2014.952696

 Q-Chem 5.2.1 for Intel X86 EM64T Linux

 Parts of Q-Chem use Armadillo 8.300.2 (Tropical Shenanigans).
 http://arma.sourceforge.net/

 Q-Chem begins on Wed Jan 15 20:38:03 2020  

Host: 
0

     Scratch files written to /scratch/taweetham/qchem26276//
NAlpha2: 162
NElect   162
Mult     1

 Q-Chem warning in module libgen/rem_setup.C, line 2168:

 Setting Thresh to 1e-14


Checking the input file for inconsistencies... 	...done.

--------------------------------------------------------------
User input:
--------------------------------------------------------------
$MOLECULE
0 1
C 
C  1 1.394960
Cl  2 CCl 1 119.528007
C  2 1.386606 1 120.846377 3 178.766605 0
H  4 CH 2 119.698148 1 -179.612229 0
C  4 1.387279 2 120.235871 1 -0.083363 0
Cl  6 CCl 4 120.254637 2 -179.958574 0
C  6 1.387279 4 119.490737 2 0.041992 0
H  8 CH 6 120.064298 4 179.568218 0
C  8 1.386606 6 120.235863 4 0.041336 0
Cl  10 CCl 8 119.614146 6 178.681836 0
C  1 1.488550 2 120.827489 3 1.275929 0
C  12 1.394960 1 120.827496 2 44.635695 0
Cl  13 CCl 12 119.528011 1 1.275194 0
C  13 1.386606 12 120.846392 1 -179.957497 0
H  15 CH 13 119.698155 12 -179.612829 0
C  15 1.387278 13 120.235860 12 -0.083872 0
H  17 CH 15 120.254633 13 -179.958492 0
C  17 1.387279 15 119.490737 13 0.041666 0
H  19 CH 17 120.064293 15 179.568399 0
C  19 1.386606 17 120.235874 15 0.041790 0
Cl  21 CCl 19 119.614152 17 178.681599 0

CH=1.08273
CCl=1.75400
$END

$REM
   JOB_TYPE	OPTIMIZATION
   BASIS	6-311++G**
   METHOD	B3LYP
   SYM_IGNORE	TRUE
   SCF_GUESS_ALWAYS     TRUE
   SYM_IGNORE   TRUE
   S2THRESH     15
   THRESH       15
$END

--------------------------------------------------------------
 ----------------------------------------------------------------
             Standard Nuclear Orientation (Angstroms)
    I     Atom           X                Y                Z
 ----------------------------------------------------------------
    1      C       0.0000000000     0.0000000000     0.0000000000
    2      C       0.0000000000     0.0000000000     1.3949600000
    3      Cl      1.5261815140     0.0000000000     2.2594170471
    4      C      -1.1901880373     0.0256249026     2.1059255403
    5      H      -1.1683702292     0.0315218534     3.1884196336
    6      C      -2.4041742747     0.0535064326     1.4351028665
    7      Cl     -3.9099833729     0.0870232313     2.3339530118
    8      C      -2.4180259722     0.0546630380     0.0478935036
    9      H      -3.3603520375     0.0692493833    -0.4851290834
   10      C      -1.2274122092     0.0272853135    -0.6622934626
   11      Cl     -1.2645630159    -0.0058824468    -2.4155862839
   12      C       1.2779219872    -0.0284629571    -0.7628147595
   13      C       2.3095886281    -0.8932703637    -0.3971844912
   14      Cl      2.0841394724    -1.9836059182     0.9581225060
   15      C       3.5004827568    -0.9194878930    -1.1069450245
   16      H       4.2865586447    -1.6026019117    -0.8107285686
   17      C       3.6821124948    -0.0819958503    -2.1978886372
   18      H       4.6116429624    -0.1026930066    -2.7527300472
   19      C       2.6636000698     0.7822218600    -2.5724593424
   20      H       2.7980411655     1.4448431951    -3.4181323354
   21      C       1.4736782845     0.8090230106    -1.8610916159
   22      Cl      0.2100943914     1.9325319622    -2.3275671039
 ----------------------------------------------------------------
 Nuclear Repulsion Energy =        1851.27724393 hartrees
 There are       81 alpha and       81 beta electrons
 Requested basis set is 6-311++G(d,p)
 There are 162 shells and 449 basis functions

 Total QAlloc Memory Limit   2000 MB
 Mega-Array Size       188 MB
 MEM_STATIC part       192 MB
 A cutoff of  1.0D-15 yielded  10411 shell pairs
 There are     86717 function pairs (     93334 Cartesian)
 Smallest overlap matrix eigenvalue = 3.14E-07
 Linear dependence detected in AO basis
 Number of orthogonalized atomic orbitals = 444
 Maximum deviation from orthogonality = 2.873E-10

 Scale SEOQF with 1.000000e-01/1.000000e-01/1.000000e-01

 Standard Electronic Orientation quadrupole field applied
 Nucleus-field energy     =    -0.0000000217 hartrees
 Guess from superposition of atomic densities
 Warning:  Energy on first SCF cycle will be non-variational
 SAD guess density has 162.000000 electrons

 -----------------------------------------------------------------------
  General SCF calculation program by
  Eric Jon Sundstrom, Paul Horn, Yuezhi Mao, Dmitri Zuev, Alec White,
  David Stuck, Shaama M.S., Shane Yost, Joonho Lee, David Small,
  Daniel Levine, Susi Lehtola, Hugh Burton, Evgeny Epifanovsky,
  Bang C. Huynh
 -----------------------------------------------------------------------
 Exchange:     0.2000 Hartree-Fock + 0.0800 Slater + 0.7200 B88
 Correlation:  0.1900 VWN1RPA + 0.8100 LYP
 Using SG-1 standard quadrature grid
 A restricted SCF calculation will be
 performed using DIIS
 SCF converges when DIIS error is below 1.0e-08
 ---------------------------------------
  Cycle       Energy         DIIS error
 ---------------------------------------
    1   -2765.8056206503      2.99e-02  
    2   -2761.2404524800      2.52e-03  
    3   -2761.1309524864      3.19e-03  
    4   -2761.3957054776      5.35e-04  
    5   -2761.4013143759      2.86e-04  
    6   -2761.4031179248      1.28e-04  
    7   -2761.4035129248      2.56e-05  
    8   -2761.4035264735      8.72e-06  
    9   -2761.4035282753      2.25e-06  
   10   -2761.4035283842      9.12e-07  
   11   -2761.4035284029      2.15e-07  
   12   -2761.4035284043      7.22e-08  
   13   -2761.4035284047      3.23e-08  
   14   -2761.4035284042      7.45e-09  Convergence criterion met
 ---------------------------------------
 SCF time:   CPU 673.26s  wall 673.00s 
 SCF   energy in the final basis set =    -2761.4035284042
 Total energy in the final basis set =    -2761.4035284042

 --------------------------------------------------------------

                    Orbital Energies (a.u.)
 --------------------------------------------------------------

 Alpha MOs
 -- Occupied --
********-101.5632-101.5632-101.5599-101.5598 -10.2674 -10.2674 -10.2664
-10.2610 -10.2610 -10.2297 -10.2278 -10.2133 -10.2133 -10.2072 -10.2052
-10.2051  -9.4886  -9.4803  -9.4803  -9.4771  -9.4770  -7.2534  -7.2447
 -7.2446  -7.2435  -7.2429  -7.2415  -7.2414  -7.2349  -7.2349  -7.2345
 -7.2343  -7.2316  -7.2316  -7.2312  -7.2311  -0.9572  -0.9230  -0.9191
 -0.8927  -0.8743  -0.8545  -0.8291  -0.8053  -0.7666  -0.7524  -0.7456
 -0.6572  -0.6466  -0.6196  -0.6140  -0.5592  -0.5378  -0.5223  -0.5071
 -0.4938  -0.4766  -0.4663  -0.4627  -0.4588  -0.4463  -0.4418  -0.4329
 -0.4226  -0.4048  -0.3994  -0.3949  -0.3894  -0.3782  -0.3623  -0.3389
 -0.3330  -0.3314  -0.3264  -0.2993  -0.2983  -0.2830  -0.2633  -0.2579
 -0.2367
 -- Virtual --
 -0.0680  -0.0525  -0.0457  -0.0297  -0.0225  -0.0187  -0.0086   0.0046
  0.0061   0.0114   0.0120   0.0146   0.0223   0.0302   0.0400   0.0455
  0.0496   0.0538   0.0590   0.0658   0.0728   0.0780   0.0805   0.0838
  0.0847   0.0877   0.0953   0.0987   0.1035   0.1039   0.1061   0.1077
  0.1134   0.1168   0.1171   0.1201   0.1219   0.1294   0.1301   0.1301
  0.1361   0.1385   0.1401   0.1420   0.1439   0.1512   0.1554   0.1560
  0.1663   0.1676   0.1771   0.1817   0.1850   0.1886   0.1906   0.1959
  0.2032   0.2102   0.2116   0.2145   0.2178   0.2206   0.2230   0.2314
  0.2326   0.2364   0.2444   0.2460   0.2550   0.2570   0.2577   0.2641
  0.2654   0.2668   0.2694   0.2766   0.2807   0.2825   0.2904   0.2953
  0.2969   0.2977   0.3026   0.3108   0.3114   0.3126   0.3166   0.3222
  0.3274   0.3384   0.3528   0.3688   0.3864   0.3897   0.4044   0.4240
  0.4244   0.4429   0.4541   0.4597   0.4629   0.4646   0.4706   0.4851
  0.4895   0.4939   0.4983   0.5147   0.5175   0.5223   0.5366   0.5379
  0.5432   0.5519   0.5552   0.5574   0.5674   0.5712   0.5826   0.5938
  0.5973   0.5992   0.6058   0.6073   0.6117   0.6219   0.6268   0.6320
  0.6370   0.6394   0.6471   0.6645   0.6775   0.6775   0.6874   0.6958
  0.6970   0.7228   0.7319   0.7357   0.7483   0.7681   0.7790   0.7864
  0.7923   0.7971   0.8209   0.8232   0.8319   0.8372   0.8379   0.8432
  0.8479   0.8490   0.8560   0.8580   0.8616   0.8729   0.8807   0.8949
  0.8982   0.9114   0.9177   0.9216   0.9260   0.9327   0.9365   0.9384
  0.9526   0.9566   0.9600   0.9608   0.9814   0.9838   0.9871   0.9902
  1.0040   1.0121   1.0278   1.0357   1.0450   1.0476   1.0706   1.0734
  1.0744   1.0857   1.1228   1.1283   1.1489   1.1744   1.1901   1.1970
  1.2343   1.2505   1.2627   1.2686   1.2709   1.2921   1.3072   1.3173
  1.3312   1.3322   1.3330   1.3648   1.3700   1.3818   1.4371   1.4758
  1.4954   1.4987   1.5219   1.5479   1.5570   1.5682   1.5721   1.5858
  1.5934   1.6103   1.6135   1.6328   1.6557   1.6836   1.6862   1.6995
  1.7459   1.7609   1.7700   1.7921   1.8404   1.8517   1.8755   1.8782
  1.8854   1.9000   1.9059   1.9089   1.9287   1.9577   1.9589   1.9651
  1.9686   1.9804   1.9925   2.0276   2.0557   2.0741   2.0858   2.1135
  2.1472   2.1953   2.1975   2.2002   2.2148   2.2432   2.2665   2.2894
  2.3140   2.3291   2.3386   2.3419   2.3597   2.3888   2.3907   2.4234
  2.4540   2.4572   2.4726   2.4797   2.5167   2.5368   2.5426   2.5473
  2.5597   2.5806   2.5910   2.6165   2.6220   2.6608   2.6726   2.6907
  2.7105   2.7108   2.7221   2.7340   2.7401   2.7527   2.7541   2.7696
  2.7855   2.7937   2.8100   2.8122   2.8321   2.8345   2.8989   2.9033
  2.9314   2.9680   3.0782   3.0844   3.1064   3.1627   3.1759   3.1810
  3.2434   3.2566   3.2596   3.2621   3.3568   3.3719   3.3924   3.4480
  3.5202   3.5746   3.6686   3.7206   3.7317   3.7931   3.9549   3.9937
  4.0362   4.0805   4.0928   4.4086   4.8201   4.8339   9.7676   9.8285
  9.8414   9.8587   9.8688  23.3709  23.5496  23.8618  23.8641  23.8718
 23.9220  23.9796  24.0535  24.0609  24.0682  24.1182  24.1609  25.7139
 25.7374  25.8169  26.0819  26.0927  26.1525  26.2686  26.4206  26.4742
 26.5646  26.6202  26.6748  26.8085  26.8985  26.9053 215.7600 215.8315
215.8408 215.8769 215.8933
 --------------------------------------------------------------

          Ground-State Mulliken Net Atomic Charges

     Atom                 Charge (a.u.)
  ----------------------------------------
      1 C                    -0.325209
      2 C                    -0.360565
      3 Cl                    0.418523
      4 C                    -0.301245
      5 H                     0.222947
      6 C                     0.055649
      7 Cl                    0.462632
      8 C                    -0.298703
      9 H                     0.222865
     10 C                    -0.366173
     11 Cl                    0.415967
     12 C                    -0.125766
     13 C                    -0.167490
     14 Cl                    0.387876
     15 C                    -0.129542
     16 H                     0.207109
     17 C                    -0.782460
     18 H                     0.163188
     19 C                    -0.132628
     20 H                     0.206711
     21 C                    -0.162699
     22 Cl                    0.389013
  ----------------------------------------
  Sum of atomic charges =     0.000000

 -----------------------------------------------------------------
                    Cartesian Multipole Moments
 -----------------------------------------------------------------
    Charge (ESU x 10^10)
                -0.0000
    Dipole Moment (Debye)
         X       1.5926      Y      -0.0348      Z      -0.9501
       Tot       1.8548
    Quadrupole Moments (Debye-Ang)
        XX    -121.5743     XY      -1.5686     YY    -137.5284
        XZ      -6.0950     YZ      -1.8963     ZZ    -128.0411
    Octopole Moments (Debye-Ang^2)
       XXX     -30.4825    XXY      -3.8331    XYY     -31.7102
       YYY       2.1353    XXZ     -20.1586    XYZ      -0.7903
       YYZ      19.0827    XZZ      -8.5118    YZZ       3.2794
       ZZZ      43.2802
    Hexadecapole Moments (Debye-Ang^3)
      XXXX   -3724.4180   XXXY     155.1240   XXYY    -820.6714
      XYYY     204.3150   YYYY    -885.8552   XXXZ     446.6622
      XXYZ      80.1033   XYYZ     194.0781   YYYZ     270.2684
      XXZZ   -1053.3223   XYZZ      75.2473   YYZZ    -619.2129
      XZZZ     495.8364   YZZZ     230.2044   ZZZZ   -2731.5489
 -----------------------------------------------------------------
 Calculating analytic gradient of the SCF energy
 Gradient of SCF Energy
            1           2           3           4           5           6
    1  -0.0228015   0.0032653   0.0318356  -0.0001898  -0.0003672  -0.0070115
    2   0.0004259  -0.0039268  -0.0743010   0.0003072  -0.0002305   0.0001365
    3   0.0135461  -0.0049449  -0.0483725  -0.0164793   0.0003469   0.0043281
            7           8           9          10          11          12
    1  -0.0027383   0.0144407  -0.0006608   0.0060092   0.0603027   0.0215881
    2   0.0000932  -0.0006285   0.0002460   0.0037348   0.0722491  -0.0005802
    3   0.0017716   0.0079673   0.0000769  -0.0007767  -0.0062787  -0.0128681
           13          14          15          16          17          18
    1  -0.0052686  -0.0259182  -0.0082863   0.0007327   0.0033776  -0.0000498
    2   0.0063405   0.0710429   0.0072143   0.0005695   0.0000371   0.0000237
    3   0.0023345   0.0553099  -0.0038012  -0.0007940  -0.0020175   0.0000048
           19          20          21          22
    1  -0.0010330   0.0010784  -0.0050773  -0.0632281
    2  -0.0071808  -0.0005323  -0.0059889  -0.0690517
    3   0.0092914  -0.0002488   0.0038320  -0.0022278
 Max gradient component =       7.430E-02
 RMS gradient           =       2.394E-02
 Gradient time:  CPU 235.55 s  wall 235.56 s
 Geometry Optimization Parameters
   NAtoms,    NIC,     NZ,  NCons,   NDum,   NFix, NCnnct, MaxDiis
       22     171      22       0       0       0       0       0


** GEOMETRY OPTIMIZATION IN DELOCALIZED INTERNAL COORDINATES **
   Searching for a Minimum

   Optimization Cycle:   1

                       Coordinates (Angstroms)
     ATOM                X               Y               Z
      1  C         0.0000000000    0.0000000000    0.0000000000
      2  C         0.0000000000    0.0000000000    1.3949600000
      3  Cl        1.5261815140    0.0000000000    2.2594170471
      4  C        -1.1901880373    0.0256249026    2.1059255403
      5  H        -1.1683702292    0.0315218534    3.1884196336
      6  C        -2.4041742747    0.0535064326    1.4351028665
      7  Cl       -3.9099833729    0.0870232313    2.3339530118
      8  C        -2.4180259722    0.0546630380    0.0478935036
      9  H        -3.3603520375    0.0692493833   -0.4851290834
     10  C        -1.2274122092    0.0272853135   -0.6622934626
     11  Cl       -1.2645630159   -0.0058824468   -2.4155862839
     12  C         1.2779219872   -0.0284629571   -0.7628147595
     13  C         2.3095886281   -0.8932703637   -0.3971844912
     14  Cl        2.0841394724   -1.9836059182    0.9581225060
     15  C         3.5004827568   -0.9194878930   -1.1069450245
     16  H         4.2865586447   -1.6026019117   -0.8107285686
     17  C         3.6821124948   -0.0819958503   -2.1978886372
     18  H         4.6116429624   -0.1026930066   -2.7527300472
     19  C         2.6636000698    0.7822218600   -2.5724593424
     20  H         2.7980411655    1.4448431951   -3.4181323354
     21  C         1.4736782845    0.8090230106   -1.8610916159
     22  Cl        0.2100943914    1.9325319622   -2.3275671039
   Point Group: c1    Number of degrees of freedom:    60


   Energy is  -2761.403528404


 Attempting to generate delocalized internal coordinates
 Initial Hessian constructed with Jon Baker's OPTIMIZE code

 60 Hessian modes will be used to form the next step
  Hessian Eigenvalues:
     0.016314    0.017505    0.019760    0.020575    0.020682    0.021678
     0.022463    0.022739    0.023494    0.024090    0.024090    0.024114
     0.024114    0.024135    0.024135    0.024142    0.024142    0.055130
     0.085031    0.101101    0.107977    0.159994    0.159994    0.159995
     0.159995    0.160000    0.215084    0.219516    0.222641    0.227118
     0.230749    0.235381    0.237468    0.239574    0.249598    0.249999
     0.250000    0.287100    0.287914    0.290147    0.292865    0.301033
     0.315797    0.356665    0.356665    0.356665    0.356665    0.356665
     0.399757    0.407101    0.417324    0.424173    0.456877    0.458339
     0.466484    0.468776    0.478201    0.478202    0.479142    0.479142

 Minimum search - taking simple RFO step
 Searching for Lamda that Minimizes Along All modes
 Value Taken    Lamda =  -0.09079560
 Calculated Step too Large.  Step scaled by  0.445679
 Step Taken.  Stepsize is  0.300000

                             Maximum     Tolerance    Cnvgd?
         Gradient           0.111860      0.000300      NO
         Displacement       0.253763      0.001200      NO
         Energy change     *********      0.000001      NO


 New Cartesian Coordinates Obtained by Inverse Iteration

 Displacement from previous Coordinates is:  0.280706
 ----------------------------------------------------------------
             Standard Nuclear Orientation (Angstroms)
    I     Atom           X                Y                Z
 ----------------------------------------------------------------
    1      C      -0.0017771216     0.0003878539     0.0012181739
    2      C      -0.0152082213     0.0164269935     1.4031058210
    3      Cl      1.4937104127     0.0393710400     2.2859497887
    4      C      -1.2042767696     0.0402702874     2.1177134881
    5      H      -1.1823638337     0.0582619999     3.1998972185
    6      C      -2.4156228467     0.0535366711     1.4419254032
    7      Cl     -3.9200345511     0.0864016196     2.3393108707
    8      C      -2.4353066340     0.0406519194     0.0550763073
    9      H      -3.3775555073     0.0428353613    -0.4776923766
   10      C      -1.2421365950     0.0120143483    -0.6522867079
   11      Cl     -1.3047958287    -0.0428710735    -2.3987592643
   12      C       1.2804228528    -0.0281977349    -0.7642065593
   13      C       2.3183126701    -0.9041873359    -0.4158392758
   14      Cl      2.1058207670    -2.0155309108     0.9185864538
   15      C       3.5113167141    -0.9310781987    -1.1239546667
   16      H       4.2913814303    -1.6235239351    -0.8335002024
   17      C       3.6963391930    -0.0825696822    -2.2065486631
   18      H       4.6258507349    -0.1035826925    -2.7614569006
   19      C       2.6842941129     0.7930253193    -2.5744526241
   20      H       2.8212344233     1.4647604618    -3.4125039234
   21      C       1.4949146082     0.8196346717    -1.8601895194
   22      Cl      0.2564532123     1.9634568513    -2.3281494884
 ----------------------------------------------------------------
 Nuclear Repulsion Energy =        1840.62985268 hartrees
 There are       81 alpha and       81 beta electrons
 Applying Cartesian multipole field
    Component          Value
    ---------          -----
     (2,0,0)        1.00000E-11
     (0,2,0)        2.00000E-11
     (0,0,2)       -3.00000E-11
 Nucleus-field energy     =    -0.0000000212 hartrees
 Requested basis set is 6-311++G(d,p)
 There are 162 shells and 449 basis functions
 A cutoff of  1.0D-15 yielded  10379 shell pairs
 There are     86415 function pairs (     93012 Cartesian)
 Smallest overlap matrix eigenvalue = 3.24E-07
 Linear dependence detected in AO basis
 Number of orthogonalized atomic orbitals = 444
 Maximum deviation from orthogonality = 2.319E-10
 Guess from superposition of atomic densities
 Warning:  Energy on first SCF cycle will be non-variational
 SAD guess density has 162.000000 electrons

 -----------------------------------------------------------------------
  General SCF calculation program by
  Eric Jon Sundstrom, Paul Horn, Yuezhi Mao, Dmitri Zuev, Alec White,
  David Stuck, Shaama M.S., Shane Yost, Joonho Lee, David Small,
  Daniel Levine, Susi Lehtola, Hugh Burton, Evgeny Epifanovsky,
  Bang C. Huynh
 -----------------------------------------------------------------------
 Exchange:     0.2000 Hartree-Fock + 0.0800 Slater + 0.7200 B88
 Correlation:  0.1900 VWN1RPA + 0.8100 LYP
 Using SG-1 standard quadrature grid
 A restricted SCF calculation will be
 performed using DIIS
 SCF converges when DIIS error is below 1.0e-08
 ---------------------------------------
  Cycle       Energy         DIIS error
 ---------------------------------------
    1   -2765.7175699120      2.97e-02  
    2   -2761.2786454272      2.50e-03  
    3   -2761.1739885429      3.14e-03  
    4   -2761.4294739938      5.57e-04  
    5   -2761.4353252694      3.14e-04  
    6   -2761.4376550984      1.19e-04  
    7   -2761.4379929782      2.41e-05  
    8   -2761.4380046919      8.98e-06  
    9   -2761.4380066120      2.25e-06  
   10   -2761.4380067224      9.20e-07  
   11   -2761.4380067416      1.88e-07  
   12   -2761.4380067426      6.86e-08  
   13   -2761.4380067426      3.10e-08  
   14   -2761.4380067426      6.82e-09  Convergence criterion met
 ---------------------------------------
 SCF time:   CPU 656.98s  wall 657.00s 
 SCF   energy in the final basis set =    -2761.4380067426
 Total energy in the final basis set =    -2761.4380067426

 --------------------------------------------------------------

                    Orbital Energies (a.u.)
 --------------------------------------------------------------

 Alpha MOs
 -- Occupied --
********-101.5638-101.5638-101.5604-101.5604 -10.2682 -10.2682 -10.2663
-10.2618 -10.2618 -10.2321 -10.2303 -10.2131 -10.2131 -10.2074 -10.2052
-10.2051  -9.4883  -9.4805  -9.4805  -9.4772  -9.4772  -7.2531  -7.2450
 -7.2449  -7.2432  -7.2426  -7.2417  -7.2417  -7.2352  -7.2352  -7.2347
 -7.2345  -7.2318  -7.2318  -7.2313  -7.2312  -0.9535  -0.9230  -0.9136
 -0.8930  -0.8780  -0.8504  -0.8301  -0.8042  -0.7646  -0.7520  -0.7451
 -0.6564  -0.6431  -0.6186  -0.6145  -0.5584  -0.5368  -0.5224  -0.5068
 -0.4931  -0.4770  -0.4641  -0.4623  -0.4572  -0.4455  -0.4391  -0.4264
 -0.4219  -0.4049  -0.3975  -0.3951  -0.3881  -0.3767  -0.3599  -0.3385
 -0.3342  -0.3305  -0.3260  -0.3036  -0.2977  -0.2804  -0.2696  -0.2624
 -0.2440
 -- Virtual --
 -0.0690  -0.0523  -0.0450  -0.0281  -0.0240  -0.0171  -0.0083   0.0048
  0.0076   0.0125   0.0128   0.0158   0.0227   0.0304   0.0401   0.0461
  0.0494   0.0534   0.0594   0.0664   0.0725   0.0781   0.0805   0.0836
  0.0854   0.0874   0.0945   0.0988   0.1034   0.1041   0.1064   0.1071
  0.1143   0.1166   0.1171   0.1196   0.1219   0.1300   0.1303   0.1304
  0.1352   0.1381   0.1392   0.1413   0.1437   0.1513   0.1552   0.1564
  0.1659   0.1671   0.1766   0.1817   0.1841   0.1876   0.1890   0.1947
  0.2022   0.2087   0.2104   0.2145   0.2170   0.2196   0.2219   0.2315
  0.2322   0.2358   0.2452   0.2461   0.2538   0.2557   0.2559   0.2640
  0.2647   0.2671   0.2688   0.2756   0.2806   0.2809   0.2903   0.2946
  0.2956   0.2964   0.3008   0.3098   0.3115   0.3136   0.3161   0.3202
  0.3262   0.3379   0.3541   0.3667   0.3878   0.3889   0.4048   0.4245
  0.4251   0.4436   0.4538   0.4603   0.4634   0.4667   0.4718   0.4831
  0.4890   0.5000   0.5036   0.5142   0.5158   0.5239   0.5351   0.5356
  0.5422   0.5526   0.5538   0.5569   0.5664   0.5667   0.5759   0.5862
  0.5987   0.6004   0.6047   0.6090   0.6139   0.6192   0.6229   0.6288
  0.6354   0.6387   0.6474   0.6664   0.6759   0.6769   0.6899   0.6963
  0.6975   0.7198   0.7291   0.7312   0.7472   0.7719   0.7876   0.7981
  0.7985   0.8150   0.8239   0.8290   0.8346   0.8382   0.8391   0.8413
  0.8486   0.8507   0.8566   0.8580   0.8618   0.8738   0.8836   0.8957
  0.8998   0.9120   0.9209   0.9226   0.9238   0.9308   0.9337   0.9401
  0.9531   0.9542   0.9586   0.9601   0.9792   0.9818   0.9869   0.9929
  0.9993   1.0047   1.0269   1.0272   1.0421   1.0454   1.0562   1.0685
  1.0785   1.0809   1.1146   1.1224   1.1404   1.1755   1.1894   1.1915
  1.2350   1.2474   1.2583   1.2615   1.2647   1.2904   1.3010   1.3194
  1.3204   1.3255   1.3367   1.3588   1.3645   1.3828   1.4375   1.4728
  1.4924   1.4957   1.5208   1.5449   1.5554   1.5651   1.5652   1.5788
  1.5904   1.6079   1.6093   1.6278   1.6548   1.6836   1.6857   1.6975
  1.7469   1.7580   1.7668   1.7918   1.8396   1.8484   1.8724   1.8741
  1.8863   1.9014   1.9046   1.9064   1.9260   1.9551   1.9560   1.9613
  1.9642   1.9737   1.9929   2.0242   2.0544   2.0721   2.0866   2.1107
  2.1454   2.1953   2.1957   2.2096   2.2403   2.2477   2.2661   2.2919
  2.3121   2.3241   2.3373   2.3470   2.3592   2.3791   2.3829   2.4197
  2.4434   2.4463   2.4629   2.4878   2.5095   2.5301   2.5424   2.5465
  2.5520   2.5774   2.5894   2.6134   2.6175   2.6569   2.6711   2.6881
  2.7053   2.7066   2.7198   2.7301   2.7380   2.7496   2.7536   2.7697
  2.7820   2.7869   2.8050   2.8095   2.8287   2.8311   2.8924   2.8970
  2.9262   2.9660   3.0743   3.0799   3.1000   3.1561   3.1660   3.1762
  3.2368   3.2482   3.2551   3.2570   3.3500   3.3664   3.3859   3.4433
  3.5170   3.5735   3.6635   3.7162   3.7276   3.7889   3.9415   3.9904
  4.0345   4.0814   4.0933   4.4125   4.8131   4.8300   9.7654   9.8081
  9.8202   9.8627   9.8714  23.3733  23.5436  23.8529  23.8601  23.8602
 23.9131  23.9649  24.0462  24.0512  24.0575  24.1136  24.1567  25.7738
 25.7960  25.8182  26.0753  26.0916  26.1461  26.2739  26.3777  26.4101
 26.4981  26.6167  26.6385  26.7873  26.8673  26.8782 215.7577 215.8080
215.8172 215.8786 215.8930
 --------------------------------------------------------------

          Ground-State Mulliken Net Atomic Charges

     Atom                 Charge (a.u.)
  ----------------------------------------
      1 C                    -0.228970
      2 C                    -0.418977
      3 Cl                    0.407085
      4 C                    -0.286086
      5 H                     0.223938
      6 C                     0.062162
      7 Cl                    0.460615
      8 C                    -0.285713
      9 H                     0.223874
     10 C                    -0.424644
     11 Cl                    0.404810
     12 C                    -0.116204
     13 C                    -0.188941
     14 Cl                    0.376732
     15 C                    -0.103460
     16 H                     0.207620
     17 C                    -0.772422
     18 H                     0.164007
     19 C                    -0.106299
     20 H                     0.207240
     21 C                    -0.184730
     22 Cl                    0.378362
  ----------------------------------------
  Sum of atomic charges =     0.000000

 -----------------------------------------------------------------
                    Cartesian Multipole Moments
 -----------------------------------------------------------------
    Charge (ESU x 10^10)
                 0.0000
    Dipole Moment (Debye)
         X       1.5880      Y      -0.0353      Z      -0.9470
       Tot       1.8493
    Quadrupole Moments (Debye-Ang)
        XX    -121.5300     XY      -1.3956     YY    -137.1403
        XZ      -6.2297     YZ      -1.6110     ZZ    -128.1511
    Octopole Moments (Debye-Ang^2)
       XXX     -30.1029    XXY      -4.2921    XYY     -30.6644
       YYY       2.0326    XXZ     -21.3264    XYZ      -1.0349
       YYZ      18.4812    XZZ      -8.2934    YZZ       3.7422
       ZZZ      44.0606
    Hexadecapole Moments (Debye-Ang^3)
      XXXX   -3760.2621   XXXY     151.4790   XXYY    -828.2871
      XYYY     198.8388   YYYY    -901.8476   XXXZ     458.6459
      XXYZ      78.9961   XYYZ     197.8845   YYYZ     261.0059
      XXZZ   -1059.2941   XYZZ      76.3056   YYZZ    -622.4746
      XZZZ     510.0123   YZZZ     226.4990   ZZZZ   -2738.1206
 -----------------------------------------------------------------
 Calculating analytic gradient of the SCF energy
 Gradient of SCF Energy
            1           2           3           4           5           6
    1  -0.0158883   0.0023010   0.0219651   0.0001204  -0.0003866  -0.0053224
    2   0.0003006  -0.0030422  -0.0538856  -0.0000088  -0.0001432   0.0000877
    3   0.0094289  -0.0004784  -0.0356093  -0.0117022   0.0005343   0.0032553
            7           8           9          10          11          12
    1  -0.0014705   0.0103841  -0.0007641   0.0015418   0.0437362   0.0150939
    2   0.0000588  -0.0002179   0.0001632   0.0029094   0.0524433  -0.0004325
    3   0.0009809   0.0054439   0.0000456  -0.0019647  -0.0033144  -0.0089298
           13          14          15          16          17          18
    1  -0.0015974  -0.0185664  -0.0057887   0.0007803   0.0025339  -0.0001640
    2   0.0029439   0.0522061   0.0048632   0.0003302   0.0000327   0.0000249
    3   0.0024544   0.0392387  -0.0021240  -0.0006878  -0.0015267   0.0000737
           19          20          21          22
    1  -0.0011806   0.0010110  -0.0032498  -0.0450890
    2  -0.0048412  -0.0002918  -0.0026627  -0.0508382
    3   0.0062244  -0.0003550   0.0003899  -0.0013777
 Max gradient component =       5.389E-02
 RMS gradient           =       1.729E-02
 Gradient time:  CPU 235.84 s  wall 235.86 s
 Geometry Optimization Parameters
   NAtoms,    NIC,     NZ,  NCons,   NDum,   NFix, NCnnct, MaxDiis
       22     171      22       0       0       0       0       0

 Cartesian Hessian Update
 Hessian updated using BFGS update


** GEOMETRY OPTIMIZATION IN DELOCALIZED INTERNAL COORDINATES **
   Searching for a Minimum

   Optimization Cycle:   2

                       Coordinates (Angstroms)
     ATOM                X               Y               Z
      1  C        -0.0017771216    0.0003878539    0.0012181739
      2  C        -0.0152082213    0.0164269935    1.4031058210
      3  Cl        1.4937104127    0.0393710400    2.2859497887
      4  C        -1.2042767696    0.0402702874    2.1177134881
      5  H        -1.1823638337    0.0582619999    3.1998972185
      6  C        -2.4156228467    0.0535366711    1.4419254032
      7  Cl       -3.9200345511    0.0864016196    2.3393108707
      8  C        -2.4353066340    0.0406519194    0.0550763073
      9  H        -3.3775555073    0.0428353613   -0.4776923766
     10  C        -1.2421365950    0.0120143483   -0.6522867079
     11  Cl       -1.3047958287   -0.0428710735   -2.3987592643
     12  C         1.2804228528   -0.0281977349   -0.7642065593
     13  C         2.3183126701   -0.9041873359   -0.4158392758
     14  Cl        2.1058207670   -2.0155309108    0.9185864538
     15  C         3.5113167141   -0.9310781987   -1.1239546667
     16  H         4.2913814303   -1.6235239351   -0.8335002024
     17  C         3.6963391930   -0.0825696822   -2.2065486631
     18  H         4.6258507349   -0.1035826925   -2.7614569006
     19  C         2.6842941129    0.7930253193   -2.5744526241
     20  H         2.8212344233    1.4647604618   -3.4125039234
     21  C         1.4949146082    0.8196346717   -1.8601895194
     22  Cl        0.2564532123    1.9634568513   -2.3281494884
   Point Group: c1    Number of degrees of freedom:    60


   Energy is  -2761.438006743

 Hessian updated using BFGS update

 57 Hessian modes will be used to form the next step
  Hessian Eigenvalues:
     0.016314    0.017505    0.019841    0.020575    0.020682    0.021678
     0.022495    0.022739    0.023494    0.024090    0.024090    0.024114
     0.024114    0.024135    0.024135    0.024142    0.024142    0.055130
     0.082783    0.101100    0.125051    0.159990    0.159995    0.159995
     0.160000    0.160018    0.215085    0.220128    0.226088    0.227311
     0.230749    0.234747    0.237468    0.239573    0.249596    0.249999
     0.250000    0.287887    0.288714    0.290147    0.292865    0.301115
     0.316233    0.356662    0.356687    0.401023    0.407156    0.417325
     0.424173    0.456877    0.458339    0.466491    0.469643    0.478201
     0.478202    0.479026    0.479148

 Minimum search - taking simple RFO step
 Searching for Lamda that Minimizes Along All modes
 Value Taken    Lamda =  -0.05292342
 Calculated Step too Large.  Step scaled by  0.542165
 Step Taken.  Stepsize is  0.300000

                             Maximum     Tolerance    Cnvgd?
         Gradient           0.081851      0.000300      NO
         Displacement       0.259502      0.001200      NO
         Energy change     -0.034478      0.000001      NO


 New Cartesian Coordinates Obtained by Inverse Iteration

 Displacement from previous Coordinates is:  0.279208
 ----------------------------------------------------------------
             Standard Nuclear Orientation (Angstroms)
    I     Atom           X                Y                Z
 ----------------------------------------------------------------
    1      C      -0.0001058287     0.0009106371     0.0002724188
    2      C      -0.0231085246     0.0375816692     1.4055156758
    3      Cl      1.4731362920     0.0889306877     2.3026897793
    4      C      -1.2105524625     0.0606308801     2.1249293765
    5      H      -1.1870811059     0.0944640053     3.2059595731
    6      C      -2.4194931148     0.0532284117     1.4443386216
    7      Cl     -3.9233778351     0.0848047785     2.3408516293
    8      C      -2.4450863641     0.0206278037     0.0577981578
    9      H      -3.3860226966     0.0062753140    -0.4754258431
   10      C      -1.2486190980    -0.0077706636    -0.6459435855
   11      Cl     -1.3316994143    -0.0898108677    -2.3876055155
   12      C       1.2795045750    -0.0277908380    -0.7637637441
   13      C       2.3172014900    -0.9173064784    -0.4334218086
   14      Cl      2.1098238165    -2.0525448281     0.8789444263
   15      C       3.5121740910    -0.9462618778    -1.1401011552
   16      H       4.2831417050    -1.6509912569    -0.8563557516
   17      C       3.7033641517    -0.0830964766    -2.2107920695
   18      H       4.6331582057    -0.1044224243    -2.7658205163
   19      C       2.6998029239     0.8075358238    -2.5682064462
   20      H       2.8387924438     1.4914313025    -3.3954804392
   21      C       1.5107326543     0.8326977237    -1.8514632545
   22      Cl      0.2952873185     2.0003705093    -2.3136761761
 ----------------------------------------------------------------
 Nuclear Repulsion Energy =        1832.78017067 hartrees
 There are       81 alpha and       81 beta electrons
 Applying Cartesian multipole field
    Component          Value
    ---------          -----
     (2,0,0)        1.00000E-11
     (0,2,0)        2.00000E-11
     (0,0,2)       -3.00000E-11
 Nucleus-field energy     =    -0.0000000205 hartrees
 Requested basis set is 6-311++G(d,p)
 There are 162 shells and 449 basis functions
 A cutoff of  1.0D-15 yielded  10379 shell pairs
 There are     86409 function pairs (     93002 Cartesian)
 Smallest overlap matrix eigenvalue = 3.18E-07
 Linear dependence detected in AO basis
 Number of orthogonalized atomic orbitals = 444
 Maximum deviation from orthogonality = 2.195E-10
 Guess from superposition of atomic densities
 Warning:  Energy on first SCF cycle will be non-variational
 SAD guess density has 162.000000 electrons

 -----------------------------------------------------------------------
  General SCF calculation program by
  Eric Jon Sundstrom, Paul Horn, Yuezhi Mao, Dmitri Zuev, Alec White,
  David Stuck, Shaama M.S., Shane Yost, Joonho Lee, David Small,
  Daniel Levine, Susi Lehtola, Hugh Burton, Evgeny Epifanovsky,
  Bang C. Huynh
 -----------------------------------------------------------------------
 Exchange:     0.2000 Hartree-Fock + 0.0800 Slater + 0.7200 B88
 Correlation:  0.1900 VWN1RPA + 0.8100 LYP
 Using SG-1 standard quadrature grid
 A restricted SCF calculation will be
 performed using DIIS
 SCF converges when DIIS error is below 1.0e-08
 ---------------------------------------
  Cycle       Energy         DIIS error
 ---------------------------------------
    1   -2765.6595980143      2.96e-02  
    2   -2761.3053795563      2.48e-03  
    3   -2761.2043423658      3.11e-03  
    4   -2761.4535512805      5.67e-04  
    5   -2761.4595247194      3.27e-04  
    6   -2761.4621071649      1.13e-04  
    7   -2761.4624115207      2.34e-05  
    8   -2761.4624224119      9.21e-06  
    9   -2761.4624244452      2.24e-06  
   10   -2761.4624245544      9.17e-07  
   11   -2761.4624245735      1.70e-07  
   12   -2761.4624245743      6.50e-08  
   13   -2761.4624245745      2.99e-08  
   14   -2761.4624245742      6.38e-09  Convergence criterion met
 ---------------------------------------
 SCF time:   CPU 655.51s  wall 656.00s 
 SCF   energy in the final basis set =    -2761.4624245742
 Total energy in the final basis set =    -2761.4624245742

 --------------------------------------------------------------

                    Orbital Energies (a.u.)
 --------------------------------------------------------------

 Alpha MOs
 -- Occupied --
********-101.5646-101.5646-101.5612-101.5612 -10.2688 -10.2688 -10.2665
-10.2623 -10.2623 -10.2333 -10.2315 -10.2132 -10.2131 -10.2077 -10.2052
-10.2051  -9.4880  -9.4810  -9.4810  -9.4777  -9.4776  -7.2527  -7.2456
 -7.2454  -7.2429  -7.2423  -7.2422  -7.2422  -7.2357  -7.2357  -7.2352
 -7.2350  -7.2323  -7.2323  -7.2318  -7.2317  -0.9515  -0.9231  -0.9095
 -0.8932  -0.8808  -0.8476  -0.8308  -0.8041  -0.7632  -0.7518  -0.7449
 -0.6560  -0.6411  -0.6183  -0.6149  -0.5584  -0.5360  -0.5224  -0.5070
 -0.4925  -0.4776  -0.4629  -0.4622  -0.4560  -0.4449  -0.4371  -0.4236
 -0.4188  -0.4054  -0.3963  -0.3951  -0.3870  -0.3753  -0.3573  -0.3381
 -0.3348  -0.3297  -0.3257  -0.3082  -0.2976  -0.2789  -0.2783  -0.2620
 -0.2495
 -- Virtual --
 -0.0696  -0.0523  -0.0447  -0.0273  -0.0253  -0.0161  -0.0081   0.0050
  0.0084   0.0131   0.0133   0.0168   0.0227   0.0305   0.0403   0.0464
  0.0491   0.0530   0.0596   0.0667   0.0722   0.0784   0.0802   0.0834
  0.0859   0.0869   0.0939   0.0988   0.1031   0.1043   0.1067   0.1069
  0.1150   0.1163   0.1171   0.1194   0.1219   0.1300   0.1304   0.1306
  0.1346   0.1379   0.1383   0.1406   0.1434   0.1511   0.1553   0.1565
  0.1654   0.1667   0.1754   0.1815   0.1833   0.1865   0.1877   0.1937
  0.2015   0.2074   0.2095   0.2143   0.2164   0.2195   0.2206   0.2320
  0.2326   0.2354   0.2459   0.2463   0.2530   0.2543   0.2551   0.2630
  0.2641   0.2674   0.2698   0.2752   0.2787   0.2814   0.2896   0.2926
  0.2955   0.2963   0.2999   0.3092   0.3106   0.3157   0.3165   0.3193
  0.3254   0.3382   0.3546   0.3650   0.3871   0.3906   0.4054   0.4252
  0.4260   0.4450   0.4537   0.4603   0.4650   0.4692   0.4733   0.4809
  0.4893   0.4993   0.5110   0.5138   0.5146   0.5247   0.5322   0.5350
  0.5400   0.5511   0.5539   0.5583   0.5590   0.5658   0.5746   0.5785
  0.5993   0.6008   0.6037   0.6098   0.6162   0.6187   0.6197   0.6291
  0.6333   0.6380   0.6486   0.6689   0.6742   0.6755   0.6909   0.6961
  0.6980   0.7181   0.7267   0.7276   0.7463   0.7736   0.7876   0.8002
  0.8030   0.8283   0.8301   0.8353   0.8383   0.8394   0.8409   0.8431
  0.8508   0.8535   0.8582   0.8606   0.8642   0.8733   0.8858   0.8983
  0.9028   0.9111   0.9177   0.9248   0.9268   0.9269   0.9355   0.9435
  0.9531   0.9540   0.9581   0.9605   0.9799   0.9808   0.9872   0.9928
  0.9948   1.0001   1.0211   1.0227   1.0321   1.0459   1.0472   1.0655
  1.0758   1.0862   1.1077   1.1162   1.1356   1.1751   1.1875   1.1892
  1.2326   1.2457   1.2483   1.2619   1.2628   1.2877   1.2993   1.3122
  1.3179   1.3245   1.3391   1.3553   1.3584   1.3840   1.4412   1.4729
  1.4901   1.4937   1.5202   1.5428   1.5534   1.5613   1.5636   1.5749
  1.5878   1.6054   1.6071   1.6247   1.6533   1.6836   1.6852   1.6965
  1.7478   1.7565   1.7651   1.7930   1.8393   1.8460   1.8673   1.8739
  1.8866   1.9032   1.9041   1.9061   1.9247   1.9532   1.9554   1.9594
  1.9604   1.9696   1.9942   2.0221   2.0531   2.0705   2.0869   2.1084
  2.1450   2.1921   2.1934   2.2228   2.2544   2.2660   2.2694   2.2948
  2.3105   2.3219   2.3396   2.3562   2.3573   2.3603   2.3755   2.4182
  2.4257   2.4405   2.4689   2.4981   2.5047   2.5248   2.5374   2.5477
  2.5502   2.5733   2.5886   2.6085   2.6163   2.6538   2.6712   2.6873
  2.7006   2.7056   2.7182   2.7272   2.7371   2.7474   2.7539   2.7708
  2.7801   2.7835   2.8026   2.8081   2.8268   2.8294   2.8883   2.8935
  2.9263   2.9671   3.0720   3.0779   3.0974   3.1509   3.1595   3.1737
  3.2335   3.2409   3.2529   3.2549   3.3462   3.3625   3.3815   3.4418
  3.5160   3.5741   3.6595   3.7133   3.7248   3.7848   3.9334   3.9908
  4.0342   4.0832   4.0946   4.4161   4.8053   4.8265   9.7618   9.7968
  9.8095   9.8629   9.8702  23.3756  23.5438  23.8469  23.8550  23.8599
 23.9093  23.9580  24.0349  24.0488  24.0545  24.1110  24.1535  25.8168
 25.8515  25.8773  26.0680  26.0835  26.1375  26.2632  26.3029  26.3917
 26.4258  26.6129  26.6356  26.7671  26.8427  26.8639 215.7543 215.7957
215.8072 215.8759 215.8883
 --------------------------------------------------------------

          Ground-State Mulliken Net Atomic Charges

     Atom                 Charge (a.u.)
  ----------------------------------------
      1 C                    -0.131596
      2 C                    -0.467536
      3 Cl                    0.387900
      4 C                    -0.271190
      5 H                     0.225369
      6 C                     0.060732
      7 Cl                    0.460893
      8 C                    -0.272616
      9 H                     0.225321
     10 C                    -0.473981
     11 Cl                    0.386122
     12 C                    -0.114061
     13 C                    -0.205462
     14 Cl                    0.359582
     15 C                    -0.071461
     16 H                     0.208356
     17 C                    -0.765449
     18 H                     0.164995
     19 C                    -0.073987
     20 H                     0.207987
     21 C                    -0.201697
     22 Cl                    0.361781
  ----------------------------------------
  Sum of atomic charges =     0.000000

 -----------------------------------------------------------------
                    Cartesian Multipole Moments
 -----------------------------------------------------------------
    Charge (ESU x 10^10)
                 0.0000
    Dipole Moment (Debye)
         X       1.5883      Y      -0.0364      Z      -0.9462
       Tot       1.8492
    Quadrupole Moments (Debye-Ang)
        XX    -121.5120     XY      -1.2454     YY    -136.8164
        XZ      -6.3368     YZ      -1.3620     ZZ    -128.2585
    Octopole Moments (Debye-Ang^2)
       XXX     -30.0869    XXY      -4.7869    XYY     -29.7345
       YYY       1.9233    XXZ     -22.3318    XYZ      -1.2984
       YYZ      17.9555    XZZ      -8.2062    YZZ       4.2299
       ZZZ      45.0006
    Hexadecapole Moments (Debye-Ang^3)
      XXXX   -3776.9334   XXXY     145.9545   XXYY    -833.0957
      XYYY     191.1145   YYYY    -924.2409   XXXZ     467.7496
      XXYZ      76.9211   XYYZ     200.1219   YYYZ     249.0481
      XXZZ   -1060.4212   XYZZ      76.3546   YYZZ    -624.5824
      XZZZ     520.5412   YZZZ     220.0365   ZZZZ   -2732.5296
 -----------------------------------------------------------------
 Calculating analytic gradient of the SCF energy
 Gradient of SCF Energy
            1           2           3           4           5           6
    1  -0.0087063   0.0017978   0.0140072   0.0002431  -0.0002278  -0.0034762
    2   0.0001405  -0.0024860  -0.0391335  -0.0001639  -0.0000986   0.0000349
    3   0.0051914   0.0008966  -0.0257710  -0.0067802   0.0003203   0.0021110
            7           8           9          10          11          12
    1  -0.0005775   0.0061117  -0.0004438   0.0000952   0.0306857   0.0083453
    2   0.0000266   0.0000389   0.0001046   0.0023897   0.0381109  -0.0002321
    3   0.0004103   0.0030041   0.0000364  -0.0021212  -0.0007903  -0.0049020
           13          14          15          16          17          18
    1  -0.0001446  -0.0124555  -0.0033714   0.0004820   0.0015983  -0.0000929
    2   0.0013926   0.0384330   0.0027980   0.0002160   0.0000180   0.0000240
    3   0.0023653   0.0273127  -0.0009723  -0.0004548  -0.0009717   0.0000328
           19          20          21          22
    1  -0.0009537   0.0006467  -0.0022963  -0.0312673
    2  -0.0027718  -0.0001705  -0.0011672  -0.0375040
    3   0.0034969  -0.0001989  -0.0009301  -0.0012850
 Max gradient component =       3.913E-02
 RMS gradient           =       1.227E-02
 Gradient time:  CPU 234.56 s  wall 234.57 s
 Geometry Optimization Parameters
   NAtoms,    NIC,     NZ,  NCons,   NDum,   NFix, NCnnct, MaxDiis
       22     171      22       0       0       0       0       0

 Cartesian Hessian Update
 Hessian updated using BFGS update


** GEOMETRY OPTIMIZATION IN DELOCALIZED INTERNAL COORDINATES **
   Searching for a Minimum

   Optimization Cycle:   3

                       Coordinates (Angstroms)
     ATOM                X               Y               Z
      1  C        -0.0001058287    0.0009106371    0.0002724188
      2  C        -0.0231085246    0.0375816692    1.4055156758
      3  Cl        1.4731362920    0.0889306877    2.3026897793
      4  C        -1.2105524625    0.0606308801    2.1249293765
      5  H        -1.1870811059    0.0944640053    3.2059595731
      6  C        -2.4194931148    0.0532284117    1.4443386216
      7  Cl       -3.9233778351    0.0848047785    2.3408516293
      8  C        -2.4450863641    0.0206278037    0.0577981578
      9  H        -3.3860226966    0.0062753140   -0.4754258431
     10  C        -1.2486190980   -0.0077706636   -0.6459435855
     11  Cl       -1.3316994143   -0.0898108677   -2.3876055155
     12  C         1.2795045750   -0.0277908380   -0.7637637441
     13  C         2.3172014900   -0.9173064784   -0.4334218086
     14  Cl        2.1098238165   -2.0525448281    0.8789444263
     15  C         3.5121740910   -0.9462618778   -1.1401011552
     16  H         4.2831417050   -1.6509912569   -0.8563557516
     17  C         3.7033641517   -0.0830964766   -2.2107920695
     18  H         4.6331582057   -0.1044224243   -2.7658205163
     19  C         2.6998029239    0.8075358238   -2.5682064462
     20  H         2.8387924438    1.4914313025   -3.3954804392
     21  C         1.5107326543    0.8326977237   -1.8514632545
     22  Cl        0.2952873185    2.0003705093   -2.3136761761
   Point Group: c1    Number of degrees of freedom:    60


   Energy is  -2761.462424574

 Hessian updated using BFGS update

 58 Hessian modes will be used to form the next step
  Hessian Eigenvalues:
     0.016314    0.017505    0.019812    0.020575    0.020682    0.021678
     0.022489    0.022739    0.023494    0.024090    0.024090    0.024114
     0.024114    0.024135    0.024135    0.024142    0.024142    0.055130
     0.072020    0.101101    0.107490    0.159991    0.159995    0.159995
     0.160000    0.160010    0.215085    0.220132    0.226736    0.227827
     0.230753    0.235449    0.237468    0.239575    0.249604    0.249999
     0.250001    0.287887    0.289367    0.290147    0.292865    0.301228
     0.316418    0.356663    0.356665    0.356690    0.401416    0.407207
     0.417324    0.424172    0.456877    0.458339    0.466492    0.470520
     0.478201    0.478202    0.479001    0.479151

 Minimum search - taking simple RFO step
 Searching for Lamda that Minimizes Along All modes
 Value Taken    Lamda =  -0.03720731
 Calculated Step too Large.  Step scaled by  0.542630
 Step Taken.  Stepsize is  0.300000

                             Maximum     Tolerance    Cnvgd?
         Gradient           0.058885      0.000300      NO
         Displacement       0.258246      0.001200      NO
         Energy change     -0.024418      0.000001      NO


 New Cartesian Coordinates Obtained by Inverse Iteration

 Displacement from previous Coordinates is:  0.309513
 ----------------------------------------------------------------
             Standard Nuclear Orientation (Angstroms)
    I     Atom           X                Y                Z
 ----------------------------------------------------------------
    1      C       0.0014721486     0.0014936654    -0.0005220802
    2      C      -0.0274466981     0.0629139396     1.4054867128
    3      Cl      1.4624036986     0.1462067545     2.3107552972
    4      C      -1.2137688788     0.0859430221     2.1285962211
    5      H      -1.1892172896     0.1389278486     3.2082352572
    6      C      -2.4208682336     0.0529381508     1.4452751999
    7      Cl     -3.9250831635     0.0832883174     2.3416003394
    8      C      -2.4503904124    -0.0045224873     0.0595595095
    9      H      -3.3901156248    -0.0387921324    -0.4736028161
   10      C      -1.2512011025    -0.0319149013    -0.6413988210
   11      Cl     -1.3454675997    -0.1454062254    -2.3807099224
   12      C       1.2783006643    -0.0273421667    -0.7632079264
   13      C       2.3105874377    -0.9329207412    -0.4517536335
   14      Cl      2.0998304453    -2.0931063554     0.8385737680
   15      C       3.5068419825    -0.9640368398    -1.1577447421
   16      H       4.2677823511    -1.6829324878    -0.8837147631
   17      C       3.7069009298    -0.0834911132    -2.2130048798
   18      H       4.6369092141    -0.1051002822    -2.7681216067
   19      C       2.7136754083     0.8248076449    -2.5559740091
   20      H       2.8570008784     1.5226960331    -3.3702994975
   21      C       1.5245425747     0.8484675133    -1.8377187116
   22      Cl      0.3282844924     2.0413766780    -2.2870655423
 ----------------------------------------------------------------
 Nuclear Repulsion Energy =        1826.46475961 hartrees
 There are       81 alpha and       81 beta electrons
 Applying Cartesian multipole field
    Component          Value
    ---------          -----
     (2,0,0)        1.00000E-11
     (0,2,0)        2.00000E-11
     (0,0,2)       -3.00000E-11
 Nucleus-field energy     =    -0.0000000196 hartrees
 Requested basis set is 6-311++G(d,p)
 There are 162 shells and 449 basis functions
 A cutoff of  1.0D-15 yielded  10371 shell pairs
 There are     86369 function pairs (     92954 Cartesian)
 Smallest overlap matrix eigenvalue = 3.08E-07
 Linear dependence detected in AO basis
 Number of orthogonalized atomic orbitals = 444
 Maximum deviation from orthogonality = 3.622E-10
 Guess from superposition of atomic densities
 Warning:  Energy on first SCF cycle will be non-variational
 SAD guess density has 162.000000 electrons

 -----------------------------------------------------------------------
  General SCF calculation program by
  Eric Jon Sundstrom, Paul Horn, Yuezhi Mao, Dmitri Zuev, Alec White,
  David Stuck, Shaama M.S., Shane Yost, Joonho Lee, David Small,
  Daniel Levine, Susi Lehtola, Hugh Burton, Evgeny Epifanovsky,
  Bang C. Huynh
 -----------------------------------------------------------------------
 Exchange:     0.2000 Hartree-Fock + 0.0800 Slater + 0.7200 B88
 Correlation:  0.1900 VWN1RPA + 0.8100 LYP
 Using SG-1 standard quadrature grid
 A restricted SCF calculation will be
 performed using DIIS
 SCF converges when DIIS error is below 1.0e-08
 ---------------------------------------
  Cycle       Energy         DIIS error
 ---------------------------------------
    1   -2765.6137104870      2.94e-02  
    2   -2761.3241797441      2.47e-03  
    3   -2761.2259252615      3.08e-03  
    4   -2761.4706625900      5.71e-04  
    5   -2761.4766360465      3.33e-04  
    6   -2761.4793519268      1.10e-04  
    7   -2761.4796359851      2.31e-05  
    8   -2761.4796464749      9.39e-06  
    9   -2761.4796485986      2.21e-06  
   10   -2761.4796487053      9.12e-07  
   11   -2761.4796487243      1.58e-07  
   12   -2761.4796487248      6.29e-08  
   13   -2761.4796487248      2.94e-08  
   14   -2761.4796487251      6.10e-09  Convergence criterion met
 ---------------------------------------
 SCF time:   CPU 652.84s  wall 653.00s 
 SCF   energy in the final basis set =    -2761.4796487251
 Total energy in the final basis set =    -2761.4796487251

 --------------------------------------------------------------

                    Orbital Energies (a.u.)
 --------------------------------------------------------------

 Alpha MOs
 -- Occupied --
********-101.5655-101.5655-101.5621-101.5621 -10.2694 -10.2693 -10.2667
-10.2628 -10.2628 -10.2339 -10.2321 -10.2134 -10.2133 -10.2081 -10.2054
-10.2053  -9.4878  -9.4816  -9.4815  -9.4782  -9.4782  -7.2525  -7.2462
 -7.2460  -7.2429  -7.2428  -7.2427  -7.2421  -7.2363  -7.2363  -7.2358
 -7.2356  -7.2329  -7.2329  -7.2324  -7.2323  -0.9500  -0.9232  -0.9063
 -0.8933  -0.8826  -0.8457  -0.8312  -0.8043  -0.7625  -0.7517  -0.7451
 -0.6557  -0.6398  -0.6184  -0.6154  -0.5586  -0.5354  -0.5226  -0.5076
 -0.4920  -0.4780  -0.4623  -0.4622  -0.4552  -0.4444  -0.4356  -0.4230
 -0.4145  -0.4058  -0.3958  -0.3947  -0.3858  -0.3740  -0.3546  -0.3380
 -0.3351  -0.3291  -0.3256  -0.3127  -0.2984  -0.2858  -0.2767  -0.2621
 -0.2537
 -- Virtual --
 -0.0698  -0.0525  -0.0446  -0.0273  -0.0267  -0.0157  -0.0080   0.0049
  0.0089   0.0133   0.0134   0.0174   0.0223   0.0305   0.0405   0.0464
  0.0486   0.0526   0.0597   0.0667   0.0719   0.0789   0.0795   0.0832
  0.0861   0.0865   0.0935   0.0986   0.1026   0.1044   0.1064   0.1073
  0.1150   0.1163   0.1171   0.1194   0.1218   0.1297   0.1299   0.1309
  0.1340   0.1377   0.1379   0.1401   0.1428   0.1508   0.1554   0.1564
  0.1648   0.1665   0.1738   0.1810   0.1827   0.1853   0.1866   0.1933
  0.2011   0.2064   0.2087   0.2141   0.2160   0.2191   0.2198   0.2328
  0.2332   0.2352   0.2462   0.2464   0.2529   0.2536   0.2546   0.2619
  0.2637   0.2673   0.2709   0.2752   0.2771   0.2816   0.2885   0.2906
  0.2943   0.2966   0.2995   0.3088   0.3091   0.3177   0.3184   0.3198
  0.3247   0.3396   0.3544   0.3635   0.3868   0.3918   0.4057   0.4259
  0.4268   0.4469   0.4537   0.4584   0.4678   0.4719   0.4750   0.4804
  0.4904   0.4983   0.5123   0.5136   0.5147   0.5229   0.5297   0.5335
  0.5378   0.5499   0.5542   0.5550   0.5602   0.5663   0.5745   0.5762
  0.5986   0.6009   0.6027   0.6101   0.6164   0.6188   0.6191   0.6303
  0.6333   0.6374   0.6506   0.6713   0.6728   0.6742   0.6897   0.6952
  0.6981   0.7173   0.7247   0.7249   0.7455   0.7747   0.7904   0.7957
  0.8062   0.8309   0.8326   0.8364   0.8405   0.8423   0.8427   0.8500
  0.8517   0.8547   0.8590   0.8630   0.8709   0.8719   0.8883   0.9011
  0.9069   0.9085   0.9170   0.9248   0.9250   0.9302   0.9371   0.9468
  0.9519   0.9550   0.9581   0.9608   0.9756   0.9846   0.9853   0.9904
  0.9936   0.9984   1.0119   1.0167   1.0261   1.0407   1.0492   1.0624
  1.0713   1.0944   1.1027   1.1103   1.1346   1.1729   1.1847   1.1892
  1.2256   1.2440   1.2446   1.2620   1.2630   1.2882   1.2988   1.3072
  1.3145   1.3251   1.3395   1.3523   1.3538   1.3855   1.4453   1.4743
  1.4889   1.4924   1.5198   1.5414   1.5515   1.5589   1.5633   1.5724
  1.5858   1.6037   1.6057   1.6224   1.6520   1.6835   1.6849   1.6961
  1.7479   1.7559   1.7641   1.7942   1.8387   1.8443   1.8628   1.8735
  1.8866   1.9017   1.9069   1.9079   1.9239   1.9523   1.9551   1.9577
  1.9583   1.9672   1.9949   2.0209   2.0519   2.0691   2.0868   2.1059
  2.1459   2.1886   2.1919   2.2298   2.2627   2.2658   2.2868   2.3023
  2.3084   2.3217   2.3370   2.3422   2.3435   2.3594   2.3792   2.4184
  2.4211   2.4368   2.4754   2.5005   2.5065   2.5250   2.5343   2.5452
  2.5528   2.5690   2.5872   2.6035   2.6158   2.6517   2.6719   2.6874
  2.6970   2.7057   2.7171   2.7253   2.7370   2.7458   2.7544   2.7712
  2.7790   2.7821   2.8007   2.8073   2.8256   2.8286   2.8852   2.8916
  2.9282   2.9690   3.0708   3.0773   3.0957   3.1470   3.1549   3.1714
  3.2312   3.2337   3.2510   3.2533   3.3442   3.3599   3.3788   3.4418
  3.5159   3.5746   3.6567   3.7114   3.7224   3.7816   3.9282   3.9920
  4.0344   4.0843   4.0956   4.4163   4.7988   4.8241   9.7585   9.7926
  9.8109   9.8593   9.8654  23.3773  23.5446  23.8441  23.8535  23.8599
 23.9080  23.9546  24.0312  24.0469  24.0525  24.1094  24.1516  25.8171
 25.9137  25.9444  26.0470  26.0533  26.1286  26.1697  26.3305  26.3438
 26.4313  26.6095  26.6407  26.7496  26.8284  26.8541 215.7515 215.7918
215.8116 215.8690 215.8797
 --------------------------------------------------------------

          Ground-State Mulliken Net Atomic Charges

     Atom                 Charge (a.u.)
  ----------------------------------------
      1 C                    -0.056351
      2 C                    -0.502678
      3 Cl                    0.362199
      4 C                    -0.253719
      5 H                     0.226685
      6 C                     0.063699
      7 Cl                    0.462539
      8 C                    -0.253388
      9 H                     0.226662
     10 C                    -0.512193
     11 Cl                    0.360880
     12 C                    -0.118260
     13 C                    -0.221569
     14 Cl                    0.336710
     15 C                    -0.033433
     16 H                     0.209033
     17 C                    -0.756659
     18 H                     0.165876
     19 C                    -0.035330
     20 H                     0.208685
     21 C                    -0.218355
     22 Cl                    0.338965
  ----------------------------------------
  Sum of atomic charges =     0.000000

 -----------------------------------------------------------------
                    Cartesian Multipole Moments
 -----------------------------------------------------------------
    Charge (ESU x 10^10)
                -0.0000
    Dipole Moment (Debye)
         X       1.5898      Y      -0.0377      Z      -0.9466
       Tot       1.8507
    Quadrupole Moments (Debye-Ang)
        XX    -121.4704     XY      -1.1086     YY    -136.5537
        XZ      -6.4724     YZ      -1.1313     ZZ    -128.3724
    Octopole Moments (Debye-Ang^2)
       XXX     -30.2161    XXY      -5.2510    XYY     -28.9301
       YYY       1.8230    XXZ     -23.2139    XYZ      -1.5445
       YYZ      17.5006    XZZ      -8.1737    YZZ       4.6863
       ZZZ      45.9122
    Hexadecapole Moments (Debye-Ang^3)
      XXXX   -3782.1545   XXXY     139.1008   XXYY    -836.7508
      XYYY     181.6843   YYYY    -952.3478   XXXZ     475.3556
      XXYZ      74.0108   XYYZ     201.7908   YYYZ     234.6372
      XXZZ   -1058.2884   XYZZ      75.4982   YYZZ    -626.2148
      XZZZ     529.7125   YZZZ     211.1318   ZZZZ   -2719.1299
 -----------------------------------------------------------------
 Calculating analytic gradient of the SCF energy
 Gradient of SCF Energy
            1           2           3           4           5           6
    1  -0.0036787   0.0012177   0.0087465   0.0000564  -0.0001000  -0.0019815
    2   0.0000244  -0.0021269  -0.0284350  -0.0002154  -0.0000761  -0.0000038
    3   0.0022070   0.0010247  -0.0182650  -0.0034398   0.0001013   0.0012019
            7           8           9          10          11          12
    1  -0.0002619   0.0030794  -0.0001615  -0.0002256   0.0211803   0.0034887
    2   0.0000058   0.0001585   0.0000710   0.0020656   0.0277514  -0.0000814
    3   0.0001970   0.0015877   0.0000459  -0.0016315   0.0004197  -0.0020362
           13          14          15          16          17          18
    1   0.0004908  -0.0079669  -0.0016787   0.0002247   0.0009138  -0.0000277
    2   0.0008080   0.0280766   0.0015540   0.0001353   0.0000020   0.0000222
    3   0.0019839   0.0190659  -0.0004749  -0.0002604  -0.0005714  -0.0000030
           19          20          21          22
    1  -0.0005091   0.0003323  -0.0015537  -0.0215851
    2  -0.0015118  -0.0000901  -0.0006552  -0.0274791
    3   0.0017325  -0.0000586  -0.0013544  -0.0014723
 Max gradient component =       2.844E-02
 RMS gradient           =       8.683E-03
 Gradient time:  CPU 234.90 s  wall 234.91 s
 Geometry Optimization Parameters
   NAtoms,    NIC,     NZ,  NCons,   NDum,   NFix, NCnnct, MaxDiis
       22     171      22       0       0       0       0       0

 Cartesian Hessian Update
 Hessian updated using BFGS update


** GEOMETRY OPTIMIZATION IN DELOCALIZED INTERNAL COORDINATES **
   Searching for a Minimum

   Optimization Cycle:   4

                       Coordinates (Angstroms)
     ATOM                X               Y               Z
      1  C         0.0014721486    0.0014936654   -0.0005220802
      2  C        -0.0274466981    0.0629139396    1.4054867128
      3  Cl        1.4624036986    0.1462067545    2.3107552972
      4  C        -1.2137688788    0.0859430221    2.1285962211
      5  H        -1.1892172896    0.1389278486    3.2082352572
      6  C        -2.4208682336    0.0529381508    1.4452751999
      7  Cl       -3.9250831635    0.0832883174    2.3416003394
      8  C        -2.4503904124   -0.0045224873    0.0595595095
      9  H        -3.3901156248   -0.0387921324   -0.4736028161
     10  C        -1.2512011025   -0.0319149013   -0.6413988210
     11  Cl       -1.3454675997   -0.1454062254   -2.3807099224
     12  C         1.2783006643   -0.0273421667   -0.7632079264
     13  C         2.3105874377   -0.9329207412   -0.4517536335
     14  Cl        2.0998304453   -2.0931063554    0.8385737680
     15  C         3.5068419825   -0.9640368398   -1.1577447421
     16  H         4.2677823511   -1.6829324878   -0.8837147631
     17  C         3.7069009298   -0.0834911132   -2.2130048798
     18  H         4.6369092141   -0.1051002822   -2.7681216067
     19  C         2.7136754083    0.8248076449   -2.5559740091
     20  H         2.8570008784    1.5226960331   -3.3702994975
     21  C         1.5245425747    0.8484675133   -1.8377187116
     22  Cl        0.3282844924    2.0413766780   -2.2870655423
   Point Group: c1    Number of degrees of freedom:    60


   Energy is  -2761.479648725

 Hessian updated using BFGS update

 59 Hessian modes will be used to form the next step
  Hessian Eigenvalues:
     0.016314    0.017505    0.019744    0.020575    0.020682    0.021678
     0.022472    0.022739    0.023493    0.024090    0.024090    0.024114
     0.024114    0.024135    0.024135    0.024142    0.024142    0.055130
     0.055939    0.101099    0.102676    0.159994    0.159995    0.159995
     0.160000    0.160034    0.215085    0.220132    0.226815    0.228226
     0.230756    0.236180    0.237468    0.239577    0.249612    0.249999
     0.250001    0.287896    0.289337    0.290147    0.292865    0.301236
     0.316754    0.356665    0.356665    0.356665    0.356701    0.401957
     0.407232    0.417325    0.424173    0.456877    0.458339    0.466494
     0.471145    0.478201    0.478202    0.479107    0.479150

 Minimum search - taking simple RFO step
 Searching for Lamda that Minimizes Along All modes
 Value Taken    Lamda =  -0.02652350
 Calculated Step too Large.  Step scaled by  0.538997
 Step Taken.  Stepsize is  0.300000

                             Maximum     Tolerance    Cnvgd?
         Gradient           0.041981      0.000300      NO
         Displacement       0.253744      0.001200      NO
         Energy change     -0.017224      0.000001      NO


 New Cartesian Coordinates Obtained by Inverse Iteration

 Displacement from previous Coordinates is:  0.345650
 ----------------------------------------------------------------
             Standard Nuclear Orientation (Angstroms)
    I     Atom           X                Y                Z
 ----------------------------------------------------------------
    1      C       0.0023408002     0.0020118136    -0.0010604556
    2      C      -0.0291156278     0.0918870433     1.4034829655
    3      Cl      1.4592819163     0.2095103994     2.3100056070
    4      C      -1.2144169261     0.1155154079     2.1291986634
    5      H      -1.1895035697     0.1905360871     3.2072048932
    6      C      -2.4200560187     0.0526551262     1.4449697725
    7      Cl     -3.9246439841     0.0819785188     2.3415263575
    8      C      -2.4521182350    -0.0341314131     0.0606518527
    9      H      -3.3909185333    -0.0911519717    -0.4715222628
   10      C      -1.2511516587    -0.0600124328    -0.6382659653
   11      Cl     -1.3479973434    -0.2076711410    -2.3762324502
   12      C       1.2773834415    -0.0269835973    -0.7629696789
   13      C       2.2995784945    -0.9507441283    -0.4710020318
   14      Cl      2.0769766247    -2.1354121373     0.7968579735
   15      C       3.4965494453    -0.9839495585    -1.1765163555
   16      H       4.2470474447    -1.7181407607    -0.9151539010
   17      C       3.7075600016    -0.0837036080    -2.2133350587
   18      H       4.6377397512    -0.1054609755    -2.7684100836
   19      C       2.7262875708     0.8443632871    -2.5388224404
   20      H       2.8765421650     1.5574318575    -3.3383865027
   21      C       1.5370324969     0.8664842135    -1.8198793737
   22      Cl      0.3565749669     2.0844818048    -2.2490981720
 ----------------------------------------------------------------
 Nuclear Repulsion Energy =        1821.71282070 hartrees
 There are       81 alpha and       81 beta electrons
 Applying Cartesian multipole field
    Component          Value
    ---------          -----
     (2,0,0)        1.00000E-11
     (0,2,0)        2.00000E-11
     (0,0,2)       -3.00000E-11
 Nucleus-field energy     =    -0.0000000185 hartrees
 Requested basis set is 6-311++G(d,p)
 There are 162 shells and 449 basis functions
 A cutoff of  1.0D-15 yielded  10362 shell pairs
 There are     86372 function pairs (     92976 Cartesian)
 Smallest overlap matrix eigenvalue = 2.96E-07
 Linear dependence detected in AO basis
 Number of orthogonalized atomic orbitals = 444
 Maximum deviation from orthogonality = 3.469E-10
 Guess from superposition of atomic densities
 Warning:  Energy on first SCF cycle will be non-variational
 SAD guess density has 162.000000 electrons

 -----------------------------------------------------------------------
  General SCF calculation program by
  Eric Jon Sundstrom, Paul Horn, Yuezhi Mao, Dmitri Zuev, Alec White,
  David Stuck, Shaama M.S., Shane Yost, Joonho Lee, David Small,
  Daniel Levine, Susi Lehtola, Hugh Burton, Evgeny Epifanovsky,
  Bang C. Huynh
 -----------------------------------------------------------------------
 Exchange:     0.2000 Hartree-Fock + 0.0800 Slater + 0.7200 B88
 Correlation:  0.1900 VWN1RPA + 0.8100 LYP
 Using SG-1 standard quadrature grid
 A restricted SCF calculation will be
 performed using DIIS
 SCF converges when DIIS error is below 1.0e-08
 ---------------------------------------
  Cycle       Energy         DIIS error
 ---------------------------------------
    1   -2765.5795820711      2.94e-02  
    2   -2761.3374656414      2.46e-03  
    3   -2761.2418245342      3.06e-03  
    4   -2761.4830107942      5.66e-04  
    5   -2761.4888112811      3.34e-04  
    6   -2761.4915615360      1.08e-04  
    7   -2761.4918355148      2.29e-05  
    8   -2761.4918457951      9.51e-06  
    9   -2761.4918479786      2.18e-06  
   10   -2761.4918480823      9.06e-07  
   11   -2761.4918481012      1.50e-07  
   12   -2761.4918481016      6.21e-08  
   13   -2761.4918481017      2.92e-08  
   14   -2761.4918481016      5.89e-09  Convergence criterion met
 ---------------------------------------
 SCF time:   CPU 649.97s  wall 650.00s 
 SCF   energy in the final basis set =    -2761.4918481016
 Total energy in the final basis set =    -2761.4918481016

 --------------------------------------------------------------

                    Orbital Energies (a.u.)
 --------------------------------------------------------------

 Alpha MOs
 -- Occupied --
********-101.5664-101.5664-101.5630-101.5630 -10.2697 -10.2697 -10.2670
-10.2631 -10.2631 -10.2340 -10.2321 -10.2136 -10.2135 -10.2084 -10.2056
-10.2055  -9.4877  -9.4822  -9.4822  -9.4788  -9.4788  -7.2524  -7.2469
 -7.2467  -7.2435  -7.2435  -7.2426  -7.2420  -7.2369  -7.2369  -7.2364
 -7.2363  -7.2335  -7.2335  -7.2330  -7.2329  -0.9491  -0.9233  -0.9036
 -0.8933  -0.8837  -0.8445  -0.8315  -0.8044  -0.7622  -0.7519  -0.7453
 -0.6555  -0.6389  -0.6189  -0.6157  -0.5587  -0.5349  -0.5227  -0.5083
 -0.4915  -0.4783  -0.4622  -0.4620  -0.4548  -0.4439  -0.4344  -0.4228
 -0.4107  -0.4060  -0.3957  -0.3940  -0.3847  -0.3728  -0.3521  -0.3379
 -0.3353  -0.3287  -0.3256  -0.3169  -0.3010  -0.2891  -0.2754  -0.2625
 -0.2569
 -- Virtual --
 -0.0694  -0.0527  -0.0445  -0.0282  -0.0278  -0.0156  -0.0080   0.0048
  0.0092   0.0134   0.0134   0.0175   0.0218   0.0305   0.0408   0.0463
  0.0482   0.0522   0.0596   0.0664   0.0716   0.0784   0.0795   0.0829
  0.0861   0.0863   0.0933   0.0985   0.1019   0.1044   0.1063   0.1077
  0.1146   0.1165   0.1170   0.1197   0.1216   0.1292   0.1293   0.1310
  0.1333   0.1373   0.1381   0.1396   0.1422   0.1505   0.1556   0.1559
  0.1640   0.1662   0.1721   0.1803   0.1822   0.1841   0.1855   0.1933
  0.2009   0.2055   0.2082   0.2139   0.2158   0.2174   0.2203   0.2338
  0.2340   0.2352   0.2460   0.2462   0.2532   0.2535   0.2547   0.2611
  0.2636   0.2668   0.2720   0.2752   0.2760   0.2812   0.2870   0.2889
  0.2922   0.2971   0.2994   0.3073   0.3092   0.3197   0.3207   0.3215
  0.3241   0.3420   0.3535   0.3621   0.3867   0.3927   0.4056   0.4263
  0.4274   0.4491   0.4537   0.4549   0.4716   0.4741   0.4772   0.4825
  0.4923   0.4974   0.5088   0.5131   0.5144   0.5188   0.5266   0.5317
  0.5377   0.5510   0.5540   0.5543   0.5622   0.5679   0.5745   0.5802
  0.5978   0.6006   0.6024   0.6099   0.6154   0.6188   0.6201   0.6297
  0.6371   0.6375   0.6534   0.6715   0.6715   0.6762   0.6861   0.6940
  0.6981   0.7174   0.7230   0.7232   0.7446   0.7763   0.7909   0.7944
  0.8084   0.8293   0.8335   0.8359   0.8412   0.8445   0.8464   0.8518
  0.8521   0.8554   0.8615   0.8650   0.8710   0.8724   0.8910   0.9025
  0.9058   0.9106   0.9175   0.9234   0.9255   0.9336   0.9384   0.9487
  0.9501   0.9550   0.9582   0.9607   0.9660   0.9825   0.9837   0.9906
  0.9945   0.9992   1.0059   1.0138   1.0228   1.0366   1.0510   1.0595
  1.0678   1.0995   1.1022   1.1068   1.1362   1.1700   1.1833   1.1891
  1.2179   1.2432   1.2441   1.2612   1.2644   1.2944   1.2993   1.3049
  1.3108   1.3257   1.3389   1.3479   1.3522   1.3876   1.4490   1.4768
  1.4885   1.4921   1.5192   1.5410   1.5500   1.5582   1.5639   1.5711
  1.5842   1.6026   1.6049   1.6207   1.6507   1.6835   1.6850   1.6962
  1.7477   1.7564   1.7639   1.7958   1.8379   1.8433   1.8589   1.8724
  1.8862   1.9001   1.9087   1.9127   1.9236   1.9519   1.9546   1.9561
  1.9577   1.9661   1.9948   2.0204   2.0511   2.0677   2.0867   2.1035
  2.1482   2.1854   2.1908   2.2325   2.2650   2.2712   2.2878   2.3054
  2.3143   2.3174   2.3226   2.3240   2.3470   2.3600   2.3872   2.4192
  2.4241   2.4346   2.4798   2.4986   2.5073   2.5277   2.5338   2.5443
  2.5546   2.5667   2.5853   2.5998   2.6153   2.6508   2.6726   2.6878
  2.6944   2.7067   2.7164   2.7246   2.7374   2.7447   2.7549   2.7702
  2.7782   2.7818   2.7992   2.8065   2.8247   2.8285   2.8822   2.8911
  2.9312   2.9714   3.0707   3.0776   3.0950   3.1443   3.1518   3.1696
  3.2280   3.2296   3.2493   3.2519   3.3432   3.3582   3.3774   3.4432
  3.5167   3.5753   3.6555   3.7104   3.7206   3.7794   3.9259   3.9935
  4.0346   4.0851   4.0964   4.4132   4.7948   4.8233   9.7572   9.7923
  9.8243   9.8531   9.8584  23.3785  23.5455  23.8439  23.8550  23.8601
 23.9084  23.9535  24.0335  24.0457  24.0512  24.1085  24.1502  25.8170
 25.9516  25.9874  25.9959  26.0011  26.1254  26.1316  26.3083  26.3770
 26.4349  26.6068  26.6488  26.7367  26.8218  26.8479 215.7506 215.7923
215.8296 215.8596 215.8692
 --------------------------------------------------------------

          Ground-State Mulliken Net Atomic Charges

     Atom                 Charge (a.u.)
  ----------------------------------------
      1 C                    -0.014088
      2 C                    -0.527529
      3 Cl                    0.329517
      4 C                    -0.225936
      5 H                     0.227835
      6 C                     0.072325
      7 Cl                    0.465409
      8 C                    -0.222243
      9 H                     0.227839
     10 C                    -0.540846
     11 Cl                    0.328850
     12 C                    -0.130325
     13 C                    -0.240092
     14 Cl                    0.307514
     15 C                     0.014163
     16 H                     0.209508
     17 C                    -0.743118
     18 H                     0.166626
     19 C                     0.012766
     20 H                     0.209167
     21 C                    -0.236805
     22 Cl                    0.309460
  ----------------------------------------
  Sum of atomic charges =     0.000000

 -----------------------------------------------------------------
                    Cartesian Multipole Moments
 -----------------------------------------------------------------
    Charge (ESU x 10^10)
                 0.0000
    Dipole Moment (Debye)
         X       1.5909      Y      -0.0388      Z      -0.9469
       Tot       1.8518
    Quadrupole Moments (Debye-Ang)
        XX    -121.4185     XY      -0.9822     YY    -136.3246
        XZ      -6.6109     YZ      -0.9188     ZZ    -128.4820
    Octopole Moments (Debye-Ang^2)
       XXX     -30.4816    XXY      -5.6749    XYY     -28.2359
       YYY       1.7373    XXZ     -23.9282    XYZ      -1.7744
       YYZ      17.1112    XZZ      -8.2000    YZZ       5.1093
       ZZZ      46.7904
    Hexadecapole Moments (Debye-Ang^3)
      XXXX   -3777.2258   XXXY     131.0110   XXYY    -839.2978
      XYYY     170.6804   YYYY    -985.1394   XXXZ     481.9901
      XXYZ      70.2785   XYYZ     203.0333   YYYZ     217.8969
      XXZZ   -1053.1636   XYZZ      73.7817   YYZZ    -627.1998
      XZZZ     538.0164   YZZZ     199.8563   ZZZZ   -2697.9036
 -----------------------------------------------------------------
 Calculating analytic gradient of the SCF energy
 Gradient of SCF Energy
            1           2           3           4           5           6
    1  -0.0008641   0.0006119   0.0055074  -0.0000462   0.0000055  -0.0009901
    2  -0.0000408  -0.0018904  -0.0205096  -0.0002073  -0.0000641  -0.0000266
    3   0.0005374   0.0006910  -0.0126525  -0.0015112  -0.0000092   0.0005898
            7           8           9          10          11          12
    1  -0.0001690   0.0013177  -0.0000001  -0.0001883   0.0144323   0.0007509
    2  -0.0000089   0.0001828   0.0000494   0.0018441   0.0200779   0.0000120
    3   0.0001282   0.0007726   0.0000199  -0.0008979   0.0007359  -0.0004330
           13          14          15          16          17          18
    1   0.0006959  -0.0049354  -0.0007203   0.0000578   0.0005286   0.0000028
    2   0.0007797   0.0201840   0.0008285   0.0000663  -0.0000100   0.0000222
    3   0.0014893   0.0133835  -0.0002215  -0.0001143  -0.0003509  -0.0000182
           19          20          21          22
    1  -0.0002283   0.0001035  -0.0009777  -0.0148948
    2  -0.0007616  -0.0000233  -0.0007180  -0.0197863
    3   0.0007504   0.0000207  -0.0013218  -0.0015882
 Max gradient component =       2.051E-02
 RMS gradient           =       6.125E-03
 Gradient time:  CPU 234.98 s  wall 234.99 s
 Geometry Optimization Parameters
   NAtoms,    NIC,     NZ,  NCons,   NDum,   NFix, NCnnct, MaxDiis
       22     171      22       0       0       0       0       0

 Cartesian Hessian Update
 Hessian updated using BFGS update


** GEOMETRY OPTIMIZATION IN DELOCALIZED INTERNAL COORDINATES **
   Searching for a Minimum

   Optimization Cycle:   5

                       Coordinates (Angstroms)
     ATOM                X               Y               Z
      1  C         0.0023408002    0.0020118136   -0.0010604556
      2  C        -0.0291156278    0.0918870433    1.4034829655
      3  Cl        1.4592819163    0.2095103994    2.3100056070
      4  C        -1.2144169261    0.1155154079    2.1291986634
      5  H        -1.1895035697    0.1905360871    3.2072048932
      6  C        -2.4200560187    0.0526551262    1.4449697725
      7  Cl       -3.9246439841    0.0819785188    2.3415263575
      8  C        -2.4521182350   -0.0341314131    0.0606518527
      9  H        -3.3909185333   -0.0911519717   -0.4715222628
     10  C        -1.2511516587   -0.0600124328   -0.6382659653
     11  Cl       -1.3479973434   -0.2076711410   -2.3762324502
     12  C         1.2773834415   -0.0269835973   -0.7629696789
     13  C         2.2995784945   -0.9507441283   -0.4710020318
     14  Cl        2.0769766247   -2.1354121373    0.7968579735
     15  C         3.4965494453   -0.9839495585   -1.1765163555
     16  H         4.2470474447   -1.7181407607   -0.9151539010
     17  C         3.7075600016   -0.0837036080   -2.2133350587
     18  H         4.6377397512   -0.1054609755   -2.7684100836
     19  C         2.7262875708    0.8443632871   -2.5388224404
     20  H         2.8765421650    1.5574318575   -3.3383865027
     21  C         1.5370324969    0.8664842135   -1.8198793737
     22  Cl        0.3565749669    2.0844818048   -2.2490981720
   Point Group: c1    Number of degrees of freedom:    60


   Energy is  -2761.491848102

 Hessian updated using BFGS update

 60 Hessian modes will be used to form the next step
  Hessian Eigenvalues:
     0.016314    0.017505    0.019620    0.020575    0.020682    0.021678
     0.022435    0.022739    0.023493    0.024090    0.024090    0.024114
     0.024114    0.024135    0.024135    0.024142    0.024142    0.043016
     0.055130    0.101001    0.101146    0.159994    0.159995    0.159995
     0.160000    0.160077    0.215085    0.220134    0.226809    0.228285
     0.230756    0.236632    0.237468    0.239578    0.249613    0.250000
     0.250001    0.287908    0.289251    0.290147    0.292865    0.301222
     0.316941    0.356665    0.356665    0.356665    0.356666    0.356705
     0.402194    0.407242    0.417325    0.424173    0.456877    0.458339
     0.466496    0.471457    0.478201    0.478202    0.479149    0.479170

 Minimum search - taking simple RFO step
 Searching for Lamda that Minimizes Along All modes
 Value Taken    Lamda =  -0.01873244
 Calculated Step too Large.  Step scaled by  0.543438
 Step Taken.  Stepsize is  0.300000

                             Maximum     Tolerance    Cnvgd?
         Gradient           0.029693      0.000300      NO
         Displacement       0.249172      0.001200      NO
         Energy change     -0.012199      0.000001      NO


 New Cartesian Coordinates Obtained by Inverse Iteration

 Displacement from previous Coordinates is:  0.375788
 ----------------------------------------------------------------
             Standard Nuclear Orientation (Angstroms)
    I     Atom           X                Y                Z
 ----------------------------------------------------------------
    1      C       0.0026245973     0.0023137577    -0.0013905696
    2      C      -0.0291601524     0.1234163972     1.3998974346
    3      Cl      1.4607492473     0.2763724543     2.3019830845
    4      C      -1.2135804200     0.1482259568     2.1273825120
    5      H      -1.1893028576     0.2474091619     3.2033177858
    6      C      -2.4177752857     0.0525791341     1.4437950842
    7      Cl     -3.9225727650     0.0814027701     2.3407237791
    8      C      -2.4512455910    -0.0669133104     0.0616244958
    9      H      -3.3893089197    -0.1486124779    -0.4683691774
   10      C      -1.2492184744    -0.0911908678    -0.6358885064
   11      Cl     -1.3420801174    -0.2746692465    -2.3723121808
   12      C       1.2768598572    -0.0268090708    -0.7629981984
   13      C       2.2855328667    -0.9701527728    -0.4912442956
   14      Cl      2.0448209944    -2.1779338494     0.7535083835
   15      C       3.4828671330    -1.0051511092    -1.1963967016
   16      H       4.2228409730    -1.7550153812    -0.9503129339
   17      C       3.7061970402    -0.0836661990    -2.2123071334
   18      H       4.6365027797    -0.1054106761    -2.7672966046
   19      C       2.7382085808     0.8654393884    -2.5179942649
   20      H       2.8976912067     1.5941393439    -3.3014177627
   21      C       1.5488224787     0.8860600075    -1.7988268693
   22      Cl      0.3815000508     2.1276604241    -2.2022340077
 ----------------------------------------------------------------
 Nuclear Repulsion Energy =        1818.28475823 hartrees
 There are       81 alpha and       81 beta electrons
 Applying Cartesian multipole field
    Component          Value
    ---------          -----
     (2,0,0)        1.00000E-11
     (0,2,0)        2.00000E-11
     (0,0,2)       -3.00000E-11
 Nucleus-field energy     =    -0.0000000173 hartrees
 Requested basis set is 6-311++G(d,p)
 There are 162 shells and 449 basis functions
 A cutoff of  1.0D-15 yielded  10366 shell pairs
 There are     86362 function pairs (     92964 Cartesian)
 Smallest overlap matrix eigenvalue = 2.81E-07
 Linear dependence detected in AO basis
 Number of orthogonalized atomic orbitals = 444
 Maximum deviation from orthogonality = 3.603E-10
 Guess from superposition of atomic densities
 Warning:  Energy on first SCF cycle will be non-variational
 SAD guess density has 162.000000 electrons

 -----------------------------------------------------------------------
  General SCF calculation program by
  Eric Jon Sundstrom, Paul Horn, Yuezhi Mao, Dmitri Zuev, Alec White,
  David Stuck, Shaama M.S., Shane Yost, Joonho Lee, David Small,
  Daniel Levine, Susi Lehtola, Hugh Burton, Evgeny Epifanovsky,
  Bang C. Huynh
 -----------------------------------------------------------------------
 Exchange:     0.2000 Hartree-Fock + 0.0800 Slater + 0.7200 B88
 Correlation:  0.1900 VWN1RPA + 0.8100 LYP
 Using SG-1 standard quadrature grid
 A restricted SCF calculation will be
 performed using DIIS
 SCF converges when DIIS error is below 1.0e-08
 ---------------------------------------
  Cycle       Energy         DIIS error
 ---------------------------------------
    1   -2765.5555786086      2.93e-02  
    2   -2761.3468508805      2.46e-03  
    3   -2761.2536666899      3.04e-03  
    4   -2761.4920270355      5.55e-04  
    5   -2761.4975279166      3.32e-04  
    6   -2761.5002404683      1.08e-04  
    7   -2761.5005116052      2.28e-05  
    8   -2761.5005217573      9.58e-06  
    9   -2761.5005239743      2.15e-06  
   10   -2761.5005240747      9.00e-07  
   11   -2761.5005240934      1.44e-07  
   12   -2761.5005240937      6.24e-08  
   13   -2761.5005240937      2.90e-08  
   14   -2761.5005240938      5.72e-09  Convergence criterion met
 ---------------------------------------
 SCF time:   CPU 649.16s  wall 649.00s 
 SCF   energy in the final basis set =    -2761.5005240938
 Total energy in the final basis set =    -2761.5005240938

 --------------------------------------------------------------

                    Orbital Energies (a.u.)
 --------------------------------------------------------------

 Alpha MOs
 -- Occupied --
********-101.5673-101.5673-101.5639-101.5639 -10.2699 -10.2699 -10.2673
-10.2633 -10.2633 -10.2337 -10.2318 -10.2139 -10.2137 -10.2087 -10.2058
-10.2057  -9.4876  -9.4828  -9.4828  -9.4794  -9.4794  -7.2523  -7.2476
 -7.2473  -7.2441  -7.2441  -7.2425  -7.2419  -7.2375  -7.2375  -7.2371
 -7.2370  -7.2341  -7.2341  -7.2337  -7.2336  -0.9486  -0.9233  -0.9015
 -0.8933  -0.8846  -0.8438  -0.8316  -0.8045  -0.7623  -0.7521  -0.7455
 -0.6553  -0.6383  -0.6196  -0.6159  -0.5588  -0.5344  -0.5228  -0.5092
 -0.4910  -0.4785  -0.4621  -0.4620  -0.4546  -0.4434  -0.4336  -0.4227
 -0.4076  -0.4061  -0.3958  -0.3931  -0.3837  -0.3718  -0.3497  -0.3378
 -0.3355  -0.3284  -0.3257  -0.3207  -0.3051  -0.2896  -0.2744  -0.2630
 -0.2594
 -- Virtual --
 -0.0685  -0.0528  -0.0444  -0.0298  -0.0285  -0.0156  -0.0080   0.0046
  0.0094   0.0133   0.0134   0.0175   0.0211   0.0304   0.0412   0.0461
  0.0477   0.0518   0.0594   0.0660   0.0712   0.0773   0.0803   0.0828
  0.0861   0.0861   0.0931   0.0985   0.1011   0.1044   0.1063   0.1082
  0.1139   0.1165   0.1170   0.1204   0.1214   0.1282   0.1288   0.1308
  0.1327   0.1371   0.1384   0.1393   0.1415   0.1503   0.1551   0.1558
  0.1633   0.1662   0.1704   0.1794   0.1820   0.1829   0.1845   0.1940
  0.2008   0.2048   0.2079   0.2138   0.2155   0.2160   0.2210   0.2344
  0.2349   0.2357   0.2453   0.2458   0.2533   0.2539   0.2559   0.2606
  0.2637   0.2657   0.2729   0.2750   0.2754   0.2803   0.2850   0.2876
  0.2901   0.2977   0.2992   0.3062   0.3097   0.3216   0.3221   0.3237
  0.3240   0.3447   0.3518   0.3608   0.3866   0.3935   0.4055   0.4264
  0.4279   0.4508   0.4512   0.4539   0.4750   0.4758   0.4819   0.4863
  0.4948   0.4965   0.5028   0.5118   0.5143   0.5157   0.5234   0.5306
  0.5379   0.5518   0.5543   0.5547   0.5642   0.5700   0.5746   0.5880
  0.5985   0.6000   0.6034   0.6092   0.6150   0.6186   0.6209   0.6292
  0.6371   0.6437   0.6568   0.6700   0.6706   0.6808   0.6813   0.6931
  0.6980   0.7180   0.7218   0.7220   0.7435   0.7783   0.7873   0.7986
  0.8098   0.8264   0.8338   0.8357   0.8415   0.8461   0.8483   0.8494
  0.8524   0.8562   0.8642   0.8667   0.8710   0.8717   0.8926   0.8993
  0.9054   0.9129   0.9182   0.9193   0.9283   0.9368   0.9390   0.9478
  0.9505   0.9524   0.9574   0.9588   0.9622   0.9711   0.9845   0.9925
  0.9963   1.0020   1.0046   1.0118   1.0203   1.0336   1.0518   1.0569
  1.0655   1.0977   1.1066   1.1086   1.1389   1.1680   1.1834   1.1890
  1.2119   1.2435   1.2439   1.2597   1.2659   1.2990   1.3052   1.3069
  1.3093   1.3262   1.3380   1.3437   1.3511   1.3905   1.4524   1.4794
  1.4890   1.4929   1.5182   1.5415   1.5489   1.5588   1.5651   1.5710
  1.5829   1.6020   1.6045   1.6192   1.6497   1.6838   1.6855   1.6970
  1.7476   1.7580   1.7640   1.7979   1.8369   1.8428   1.8554   1.8706
  1.8851   1.8986   1.9113   1.9182   1.9236   1.9517   1.9531   1.9566
  1.9575   1.9659   1.9943   2.0204   2.0508   2.0666   2.0865   2.1014
  2.1519   2.1828   2.1898   2.2333   2.2641   2.2786   2.2852   2.2993
  2.3024   2.3073   2.3219   2.3283   2.3510   2.3603   2.3932   2.4204
  2.4290   2.4332   2.4803   2.4970   2.5066   2.5270   2.5347   2.5442
  2.5564   2.5667   2.5826   2.5969   2.6150   2.6504   2.6733   2.6883
  2.6930   2.7081   2.7161   2.7250   2.7383   2.7440   2.7553   2.7679
  2.7775   2.7823   2.7977   2.8056   2.8237   2.8293   2.8788   2.8913
  2.9349   2.9741   3.0713   3.0784   3.0954   3.1426   3.1495   3.1686
  3.2249   3.2285   3.2479   3.2507   3.3426   3.3571   3.3771   3.4455
  3.5182   3.5761   3.6558   3.7101   3.7194   3.7780   3.9258   3.9950
  4.0348   4.0857   4.0970   4.4075   4.7931   4.8236   9.7576   9.7939
  9.8429   9.8502   9.8507  23.3798  23.5465  23.8452  23.8580  23.8604
 23.9097  23.9540  24.0397  24.0450  24.0505  24.1082  24.1491  25.8168
 25.9429  25.9506  25.9704  26.0085  26.1251  26.1275  26.3127  26.3902
 26.4273  26.6046  26.6589  26.7271  26.8163  26.8450 215.7512 215.7949
215.8472 215.8587 215.8605
 --------------------------------------------------------------

          Ground-State Mulliken Net Atomic Charges

     Atom                 Charge (a.u.)
  ----------------------------------------
      1 C                    -0.003497
      2 C                    -0.547045
      3 Cl                    0.293378
      4 C                    -0.187273
      5 H                     0.228760
      6 C                     0.087747
      7 Cl                    0.469149
      8 C                    -0.179991
      9 H                     0.228796
     10 C                    -0.563055
     11 Cl                    0.293124
     12 C                    -0.149241
     13 C                    -0.262257
     14 Cl                    0.275263
     15 C                     0.067598
     16 H                     0.209702
     17 C                    -0.722373
     18 H                     0.167268
     19 C                     0.066783
     20 H                     0.209325
     21 C                    -0.258597
     22 Cl                    0.276437
  ----------------------------------------
  Sum of atomic charges =     0.000000

 -----------------------------------------------------------------
                    Cartesian Multipole Moments
 -----------------------------------------------------------------
    Charge (ESU x 10^10)
                 0.0000
    Dipole Moment (Debye)
         X       1.5916      Y      -0.0394      Z      -0.9473
       Tot       1.8526
    Quadrupole Moments (Debye-Ang)
        XX    -121.3708     XY      -0.8641     YY    -136.1116
        XZ      -6.7350     YZ      -0.7244     ZZ    -128.5811
    Octopole Moments (Debye-Ang^2)
       XXX     -30.8365    XXY      -6.0454    XYY     -27.6326
       YYY       1.6841    XXZ     -24.4859    XYZ      -1.9853
       YYZ      16.7753    XZZ      -8.2691    YZZ       5.5022
       ZZZ      47.6055
    Hexadecapole Moments (Debye-Ang^3)
      XXXX   -3765.2375   XXXY     122.0855   XXYY    -841.0746
      XYYY     158.5934   YYYY   -1021.4266   XXXZ     488.2251
      XXYZ      65.8085   XYYZ     204.0534   YYYZ     199.2009
      XXZZ   -1045.7725   XYZZ      71.3472   YYZZ    -627.5774
      XZZZ     546.0333   YZZZ     186.4783   ZZZZ   -2670.2000
 -----------------------------------------------------------------
 Calculating analytic gradient of the SCF energy
 Gradient of SCF Energy
            1           2           3           4           5           6
    1   0.0003391   0.0001735   0.0036384  -0.0000505   0.0000628  -0.0004419
    2  -0.0000586  -0.0016939  -0.0146807  -0.0001637  -0.0000547  -0.0000316
    3  -0.0001831   0.0002254  -0.0086452  -0.0005088  -0.0000468   0.0002492
            7           8           9          10          11          12
    1  -0.0001338   0.0004197   0.0000685  -0.0000090   0.0098523  -0.0004163
    2  -0.0000188   0.0001466   0.0000316   0.0016521   0.0144608   0.0000558
    3   0.0001035   0.0003124  -0.0000035  -0.0002540   0.0005954   0.0002363
           13          14          15          16          17          18
    1   0.0006477  -0.0030922  -0.0002483  -0.0000263   0.0003373   0.0000105
    2   0.0009722   0.0142894   0.0004032   0.0000233  -0.0000149   0.0000221
    3   0.0010640   0.0094744  -0.0000752  -0.0000285  -0.0002399  -0.0000203
           19          20          21          22
    1  -0.0000975  -0.0000280  -0.0006287  -0.0103772
    2  -0.0003228   0.0000151  -0.0009888  -0.0140436
    3   0.0002528   0.0000511  -0.0010711  -0.0014879
 Max gradient component =       1.468E-02
 RMS gradient           =       4.323E-03
 Gradient time:  CPU 236.84 s  wall 236.86 s
 Geometry Optimization Parameters
   NAtoms,    NIC,     NZ,  NCons,   NDum,   NFix, NCnnct, MaxDiis
       22     171      22       0       0       0       0       0

 Cartesian Hessian Update
 Hessian updated using BFGS update


** GEOMETRY OPTIMIZATION IN DELOCALIZED INTERNAL COORDINATES **
   Searching for a Minimum

   Optimization Cycle:   6

                       Coordinates (Angstroms)
     ATOM                X               Y               Z
      1  C         0.0026245973    0.0023137577   -0.0013905696
      2  C        -0.0291601524    0.1234163972    1.3998974346
      3  Cl        1.4607492473    0.2763724543    2.3019830845
      4  C        -1.2135804200    0.1482259568    2.1273825120
      5  H        -1.1893028576    0.2474091619    3.2033177858
      6  C        -2.4177752857    0.0525791341    1.4437950842
      7  Cl       -3.9225727650    0.0814027701    2.3407237791
      8  C        -2.4512455910   -0.0669133104    0.0616244958
      9  H        -3.3893089197   -0.1486124779   -0.4683691774
     10  C        -1.2492184744   -0.0911908678   -0.6358885064
     11  Cl       -1.3420801174   -0.2746692465   -2.3723121808
     12  C         1.2768598572   -0.0268090708   -0.7629981984
     13  C         2.2855328667   -0.9701527728   -0.4912442956
     14  Cl        2.0448209944   -2.1779338494    0.7535083835
     15  C         3.4828671330   -1.0051511092   -1.1963967016
     16  H         4.2228409730   -1.7550153812   -0.9503129339
     17  C         3.7061970402   -0.0836661990   -2.2123071334
     18  H         4.6365027797   -0.1054106761   -2.7672966046
     19  C         2.7382085808    0.8654393884   -2.5179942649
     20  H         2.8976912067    1.5941393439   -3.3014177627
     21  C         1.5488224787    0.8860600075   -1.7988268693
     22  Cl        0.3815000508    2.1276604241   -2.2022340077
   Point Group: c1    Number of degrees of freedom:    60


   Energy is  -2761.500524094

 Hessian updated using BFGS update

 60 Hessian modes will be used to form the next step
  Hessian Eigenvalues:
     0.016314    0.017505    0.019355    0.020575    0.020682    0.021678
     0.022348    0.022739    0.023495    0.024090    0.024090    0.024114
     0.024114    0.024135    0.024135    0.024142    0.024142    0.033106
     0.055131    0.099421    0.101107    0.159994    0.159995    0.159995
     0.160000    0.160106    0.215085    0.220142    0.226787    0.228192
     0.230756    0.236810    0.237468    0.239577    0.249613    0.250000
     0.250001    0.287916    0.289241    0.290147    0.292865    0.301211
     0.316988    0.356665    0.356665    0.356665    0.356666    0.356705
     0.402192    0.407241    0.417325    0.424173    0.456877    0.458339
     0.466497    0.471539    0.478201    0.478202    0.479149    0.479190

 Minimum search - taking simple RFO step
 Searching for Lamda that Minimizes Along All modes
 Value Taken    Lamda =  -0.01323683
 Calculated Step too Large.  Step scaled by  0.550694
 Step Taken.  Stepsize is  0.300000

                             Maximum     Tolerance    Cnvgd?
         Gradient           0.020983      0.000300      NO
         Displacement       0.246787      0.001200      NO
         Energy change     -0.008676      0.000001      NO


 New Cartesian Coordinates Obtained by Inverse Iteration

 Displacement from previous Coordinates is:  0.391311
 ----------------------------------------------------------------
             Standard Nuclear Orientation (Angstroms)
    I     Atom           X                Y                Z
 ----------------------------------------------------------------
    1      C       0.0024960266     0.0021679824    -0.0014203920
    2      C      -0.0288247495     0.1558640544     1.3953616898
    3      Cl      1.4634066323     0.3443771630     2.2896280692
    4      C      -1.2126083582     0.1823227098     2.1238872722
    5      H      -1.1899382189     0.3067059504     3.1972067112
    6      C      -2.4150739165     0.0529302374     1.4422388588
    7      Cl     -3.9200276100     0.0822691797     2.3393904018
    8      C      -2.4488594367    -0.1009649033     0.0631358761
    9      H      -3.3861787254    -0.2079064640    -0.4636468005
   10      C      -1.2462265399    -0.1241823111    -0.6334073338
   11      Cl     -1.3315674958    -0.3446530532    -2.3672396590
   12      C       1.2767718957    -0.0269117027    -0.7631234356
   13      C       2.2701423203    -0.9902833120    -0.5124268183
   14      Cl      2.0089030856    -2.2195092514     0.7087890930
   15      C       3.4675321538    -1.0265642948    -1.2174892048
   16      H       4.1971049758    -1.7918580977    -0.9886522415
   17      C       3.7038839262    -0.0833410442    -2.2107274690
   18      H       4.6342259873    -0.1049028129    -2.7657329981
   19      C       2.7500550535     0.8870523793    -2.4948586956
   20      H       2.9203411488     1.6312487645    -3.2612356371
   21      C       1.5605331115     0.9062674311    -1.7757094060
   22      Cl      0.4048819562     2.1693652304    -2.1507245276
 ----------------------------------------------------------------
 Nuclear Repulsion Energy =        1815.68059811 hartrees
 There are       81 alpha and       81 beta electrons
 Applying Cartesian multipole field
    Component          Value
    ---------          -----
     (2,0,0)        1.00000E-11
     (0,2,0)        2.00000E-11
     (0,0,2)       -3.00000E-11
 Nucleus-field energy     =    -0.0000000159 hartrees
 Requested basis set is 6-311++G(d,p)
 There are 162 shells and 449 basis functions
 A cutoff of  1.0D-15 yielded  10365 shell pairs
 There are     86371 function pairs (     92982 Cartesian)
 Smallest overlap matrix eigenvalue = 2.64E-07
 Linear dependence detected in AO basis
 Number of orthogonalized atomic orbitals = 444
 Maximum deviation from orthogonality = 6.819E-10
 Guess from superposition of atomic densities
 Warning:  Energy on first SCF cycle will be non-variational
 SAD guess density has 162.000000 electrons

 -----------------------------------------------------------------------
  General SCF calculation program by
  Eric Jon Sundstrom, Paul Horn, Yuezhi Mao, Dmitri Zuev, Alec White,
  David Stuck, Shaama M.S., Shane Yost, Joonho Lee, David Small,
  Daniel Levine, Susi Lehtola, Hugh Burton, Evgeny Epifanovsky,
  Bang C. Huynh
 -----------------------------------------------------------------------
 Exchange:     0.2000 Hartree-Fock + 0.0800 Slater + 0.7200 B88
 Correlation:  0.1900 VWN1RPA + 0.8100 LYP
 Using SG-1 standard quadrature grid
 A restricted SCF calculation will be
 performed using DIIS
 SCF converges when DIIS error is below 1.0e-08
 ---------------------------------------
  Cycle       Energy         DIIS error
 ---------------------------------------
    1   -2765.5391264946      2.93e-02  
    2   -2761.3534497772      2.45e-03  
    3   -2761.2623131347      3.03e-03  
    4   -2761.4986396096      5.43e-04  
    5   -2761.5038133917      3.27e-04  
    6   -2761.5064490768      1.08e-04  
    7   -2761.5067216938      2.27e-05  
    8   -2761.5067317683      9.61e-06  
    9   -2761.5067340016      2.12e-06  
   10   -2761.5067340987      8.96e-07  
   11   -2761.5067341168      1.41e-07  
   12   -2761.5067341174      6.34e-08  
   13   -2761.5067341176      2.88e-08  
   14   -2761.5067341174      5.55e-09  Convergence criterion met
 ---------------------------------------
 SCF time:   CPU 648.29s  wall 648.00s 
 SCF   energy in the final basis set =    -2761.5067341174
 Total energy in the final basis set =    -2761.5067341174

 --------------------------------------------------------------

                    Orbital Energies (a.u.)
 --------------------------------------------------------------

 Alpha MOs
 -- Occupied --
********-101.5681-101.5681-101.5647-101.5646 -10.2700 -10.2699 -10.2675
-10.2633 -10.2633 -10.2333 -10.2313 -10.2140 -10.2139 -10.2088 -10.2059
-10.2058  -9.4875  -9.4834  -9.4834  -9.4800  -9.4800  -7.2522  -7.2482
 -7.2480  -7.2447  -7.2447  -7.2424  -7.2419  -7.2382  -7.2381  -7.2377
 -7.2376  -7.2347  -7.2347  -7.2343  -7.2342  -0.9482  -0.9234  -0.8998
 -0.8933  -0.8853  -0.8434  -0.8317  -0.8043  -0.7624  -0.7523  -0.7457
 -0.6551  -0.6379  -0.6204  -0.6159  -0.5588  -0.5340  -0.5229  -0.5102
 -0.4906  -0.4786  -0.4622  -0.4619  -0.4546  -0.4429  -0.4330  -0.4228
 -0.4062  -0.4050  -0.3960  -0.3923  -0.3828  -0.3711  -0.3477  -0.3378
 -0.3358  -0.3283  -0.3257  -0.3240  -0.3094  -0.2888  -0.2736  -0.2637
 -0.2615
 -- Virtual --
 -0.0673  -0.0529  -0.0442  -0.0314  -0.0291  -0.0156  -0.0080   0.0045
  0.0096   0.0133   0.0134   0.0172   0.0205   0.0304   0.0416   0.0460
  0.0474   0.0515   0.0593   0.0656   0.0709   0.0760   0.0811   0.0827
  0.0861   0.0861   0.0930   0.0986   0.1003   0.1044   0.1063   0.1086
  0.1132   0.1165   0.1170   0.1213   0.1213   0.1271   0.1284   0.1305
  0.1322   0.1370   0.1386   0.1391   0.1408   0.1501   0.1541   0.1559
  0.1625   0.1663   0.1690   0.1786   0.1817   0.1820   0.1835   0.1950
  0.2007   0.2044   0.2077   0.2133   0.2151   0.2157   0.2219   0.2348
  0.2359   0.2364   0.2445   0.2453   0.2537   0.2541   0.2577   0.2602
  0.2639   0.2643   0.2733   0.2749   0.2752   0.2790   0.2824   0.2869
  0.2887   0.2983   0.2989   0.3055   0.3108   0.3220   0.3231   0.3242
  0.3255   0.3461   0.3498   0.3595   0.3866   0.3942   0.4053   0.4262
  0.4282   0.4474   0.4529   0.4539   0.4770   0.4772   0.4893   0.4901
  0.4949   0.4971   0.4979   0.5098   0.5145   0.5148   0.5209   0.5299
  0.5380   0.5513   0.5554   0.5557   0.5662   0.5722   0.5744   0.5919
  0.5997   0.6046   0.6052   0.6082   0.6144   0.6183   0.6216   0.6290
  0.6368   0.6505   0.6602   0.6670   0.6704   0.6766   0.6866   0.6937
  0.6978   0.7181   0.7210   0.7212   0.7423   0.7798   0.7861   0.8027
  0.8103   0.8238   0.8337   0.8348   0.8420   0.8469   0.8472   0.8494
  0.8527   0.8570   0.8649   0.8652   0.8710   0.8739   0.8932   0.8942
  0.9054   0.9112   0.9134   0.9194   0.9306   0.9348   0.9414   0.9453
  0.9516   0.9531   0.9536   0.9586   0.9631   0.9656   0.9862   0.9926
  0.9974   1.0029   1.0036   1.0107   1.0188   1.0319   1.0510   1.0544
  1.0645   1.0966   1.1094   1.1126   1.1417   1.1678   1.1848   1.1890
  1.2076   1.2438   1.2440   1.2575   1.2675   1.2987   1.3029   1.3091
  1.3264   1.3275   1.3371   1.3398   1.3501   1.3939   1.4559   1.4809
  1.4901   1.4943   1.5168   1.5424   1.5481   1.5603   1.5664   1.5716
  1.5817   1.6019   1.6042   1.6173   1.6489   1.6843   1.6865   1.6982
  1.7477   1.7600   1.7645   1.8002   1.8353   1.8426   1.8521   1.8681
  1.8835   1.8973   1.9140   1.9236   1.9239   1.9516   1.9517   1.9574
  1.9583   1.9662   1.9936   2.0207   2.0508   2.0656   2.0862   2.0992
  2.1564   2.1813   2.1888   2.2337   2.2631   2.2816   2.2848   2.2903
  2.2962   2.2980   2.3250   2.3311   2.3551   2.3602   2.3970   2.4207
  2.4324   2.4344   2.4781   2.4956   2.5061   2.5234   2.5358   2.5441
  2.5585   2.5682   2.5791   2.5934   2.6149   2.6500   2.6742   2.6887
  2.6928   2.7096   2.7160   2.7261   2.7392   2.7438   2.7550   2.7652
  2.7770   2.7833   2.7962   2.8040   2.8228   2.8305   2.8746   2.8917
  2.9388   2.9769   3.0725   3.0794   3.0966   3.1411   3.1479   3.1685
  3.2247   3.2278   3.2468   3.2494   3.3420   3.3562   3.3773   3.4484
  3.5207   3.5770   3.6574   3.7101   3.7186   3.7773   3.9269   3.9964
  4.0349   4.0864   4.0973   4.4006   4.7930   4.8245   9.7591   9.7962
  9.8356   9.8433   9.8772  23.3812  23.5473  23.8471  23.8608  23.8614
 23.9110  23.9552  24.0446  24.0473  24.0501  24.1083  24.1485  25.8163
 25.9110  25.9171  25.9756  26.0112  26.1248  26.1344  26.3280  26.3831
 26.4123  26.6027  26.6705  26.7178  26.8054  26.8458 215.7525 215.7981
215.8365 215.8492 215.8938
 --------------------------------------------------------------

          Ground-State Mulliken Net Atomic Charges

     Atom                 Charge (a.u.)
  ----------------------------------------
      1 C                    -0.021465
      2 C                    -0.563487
      3 Cl                    0.262546
      4 C                    -0.144683
      5 H                     0.229434
      6 C                     0.109708
      7 Cl                    0.473284
      8 C                    -0.134856
      9 H                     0.229528
     10 C                    -0.579860
     11 Cl                    0.262402
     12 C                    -0.173264
     13 C                    -0.286530
     14 Cl                    0.248694
     15 C                     0.115350
     16 H                     0.209617
     17 C                    -0.694470
     18 H                     0.167850
     19 C                     0.115130
     20 H                     0.209172
     21 C                    -0.282975
     22 Cl                    0.248873
  ----------------------------------------
  Sum of atomic charges =     0.000000

 -----------------------------------------------------------------
                    Cartesian Multipole Moments
 -----------------------------------------------------------------
    Charge (ESU x 10^10)
                 0.0000
    Dipole Moment (Debye)
         X       1.5924      Y      -0.0393      Z      -0.9480
       Tot       1.8536
    Quadrupole Moments (Debye-Ang)
        XX    -121.3370     XY      -0.7539     YY    -135.9057
        XZ      -6.8378     YZ      -0.5483     ZZ    -128.6683
    Octopole Moments (Debye-Ang^2)
       XXX     -31.2244    XXY      -6.3458    XYY     -27.1033
       YYY       1.6796    XXZ     -24.9286    XYZ      -2.1705
       YYZ      16.4766    XZZ      -8.3582    YZZ       5.8597
       ZZZ      48.3262
    Hexadecapole Moments (Debye-Ang^3)
      XXXX   -3750.5419   XXXY     112.9116   XXYY    -842.6665
      XYYY     146.1282   YYYY   -1059.9836   XXXZ     494.5240
      XXYZ      60.7816   XYYZ     205.0786   YYYZ     179.1766
      XXZZ   -1037.2296   XYZZ      68.4101   YYZZ    -627.6028
      XZZZ     554.3038   YZZZ     171.5217   ZZZZ   -2638.7289
 -----------------------------------------------------------------
 Calculating analytic gradient of the SCF energy
 Gradient of SCF Energy
            1           2           3           4           5           6
    1   0.0005470  -0.0000561   0.0025519  -0.0000004   0.0000705  -0.0001669
    2  -0.0000414  -0.0014868  -0.0105470  -0.0001061  -0.0000442  -0.0000229
    3  -0.0003196  -0.0001761  -0.0059495  -0.0000759  -0.0000449   0.0000852
            7           8           9          10          11          12
    1  -0.0001071   0.0000596   0.0000745   0.0001715   0.0068558  -0.0006227
    2  -0.0000216   0.0000848   0.0000168   0.0014520   0.0103960   0.0000557
    3   0.0000878   0.0000705  -0.0000090   0.0001586   0.0003584   0.0003377
           13          14          15          16          17          18
    1   0.0005002  -0.0020291  -0.0000706  -0.0000505   0.0002166   0.0000088
    2   0.0011271   0.0100883   0.0001588   0.0000073  -0.0000102   0.0000196
    3   0.0007763   0.0068017   0.0000108   0.0000036  -0.0001618  -0.0000176
           19          20          21          22
    1  -0.0000577  -0.0000729  -0.0004713  -0.0073511
    2  -0.0000897   0.0000247  -0.0011727  -0.0098883
    3   0.0000393   0.0000499  -0.0007729  -0.0012526
 Max gradient component =       1.055E-02
 RMS gradient           =       3.074E-03
 Gradient time:  CPU 235.75 s  wall 235.76 s
 Geometry Optimization Parameters
   NAtoms,    NIC,     NZ,  NCons,   NDum,   NFix, NCnnct, MaxDiis
       22     171      22       0       0       0       0       0

 Cartesian Hessian Update
 Hessian updated using BFGS update


** GEOMETRY OPTIMIZATION IN DELOCALIZED INTERNAL COORDINATES **
   Searching for a Minimum

   Optimization Cycle:   7

                       Coordinates (Angstroms)
     ATOM                X               Y               Z
      1  C         0.0024960266    0.0021679824   -0.0014203920
      2  C        -0.0288247495    0.1558640544    1.3953616898
      3  Cl        1.4634066323    0.3443771630    2.2896280692
      4  C        -1.2126083582    0.1823227098    2.1238872722
      5  H        -1.1899382189    0.3067059504    3.1972067112
      6  C        -2.4150739165    0.0529302374    1.4422388588
      7  Cl       -3.9200276100    0.0822691797    2.3393904018
      8  C        -2.4488594367   -0.1009649033    0.0631358761
      9  H        -3.3861787254   -0.2079064640   -0.4636468005
     10  C        -1.2462265399   -0.1241823111   -0.6334073338
     11  Cl       -1.3315674958   -0.3446530532   -2.3672396590
     12  C         1.2767718957   -0.0269117027   -0.7631234356
     13  C         2.2701423203   -0.9902833120   -0.5124268183
     14  Cl        2.0089030856   -2.2195092514    0.7087890930
     15  C         3.4675321538   -1.0265642948   -1.2174892048
     16  H         4.1971049758   -1.7918580977   -0.9886522415
     17  C         3.7038839262   -0.0833410442   -2.2107274690
     18  H         4.6342259873   -0.1049028129   -2.7657329981
     19  C         2.7500550535    0.8870523793   -2.4948586956
     20  H         2.9203411488    1.6312487645   -3.2612356371
     21  C         1.5605331115    0.9062674311   -1.7757094060
     22  Cl        0.4048819562    2.1693652304   -2.1507245276
   Point Group: c1    Number of degrees of freedom:    60


   Energy is  -2761.506734117

 Hessian updated using BFGS update

 60 Hessian modes will be used to form the next step
  Hessian Eigenvalues:
     0.016312    0.017504    0.018446    0.020575    0.020682    0.021678
     0.022068    0.022739    0.023494    0.024089    0.024090    0.024113
     0.024114    0.024134    0.024135    0.024142    0.024142    0.025893
     0.055130    0.098002    0.101104    0.159994    0.159995    0.159995
     0.160000    0.160113    0.215085    0.220159    0.226766    0.228095
     0.230756    0.236846    0.237468    0.239578    0.249613    0.250000
     0.250002    0.287919    0.289167    0.290147    0.292866    0.301202
     0.316957    0.356665    0.356665    0.356665    0.356666    0.356704
     0.402153    0.407237    0.417325    0.424173    0.456877    0.458339
     0.466498    0.471530    0.478201    0.478202    0.479148    0.479191

 Minimum search - taking simple RFO step
 Searching for Lamda that Minimizes Along All modes
 Value Taken    Lamda =  -0.00950062
 Calculated Step too Large.  Step scaled by  0.553049
 Step Taken.  Stepsize is  0.300000

                             Maximum     Tolerance    Cnvgd?
         Gradient           0.014971      0.000300      NO
         Displacement       0.246912      0.001200      NO
         Energy change     -0.006210      0.000001      NO


 New Cartesian Coordinates Obtained by Inverse Iteration

 Displacement from previous Coordinates is:  0.392565
 ----------------------------------------------------------------
             Standard Nuclear Orientation (Angstroms)
    I     Atom           X                Y                Z
 ----------------------------------------------------------------
    1      C       0.0020237871     0.0016477831    -0.0013301791
    2      C      -0.0290027961     0.1881808347     1.3902439575
    3      Cl      1.4648847342     0.4128889884     2.2752657148
    4      C      -1.2123763252     0.2161539493     2.1193716533
    5      H      -1.1918985662     0.3657454379     3.1895225305
    6      C      -2.4127870070     0.0533497644     1.4408883283
    7      Cl     -3.9178637132     0.0836849964     2.3381613569
    8      C      -2.4460163841    -0.1347039455     0.0657463602
    9      H      -3.3824592070    -0.2664225104    -0.4570413577
   10      C      -1.2431183594    -0.1574572894    -0.6303111525
   11      Cl     -1.3207972745    -0.4150404291    -2.3602490251
   12      C       1.2769986982    -0.0273187178    -0.7634205400
   13      C       2.2546166934    -1.0103290779    -0.5344307967
   14      Cl      1.9732379593    -2.2594538055     0.6631132495
   15      C       3.4519814663    -1.0473218371    -1.2395348324
   16      H       4.1713228380    -1.8273352149    -1.0288437442
   17      C       3.7017713959    -0.0829246622    -2.2091926114
   18      H       4.6321674522    -0.1041054325    -2.7641742098
   19      C       2.7624478621     0.9080375150    -2.4708007906
   20      H       2.9443689368     1.6672444527    -3.2195998019
   21      C       1.5726891974     0.9259966431    -1.7519105871
   22      Cl      0.4287818344     2.2089763927    -2.0982301694
 ----------------------------------------------------------------
 Nuclear Repulsion Energy =        1813.40803693 hartrees
 There are       81 alpha and       81 beta electrons
 Applying Cartesian multipole field
    Component          Value
    ---------          -----
     (2,0,0)        1.00000E-11
     (0,2,0)        2.00000E-11
     (0,0,2)       -3.00000E-11
 Nucleus-field energy     =    -0.0000000145 hartrees
 Requested basis set is 6-311++G(d,p)
 There are 162 shells and 449 basis functions
 A cutoff of  1.0D-15 yielded  10372 shell pairs
 There are     86385 function pairs (     92983 Cartesian)
 Smallest overlap matrix eigenvalue = 2.46E-07
 Linear dependence detected in AO basis
 Number of orthogonalized atomic orbitals = 444
 Maximum deviation from orthogonality = 2.694E-10
 Guess from superposition of atomic densities
 Warning:  Energy on first SCF cycle will be non-variational
 SAD guess density has 162.000000 electrons

 -----------------------------------------------------------------------
  General SCF calculation program by
  Eric Jon Sundstrom, Paul Horn, Yuezhi Mao, Dmitri Zuev, Alec White,
  David Stuck, Shaama M.S., Shane Yost, Joonho Lee, David Small,
  Daniel Levine, Susi Lehtola, Hugh Burton, Evgeny Epifanovsky,
  Bang C. Huynh
 -----------------------------------------------------------------------
 Exchange:     0.2000 Hartree-Fock + 0.0800 Slater + 0.7200 B88
 Correlation:  0.1900 VWN1RPA + 0.8100 LYP
 Using SG-1 standard quadrature grid
 A restricted SCF calculation will be
 performed using DIIS
 SCF converges when DIIS error is below 1.0e-08
 ---------------------------------------
  Cycle       Energy         DIIS error
 ---------------------------------------
    1   -2765.5272412408      2.93e-02  
    2   -2761.3580908582      2.45e-03  
    3   -2761.2684415245      3.02e-03  
    4   -2761.5034789863      5.31e-04  
    5   -2761.5083742465      3.23e-04  
    6   -2761.5109287645      1.08e-04  
    7   -2761.5112043466      2.27e-05  
    8   -2761.5112143777      9.62e-06  
    9   -2761.5112166175      2.09e-06  
   10   -2761.5112167118      8.92e-07  
   11   -2761.5112167298      1.38e-07  
   12   -2761.5112167303      6.48e-08  
   13   -2761.5112167301      2.86e-08  
   14   -2761.5112167304      5.44e-09  Convergence criterion met
 ---------------------------------------
 SCF time:   CPU 650.16s  wall 650.00s 
 SCF   energy in the final basis set =    -2761.5112167304
 Total energy in the final basis set =    -2761.5112167304

 --------------------------------------------------------------

                    Orbital Energies (a.u.)
 --------------------------------------------------------------

 Alpha MOs
 -- Occupied --
********-101.5688-101.5688-101.5654-101.5653 -10.2700 -10.2699 -10.2677
-10.2633 -10.2632 -10.2328 -10.2309 -10.2142 -10.2141 -10.2089 -10.2060
-10.2059  -9.4875  -9.4840  -9.4839  -9.4805  -9.4805  -7.2522  -7.2487
 -7.2485  -7.2452  -7.2452  -7.2424  -7.2418  -7.2387  -7.2387  -7.2383
 -7.2381  -7.2353  -7.2352  -7.2348  -7.2348  -0.9479  -0.9235  -0.8985
 -0.8934  -0.8861  -0.8432  -0.8317  -0.8041  -0.7626  -0.7525  -0.7458
 -0.6549  -0.6374  -0.6211  -0.6159  -0.5587  -0.5337  -0.5229  -0.5110
 -0.4903  -0.4787  -0.4623  -0.4617  -0.4547  -0.4425  -0.4325  -0.4228
 -0.4062  -0.4028  -0.3962  -0.3915  -0.3821  -0.3706  -0.3459  -0.3378
 -0.3360  -0.3282  -0.3269  -0.3256  -0.3132  -0.2876  -0.2729  -0.2644
 -0.2630
 -- Virtual --
 -0.0658  -0.0530  -0.0439  -0.0331  -0.0297  -0.0157  -0.0080   0.0044
  0.0098   0.0133   0.0134   0.0170   0.0200   0.0303   0.0421   0.0459
  0.0471   0.0512   0.0591   0.0652   0.0705   0.0748   0.0818   0.0827
  0.0861   0.0861   0.0929   0.0988   0.0994   0.1044   0.1062   0.1089
  0.1125   0.1165   0.1172   0.1212   0.1224   0.1259   0.1279   0.1300
  0.1318   0.1369   0.1385   0.1390   0.1402   0.1500   0.1532   0.1559
  0.1618   0.1666   0.1680   0.1779   0.1807   0.1818   0.1825   0.1962
  0.2003   0.2041   0.2073   0.2125   0.2153   0.2156   0.2226   0.2349
  0.2369   0.2370   0.2435   0.2446   0.2539   0.2546   0.2590   0.2596
  0.2631   0.2640   0.2726   0.2753   0.2755   0.2777   0.2800   0.2865
  0.2878   0.2985   0.2989   0.3051   0.3127   0.3217   0.3224   0.3251
  0.3256   0.3453   0.3484   0.3582   0.3865   0.3948   0.4051   0.4257
  0.4286   0.4445   0.4541   0.4544   0.4778   0.4787   0.4920   0.4929
  0.4941   0.4975   0.5010   0.5090   0.5146   0.5150   0.5193   0.5293
  0.5378   0.5502   0.5557   0.5581   0.5679   0.5738   0.5745   0.5918
  0.5997   0.6069   0.6072   0.6130   0.6134   0.6178   0.6224   0.6289
  0.6360   0.6565   0.6606   0.6646   0.6712   0.6769   0.6888   0.6969
  0.6975   0.7162   0.7200   0.7210   0.7410   0.7804   0.7875   0.8063
  0.8100   0.8225   0.8333   0.8337   0.8424   0.8463   0.8471   0.8504
  0.8531   0.8576   0.8611   0.8638   0.8725   0.8768   0.8900   0.8931
  0.9006   0.9053   0.9122   0.9209   0.9268   0.9314   0.9434   0.9452
  0.9511   0.9529   0.9559   0.9634   0.9648   0.9653   0.9884   0.9913
  0.9987   1.0013   1.0021   1.0101   1.0185   1.0311   1.0487   1.0521
  1.0650   1.0957   1.1142   1.1145   1.1443   1.1688   1.1872   1.1889
  1.2046   1.2436   1.2437   1.2558   1.2694   1.2983   1.2990   1.3130
  1.3266   1.3350   1.3374   1.3451   1.3493   1.3978   1.4594   1.4805
  1.4916   1.4945   1.5148   1.5436   1.5477   1.5622   1.5665   1.5728
  1.5805   1.6018   1.6038   1.6150   1.6485   1.6848   1.6878   1.6997
  1.7483   1.7619   1.7650   1.8023   1.8332   1.8421   1.8488   1.8652
  1.8816   1.8964   1.9162   1.9238   1.9286   1.9505   1.9518   1.9574
  1.9612   1.9663   1.9934   2.0213   2.0508   2.0648   2.0855   2.0969
  2.1610   2.1809   2.1879   2.2342   2.2625   2.2776   2.2867   2.2899
  2.2899   2.2940   2.3248   2.3335   2.3588   2.3593   2.3987   2.4195
  2.4322   2.4397   2.4754   2.4940   2.5057   2.5172   2.5371   2.5446
  2.5608   2.5691   2.5750   2.5888   2.6155   2.6490   2.6754   2.6889
  2.6936   2.7109   2.7161   2.7270   2.7395   2.7448   2.7536   2.7639
  2.7768   2.7844   2.7947   2.8014   2.8221   2.8316   2.8698   2.8919
  2.9424   2.9794   3.0741   3.0809   3.0983   3.1398   3.1466   3.1691
  3.2262   3.2274   3.2462   3.2478   3.3411   3.3552   3.3780   3.4514
  3.5239   3.5780   3.6599   3.7100   3.7179   3.7771   3.9283   3.9975
  4.0350   4.0870   4.0973   4.3937   4.7937   4.8254   9.7611   9.7993
  9.8265   9.8371   9.9006  23.3828  23.5479  23.8484  23.8612  23.8642
 23.9118  23.9564  24.0443  24.0498  24.0544  24.1087  24.1482  25.8159
 25.9020  25.9024  25.9709  26.0015  26.1242  26.1466  26.3439  26.3608
 26.3981  26.6011  26.6836  26.7072  26.7870  26.8513 215.7544 215.8018
215.8254 215.8418 215.9209
 --------------------------------------------------------------

          Ground-State Mulliken Net Atomic Charges

     Atom                 Charge (a.u.)
  ----------------------------------------
      1 C                    -0.071012
      2 C                    -0.574765
      3 Cl                    0.247921
      4 C                    -0.109231
      5 H                     0.229912
      6 C                     0.136279
      7 Cl                    0.477334
      8 C                    -0.100701
      9 H                     0.230063
     10 C                    -0.587807
     11 Cl                    0.248007
     12 C                    -0.199767
     13 C                    -0.309398
     14 Cl                    0.239008
     15 C                     0.143992
     16 H                     0.209311
     17 C                    -0.662835
     18 H                     0.168428
     19 C                     0.144470
     20 H                     0.208816
     21 C                    -0.306694
     22 Cl                    0.238670
  ----------------------------------------
  Sum of atomic charges =     0.000000

 -----------------------------------------------------------------
                    Cartesian Multipole Moments
 -----------------------------------------------------------------
    Charge (ESU x 10^10)
                 0.0000
    Dipole Moment (Debye)
         X       1.5934      Y      -0.0384      Z      -0.9488
       Tot       1.8549
    Quadrupole Moments (Debye-Ang)
        XX    -121.3158     XY      -0.6522     YY    -135.7095
        XZ      -6.9211     YZ      -0.3903     ZZ    -128.7473
    Octopole Moments (Debye-Ang^2)
       XXX     -31.5524    XXY      -6.5775    XYY     -26.6339
       YYY       1.6969    XXZ     -25.2922    XYZ      -2.3258
       YYZ      16.2124    XZZ      -8.4423    YZZ       6.1650
       ZZZ      48.9537
    Hexadecapole Moments (Debye-Ang^3)
      XXXX   -3736.5734   XXXY     103.6766   XXYY    -844.6110
      XYYY     133.5588   YYYY   -1099.8595   XXXZ     501.1301
      XXYZ      55.4273   XYYZ     206.2913   YYYZ     158.5810
      XXZZ   -1028.5429   XYZZ      65.0841   YYZZ    -627.5979
      XZZZ     563.1731   YZZZ     155.6424   ZZZZ   -2606.1642
 -----------------------------------------------------------------
 Calculating analytic gradient of the SCF energy
 Gradient of SCF Energy
            1           2           3           4           5           6
    1   0.0003091  -0.0001161   0.0018367   0.0000373   0.0000443  -0.0000260
    2  -0.0000211  -0.0012375  -0.0076159  -0.0000550  -0.0000336  -0.0000136
    3  -0.0001760  -0.0004018  -0.0041329   0.0000522  -0.0000299   0.0000180
            7           8           9          10          11          12
    1  -0.0000875  -0.0000234   0.0000492   0.0002659   0.0048417  -0.0003705
    2  -0.0000182   0.0000347   0.0000035   0.0012308   0.0074647   0.0000503
    3   0.0000729  -0.0000399   0.0000006   0.0003134   0.0002028   0.0001792
           13          14          15          16          17          18
    1   0.0003301  -0.0013609  -0.0000242  -0.0000391   0.0001241   0.0000074
    2   0.0011166   0.0071375   0.0000353   0.0000131  -0.0000002   0.0000174
    3   0.0005996   0.0049136   0.0000466   0.0000004  -0.0000889  -0.0000153
           19          20          21          22
    1  -0.0000635  -0.0000577  -0.0004322  -0.0052448
    2   0.0000104   0.0000174  -0.0011705  -0.0069661
    3  -0.0000276   0.0000359  -0.0005099  -0.0010130
 Max gradient component =       7.616E-03
 RMS gradient           =       2.198E-03
 Gradient time:  CPU 235.44 s  wall 235.45 s
 Geometry Optimization Parameters
   NAtoms,    NIC,     NZ,  NCons,   NDum,   NFix, NCnnct, MaxDiis
       22     171      22       0       0       0       0       0

 Cartesian Hessian Update
 Hessian updated using BFGS update


** GEOMETRY OPTIMIZATION IN DELOCALIZED INTERNAL COORDINATES **
   Searching for a Minimum

   Optimization Cycle:   8

                       Coordinates (Angstroms)
     ATOM                X               Y               Z
      1  C         0.0020237871    0.0016477831   -0.0013301791
      2  C        -0.0290027961    0.1881808347    1.3902439575
      3  Cl        1.4648847342    0.4128889884    2.2752657148
      4  C        -1.2123763252    0.2161539493    2.1193716533
      5  H        -1.1918985662    0.3657454379    3.1895225305
      6  C        -2.4127870070    0.0533497644    1.4408883283
      7  Cl       -3.9178637132    0.0836849964    2.3381613569
      8  C        -2.4460163841   -0.1347039455    0.0657463602
      9  H        -3.3824592070   -0.2664225104   -0.4570413577
     10  C        -1.2431183594   -0.1574572894   -0.6303111525
     11  Cl       -1.3207972745   -0.4150404291   -2.3602490251
     12  C         1.2769986982   -0.0273187178   -0.7634205400
     13  C         2.2546166934   -1.0103290779   -0.5344307967
     14  Cl        1.9732379593   -2.2594538055    0.6631132495
     15  C         3.4519814663   -1.0473218371   -1.2395348324
     16  H         4.1713228380   -1.8273352149   -1.0288437442
     17  C         3.7017713959   -0.0829246622   -2.2091926114
     18  H         4.6321674522   -0.1041054325   -2.7641742098
     19  C         2.7624478621    0.9080375150   -2.4708007906
     20  H         2.9443689368    1.6672444527   -3.2195998019
     21  C         1.5726891974    0.9259966431   -1.7519105871
     22  Cl        0.4287818344    2.2089763927   -2.0982301694
   Point Group: c1    Number of degrees of freedom:    60


   Energy is  -2761.511216730

 Hessian updated using BFGS update

 60 Hessian modes will be used to form the next step
  Hessian Eigenvalues:
     0.015429    0.016317    0.017506    0.020575    0.020682    0.021269
     0.021679    0.022741    0.023226    0.023529    0.024090    0.024090
     0.024114    0.024114    0.024136    0.024137    0.024142    0.024143
     0.055131    0.097111    0.101104    0.159994    0.159995    0.159995
     0.160000    0.160113    0.215085    0.220168    0.226743    0.228019
     0.230757    0.236843    0.237468    0.239578    0.249613    0.250000
     0.250001    0.287916    0.288983    0.290147    0.292866    0.301195
     0.316919    0.356665    0.356665    0.356665    0.356666    0.356703
     0.402114    0.407233    0.417325    0.424173    0.456877    0.458339
     0.466498    0.471516    0.478201    0.478202    0.479148    0.479192

 Minimum search - taking simple RFO step
 Searching for Lamda that Minimizes Along All modes
 Value Taken    Lamda =  -0.00687119
 Calculated Step too Large.  Step scaled by  0.552690
 Step Taken.  Stepsize is  0.300000

                             Maximum     Tolerance    Cnvgd?
         Gradient           0.010779      0.000300      NO
         Displacement       0.247978      0.001200      NO
         Energy change     -0.004483      0.000001      NO


 New Cartesian Coordinates Obtained by Inverse Iteration

 Displacement from previous Coordinates is:  0.389509
 ----------------------------------------------------------------
             Standard Nuclear Orientation (Angstroms)
    I     Atom           X                Y                Z
 ----------------------------------------------------------------
    1      C       0.0014170770     0.0010581665    -0.0013424096
    2      C      -0.0298938157     0.2201511690     1.3845481063
    3      Cl      1.4645526578     0.4823894516     2.2595250974
    4      C      -1.2129722166     0.2490321728     2.1141342879
    5      H      -1.1949093333     0.4235003679     3.1805711515
    6      C      -2.4110143368     0.0533736680     1.4398834168
    7      Cl     -3.9161495569     0.0844845142     2.3372865731
    8      C      -2.4430240738    -0.1677788387     0.0694449849
    9      H      -3.3783180131    -0.3236156578    -0.4488333898
   10      C      -1.2400684235    -0.1903129642    -0.6265529573
   11      Cl     -1.3111227332    -0.4844293633    -2.3515169164
   12      C       1.2773478820    -0.0277673053    -0.7638011087
   13      C       2.2392367252    -1.0296749935    -0.5569248574
   14      Cl      1.9385256520    -2.2974654192     0.6168362611
   15      C       3.4365897059    -1.0671390841    -1.2621163956
   16      H       4.1456145586    -1.8611989971    -1.0697566763
   17      C       3.7001212533    -0.0827543042    -2.2079952916
   18      H       4.6305625151    -0.1036293871    -2.7629499964
   19      C       2.7755153333     0.9278771427    -2.4465188985
   20      H       2.9693274719     1.7014349782    -3.1774699904
   21      C       1.5854993545     0.9449535544    -1.7279033407
   22      Cl      0.4541355389     2.2470049643    -2.0453042969
 ----------------------------------------------------------------
 Nuclear Repulsion Energy =        1811.32218293 hartrees
 There are       81 alpha and       81 beta electrons
 Applying Cartesian multipole field
    Component          Value
    ---------          -----
     (2,0,0)        1.00000E-11
     (0,2,0)        2.00000E-11
     (0,0,2)       -3.00000E-11
 Nucleus-field energy     =    -0.0000000131 hartrees
 Requested basis set is 6-311++G(d,p)
 There are 162 shells and 449 basis functions
 A cutoff of  1.0D-15 yielded  10365 shell pairs
 There are     86367 function pairs (     92966 Cartesian)
 Smallest overlap matrix eigenvalue = 2.27E-07
 Linear dependence detected in AO basis
 Number of orthogonalized atomic orbitals = 444
 Maximum deviation from orthogonality = 1.862E-10
 Guess from superposition of atomic densities
 Warning:  Energy on first SCF cycle will be non-variational
 SAD guess density has 162.000000 electrons

 -----------------------------------------------------------------------
  General SCF calculation program by
  Eric Jon Sundstrom, Paul Horn, Yuezhi Mao, Dmitri Zuev, Alec White,
  David Stuck, Shaama M.S., Shane Yost, Joonho Lee, David Small,
  Daniel Levine, Susi Lehtola, Hugh Burton, Evgeny Epifanovsky,
  Bang C. Huynh
 -----------------------------------------------------------------------
 Exchange:     0.2000 Hartree-Fock + 0.0800 Slater + 0.7200 B88
 Correlation:  0.1900 VWN1RPA + 0.8100 LYP
 Using SG-1 standard quadrature grid
 A restricted SCF calculation will be
 performed using DIIS
 SCF converges when DIIS error is below 1.0e-08
 ---------------------------------------
  Cycle       Energy         DIIS error
 ---------------------------------------
    1   -2765.5180333394      2.92e-02  
    2   -2761.3613470471      2.45e-03  
    3   -2761.2727619611      3.01e-03  
    4   -2761.5069848486      5.22e-04  
    5   -2761.5116591432      3.19e-04  
    6   -2761.5141399891      1.09e-04  
    7   -2761.5144189012      2.26e-05  
    8   -2761.5144289093      9.62e-06  
    9   -2761.5144311503      2.07e-06  
   10   -2761.5144312415      8.90e-07  
   11   -2761.5144312597      1.37e-07  
   12   -2761.5144312598      6.61e-08  
   13   -2761.5144312601      2.84e-08  
   14   -2761.5144312599      5.36e-09  Convergence criterion met
 ---------------------------------------
 SCF time:   CPU 647.64s  wall 648.00s 
 SCF   energy in the final basis set =    -2761.5144312599
 Total energy in the final basis set =    -2761.5144312599

 --------------------------------------------------------------

                    Orbital Energies (a.u.)
 --------------------------------------------------------------

 Alpha MOs
 -- Occupied --
********-101.5694-101.5694-101.5660-101.5659 -10.2700 -10.2699 -10.2677
-10.2632 -10.2632 -10.2325 -10.2305 -10.2142 -10.2141 -10.2090 -10.2060
-10.2060  -9.4874  -9.4844  -9.4844  -9.4810  -9.4810  -7.2521  -7.2492
 -7.2490  -7.2457  -7.2457  -7.2423  -7.2418  -7.2392  -7.2392  -7.2388
 -7.2386  -7.2358  -7.2357  -7.2353  -7.2353  -0.9477  -0.9236  -0.8975
 -0.8935  -0.8868  -0.8432  -0.8317  -0.8039  -0.7627  -0.7527  -0.7458
 -0.6547  -0.6369  -0.6218  -0.6159  -0.5586  -0.5333  -0.5229  -0.5119
 -0.4901  -0.4787  -0.4625  -0.4615  -0.4549  -0.4421  -0.4322  -0.4229
 -0.4062  -0.4010  -0.3964  -0.3909  -0.3816  -0.3703  -0.3444  -0.3379
 -0.3363  -0.3293  -0.3283  -0.3255  -0.3165  -0.2862  -0.2723  -0.2651
 -0.2641
 -- Virtual --
 -0.0643  -0.0530  -0.0437  -0.0348  -0.0301  -0.0157  -0.0081   0.0043
  0.0100   0.0133   0.0135   0.0167   0.0196   0.0302   0.0425   0.0458
  0.0469   0.0509   0.0590   0.0648   0.0702   0.0735   0.0824   0.0828
  0.0862   0.0863   0.0927   0.0986   0.0990   0.1044   0.1061   0.1091
  0.1116   0.1166   0.1175   0.1212   0.1236   0.1248   0.1274   0.1294
  0.1316   0.1370   0.1381   0.1390   0.1399   0.1499   0.1527   0.1558
  0.1611   0.1671   0.1674   0.1772   0.1798   0.1809   0.1823   0.1972
  0.1998   0.2041   0.2065   0.2117   0.2153   0.2160   0.2232   0.2350
  0.2375   0.2378   0.2423   0.2439   0.2532   0.2557   0.2590   0.2592
  0.2636   0.2637   0.2715   0.2757   0.2757   0.2773   0.2784   0.2864
  0.2873   0.2976   0.2993   0.3050   0.3149   0.3204   0.3214   0.3240
  0.3256   0.3431   0.3481   0.3569   0.3865   0.3952   0.4051   0.4251
  0.4291   0.4424   0.4543   0.4555   0.4775   0.4803   0.4881   0.4937
  0.4942   0.5039   0.5040   0.5093   0.5152   0.5156   0.5187   0.5289
  0.5375   0.5490   0.5554   0.5611   0.5695   0.5728   0.5766   0.5913
  0.5997   0.6054   0.6075   0.6122   0.6172   0.6202   0.6234   0.6288
  0.6349   0.6581   0.6602   0.6659   0.6729   0.6801   0.6897   0.6968
  0.6993   0.7114   0.7190   0.7206   0.7397   0.7810   0.7902   0.8090
  0.8094   0.8228   0.8329   0.8330   0.8425   0.8455   0.8468   0.8515
  0.8531   0.8565   0.8585   0.8631   0.8736   0.8795   0.8888   0.8890
  0.8938   0.9052   0.9098   0.9181   0.9229   0.9297   0.9421   0.9479
  0.9534   0.9543   0.9579   0.9660   0.9672   0.9705   0.9898   0.9910
  0.9973   1.0003   1.0009   1.0103   1.0188   1.0314   1.0454   1.0503
  1.0663   1.0948   1.1144   1.1200   1.1473   1.1701   1.1888   1.1904
  1.2029   1.2417   1.2433   1.2554   1.2720   1.2953   1.2977   1.3165
  1.3264   1.3312   1.3373   1.3486   1.3554   1.4018   1.4629   1.4773
  1.4914   1.4935   1.5121   1.5448   1.5475   1.5645   1.5647   1.5745
  1.5791   1.6016   1.6030   1.6122   1.6483   1.6847   1.6892   1.7009
  1.7494   1.7636   1.7656   1.8042   1.8309   1.8412   1.8456   1.8620
  1.8796   1.8954   1.9177   1.9242   1.9322   1.9501   1.9519   1.9574
  1.9649   1.9661   1.9939   2.0218   2.0507   2.0642   2.0842   2.0946
  2.1655   2.1813   2.1872   2.2349   2.2625   2.2732   2.2829   2.2891
  2.2939   2.2947   2.3202   2.3372   2.3574   2.3622   2.3987   2.4168
  2.4326   2.4444   2.4737   2.4918   2.5040   2.5108   2.5380   2.5466
  2.5630   2.5673   2.5715   2.5841   2.6169   2.6473   2.6774   2.6892
  2.6951   2.7119   2.7160   2.7271   2.7388   2.7468   2.7520   2.7640
  2.7769   2.7854   2.7933   2.7979   2.8216   2.8318   2.8647   2.8919
  2.9457   2.9813   3.0762   3.0829   3.1001   3.1383   3.1454   3.1701
  3.2273   3.2276   3.2460   3.2462   3.3396   3.3539   3.3790   3.4543
  3.5279   3.5788   3.6630   3.7092   3.7171   3.7773   3.9296   3.9985
  4.0350   4.0875   4.0971   4.3873   4.7947   4.8259   9.7635   9.8033
  9.8178   9.8328   9.9096  23.3848  23.5483  23.8487  23.8616  23.8660
 23.9123  23.9574  24.0439  24.0493  24.0605  24.1093  24.1481  25.8157
 25.9018  25.9119  25.9590  25.9867  26.1236  26.1632  26.3293  26.3477
 26.3956  26.5997  26.6930  26.7010  26.7640  26.8623 215.7565 215.8063
215.8152 215.8374 215.9305
 --------------------------------------------------------------

          Ground-State Mulliken Net Atomic Charges

     Atom                 Charge (a.u.)
  ----------------------------------------
      1 C                    -0.153410
      2 C                    -0.577184
      3 Cl                    0.255975
      4 C                    -0.090194
      5 H                     0.230322
      6 C                     0.164775
      7 Cl                    0.481131
      8 C                    -0.087509
      9 H                     0.230508
     10 C                    -0.584235
     11 Cl                    0.256722
     12 C                    -0.223441
     13 C                    -0.329105
     14 Cl                    0.252733
     15 C                     0.146501
     16 H                     0.208894
     17 C                    -0.632074
     18 H                     0.169056
     19 C                     0.146875
     20 H                     0.208409
     21 C                    -0.327846
     22 Cl                    0.253097
  ----------------------------------------
  Sum of atomic charges =     0.000000

 -----------------------------------------------------------------
                    Cartesian Multipole Moments
 -----------------------------------------------------------------
    Charge (ESU x 10^10)
                 0.0000
    Dipole Moment (Debye)
         X       1.5946      Y      -0.0376      Z      -0.9497
       Tot       1.8564
    Quadrupole Moments (Debye-Ang)
        XX    -121.3049     XY      -0.5614     YY    -135.5306
        XZ      -6.9912     YZ      -0.2481     ZZ    -128.8205
    Octopole Moments (Debye-Ang^2)
       XXX     -31.8086    XXY      -6.7675    XYY     -26.2264
       YYY       1.6785    XXZ     -25.5994    XYZ      -2.4484
       YYZ      15.9841    XZZ      -8.5106    YZZ       6.3999
       ZZZ      49.4774
    Hexadecapole Moments (Debye-Ang^3)
      XXXX   -3723.9782   XXXY      94.1605   XXYY    -847.0267
      XYYY     120.7250   YYYY   -1140.8613   XXXZ     508.0491
      XXYZ      49.8908   XYYZ     207.7213   YYYZ     137.8271
      XXZZ   -1019.9652   XYZZ      61.3517   YYZZ    -627.7128
      XZZZ     572.5631   YZZZ     139.1862   ZZZZ   -2573.2974
 -----------------------------------------------------------------
 Calculating analytic gradient of the SCF energy
 Gradient of SCF Energy
            1           2           3           4           5           6
    1   0.0000223  -0.0000913   0.0013167   0.0000439   0.0000128   0.0000384
    2  -0.0000136  -0.0009465  -0.0053963  -0.0000265  -0.0000211  -0.0000040
    3   0.0000162  -0.0004614  -0.0028023   0.0000642  -0.0000162   0.0000071
            7           8           9          10          11          12
    1  -0.0000726  -0.0000173   0.0000206   0.0002884   0.0033302  -0.0000444
    2  -0.0000117   0.0000134  -0.0000078   0.0009766   0.0052322   0.0000561
    3   0.0000565  -0.0000809   0.0000112   0.0002880   0.0000728  -0.0000082
           13          14          15          16          17          18
    1   0.0001707  -0.0008835  -0.0000112  -0.0000187   0.0000735   0.0000078
    2   0.0009528   0.0049493  -0.0000173   0.0000243   0.0000066   0.0000156
    3   0.0004753   0.0034788   0.0000640  -0.0000103  -0.0000419  -0.0000124
           19          20          21          22
    1  -0.0000774  -0.0000236  -0.0004338  -0.0036515
    2   0.0000408   0.0000049  -0.0010110  -0.0048166
    3  -0.0000495   0.0000216  -0.0002982  -0.0007745
 Max gradient component =       5.396E-03
 RMS gradient           =       1.540E-03
 Gradient time:  CPU 233.57 s  wall 233.58 s
 Geometry Optimization Parameters
   NAtoms,    NIC,     NZ,  NCons,   NDum,   NFix, NCnnct, MaxDiis
       22     171      22       0       0       0       0       0

 Cartesian Hessian Update
 Hessian updated using BFGS update


** GEOMETRY OPTIMIZATION IN DELOCALIZED INTERNAL COORDINATES **
   Searching for a Minimum

   Optimization Cycle:   9

                       Coordinates (Angstroms)
     ATOM                X               Y               Z
      1  C         0.0014170770    0.0010581665   -0.0013424096
      2  C        -0.0298938157    0.2201511690    1.3845481063
      3  Cl        1.4645526578    0.4823894516    2.2595250974
      4  C        -1.2129722166    0.2490321728    2.1141342879
      5  H        -1.1949093333    0.4235003679    3.1805711515
      6  C        -2.4110143368    0.0533736680    1.4398834168
      7  Cl       -3.9161495569    0.0844845142    2.3372865731
      8  C        -2.4430240738   -0.1677788387    0.0694449849
      9  H        -3.3783180131   -0.3236156578   -0.4488333898
     10  C        -1.2400684235   -0.1903129642   -0.6265529573
     11  Cl       -1.3111227332   -0.4844293633   -2.3515169164
     12  C         1.2773478820   -0.0277673053   -0.7638011087
     13  C         2.2392367252   -1.0296749935   -0.5569248574
     14  Cl        1.9385256520   -2.2974654192    0.6168362611
     15  C         3.4365897059   -1.0671390841   -1.2621163956
     16  H         4.1456145586   -1.8611989971   -1.0697566763
     17  C         3.7001212533   -0.0827543042   -2.2079952916
     18  H         4.6305625151   -0.1036293871   -2.7629499964
     19  C         2.7755153333    0.9278771427   -2.4465188985
     20  H         2.9693274719    1.7014349782   -3.1774699904
     21  C         1.5854993545    0.9449535544   -1.7279033407
     22  Cl        0.4541355389    2.2470049643   -2.0453042969
   Point Group: c1    Number of degrees of freedom:    60


   Energy is  -2761.514431260

 Hessian updated using BFGS update

 60 Hessian modes will be used to form the next step
  Hessian Eigenvalues:
     0.012195    0.016314    0.017505    0.020575    0.020682    0.020824
     0.021678    0.022740    0.022902    0.023516    0.024090    0.024090
     0.024114    0.024114    0.024136    0.024137    0.024142    0.024143
     0.055133    0.096590    0.101103    0.159994    0.159995    0.159995
     0.160000    0.160116    0.215085    0.220160    0.226693    0.227950
     0.230756    0.236835    0.237468    0.239577    0.249612    0.250000
     0.250003    0.287913    0.288790    0.290147    0.292866    0.301189
     0.316922    0.356665    0.356665    0.356665    0.356666    0.356703
     0.402049    0.407226    0.417326    0.424173    0.456877    0.458340
     0.466498    0.471496    0.478202    0.478203    0.479148    0.479193

 Minimum search - taking simple RFO step
 Searching for Lamda that Minimizes Along All modes
 Value Taken    Lamda =  -0.00466142
 Calculated Step too Large.  Step scaled by  0.576092
 Step Taken.  Stepsize is  0.300000

                             Maximum     Tolerance    Cnvgd?
         Gradient           0.007613      0.000300      NO
         Displacement       0.248718      0.001200      NO
         Energy change     -0.003215      0.000001      NO


 New Cartesian Coordinates Obtained by Inverse Iteration

 Displacement from previous Coordinates is:  0.388957
 ----------------------------------------------------------------
             Standard Nuclear Orientation (Angstroms)
    I     Atom           X                Y                Z
 ----------------------------------------------------------------
    1      C       0.0008551504     0.0008941623    -0.0015148376
    2      C      -0.0313963497     0.2520634107     1.3781777222
    3      Cl      1.4625933378     0.5532914659     2.2421019928
    4      C      -1.2141725746     0.2810333302     2.1082807382
    5      H      -1.1986123584     0.4799318975     3.1704818268
    6      C      -2.4095018933     0.0527938902     1.4391928433
    7      Cl     -3.9145955447     0.0838955476     2.3368313494
    8      C      -2.4397223881    -0.2004444522     0.0741185451
    9      H      -3.3734675371    -0.3800932231    -0.4392836422
   10      C      -1.2367826669    -0.2225540706    -0.6220244027
   11      Cl     -1.3015135385    -0.5532049643    -2.3409461561
   12      C       1.2776253820    -0.0277975347    -0.7641850568
   13      C       2.2236078917    -1.0479767488    -0.5797983785
   14      Cl      1.9035069778    -2.3335298636     0.5697887400
   15      C       3.4209220413    -1.0861691738    -1.2851299938
   16      H       4.1191358035    -1.8939627241    -1.1112213395
   17      C       3.6987559790    -0.0829332732    -2.2070108423
   18      H       4.6292064344    -0.1038682048    -2.7619677759
   19      C       2.7893497821     0.9467666893    -2.4219338493
   20      H       2.9952267250     1.7339951197    -3.1348101936
   21      C       1.5990170479     0.9634395761    -1.7036866293
   22      Cl      0.4809355211     2.2839229786    -1.9922173069
 ----------------------------------------------------------------
 Nuclear Repulsion Energy =        1809.49956835 hartrees
 There are       81 alpha and       81 beta electrons
 Applying Cartesian multipole field
    Component          Value
    ---------          -----
     (2,0,0)        1.00000E-11
     (0,2,0)        2.00000E-11
     (0,0,2)       -3.00000E-11
 Nucleus-field energy     =    -0.0000000117 hartrees
 Requested basis set is 6-311++G(d,p)
 There are 162 shells and 449 basis functions
 A cutoff of  1.0D-15 yielded  10373 shell pairs
 There are     86418 function pairs (     93023 Cartesian)
 Smallest overlap matrix eigenvalue = 2.06E-07
 Linear dependence detected in AO basis
 Number of orthogonalized atomic orbitals = 444
 Maximum deviation from orthogonality = 4.357E-10
 Guess from superposition of atomic densities
 Warning:  Energy on first SCF cycle will be non-variational
 SAD guess density has 162.000000 electrons

 -----------------------------------------------------------------------
  General SCF calculation program by
  Eric Jon Sundstrom, Paul Horn, Yuezhi Mao, Dmitri Zuev, Alec White,
  David Stuck, Shaama M.S., Shane Yost, Joonho Lee, David Small,
  Daniel Levine, Susi Lehtola, Hugh Burton, Evgeny Epifanovsky,
  Bang C. Huynh
 -----------------------------------------------------------------------
 Exchange:     0.2000 Hartree-Fock + 0.0800 Slater + 0.7200 B88
 Correlation:  0.1900 VWN1RPA + 0.8100 LYP
 Using SG-1 standard quadrature grid
 A restricted SCF calculation will be
 performed using DIIS
 SCF converges when DIIS error is below 1.0e-08
 ---------------------------------------
  Cycle       Energy         DIIS error
 ---------------------------------------
    1   -2765.5111242441      2.92e-02  
    2   -2761.3635650430      2.45e-03  
    3   -2761.2758052580      3.01e-03  
    4   -2761.5094613798      5.13e-04  
    5   -2761.5139566629      3.15e-04  
    6   -2761.5163665954      1.10e-04  
    7   -2761.5166493288      2.26e-05  
    8   -2761.5166593316      9.62e-06  
    9   -2761.5166615711      2.05e-06  
   10   -2761.5166616601      8.89e-07  
   11   -2761.5166616783      1.37e-07  
   12   -2761.5166616786      6.72e-08  
   13   -2761.5166616785      2.82e-08  
   14   -2761.5166616786      5.29e-09  Convergence criterion met
 ---------------------------------------
 SCF time:   CPU 650.37s  wall 651.00s 
 SCF   energy in the final basis set =    -2761.5166616786
 Total energy in the final basis set =    -2761.5166616786

 --------------------------------------------------------------

                    Orbital Energies (a.u.)
 --------------------------------------------------------------

 Alpha MOs
 -- Occupied --
********-101.5700-101.5699-101.5665-101.5664 -10.2699 -10.2698 -10.2678
-10.2632 -10.2632 -10.2322 -10.2302 -10.2143 -10.2142 -10.2090 -10.2061
-10.2060  -9.4874  -9.4849  -9.4849  -9.4814  -9.4814  -7.2521  -7.2496
 -7.2495  -7.2461  -7.2461  -7.2423  -7.2417  -7.2397  -7.2396  -7.2393
 -7.2391  -7.2362  -7.2361  -7.2357  -7.2357  -0.9475  -0.9237  -0.8967
 -0.8935  -0.8875  -0.8432  -0.8317  -0.8037  -0.7629  -0.7528  -0.7458
 -0.6545  -0.6365  -0.6225  -0.6159  -0.5586  -0.5330  -0.5230  -0.5126
 -0.4900  -0.4788  -0.4626  -0.4613  -0.4550  -0.4418  -0.4319  -0.4230
 -0.4063  -0.3995  -0.3966  -0.3903  -0.3811  -0.3702  -0.3432  -0.3379
 -0.3367  -0.3311  -0.3283  -0.3255  -0.3191  -0.2849  -0.2720  -0.2660
 -0.2649
 -- Virtual --
 -0.0627  -0.0531  -0.0435  -0.0367  -0.0305  -0.0157  -0.0082   0.0043
  0.0102   0.0133   0.0136   0.0163   0.0192   0.0301   0.0428   0.0457
  0.0468   0.0506   0.0589   0.0646   0.0699   0.0722   0.0829   0.0829
  0.0863   0.0867   0.0924   0.0978   0.0991   0.1043   0.1060   0.1093
  0.1107   0.1169   0.1179   0.1212   0.1238   0.1248   0.1270   0.1289
  0.1314   0.1371   0.1374   0.1389   0.1398   0.1499   0.1525   0.1556
  0.1604   0.1670   0.1678   0.1767   0.1791   0.1796   0.1823   0.1977
  0.1991   0.2045   0.2053   0.2111   0.2149   0.2167   0.2236   0.2348
  0.2378   0.2384   0.2410   0.2432   0.2521   0.2560   0.2587   0.2596
  0.2633   0.2651   0.2708   0.2749   0.2751   0.2782   0.2786   0.2867
  0.2869   0.2961   0.2998   0.3051   0.3155   0.3173   0.3215   0.3222
  0.3262   0.3414   0.3487   0.3555   0.3866   0.3955   0.4052   0.4246
  0.4297   0.4414   0.4546   0.4562   0.4770   0.4808   0.4846   0.4941
  0.4947   0.5064   0.5068   0.5106   0.5152   0.5183   0.5188   0.5289
  0.5372   0.5479   0.5546   0.5641   0.5710   0.5716   0.5784   0.5909
  0.5987   0.6036   0.6057   0.6137   0.6167   0.6244   0.6248   0.6283
  0.6347   0.6577   0.6618   0.6670   0.6736   0.6847   0.6911   0.6940
  0.6988   0.7069   0.7182   0.7197   0.7386   0.7820   0.7934   0.8075
  0.8119   0.8242   0.8327   0.8328   0.8418   0.8441   0.8464   0.8526
  0.8529   0.8537   0.8590   0.8649   0.8739   0.8806   0.8813   0.8915
  0.8926   0.9050   0.9069   0.9096   0.9246   0.9290   0.9412   0.9497
  0.9555   0.9567   0.9601   0.9668   0.9700   0.9773   0.9893   0.9922
  0.9941   0.9983   1.0025   1.0121   1.0193   1.0328   1.0414   1.0492
  1.0680   1.0939   1.1127   1.1248   1.1525   1.1713   1.1887   1.1945
  1.2023   1.2390   1.2430   1.2560   1.2757   1.2922   1.2962   1.3195
  1.3256   1.3275   1.3384   1.3481   1.3544   1.4059   1.4661   1.4700
  1.4872   1.4955   1.5090   1.5461   1.5474   1.5624   1.5672   1.5768
  1.5774   1.6014   1.6018   1.6094   1.6483   1.6840   1.6908   1.7015
  1.7508   1.7652   1.7662   1.8059   1.8287   1.8399   1.8426   1.8589
  1.8776   1.8942   1.9182   1.9252   1.9343   1.9503   1.9520   1.9573
  1.9656   1.9694   1.9952   2.0225   2.0500   2.0638   2.0824   2.0926
  2.1697   2.1823   2.1866   2.2358   2.2631   2.2685   2.2769   2.2950
  2.2962   2.2995   2.3127   2.3415   2.3545   2.3654   2.3977   2.4141
  2.4340   2.4481   2.4733   2.4875   2.5002   2.5081   2.5383   2.5497
  2.5620   2.5648   2.5697   2.5799   2.6198   2.6453   2.6798   2.6896
  2.6970   2.7128   2.7159   2.7266   2.7378   2.7487   2.7513   2.7650
  2.7769   2.7858   2.7913   2.7951   2.8215   2.8311   2.8598   2.8915
  2.9488   2.9823   3.0789   3.0857   3.1021   3.1367   3.1442   3.1714
  3.2275   3.2276   3.2439   3.2474   3.3377   3.3523   3.3804   3.4574
  3.5326   3.5799   3.6668   3.7081   3.7162   3.7777   3.9308   3.9995
  4.0352   4.0880   4.0967   4.3816   4.7959   4.8258   9.7659   9.8088
  9.8103   9.8315   9.9021  23.3871  23.5489  23.8484  23.8621  23.8670
 23.9127  23.9583  24.0434  24.0487  24.0655  24.1098  24.1481  25.8155
 25.9097  25.9321  25.9416  25.9733  26.1231  26.1847  26.2950  26.3358
 26.4050  26.5985  26.6831  26.7155  26.7400  26.8795 215.7586 215.8067
215.8123 215.8369 215.9205
 --------------------------------------------------------------

          Ground-State Mulliken Net Atomic Charges

     Atom                 Charge (a.u.)
  ----------------------------------------
      1 C                    -0.249385
      2 C                    -0.572714
      3 Cl                    0.285123
      4 C                    -0.092919
      5 H                     0.230772
      6 C                     0.194224
      7 Cl                    0.484703
      8 C                    -0.096728
      9 H                     0.231007
     10 C                    -0.575085
     11 Cl                    0.286605
     12 C                    -0.234212
     13 C                    -0.349324
     14 Cl                    0.288417
     15 C                     0.124227
     16 H                     0.208513
     17 C                    -0.605001
     18 H                     0.169757
     19 C                     0.122698
     20 H                     0.208076
     21 C                    -0.349147
     22 Cl                    0.290392
  ----------------------------------------
  Sum of atomic charges =     0.000000

 -----------------------------------------------------------------
                    Cartesian Multipole Moments
 -----------------------------------------------------------------
    Charge (ESU x 10^10)
                -0.0000
    Dipole Moment (Debye)
         X       1.5957      Y      -0.0377      Z      -0.9507
       Tot       1.8579
    Quadrupole Moments (Debye-Ang)
        XX    -121.3026     XY      -0.4820     YY    -135.3715
        XZ      -7.0528     YZ      -0.1186     ZZ    -128.8907
    Octopole Moments (Debye-Ang^2)
       XXX     -32.0217    XXY      -6.9337    XYY     -25.8790
       YYY       1.6013    XXZ     -25.8558    XYZ      -2.5376
       YYZ      15.7952    XZZ      -8.5651    YZZ       6.5587
       ZZZ      49.9232
    Hexadecapole Moments (Debye-Ang^3)
      XXXX   -3711.7978   XXXY      84.0463   XXYY    -849.7453
      XYYY     107.3142   YYYY   -1183.1843   XXXZ     515.3675
      XXYZ      44.2196   XYYZ     209.3704   YYYZ     117.0473
      XXZZ   -1011.3482   XYZZ      57.1321   YYZZ    -627.9821
      XZZZ     582.4407   YZZZ     122.2791   ZZZZ   -2540.0912
 -----------------------------------------------------------------
 Calculating analytic gradient of the SCF energy
 Gradient of SCF Energy
            1           2           3           4           5           6
    1  -0.0001796  -0.0000655   0.0009430   0.0000312  -0.0000084   0.0000542
    2  -0.0000300  -0.0006532  -0.0036829  -0.0000229  -0.0000096   0.0000080
    3   0.0001345  -0.0004321  -0.0018173   0.0000527  -0.0000088   0.0000197
            7           8           9          10          11          12
    1  -0.0000582   0.0000018   0.0000003   0.0003010   0.0021771   0.0001717
    2  -0.0000064   0.0000161  -0.0000138   0.0007181   0.0035161   0.0000496
    3   0.0000373  -0.0000912   0.0000139   0.0002122  -0.0000259  -0.0001161
           13          14          15          16          17          18
    1   0.0000335  -0.0005341  -0.0000058  -0.0000034   0.0000550   0.0000071
    2   0.0007083   0.0032998  -0.0000353   0.0000289   0.0000131   0.0000116
    3   0.0003517   0.0023854   0.0000719  -0.0000135  -0.0000200  -0.0000084
           19          20          21          22
    1  -0.0000772   0.0000034  -0.0004019  -0.0024453
    2   0.0000393  -0.0000059  -0.0007526  -0.0031963
    3  -0.0000606   0.0000110  -0.0001327  -0.0005636
 Max gradient component =       3.683E-03
 RMS gradient           =       1.037E-03
 Gradient time:  CPU 233.02 s  wall 233.04 s
 Geometry Optimization Parameters
   NAtoms,    NIC,     NZ,  NCons,   NDum,   NFix, NCnnct, MaxDiis
       22     171      22       0       0       0       0       0

 Cartesian Hessian Update
 Hessian updated using BFGS update


** GEOMETRY OPTIMIZATION IN DELOCALIZED INTERNAL COORDINATES **
   Searching for a Minimum

   Optimization Cycle:  10

                       Coordinates (Angstroms)
     ATOM                X               Y               Z
      1  C         0.0008551504    0.0008941623   -0.0015148376
      2  C        -0.0313963497    0.2520634107    1.3781777222
      3  Cl        1.4625933378    0.5532914659    2.2421019928
      4  C        -1.2141725746    0.2810333302    2.1082807382
      5  H        -1.1986123584    0.4799318975    3.1704818268
      6  C        -2.4095018933    0.0527938902    1.4391928433
      7  Cl       -3.9145955447    0.0838955476    2.3368313494
      8  C        -2.4397223881   -0.2004444522    0.0741185451
      9  H        -3.3734675371   -0.3800932231   -0.4392836422
     10  C        -1.2367826669   -0.2225540706   -0.6220244027
     11  Cl       -1.3015135385   -0.5532049643   -2.3409461561
     12  C         1.2776253820   -0.0277975347   -0.7641850568
     13  C         2.2236078917   -1.0479767488   -0.5797983785
     14  Cl        1.9035069778   -2.3335298636    0.5697887400
     15  C         3.4209220413   -1.0861691738   -1.2851299938
     16  H         4.1191358035   -1.8939627241   -1.1112213395
     17  C         3.6987559790   -0.0829332732   -2.2070108423
     18  H         4.6292064344   -0.1038682048   -2.7619677759
     19  C         2.7893497821    0.9467666893   -2.4219338493
     20  H         2.9952267250    1.7339951197   -3.1348101936
     21  C         1.5990170479    0.9634395761   -1.7036866293
     22  Cl        0.4809355211    2.2839229786   -1.9922173069
   Point Group: c1    Number of degrees of freedom:    60


   Energy is  -2761.516661679

 Hessian updated using BFGS update

 60 Hessian modes will be used to form the next step
  Hessian Eigenvalues:
     0.009538    0.016315    0.017506    0.020573    0.020641    0.020682
     0.021678    0.022739    0.022816    0.023514    0.024090    0.024090
     0.024114    0.024114    0.024136    0.024137    0.024142    0.024143
     0.055134    0.096270    0.101103    0.159994    0.159995    0.159995
     0.160000    0.160118    0.215086    0.220130    0.226620    0.227877
     0.230758    0.236827    0.237468    0.239578    0.249610    0.250000
     0.250008    0.287913    0.288621    0.290147    0.292866    0.301184
     0.316945    0.356665    0.356665    0.356665    0.356666    0.356702
     0.401967    0.407219    0.417325    0.424173    0.456877    0.458339
     0.466498    0.471473    0.478202    0.478203    0.479148    0.479193

 Minimum search - taking simple RFO step
 Searching for Lamda that Minimizes Along All modes
 Value Taken    Lamda =  -0.00293184
 Calculated Step too Large.  Step scaled by  0.621938
 Step Taken.  Stepsize is  0.300000

                             Maximum     Tolerance    Cnvgd?
         Gradient           0.005162      0.000300      NO
         Displacement       0.248985      0.001200      NO
         Energy change     -0.002230      0.000001      NO


 New Cartesian Coordinates Obtained by Inverse Iteration

 Displacement from previous Coordinates is:  0.390755
 ----------------------------------------------------------------
             Standard Nuclear Orientation (Angstroms)
    I     Atom           X                Y                Z
 ----------------------------------------------------------------
    1      C       0.0004285577     0.0015291223    -0.0018609946
    2      C      -0.0333983282     0.2841171553     1.3710991054
    3      Cl      1.4590592708     0.6255065677     2.2230358461
    4      C      -1.2158224276     0.3124202167     2.1018049848
    5      H      -1.2028879747     0.5352598379     3.1592828993
    6      C      -2.4080281264     0.0515787715     1.4387541095
    7      Cl     -3.9129337403     0.0817022539     2.3368486291
    8      C      -2.4359442971    -0.2330023801     0.0796939989
    9      H      -3.3676893955    -0.4364961502    -0.4284360893
   10      C      -1.2330558238    -0.2541077081    -0.6167104148
   11      Cl     -1.2910948232    -0.6218260803    -2.3284887645
   12      C       1.2777876773    -0.0271246639    -0.7645454244
   13      C       2.2075367107    -1.0649471982    -0.6029014350
   14      Cl      1.8670629812    -2.3677430672     0.5215509257
   15      C       3.4047048097    -1.1044627366    -1.3085124646
   16      H       4.0913893118    -1.9258744612    -1.1533223612
   17      C       3.6975288626    -0.0834609136    -2.2061146877
   18      H       4.6279478526    -0.1049220413    -2.7611136505
   19      C       2.8039472895     0.9648179214    -2.3969766420
   20      H       3.0221333205     1.7650528025    -3.0915218230
   21      C       1.6131698511     0.9815101039    -1.6793527733
   22      Cl      0.5091316640     2.3199664829    -1.9389696206
 ----------------------------------------------------------------
 Nuclear Repulsion Energy =        1808.00402174 hartrees
 There are       81 alpha and       81 beta electrons
 Applying Cartesian multipole field
    Component          Value
    ---------          -----
     (2,0,0)        1.00000E-11
     (0,2,0)        2.00000E-11
     (0,0,2)       -3.00000E-11
 Nucleus-field energy     =    -0.0000000102 hartrees
 Requested basis set is 6-311++G(d,p)
 There are 162 shells and 449 basis functions
 A cutoff of  1.0D-15 yielded  10380 shell pairs
 There are     86396 function pairs (     92992 Cartesian)
 Smallest overlap matrix eigenvalue = 1.85E-07
 Linear dependence detected in AO basis
 Number of orthogonalized atomic orbitals = 444
 Maximum deviation from orthogonality = 2.795E-10
 Guess from superposition of atomic densities
 Warning:  Energy on first SCF cycle will be non-variational
 SAD guess density has 162.000000 electrons

 -----------------------------------------------------------------------
  General SCF calculation program by
  Eric Jon Sundstrom, Paul Horn, Yuezhi Mao, Dmitri Zuev, Alec White,
  David Stuck, Shaama M.S., Shane Yost, Joonho Lee, David Small,
  Daniel Levine, Susi Lehtola, Hugh Burton, Evgeny Epifanovsky,
  Bang C. Huynh
 -----------------------------------------------------------------------
 Exchange:     0.2000 Hartree-Fock + 0.0800 Slater + 0.7200 B88
 Correlation:  0.1900 VWN1RPA + 0.8100 LYP
 Using SG-1 standard quadrature grid
 A restricted SCF calculation will be
 performed using DIIS
 SCF converges when DIIS error is below 1.0e-08
 ---------------------------------------
  Cycle       Energy         DIIS error
 ---------------------------------------
    1   -2765.5063944861      2.92e-02  
    2   -2761.3650178338      2.45e-03  
    3   -2761.2779476684      3.00e-03  
    4   -2761.5111702235      5.06e-04  
    5   -2761.5155174555      3.11e-04  
    6   -2761.5178549684      1.10e-04  
    7   -2761.5181421447      2.26e-05  
    8   -2761.5181521511      9.61e-06  
    9   -2761.5181543869      2.03e-06  
   10   -2761.5181544742      8.89e-07  
   11   -2761.5181544920      1.37e-07  
   12   -2761.5181544925      6.82e-08  
   13   -2761.5181544926      2.80e-08  
   14   -2761.5181544925      5.23e-09  Convergence criterion met
 ---------------------------------------
 SCF time:   CPU 644.27s  wall 644.00s 
 SCF   energy in the final basis set =    -2761.5181544925
 Total energy in the final basis set =    -2761.5181544925

 --------------------------------------------------------------

                    Orbital Energies (a.u.)
 --------------------------------------------------------------

 Alpha MOs
 -- Occupied --
********-101.5704-101.5704-101.5669-101.5668 -10.2699 -10.2698 -10.2679
-10.2631 -10.2631 -10.2319 -10.2299 -10.2144 -10.2143 -10.2091 -10.2062
-10.2061  -9.4874  -9.4852  -9.4852  -9.4818  -9.4817  -7.2521  -7.2500
 -7.2498  -7.2465  -7.2464  -7.2423  -7.2417  -7.2400  -7.2400  -7.2396
 -7.2394  -7.2366  -7.2364  -7.2361  -7.2361  -0.9474  -0.9238  -0.8961
 -0.8936  -0.8880  -0.8433  -0.8318  -0.8036  -0.7630  -0.7529  -0.7458
 -0.6544  -0.6361  -0.6231  -0.6159  -0.5585  -0.5327  -0.5230  -0.5133
 -0.4899  -0.4788  -0.4627  -0.4612  -0.4551  -0.4415  -0.4318  -0.4231
 -0.4063  -0.3982  -0.3968  -0.3899  -0.3807  -0.3702  -0.3423  -0.3379
 -0.3371  -0.3325  -0.3284  -0.3257  -0.3211  -0.2835  -0.2718  -0.2668
 -0.2654
 -- Virtual --
 -0.0610  -0.0532  -0.0433  -0.0385  -0.0307  -0.0157  -0.0082   0.0043
  0.0104   0.0132   0.0137   0.0160   0.0189   0.0300   0.0431   0.0457
  0.0468   0.0503   0.0589   0.0644   0.0696   0.0710   0.0831   0.0832
  0.0864   0.0873   0.0922   0.0970   0.0992   0.1042   0.1058   0.1093
  0.1098   0.1172   0.1182   0.1214   0.1229   0.1260   0.1267   0.1285
  0.1313   0.1366   0.1373   0.1389   0.1396   0.1498   0.1527   0.1553
  0.1597   0.1668   0.1685   0.1762   0.1783   0.1787   0.1822   0.1977
  0.1982   0.2037   0.2052   0.2107   0.2144   0.2175   0.2238   0.2341
  0.2378   0.2389   0.2401   0.2424   0.2514   0.2553   0.2588   0.2605
  0.2631   0.2665   0.2707   0.2739   0.2741   0.2795   0.2799   0.2865
  0.2874   0.2934   0.3002   0.3053   0.3128   0.3135   0.3193   0.3260
  0.3271   0.3408   0.3498   0.3541   0.3867   0.3957   0.4054   0.4242
  0.4306   0.4416   0.4550   0.4566   0.4764   0.4769   0.4858   0.4926
  0.4958   0.5073   0.5081   0.5130   0.5150   0.5190   0.5207   0.5295
  0.5370   0.5468   0.5534   0.5666   0.5704   0.5723   0.5798   0.5908
  0.5961   0.6012   0.6051   0.6157   0.6162   0.6254   0.6265   0.6283
  0.6358   0.6585   0.6625   0.6685   0.6724   0.6873   0.6894   0.6926
  0.6980   0.7054   0.7178   0.7180   0.7378   0.7832   0.7967   0.8061
  0.8140   0.8261   0.8326   0.8331   0.8407   0.8433   0.8456   0.8515
  0.8530   0.8543   0.8599   0.8677   0.8708   0.8773   0.8823   0.8914
  0.8959   0.9006   0.9038   0.9066   0.9259   0.9285   0.9412   0.9510
  0.9566   0.9597   0.9621   0.9674   0.9727   0.9826   0.9864   0.9900
  0.9966   0.9968   1.0046   1.0155   1.0195   1.0352   1.0372   1.0491
  1.0697   1.0928   1.1093   1.1273   1.1611   1.1723   1.1884   1.1994
  1.2025   1.2364   1.2427   1.2568   1.2808   1.2900   1.2928   1.3217
  1.3233   1.3251   1.3409   1.3438   1.3478   1.4101   1.4615   1.4692
  1.4844   1.4976   1.5056   1.5473   1.5475   1.5611   1.5700   1.5756
  1.5803   1.5999   1.6012   1.6068   1.6483   1.6831   1.6924   1.7017
  1.7521   1.7667   1.7668   1.8076   1.8266   1.8381   1.8402   1.8559
  1.8758   1.8930   1.9183   1.9266   1.9353   1.9506   1.9520   1.9572
  1.9649   1.9743   1.9970   2.0232   2.0488   2.0636   2.0803   2.0911
  2.1737   2.1835   2.1860   2.2366   2.2637   2.2639   2.2719   2.2995
  2.3015   2.3042   2.3044   2.3460   2.3512   2.3684   2.3964   2.4125
  2.4364   2.4504   2.4740   2.4811   2.4979   2.5073   2.5385   2.5530
  2.5552   2.5658   2.5683   2.5766   2.6247   2.6432   2.6825   2.6901
  2.6988   2.7137   2.7158   2.7256   2.7366   2.7501   2.7518   2.7666
  2.7768   2.7846   2.7877   2.7956   2.8218   2.8299   2.8551   2.8909
  2.9519   2.9822   3.0823   3.0889   3.1043   3.1350   3.1430   3.1730
  3.2265   3.2279   3.2416   3.2499   3.3358   3.3505   3.3822   3.4605
  3.5378   3.5813   3.6713   3.7071   3.7152   3.7784   3.9321   4.0005
  4.0355   4.0884   4.0962   4.3767   4.7973   4.8251   9.7680   9.8043
  9.8163   9.8334   9.8840  23.3898  23.5497  23.8481  23.8628  23.8671
 23.9134  23.9593  24.0428  24.0480  24.0699  24.1105  24.1481  25.8156
 25.9185  25.9201  25.9553  25.9638  26.1229  26.2113  26.2644  26.3190
 26.4137  26.5976  26.6736  26.7175  26.7298  26.9038 215.7606 215.8002
215.8204 215.8408 215.8984
 --------------------------------------------------------------

          Ground-State Mulliken Net Atomic Charges

     Atom                 Charge (a.u.)
  ----------------------------------------
      1 C                    -0.331363
      2 C                    -0.568442
      3 Cl                    0.325542
      4 C                    -0.115070
      5 H                     0.231315
      6 C                     0.225798
      7 Cl                    0.487971
      8 C                    -0.122446
      9 H                     0.231610
     10 C                    -0.569743
     11 Cl                    0.327637
     12 C                    -0.229235
     13 C                    -0.372950
     14 Cl                    0.336294
     15 C                     0.087919
     16 H                     0.208270
     17 C                    -0.581267
     18 H                     0.170517
     19 C                     0.083684
     20 H                     0.207885
     21 C                    -0.373573
     22 Cl                    0.339650
  ----------------------------------------
  Sum of atomic charges =     0.000000

 -----------------------------------------------------------------
                    Cartesian Multipole Moments
 -----------------------------------------------------------------
    Charge (ESU x 10^10)
                -0.0000
    Dipole Moment (Debye)
         X       1.5971      Y      -0.0387      Z      -0.9517
       Tot       1.8596
    Quadrupole Moments (Debye-Ang)
        XX    -121.3076     XY      -0.4133     YY    -135.2300
        XZ      -7.1075     YZ       0.0010     ZZ    -128.9593
    Octopole Moments (Debye-Ang^2)
       XXX     -32.2049    XXY      -7.0860    XYY     -25.5844
       YYY       1.4642    XXZ     -26.0659    XYZ      -2.5951
       YYZ      15.6428    XZZ      -8.6052    YZZ       6.6468
       ZZZ      50.3100
    Hexadecapole Moments (Debye-Ang^3)
      XXXX   -3699.2412   XXXY      73.1856   XXYY    -852.6169
      XYYY      93.1739   YYYY   -1226.9061   XXXZ     523.1520
      XXYZ      38.4233   XYYZ     211.2303   YYYZ      96.2597
      XXZZ   -1002.5716   XYZZ      52.3958   YYZZ    -628.4265
      XZZZ     592.8086   YZZZ     104.9652   ZZZZ   -2506.5439
 -----------------------------------------------------------------
 Calculating analytic gradient of the SCF energy
 Gradient of SCF Energy
            1           2           3           4           5           6
    1  -0.0002774  -0.0000599   0.0006987   0.0000269  -0.0000163   0.0000425
    2  -0.0000494  -0.0004254  -0.0024461  -0.0000289  -0.0000027   0.0000171
    3   0.0001569  -0.0003495  -0.0011623   0.0000437  -0.0000066   0.0000265
            7           8           9          10          11          12
    1  -0.0000416   0.0000054  -0.0000093   0.0003143   0.0013755   0.0002652
    2  -0.0000026   0.0000267  -0.0000107   0.0004928   0.0022945   0.0000252
    3   0.0000186  -0.0000815   0.0000099   0.0001347  -0.0000754  -0.0001558
           13          14          15          16          17          18
    1  -0.0000770  -0.0003124  -0.0000025   0.0000034   0.0000439   0.0000054
    2   0.0004912   0.0021611  -0.0000403   0.0000231   0.0000157   0.0000055
    3   0.0002391   0.0016191   0.0000614  -0.0000121  -0.0000106  -0.0000049
           19          20          21          22
    1  -0.0000596   0.0000182  -0.0003223  -0.0016210
    2   0.0000293  -0.0000106  -0.0004948  -0.0020709
    3  -0.0000530   0.0000059  -0.0000091  -0.0003949
 Max gradient component =       2.446E-03
 RMS gradient           =       6.853E-04
 Gradient time:  CPU 233.37 s  wall 233.38 s
 Geometry Optimization Parameters
   NAtoms,    NIC,     NZ,  NCons,   NDum,   NFix, NCnnct, MaxDiis
       22     171      22       0       0       0       0       0

 Cartesian Hessian Update
 Hessian updated using BFGS update


** GEOMETRY OPTIMIZATION IN DELOCALIZED INTERNAL COORDINATES **
   Searching for a Minimum

   Optimization Cycle:  11

                       Coordinates (Angstroms)
     ATOM                X               Y               Z
      1  C         0.0004285577    0.0015291223   -0.0018609946
      2  C        -0.0333983282    0.2841171553    1.3710991054
      3  Cl        1.4590592708    0.6255065677    2.2230358461
      4  C        -1.2158224276    0.3124202167    2.1018049848
      5  H        -1.2028879747    0.5352598379    3.1592828993
      6  C        -2.4080281264    0.0515787715    1.4387541095
      7  Cl       -3.9129337403    0.0817022539    2.3368486291
      8  C        -2.4359442971   -0.2330023801    0.0796939989
      9  H        -3.3676893955   -0.4364961502   -0.4284360893
     10  C        -1.2330558238   -0.2541077081   -0.6167104148
     11  Cl       -1.2910948232   -0.6218260803   -2.3284887645
     12  C         1.2777876773   -0.0271246639   -0.7645454244
     13  C         2.2075367107   -1.0649471982   -0.6029014350
     14  Cl        1.8670629812   -2.3677430672    0.5215509257
     15  C         3.4047048097   -1.1044627366   -1.3085124646
     16  H         4.0913893118   -1.9258744612   -1.1533223612
     17  C         3.6975288626   -0.0834609136   -2.2061146877
     18  H         4.6279478526   -0.1049220413   -2.7611136505
     19  C         2.8039472895    0.9648179214   -2.3969766420
     20  H         3.0221333205    1.7650528025   -3.0915218230
     21  C         1.6131698511    0.9815101039   -1.6793527733
     22  Cl        0.5091316640    2.3199664829   -1.9389696206
   Point Group: c1    Number of degrees of freedom:    60


   Energy is  -2761.518154493

 Hessian updated using BFGS update

 60 Hessian modes will be used to form the next step
  Hessian Eigenvalues:
     0.006887    0.016317    0.017506    0.020539    0.020579    0.020682
     0.021678    0.022740    0.022776    0.023510    0.024090    0.024090
     0.024114    0.024114    0.024136    0.024137    0.024142    0.024143
     0.055134    0.096007    0.101103    0.159994    0.159995    0.159995
     0.160000    0.160117    0.215086    0.220078    0.226519    0.227794
     0.230762    0.236818    0.237468    0.239581    0.249609    0.250000
     0.250011    0.287913    0.288471    0.290150    0.292867    0.301181
     0.316956    0.356665    0.356665    0.356665    0.356666    0.356702
     0.401881    0.407211    0.417325    0.424173    0.456877    0.458339
     0.466498    0.471455    0.478201    0.478202    0.479148    0.479193

 Minimum search - taking simple RFO step
 Searching for Lamda that Minimizes Along All modes
 Value Taken    Lamda =  -0.00184102
 Calculated Step too Large.  Step scaled by  0.655535
 Step Taken.  Stepsize is  0.300000

                             Maximum     Tolerance    Cnvgd?
         Gradient           0.003415      0.000300      NO
         Displacement       0.249392      0.001200      NO
         Energy change     -0.001493      0.000001      NO


 New Cartesian Coordinates Obtained by Inverse Iteration

 Displacement from previous Coordinates is:  0.390818
 ----------------------------------------------------------------
             Standard Nuclear Orientation (Angstroms)
    I     Atom           X                Y                Z
 ----------------------------------------------------------------
    1      C       0.0002028412     0.0031829755    -0.0021988003
    2      C      -0.0359916166     0.3162562877     1.3635750801
    3      Cl      1.4534721745     0.6980434087     2.2035561501
    4      C      -1.2181260816     0.3433289846     2.0947905476
    5      H      -1.2081105764     0.5894733976     3.1471255357
    6      C      -2.4066711350     0.0498615778     1.4385494088
    7      Cl     -3.9112879338     0.0779335713     2.3372952045
    8      C      -2.4316353589    -0.2653698171     0.0861438637
    9      H      -3.3608686816    -0.4929568476    -0.4163131296
   10      C      -1.2288135412    -0.2846082028    -0.6105695617
   11      Cl     -1.2797569564    -0.6900386470    -2.3141252934
   12      C       1.2779878117    -0.0256482904    -0.7647460516
   13      C       2.1913229787    -1.0803645854    -0.6259739710
   14      Cl      1.8293774146    -2.4004251554     0.4716650682
   15      C       3.3882065056    -1.1217494667    -1.3320452784
   16      H       4.0627649198    -1.9565014761    -1.1957865414
   17      C       3.6964337444    -0.0843364526    -2.2054828165
   18      H       4.6267272517    -0.1067780153    -2.7606591929
   19      C       2.8190526990     0.9817059897    -2.3722013581
   20      H       3.0496397056     1.7941005679    -3.0484324662
   21      C       1.6278562811     0.9989490707    -1.6552270673
   22      Cl      0.5391907763     2.3554349603    -1.8856959773
 ----------------------------------------------------------------
 Nuclear Repulsion Energy =        1806.76144428 hartrees
 There are       81 alpha and       81 beta electrons
 Applying Cartesian multipole field
    Component          Value
    ---------          -----
     (2,0,0)        1.00000E-11
     (0,2,0)        2.00000E-11
     (0,0,2)       -3.00000E-11
 Nucleus-field energy     =    -0.0000000087 hartrees
 Requested basis set is 6-311++G(d,p)
 There are 162 shells and 449 basis functions
 A cutoff of  1.0D-15 yielded  10387 shell pairs
 There are     86446 function pairs (     93044 Cartesian)
 Smallest overlap matrix eigenvalue = 1.64E-07
 Linear dependence detected in AO basis
 Number of orthogonalized atomic orbitals = 444
 Maximum deviation from orthogonality = 3.028E-10
 Guess from superposition of atomic densities
 Warning:  Energy on first SCF cycle will be non-variational
 SAD guess density has 162.000000 electrons

 -----------------------------------------------------------------------
  General SCF calculation program by
  Eric Jon Sundstrom, Paul Horn, Yuezhi Mao, Dmitri Zuev, Alec White,
  David Stuck, Shaama M.S., Shane Yost, Joonho Lee, David Small,
  Daniel Levine, Susi Lehtola, Hugh Burton, Evgeny Epifanovsky,
  Bang C. Huynh
 -----------------------------------------------------------------------
 Exchange:     0.2000 Hartree-Fock + 0.0800 Slater + 0.7200 B88
 Correlation:  0.1900 VWN1RPA + 0.8100 LYP
 Using SG-1 standard quadrature grid
 A restricted SCF calculation will be
 performed using DIIS
 SCF converges when DIIS error is below 1.0e-08
 ---------------------------------------
  Cycle       Energy         DIIS error
 ---------------------------------------
    1   -2765.5032900724      2.92e-02  
    2   -2761.3659472983      2.45e-03  
    3   -2761.2794274166      3.00e-03  
    4   -2761.5123351987      5.00e-04  
    5   -2761.5165674869      3.07e-04  
    6   -2761.5188384514      1.11e-04  
    7   -2761.5191300208      2.26e-05  
    8   -2761.5191400308      9.60e-06  
    9   -2761.5191422618      2.02e-06  
   10   -2761.5191423474      8.89e-07  
   11   -2761.5191423654      1.37e-07  
   12   -2761.5191423659      6.90e-08  
   13   -2761.5191423658      2.78e-08  
   14   -2761.5191423657      5.17e-09  Convergence criterion met
 ---------------------------------------
 SCF time:   CPU 647.62s  wall 648.00s 
 SCF   energy in the final basis set =    -2761.5191423657
 Total energy in the final basis set =    -2761.5191423657

 --------------------------------------------------------------

                    Orbital Energies (a.u.)
 --------------------------------------------------------------

 Alpha MOs
 -- Occupied --
********-101.5707-101.5707-101.5672-101.5671 -10.2698 -10.2698 -10.2679
-10.2631 -10.2631 -10.2317 -10.2296 -10.2144 -10.2143 -10.2091 -10.2062
-10.2062  -9.4873  -9.4855  -9.4855  -9.4820  -9.4820  -7.2520  -7.2503
 -7.2501  -7.2467  -7.2467  -7.2422  -7.2416  -7.2403  -7.2403  -7.2399
 -7.2397  -7.2368  -7.2367  -7.2364  -7.2363  -0.9473  -0.9239  -0.8956
 -0.8937  -0.8885  -0.8434  -0.8318  -0.8035  -0.7631  -0.7530  -0.7458
 -0.6544  -0.6357  -0.6236  -0.6159  -0.5585  -0.5324  -0.5230  -0.5138
 -0.4899  -0.4788  -0.4629  -0.4611  -0.4552  -0.4413  -0.4317  -0.4231
 -0.4063  -0.3972  -0.3970  -0.3897  -0.3805  -0.3703  -0.3416  -0.3379
 -0.3376  -0.3335  -0.3285  -0.3261  -0.3223  -0.2822  -0.2718  -0.2677
 -0.2656
 -- Virtual --
 -0.0592  -0.0533  -0.0431  -0.0404  -0.0309  -0.0157  -0.0083   0.0043
  0.0106   0.0132   0.0138   0.0157   0.0186   0.0299   0.0434   0.0457
  0.0469   0.0501   0.0589   0.0643   0.0694   0.0699   0.0833   0.0834
  0.0866   0.0881   0.0918   0.0963   0.0994   0.1040   0.1056   0.1089
  0.1092   0.1175   0.1185   0.1217   0.1222   0.1264   0.1272   0.1280
  0.1313   0.1360   0.1374   0.1390   0.1394   0.1498   0.1530   0.1550
  0.1591   0.1667   0.1693   0.1756   0.1770   0.1785   0.1821   0.1972
  0.1973   0.2019   0.2056   0.2104   0.2139   0.2182   0.2239   0.2327
  0.2377   0.2393   0.2401   0.2416   0.2511   0.2546   0.2592   0.2606
  0.2637   0.2673   0.2707   0.2728   0.2736   0.2807   0.2815   0.2860
  0.2890   0.2900   0.3006   0.3054   0.3093   0.3111   0.3172   0.3280
  0.3312   0.3411   0.3513   0.3527   0.3869   0.3959   0.4059   0.4240
  0.4318   0.4431   0.4555   0.4567   0.4713   0.4769   0.4880   0.4900
  0.4966   0.5069   0.5089   0.5146   0.5169   0.5192   0.5214   0.5303
  0.5368   0.5459   0.5519   0.5679   0.5695   0.5735   0.5808   0.5909
  0.5937   0.5986   0.6055   0.6158   0.6176   0.6233   0.6284   0.6299
  0.6383   0.6593   0.6628   0.6697   0.6713   0.6813   0.6934   0.6935
  0.6974   0.7047   0.7160   0.7177   0.7375   0.7842   0.7999   0.8054
  0.8156   0.8282   0.8324   0.8340   0.8403   0.8439   0.8443   0.8511
  0.8530   0.8555   0.8610   0.8662   0.8698   0.8772   0.8822   0.8900
  0.8950   0.9002   0.9010   0.9069   0.9265   0.9281   0.9426   0.9519
  0.9574   0.9619   0.9638   0.9679   0.9747   0.9799   0.9861   0.9907
  0.9960   0.9995   1.0073   1.0187   1.0199   1.0332   1.0391   1.0501
  1.0711   1.0915   1.1039   1.1278   1.1722   1.1734   1.1880   1.2034
  1.2048   1.2347   1.2427   1.2569   1.2859   1.2871   1.2891   1.3205
  1.3226   1.3233   1.3322   1.3452   1.3476   1.4143   1.4555   1.4719
  1.4826   1.4998   1.5022   1.5473   1.5489   1.5608   1.5724   1.5737
  1.5851   1.5975   1.6013   1.6049   1.6485   1.6822   1.6940   1.7019
  1.7530   1.7673   1.7683   1.8096   1.8248   1.8358   1.8384   1.8532
  1.8741   1.8918   1.9184   1.9282   1.9359   1.9508   1.9520   1.9571
  1.9641   1.9792   1.9992   2.0242   2.0472   2.0637   2.0780   2.0899
  2.1773   2.1850   2.1855   2.2372   2.2602   2.2642   2.2678   2.2913
  2.3024   2.3084   2.3109   2.3487   2.3502   2.3711   2.3954   2.4120
  2.4395   2.4513   2.4751   2.4756   2.4971   2.5069   2.5387   2.5472
  2.5559   2.5653   2.5677   2.5740   2.6320   2.6412   2.6849   2.6907
  2.7005   2.7147   2.7157   2.7245   2.7356   2.7502   2.7535   2.7686
  2.7766   2.7806   2.7856   2.7983   2.8223   2.8290   2.8507   2.8902
  2.9550   2.9813   3.0861   3.0920   3.1064   3.1333   3.1416   3.1747
  3.2252   3.2281   3.2391   3.2537   3.3341   3.3485   3.3844   3.4636
  3.5431   3.5830   3.6764   3.7065   3.7142   3.7793   3.9333   4.0015
  4.0359   4.0887   4.0957   4.3727   4.7989   4.8236   9.7697   9.8001
  9.8259   9.8386   9.8635  23.3928  23.5505  23.8484  23.8637  23.8666
 23.9143  23.9604  24.0423  24.0474  24.0735  24.1112  24.1482  25.8158
 25.8912  25.9290  25.9569  25.9749  26.1227  26.2406  26.2431  26.3043
 26.4168  26.5969  26.6666  26.6978  26.7389  26.9349 215.7622 215.7959
215.8307 215.8486 215.8736
 --------------------------------------------------------------

          Ground-State Mulliken Net Atomic Charges

     Atom                 Charge (a.u.)
  ----------------------------------------
      1 C                    -0.386762
      2 C                    -0.568878
      3 Cl                    0.364479
      4 C                    -0.147112
      5 H                     0.231907
      6 C                     0.260948
      7 Cl                    0.490737
      8 C                    -0.153681
      9 H                     0.232252
     10 C                    -0.572296
     11 Cl                    0.367229
     12 C                    -0.215876
     13 C                    -0.398177
     14 Cl                    0.383585
     15 C                     0.051185
     16 H                     0.208165
     17 C                    -0.558780
     18 H                     0.171284
     19 C                     0.044995
     20 H                     0.207810
     21 C                    -0.399945
     22 Cl                    0.386932
  ----------------------------------------
  Sum of atomic charges =     0.000000

 -----------------------------------------------------------------
                    Cartesian Multipole Moments
 -----------------------------------------------------------------
    Charge (ESU x 10^10)
                -0.0000
    Dipole Moment (Debye)
         X       1.5987      Y      -0.0408      Z      -0.9529
       Tot       1.8616
    Quadrupole Moments (Debye-Ang)
        XX    -121.3190     XY      -0.3540     YY    -135.1034
        XZ      -7.1568     YZ       0.1125     ZZ    -129.0251
    Octopole Moments (Debye-Ang^2)
       XXX     -32.3640    XXY      -7.2353    XYY     -25.3441
       YYY       1.2773    XXZ     -26.2410    XYZ      -2.6265
       YYZ      15.5167    XZZ      -8.6259    YZZ       6.6786
       ZZZ      50.6121
    Hexadecapole Moments (Debye-Ang^3)
      XXXX   -3686.4536   XXXY      61.6761   XXYY    -855.6821
      XYYY      78.4319   YYYY   -1271.8969   XXXZ     531.4680
      XXYZ      32.5451   XYYZ     213.3287   YYYZ      75.5742
      XXZZ    -993.7307   XYZZ      47.2203   YYZZ    -629.1495
      XZZZ     603.6834   YZZZ      87.3745   ZZZZ   -2473.1931
 -----------------------------------------------------------------
 Calculating analytic gradient of the SCF energy
 Gradient of SCF Energy
            1           2           3           4           5           6
    1  -0.0003128  -0.0000391   0.0005309   0.0000398  -0.0000183   0.0000295
    2  -0.0000481  -0.0003119  -0.0016091  -0.0000261  -0.0000025   0.0000165
    3   0.0001208  -0.0002447  -0.0007721   0.0000317  -0.0000053   0.0000097
            7           8           9          10          11          12
    1  -0.0000280  -0.0000005  -0.0000124   0.0003170   0.0008721   0.0002926
    2  -0.0000006   0.0000307  -0.0000008   0.0003422   0.0015006  -0.0000162
    3   0.0000084  -0.0000457   0.0000068   0.0000565  -0.0000684  -0.0001667
           13          14          15          16          17          18
    1  -0.0001507  -0.0001983   0.0000000   0.0000044   0.0000183   0.0000031
    2   0.0003576   0.0014478  -0.0000343   0.0000110   0.0000149   0.0000006
    3   0.0001777   0.0011184   0.0000380  -0.0000159   0.0000000  -0.0000042
           19          20          21          22
    1  -0.0000355   0.0000261  -0.0002279  -0.0011104
    2   0.0000153  -0.0000088  -0.0003021  -0.0013766
    3  -0.0000294   0.0000048   0.0000616  -0.0002822
 Max gradient component =       1.609E-03
 RMS gradient           =       4.611E-04
 Gradient time:  CPU 232.24 s  wall 232.26 s
 Geometry Optimization Parameters
   NAtoms,    NIC,     NZ,  NCons,   NDum,   NFix, NCnnct, MaxDiis
       22     171      22       0       0       0       0       0

 Cartesian Hessian Update
 Hessian updated using BFGS update


** GEOMETRY OPTIMIZATION IN DELOCALIZED INTERNAL COORDINATES **
   Searching for a Minimum

   Optimization Cycle:  12

                       Coordinates (Angstroms)
     ATOM                X               Y               Z
      1  C         0.0002028412    0.0031829755   -0.0021988003
      2  C        -0.0359916166    0.3162562877    1.3635750801
      3  Cl        1.4534721745    0.6980434087    2.2035561501
      4  C        -1.2181260816    0.3433289846    2.0947905476
      5  H        -1.2081105764    0.5894733976    3.1471255357
      6  C        -2.4066711350    0.0498615778    1.4385494088
      7  Cl       -3.9112879338    0.0779335713    2.3372952045
      8  C        -2.4316353589   -0.2653698171    0.0861438637
      9  H        -3.3608686816   -0.4929568476   -0.4163131296
     10  C        -1.2288135412   -0.2846082028   -0.6105695617
     11  Cl       -1.2797569564   -0.6900386470   -2.3141252934
     12  C         1.2779878117   -0.0256482904   -0.7647460516
     13  C         2.1913229787   -1.0803645854   -0.6259739710
     14  Cl        1.8293774146   -2.4004251554    0.4716650682
     15  C         3.3882065056   -1.1217494667   -1.3320452784
     16  H         4.0627649198   -1.9565014761   -1.1957865414
     17  C         3.6964337444   -0.0843364526   -2.2054828165
     18  H         4.6267272517   -0.1067780153   -2.7606591929
     19  C         2.8190526990    0.9817059897   -2.3722013581
     20  H         3.0496397056    1.7941005679   -3.0484324662
     21  C         1.6278562811    0.9989490707   -1.6552270673
     22  Cl        0.5391907763    2.3554349603   -1.8856959773
   Point Group: c1    Number of degrees of freedom:    60


   Energy is  -2761.519142366

 Hessian updated using BFGS update

 60 Hessian modes will be used to form the next step
  Hessian Eigenvalues:
     0.004507    0.016318    0.017506    0.020493    0.020577    0.020682
     0.021678    0.022740    0.022755    0.023513    0.024090    0.024090
     0.024114    0.024114    0.024136    0.024137    0.024142    0.024143
     0.055141    0.095751    0.101102    0.159994    0.159995    0.159995
     0.160000    0.160114    0.215086    0.220003    0.226388    0.227701
     0.230762    0.236808    0.237468    0.239583    0.249608    0.250000
     0.250007    0.287913    0.288347    0.290153    0.292866    0.301179
     0.316955    0.356665    0.356665    0.356665    0.356666    0.356702
     0.401790    0.407207    0.417328    0.424173    0.456877    0.458342
     0.466498    0.471435    0.478202    0.478203    0.479148    0.479193

 Minimum search - taking simple RFO step
 Searching for Lamda that Minimizes Along All modes
 Value Taken    Lamda =  -0.00124464
 Calculated Step too Large.  Step scaled by  0.647176
 Step Taken.  Stepsize is  0.300000

                             Maximum     Tolerance    Cnvgd?
         Gradient           0.002290      0.000300      NO
         Displacement       0.250127      0.001200      NO
         Energy change     -0.000988      0.000001      NO


 New Cartesian Coordinates Obtained by Inverse Iteration

 Displacement from previous Coordinates is:  0.389039
 ----------------------------------------------------------------
             Standard Nuclear Orientation (Angstroms)
    I     Atom           X                Y                Z
 ----------------------------------------------------------------
    1      C       0.0003511871     0.0054237183    -0.0020752696
    2      C      -0.0393348132     0.3482965049     1.3560326046
    3      Cl      1.4454789855     0.7694691850     2.1851948930
    4      C      -1.2214958959     0.3740815872     2.0872899081
    5      H      -1.2149574917     0.6431497601     3.1340361081
    6      C      -2.4056925417     0.0481486469     1.4383680323
    7      Cl     -3.9101706858     0.0737652580     2.3375299482
    8      C      -2.4267147724    -0.2974124490     0.0932992008
    9      H      -3.3528183734    -0.5493310750    -0.4032447160
   10      C      -1.2238256222    -0.3142825510    -0.6034664647
   11      Cl     -1.2672595720    -0.7576123566    -2.2979260127
   12      C       1.2784894702    -0.0237372561    -0.7644052220
   13      C       2.1755132323    -1.0944915360    -0.6489385950
   14      Cl      1.7918270998    -2.4321442541     0.4199850263
   15      C       3.3719111455    -1.1378352200    -1.3557860877
   16      H       4.0341562890    -1.9852766347    -1.2385721797
   17      C       3.6953201696    -0.0854785044    -2.2056198454
   18      H       4.6252268937    -0.1091515956    -2.7613968137
   19      C       2.8340573990     0.9971578748    -2.3481558522
   20      H       3.0766707328     1.8207789848    -3.0064049451
   21      C       1.6428943175     1.0154828371    -1.6311190343
   22      Cl      0.5713460689     2.3904929105    -1.8313813299
 ----------------------------------------------------------------
 Nuclear Repulsion Energy =        1805.67346704 hartrees
 There are       81 alpha and       81 beta electrons
 Applying Cartesian multipole field
    Component          Value
    ---------          -----
     (2,0,0)        1.00000E-11
     (0,2,0)        2.00000E-11
     (0,0,2)       -3.00000E-11
 Nucleus-field energy     =    -0.0000000073 hartrees
 Requested basis set is 6-311++G(d,p)
 There are 162 shells and 449 basis functions
 A cutoff of  1.0D-15 yielded  10390 shell pairs
 There are     86328 function pairs (     92890 Cartesian)
 Smallest overlap matrix eigenvalue = 1.45E-07
 Linear dependence detected in AO basis
 Number of orthogonalized atomic orbitals = 444
 Maximum deviation from orthogonality = 4.832E-10
 Guess from superposition of atomic densities
 Warning:  Energy on first SCF cycle will be non-variational
 SAD guess density has 162.000000 electrons

 -----------------------------------------------------------------------
  General SCF calculation program by
  Eric Jon Sundstrom, Paul Horn, Yuezhi Mao, Dmitri Zuev, Alec White,
  David Stuck, Shaama M.S., Shane Yost, Joonho Lee, David Small,
  Daniel Levine, Susi Lehtola, Hugh Burton, Evgeny Epifanovsky,
  Bang C. Huynh
 -----------------------------------------------------------------------
 Exchange:     0.2000 Hartree-Fock + 0.0800 Slater + 0.7200 B88
 Correlation:  0.1900 VWN1RPA + 0.8100 LYP
 Using SG-1 standard quadrature grid
 A restricted SCF calculation will be
 performed using DIIS
 SCF converges when DIIS error is below 1.0e-08
 ---------------------------------------
  Cycle       Energy         DIIS error
 ---------------------------------------
    1   -2765.5009115607      2.92e-02  
    2   -2761.3665577097      2.45e-03  
    3   -2761.2804464973      3.00e-03  
    4   -2761.5131327634      4.96e-04  
    5   -2761.5172834363      3.05e-04  
    6   -2761.5195023605      1.12e-04  
    7   -2761.5197975060      2.26e-05  
    8   -2761.5198075164      9.59e-06  
    9   -2761.5198097419      2.01e-06  
   10   -2761.5198098265      8.89e-07  
   11   -2761.5198098445      1.38e-07  
   12   -2761.5198098449      6.96e-08  
   13   -2761.5198098448      2.77e-08  
   14   -2761.5198098449      5.14e-09  Convergence criterion met
 ---------------------------------------
 SCF time:   CPU 647.01s  wall 647.00s 
 SCF   energy in the final basis set =    -2761.5198098449
 Total energy in the final basis set =    -2761.5198098449

 --------------------------------------------------------------

                    Orbital Energies (a.u.)
 --------------------------------------------------------------

 Alpha MOs
 -- Occupied --
********-101.5710-101.5709-101.5675-101.5674 -10.2698 -10.2698 -10.2679
-10.2631 -10.2631 -10.2315 -10.2294 -10.2144 -10.2143 -10.2092 -10.2063
-10.2062  -9.4873  -9.4857  -9.4857  -9.4823  -9.4822  -7.2520  -7.2505
 -7.2503  -7.2469  -7.2469  -7.2422  -7.2416  -7.2406  -7.2405  -7.2401
 -7.2399  -7.2371  -7.2369  -7.2366  -7.2365  -0.9473  -0.9239  -0.8952
 -0.8938  -0.8889  -0.8435  -0.8318  -0.8034  -0.7632  -0.7531  -0.7458
 -0.6543  -0.6354  -0.6240  -0.6159  -0.5585  -0.5322  -0.5230  -0.5143
 -0.4899  -0.4789  -0.4629  -0.4611  -0.4553  -0.4411  -0.4316  -0.4232
 -0.4063  -0.3972  -0.3964  -0.3895  -0.3802  -0.3704  -0.3411  -0.3381
 -0.3379  -0.3341  -0.3287  -0.3267  -0.3228  -0.2810  -0.2718  -0.2686
 -0.2658
 -- Virtual --
 -0.0575  -0.0533  -0.0430  -0.0423  -0.0311  -0.0158  -0.0084   0.0042
  0.0107   0.0132   0.0140   0.0154   0.0183   0.0298   0.0435   0.0457
  0.0470   0.0498   0.0589   0.0642   0.0689   0.0693   0.0833   0.0838
  0.0868   0.0889   0.0915   0.0956   0.0994   0.1039   0.1053   0.1081
  0.1090   0.1179   0.1187   0.1215   0.1221   0.1262   0.1277   0.1283
  0.1313   0.1354   0.1374   0.1390   0.1391   0.1497   0.1535   0.1546
  0.1585   0.1668   0.1700   0.1749   0.1756   0.1785   0.1818   0.1963
  0.1965   0.2001   0.2057   0.2099   0.2133   0.2190   0.2239   0.2313
  0.2375   0.2394   0.2403   0.2408   0.2506   0.2540   0.2600   0.2602
  0.2641   0.2674   0.2707   0.2717   0.2736   0.2817   0.2833   0.2846
  0.2882   0.2914   0.3010   0.3055   0.3073   0.3091   0.3150   0.3293
  0.3365   0.3418   0.3513   0.3528   0.3872   0.3960   0.4064   0.4239
  0.4334   0.4456   0.4561   0.4566   0.4666   0.4770   0.4864   0.4902
  0.4971   0.5066   0.5087   0.5143   0.5192   0.5196   0.5233   0.5310
  0.5367   0.5453   0.5504   0.5676   0.5692   0.5745   0.5814   0.5908
  0.5925   0.5967   0.6058   0.6154   0.6192   0.6210   0.6301   0.6318
  0.6414   0.6598   0.6619   0.6667   0.6756   0.6774   0.6936   0.6966
  0.6974   0.7043   0.7138   0.7176   0.7376   0.7849   0.8026   0.8055
  0.8171   0.8301   0.8322   0.8355   0.8405   0.8432   0.8454   0.8507
  0.8536   0.8562   0.8623   0.8630   0.8713   0.8774   0.8811   0.8882
  0.8918   0.8984   0.9027   0.9078   0.9263   0.9277   0.9449   0.9526
  0.9575   0.9633   0.9651   0.9687   0.9726   0.9769   0.9876   0.9898
  0.9968   1.0021   1.0103   1.0165   1.0247   1.0305   1.0439   1.0522
  1.0720   1.0902   1.0966   1.1273   1.1746   1.1839   1.1876   1.2048
  1.2103   1.2342   1.2429   1.2560   1.2764   1.2890   1.2944   1.3183
  1.3204   1.3214   1.3278   1.3473   1.3514   1.4185   1.4514   1.4745
  1.4816   1.4988   1.5020   1.5472   1.5505   1.5612   1.5719   1.5742
  1.5886   1.5972   1.6014   1.6035   1.6487   1.6815   1.6956   1.7020
  1.7537   1.7677   1.7701   1.8119   1.8231   1.8336   1.8370   1.8510
  1.8726   1.8908   1.9186   1.9296   1.9362   1.9509   1.9520   1.9569
  1.9633   1.9834   2.0016   2.0252   2.0451   2.0640   2.0758   2.0889
  2.1804   2.1849   2.1866   2.2375   2.2577   2.2644   2.2647   2.2793
  2.3042   2.3108   2.3172   2.3487   2.3537   2.3735   2.3950   2.4123
  2.4428   2.4506   2.4724   2.4765   2.4969   2.5067   2.5383   2.5389
  2.5581   2.5641   2.5675   2.5721   2.6396   2.6410   2.6868   2.6913
  2.7019   2.7155   2.7159   2.7234   2.7349   2.7491   2.7561   2.7707
  2.7759   2.7764   2.7841   2.8022   2.8227   2.8287   2.8464   2.8893
  2.9581   2.9796   3.0900   3.0948   3.1084   3.1317   3.1399   3.1765
  3.2240   3.2284   3.2363   3.2584   3.3327   3.3466   3.3868   3.4666
  3.5481   3.5851   3.6820   3.7062   3.7133   3.7805   3.9344   4.0025
  4.0365   4.0889   4.0951   4.3695   4.8006   4.8216   9.7708   9.7977
  9.8374   9.8453   9.8460  23.3963  23.5514  23.8491  23.8647  23.8653
 23.9154  23.9615  24.0419  24.0470  24.0762  24.1120  24.1484  25.8160
 25.8610  25.9347  25.9507  25.9888  26.1227  26.2311  26.2709  26.2960
 26.4132  26.5966  26.6626  26.6820  26.7399  26.9703 215.7633 215.7937
215.8431 215.8514 215.8590
 --------------------------------------------------------------

          Ground-State Mulliken Net Atomic Charges

     Atom                 Charge (a.u.)
  ----------------------------------------
      1 C                    -0.415415
      2 C                    -0.575500
      3 Cl                    0.393142
      4 C                    -0.179590
      5 H                     0.232475
      6 C                     0.299529
      7 Cl                    0.492896
      8 C                    -0.182028
      9 H                     0.232844
     10 C                    -0.582194
     11 Cl                    0.396637
     12 C                    -0.199115
     13 C                    -0.421954
     14 Cl                    0.421121
     15 C                     0.022252
     16 H                     0.208126
     17 C                    -0.535966
     18 H                     0.171998
     19 C                     0.015316
     20 H                     0.207781
     21 C                    -0.425458
     22 Cl                    0.423104
  ----------------------------------------
  Sum of atomic charges =     0.000000

 -----------------------------------------------------------------
                    Cartesian Multipole Moments
 -----------------------------------------------------------------
    Charge (ESU x 10^10)
                 0.0000
    Dipole Moment (Debye)
         X       1.5997      Y      -0.0436      Z      -0.9547
       Tot       1.8634
    Quadrupole Moments (Debye-Ang)
        XX    -121.3375     XY      -0.3025     YY    -134.9906
        XZ      -7.2042     YZ       0.2171     ZZ    -129.0838
    Octopole Moments (Debye-Ang^2)
       XXX     -32.5402    XXY      -7.3864    XYY     -25.1748
       YYY       1.0701    XXZ     -26.4029    XYZ      -2.6410
       YYZ      15.3970    XZZ      -8.6298    YZZ       6.6809
       ZZZ      50.7533
    Hexadecapole Moments (Debye-Ang^3)
      XXXX   -3674.1203   XXXY      49.9895   XXYY    -859.0989
      XYYY      63.6309   YYYY   -1318.0637   XXXZ     540.2301
      XXYZ      26.5652   XYYZ     215.6424   YYYZ      54.8705
      XXZZ    -984.9150   XYZZ      41.8149   YYZZ    -630.1851
      XZZZ     614.9128   YZZZ      69.3982   ZZZZ   -2440.1670
 -----------------------------------------------------------------
 Calculating analytic gradient of the SCF energy
 Gradient of SCF Energy
            1           2           3           4           5           6
    1  -0.0003147   0.0000323   0.0003886   0.0000624  -0.0000185   0.0000213
    2  -0.0000104  -0.0002746  -0.0010521  -0.0000149  -0.0000044   0.0000067
    3   0.0000764  -0.0001655  -0.0005344   0.0000214  -0.0000029  -0.0000205
            7           8           9          10          11          12
    1  -0.0000207  -0.0000103  -0.0000126   0.0003101   0.0005726   0.0002952
    2   0.0000016   0.0000293   0.0000100   0.0002475   0.0009962  -0.0000599
    3   0.0000101   0.0000048   0.0000079  -0.0000179  -0.0000425  -0.0001696
           13          14          15          16          17          18
    1  -0.0001972  -0.0001511   0.0000058   0.0000040  -0.0000118   0.0000015
    2   0.0002911   0.0010026  -0.0000192  -0.0000003   0.0000096  -0.0000023
    3   0.0001664   0.0007929   0.0000227  -0.0000244   0.0000091  -0.0000061
           19          20          21          22
    1  -0.0000177   0.0000285  -0.0001627  -0.0008051
    2  -0.0000028  -0.0000060  -0.0001941  -0.0009538
    3  -0.0000124   0.0000028   0.0000961  -0.0002145
 Max gradient component =       1.052E-03
 RMS gradient           =       3.221E-04
 Gradient time:  CPU 231.52 s  wall 231.53 s
 Geometry Optimization Parameters
   NAtoms,    NIC,     NZ,  NCons,   NDum,   NFix, NCnnct, MaxDiis
       22     171      22       0       0       0       0       0

 Cartesian Hessian Update
 Hessian updated using BFGS update


** GEOMETRY OPTIMIZATION IN DELOCALIZED INTERNAL COORDINATES **
   Searching for a Minimum

   Optimization Cycle:  13

                       Coordinates (Angstroms)
     ATOM                X               Y               Z
      1  C         0.0003511871    0.0054237183   -0.0020752696
      2  C        -0.0393348132    0.3482965049    1.3560326046
      3  Cl        1.4454789855    0.7694691850    2.1851948930
      4  C        -1.2214958959    0.3740815872    2.0872899081
      5  H        -1.2149574917    0.6431497601    3.1340361081
      6  C        -2.4056925417    0.0481486469    1.4383680323
      7  Cl       -3.9101706858    0.0737652580    2.3375299482
      8  C        -2.4267147724   -0.2974124490    0.0932992008
      9  H        -3.3528183734   -0.5493310750   -0.4032447160
     10  C        -1.2238256222   -0.3142825510   -0.6034664647
     11  Cl       -1.2672595720   -0.7576123566   -2.2979260127
     12  C         1.2784894702   -0.0237372561   -0.7644052220
     13  C         2.1755132323   -1.0944915360   -0.6489385950
     14  Cl        1.7918270998   -2.4321442541    0.4199850263
     15  C         3.3719111455   -1.1378352200   -1.3557860877
     16  H         4.0341562890   -1.9852766347   -1.2385721797
     17  C         3.6953201696   -0.0854785044   -2.2056198454
     18  H         4.6252268937   -0.1091515956   -2.7613968137
     19  C         2.8340573990    0.9971578748   -2.3481558522
     20  H         3.0766707328    1.8207789848   -3.0064049451
     21  C         1.6428943175    1.0154828371   -1.6311190343
     22  Cl        0.5713460689    2.3904929105   -1.8313813299
   Point Group: c1    Number of degrees of freedom:    60


   Energy is  -2761.519809845

 Hessian updated using BFGS update

 59 Hessian modes will be used to form the next step
  Hessian Eigenvalues:
     0.002846    0.016318    0.017509    0.020468    0.020577    0.020682
     0.021678    0.022739    0.022746    0.023521    0.024090    0.024090
     0.024114    0.024136    0.024138    0.024142    0.024143    0.055155
     0.095463    0.101099    0.159994    0.159995    0.159995    0.160000
     0.160110    0.215091    0.219897    0.226230    0.227601    0.230760
     0.236796    0.237469    0.239580    0.249611    0.249992    0.250000
     0.287912    0.288262    0.290151    0.292865    0.301177    0.316959
     0.356665    0.356665    0.356665    0.356666    0.356702    0.401692
     0.407210    0.417328    0.424173    0.456877    0.458346    0.466499
     0.471411    0.478202    0.478207    0.479148    0.479193

 Minimum search - taking simple RFO step
 Searching for Lamda that Minimizes Along All modes
 Value Taken    Lamda =  -0.00089817
 Calculated Step too Large.  Step scaled by  0.614580
 Step Taken.  Stepsize is  0.300000

                             Maximum     Tolerance    Cnvgd?
         Gradient           0.001581      0.000300      NO
         Displacement       0.250772      0.001200      NO
         Energy change     -0.000667      0.000001      NO


 New Cartesian Coordinates Obtained by Inverse Iteration

 Displacement from previous Coordinates is:  0.387673
 ----------------------------------------------------------------
             Standard Nuclear Orientation (Angstroms)
    I     Atom           X                Y                Z
 ----------------------------------------------------------------
    1      C       0.0009326123     0.0073429596    -0.0011585325
    2      C      -0.0435647656     0.3799263776     1.3486611620
    3      Cl      1.4351742428     0.8390340248     2.1683559081
    4      C      -1.2262267274     0.4050469125     2.0792439475
    5      H      -1.2238515428     0.6972212454     3.1198103651
    6      C      -2.4053485948     0.0469777348     1.4380276941
    7      Cl     -3.9100692884     0.0707413914     2.3369302562
    8      C      -2.4212501929    -0.3291097075     0.1010974767
    9      H      -3.3435855346    -0.6054206150    -0.3893932142
   10      C      -1.2180525752    -0.3437413123    -0.5952240540
   11      Cl     -1.2537548988    -0.8245929365    -2.2799059584
   12      C       1.2794161113    -0.0220560951    -0.7633056732
   13      C       2.1605134151    -1.1078917543    -0.6720232479
   14      Cl      1.7559868342    -2.4634090706     0.3666490007
   15      C       3.3561506702    -1.1527861371    -1.3801133564
   16      H       4.0062642291    -2.0119922419    -1.2820424544
   17      C       3.6941081615    -0.0866765093    -2.2068512674
   18      H       4.6232692097    -0.1114946900    -2.7638219003
   19      C       2.8486132276     1.0112681656    -2.3247957991
   20      H       3.1025747545     1.8453729398    -2.9653581729
   21      C       1.6581601768     1.0308636531    -1.6065801465
   22      Cl      0.6055136981     2.4248695002    -1.7749586801
 ----------------------------------------------------------------
 Nuclear Repulsion Energy =        1804.67956778 hartrees
 There are       81 alpha and       81 beta electrons
 Applying Cartesian multipole field
    Component          Value
    ---------          -----
     (2,0,0)        1.00000E-11
     (0,2,0)        2.00000E-11
     (0,0,2)       -3.00000E-11
 Nucleus-field energy     =    -0.0000000057 hartrees
 Requested basis set is 6-311++G(d,p)
 There are 162 shells and 449 basis functions
 A cutoff of  1.0D-15 yielded  10392 shell pairs
 There are     86375 function pairs (     92949 Cartesian)
 Smallest overlap matrix eigenvalue = 1.28E-07
 Linear dependence detected in AO basis
 Number of orthogonalized atomic orbitals = 444
 Maximum deviation from orthogonality = 5.032E-10
 Guess from superposition of atomic densities
 Warning:  Energy on first SCF cycle will be non-variational
 SAD guess density has 162.000000 electrons

 -----------------------------------------------------------------------
  General SCF calculation program by
  Eric Jon Sundstrom, Paul Horn, Yuezhi Mao, Dmitri Zuev, Alec White,
  David Stuck, Shaama M.S., Shane Yost, Joonho Lee, David Small,
  Daniel Levine, Susi Lehtola, Hugh Burton, Evgeny Epifanovsky,
  Bang C. Huynh
 -----------------------------------------------------------------------
 Exchange:     0.2000 Hartree-Fock + 0.0800 Slater + 0.7200 B88
 Correlation:  0.1900 VWN1RPA + 0.8100 LYP
 Using SG-1 standard quadrature grid
 A restricted SCF calculation will be
 performed using DIIS
 SCF converges when DIIS error is below 1.0e-08
 ---------------------------------------
  Cycle       Energy         DIIS error
 ---------------------------------------
    1   -2765.4985857154      2.92e-02  
    2   -2761.3669762432      2.45e-03  
    3   -2761.2811365847      3.00e-03  
    4   -2761.5136688159      4.93e-04  
    5   -2761.5177698148      3.03e-04  
    6   -2761.5199579805      1.12e-04  
    7   -2761.5202552767      2.26e-05  
    8   -2761.5202652859      9.58e-06  
    9   -2761.5202675075      2.00e-06  
   10   -2761.5202675911      8.89e-07  
   11   -2761.5202676093      1.38e-07  
   12   -2761.5202676094      7.01e-08  
   13   -2761.5202676098      2.77e-08  
   14   -2761.5202676098      5.13e-09  Convergence criterion met
 ---------------------------------------
 SCF time:   CPU 646.32s  wall 646.00s 
 SCF   energy in the final basis set =    -2761.5202676098
 Total energy in the final basis set =    -2761.5202676098

 --------------------------------------------------------------

                    Orbital Energies (a.u.)
 --------------------------------------------------------------

 Alpha MOs
 -- Occupied --
********-101.5712-101.5711-101.5676-101.5675 -10.2698 -10.2698 -10.2679
-10.2631 -10.2631 -10.2314 -10.2294 -10.2144 -10.2144 -10.2092 -10.2063
-10.2063  -9.4873  -9.4859  -9.4859  -9.4824  -9.4823  -7.2520  -7.2506
 -7.2505  -7.2471  -7.2470  -7.2422  -7.2416  -7.2407  -7.2407  -7.2403
 -7.2401  -7.2372  -7.2371  -7.2367  -7.2367  -0.9472  -0.9240  -0.8949
 -0.8938  -0.8892  -0.8436  -0.8318  -0.8034  -0.7632  -0.7532  -0.7458
 -0.6543  -0.6351  -0.6244  -0.6159  -0.5585  -0.5321  -0.5230  -0.5147
 -0.4899  -0.4789  -0.4630  -0.4610  -0.4553  -0.4409  -0.4315  -0.4233
 -0.4063  -0.3973  -0.3958  -0.3893  -0.3801  -0.3705  -0.3408  -0.3385
 -0.3378  -0.3344  -0.3288  -0.3273  -0.3230  -0.2799  -0.2719  -0.2695
 -0.2658
 -- Virtual --
 -0.0557  -0.0534  -0.0441  -0.0429  -0.0313  -0.0158  -0.0085   0.0042
  0.0109   0.0131   0.0141   0.0152   0.0181   0.0298   0.0436   0.0457
  0.0472   0.0496   0.0590   0.0642   0.0681   0.0691   0.0833   0.0843
  0.0870   0.0898   0.0911   0.0949   0.0994   0.1037   0.1050   0.1075
  0.1088   0.1183   0.1188   0.1209   0.1226   0.1262   0.1275   0.1293
  0.1314   0.1349   0.1374   0.1386   0.1394   0.1496   0.1540   0.1542
  0.1579   0.1669   0.1707   0.1742   0.1744   0.1787   0.1815   0.1956
  0.1958   0.1985   0.2054   0.2095   0.2127   0.2201   0.2239   0.2302
  0.2371   0.2394   0.2402   0.2405   0.2500   0.2537   0.2597   0.2611
  0.2643   0.2670   0.2706   0.2707   0.2738   0.2823   0.2833   0.2843
  0.2891   0.2941   0.3013   0.3047   0.3064   0.3077   0.3128   0.3306
  0.3412   0.3428   0.3500   0.3543   0.3875   0.3960   0.4070   0.4239
  0.4351   0.4485   0.4563   0.4571   0.4630   0.4772   0.4822   0.4920
  0.4974   0.5067   0.5079   0.5141   0.5178   0.5194   0.5280   0.5334
  0.5367   0.5449   0.5491   0.5667   0.5688   0.5753   0.5817   0.5902
  0.5921   0.5959   0.6058   0.6152   0.6188   0.6208   0.6315   0.6340
  0.6445   0.6580   0.6603   0.6658   0.6752   0.6803   0.6935   0.6959
  0.7023   0.7040   0.7119   0.7174   0.7382   0.7852   0.8047   0.8061
  0.8187   0.8317   0.8320   0.8372   0.8406   0.8427   0.8472   0.8501
  0.8545   0.8562   0.8611   0.8641   0.8723   0.8776   0.8796   0.8856
  0.8908   0.8963   0.9029   0.9092   0.9254   0.9272   0.9478   0.9530
  0.9568   0.9633   0.9645   0.9686   0.9704   0.9774   0.9878   0.9881
  0.9979   1.0043   1.0127   1.0134   1.0291   1.0295   1.0492   1.0548
  1.0726   1.0882   1.0892   1.1263   1.1760   1.1873   1.1949   1.2062
  1.2152   1.2348   1.2433   1.2532   1.2687   1.2902   1.3004   1.3173
  1.3177   1.3196   1.3274   1.3470   1.3595   1.4227   1.4479   1.4767
  1.4814   1.4955   1.5040   1.5471   1.5521   1.5619   1.5702   1.5754
  1.5865   1.6015   1.6020   1.6039   1.6489   1.6810   1.6970   1.7022
  1.7541   1.7680   1.7719   1.8146   1.8217   1.8318   1.8360   1.8492
  1.8714   1.8901   1.9190   1.9307   1.9364   1.9509   1.9520   1.9567
  1.9625   1.9869   2.0041   2.0264   2.0430   2.0645   2.0739   2.0881
  2.1828   2.1844   2.1883   2.2377   2.2564   2.2612   2.2649   2.2682
  2.3045   2.3111   2.3215   2.3517   2.3563   2.3755   2.3952   2.4136
  2.4453   2.4478   2.4714   2.4782   2.4970   2.5067   2.5288   2.5391
  2.5595   2.5631   2.5670   2.5706   2.6385   2.6501   2.6883   2.6920
  2.7030   2.7156   2.7168   2.7224   2.7346   2.7469   2.7591   2.7714
  2.7732   2.7760   2.7827   2.8067   2.8228   2.8289   2.8421   2.8883
  2.9611   2.9774   3.0937   3.0971   3.1100   3.1303   3.1379   3.1782
  3.2233   3.2287   3.2333   3.2636   3.3316   3.3448   3.3892   3.4693
  3.5524   3.5874   3.6876   3.7062   3.7124   3.7817   3.9350   4.0036
  4.0373   4.0890   4.0947   4.3672   4.8023   4.8191   9.7716   9.7972
  9.8307   9.8502   9.8543  23.4002  23.5522  23.8503  23.8635  23.8658
 23.9164  23.9625  24.0416  24.0467  24.0781  24.1127  24.1486  25.8162
 25.8310  25.9368  25.9449  25.9973  26.1226  26.2294  26.2954  26.2973
 26.4036  26.5967  26.6620  26.6707  26.7322  27.0052 215.7641 215.7934
215.8337 215.8565 215.8704
 --------------------------------------------------------------

          Ground-State Mulliken Net Atomic Charges

     Atom                 Charge (a.u.)
  ----------------------------------------
      1 C                    -0.421193
      2 C                    -0.587577
      3 Cl                    0.409036
      4 C                    -0.206393
      5 H                     0.232952
      6 C                     0.339141
      7 Cl                    0.494483
      8 C                    -0.204932
      9 H                     0.233315
     10 C                    -0.595651
     11 Cl                    0.412988
     12 C                    -0.179612
     13 C                    -0.442908
     14 Cl                    0.445522
     15 C                     0.002629
     16 H                     0.208077
     17 C                    -0.513470
     18 H                     0.172598
     19 C                    -0.004540
     20 H                     0.207754
     21 C                    -0.448050
     22 Cl                    0.445831
  ----------------------------------------
  Sum of atomic charges =     0.000000

 -----------------------------------------------------------------
                    Cartesian Multipole Moments
 -----------------------------------------------------------------
    Charge (ESU x 10^10)
                 0.0000
    Dipole Moment (Debye)
         X       1.5991      Y      -0.0461      Z      -0.9573
       Tot       1.8643
    Quadrupole Moments (Debye-Ang)
        XX    -121.3627     XY      -0.2555     YY    -134.8897
        XZ      -7.2536     YZ       0.3153     ZZ    -129.1343
    Octopole Moments (Debye-Ang^2)
       XXX     -32.7687    XXY      -7.5277    XYY     -25.0856
       YYY       0.8866    XXZ     -26.5677    XYZ      -2.6483
       YYZ      15.2709    XZZ      -8.6265    YZZ       6.6795
       ZZZ      50.6955
    Hexadecapole Moments (Debye-Ang^3)
      XXXX   -3663.0911   XXXY      38.6565   XXYY    -863.0307
      XYYY      49.3508   YYYY   -1365.3352   XXXZ     549.2747
      XXYZ      20.4132   XYYZ     218.1101   YYYZ      33.8880
      XXZZ    -976.1985   XYZZ      36.3846   YYZZ    -631.4582
      XZZZ     626.3325   YZZZ      50.8025   ZZZZ   -2407.1792
 -----------------------------------------------------------------
 Calculating analytic gradient of the SCF energy
 Gradient of SCF Energy
            1           2           3           4           5           6
    1  -0.0003009   0.0001274   0.0002552   0.0000715  -0.0000185   0.0000213
    2   0.0000407  -0.0002486  -0.0006558  -0.0000018  -0.0000026  -0.0000060
    3   0.0000626  -0.0001370  -0.0003501   0.0000133  -0.0000005  -0.0000441
            7           8           9          10          11          12
    1  -0.0000182  -0.0000179  -0.0000115   0.0002932   0.0003726   0.0002902
    2   0.0000063   0.0000236   0.0000174   0.0001778   0.0006378  -0.0000841
    3   0.0000183   0.0000447   0.0000138  -0.0000567  -0.0000395  -0.0001689
           13          14          15          16          17          18
    1  -0.0002192  -0.0001231   0.0000128   0.0000069  -0.0000379   0.0000001
    2   0.0002500   0.0006710  -0.0000004  -0.0000054   0.0000009  -0.0000046
    3   0.0001680   0.0005488   0.0000179  -0.0000289   0.0000139  -0.0000083
           19          20          21          22
    1  -0.0000076   0.0000247  -0.0001317  -0.0005895
    2  -0.0000210  -0.0000078  -0.0001510  -0.0006366
    3  -0.0000087  -0.0000057   0.0001125  -0.0001654
 Max gradient component =       6.710E-04
 RMS gradient           =       2.254E-04
 Gradient time:  CPU 231.27 s  wall 231.28 s
 Geometry Optimization Parameters
   NAtoms,    NIC,     NZ,  NCons,   NDum,   NFix, NCnnct, MaxDiis
       22     171      22       0       0       0       0       0

 Cartesian Hessian Update
 Hessian updated using BFGS update


** GEOMETRY OPTIMIZATION IN DELOCALIZED INTERNAL COORDINATES **
   Searching for a Minimum

   Optimization Cycle:  14

                       Coordinates (Angstroms)
     ATOM                X               Y               Z
      1  C         0.0009326123    0.0073429596   -0.0011585325
      2  C        -0.0435647656    0.3799263776    1.3486611620
      3  Cl        1.4351742428    0.8390340248    2.1683559081
      4  C        -1.2262267274    0.4050469125    2.0792439475
      5  H        -1.2238515428    0.6972212454    3.1198103651
      6  C        -2.4053485948    0.0469777348    1.4380276941
      7  Cl       -3.9100692884    0.0707413914    2.3369302562
      8  C        -2.4212501929   -0.3291097075    0.1010974767
      9  H        -3.3435855346   -0.6054206150   -0.3893932142
     10  C        -1.2180525752   -0.3437413123   -0.5952240540
     11  Cl       -1.2537548988   -0.8245929365   -2.2799059584
     12  C         1.2794161113   -0.0220560951   -0.7633056732
     13  C         2.1605134151   -1.1078917543   -0.6720232479
     14  Cl        1.7559868342   -2.4634090706    0.3666490007
     15  C         3.3561506702   -1.1527861371   -1.3801133564
     16  H         4.0062642291   -2.0119922419   -1.2820424544
     17  C         3.6941081615   -0.0866765093   -2.2068512674
     18  H         4.6232692097   -0.1114946900   -2.7638219003
     19  C         2.8486132276    1.0112681656   -2.3247957991
     20  H         3.1025747545    1.8453729398   -2.9653581729
     21  C         1.6581601768    1.0308636531   -1.6065801465
     22  Cl        0.6055136981    2.4248695002   -1.7749586801
   Point Group: c1    Number of degrees of freedom:    60


   Energy is  -2761.520267610

 Hessian updated using BFGS update

 60 Hessian modes will be used to form the next step
  Hessian Eigenvalues:
     0.002013    0.016319    0.017510    0.020457    0.020579    0.020682
     0.021678    0.022736    0.022749    0.023514    0.024090    0.024090
     0.024114    0.024114    0.024136    0.024138    0.024142    0.024143
     0.055149    0.095085    0.101097    0.159994    0.159995    0.159996
     0.160000    0.160105    0.215095    0.219735    0.226032    0.227472
     0.230762    0.236781    0.237468    0.239581    0.249615    0.249983
     0.250001    0.287910    0.288210    0.290147    0.292872    0.301175
     0.316966    0.356665    0.356665    0.356665    0.356666    0.356702
     0.401582    0.407216    0.417327    0.424173    0.456877    0.458342
     0.466499    0.471376    0.478202    0.478209    0.479148    0.479193

 Minimum search - taking simple RFO step
 Searching for Lamda that Minimizes Along All modes
 Value Taken    Lamda =  -0.00059118
 Calculated Step too Large.  Step scaled by  0.632734
 Step Taken.  Stepsize is  0.300000

                             Maximum     Tolerance    Cnvgd?
         Gradient           0.001065      0.000300      NO
         Displacement       0.250969      0.001200      NO
         Energy change     -0.000458      0.000001      NO


 New Cartesian Coordinates Obtained by Inverse Iteration

 Displacement from previous Coordinates is:  0.388763
 ----------------------------------------------------------------
             Standard Nuclear Orientation (Angstroms)
    I     Atom           X                Y                Z
 ----------------------------------------------------------------
    1      C       0.0018065593     0.0084342347     0.0004281481
    2      C      -0.0486797204     0.4111026362     1.3411900282
    3      Cl      1.4230098761     0.9072401682     2.1519895689
    4      C      -1.2322143813     0.4363731524     2.0705189011
    5      H      -1.2345503837     0.7521267626     3.1041931256
    6      C      -2.4056414876     0.0464797357     1.4375532628
    7      Cl     -3.9109446775     0.0692444949     2.3355535462
    8      C      -2.4154119282    -0.3605158543     0.1096414910
    9      H      -3.3334205659    -0.6612056338    -0.3745371194
   10      C      -1.2117265289    -0.3733593058    -0.5858287507
   11      Cl     -1.2397283671    -0.8912552073    -2.2600385968
   12      C       1.2806055702    -0.0210110130    -0.7616407164
   13      C       2.1461845886    -1.1209912756    -0.6955798811
   14      Cl      1.7221976205    -2.4943306938     0.3118850227
   15      C       3.3408202740    -1.1668504858    -1.4053301054
   16      H       3.9790025821    -2.0369254994    -1.3265745760
   17      C       3.6928940245    -0.0877428775    -2.2089669448
   18      H       4.6210627498    -0.1133772792    -2.7675429404
   19      C       2.8628975302     1.0243631021    -2.3015913177
   20      H       3.1277233495     1.8685386708    -2.9243305155
   21      C       1.6736269521     1.0450293602    -1.5814099094
   22      Cl      0.6414595862     2.4581266428    -1.7163383675
 ----------------------------------------------------------------
 Nuclear Repulsion Energy =        1803.79301009 hartrees
 There are       81 alpha and       81 beta electrons
 Applying Cartesian multipole field
    Component          Value
    ---------          -----
     (2,0,0)        1.00000E-11
     (0,2,0)        2.00000E-11
     (0,0,2)       -3.00000E-11
 Nucleus-field energy     =    -0.0000000042 hartrees
 Requested basis set is 6-311++G(d,p)
 There are 162 shells and 449 basis functions
 A cutoff of  1.0D-15 yielded  10405 shell pairs
 There are     86426 function pairs (     93004 Cartesian)
 Smallest overlap matrix eigenvalue = 1.16E-07
 Linear dependence detected in AO basis
 Number of orthogonalized atomic orbitals = 444
 Maximum deviation from orthogonality = 2.478E-10
 Guess from superposition of atomic densities
 Warning:  Energy on first SCF cycle will be non-variational
 SAD guess density has 162.000000 electrons

 -----------------------------------------------------------------------
  General SCF calculation program by
  Eric Jon Sundstrom, Paul Horn, Yuezhi Mao, Dmitri Zuev, Alec White,
  David Stuck, Shaama M.S., Shane Yost, Joonho Lee, David Small,
  Daniel Levine, Susi Lehtola, Hugh Burton, Evgeny Epifanovsky,
  Bang C. Huynh
 -----------------------------------------------------------------------
 Exchange:     0.2000 Hartree-Fock + 0.0800 Slater + 0.7200 B88
 Correlation:  0.1900 VWN1RPA + 0.8100 LYP
 Using SG-1 standard quadrature grid
 A restricted SCF calculation will be
 performed using DIIS
 SCF converges when DIIS error is below 1.0e-08
 ---------------------------------------
  Cycle       Energy         DIIS error
 ---------------------------------------
    1   -2765.4960683899      2.92e-02  
    2   -2761.3672579153      2.45e-03  
    3   -2761.2815698381      3.00e-03  
    4   -2761.5139935904      4.92e-04  
    5   -2761.5180722706      3.02e-04  
    6   -2761.5202513393      1.12e-04  
    7   -2761.5205492774      2.26e-05  
    8   -2761.5205592874      9.58e-06  
    9   -2761.5205615084      1.99e-06  
   10   -2761.5205615914      8.90e-07  
   11   -2761.5205616095      1.38e-07  
   12   -2761.5205616099      7.04e-08  
   13   -2761.5205616100      2.76e-08  
   14   -2761.5205616102      5.13e-09  Convergence criterion met
 ---------------------------------------
 SCF time:   CPU 645.46s  wall 646.00s 
 SCF   energy in the final basis set =    -2761.5205616102
 Total energy in the final basis set =    -2761.5205616102

 --------------------------------------------------------------

                    Orbital Energies (a.u.)
 --------------------------------------------------------------

 Alpha MOs
 -- Occupied --
********-101.5713-101.5713-101.5677-101.5676 -10.2698 -10.2698 -10.2679
-10.2631 -10.2631 -10.2314 -10.2294 -10.2145 -10.2144 -10.2092 -10.2063
-10.2063  -9.4873  -9.4860  -9.4860  -9.4825  -9.4824  -7.2520  -7.2508
 -7.2507  -7.2472  -7.2471  -7.2422  -7.2416  -7.2409  -7.2408  -7.2404
 -7.2402  -7.2373  -7.2372  -7.2368  -7.2368  -0.9471  -0.9240  -0.8947
 -0.8938  -0.8894  -0.8436  -0.8318  -0.8034  -0.7632  -0.7532  -0.7459
 -0.6543  -0.6349  -0.6246  -0.6159  -0.5585  -0.5319  -0.5231  -0.5150
 -0.4899  -0.4789  -0.4630  -0.4611  -0.4553  -0.4408  -0.4315  -0.4233
 -0.4063  -0.3974  -0.3953  -0.3892  -0.3800  -0.3706  -0.3406  -0.3388
 -0.3378  -0.3346  -0.3290  -0.3278  -0.3231  -0.2790  -0.2720  -0.2703
 -0.2658
 -- Virtual --
 -0.0541  -0.0534  -0.0459  -0.0428  -0.0314  -0.0159  -0.0086   0.0042
  0.0110   0.0130   0.0142   0.0150   0.0179   0.0297   0.0437   0.0457
  0.0473   0.0494   0.0590   0.0641   0.0674   0.0691   0.0832   0.0847
  0.0871   0.0906   0.0907   0.0941   0.0994   0.1036   0.1048   0.1071
  0.1086   0.1186   0.1188   0.1204   0.1229   0.1264   0.1273   0.1300
  0.1317   0.1344   0.1373   0.1383   0.1396   0.1495   0.1539   0.1546
  0.1574   0.1672   0.1712   0.1734   0.1736   0.1789   0.1811   0.1950
  0.1951   0.1972   0.2051   0.2090   0.2123   0.2213   0.2237   0.2294
  0.2365   0.2391   0.2399   0.2407   0.2494   0.2535   0.2592   0.2621
  0.2643   0.2666   0.2696   0.2706   0.2740   0.2827   0.2829   0.2843
  0.2915   0.2963   0.3017   0.3029   0.3064   0.3068   0.3111   0.3317
  0.3440   0.3449   0.3487   0.3557   0.3878   0.3961   0.4075   0.4239
  0.4368   0.4509   0.4557   0.4590   0.4608   0.4774   0.4776   0.4932
  0.4977   0.5068   0.5072   0.5140   0.5152   0.5194   0.5290   0.5368
  0.5403   0.5448   0.5481   0.5654   0.5680   0.5760   0.5818   0.5897
  0.5922   0.5959   0.6056   0.6150   0.6172   0.6217   0.6325   0.6367
  0.6466   0.6527   0.6609   0.6659   0.6739   0.6836   0.6933   0.6952
  0.7038   0.7099   0.7105   0.7170   0.7389   0.7854   0.8060   0.8069
  0.8201   0.8320   0.8330   0.8375   0.8415   0.8424   0.8491   0.8493
  0.8554   0.8560   0.8603   0.8660   0.8733   0.8777   0.8783   0.8820
  0.8913   0.8949   0.9015   0.9114   0.9234   0.9267   0.9509   0.9534
  0.9557   0.9607   0.9619   0.9686   0.9730   0.9778   0.9851   0.9881
  0.9986   1.0056   1.0106   1.0145   1.0290   1.0332   1.0546   1.0571
  1.0728   1.0797   1.0882   1.1254   1.1772   1.1871   1.2039   1.2075
  1.2191   1.2363   1.2438   1.2490   1.2645   1.2922   1.3037   1.3159
  1.3163   1.3197   1.3274   1.3466   1.3687   1.4269   1.4442   1.4785
  1.4817   1.4926   1.5058   1.5470   1.5537   1.5627   1.5688   1.5761
  1.5829   1.6015   1.6017   1.6116   1.6491   1.6806   1.6982   1.7023
  1.7543   1.7681   1.7735   1.8177   1.8207   1.8306   1.8356   1.8479
  1.8704   1.8896   1.9197   1.9315   1.9365   1.9508   1.9519   1.9565
  1.9619   1.9894   2.0064   2.0276   2.0410   2.0650   2.0723   2.0875
  2.1838   2.1846   2.1898   2.2378   2.2549   2.2569   2.2616   2.2650
  2.3039   2.3104   2.3241   2.3560   2.3579   2.3769   2.3961   2.4165
  2.4426   2.4471   2.4718   2.4803   2.4972   2.5067   2.5200   2.5393
  2.5603   2.5624   2.5661   2.5696   2.6377   2.6574   2.6892   2.6927
  2.7038   2.7156   2.7177   2.7216   2.7349   2.7443   2.7616   2.7687
  2.7750   2.7757   2.7814   2.8109   2.8228   2.8291   2.8379   2.8875
  2.9640   2.9748   3.0967   3.0989   3.1113   3.1292   3.1359   3.1796
  3.2231   3.2289   3.2306   3.2686   3.3308   3.3433   3.3911   3.4715
  3.5558   3.5895   3.6926   3.7063   3.7116   3.7828   3.9352   4.0046
  4.0380   4.0890   4.0944   4.3657   4.8041   4.8165   9.7721   9.7984
  9.8194   9.8619   9.8626  23.4041  23.5526  23.8518  23.8613  23.8668
 23.9173  23.9633  24.0414  24.0465  24.0792  24.1133  24.1488  25.8050
 25.8163  25.9362  25.9404  26.0018  26.1226  26.2340  26.3048  26.3149
 26.3889  26.5971  26.6640  26.6653  26.7182  27.0340 215.7646 215.7951
215.8200 215.8695 215.8806
 --------------------------------------------------------------

          Ground-State Mulliken Net Atomic Charges

     Atom                 Charge (a.u.)
  ----------------------------------------
      1 C                    -0.411467
      2 C                    -0.601669
      3 Cl                    0.414588
      4 C                    -0.225322
      5 H                     0.233296
      6 C                     0.374953
      7 Cl                    0.495595
      8 C                    -0.222354
      9 H                     0.233631
     10 C                    -0.608016
     11 Cl                    0.418220
     12 C                    -0.158462
     13 C                    -0.460481
     14 Cl                    0.458037
     15 C                    -0.009523
     16 H                     0.207999
     17 C                    -0.493830
     18 H                     0.173041
     19 C                    -0.016710
     20 H                     0.207722
     21 C                    -0.466471
     22 Cl                    0.457221
  ----------------------------------------
  Sum of atomic charges =     0.000000

 -----------------------------------------------------------------
                    Cartesian Multipole Moments
 -----------------------------------------------------------------
    Charge (ESU x 10^10)
                -0.0000
    Dipole Moment (Debye)
         X       1.5971      Y      -0.0477      Z      -0.9603
       Tot       1.8641
    Quadrupole Moments (Debye-Ang)
        XX    -121.3928     XY      -0.2097     YY    -134.7962
        XZ      -7.3072     YZ       0.4080     ZZ    -129.1813
    Octopole Moments (Debye-Ang^2)
       XXX     -33.0402    XXY      -7.6410    XYY     -25.0621
       YYY       0.7524    XXZ     -26.7323    XYZ      -2.6527
       YYZ      15.1415    XZZ      -8.6255    YZZ       6.6809
       ZZZ      50.4867
    Hexadecapole Moments (Debye-Ang^3)
      XXXX   -3653.5758   XXXY      27.8056   XXYY    -867.4906
      XYYY      35.6961   YYYY   -1413.6536   XXXZ     558.4837
      XXYZ      14.0412   XYYZ     220.6781   YYYZ      12.5062
      XXZZ    -967.6075   XYZZ      30.9690   YYZZ    -632.8747
      XZZZ     637.9015   YZZZ      31.4984   ZZZZ   -2373.9481
 -----------------------------------------------------------------
 Calculating analytic gradient of the SCF energy
 Gradient of SCF Energy
            1           2           3           4           5           6
    1  -0.0002593   0.0001897   0.0001418   0.0000561  -0.0000161   0.0000267
    2   0.0000652  -0.0001914  -0.0003290   0.0000066   0.0000030  -0.0000138
    3   0.0000817  -0.0001477  -0.0001782   0.0000091   0.0000023  -0.0000469
            7           8           9          10          11          12
    1  -0.0000170  -0.0000213  -0.0000077   0.0002620   0.0002091   0.0002613
    2   0.0000113   0.0000145   0.0000191   0.0001132   0.0003490  -0.0000794
    3   0.0000257   0.0000503   0.0000218  -0.0000350  -0.0000718  -0.0001513
           13          14          15          16          17          18
    1  -0.0002103  -0.0000930   0.0000195   0.0000117  -0.0000501  -0.0000016
    2   0.0001946   0.0003572   0.0000135  -0.0000045  -0.0000080  -0.0000068
    3   0.0001328   0.0003446   0.0000139  -0.0000230   0.0000127  -0.0000099
           19          20          21          22
    1  -0.0000039   0.0000143  -0.0001139  -0.0003981
    2  -0.0000289  -0.0000131  -0.0001409  -0.0003315
    3  -0.0000111  -0.0000187   0.0001104  -0.0001116
 Max gradient component =       3.981E-04
 RMS gradient           =       1.447E-04
 Gradient time:  CPU 236.67 s  wall 236.68 s
 Geometry Optimization Parameters
   NAtoms,    NIC,     NZ,  NCons,   NDum,   NFix, NCnnct, MaxDiis
       22     171      22       0       0       0       0       0

 Cartesian Hessian Update
 Hessian updated using BFGS update


** GEOMETRY OPTIMIZATION IN DELOCALIZED INTERNAL COORDINATES **
   Searching for a Minimum

   Optimization Cycle:  15

                       Coordinates (Angstroms)
     ATOM                X               Y               Z
      1  C         0.0018065593    0.0084342347    0.0004281481
      2  C        -0.0486797204    0.4111026362    1.3411900282
      3  Cl        1.4230098761    0.9072401682    2.1519895689
      4  C        -1.2322143813    0.4363731524    2.0705189011
      5  H        -1.2345503837    0.7521267626    3.1041931256
      6  C        -2.4056414876    0.0464797357    1.4375532628
      7  Cl       -3.9109446775    0.0692444949    2.3355535462
      8  C        -2.4154119282   -0.3605158543    0.1096414910
      9  H        -3.3334205659   -0.6612056338   -0.3745371194
     10  C        -1.2117265289   -0.3733593058   -0.5858287507
     11  Cl       -1.2397283671   -0.8912552073   -2.2600385968
     12  C         1.2806055702   -0.0210110130   -0.7616407164
     13  C         2.1461845886   -1.1209912756   -0.6955798811
     14  Cl        1.7221976205   -2.4943306938    0.3118850227
     15  C         3.3408202740   -1.1668504858   -1.4053301054
     16  H         3.9790025821   -2.0369254994   -1.3265745760
     17  C         3.6928940245   -0.0877428775   -2.2089669448
     18  H         4.6210627498   -0.1133772792   -2.7675429404
     19  C         2.8628975302    1.0243631021   -2.3015913177
     20  H         3.1277233495    1.8685386708   -2.9243305155
     21  C         1.6736269521    1.0450293602   -1.5814099094
     22  Cl        0.6414595862    2.4581266428   -1.7163383675
   Point Group: c1    Number of degrees of freedom:    60


   Energy is  -2761.520561610

 Hessian updated using BFGS update

 60 Hessian modes will be used to form the next step
  Hessian Eigenvalues:
     0.001731    0.016319    0.017509    0.020449    0.020578    0.020682
     0.021678    0.022740    0.022750    0.023505    0.024090    0.024090
     0.024114    0.024115    0.024136    0.024137    0.024142    0.024143
     0.055133    0.094642    0.101101    0.159993    0.159995    0.159996
     0.160000    0.160097    0.215091    0.219460    0.225747    0.227299
     0.230770    0.236763    0.237467    0.239585    0.249615    0.249990
     0.250001    0.287900    0.288165    0.290152    0.292882    0.301172
     0.316964    0.356665    0.356665    0.356665    0.356666    0.356702
     0.401457    0.407216    0.417326    0.424174    0.456879    0.458337
     0.466497    0.471312    0.478202    0.478205    0.479149    0.479193

 Minimum search - taking simple RFO step
 Searching for Lamda that Minimizes Along All modes
 Value Taken    Lamda =  -0.00026672
 Calculated Step too Large.  Step scaled by  0.827942
 Step Taken.  Stepsize is  0.300000

                             Maximum     Tolerance    Cnvgd?
         Gradient           0.000610      0.000300      NO
         Displacement       0.250735      0.001200      NO
         Energy change     -0.000294      0.000001      NO


 New Cartesian Coordinates Obtained by Inverse Iteration

 Displacement from previous Coordinates is:  0.391474
 ----------------------------------------------------------------
             Standard Nuclear Orientation (Angstroms)
    I     Atom           X                Y                Z
 ----------------------------------------------------------------
    1      C       0.0027532898     0.0088178097     0.0024014331
    2      C      -0.0546965729     0.4418570509     1.3333770458
    3      Cl      1.4092262834     0.9743617632     2.1353616022
    4      C      -1.2393066551     0.4679933453     2.0610925275
    5      H      -1.2466768876     0.8076665660     3.0871485189
    6      C      -2.4065591731     0.0466506389     1.4371269215
    7      Cl     -3.9126108822     0.0690176771     2.3338531255
    8      C      -2.4094199863    -0.3915865172     0.1191662497
    9      H      -3.3226158329    -0.7167363758    -0.3582371466
   10      C      -1.2051933448    -0.4030992373    -0.5752840518
   11      Cl     -1.2256776666    -0.9583180534    -2.2379401483
   12      C       1.2818776860    -0.0204957829    -0.7597074206
   13      C       2.1322939968    -1.1337041800    -0.7198119919
   14      Cl      1.6899525868    -2.5247864162     0.2553061169
   15      C       3.3257495435    -1.1800777921    -1.4315097368
   16      H       3.9519259428    -2.0603620760    -1.3724186428
   17      C       3.6920002277    -0.0885059783    -2.2115470727
   18      H       4.6190876371    -0.1146147807    -2.7718767954
   19      C       2.8774231006     1.0367427062    -2.2781029456
   20      H       3.1529823997     1.8907328533    -2.8825360927
   21      C       1.6894344620     1.0581133805    -1.5557846342
   22      Cl      0.6790230680     2.4898272337    -1.6568335084
 ----------------------------------------------------------------
 Nuclear Repulsion Energy =        1803.02413799 hartrees
 There are       81 alpha and       81 beta electrons
 Applying Cartesian multipole field
    Component          Value
    ---------          -----
     (2,0,0)        1.00000E-11
     (0,2,0)        2.00000E-11
     (0,0,2)       -3.00000E-11
 Nucleus-field energy     =    -0.0000000026 hartrees
 Requested basis set is 6-311++G(d,p)
 There are 162 shells and 449 basis functions
 A cutoff of  1.0D-15 yielded  10408 shell pairs
 There are     86403 function pairs (     92972 Cartesian)
 Smallest overlap matrix eigenvalue = 1.09E-07
 Linear dependence detected in AO basis
 Number of orthogonalized atomic orbitals = 444
 Maximum deviation from orthogonality = 3.607E-10
 Guess from superposition of atomic densities
 Warning:  Energy on first SCF cycle will be non-variational
 SAD guess density has 162.000000 electrons

 -----------------------------------------------------------------------
  General SCF calculation program by
  Eric Jon Sundstrom, Paul Horn, Yuezhi Mao, Dmitri Zuev, Alec White,
  David Stuck, Shaama M.S., Shane Yost, Joonho Lee, David Small,
  Daniel Levine, Susi Lehtola, Hugh Burton, Evgeny Epifanovsky,
  Bang C. Huynh
 -----------------------------------------------------------------------
 Exchange:     0.2000 Hartree-Fock + 0.0800 Slater + 0.7200 B88
 Correlation:  0.1900 VWN1RPA + 0.8100 LYP
 Using SG-1 standard quadrature grid
 A restricted SCF calculation will be
 performed using DIIS
 SCF converges when DIIS error is below 1.0e-08
 ---------------------------------------
  Cycle       Energy         DIIS error
 ---------------------------------------
    1   -2765.4935017532      2.92e-02  
    2   -2761.3674189722      2.45e-03  
    3   -2761.2817485113      3.00e-03  
    4   -2761.5141263598      4.93e-04  
    5   -2761.5182092774      3.03e-04  
    6   -2761.5204029347      1.12e-04  
    7   -2761.5206998461      2.26e-05  
    8   -2761.5207098622      9.59e-06  
    9   -2761.5207120854      1.99e-06  
   10   -2761.5207121686      8.90e-07  
   11   -2761.5207121865      1.38e-07  
   12   -2761.5207121869      7.07e-08  
   13   -2761.5207121871      2.76e-08  
   14   -2761.5207121868      5.19e-09  Convergence criterion met
 ---------------------------------------
 SCF time:   CPU 711.07s  wall 712.00s 
 SCF   energy in the final basis set =    -2761.5207121868
 Total energy in the final basis set =    -2761.5207121868

 --------------------------------------------------------------

                    Orbital Energies (a.u.)
 --------------------------------------------------------------

 Alpha MOs
 -- Occupied --
********-101.5714-101.5713-101.5678-101.5677 -10.2699 -10.2699 -10.2680
-10.2632 -10.2632 -10.2315 -10.2295 -10.2145 -10.2144 -10.2092 -10.2063
-10.2063  -9.4873  -9.4861  -9.4861  -9.4825  -9.4824  -7.2520  -7.2508
 -7.2507  -7.2472  -7.2471  -7.2422  -7.2416  -7.2409  -7.2409  -7.2404
 -7.2403  -7.2374  -7.2372  -7.2368  -7.2368  -0.9471  -0.9240  -0.8945
 -0.8938  -0.8895  -0.8436  -0.8318  -0.8034  -0.7632  -0.7532  -0.7459
 -0.6544  -0.6347  -0.6247  -0.6160  -0.5586  -0.5318  -0.5231  -0.5151
 -0.4899  -0.4789  -0.4630  -0.4611  -0.4553  -0.4408  -0.4314  -0.4233
 -0.4063  -0.3974  -0.3951  -0.3891  -0.3799  -0.3707  -0.3405  -0.3390
 -0.3378  -0.3347  -0.3291  -0.3280  -0.3231  -0.2784  -0.2720  -0.2709
 -0.2658
 -- Virtual --
 -0.0534  -0.0526  -0.0475  -0.0428  -0.0315  -0.0160  -0.0087   0.0041
  0.0110   0.0130   0.0142   0.0149   0.0178   0.0296   0.0437   0.0457
  0.0474   0.0493   0.0591   0.0641   0.0671   0.0690   0.0832   0.0850
  0.0872   0.0905   0.0914   0.0935   0.0993   0.1035   0.1047   0.1068
  0.1084   0.1188   0.1189   0.1201   0.1231   0.1266   0.1271   0.1304
  0.1321   0.1340   0.1372   0.1380   0.1398   0.1495   0.1536   0.1552
  0.1568   0.1674   0.1715   0.1728   0.1731   0.1790   0.1808   0.1946
  0.1948   0.1962   0.2048   0.2088   0.2120   0.2224   0.2236   0.2288
  0.2359   0.2388   0.2398   0.2408   0.2490   0.2535   0.2589   0.2628
  0.2642   0.2668   0.2687   0.2706   0.2741   0.2829   0.2830   0.2840
  0.2945   0.2976   0.3002   0.3021   0.3063   0.3066   0.3099   0.3324
  0.3451   0.3472   0.3474   0.3566   0.3879   0.3961   0.4079   0.4239
  0.4381   0.4522   0.4550   0.4597   0.4620   0.4729   0.4775   0.4939
  0.4980   0.5058   0.5084   0.5123   0.5139   0.5194   0.5291   0.5370
  0.5447   0.5468   0.5476   0.5636   0.5675   0.5763   0.5817   0.5894
  0.5924   0.5960   0.6054   0.6148   0.6161   0.6223   0.6331   0.6399
  0.6475   0.6476   0.6614   0.6661   0.6732   0.6849   0.6932   0.6947
  0.7037   0.7097   0.7159   0.7182   0.7399   0.7855   0.8067   0.8076
  0.8211   0.8319   0.8340   0.8366   0.8416   0.8438   0.8479   0.8509
  0.8540   0.8579   0.8598   0.8687   0.8745   0.8764   0.8779   0.8781
  0.8928   0.8942   0.8994   0.9140   0.9206   0.9263   0.9529   0.9542
  0.9552   0.9577   0.9594   0.9691   0.9759   0.9779   0.9821   0.9881
  0.9990   1.0060   1.0089   1.0155   1.0291   1.0357   1.0587   1.0601
  1.0714   1.0728   1.0876   1.1246   1.1780   1.1869   1.2081   1.2098
  1.2215   1.2384   1.2441   1.2451   1.2626   1.2942   1.3047   1.3144
  1.3152   1.3213   1.3272   1.3463   1.3761   1.4308   1.4406   1.4796
  1.4825   1.4904   1.5071   1.5469   1.5549   1.5634   1.5677   1.5764
  1.5799   1.6010   1.6018   1.6177   1.6492   1.6804   1.6990   1.7023
  1.7543   1.7681   1.7746   1.8199   1.8202   1.8298   1.8359   1.8471
  1.8698   1.8893   1.9204   1.9318   1.9366   1.9509   1.9518   1.9564
  1.9614   1.9910   2.0080   2.0284   2.0394   2.0655   2.0713   2.0871
  2.1836   2.1856   2.1909   2.2378   2.2491   2.2570   2.2595   2.2650
  2.3031   2.3097   2.3253   2.3588   2.3594   2.3779   2.3969   2.4217
  2.4354   2.4481   2.4724   2.4822   2.4973   2.5068   2.5135   2.5394
  2.5606   2.5621   2.5650   2.5689   2.6372   2.6615   2.6896   2.6932
  2.7041   2.7155   2.7183   2.7211   2.7356   2.7419   2.7620   2.7685
  2.7754   2.7766   2.7802   2.8137   2.8228   2.8292   2.8346   2.8868
  2.9669   2.9718   3.0985   3.0998   3.1120   3.1286   3.1342   3.1805
  3.2232   3.2281   3.2291   3.2722   3.3304   3.3424   3.3922   3.4728
  3.5579   3.5911   3.6960   3.7064   3.7110   3.7836   3.9349   4.0053
  4.0386   4.0889   4.0941   4.3650   4.8056   4.8141   9.7724   9.8012
  9.8109   9.8671   9.8716  23.4070  23.5528  23.8531  23.8590  23.8675
 23.9178  23.9638  24.0413  24.0464  24.0795  24.1135  24.1489  25.7876
 25.8163  25.9345  25.9377  26.0037  26.1226  26.2400  26.3178  26.3253
 26.3725  26.5976  26.6610  26.6725  26.7021  27.0516 215.7648 215.7985
215.8099 215.8787 215.8874
 --------------------------------------------------------------

          Ground-State Mulliken Net Atomic Charges

     Atom                 Charge (a.u.)
  ----------------------------------------
      1 C                    -0.399241
      2 C                    -0.611959
      3 Cl                    0.414801
      4 C                    -0.235898
      5 H                     0.233488
      6 C                     0.399609
      7 Cl                    0.496213
      8 C                    -0.233193
      9 H                     0.233796
     10 C                    -0.615030
     11 Cl                    0.417888
     12 C                    -0.142631
     13 C                    -0.472458
     14 Cl                    0.462862
     15 C                    -0.015953
     16 H                     0.207914
     17 C                    -0.481325
     18 H                     0.173301
     19 C                    -0.022884
     20 H                     0.207717
     21 C                    -0.478564
     22 Cl                    0.461548
  ----------------------------------------
  Sum of atomic charges =     0.000000

 -----------------------------------------------------------------
                    Cartesian Multipole Moments
 -----------------------------------------------------------------
    Charge (ESU x 10^10)
                -0.0000
    Dipole Moment (Debye)
         X       1.5940      Y      -0.0486      Z      -0.9633
       Tot       1.8631
    Quadrupole Moments (Debye-Ang)
        XX    -121.4251     XY      -0.1629     YY    -134.7058
        XZ      -7.3648     YZ       0.4969     ZZ    -129.2304
    Octopole Moments (Debye-Ang^2)
       XXX     -33.3178    XXY      -7.7081    XYY     -25.0826
       YYY       0.6851    XXZ     -26.8832    XYZ      -2.6517
       YYZ      15.0182    XZZ      -8.6278    YZZ       6.6825
       ZZZ      50.2077
    Hexadecapole Moments (Debye-Ang^3)
      XXXX   -3645.5769   XXXY      17.3190   XXYY    -872.4378
      XYYY      22.5010   YYYY   -1462.8647   XXXZ     567.9094
      XXYZ       7.4515   XYYZ     223.3623   YYYZ      -9.1996
      XXZZ    -959.2125   XYZZ      25.5145   YYZZ    -634.4194
      XZZZ     649.7573   YZZZ      11.5890   ZZZZ   -2340.6989
 -----------------------------------------------------------------
 Calculating analytic gradient of the SCF energy
 Gradient of SCF Energy
            1           2           3           4           5           6
    1  -0.0001841   0.0001675   0.0000491   0.0000159  -0.0000090   0.0000396
    2   0.0000438  -0.0000839  -0.0000861   0.0000087   0.0000102  -0.0000074
    3   0.0000984  -0.0001479  -0.0000177   0.0000033   0.0000066  -0.0000315
            7           8           9          10          11          12
    1  -0.0000133  -0.0000165  -0.0000022   0.0001901   0.0000745   0.0001903
    2   0.0000119   0.0000003   0.0000132   0.0000410   0.0001329  -0.0000577
    3   0.0000293   0.0000246   0.0000298   0.0000371  -0.0000952  -0.0000992
           13          14          15          16          17          18
    1  -0.0001432  -0.0000522   0.0000166   0.0000141  -0.0000490  -0.0000050
    2   0.0001141   0.0000924   0.0000192  -0.0000005  -0.0000138  -0.0000092
    3   0.0000441   0.0001602   0.0000020  -0.0000099   0.0000098  -0.0000124
           19          20          21          22
    1  -0.0000034   0.0000007  -0.0000852  -0.0001952
    2  -0.0000238  -0.0000182  -0.0001250  -0.0000621
    3  -0.0000107  -0.0000315   0.0000727  -0.0000619
 Max gradient component =       1.952E-04
 RMS gradient           =       7.707E-05
 Gradient time:  CPU 254.31 s  wall 254.32 s
 Geometry Optimization Parameters
   NAtoms,    NIC,     NZ,  NCons,   NDum,   NFix, NCnnct, MaxDiis
       22     171      22       0       0       0       0       0

 Cartesian Hessian Update
 Hessian updated using BFGS update


** GEOMETRY OPTIMIZATION IN DELOCALIZED INTERNAL COORDINATES **
   Searching for a Minimum

   Optimization Cycle:  16

                       Coordinates (Angstroms)
     ATOM                X               Y               Z
      1  C         0.0027532898    0.0088178097    0.0024014331
      2  C        -0.0546965729    0.4418570509    1.3333770458
      3  Cl        1.4092262834    0.9743617632    2.1353616022
      4  C        -1.2393066551    0.4679933453    2.0610925275
      5  H        -1.2466768876    0.8076665660    3.0871485189
      6  C        -2.4065591731    0.0466506389    1.4371269215
      7  Cl       -3.9126108822    0.0690176771    2.3338531255
      8  C        -2.4094199863   -0.3915865172    0.1191662497
      9  H        -3.3226158329   -0.7167363758   -0.3582371466
     10  C        -1.2051933448   -0.4030992373   -0.5752840518
     11  Cl       -1.2256776666   -0.9583180534   -2.2379401483
     12  C         1.2818776860   -0.0204957829   -0.7597074206
     13  C         2.1322939968   -1.1337041800   -0.7198119919
     14  Cl        1.6899525868   -2.5247864162    0.2553061169
     15  C         3.3257495435   -1.1800777921   -1.4315097368
     16  H         3.9519259428   -2.0603620760   -1.3724186428
     17  C         3.6920002277   -0.0885059783   -2.2115470727
     18  H         4.6190876371   -0.1146147807   -2.7718767954
     19  C         2.8774231006    1.0367427062   -2.2781029456
     20  H         3.1529823997    1.8907328533   -2.8825360927
     21  C         1.6894344620    1.0581133805   -1.5557846342
     22  Cl        0.6790230680    2.4898272337   -1.6568335084
   Point Group: c1    Number of degrees of freedom:    60


   Energy is  -2761.520712187

 Hessian updated using BFGS update

 60 Hessian modes will be used to form the next step
  Hessian Eigenvalues:
     0.001490    0.016319    0.017509    0.020440    0.020577    0.020682
     0.021678    0.022743    0.022750    0.023517    0.024090    0.024090
     0.024114    0.024114    0.024135    0.024139    0.024142    0.024143
     0.055138    0.094289    0.101110    0.159991    0.159995    0.159996
     0.160000    0.160082    0.215092    0.218956    0.225302    0.227148
     0.230785    0.236742    0.237469    0.239591    0.249607    0.250001
     0.250048    0.287851    0.288125    0.290161    0.292873    0.301166
     0.316971    0.356665    0.356665    0.356665    0.356666    0.356702
     0.401321    0.407218    0.417325    0.424173    0.456879    0.458335
     0.466497    0.471208    0.478202    0.478202    0.479149    0.479193

 Minimum search - taking simple RFO step
 Searching for Lamda that Minimizes Along All modes
 Value Taken    Lamda =  -0.00005267
 Step Taken.  Stepsize is  0.182460

                             Maximum     Tolerance    Cnvgd?
         Gradient           0.000287      0.000300     YES
         Displacement       0.152077      0.001200      NO
         Energy change     -0.000151      0.000001      NO


 New Cartesian Coordinates Obtained by Inverse Iteration

 Displacement from previous Coordinates is:  0.240562
 ----------------------------------------------------------------
             Standard Nuclear Orientation (Angstroms)
    I     Atom           X                Y                Z
 ----------------------------------------------------------------
    1      C       0.0030471801     0.0085532596     0.0033017953
    2      C      -0.0587471597     0.4601276360     1.3279987576
    3      Cl      1.4004747671     1.0149873233     2.1235924915
    4      C      -1.2438360249     0.4872096521     2.0549493052
    5      H      -1.2540326977     0.8416155357     3.0759861547
    6      C      -2.4073686905     0.0471390525     1.4371160269
    7      Cl     -3.9137077066     0.0697337879     2.3332537220
    8      C      -2.4060574137    -0.4101797220     0.1256392297
    9      H      -3.3162295528    -0.7501912268    -0.3471916119
   10      C      -1.2016625746    -0.4212799688    -0.5684603164
   11      Cl     -1.2178211233    -1.0001158510    -2.2231245435
   12      C       1.2823639437    -0.0205728658    -0.7588486371
   13      C       2.1238500310    -1.1413316455    -0.7351339927
   14      Cl      1.6707442024    -2.5432279989     0.2195327567
   15      C       3.3166932486    -1.1876905245    -1.4478435283
   16      H       3.9354101858    -2.0739437899    -1.4009412330
   17      C       3.6920105178    -0.0885466922    -2.2127513498
   18      H       4.6186790071    -0.1145849811    -2.7737628289
   19      C       2.8867528247     1.0441896348    -2.2631542001
   20      H       3.1690839778     1.9042775297    -2.8556886660
   21      C       1.6991490925     1.0654962062    -1.5401698671
   22      Cl      0.7021771879     2.5078294840    -1.6210561117
 ----------------------------------------------------------------
 Nuclear Repulsion Energy =        1802.64948696 hartrees
 There are       81 alpha and       81 beta electrons
 Applying Cartesian multipole field
    Component          Value
    ---------          -----
     (2,0,0)        1.00000E-11
     (0,2,0)        2.00000E-11
     (0,0,2)       -3.00000E-11
 Nucleus-field energy     =    -0.0000000016 hartrees
 Requested basis set is 6-311++G(d,p)
 There are 162 shells and 449 basis functions
 A cutoff of  1.0D-15 yielded  10413 shell pairs
 There are     86483 function pairs (     93068 Cartesian)
 Smallest overlap matrix eigenvalue = 1.07E-07
 Linear dependence detected in AO basis
 Number of orthogonalized atomic orbitals = 444
 Maximum deviation from orthogonality = 3.042E-10
 Guess from superposition of atomic densities
 Warning:  Energy on first SCF cycle will be non-variational
 SAD guess density has 162.000000 electrons

 -----------------------------------------------------------------------
  General SCF calculation program by
  Eric Jon Sundstrom, Paul Horn, Yuezhi Mao, Dmitri Zuev, Alec White,
  David Stuck, Shaama M.S., Shane Yost, Joonho Lee, David Small,
  Daniel Levine, Susi Lehtola, Hugh Burton, Evgeny Epifanovsky,
  Bang C. Huynh
 -----------------------------------------------------------------------
 Exchange:     0.2000 Hartree-Fock + 0.0800 Slater + 0.7200 B88
 Correlation:  0.1900 VWN1RPA + 0.8100 LYP
 Using SG-1 standard quadrature grid
 A restricted SCF calculation will be
 performed using DIIS
 SCF converges when DIIS error is below 1.0e-08
 ---------------------------------------
  Cycle       Energy         DIIS error
 ---------------------------------------
    1   -2765.4920860552      2.92e-02  
    2   -2761.3674709025      2.45e-03  
    3   -2761.2817525706      3.00e-03  
    4   -2761.5141267327      4.94e-04  
    5   -2761.5182228309      3.04e-04  
    6   -2761.5204347492      1.12e-04  
    7   -2761.5207303686      2.26e-05  
    8   -2761.5207403962      9.60e-06  
    9   -2761.5207426231      1.99e-06  
   10   -2761.5207427063      8.90e-07  
   11   -2761.5207427244      1.38e-07  
   12   -2761.5207427247      7.07e-08  
   13   -2761.5207427249      2.76e-08  
   14   -2761.5207427247      5.19e-09  Convergence criterion met
 ---------------------------------------
 SCF time:   CPU 648.54s  wall 648.00s 
 SCF   energy in the final basis set =    -2761.5207427247
 Total energy in the final basis set =    -2761.5207427247

 --------------------------------------------------------------

                    Orbital Energies (a.u.)
 --------------------------------------------------------------

 Alpha MOs
 -- Occupied --
********-101.5714-101.5714-101.5678-101.5677 -10.2699 -10.2699 -10.2680
-10.2632 -10.2632 -10.2316 -10.2296 -10.2145 -10.2144 -10.2092 -10.2063
-10.2063  -9.4873  -9.4861  -9.4861  -9.4825  -9.4824  -7.2520  -7.2508
 -7.2507  -7.2472  -7.2471  -7.2422  -7.2417  -7.2409  -7.2409  -7.2405
 -7.2403  -7.2374  -7.2372  -7.2368  -7.2368  -0.9470  -0.9240  -0.8945
 -0.8939  -0.8895  -0.8436  -0.8318  -0.8034  -0.7632  -0.7532  -0.7459
 -0.6544  -0.6347  -0.6247  -0.6160  -0.5586  -0.5318  -0.5231  -0.5151
 -0.4899  -0.4789  -0.4630  -0.4611  -0.4553  -0.4408  -0.4314  -0.4234
 -0.4063  -0.3974  -0.3951  -0.3890  -0.3799  -0.3707  -0.3405  -0.3390
 -0.3377  -0.3347  -0.3291  -0.3280  -0.3231  -0.2783  -0.2720  -0.2711
 -0.2658
 -- Virtual --
 -0.0534  -0.0521  -0.0481  -0.0427  -0.0315  -0.0160  -0.0087   0.0041
  0.0111   0.0129   0.0143   0.0149   0.0178   0.0296   0.0437   0.0457
  0.0474   0.0493   0.0591   0.0641   0.0670   0.0690   0.0833   0.0851
  0.0872   0.0904   0.0917   0.0932   0.0993   0.1035   0.1046   0.1067
  0.1084   0.1187   0.1190   0.1200   0.1231   0.1267   0.1270   0.1305
  0.1322   0.1338   0.1372   0.1379   0.1399   0.1494   0.1536   0.1554
  0.1566   0.1674   0.1716   0.1726   0.1730   0.1790   0.1807   0.1945
  0.1947   0.1960   0.2047   0.2087   0.2119   0.2227   0.2235   0.2286
  0.2357   0.2387   0.2397   0.2408   0.2489   0.2534   0.2588   0.2629
  0.2643   0.2670   0.2683   0.2706   0.2742   0.2830   0.2831   0.2837
  0.2962   0.2978   0.2986   0.3021   0.3063   0.3067   0.3096   0.3326
  0.3456   0.3468   0.3478   0.3569   0.3879   0.3961   0.4080   0.4239
  0.4384   0.4524   0.4548   0.4596   0.4635   0.4709   0.4775   0.4941
  0.4981   0.5054   0.5093   0.5109   0.5138   0.5194   0.5291   0.5370
  0.5447   0.5474   0.5489   0.5629   0.5674   0.5763   0.5816   0.5893
  0.5924   0.5960   0.6052   0.6148   0.6158   0.6224   0.6332   0.6417
  0.6452   0.6476   0.6616   0.6661   0.6731   0.6851   0.6931   0.6946
  0.7037   0.7096   0.7160   0.7202   0.7403   0.7854   0.8069   0.8078
  0.8213   0.8319   0.8344   0.8363   0.8415   0.8447   0.8472   0.8520
  0.8530   0.8588   0.8593   0.8702   0.8749   0.8754   0.8765   0.8781
  0.8936   0.8942   0.8985   0.9154   0.9190   0.9261   0.9529   0.9550
  0.9560   0.9568   0.9575   0.9693   0.9771   0.9782   0.9804   0.9880
  0.9991   1.0060   1.0085   1.0157   1.0291   1.0363   1.0591   1.0637
  1.0667   1.0728   1.0874   1.1242   1.1782   1.1868   1.2084   1.2111
  1.2221   1.2395   1.2435   1.2443   1.2621   1.2949   1.3048   1.3139
  1.3148   1.3219   1.3270   1.3462   1.3782   1.4323   1.4391   1.4799
  1.4828   1.4898   1.5074   1.5469   1.5552   1.5636   1.5674   1.5764
  1.5789   1.6008   1.6018   1.6191   1.6492   1.6804   1.6991   1.7022
  1.7541   1.7681   1.7747   1.8201   1.8204   1.8295   1.8361   1.8469
  1.8697   1.8893   1.9205   1.9318   1.9366   1.9510   1.9518   1.9563
  1.9612   1.9914   2.0084   2.0286   2.0390   2.0657   2.0710   2.0870
  2.1835   2.1857   2.1911   2.2378   2.2474   2.2574   2.2589   2.2650
  2.3028   2.3094   2.3255   2.3589   2.3604   2.3783   2.3971   2.4256
  2.4309   2.4484   2.4726   2.4827   2.4974   2.5068   2.5115   2.5394
  2.5605   2.5621   2.5645   2.5687   2.6370   2.6623   2.6897   2.6933
  2.7042   2.7155   2.7184   2.7209   2.7360   2.7411   2.7618   2.7688
  2.7753   2.7770   2.7797   2.8142   2.8228   2.8291   2.8337   2.8865
  2.9685   2.9700   3.0988   3.0999   3.1120   3.1284   3.1335   3.1807
  3.2233   3.2274   3.2290   3.2731   3.3302   3.3420   3.3924   3.4730
  3.5583   3.5915   3.6967   3.7063   3.7108   3.7838   3.9343   4.0054
  4.0387   4.0889   4.0940   4.3650   4.8060   4.8132   9.7724   9.8034
  9.8072   9.8685   9.8739  23.4078  23.5527  23.8535  23.8579  23.8676
 23.9177  23.9638  24.0413  24.0464  24.0791  24.1134  24.1489  25.7830
 25.8163  25.9339  25.9369  26.0039  26.1226  26.2420  26.3236  26.3275
 26.3658  26.5977  26.6602  26.6770  26.6949  27.0555 215.7649 215.8012
215.8054 215.8809 215.8893
 --------------------------------------------------------------

          Ground-State Mulliken Net Atomic Charges

     Atom                 Charge (a.u.)
  ----------------------------------------
      1 C                    -0.396074
      2 C                    -0.614209
      3 Cl                    0.414530
      4 C                    -0.237595
      5 H                     0.233526
      6 C                     0.405894
      7 Cl                    0.496333
      8 C                    -0.236213
      9 H                     0.233826
     10 C                    -0.615149
     11 Cl                    0.417469
     12 C                    -0.139018
     13 C                    -0.476159
     14 Cl                    0.463938
     15 C                    -0.017622
     16 H                     0.207867
     17 C                    -0.478938
     18 H                     0.173367
     19 C                    -0.024118
     20 H                     0.207742
     21 C                    -0.482007
     22 Cl                    0.462611
  ----------------------------------------
  Sum of atomic charges =     0.000000

 -----------------------------------------------------------------
                    Cartesian Multipole Moments
 -----------------------------------------------------------------
    Charge (ESU x 10^10)
                 0.0000
    Dipole Moment (Debye)
         X       1.5918      Y      -0.0483      Z      -0.9643
       Tot       1.8617
    Quadrupole Moments (Debye-Ang)
        XX    -121.4409     XY      -0.1308     YY    -134.6500
        XZ      -7.3994     YZ       0.5491     ZZ    -129.2675
    Octopole Moments (Debye-Ang^2)
       XXX     -33.4360    XXY      -7.6981    XYY     -25.0946
       YYY       0.7115    XXZ     -26.9419    XYZ      -2.6495
       YYZ      14.9663    XZZ      -8.6373    YZZ       6.6872
       ZZZ      50.1088
    Hexadecapole Moments (Debye-Ang^3)
      XXXX   -3641.3656   XXXY      11.1229   XXYY    -875.6769
      XYYY      14.6564   YYYY   -1493.2427   XXXZ     573.7616
      XXYZ       3.2992   XYYZ     225.0639   YYYZ     -22.5644
      XXZZ    -954.2518   XYZZ      22.1571   YYZZ    -635.3646
      XZZZ     657.2386   YZZZ      -0.7952   ZZZZ   -2320.2840
 -----------------------------------------------------------------
 Calculating analytic gradient of the SCF energy
 Gradient of SCF Energy
            1           2           3           4           5           6
    1  -0.0000802   0.0000833   0.0000099  -0.0000094   0.0000034   0.0000334
    2   0.0000091  -0.0000282   0.0000226   0.0000088   0.0000152   0.0000040
    3   0.0000794  -0.0001022   0.0000278   0.0000035   0.0000056  -0.0000029
            7           8           9          10          11          12
    1  -0.0000053  -0.0000120   0.0000004   0.0000796   0.0000249   0.0000796
    2   0.0000105  -0.0000112   0.0000018   0.0000073   0.0000401   0.0000066
    3   0.0000251  -0.0000046   0.0000268   0.0000616  -0.0000486  -0.0000248
           13          14          15          16          17          18
    1  -0.0000458  -0.0000207   0.0000064   0.0000069  -0.0000230  -0.0000071
    2   0.0000325  -0.0000341   0.0000006   0.0000014  -0.0000143  -0.0000091
    3  -0.0000167   0.0000509  -0.0000103  -0.0000004  -0.0000015  -0.0000141
           19          20          21          22
    1  -0.0000100  -0.0000080  -0.0000561  -0.0000501
    2  -0.0000016  -0.0000161  -0.0000795   0.0000338
    3  -0.0000095  -0.0000286   0.0000199  -0.0000364
 Max gradient component =       1.022E-04
 RMS gradient           =       3.538E-05
 Gradient time:  CPU 236.58 s  wall 236.59 s
 Geometry Optimization Parameters
   NAtoms,    NIC,     NZ,  NCons,   NDum,   NFix, NCnnct, MaxDiis
       22     171      22       0       0       0       0       0

 Cartesian Hessian Update
 Hessian updated using BFGS update


** GEOMETRY OPTIMIZATION IN DELOCALIZED INTERNAL COORDINATES **
   Searching for a Minimum

   Optimization Cycle:  17

                       Coordinates (Angstroms)
     ATOM                X               Y               Z
      1  C         0.0030471801    0.0085532596    0.0033017953
      2  C        -0.0587471597    0.4601276360    1.3279987576
      3  Cl        1.4004747671    1.0149873233    2.1235924915
      4  C        -1.2438360249    0.4872096521    2.0549493052
      5  H        -1.2540326977    0.8416155357    3.0759861547
      6  C        -2.4073686905    0.0471390525    1.4371160269
      7  Cl       -3.9137077066    0.0697337879    2.3332537220
      8  C        -2.4060574137   -0.4101797220    0.1256392297
      9  H        -3.3162295528   -0.7501912268   -0.3471916119
     10  C        -1.2016625746   -0.4212799688   -0.5684603164
     11  Cl       -1.2178211233   -1.0001158510   -2.2231245435
     12  C         1.2823639437   -0.0205728658   -0.7588486371
     13  C         2.1238500310   -1.1413316455   -0.7351339927
     14  Cl        1.6707442024   -2.5432279989    0.2195327567
     15  C         3.3166932486   -1.1876905245   -1.4478435283
     16  H         3.9354101858   -2.0739437899   -1.4009412330
     17  C         3.6920105178   -0.0885466922   -2.2127513498
     18  H         4.6186790071   -0.1145849811   -2.7737628289
     19  C         2.8867528247    1.0441896348   -2.2631542001
     20  H         3.1690839778    1.9042775297   -2.8556886660
     21  C         1.6991490925    1.0654962062   -1.5401698671
     22  Cl        0.7021771879    2.5078294840   -1.6210561117
   Point Group: c1    Number of degrees of freedom:    60


   Energy is  -2761.520742725

 Hessian updated using BFGS update

 60 Hessian modes will be used to form the next step
  Hessian Eigenvalues:
     0.001290    0.016312    0.017515    0.020431    0.020582    0.020681
     0.021679    0.022738    0.022751    0.023522    0.024090    0.024090
     0.024114    0.024114    0.024134    0.024141    0.024142    0.024143
     0.055143    0.094086    0.101095    0.159983    0.159995    0.159996
     0.160000    0.160056    0.215096    0.217972    0.224639    0.227219
     0.230737    0.236723    0.237474    0.239570    0.249596    0.249995
     0.250010    0.287644    0.288090    0.290149    0.292835    0.301149
     0.316977    0.356663    0.356665    0.356665    0.356666    0.356702
     0.401150    0.407246    0.417324    0.424173    0.456871    0.458349
     0.466506    0.471037    0.478200    0.478210    0.479147    0.479193

 Minimum search - taking simple RFO step
 Searching for Lamda that Minimizes Along All modes
 Value Taken    Lamda =  -0.00000220
 Step Taken.  Stepsize is  0.037961

                             Maximum     Tolerance    Cnvgd?
         Gradient           0.000099      0.000300     YES
         Displacement       0.031461      0.001200      NO
         Energy change     -0.000031      0.000001      NO


 New Cartesian Coordinates Obtained by Inverse Iteration

 Displacement from previous Coordinates is:  0.050534
 ----------------------------------------------------------------
             Standard Nuclear Orientation (Angstroms)
    I     Atom           X                Y                Z
 ----------------------------------------------------------------
    1      C       0.0028567190     0.0081751095     0.0030967190
    2      C      -0.0596342069     0.4636957915     1.3265171354
    3      Cl      1.3988176912     1.0231755052     2.1203217795
    4      C      -1.2446252198     0.4911950772     2.0535732182
    5      H      -1.2550953917     0.8486892734     3.0735245538
    6      C      -2.4075941684     0.0475150527     1.4372920064
    7      Cl     -3.9138076875     0.0705019182     2.3335574263
    8      C      -2.4057072648    -0.4138130389     0.1272255420
    9      H      -3.3153797408    -0.7567685792    -0.3444625029
   10      C      -1.2014363948    -0.4252158927    -0.5670783345
   11      Cl     -1.2171557359    -1.0094965898    -2.2197434327
   12      C       1.2821974002    -0.0209644853    -0.7591511596
   13      C       2.1221433545    -1.1430271734    -0.7386295372
   14      Cl      1.6669180699    -2.5472361486     0.2114840141
   15      C       3.3150635407    -1.1891097499    -1.4512146690
   16      H       3.9322678082    -2.0765406814    -1.4068255723
   17      C       3.6924525390    -0.0882339447    -2.2125978268
   18      H       4.6192763730    -0.1139858635    -2.7733594594
   19      C       2.8889458383     1.0458641828    -2.2597215529
   20      H       3.1728103986     1.9074457066    -2.8493413100
   21      C       1.7010862060     1.0667559344    -1.5371381522
   22      Cl      0.7065730949     2.5108724310    -1.6140855320
 ----------------------------------------------------------------
 Nuclear Repulsion Energy =        1802.57814398 hartrees
 There are       81 alpha and       81 beta electrons
 Applying Cartesian multipole field
    Component          Value
    ---------          -----
     (2,0,0)        1.00000E-11
     (0,2,0)        2.00000E-11
     (0,0,2)       -3.00000E-11
 Nucleus-field energy     =    -0.0000000014 hartrees
 Requested basis set is 6-311++G(d,p)
 There are 162 shells and 449 basis functions
 A cutoff of  1.0D-15 yielded  10413 shell pairs
 There are     86469 function pairs (     93051 Cartesian)
 Smallest overlap matrix eigenvalue = 1.07E-07
 Linear dependence detected in AO basis
 Number of orthogonalized atomic orbitals = 444
 Maximum deviation from orthogonality = 5.352E-10
 Guess from superposition of atomic densities
 Warning:  Energy on first SCF cycle will be non-variational
 SAD guess density has 162.000000 electrons

 -----------------------------------------------------------------------
  General SCF calculation program by
  Eric Jon Sundstrom, Paul Horn, Yuezhi Mao, Dmitri Zuev, Alec White,
  David Stuck, Shaama M.S., Shane Yost, Joonho Lee, David Small,
  Daniel Levine, Susi Lehtola, Hugh Burton, Evgeny Epifanovsky,
  Bang C. Huynh
 -----------------------------------------------------------------------
 Exchange:     0.2000 Hartree-Fock + 0.0800 Slater + 0.7200 B88
 Correlation:  0.1900 VWN1RPA + 0.8100 LYP
 Using SG-1 standard quadrature grid
 A restricted SCF calculation will be
 performed using DIIS
 SCF converges when DIIS error is below 1.0e-08
 ---------------------------------------
  Cycle       Energy         DIIS error
 ---------------------------------------
    1   -2765.4919537739      2.92e-02  
    2   -2761.3674767697      2.45e-03  
    3   -2761.2817367589      3.00e-03  
    4   -2761.5141173511      4.94e-04  
    5   -2761.5182180587      3.04e-04  
    6   -2761.5204364340      1.12e-04  
    7   -2761.5207315945      2.26e-05  
    8   -2761.5207416218      9.60e-06  
    9   -2761.5207438497      1.99e-06  
   10   -2761.5207439330      8.90e-07  
   11   -2761.5207439509      1.38e-07  
   12   -2761.5207439511      7.06e-08  
   13   -2761.5207439513      2.76e-08  
   14   -2761.5207439513      5.17e-09  Convergence criterion met
 ---------------------------------------
 SCF time:   CPU 646.95s  wall 647.00s 
 SCF   energy in the final basis set =    -2761.5207439513
 Total energy in the final basis set =    -2761.5207439513

 --------------------------------------------------------------

                    Orbital Energies (a.u.)
 --------------------------------------------------------------

 Alpha MOs
 -- Occupied --
********-101.5714-101.5713-101.5678-101.5677 -10.2699 -10.2699 -10.2680
-10.2632 -10.2632 -10.2317 -10.2296 -10.2145 -10.2144 -10.2092 -10.2063
-10.2063  -9.4873  -9.4861  -9.4861  -9.4825  -9.4824  -7.2520  -7.2508
 -7.2507  -7.2472  -7.2471  -7.2422  -7.2417  -7.2409  -7.2409  -7.2405
 -7.2403  -7.2374  -7.2372  -7.2368  -7.2368  -0.9470  -0.9240  -0.8945
 -0.8939  -0.8895  -0.8436  -0.8318  -0.8034  -0.7632  -0.7532  -0.7459
 -0.6544  -0.6346  -0.6247  -0.6160  -0.5586  -0.5318  -0.5231  -0.5151
 -0.4899  -0.4789  -0.4630  -0.4611  -0.4553  -0.4408  -0.4314  -0.4234
 -0.4062  -0.3974  -0.3951  -0.3890  -0.3799  -0.3707  -0.3405  -0.3390
 -0.3377  -0.3347  -0.3291  -0.3280  -0.3231  -0.2783  -0.2720  -0.2711
 -0.2657
 -- Virtual --
 -0.0534  -0.0521  -0.0482  -0.0427  -0.0315  -0.0160  -0.0087   0.0041
  0.0111   0.0129   0.0143   0.0149   0.0178   0.0296   0.0437   0.0457
  0.0474   0.0493   0.0591   0.0641   0.0670   0.0690   0.0833   0.0851
  0.0872   0.0904   0.0917   0.0932   0.0993   0.1035   0.1046   0.1067
  0.1084   0.1187   0.1190   0.1199   0.1231   0.1267   0.1270   0.1305
  0.1322   0.1338   0.1372   0.1379   0.1399   0.1494   0.1536   0.1554
  0.1566   0.1674   0.1716   0.1725   0.1730   0.1790   0.1807   0.1945
  0.1947   0.1959   0.2047   0.2087   0.2119   0.2228   0.2235   0.2286
  0.2357   0.2387   0.2397   0.2408   0.2488   0.2534   0.2588   0.2629
  0.2643   0.2670   0.2682   0.2706   0.2742   0.2830   0.2831   0.2837
  0.2963   0.2978   0.2984   0.3021   0.3063   0.3067   0.3096   0.3326
  0.3457   0.3467   0.3478   0.3569   0.3879   0.3961   0.4080   0.4239
  0.4384   0.4524   0.4548   0.4596   0.4636   0.4707   0.4774   0.4941
  0.4982   0.5054   0.5094   0.5108   0.5138   0.5194   0.5292   0.5370
  0.5447   0.5474   0.5490   0.5628   0.5674   0.5763   0.5816   0.5893
  0.5924   0.5960   0.6052   0.6148   0.6158   0.6224   0.6332   0.6419
  0.6450   0.6476   0.6616   0.6661   0.6731   0.6851   0.6931   0.6946
  0.7037   0.7096   0.7159   0.7203   0.7403   0.7853   0.8069   0.8078
  0.8214   0.8318   0.8344   0.8363   0.8415   0.8448   0.8471   0.8523
  0.8527   0.8589   0.8592   0.8704   0.8747   0.8755   0.8763   0.8782
  0.8937   0.8943   0.8984   0.9156   0.9188   0.9261   0.9529   0.9551
  0.9562   0.9567   0.9572   0.9693   0.9772   0.9783   0.9802   0.9880
  0.9992   1.0059   1.0084   1.0157   1.0291   1.0363   1.0591   1.0645
  1.0658   1.0728   1.0874   1.1242   1.1783   1.1868   1.2084   1.2112
  1.2221   1.2396   1.2433   1.2443   1.2621   1.2950   1.3048   1.3139
  1.3148   1.3219   1.3270   1.3462   1.3783   1.4324   1.4390   1.4799
  1.4828   1.4897   1.5075   1.5469   1.5552   1.5636   1.5674   1.5764
  1.5788   1.6008   1.6018   1.6190   1.6492   1.6804   1.6991   1.7022
  1.7541   1.7681   1.7747   1.8201   1.8204   1.8294   1.8360   1.8469
  1.8696   1.8893   1.9205   1.9317   1.9366   1.9511   1.9517   1.9563
  1.9611   1.9914   2.0084   2.0285   2.0389   2.0657   2.0710   2.0870
  2.1835   2.1857   2.1910   2.2378   2.2472   2.2575   2.2588   2.2650
  2.3028   2.3093   2.3255   2.3589   2.3605   2.3784   2.3970   2.4261
  2.4303   2.4484   2.4726   2.4826   2.4974   2.5068   2.5113   2.5394
  2.5605   2.5621   2.5645   2.5687   2.6370   2.6623   2.6896   2.6933
  2.7042   2.7155   2.7184   2.7209   2.7360   2.7411   2.7617   2.7689
  2.7753   2.7770   2.7796   2.8142   2.8228   2.8291   2.8336   2.8865
  2.9687   2.9696   3.0988   3.0999   3.1120   3.1283   3.1335   3.1806
  3.2233   3.2274   3.2290   3.2731   3.3302   3.3420   3.3924   3.4730
  3.5584   3.5915   3.6967   3.7063   3.7107   3.7838   3.9341   4.0054
  4.0387   4.0889   4.0940   4.3652   4.8059   4.8131   9.7724   9.8037
  9.8068   9.8686   9.8740  23.4078  23.5526  23.8534  23.8578  23.8676
 23.9176  23.9637  24.0414  24.0464  24.0790  24.1133  24.1489  25.7827
 25.8163  25.9338  25.9369  26.0039  26.1226  26.2422  26.3241  26.3276
 26.3652  26.5978  26.6600  26.6774  26.6943  27.0557 215.7649 215.8016
215.8049 215.8809 215.8895
 --------------------------------------------------------------

          Ground-State Mulliken Net Atomic Charges

     Atom                 Charge (a.u.)
  ----------------------------------------
      1 C                    -0.395861
      2 C                    -0.614399
      3 Cl                    0.414590
      4 C                    -0.237291
      5 H                     0.233523
      6 C                     0.406217
      7 Cl                    0.496307
      8 C                    -0.236822
      9 H                     0.233816
     10 C                    -0.614840
     11 Cl                    0.417482
     12 C                    -0.138933
     13 C                    -0.476444
     14 Cl                    0.464101
     15 C                    -0.017875
     16 H                     0.207858
     17 C                    -0.479115
     18 H                     0.173370
     19 C                    -0.024019
     20 H                     0.207747
     21 C                    -0.482137
     22 Cl                    0.462726
  ----------------------------------------
  Sum of atomic charges =     0.000000

 -----------------------------------------------------------------
                    Cartesian Multipole Moments
 -----------------------------------------------------------------
    Charge (ESU x 10^10)
                 0.0000
    Dipole Moment (Debye)
         X       1.5915      Y      -0.0475      Z      -0.9638
       Tot       1.8612
    Quadrupole Moments (Debye-Ang)
        XX    -121.4390     XY      -0.1215     YY    -134.6377
        XZ      -7.4048     YZ       0.5586     ZZ    -129.2798
    Octopole Moments (Debye-Ang^2)
       XXX     -33.3991    XXY      -7.6653    XYY     -25.0807
       YYY       0.7684    XXZ     -26.9346    XYZ      -2.6523
       YYZ      14.9719    XZZ      -8.6406    YZZ       6.7001
       ZZZ      50.1603
    Hexadecapole Moments (Debye-Ang^3)
      XXXX   -3640.7410   XXXY       9.9867   XXYY    -876.4106
      XYYY      13.1588   YYYY   -1499.4976   XXXZ     574.9693
      XXYZ       2.3632   XYYZ     225.4293   YYYZ     -25.4409
      XXZZ    -953.3256   XYZZ      21.4958   YYZZ    -635.5204
      XZZZ     658.9072   YZZZ      -3.4583   ZZZZ   -2315.9698
 -----------------------------------------------------------------
 Calculating analytic gradient of the SCF energy
 Gradient of SCF Energy
            1           2           3           4           5           6
    1  -0.0000121   0.0000290  -0.0000019  -0.0000074   0.0000086   0.0000249
    2   0.0000054  -0.0000057   0.0000408   0.0000052   0.0000145   0.0000099
    3   0.0000402  -0.0000327   0.0000226   0.0000055   0.0000031   0.0000102
            7           8           9          10          11          12
    1   0.0000030  -0.0000027   0.0000005  -0.0000009   0.0000113   0.0000250
    2   0.0000094  -0.0000062  -0.0000018  -0.0000117   0.0000255   0.0000138
    3   0.0000192  -0.0000029   0.0000206   0.0000288  -0.0000038  -0.0000138
           13          14          15          16          17          18
    1  -0.0000004  -0.0000005  -0.0000047   0.0000011  -0.0000118  -0.0000075
    2   0.0000090  -0.0000231  -0.0000082  -0.0000002  -0.0000074  -0.0000082
    3  -0.0000155   0.0000040  -0.0000068  -0.0000014  -0.0000093  -0.0000137
           19          20          21          22
    1  -0.0000065  -0.0000077  -0.0000336  -0.0000059
    2  -0.0000029  -0.0000124  -0.0000489   0.0000030
    3  -0.0000105  -0.0000202  -0.0000002  -0.0000233
 Max gradient component =       4.894E-05
 RMS gradient           =       1.621E-05
 Gradient time:  CPU 232.82 s  wall 232.82 s
 Geometry Optimization Parameters
   NAtoms,    NIC,     NZ,  NCons,   NDum,   NFix, NCnnct, MaxDiis
       22     171      22       0       0       0       0       0

 Cartesian Hessian Update
 Hessian updated using BFGS update


** GEOMETRY OPTIMIZATION IN DELOCALIZED INTERNAL COORDINATES **
   Searching for a Minimum

   Optimization Cycle:  18

                       Coordinates (Angstroms)
     ATOM                X               Y               Z
      1  C         0.0028567190    0.0081751095    0.0030967190
      2  C        -0.0596342069    0.4636957915    1.3265171354
      3  Cl        1.3988176912    1.0231755052    2.1203217795
      4  C        -1.2446252198    0.4911950772    2.0535732182
      5  H        -1.2550953917    0.8486892734    3.0735245538
      6  C        -2.4075941684    0.0475150527    1.4372920064
      7  Cl       -3.9138076875    0.0705019182    2.3335574263
      8  C        -2.4057072648   -0.4138130389    0.1272255420
      9  H        -3.3153797408   -0.7567685792   -0.3444625029
     10  C        -1.2014363948   -0.4252158927   -0.5670783345
     11  Cl       -1.2171557359   -1.0094965898   -2.2197434327
     12  C         1.2821974002   -0.0209644853   -0.7591511596
     13  C         2.1221433545   -1.1430271734   -0.7386295372
     14  Cl        1.6669180699   -2.5472361486    0.2114840141
     15  C         3.3150635407   -1.1891097499   -1.4512146690
     16  H         3.9322678082   -2.0765406814   -1.4068255723
     17  C         3.6924525390   -0.0882339447   -2.2125978268
     18  H         4.6192763730   -0.1139858635   -2.7733594594
     19  C         2.8889458383    1.0458641828   -2.2597215529
     20  H         3.1728103986    1.9074457066   -2.8493413100
     21  C         1.7010862060    1.0667559344   -1.5371381522
     22  Cl        0.7065730949    2.5108724310   -1.6140855320
   Point Group: c1    Number of degrees of freedom:    60


   Energy is  -2761.520743951

 Hessian updated using BFGS update

 60 Hessian modes will be used to form the next step
  Hessian Eigenvalues:
     0.001209    0.016149    0.017473    0.020472    0.020558    0.020668
     0.021688    0.022625    0.022750    0.023424    0.024089    0.024090
     0.024097    0.024114    0.024119    0.024137    0.024142    0.024144
     0.055123    0.095582    0.100397    0.159851    0.159994    0.159996
     0.160000    0.160014    0.214529    0.215368    0.223313    0.227215
     0.229974    0.236826    0.237399    0.239179    0.247020    0.249679
     0.250002    0.287195    0.288066    0.289900    0.292807    0.301071
     0.316839    0.356655    0.356665    0.356665    0.356666    0.356703
     0.400753    0.407296    0.417361    0.424174    0.456836    0.458280
     0.466548    0.470564    0.478161    0.478255    0.479131    0.479184

 Minimum search - taking simple RFO step
 Searching for Lamda that Minimizes Along All modes
 Value Taken    Lamda =   0.00000000
 Step Taken.  Stepsize is  0.005031

                             Maximum     Tolerance    Cnvgd?
         Gradient           0.000062      0.000300     YES
         Displacement       0.003912      0.001200      NO
         Energy change     -0.000001      0.000001      NO


 New Cartesian Coordinates Obtained by Inverse Iteration

 Displacement from previous Coordinates is:  0.008215
 ----------------------------------------------------------------
             Standard Nuclear Orientation (Angstroms)
    I     Atom           X                Y                Z
 ----------------------------------------------------------------
    1      C       0.0027329635     0.0079353007     0.0028493426
    2      C      -0.0596494448     0.4640625935     1.3260779382
    3      Cl      1.3989776670     1.0239920698     2.1192780121
    4      C      -1.2445230696     0.4917963579     2.0532873894
    5      H      -1.2548605278     0.8497396609     3.0730809944
    6      C      -2.4075463592     0.0477503584     1.4373295214
    7      Cl     -3.9136548631     0.0710266592     2.3337302568
    8      C      -2.4057477337    -0.4142184451     0.1274807865
    9      H      -3.3154284118    -0.7575100894    -0.3439557094
   10      C      -1.2015571257    -0.4258909649    -0.5669712061
   11      Cl     -1.2172645933    -1.0112882929    -2.2192112405
   12      C       1.2820179841    -0.0211971797    -0.7593928714
   13      C       2.1218018862    -1.1433867156    -0.7392374423
   14      Cl      1.6661560956    -2.5479568235     0.2101259148
   15      C       3.3148818257    -1.1892392653    -1.4515726047
   16      H       3.9319148908    -2.0768063576    -1.4075323199
   17      C       3.6926299402    -0.0879839347    -2.2122572838
   18      H       4.6195956604    -0.1135596920    -2.7727894449
   19      C       2.8892633108     1.0462443009    -2.2590109525
   20      H       3.1733714208     1.9081307702    -2.8480675261
   21      C       1.7012226576     1.0668907734    -1.5367229172
   22      Cl      0.7066390488     2.5109627508    -1.6132752843
 ----------------------------------------------------------------
 Nuclear Repulsion Energy =        1802.60313768 hartrees
 There are       81 alpha and       81 beta electrons
 Applying Cartesian multipole field
    Component          Value
    ---------          -----
     (2,0,0)        1.00000E-11
     (0,2,0)        2.00000E-11
     (0,0,2)       -3.00000E-11
 Nucleus-field energy     =    -0.0000000014 hartrees
 Requested basis set is 6-311++G(d,p)
 There are 162 shells and 449 basis functions
 A cutoff of  1.0D-15 yielded  10413 shell pairs
 There are     86469 function pairs (     93051 Cartesian)
 Smallest overlap matrix eigenvalue = 1.07E-07
 Linear dependence detected in AO basis
 Number of orthogonalized atomic orbitals = 444
 Maximum deviation from orthogonality = 1.908E-10
 Guess from superposition of atomic densities
 Warning:  Energy on first SCF cycle will be non-variational
 SAD guess density has 162.000000 electrons

 -----------------------------------------------------------------------
  General SCF calculation program by
  Eric Jon Sundstrom, Paul Horn, Yuezhi Mao, Dmitri Zuev, Alec White,
  David Stuck, Shaama M.S., Shane Yost, Joonho Lee, David Small,
  Daniel Levine, Susi Lehtola, Hugh Burton, Evgeny Epifanovsky,
  Bang C. Huynh
 -----------------------------------------------------------------------
 Exchange:     0.2000 Hartree-Fock + 0.0800 Slater + 0.7200 B88
 Correlation:  0.1900 VWN1RPA + 0.8100 LYP
 Using SG-1 standard quadrature grid
 A restricted SCF calculation will be
 performed using DIIS
 SCF converges when DIIS error is below 1.0e-08
 ---------------------------------------
  Cycle       Energy         DIIS error
 ---------------------------------------
    1   -2765.4919992808      2.92e-02  
    2   -2761.3674790708      2.45e-03  
    3   -2761.2817497475      3.00e-03  
    4   -2761.5141221670      4.94e-04  
    5   -2761.5182204414      3.04e-04  
    6   -2761.5204363234      1.12e-04  
    7   -2761.5207316667      2.26e-05  
    8   -2761.5207416962      9.60e-06  
    9   -2761.5207439244      1.99e-06  
   10   -2761.5207440075      8.90e-07  
   11   -2761.5207440255      1.38e-07  
   12   -2761.5207440257      7.06e-08  
   13   -2761.5207440258      2.76e-08  
   14   -2761.5207440259      5.15e-09  Convergence criterion met
 ---------------------------------------
 SCF time:   CPU 649.21s  wall 649.00s 
 SCF   energy in the final basis set =    -2761.5207440259
 Total energy in the final basis set =    -2761.5207440259

 --------------------------------------------------------------

                    Orbital Energies (a.u.)
 --------------------------------------------------------------

 Alpha MOs
 -- Occupied --
********-101.5714-101.5713-101.5678-101.5677 -10.2699 -10.2699 -10.2680
-10.2632 -10.2632 -10.2317 -10.2296 -10.2145 -10.2144 -10.2092 -10.2063
-10.2063  -9.4873  -9.4861  -9.4861  -9.4825  -9.4824  -7.2521  -7.2508
 -7.2507  -7.2472  -7.2471  -7.2422  -7.2417  -7.2409  -7.2409  -7.2405
 -7.2403  -7.2374  -7.2372  -7.2368  -7.2368  -0.9470  -0.9240  -0.8945
 -0.8939  -0.8895  -0.8436  -0.8318  -0.8034  -0.7632  -0.7532  -0.7459
 -0.6544  -0.6346  -0.6247  -0.6160  -0.5586  -0.5318  -0.5231  -0.5151
 -0.4899  -0.4789  -0.4630  -0.4611  -0.4553  -0.4408  -0.4314  -0.4234
 -0.4062  -0.3974  -0.3951  -0.3890  -0.3799  -0.3707  -0.3405  -0.3390
 -0.3377  -0.3347  -0.3291  -0.3280  -0.3231  -0.2782  -0.2720  -0.2711
 -0.2657
 -- Virtual --
 -0.0534  -0.0521  -0.0482  -0.0427  -0.0315  -0.0160  -0.0087   0.0041
  0.0111   0.0129   0.0143   0.0149   0.0178   0.0296   0.0437   0.0457
  0.0474   0.0493   0.0591   0.0641   0.0670   0.0690   0.0833   0.0851
  0.0872   0.0904   0.0917   0.0932   0.0993   0.1035   0.1046   0.1067
  0.1084   0.1187   0.1190   0.1199   0.1231   0.1267   0.1270   0.1305
  0.1322   0.1338   0.1372   0.1379   0.1399   0.1494   0.1536   0.1554
  0.1566   0.1674   0.1716   0.1726   0.1730   0.1790   0.1807   0.1945
  0.1947   0.1959   0.2047   0.2087   0.2119   0.2228   0.2235   0.2286
  0.2357   0.2387   0.2397   0.2408   0.2488   0.2534   0.2588   0.2629
  0.2643   0.2670   0.2682   0.2706   0.2742   0.2830   0.2831   0.2837
  0.2964   0.2978   0.2984   0.3021   0.3063   0.3067   0.3096   0.3326
  0.3457   0.3467   0.3478   0.3569   0.3879   0.3961   0.4080   0.4239
  0.4384   0.4524   0.4548   0.4596   0.4636   0.4707   0.4775   0.4941
  0.4982   0.5054   0.5094   0.5108   0.5138   0.5194   0.5291   0.5370
  0.5447   0.5474   0.5490   0.5628   0.5674   0.5763   0.5816   0.5893
  0.5924   0.5960   0.6052   0.6148   0.6158   0.6224   0.6332   0.6419
  0.6450   0.6476   0.6616   0.6661   0.6730   0.6851   0.6931   0.6946
  0.7037   0.7096   0.7159   0.7203   0.7403   0.7854   0.8069   0.8078
  0.8214   0.8318   0.8344   0.8363   0.8415   0.8448   0.8471   0.8523
  0.8527   0.8589   0.8592   0.8704   0.8747   0.8756   0.8762   0.8781
  0.8937   0.8943   0.8984   0.9156   0.9188   0.9261   0.9529   0.9551
  0.9562   0.9567   0.9572   0.9693   0.9773   0.9783   0.9802   0.9880
  0.9992   1.0059   1.0084   1.0157   1.0292   1.0363   1.0591   1.0647
  1.0657   1.0728   1.0874   1.1242   1.1783   1.1868   1.2084   1.2112
  1.2221   1.2396   1.2433   1.2443   1.2621   1.2950   1.3048   1.3139
  1.3148   1.3219   1.3270   1.3462   1.3783   1.4324   1.4390   1.4799
  1.4828   1.4897   1.5075   1.5469   1.5552   1.5636   1.5674   1.5764
  1.5788   1.6008   1.6018   1.6191   1.6492   1.6804   1.6991   1.7022
  1.7541   1.7681   1.7747   1.8201   1.8204   1.8295   1.8360   1.8469
  1.8696   1.8893   1.9205   1.9317   1.9366   1.9511   1.9517   1.9563
  1.9611   1.9914   2.0084   2.0285   2.0389   2.0657   2.0710   2.0870
  2.1835   2.1857   2.1910   2.2378   2.2472   2.2574   2.2588   2.2650
  2.3028   2.3093   2.3255   2.3589   2.3605   2.3784   2.3971   2.4262
  2.4302   2.4484   2.4726   2.4827   2.4974   2.5067   2.5113   2.5394
  2.5605   2.5621   2.5645   2.5687   2.6370   2.6623   2.6897   2.6933
  2.7042   2.7155   2.7184   2.7209   2.7360   2.7411   2.7617   2.7689
  2.7753   2.7770   2.7796   2.8142   2.8228   2.8291   2.8336   2.8865
  2.9688   2.9696   3.0988   3.0999   3.1120   3.1283   3.1334   3.1807
  3.2233   3.2274   3.2290   3.2731   3.3302   3.3420   3.3924   3.4730
  3.5584   3.5915   3.6967   3.7063   3.7107   3.7839   3.9342   4.0054
  4.0387   4.0889   4.0940   4.3652   4.8059   4.8131   9.7724   9.8038
  9.8068   9.8686   9.8740  23.4078  23.5526  23.8534  23.8577  23.8676
 23.9176  23.9637  24.0413  24.0464  24.0790  24.1133  24.1488  25.7827
 25.8163  25.9339  25.9369  26.0039  26.1226  26.2422  26.3242  26.3276
 26.3652  26.5978  26.6600  26.6775  26.6942  27.0558 215.7649 215.8017
215.8049 215.8810 215.8895
 --------------------------------------------------------------

          Ground-State Mulliken Net Atomic Charges

     Atom                 Charge (a.u.)
  ----------------------------------------
      1 C                    -0.395727
      2 C                    -0.614554
      3 Cl                    0.414516
      4 C                    -0.236935
      5 H                     0.233522
      6 C                     0.406241
      7 Cl                    0.496325
      8 C                    -0.237150
      9 H                     0.233810
     10 C                    -0.614646
     11 Cl                    0.417442
     12 C                    -0.138520
     13 C                    -0.476711
     14 Cl                    0.464100
     15 C                    -0.018032
     16 H                     0.207850
     17 C                    -0.478919
     18 H                     0.173375
     19 C                    -0.024131
     20 H                     0.207745
     21 C                    -0.482272
     22 Cl                    0.462670
  ----------------------------------------
  Sum of atomic charges =     0.000000

 -----------------------------------------------------------------
                    Cartesian Multipole Moments
 -----------------------------------------------------------------
    Charge (ESU x 10^10)
                -0.0000
    Dipole Moment (Debye)
         X       1.5917      Y      -0.0470      Z      -0.9633
       Tot       1.8611
    Quadrupole Moments (Debye-Ang)
        XX    -121.4365     XY      -0.1188     YY    -134.6356
        XZ      -7.4042     YZ       0.5589     ZZ    -129.2839
    Octopole Moments (Debye-Ang^2)
       XXX     -33.3690    XXY      -7.6437    XYY     -25.0713
       YYY       0.8095    XXZ     -26.9196    XYZ      -2.6551
       YYZ      14.9823    XZZ      -8.6434    YZZ       6.7121
       ZZZ      50.2101
    Hexadecapole Moments (Debye-Ang^3)
      XXXX   -3640.4780   XXXY       9.9192   XXYY    -876.4880
      XYYY      13.0314   YYYY   -1500.3575   XXXZ     575.0694
      XXYZ       2.1946   XYYZ     225.4529   YYYZ     -25.8926
      XXZZ    -953.1808   XYZZ      21.4311   YYZZ    -635.4926
      XZZZ     659.1079   YZZZ      -3.8711   ZZZZ   -2315.1662
 -----------------------------------------------------------------
 Calculating analytic gradient of the SCF energy
 Gradient of SCF Energy
            1           2           3           4           5           6
    1   0.0000100   0.0000135   0.0000105   0.0000005   0.0000120   0.0000102
    2   0.0000024  -0.0000037   0.0000399   0.0000066   0.0000139   0.0000097
    3   0.0000173  -0.0000187   0.0000077   0.0000076   0.0000023   0.0000162
            7           8           9          10          11          12
    1   0.0000073  -0.0000001   0.0000012  -0.0000094   0.0000179  -0.0000028
    2   0.0000088  -0.0000033  -0.0000020  -0.0000106   0.0000203   0.0000110
    3   0.0000159   0.0000006   0.0000165   0.0000142   0.0000076  -0.0000003
           13          14          15          16          17          18
    1   0.0000016  -0.0000054  -0.0000052  -0.0000032  -0.0000015  -0.0000082
    2  -0.0000043  -0.0000205  -0.0000105  -0.0000026  -0.0000036  -0.0000082
    3  -0.0000123   0.0000039  -0.0000009  -0.0000013  -0.0000143  -0.0000136
           19          20          21          22
    1  -0.0000063  -0.0000099  -0.0000175  -0.0000155
    2  -0.0000031  -0.0000093  -0.0000217  -0.0000092
    3  -0.0000161  -0.0000163   0.0000014  -0.0000174
 Max gradient component =       3.993E-05
 RMS gradient           =       1.175E-05
 Gradient time:  CPU 232.18 s  wall 232.19 s
 Geometry Optimization Parameters
   NAtoms,    NIC,     NZ,  NCons,   NDum,   NFix, NCnnct, MaxDiis
       22     171      22       0       0       0       0       0

 Cartesian Hessian Update
 Hessian updated using BFGS update


** GEOMETRY OPTIMIZATION IN DELOCALIZED INTERNAL COORDINATES **
   Searching for a Minimum

   Optimization Cycle:  19

                       Coordinates (Angstroms)
     ATOM                X               Y               Z
      1  C         0.0027329635    0.0079353007    0.0028493426
      2  C        -0.0596494448    0.4640625935    1.3260779382
      3  Cl        1.3989776670    1.0239920698    2.1192780121
      4  C        -1.2445230696    0.4917963579    2.0532873894
      5  H        -1.2548605278    0.8497396609    3.0730809944
      6  C        -2.4075463592    0.0477503584    1.4373295214
      7  Cl       -3.9136548631    0.0710266592    2.3337302568
      8  C        -2.4057477337   -0.4142184451    0.1274807865
      9  H        -3.3154284118   -0.7575100894   -0.3439557094
     10  C        -1.2015571257   -0.4258909649   -0.5669712061
     11  Cl       -1.2172645933   -1.0112882929   -2.2192112405
     12  C         1.2820179841   -0.0211971797   -0.7593928714
     13  C         2.1218018862   -1.1433867156   -0.7392374423
     14  Cl        1.6661560956   -2.5479568235    0.2101259148
     15  C         3.3148818257   -1.1892392653   -1.4515726047
     16  H         3.9319148908   -2.0768063576   -1.4075323199
     17  C         3.6926299402   -0.0879839347   -2.2122572838
     18  H         4.6195956604   -0.1135596920   -2.7727894449
     19  C         2.8892633108    1.0462443009   -2.2590109525
     20  H         3.1733714208    1.9081307702   -2.8480675261
     21  C         1.7012226576    1.0668907734   -1.5367229172
     22  Cl        0.7066390488    2.5109627508   -1.6132752843
   Point Group: c1    Number of degrees of freedom:    60


   Energy is  -2761.520744026

 Hessian updated using BFGS update

 60 Hessian modes will be used to form the next step
  Hessian Eigenvalues:
     0.001363    0.013024    0.017319    0.019855    0.020640    0.020760
     0.021293    0.021784    0.022755    0.023707    0.024057    0.024090
     0.024104    0.024114    0.024117    0.024140    0.024143    0.024151
     0.055269    0.080588    0.121245    0.159938    0.159995    0.159997
     0.160001    0.160959    0.182947    0.215482    0.220066    0.226361
     0.228988    0.236220    0.237444    0.237814    0.242441    0.249648
     0.250023    0.286770    0.288089    0.290281    0.293427    0.301094
     0.320556    0.356658    0.356665    0.356666    0.356669    0.356705
     0.399989    0.407527    0.417191    0.424175    0.456397    0.457074
     0.466635    0.474067    0.477566    0.478539    0.479117    0.479434

 Minimum search - taking simple RFO step
 Searching for Lamda that Minimizes Along All modes
 Value Taken    Lamda =   0.00000000
 Step Taken.  Stepsize is  0.002138

                             Maximum     Tolerance    Cnvgd?
         Gradient           0.000036      0.000300     YES
         Displacement       0.001025      0.001200     YES
         Energy change     -0.000000      0.000001     YES

 Final energy is   -2761.5207440258673     


 ******************************
 **  OPTIMIZATION CONVERGED  **
 ******************************

                       Coordinates (Angstroms)
     ATOM                X               Y               Z
      1  C         0.0027329635    0.0079353007    0.0028493426
      2  C        -0.0596494448    0.4640625935    1.3260779382
      3  Cl        1.3989776670    1.0239920698    2.1192780121
      4  C        -1.2445230696    0.4917963579    2.0532873894
      5  H        -1.2548605278    0.8497396609    3.0730809944
      6  C        -2.4075463592    0.0477503584    1.4373295214
      7  Cl       -3.9136548631    0.0710266592    2.3337302568
      8  C        -2.4057477337   -0.4142184451    0.1274807865
      9  H        -3.3154284118   -0.7575100894   -0.3439557094
     10  C        -1.2015571257   -0.4258909649   -0.5669712061
     11  Cl       -1.2172645933   -1.0112882929   -2.2192112405
     12  C         1.2820179841   -0.0211971797   -0.7593928714
     13  C         2.1218018862   -1.1433867156   -0.7392374423
     14  Cl        1.6661560956   -2.5479568235    0.2101259148
     15  C         3.3148818257   -1.1892392653   -1.4515726047
     16  H         3.9319148908   -2.0768063576   -1.4075323199
     17  C         3.6926299402   -0.0879839347   -2.2122572838
     18  H         4.6195956604   -0.1135596920   -2.7727894449
     19  C         2.8892633108    1.0462443009   -2.2590109525
     20  H         3.1733714208    1.9081307702   -2.8480675261
     21  C         1.7012226576    1.0668907734   -1.5367229172
     22  Cl        0.7066390488    2.5109627508   -1.6132752843

Z-matrix Print:
$molecule
0 1
Cl
C  1 1.752950
C  2 1.390135 1 117.768413
H  3 1.080565 2 120.572751 1 0.059317 0
C  3 1.388928 2 118.361251 1 -179.972115 0
C  5 1.388958 3 121.565168 2 0.053149 0
H  6 1.080837 5 121.083566 3 179.999125 0
C  6 1.390514 5 118.372559 3 -0.085062 0
C  8 1.401027 6 122.572938 5 0.032335 0
C  9 1.489440 8 121.867564 6 -179.693523 0
C  10 1.401396 9 121.709129 8 -90.548965 0
C  11 1.390528 10 122.152000 9 -179.563863 0
H  12 1.081921 11 119.691984 10 179.861832 0
C  12 1.390704 11 119.222114 10 -0.030957 0
H  14 1.083566 12 119.738465 11 179.928396 0
C  14 1.390719 12 120.484556 11 -0.067853 0
H  16 1.081871 14 121.130737 12 -179.986744 0
C  16 1.390311 14 119.157885 12 0.104892 0
Cl 8 1.752222 6 117.789148 5 -179.852302 0
Cl 5 1.752837 3 119.196896 2 -179.960164 0
Cl 11 1.755107 10 119.571887 9 0.416001 0
Cl 18 1.755483 16 118.257143 14 179.861457 0
$end


 --------------------------------------------------------------

                    Orbital Energies (a.u.)
 --------------------------------------------------------------

 Alpha MOs
 -- Occupied --
********-101.5714-101.5713-101.5678-101.5677 -10.2699 -10.2699 -10.2680
-10.2632 -10.2632 -10.2317 -10.2296 -10.2145 -10.2144 -10.2092 -10.2063
-10.2063  -9.4873  -9.4861  -9.4861  -9.4825  -9.4824  -7.2521  -7.2508
 -7.2507  -7.2472  -7.2471  -7.2422  -7.2417  -7.2409  -7.2409  -7.2405
 -7.2403  -7.2374  -7.2372  -7.2368  -7.2368  -0.9470  -0.9240  -0.8945
 -0.8939  -0.8895  -0.8436  -0.8318  -0.8034  -0.7632  -0.7532  -0.7459
 -0.6544  -0.6346  -0.6247  -0.6160  -0.5586  -0.5318  -0.5231  -0.5151
 -0.4899  -0.4789  -0.4630  -0.4611  -0.4553  -0.4408  -0.4314  -0.4234
 -0.4062  -0.3974  -0.3951  -0.3890  -0.3799  -0.3707  -0.3405  -0.3390
 -0.3377  -0.3347  -0.3291  -0.3280  -0.3231  -0.2782  -0.2720  -0.2711
 -0.2657
 -- Virtual --
 -0.0534  -0.0521  -0.0482  -0.0427  -0.0315  -0.0160  -0.0087   0.0041
  0.0111   0.0129   0.0143   0.0149   0.0178   0.0296   0.0437   0.0457
  0.0474   0.0493   0.0591   0.0641   0.0670   0.0690   0.0833   0.0851
  0.0872   0.0904   0.0917   0.0932   0.0993   0.1035   0.1046   0.1067
  0.1084   0.1187   0.1190   0.1199   0.1231   0.1267   0.1270   0.1305
  0.1322   0.1338   0.1372   0.1379   0.1399   0.1494   0.1536   0.1554
  0.1566   0.1674   0.1716   0.1726   0.1730   0.1790   0.1807   0.1945
  0.1947   0.1959   0.2047   0.2087   0.2119   0.2228   0.2235   0.2286
  0.2357   0.2387   0.2397   0.2408   0.2488   0.2534   0.2588   0.2629
  0.2643   0.2670   0.2682   0.2706   0.2742   0.2830   0.2831   0.2837
  0.2964   0.2978   0.2984   0.3021   0.3063   0.3067   0.3096   0.3326
  0.3457   0.3467   0.3478   0.3569   0.3879   0.3961   0.4080   0.4239
  0.4384   0.4524   0.4548   0.4596   0.4636   0.4707   0.4775   0.4941
  0.4982   0.5054   0.5094   0.5108   0.5138   0.5194   0.5291   0.5370
  0.5447   0.5474   0.5490   0.5628   0.5674   0.5763   0.5816   0.5893
  0.5924   0.5960   0.6052   0.6148   0.6158   0.6224   0.6332   0.6419
  0.6450   0.6476   0.6616   0.6661   0.6730   0.6851   0.6931   0.6946
  0.7037   0.7096   0.7159   0.7203   0.7403   0.7854   0.8069   0.8078
  0.8214   0.8318   0.8344   0.8363   0.8415   0.8448   0.8471   0.8523
  0.8527   0.8589   0.8592   0.8704   0.8747   0.8756   0.8762   0.8781
  0.8937   0.8943   0.8984   0.9156   0.9188   0.9261   0.9529   0.9551
  0.9562   0.9567   0.9572   0.9693   0.9773   0.9783   0.9802   0.9880
  0.9992   1.0059   1.0084   1.0157   1.0292   1.0363   1.0591   1.0647
  1.0657   1.0728   1.0874   1.1242   1.1783   1.1868   1.2084   1.2112
  1.2221   1.2396   1.2433   1.2443   1.2621   1.2950   1.3048   1.3139
  1.3148   1.3219   1.3270   1.3462   1.3783   1.4324   1.4390   1.4799
  1.4828   1.4897   1.5075   1.5469   1.5552   1.5636   1.5674   1.5764
  1.5788   1.6008   1.6018   1.6191   1.6492   1.6804   1.6991   1.7022
  1.7541   1.7681   1.7747   1.8201   1.8204   1.8295   1.8360   1.8469
  1.8696   1.8893   1.9205   1.9317   1.9366   1.9511   1.9517   1.9563
  1.9611   1.9914   2.0084   2.0285   2.0389   2.0657   2.0710   2.0870
  2.1835   2.1857   2.1910   2.2378   2.2472   2.2574   2.2588   2.2650
  2.3028   2.3093   2.3255   2.3589   2.3605   2.3784   2.3971   2.4262
  2.4302   2.4484   2.4726   2.4827   2.4974   2.5067   2.5113   2.5394
  2.5605   2.5621   2.5645   2.5687   2.6370   2.6623   2.6897   2.6933
  2.7042   2.7155   2.7184   2.7209   2.7360   2.7411   2.7617   2.7689
  2.7753   2.7770   2.7796   2.8142   2.8228   2.8291   2.8336   2.8865
  2.9688   2.9696   3.0988   3.0999   3.1120   3.1283   3.1334   3.1807
  3.2233   3.2274   3.2290   3.2731   3.3302   3.3420   3.3924   3.4730
  3.5584   3.5915   3.6967   3.7063   3.7107   3.7839   3.9342   4.0054
  4.0387   4.0889   4.0940   4.3652   4.8059   4.8131   9.7724   9.8038
  9.8068   9.8686   9.8740  23.4078  23.5526  23.8534  23.8577  23.8676
 23.9176  23.9637  24.0413  24.0464  24.0790  24.1133  24.1488  25.7827
 25.8163  25.9339  25.9369  26.0039  26.1226  26.2422  26.3242  26.3276
 26.3652  26.5978  26.6600  26.6775  26.6942  27.0558 215.7649 215.8017
215.8049 215.8810 215.8895
 --------------------------------------------------------------

          Ground-State Mulliken Net Atomic Charges

     Atom                 Charge (a.u.)
  ----------------------------------------
      1 C                    -0.395727
      2 C                    -0.614554
      3 Cl                    0.414516
      4 C                    -0.236935
      5 H                     0.233522
      6 C                     0.406241
      7 Cl                    0.496325
      8 C                    -0.237150
      9 H                     0.233810
     10 C                    -0.614646
     11 Cl                    0.417442
     12 C                    -0.138520
     13 C                    -0.476711
     14 Cl                    0.464100
     15 C                    -0.018032
     16 H                     0.207850
     17 C                    -0.478919
     18 H                     0.173375
     19 C                    -0.024131
     20 H                     0.207745
     21 C                    -0.482272
     22 Cl                    0.462670
  ----------------------------------------
  Sum of atomic charges =     0.000000

 -----------------------------------------------------------------
                    Cartesian Multipole Moments
 -----------------------------------------------------------------
    Charge (ESU x 10^10)
                -0.0000
    Dipole Moment (Debye)
         X       1.5917      Y      -0.0470      Z      -0.9633
       Tot       1.8611
    Quadrupole Moments (Debye-Ang)
        XX    -121.4365     XY      -0.1188     YY    -134.6356
        XZ      -7.4042     YZ       0.5589     ZZ    -129.2839
    Octopole Moments (Debye-Ang^2)
       XXX     -33.3690    XXY      -7.6437    XYY     -25.0713
       YYY       0.8095    XXZ     -26.9196    XYZ      -2.6551
       YYZ      14.9823    XZZ      -8.6434    YZZ       6.7121
       ZZZ      50.2101
    Hexadecapole Moments (Debye-Ang^3)
      XXXX   -3640.4780   XXXY       9.9192   XXYY    -876.4880
      XYYY      13.0314   YYYY   -1500.3575   XXXZ     575.0694
      XXYZ       2.1946   XYYZ     225.4529   YYYZ     -25.8926
      XXZZ    -953.1808   XYZZ      21.4311   YYZZ    -635.4926
      XZZZ     659.1079   YZZZ      -3.8711   ZZZZ   -2315.1662
 -----------------------------------------------------------------
Archival summary:
1\1\november\OPT\ProcedureUnspecified\BasisUnspecified\l5125\taweetha\ThuJan1601:19:532020ThuJan1601:19:532020\0\\#,OPT,ProcedureUnspecified,BasisUnspecified,\\0,1\Cl\C,1,1.75295\C,2,1.39013,1,117.768\H,3,1.08056,2,120.573,1,0.0593168,0\C,3,1.38893,2,118.361,1,-179.972,0\C,5,1.38896,3,121.565,2,0.0531486,0\H,6,1.08084,5,121.084,3,179.999,0\C,6,1.39051,5,118.373,3,-0.0850617,0\C,8,1.40103,6,122.573,5,0.032335,0\C,9,1.48944,8,121.868,6,-179.694,0\C,10,1.4014,9,121.709,8,-90.549,0\C,11,1.39053,10,122.152,9,-179.564,0\H,12,1.08192,11,119.692,10,179.862,0\C,12,1.3907,11,119.222,10,-0.030957,0\H,14,1.08357,12,119.738,11,179.928,0\C,14,1.39072,12,120.485,11,-0.0678526,0\H,16,1.08187,14,121.131,12,-179.987,0\C,16,1.39031,14,119.158,12,0.104892,0\Cl,8,1.75222,6,117.789,5,-179.852,0\Cl,5,1.75284,3,119.197,2,-179.96,0\Cl,11,1.75511,10,119.572,9,0.416001,0\Cl,18,1.75548,16,118.257,14,179.861,0\\\@

 Total job time:  16910.59s(wall), 16909.58s(cpu) 
 Thu Jan 16 01:19:53 2020

        *************************************************************
        *                                                           *
        *  Thank you very much for using Q-Chem.  Have a nice day.  *
        *                                                           *
        *************************************************************


 
User input: 2 of 2 
 
                  Welcome to Q-Chem
     A Quantum Leap Into The Future Of Chemistry


 Q-Chem 5.2 (devel), Q-Chem, Inc., Pleasanton, CA (2019)

 Yihan Shao,  Zhengting Gan,  E. Epifanovsky,  A. T. B. Gilbert,  M. Wormit,  
 J. Kussmann,  A. W. Lange,  A. Behn,  Jia Deng,  Xintian Feng,  D. Ghosh,  
 M. Goldey,  P. R. Horn,  L. D. Jacobson,  I. Kaliman,  T. Kus,  A. Landau,  
 Jie Liu,  E. I. Proynov,  R. M. Richard,  R. P. Steele,  E. J. Sundstrom,  
 H. L. Woodcock III,  P. M. Zimmerman,  D. Zuev,  B. Albrecht,  E. Alguire,  
 S. A. Baeppler,  D. Barton,  Z. Benda,  Y. A. Bernard,  E. J. Berquist,  
 K. B. Bravaya,  H. Burton,  D. Casanova,  Chun-Min Chang,  Yunqing Chen,  
 A. Chien,  K. D. Closser,  M. P. Coons,  S. Coriani,  S. Dasgupta,  
 A. L. Dempwolff,  M. Diedenhofen,  Hainam Do,  R. G. Edgar,  Po-Tung Fang,  
 S. Faraji,  S. Fatehi,  Qingguo Feng,  K. D. Fenk,  J. Fosso-Tande,  
 J. Gayvert,  Qinghui Ge,  A. Ghysels,  G. Gidofalvi,  J. Gomes,  
 J. Gonthier,  A. Gunina,  D. Hait,  M. W. D. Hanson-Heine,  
 P. H. P. Harbach,  A. W. Hauser,  M. F. Herbst,  J. E. Herr,  
 E. G. Hohenstein,  Z. C. Holden,  Kerwin Hui,  B. C. Huynh,  T.-C. Jagau,  
 Hyunjun Ji,  B. Kaduk,  K. Khistyaev,  Jaehoon Kim,  P. Klunzinger,  K. Koh,  
 D. Kosenkov,  L. Koulias,  T. Kowalczyk,  C. M. Krauter,  A. Kunitsa,  
 Ka Un Lao,  A. Laurent,  K. V. Lawler,  Joonho Lee,  D. Lefrancois,  
 S. Lehtola,  D. S. Levine,  Yi-Pei Li,  You-Sheng Lin,  Fenglai Liu,  
 E. Livshits,  A. Luenser,  P. Manohar,  E. Mansoor,  S. F. Manzer,  
 Shan-Ping Mao,  Yuezhi Mao,  N. Mardirossian,  A. V. Marenich,  
 T. Markovich,  L. A. Martinez-Martinez,  S. A. Maurer,  N. J. Mayhall,  
 S. C. McKenzie,  J.-M. Mewes,  P. Morgante,  A. F. Morrison,  
 J. W. Mullinax,  K. Nanda,  T. S. Nguyen-Beck,  R. Olivares-Amaya,  
 J. A. Parkhill,  Zheng Pei,  T. M. Perrine,  F. Plasser,  P. Pokhilko,  
 S. Prager,  A. Prociuk,  E. Ramos,  D. R. Rehn,  F. Rob,  M. Scheurer,  
 M. Schneider,  N. Sergueev,  S. M. Sharada,  S. Sharma,  D. W. Small,  
 T. Stauch,  T. Stein,  Yu-Chuan Su,  A. J. W. Thom,  A. Tkatchenko,  
 T. Tsuchimochi,  N. M. Tubman,  L. Vogt,  M. L. Vidal,  O. Vydrov,  
 M. A. Watson,  J. Wenzel,  M. de Wergifosse,  T. A. Wesolowski,  A. White,  
 J. Witte,  A. Yamada,  Jun Yang,  K. Yao,  S. Yeganeh,  S. R. Yost,  
 Zhi-Qiang You,  A. Zech,  Igor Ying Zhang,  Xing Zhang,  Yan Zhao,  
 Ying Zhu,  B. R. Brooks,  G. K. L. Chan,  C. J. Cramer,  M. S. Gordon,  
 W. J. Hehre,  A. Klamt,  M. W. Schmidt,  C. D. Sherrill,  D. G. Truhlar,  
 A. Aspuru-Guzik,  R. Baer,  A. T. Bell,  N. A. Besley,  Jeng-Da Chai,  
 A. E. DePrince, III,  R. A. DiStasio Jr.,  A. Dreuw,  B. D. Dunietz,  
 T. R. Furlani,  Chao-Ping Hsu,  Yousung Jung,  Jing Kong,  D. S. Lambrecht,  
 WanZhen Liang,  C. Ochsenfeld,  V. A. Rassolov,  L. V. Slipchenko,  
 J. E. Subotnik,  T. Van Voorhis,  J. M. Herbert,  A. I. Krylov,  
 P. M. W. Gill,  M. Head-Gordon

 Contributors to earlier versions of Q-Chem not listed above: 
 R. D. Adamson,  B. Austin,  J. Baker,  G. J. O. Beran,  K. Brandhorst,  
 S. T. Brown,  E. F. C. Byrd,  A. K. Chakraborty,  C.-L. Cheng,  
 Siu Hung Chien,  D. M. Chipman,  D. L. Crittenden,  H. Dachsel,  
 R. J. Doerksen,  A. D. Dutoi,  L. Fusti-Molnar,  W. A. Goddard III,  
 A. Golubeva-Zadorozhnaya,  S. R. Gwaltney,  G. Hawkins,  A. Heyden,  
 S. Hirata,  G. Kedziora,  F. J. Keil,  C. Kelley,  Jihan Kim,  R. A. King,  
 R. Z. Khaliullin,  P. P. Korambath,  W. Kurlancheek,  A. M. Lee,  M. S. Lee,  
 S. V. Levchenko,  Ching Yeh Lin,  D. Liotard,  R. C. Lochan,  I. Lotan,  
 P. E. Maslen,  N. Nair,  D. P. O'Neill,  D. Neuhauser,  E. Neuscamman,  
 C. M. Oana,  R. Olson,  B. Peters,  R. Peverati,  P. A. Pieniazek,  
 Y. M. Rhee,  J. Ritchie,  M. A. Rohrdanz,  E. Rosta,  N. J. Russ,  
 H. F. Schaefer III,  N. E. Schultz,  N. Shenvi,  A. C. Simmonett,  A. Sodt,  
 D. Stuck,  K. S. Thanthiriwatte,  V. Vanovschi,  Tao Wang,  A. Warshel,  
 C. F. Williams,  Q. Wu,  X. Xu,  W. Zhang

 Please cite Q-Chem as follows:
 Y. Shao et al., Mol. Phys. 113, 184-215 (2015)
 DOI: 10.1080/00268976.2014.952696

 Q-Chem 5.2.1 for Intel X86 EM64T Linux

 Parts of Q-Chem use Armadillo 8.300.2 (Tropical Shenanigans).
 http://arma.sourceforge.net/

 Q-Chem begins on Thu Jan 16 01:19:54 2020  

Host: 
0

     Scratch files written to /scratch/taweetham/qchem26276//
NAlpha2: 162
NElect   162
Mult     1
The previous job contains 0 fragments, simply inherited here

 Q-Chem warning in module libgen/rem_setup.C, line 2168:

 Setting Thresh to 1e-14


Checking the input file for inconsistencies... 	...done.

--------------------------------------------------------------
User input:
--------------------------------------------------------------

$MOLECULE
READ
$END

$REM
   JOB_TYPE 	FREQUENCY
   BASIS 	6-311++G**
   METHOD	B3LYP
   SCF_GUESS_ALWAYS     TRUE
   S2THRESH     15
   THRESH       15
   MEM_TOTAL    10000
$END

--------------------------------------------------------------
 ----------------------------------------------------------------
             Standard Nuclear Orientation (Angstroms)
    I     Atom           X                Y                Z
 ----------------------------------------------------------------
    1      C      -0.2149548280    -0.0013205174    -0.0066149049
    2      C      -0.9559071819     0.8125072116    -0.8735356769
    3      Cl     -0.1216091507     1.8688120303    -1.9953410755
    4      C      -2.3463328164     0.8236491283    -0.8845205221
    5      H      -2.8851098529     1.4655379471    -1.5670945601
    6      C      -3.0200685543    -0.0067062800     0.0019297970
    7      Cl     -4.7728908058    -0.0093673151     0.0087094604
    8      C      -2.3378590537    -0.8355183980     0.8832826148
    9      H      -2.8702169671    -1.4786022465     1.5693282943
   10      C      -0.9479612591    -0.8189121318     0.8637073511
   11      Cl     -0.1027982830    -1.8715289170     1.9819789347
   12      C       1.2744719701     0.0042188831    -0.0035840397
   13      C       2.0024879817     0.8786398855     0.8151547437
   14      Cl      1.1464480396     2.0016088606     1.8581587499
   15      C       3.3925997357     0.8905241792     0.8354440804
   16      H       3.9135055921     1.5823662179     1.4838701561
   17      C       4.0897552752     0.0067294684     0.0187561442
   18      H       5.1732827917     0.0062007242     0.0279055025
   19      C       3.4064489778    -0.8767754022    -0.8098385606
   20      H       3.9389490596    -1.5688659731    -1.4485933300
   21      C       2.0159509518    -0.8679585728    -0.8119313397
   22      Cl      1.1789562106    -1.9931188584    -1.8673245511
 ----------------------------------------------------------------
 Molecular Point Group                 C1    NOp =  1
 Largest Abelian Subgroup              C1    NOp =  1
 Nuclear Repulsion Energy =        1802.60313768 hartrees
 There are       81 alpha and       81 beta electrons
 Requested basis set is 6-311++G(d,p)
 There are 162 shells and 449 basis functions

 Total QAlloc Memory Limit  10000 MB
 Mega-Array Size       188 MB
 MEM_STATIC part       192 MB
 A cutoff of  1.0D-15 yielded  10413 shell pairs
 There are     86469 function pairs (     93051 Cartesian)
 Smallest overlap matrix eigenvalue = 1.07E-07
 Linear dependence detected in AO basis
 Number of orthogonalized atomic orbitals = 444
 Maximum deviation from orthogonality = 1.658E-10
 Guess from superposition of atomic densities
 Warning:  Energy on first SCF cycle will be non-variational
 SAD guess density has 162.000000 electrons

 -----------------------------------------------------------------------
  General SCF calculation program by
  Eric Jon Sundstrom, Paul Horn, Yuezhi Mao, Dmitri Zuev, Alec White,
  David Stuck, Shaama M.S., Shane Yost, Joonho Lee, David Small,
  Daniel Levine, Susi Lehtola, Hugh Burton, Evgeny Epifanovsky,
  Bang C. Huynh
 -----------------------------------------------------------------------
 Exchange:     0.2000 Hartree-Fock + 0.0800 Slater + 0.7200 B88
 Correlation:  0.1900 VWN1RPA + 0.8100 LYP
 Using SG-1 standard quadrature grid
 A restricted SCF calculation will be
 performed using DIIS
 SCF converges when DIIS error is below 1.0e-08
 ---------------------------------------
  Cycle       Energy         DIIS error
 ---------------------------------------
    1   -2765.4924909159      2.92e-02  
    2   -2761.3674169034      2.45e-03  
    3   -2761.2816679861      3.00e-03  
    4   -2761.5140567323      4.94e-04  
    5   -2761.5181567703      3.04e-04  
    6   -2761.5203731948      1.12e-04  
    7   -2761.5206684081      2.26e-05  
    8   -2761.5206784359      9.60e-06  
    9   -2761.5206806634      1.99e-06  
   10   -2761.5206807462      8.90e-07  
   11   -2761.5206807643      1.38e-07  
   12   -2761.5206807648      7.07e-08  
   13   -2761.5206807647      2.76e-08  
   14   -2761.5206807647      5.21e-09  Convergence criterion met
 ---------------------------------------
 SCF time:   CPU 641.41s  wall 642.00s 
 SCF   energy in the final basis set =    -2761.5206807647
 Total energy in the final basis set =    -2761.5206807647

 --------------------------------------------------------------

                    Orbital Energies (a.u.)
 --------------------------------------------------------------

 Alpha MOs
 -- Occupied --
********-101.5713-101.5713-101.5677-101.5677 -10.2700 -10.2699 -10.2680
-10.2632 -10.2632 -10.2317 -10.2296 -10.2145 -10.2144 -10.2093 -10.2063
-10.2063  -9.4874  -9.4861  -9.4860  -9.4825  -9.4824  -7.2519  -7.2509
 -7.2509  -7.2472  -7.2472  -7.2422  -7.2418  -7.2408  -7.2407  -7.2404
 -7.2403  -7.2372  -7.2371  -7.2368  -7.2368  -0.9470  -0.9241  -0.8945
 -0.8939  -0.8895  -0.8436  -0.8318  -0.8034  -0.7632  -0.7531  -0.7459
 -0.6544  -0.6346  -0.6247  -0.6160  -0.5586  -0.5318  -0.5231  -0.5151
 -0.4899  -0.4789  -0.4630  -0.4611  -0.4552  -0.4408  -0.4314  -0.4234
 -0.4062  -0.3974  -0.3951  -0.3890  -0.3799  -0.3707  -0.3405  -0.3390
 -0.3377  -0.3346  -0.3291  -0.3280  -0.3231  -0.2783  -0.2720  -0.2711
 -0.2657
 -- Virtual --
 -0.0534  -0.0521  -0.0482  -0.0427  -0.0315  -0.0160  -0.0086   0.0041
  0.0111   0.0129   0.0143   0.0150   0.0178   0.0297   0.0439   0.0457
  0.0474   0.0494   0.0593   0.0640   0.0669   0.0690   0.0832   0.0851
  0.0872   0.0904   0.0917   0.0935   0.0993   0.1036   0.1048   0.1069
  0.1084   0.1186   0.1189   0.1202   0.1231   0.1265   0.1270   0.1305
  0.1323   0.1338   0.1371   0.1384   0.1397   0.1494   0.1536   0.1555
  0.1566   0.1676   0.1717   0.1729   0.1732   0.1788   0.1811   0.1951
  0.1952   0.1959   0.2047   0.2087   0.2122   0.2228   0.2235   0.2292
  0.2357   0.2388   0.2398   0.2407   0.2488   0.2537   0.2591   0.2630
  0.2643   0.2668   0.2683   0.2704   0.2741   0.2831   0.2834   0.2837
  0.2964   0.2975   0.2986   0.3020   0.3063   0.3069   0.3097   0.3326
  0.3457   0.3466   0.3480   0.3571   0.3879   0.3959   0.4079   0.4238
  0.4383   0.4523   0.4548   0.4596   0.4637   0.4709   0.4773   0.4941
  0.4980   0.5054   0.5092   0.5108   0.5137   0.5191   0.5292   0.5370
  0.5448   0.5475   0.5486   0.5628   0.5674   0.5763   0.5816   0.5893
  0.5926   0.5962   0.6053   0.6148   0.6160   0.6224   0.6332   0.6419
  0.6449   0.6476   0.6615   0.6662   0.6734   0.6852   0.6930   0.6948
  0.7038   0.7096   0.7157   0.7202   0.7403   0.7853   0.8070   0.8079
  0.8214   0.8319   0.8346   0.8363   0.8415   0.8449   0.8472   0.8525
  0.8529   0.8590   0.8592   0.8704   0.8748   0.8757   0.8764   0.8780
  0.8937   0.8942   0.8984   0.9157   0.9188   0.9260   0.9529   0.9551
  0.9563   0.9567   0.9572   0.9693   0.9773   0.9783   0.9804   0.9880
  0.9992   1.0061   1.0084   1.0158   1.0292   1.0363   1.0592   1.0646
  1.0657   1.0728   1.0874   1.1242   1.1783   1.1868   1.2084   1.2111
  1.2222   1.2397   1.2436   1.2443   1.2621   1.2951   1.3049   1.3140
  1.3148   1.3219   1.3270   1.3461   1.3783   1.4324   1.4390   1.4799
  1.4828   1.4897   1.5075   1.5469   1.5551   1.5637   1.5674   1.5764
  1.5788   1.6008   1.6018   1.6189   1.6492   1.6804   1.6991   1.7022
  1.7542   1.7682   1.7747   1.8202   1.8204   1.8294   1.8360   1.8469
  1.8696   1.8894   1.9205   1.9317   1.9366   1.9510   1.9518   1.9563
  1.9611   1.9914   2.0084   2.0285   2.0389   2.0657   2.0710   2.0870
  2.1835   2.1857   2.1910   2.2378   2.2474   2.2574   2.2588   2.2649
  2.3029   2.3095   2.3257   2.3589   2.3605   2.3783   2.3970   2.4262
  2.4303   2.4484   2.4726   2.4826   2.4974   2.5067   2.5113   2.5394
  2.5604   2.5621   2.5645   2.5686   2.6370   2.6623   2.6896   2.6933
  2.7042   2.7156   2.7184   2.7210   2.7360   2.7411   2.7618   2.7690
  2.7752   2.7771   2.7797   2.8142   2.8228   2.8291   2.8337   2.8865
  2.9688   2.9696   3.0988   3.0999   3.1120   3.1283   3.1335   3.1806
  3.2233   3.2274   3.2289   3.2731   3.3302   3.3420   3.3924   3.4730
  3.5583   3.5914   3.6966   3.7063   3.7107   3.7838   3.9341   4.0054
  4.0387   4.0889   4.0941   4.3651   4.8059   4.8131   9.7724   9.8038
  9.8068   9.8686   9.8740  23.4078  23.5526  23.8534  23.8578  23.8676
 23.9176  23.9637  24.0413  24.0464  24.0790  24.1133  24.1488  25.7828
 25.8167  25.9341  25.9370  26.0041  26.1226  26.2421  26.3243  26.3276
 26.3649  26.5980  26.6598  26.6774  26.6940  27.0556 215.7649 215.8017
215.8049 215.8810 215.8895
 --------------------------------------------------------------

          Ground-State Mulliken Net Atomic Charges

     Atom                 Charge (a.u.)
  ----------------------------------------
      1 C                    -0.394156
      2 C                    -0.603969
      3 Cl                    0.412499
      4 C                    -0.244137
      5 H                     0.233434
      6 C                     0.402225
      7 Cl                    0.496337
      8 C                    -0.240813
      9 H                     0.233509
     10 C                    -0.605330
     11 Cl                    0.413594
     12 C                    -0.118277
     13 C                    -0.477146
     14 Cl                    0.462763
     15 C                    -0.028426
     16 H                     0.207586
     17 C                    -0.474737
     18 H                     0.173445
     19 C                    -0.034733
     20 H                     0.207564
     21 C                    -0.483480
     22 Cl                    0.462248
  ----------------------------------------
  Sum of atomic charges =     0.000000

 -----------------------------------------------------------------
                    Cartesian Multipole Moments
 -----------------------------------------------------------------
    Charge (ESU x 10^10)
                -0.0000
    Dipole Moment (Debye)
         X       1.8636      Y       0.0006      Z       0.0184
       Tot       1.8636
    Quadrupole Moments (Debye-Ang)
        XX    -117.7709     XY       0.0046     YY    -134.2214
        XZ       0.1141     YZ      -0.6157     ZZ    -134.1641
    Octopole Moments (Debye-Ang^2)
       XXX      72.7985    XXY       0.0454    XYY      -7.2965
       YYY      -0.0478    XXZ       0.4212    XYZ      10.9604
       YYZ       0.0171    XZZ      -8.8174    YZZ       0.0455
       ZZZ      -0.0166
    Hexadecapole Moments (Debye-Ang^3)
      XXXX   -4328.1436   XXXY      -1.1300   XXYY   -1013.1989
      XYYY      -0.3475   YYYY   -1524.4043   XXXZ       1.9242
      XXYZ      10.3622   XYYZ      -0.0656   YYYZ      -1.0336
      XXZZ   -1013.3319   XYZZ       0.2909   YYZZ    -479.5844
      XZZZ      -0.0815   YZZZ      -6.2268   ZZZZ   -1512.5908
 -----------------------------------------------------------------
 Calculating MO derivatives via CPSCF
    1     0    69    0.0190138  
    2     0    69    0.0062372  
    3     0    69    0.0005924  
    4     2    67    0.0000532  
    5    64     5    0.0000027  
    6    69     0    0.0000001  Converged
 Time for AOints: 1090.7 s (CPU) 1090.7 s (wall)
 ------------------------------------------------------------------------------
                     AOints        : Timing summary (seconds)
 ------------------------------------------------------------------------------
     job step          cpu (% of tot)      sys (% of tot)     wall (% of tot)
 ------------------------------------------------------------------------------
  AOints            0.1091E+04 ( 9.3)   0.1000E-04 ( 3.2)   0.1091E+04 ( 9.3)
 ------------------------------------------------------------------------------
   Grand Totals     0.1167E+05          0.3120E-03          0.1167E+05
 ------------------------------------------------------------------------------
 Polarizability Matrix (a.u.)
            1           2           3
    1-258.9958658   0.1609340  -0.0852357
    2   0.1609340-172.8617771  -0.0876127
    3  -0.0852357  -0.0876127-172.3188068
 Calculating analytic Hessian of the SCF energy

 Direct stationary perturbation theory relativistic correction:

 rels  =       3.985114383839
 relv  =     -15.366592168180
 rel2e =       4.232767319575
 E_rel =      -7.148710464766

 Hessian of the SCF Energy
            1           2           3           4           5           6
    1   0.6523994   0.0003635   0.0010757  -0.1712475   0.0807558  -0.0863596
    2   0.0003635   0.3755121  -0.2179150   0.0385939  -0.1399334   0.0852739
    3   0.0010757  -0.2179150   0.4014593  -0.0413656   0.0851480  -0.1502431
    4  -0.1712475   0.0385939  -0.0413656   0.6132898  -0.0364614   0.0392993
    5   0.0807558  -0.1399334   0.0851480  -0.0364614   0.3081032  -0.1966707
    6  -0.0863596   0.0852739  -0.1502431   0.0392993  -0.1966707   0.3323523
    7   0.0048919   0.0016249  -0.0017803  -0.0667125  -0.0332341   0.0351819
    8  -0.0135047  -0.0160234   0.0213056  -0.0327585  -0.0730107   0.0527457
    9   0.0143390   0.0212389  -0.0186145   0.0345444   0.0527892  -0.0796885
   10  -0.0236681   0.0484896  -0.0516319  -0.3232569  -0.0104256   0.0111615
   11   0.0170393   0.0183631  -0.0126147   0.0345527  -0.0839284   0.0257852
   12  -0.0181046  -0.0127328   0.0199373  -0.0365988   0.0258553  -0.0869231
   13  -0.0046269  -0.0009808   0.0010415  -0.0115565   0.0183359  -0.0195127
   14  -0.0007006   0.0033019   0.0020819  -0.0019689   0.0027833  -0.0002393
   15   0.0007463   0.0020849   0.0030457   0.0021072  -0.0002717   0.0028299
   16   0.0014554   0.0001729  -0.0001712  -0.0317628  -0.0182026   0.0194083
   17   0.0001407  -0.0344553   0.0349464  -0.0617341   0.0179887  -0.0136331
   18  -0.0001660   0.0349327  -0.0389827   0.0657703  -0.0136900   0.0195723
   19  -0.0022942   0.0000008   0.0000337   0.0037840  -0.0017985   0.0019091
   20  -0.0000107   0.0005497  -0.0015351   0.0012190   0.0009036   0.0039597
   21   0.0000115  -0.0015341   0.0007425  -0.0013158   0.0039711   0.0003938
   22  -0.0230025  -0.0486939   0.0519326  -0.0533113   0.0209288  -0.0222103
   23  -0.0172427   0.0180174  -0.0123524   0.0213163  -0.0083670   0.0073878
   24   0.0183799  -0.0123328   0.0196521  -0.0226487   0.0074250  -0.0092834
   25  -0.0046343   0.0009534  -0.0010159  -0.0008615   0.0005988  -0.0006418
   26   0.0006803   0.0033159   0.0020800   0.0006312  -0.0004141  -0.0005762
   27  -0.0007098   0.0020742   0.0030625  -0.0006495  -0.0005751  -0.0003312
   28  -0.1698671  -0.0384454   0.0408250   0.0682946  -0.0215506   0.0229078
   29  -0.0804566  -0.1404408   0.0855126   0.0220855  -0.0280353   0.0355872
   30   0.0859309   0.0856597  -0.1505580  -0.0236560   0.0356780  -0.0325191
   31   0.0047454  -0.0014305   0.0015328  -0.0020167  -0.0007583   0.0008270
   32   0.0136520  -0.0159024   0.0211838  -0.0036559   0.0027423   0.0014847
   33  -0.0145103   0.0211654  -0.0185762   0.0039189   0.0014956   0.0025950
   34  -0.2189659  -0.0005428  -0.0001252  -0.0221804   0.0076530  -0.0081772
   35  -0.0005070  -0.0770019   0.0000915   0.0182748   0.0040652  -0.0006597
   36  -0.0004127   0.0001033  -0.0768105  -0.0194996  -0.0006962   0.0040588
   37  -0.0223393  -0.0196257  -0.0183652  -0.0008559  -0.0023946   0.0022699
   38  -0.0082124   0.0042277   0.0005582   0.0024413  -0.0010004  -0.0010125
   39  -0.0076109   0.0005123   0.0040895   0.0020367   0.0010431  -0.0007660
   40  -0.0017907  -0.0020602  -0.0018693   0.0004813  -0.0009519  -0.0008568
   41   0.0020066  -0.0018581   0.0004370  -0.0004150  -0.0006329   0.0003444
   42   0.0018847   0.0004157  -0.0018670  -0.0012029  -0.0010253  -0.0004144
   43   0.0014759  -0.0015164  -0.0014535  -0.0005781  -0.0002948   0.0003170
   44  -0.0014200   0.0003483  -0.0052337  -0.0007746  -0.0006305   0.0006851
   45  -0.0012950  -0.0052142   0.0010595   0.0004821  -0.0002606   0.0003031
   46  -0.0001735  -0.0009171  -0.0008608  -0.0001742  -0.0002176   0.0002383
   47   0.0001332   0.0002476   0.0000005  -0.0000411   0.0000926  -0.0000180
   48   0.0001174  -0.0000100   0.0002356   0.0000404  -0.0001099   0.0000833
   49   0.0007418   0.0000024   0.0000196  -0.0001541  -0.0002174   0.0002246
   50   0.0000054  -0.0011928  -0.0000989   0.0000663   0.0000691  -0.0000179
   51   0.0000077  -0.0000863  -0.0011926  -0.0000764  -0.0000162   0.0000834
   52  -0.0000453  -0.0000035   0.0000023   0.0000079  -0.0000422   0.0000454
   53   0.0000011  -0.0002231   0.0003671   0.0000752   0.0000219  -0.0000336
   54  -0.0000020   0.0003667  -0.0002767  -0.0000814  -0.0000347   0.0000266
   55   0.0014475   0.0016000   0.0014572  -0.0005749  -0.0002941   0.0003166
   56   0.0014354   0.0003363  -0.0051921  -0.0004313   0.0003389  -0.0003203
   57   0.0013619  -0.0052215   0.0011308   0.0008185   0.0006177  -0.0006526
   58  -0.0001787   0.0009213   0.0008512  -0.0001765  -0.0002262   0.0002332
   59  -0.0001318   0.0002429  -0.0000042  -0.0000389   0.0000710  -0.0001049
   60  -0.0001254   0.0000081   0.0002596   0.0000435  -0.0000202   0.0001027
   61  -0.0225494   0.0194998   0.0180233  -0.0008720  -0.0021213   0.0025509
   62   0.0079760   0.0043744   0.0007150  -0.0022078  -0.0007829   0.0010101
   63   0.0073586   0.0007255   0.0042559  -0.0022707  -0.0010311  -0.0009859
   64  -0.0017722   0.0019938   0.0018435   0.0004324   0.0009206   0.0008662
   65  -0.0020015  -0.0018083   0.0005200   0.0012291  -0.0004430  -0.0009787
   66  -0.0019188   0.0004889  -0.0018118   0.0003056   0.0003779  -0.0005932
            7           8           9          10          11          12
    1   0.0048919  -0.0135047   0.0143390  -0.0236681   0.0170393  -0.0181046
    2   0.0016249  -0.0160234   0.0212389   0.0484896   0.0183631  -0.0127328
    3  -0.0017803   0.0213056  -0.0186145  -0.0516319  -0.0126147   0.0199373
    4  -0.0667125  -0.0327585   0.0345444  -0.3232569   0.0345527  -0.0365988
    5  -0.0332341  -0.0730107   0.0527892  -0.0104256  -0.0839284   0.0258553
    6   0.0351819   0.0527457  -0.0796885   0.0111615   0.0257852  -0.0869231
    7   0.0861822   0.0536551  -0.0566879  -0.0209717  -0.0265257   0.0281884
    8   0.0536551   0.0935663  -0.0869908  -0.0097603  -0.0056343   0.0109974
    9  -0.0566879  -0.0869908   0.1045472   0.0104294   0.0110101  -0.0069856
   10  -0.0209717  -0.0097603   0.0104294   0.6754851  -0.0307261   0.0318773
   11  -0.0265257  -0.0056343   0.0110101  -0.0307261   0.4094707  -0.3077243
   12   0.0281884   0.0109974  -0.0069856   0.0318773  -0.3077243   0.4482065
   13   0.0008339   0.0003389  -0.0003636  -0.1263749   0.0868155  -0.0923134
   14  -0.0008263  -0.0009033  -0.0017736   0.0868645  -0.1461307   0.1204793
   15   0.0008781  -0.0017648  -0.0006870  -0.0923560   0.1205469  -0.1613277
   16  -0.0019507   0.0005143  -0.0005361  -0.1503736  -0.0789395   0.0845566
   17   0.0034154   0.0040419   0.0005223  -0.0345084  -0.1678961   0.1150250
   18  -0.0036526   0.0005395   0.0040135   0.0371576   0.1149781  -0.1825039
   19  -0.0014523  -0.0006931   0.0007349  -0.0381176  -0.0013120   0.0014907
   20  -0.0006345  -0.0001837   0.0002022  -0.0186650   0.0037998   0.0007544
   21   0.0006849   0.0002048  -0.0002132   0.0199938   0.0007222   0.0036584
   22   0.0009948  -0.0010077   0.0010316   0.0598151   0.0153018  -0.0163649
   23  -0.0015931  -0.0014546   0.0005461  -0.0147989  -0.0207511   0.0303320
   24   0.0017026   0.0005369  -0.0015317   0.0157299   0.0303297  -0.0246027
   25   0.0001421  -0.0000145   0.0000146  -0.0015322   0.0021918  -0.0023187
   26  -0.0000541  -0.0001230  -0.0001754   0.0024581   0.0016808   0.0039370
   27   0.0000552  -0.0001782  -0.0000982  -0.0026374   0.0039311   0.0012003
   28  -0.0020632   0.0036672  -0.0038827  -0.0528826  -0.0214580   0.0228748
   29   0.0007527   0.0028062   0.0014751  -0.0210123  -0.0085417   0.0076360
   30  -0.0008032   0.0014621   0.0025849   0.0224655   0.0076202  -0.0095516
   31   0.0003977  -0.0000511   0.0000553   0.0009646   0.0016060  -0.0017128
   32   0.0000645  -0.0009908   0.0011231   0.0009791  -0.0014501   0.0005334
   33  -0.0000688   0.0011190  -0.0011285  -0.0010711   0.0005226  -0.0015102
   34  -0.0017444  -0.0019594   0.0020457   0.0016525   0.0012042  -0.0013142
   35   0.0018437  -0.0018241  -0.0005268   0.0013915   0.0009661   0.0050511
   36  -0.0020001  -0.0005298  -0.0018158  -0.0014607   0.0050310   0.0003456
   37   0.0003961   0.0003538  -0.0012696  -0.0007058   0.0008077   0.0004393
   38   0.0008536  -0.0005292   0.0009609   0.0004849  -0.0005993   0.0003010
   39  -0.0009320  -0.0003749  -0.0004467   0.0004495  -0.0005699   0.0002950
   40  -0.0000875  -0.0001616   0.0000815   0.0004009  -0.0000943   0.0002064
   41   0.0001506   0.0004181   0.0000133  -0.0001337   0.0001036  -0.0001342
   42   0.0000646   0.0000065   0.0002640   0.0001265   0.0002707  -0.0002168
   43   0.0004032   0.0000836   0.0001538   0.0000120   0.0000241   0.0000112
   44   0.0001063   0.0001016  -0.0002960  -0.0000769   0.0002810   0.0000076
   45   0.0001885   0.0001341  -0.0002254  -0.0000381  -0.0000181   0.0002653
   46   0.0000605   0.0000577  -0.0001070  -0.0000516   0.0000820   0.0000258
   47  -0.0000195  -0.0000525   0.0000452  -0.0000242  -0.0000030   0.0000020
   48   0.0000025   0.0000707  -0.0000547   0.0000015  -0.0000010  -0.0000382
   49  -0.0001375   0.0001427  -0.0001514  -0.0000360   0.0001498  -0.0001587
   50  -0.0000990   0.0001462  -0.0000227  -0.0000112  -0.0000117   0.0000226
   51   0.0001231  -0.0000310   0.0001580   0.0000122   0.0000211  -0.0000172
   52  -0.0000014   0.0000131  -0.0000140  -0.0000034  -0.0000042   0.0000042
   53   0.0000049  -0.0000116   0.0000246   0.0000021  -0.0000190   0.0000200
   54  -0.0000051   0.0000250  -0.0000151  -0.0000026   0.0000208  -0.0000213
   55   0.0003876  -0.0001435  -0.0000831   0.0000097  -0.0000129  -0.0000240
   56  -0.0002018  -0.0002358   0.0001469   0.0000448   0.0002684  -0.0000168
   57  -0.0000914  -0.0002686   0.0001057   0.0000707  -0.0000000   0.0002842
   58   0.0000599   0.0001039  -0.0000623  -0.0000520  -0.0000294  -0.0000806
   59   0.0000009  -0.0000462   0.0000681  -0.0000010  -0.0000377   0.0000004
   60   0.0000186   0.0000477  -0.0000598   0.0000234   0.0000042  -0.0000036
   61   0.0004510   0.0012056  -0.0004134  -0.0006886  -0.0004714  -0.0007852
   62   0.0007953  -0.0003431  -0.0003752  -0.0004773   0.0002735  -0.0006271
   63  -0.0009110   0.0009625  -0.0005158  -0.0004533   0.0002521  -0.0005733
   64  -0.0000786  -0.0000818   0.0001413   0.0003749  -0.0002048   0.0001043
   65  -0.0000800   0.0002859  -0.0000052  -0.0000949  -0.0002025   0.0002796
   66  -0.0001556  -0.0000196   0.0004074   0.0001519  -0.0001163   0.0000814
           13          14          15          16          17          18
    1  -0.0046269  -0.0007006   0.0007463   0.0014554   0.0001407  -0.0001660
    2  -0.0009808   0.0033019   0.0020849   0.0001729  -0.0344553   0.0349327
    3   0.0010415   0.0020819   0.0030457  -0.0001712   0.0349464  -0.0389827
    4  -0.0115565  -0.0019689   0.0021072  -0.0317628  -0.0617341   0.0657703
    5   0.0183359   0.0027833  -0.0002717  -0.0182026   0.0179887  -0.0136900
    6  -0.0195127  -0.0002393   0.0028299   0.0194083  -0.0136331   0.0195723
    7   0.0008339  -0.0008263   0.0008781  -0.0019507   0.0034154  -0.0036526
    8   0.0003389  -0.0009033  -0.0017648   0.0005143   0.0040419   0.0005395
    9  -0.0003636  -0.0017736  -0.0006870  -0.0005361   0.0005223   0.0040135
   10  -0.1263749   0.0868645  -0.0923560  -0.1503736  -0.0345084   0.0371576
   11   0.0868155  -0.1461307   0.1205469  -0.0789395  -0.1678961   0.1149781
   12  -0.0923134   0.1204793  -0.1613277   0.0845566   0.1150250  -0.1825039
   13   0.1326022  -0.0912580   0.0969913   0.0102869  -0.0103042   0.0110087
   14  -0.0912580   0.1475152  -0.1326867   0.0101682  -0.0070861   0.0103050
   15   0.0969913  -0.1326867   0.1642070  -0.0108097   0.0102666  -0.0083525
   16   0.0102869   0.0101682  -0.0108097   0.5029602  -0.0007480   0.0000106
   17  -0.0103042  -0.0070861   0.0102666  -0.0007480   0.3715407  -0.2671702
   18   0.0110087   0.0103050  -0.0083525   0.0000106  -0.2671702   0.4048080
   19   0.0009029   0.0003601  -0.0003984  -0.1551548  -0.0001459   0.0004604
   20  -0.0004764  -0.0007928  -0.0018984  -0.0001539  -0.0307399   0.0085577
   21   0.0004926  -0.0018888  -0.0005568   0.0004673   0.0085350  -0.0318529
   22  -0.0014834  -0.0024465   0.0026398  -0.1516053   0.0353726  -0.0376719
   23  -0.0021700   0.0016749   0.0039577   0.0798172  -0.1678006   0.1144136
   24   0.0023297   0.0039597   0.0011655  -0.0850943   0.1145609  -0.1816065
   25   0.0006388   0.0004818  -0.0005149   0.0102654   0.0104228  -0.0111626
   26  -0.0004774  -0.0001302   0.0005156  -0.0100501  -0.0070860   0.0103435
   27   0.0005075   0.0005131  -0.0001949   0.0106437   0.0102295  -0.0083620
   28  -0.0008492  -0.0006251   0.0006664  -0.0326100   0.0615199  -0.0654167
   29  -0.0006063  -0.0004159  -0.0005698   0.0179436   0.0182552  -0.0140069
   30   0.0006460  -0.0005727  -0.0003388  -0.0190462  -0.0140664   0.0201228
   31   0.0001413   0.0000532  -0.0000574  -0.0019101  -0.0034423   0.0036716
   32   0.0000137  -0.0001213  -0.0001761  -0.0005299   0.0040648   0.0005332
   33  -0.0000155  -0.0001760  -0.0000988   0.0005711   0.0005560   0.0039711
   34  -0.0001313  -0.0000972   0.0001030  -0.0007435   0.0000044   0.0000023
   35   0.0008226   0.0002843  -0.0000170   0.0000052  -0.0012447   0.0002748
   36  -0.0008698  -0.0000121   0.0002921  -0.0000002   0.0002611  -0.0012572
   37  -0.0001821   0.0000254   0.0000465   0.0003790  -0.0001728  -0.0001703
   38   0.0002178   0.0001105   0.0000843  -0.0003623   0.0000994   0.0000578
   39   0.0002101   0.0000357   0.0000591  -0.0003459   0.0000462   0.0000840
   40   0.0000622   0.0000205   0.0000009  -0.0000172   0.0001321   0.0001271
   41  -0.0000615  -0.0000659  -0.0000639   0.0000676   0.0001324  -0.0000086
   42  -0.0000978  -0.0000535  -0.0000453   0.0000618  -0.0000162   0.0001405
   43  -0.0000261   0.0000233   0.0000066   0.0000810   0.0000114   0.0000104
   44  -0.0000878  -0.0000084   0.0000055   0.0000283  -0.0000246  -0.0000450
   45   0.0000236  -0.0000045  -0.0000419   0.0000279  -0.0000395  -0.0000128
   46  -0.0000237   0.0000005  -0.0000001   0.0000491  -0.0000164  -0.0000158
   47  -0.0000024  -0.0000013  -0.0000008   0.0000150   0.0000063  -0.0000105
   48  -0.0000017  -0.0000001   0.0000057   0.0000160  -0.0000112   0.0000064
   49  -0.0000412  -0.0000153   0.0000171   0.0001163  -0.0000000  -0.0000017
   50   0.0000138   0.0000087   0.0000077   0.0000002  -0.0000078   0.0000141
   51  -0.0000148   0.0000073   0.0000072   0.0000021   0.0000154  -0.0000095
   52  -0.0000006  -0.0000002   0.0000003   0.0000439   0.0000004  -0.0000003
   53   0.0000057  -0.0000015  -0.0000031   0.0000000   0.0000071  -0.0000067
   54  -0.0000062  -0.0000030  -0.0000010  -0.0000000  -0.0000067   0.0000078
   55  -0.0000269  -0.0000083  -0.0000227   0.0000815  -0.0000101  -0.0000110
   56  -0.0000183  -0.0000415  -0.0000023  -0.0000297  -0.0000223  -0.0000366
   57   0.0000902   0.0000086  -0.0000084  -0.0000278  -0.0000445  -0.0000191
   58  -0.0000238  -0.0000000  -0.0000006   0.0000497   0.0000169   0.0000146
   59   0.0000016   0.0000054  -0.0000005  -0.0000165   0.0000053  -0.0000106
   60   0.0000020  -0.0000013  -0.0000013  -0.0000138  -0.0000101   0.0000075
   61  -0.0001819  -0.0000499  -0.0000245   0.0003748   0.0001723   0.0001567
   62  -0.0002235   0.0000681   0.0000410   0.0003728   0.0000941   0.0000416
   63  -0.0002029   0.0000845   0.0001006   0.0003494   0.0000523   0.0000914
   64   0.0000601  -0.0000013  -0.0000193  -0.0000163  -0.0001257  -0.0001223
   65   0.0001009  -0.0000534  -0.0000551  -0.0000725   0.0001267  -0.0000068
   66   0.0000555  -0.0000634  -0.0000583  -0.0000661  -0.0000182   0.0001331
           19          20          21          22          23          24
    1  -0.0022942  -0.0000107   0.0000115  -0.0230025  -0.0172427   0.0183799
    2   0.0000008   0.0005497  -0.0015341  -0.0486939   0.0180174  -0.0123328
    3   0.0000337  -0.0015351   0.0007425   0.0519326  -0.0123524   0.0196521
    4   0.0037840   0.0012190  -0.0013158  -0.0533113   0.0213163  -0.0226487
    5  -0.0017985   0.0009036   0.0039711   0.0209288  -0.0083670   0.0074250
    6   0.0019091   0.0039597   0.0003938  -0.0222103   0.0073878  -0.0092834
    7  -0.0014523  -0.0006345   0.0006849   0.0009948  -0.0015931   0.0017026
    8  -0.0006931  -0.0001837   0.0002048  -0.0010077  -0.0014546   0.0005369
    9   0.0007349   0.0002022  -0.0002132   0.0010316   0.0005461  -0.0015317
   10  -0.0381176  -0.0186650   0.0199938   0.0598151  -0.0147989   0.0157299
   11  -0.0013120   0.0037998   0.0007222   0.0153018  -0.0207511   0.0303297
   12   0.0014907   0.0007544   0.0036584  -0.0163649   0.0303320  -0.0246027
   13   0.0009029  -0.0004764   0.0004926  -0.0014834  -0.0021700   0.0023297
   14   0.0003601  -0.0007928  -0.0018888  -0.0024465   0.0016749   0.0039597
   15  -0.0003984  -0.0018984  -0.0005568   0.0026398   0.0039577   0.0011655
   16  -0.1551548  -0.0001539   0.0004673  -0.1516053   0.0798172  -0.0850943
   17  -0.0001459  -0.0307399   0.0085350   0.0353726  -0.1678006   0.1145609
   18   0.0004604   0.0085577  -0.0318529  -0.0376719   0.1144136  -0.1816065
   19   0.2277959   0.0002289  -0.0007378  -0.0383945   0.0012044  -0.0011915
   20   0.0002289   0.0227904  -0.0126343   0.0185878   0.0038591   0.0006400
   21  -0.0007378  -0.0126343   0.0244275  -0.0196832   0.0006600   0.0038196
   22  -0.0383945   0.0185878  -0.0196832   0.6760404   0.0298475  -0.0325738
   23   0.0012044   0.0038591   0.0006600   0.0298475   0.4099439  -0.3083002
   24  -0.0011915   0.0006400   0.0038196  -0.0325738  -0.3083002   0.4486885
   25   0.0009014   0.0004682  -0.0005047  -0.1247888  -0.0861113   0.0919357
   26  -0.0003688  -0.0007897  -0.0018882  -0.0861404  -0.1467596   0.1215262
   27   0.0003927  -0.0019063  -0.0005458   0.0920125   0.1216357  -0.1627807
   28   0.0037804  -0.0011987   0.0012606  -0.3238657  -0.0352955   0.0380595
   29   0.0018434   0.0008961   0.0039545   0.0095161  -0.0838795   0.0259203
   30  -0.0019513   0.0039610   0.0004038  -0.0098642   0.0259934  -0.0871007
   31  -0.0014671   0.0006353  -0.0006722  -0.0213382   0.0265034  -0.0281661
   32   0.0006886  -0.0001815   0.0001966   0.0098075  -0.0054960   0.0108441
   33  -0.0007327   0.0001976  -0.0002027  -0.0103620   0.0108185  -0.0067913
   34   0.0011621   0.0000034  -0.0000027   0.0016609  -0.0012353   0.0012688
   35  -0.0000021  -0.0000939  -0.0002805  -0.0013743   0.0009662   0.0050275
   36  -0.0000064  -0.0002809  -0.0000599   0.0014467   0.0050532   0.0003058
   37  -0.0004679  -0.0000074  -0.0000047  -0.0006982   0.0004731   0.0007764
   38   0.0004842  -0.0000096  -0.0000187   0.0004720   0.0002656  -0.0006296
   39   0.0004554  -0.0000180  -0.0000095   0.0004558   0.0002568  -0.0005592
   40  -0.0000659  -0.0000126  -0.0000116   0.0003875   0.0002063  -0.0001043
   41  -0.0001892   0.0000086   0.0000065   0.0001090  -0.0002024   0.0002826
   42  -0.0001767   0.0000059   0.0000077  -0.0001525  -0.0001097   0.0000818
   43  -0.0000827  -0.0000058  -0.0000047   0.0000104   0.0000155   0.0000234
   44  -0.0001593   0.0000002  -0.0000014  -0.0000438   0.0002740  -0.0000137
   45  -0.0001502  -0.0000015   0.0000020  -0.0000747  -0.0000032   0.0002769
   46  -0.0000783  -0.0000015  -0.0000010  -0.0000513   0.0000297   0.0000801
   47  -0.0000005  -0.0000032   0.0000039   0.0000020  -0.0000393   0.0000005
   48  -0.0000025   0.0000040  -0.0000036  -0.0000252   0.0000055  -0.0000022
   49  -0.0000291   0.0000001   0.0000005  -0.0000324  -0.0001547   0.0001638
   50  -0.0000008  -0.0000071   0.0000001   0.0000103  -0.0000112   0.0000201
   51   0.0000013  -0.0000002  -0.0000074  -0.0000115   0.0000243  -0.0000106
   52  -0.0000356  -0.0000001   0.0000002  -0.0000034   0.0000035  -0.0000038
   53   0.0000000  -0.0000018  -0.0000001  -0.0000021  -0.0000188   0.0000212
   54  -0.0000003  -0.0000000  -0.0000018   0.0000023   0.0000211  -0.0000221
   55  -0.0000859   0.0000048   0.0000055   0.0000100  -0.0000300  -0.0000152
   56   0.0001586   0.0000019  -0.0000027   0.0000719   0.0002784   0.0000013
   57   0.0001453  -0.0000011   0.0000014   0.0000383  -0.0000190   0.0002677
   58  -0.0000780   0.0000012   0.0000017  -0.0000505  -0.0000823  -0.0000232
   59   0.0000020  -0.0000030   0.0000040   0.0000240  -0.0000032   0.0000020
   60  -0.0000001   0.0000038  -0.0000037  -0.0000036  -0.0000017  -0.0000392
   61  -0.0004536   0.0000063   0.0000085  -0.0006829  -0.0007940  -0.0004189
   62  -0.0004886  -0.0000132  -0.0000153  -0.0004751  -0.0005951   0.0003156
   63  -0.0004520  -0.0000173  -0.0000062  -0.0004450  -0.0005929   0.0002882
   64  -0.0000690   0.0000119   0.0000115   0.0003883   0.0000922  -0.0002101
   65   0.0001878   0.0000099   0.0000051   0.0001322   0.0000987  -0.0001360
   66   0.0001762   0.0000068   0.0000073  -0.0001188   0.0002707  -0.0002133
           25          26          27          28          29          30
    1  -0.0046343   0.0006803  -0.0007098  -0.1698671  -0.0804566   0.0859309
    2   0.0009534   0.0033159   0.0020742  -0.0384454  -0.1404408   0.0856597
    3  -0.0010159   0.0020800   0.0030625   0.0408250   0.0855126  -0.1505580
    4  -0.0008615   0.0006312  -0.0006495   0.0682946   0.0220855  -0.0236560
    5   0.0005988  -0.0004141  -0.0005751  -0.0215506  -0.0280353   0.0356780
    6  -0.0006418  -0.0005762  -0.0003312   0.0229078   0.0355872  -0.0325191
    7   0.0001421  -0.0000541   0.0000552  -0.0020632   0.0007527  -0.0008032
    8  -0.0000145  -0.0001230  -0.0001782   0.0036672   0.0028062   0.0014621
    9   0.0000146  -0.0001754  -0.0000982  -0.0038827   0.0014751   0.0025849
   10  -0.0015322   0.0024581  -0.0026374  -0.0528826  -0.0210123   0.0224655
   11   0.0021918   0.0016808   0.0039311  -0.0214580  -0.0085417   0.0076202
   12  -0.0023187   0.0039370   0.0012003   0.0228748   0.0076360  -0.0095516
   13   0.0006388  -0.0004774   0.0005075  -0.0008492  -0.0006063   0.0006460
   14   0.0004818  -0.0001302   0.0005131  -0.0006251  -0.0004159  -0.0005727
   15  -0.0005149   0.0005156  -0.0001949   0.0006664  -0.0005698  -0.0003388
   16   0.0102654  -0.0100501   0.0106437  -0.0326100   0.0179436  -0.0190462
   17   0.0104228  -0.0070860   0.0102295   0.0615199   0.0182552  -0.0140664
   18  -0.0111626   0.0103435  -0.0083620  -0.0654167  -0.0140069   0.0201228
   19   0.0009014  -0.0003688   0.0003927   0.0037804   0.0018434  -0.0019513
   20   0.0004682  -0.0007897  -0.0019063  -0.0011987   0.0008961   0.0039610
   21  -0.0005047  -0.0018882  -0.0005458   0.0012606   0.0039545   0.0004038
   22  -0.1247888  -0.0861404   0.0920125  -0.3238657   0.0095161  -0.0098642
   23  -0.0861113  -0.1467596   0.1216357  -0.0352955  -0.0838795   0.0259934
   24   0.0919357   0.1215262  -0.1627807   0.0380595   0.0259203  -0.0871007
   25   0.1309450   0.0904961  -0.0965878  -0.0113878  -0.0183708   0.0196185
   26   0.0904961   0.1481756  -0.1337981   0.0018950   0.0027344  -0.0001871
   27  -0.0965878  -0.1337981   0.1657103  -0.0020445  -0.0001619   0.0027252
   28  -0.0113878   0.0018950  -0.0020445   0.6133209   0.0371645  -0.0401667
   29  -0.0183708   0.0027344  -0.0001619   0.0371645   0.3079150  -0.1965392
   30   0.0196185  -0.0001871   0.0027252  -0.0401667  -0.1965392   0.3319852
   31   0.0008259   0.0008272  -0.0008812  -0.0671251   0.0332822  -0.0351896
   32  -0.0003473  -0.0009104  -0.0017650   0.0326969  -0.0723554   0.0520527
   33   0.0003634  -0.0017720  -0.0006802  -0.0345890   0.0521032  -0.0790014
   34  -0.0001339   0.0000982  -0.0001004  -0.0222658  -0.0079207   0.0082601
   35  -0.0008208   0.0002848  -0.0000097  -0.0184619   0.0039281  -0.0005736
   36   0.0008763  -0.0000144   0.0002771   0.0196383  -0.0005592   0.0041172
   37  -0.0001826   0.0000463   0.0000223  -0.0008833   0.0021255  -0.0025209
   38   0.0002228   0.0000699   0.0000380   0.0022057  -0.0007369   0.0009748
   39   0.0002010   0.0000848   0.0000993   0.0022523  -0.0009729  -0.0010186
   40   0.0000613   0.0000030   0.0000205   0.0004489  -0.0009401  -0.0008998
   41  -0.0001011  -0.0000544  -0.0000544  -0.0012338  -0.0004792  -0.0010038
   42  -0.0000549  -0.0000646  -0.0000582  -0.0002929   0.0003474  -0.0006036
   43  -0.0000254   0.0000085   0.0000236  -0.0005683   0.0002852  -0.0003204
   44   0.0000190  -0.0000425  -0.0000027   0.0004436   0.0003288  -0.0003149
   45  -0.0000897   0.0000085  -0.0000076  -0.0008134   0.0006207  -0.0006541
   46  -0.0000236  -0.0000000   0.0000008  -0.0001750   0.0002246  -0.0002342
   47  -0.0000017   0.0000055  -0.0000006   0.0000366   0.0000725  -0.0001045
   48  -0.0000024  -0.0000012  -0.0000011  -0.0000438  -0.0000149   0.0000983
   49  -0.0000424   0.0000157  -0.0000166  -0.0001678   0.0002241  -0.0002370
   50  -0.0000135   0.0000087   0.0000072  -0.0000697   0.0000771  -0.0000147
   51   0.0000148   0.0000081   0.0000075   0.0000815  -0.0000270   0.0000734
   52  -0.0000007   0.0000003  -0.0000002   0.0000061   0.0000433  -0.0000459
   53  -0.0000059  -0.0000014  -0.0000029  -0.0000758   0.0000209  -0.0000354
   54   0.0000064  -0.0000030  -0.0000012   0.0000827  -0.0000343   0.0000274
   55  -0.0000266  -0.0000240  -0.0000053  -0.0005864   0.0003075  -0.0003319
   56   0.0000877  -0.0000079   0.0000061   0.0007832  -0.0006354   0.0006762
   57  -0.0000256  -0.0000051  -0.0000423  -0.0005082  -0.0002450   0.0002991
   58  -0.0000237  -0.0000006   0.0000002  -0.0001770   0.0002185  -0.0002408
   59   0.0000023  -0.0000013  -0.0000010   0.0000410   0.0000934  -0.0000161
   60   0.0000014  -0.0000003   0.0000057  -0.0000425  -0.0001081   0.0000773
   61  -0.0001769  -0.0000256  -0.0000462  -0.0008383   0.0023533  -0.0022523
   62  -0.0002185   0.0001100   0.0000843  -0.0024610  -0.0010051  -0.0010084
   63  -0.0002113   0.0000363   0.0000625  -0.0020561   0.0010683  -0.0007844
   64   0.0000605  -0.0000189  -0.0000002   0.0004595   0.0009367   0.0008389
   65   0.0000607  -0.0000652  -0.0000631   0.0004200  -0.0006033   0.0003603
   66   0.0000981  -0.0000545  -0.0000469   0.0012080  -0.0009866  -0.0003834
           31          32          33          34          35          36
    1   0.0047454   0.0136520  -0.0145103  -0.2189659  -0.0005070  -0.0004127
    2  -0.0014305  -0.0159024   0.0211654  -0.0005428  -0.0770019   0.0001033
    3   0.0015328   0.0211838  -0.0185762  -0.0001252   0.0000915  -0.0768105
    4  -0.0020167  -0.0036559   0.0039189  -0.0221804   0.0182748  -0.0194996
    5  -0.0007583   0.0027423   0.0014956   0.0076530   0.0040652  -0.0006962
    6   0.0008270   0.0014847   0.0025950  -0.0081772  -0.0006597   0.0040588
    7   0.0003977   0.0000645  -0.0000688  -0.0017444   0.0018437  -0.0020001
    8  -0.0000511  -0.0009908   0.0011190  -0.0019594  -0.0018241  -0.0005298
    9   0.0000553   0.0011231  -0.0011285   0.0020457  -0.0005268  -0.0018158
   10   0.0009646   0.0009791  -0.0010711   0.0016525   0.0013915  -0.0014607
   11   0.0016060  -0.0014501   0.0005226   0.0012042   0.0009661   0.0050310
   12  -0.0017128   0.0005334  -0.0015102  -0.0013142   0.0050511   0.0003456
   13   0.0001413   0.0000137  -0.0000155  -0.0001313   0.0008226  -0.0008698
   14   0.0000532  -0.0001213  -0.0001760  -0.0000972   0.0002843  -0.0000121
   15  -0.0000574  -0.0001761  -0.0000988   0.0001030  -0.0000170   0.0002921
   16  -0.0019101  -0.0005299   0.0005711  -0.0007435   0.0000052  -0.0000002
   17  -0.0034423   0.0040648   0.0005560   0.0000044  -0.0012447   0.0002611
   18   0.0036716   0.0005332   0.0039711   0.0000023   0.0002748  -0.0012572
   19  -0.0014671   0.0006886  -0.0007327   0.0011621  -0.0000021  -0.0000064
   20   0.0006353  -0.0001815   0.0001976   0.0000034  -0.0000939  -0.0002809
   21  -0.0006722   0.0001966  -0.0002027  -0.0000027  -0.0002805  -0.0000599
   22  -0.0213382   0.0098075  -0.0103620   0.0016609  -0.0013743   0.0014467
   23   0.0265034  -0.0054960   0.0108185  -0.0012353   0.0009662   0.0050532
   24  -0.0281661   0.0108441  -0.0067913   0.0012688   0.0050275   0.0003058
   25   0.0008259  -0.0003473   0.0003634  -0.0001339  -0.0008208   0.0008763
   26   0.0008272  -0.0009104  -0.0017720   0.0000982   0.0002848  -0.0000144
   27  -0.0008812  -0.0017650  -0.0006802  -0.0001004  -0.0000097   0.0002771
   28  -0.0671251   0.0326969  -0.0345890  -0.0222658  -0.0184619   0.0196383
   29   0.0332822  -0.0723554   0.0521032  -0.0079207   0.0039281  -0.0005592
   30  -0.0351896   0.0520527  -0.0790014   0.0082601  -0.0005736   0.0041172
   31   0.0870815  -0.0537504   0.0567821  -0.0017831  -0.0019130   0.0020403
   32  -0.0537504   0.0927938  -0.0861759   0.0019572  -0.0018782  -0.0004185
   33   0.0567821  -0.0861759   0.1037061  -0.0020254  -0.0004623  -0.0018808
   34  -0.0017831   0.0019572  -0.0020254   0.6499031  -0.0008912   0.0001318
   35  -0.0019130  -0.0018782  -0.0004623  -0.0008912   0.4049852   0.2177268
   36   0.0020403  -0.0004185  -0.0018808   0.0001318   0.2177268   0.3749557
   37   0.0004501  -0.0012200   0.0004104  -0.1687870  -0.0403993  -0.0379801
   38  -0.0008164  -0.0003839  -0.0003507  -0.0858043  -0.1515616  -0.0861021
   39   0.0009605   0.0009814  -0.0005280  -0.0802807  -0.0858146  -0.1405552
   40  -0.0000777   0.0000780  -0.0001367   0.0044614  -0.0015381  -0.0013592
   41   0.0000780   0.0002923  -0.0000082   0.0148199  -0.0186956  -0.0208435
   42   0.0001490  -0.0000122   0.0004127   0.0138464  -0.0210185  -0.0157460
   43   0.0004001   0.0001619   0.0000863  -0.0224939  -0.0531851  -0.0497449
   44   0.0001994  -0.0002367   0.0001420  -0.0189114   0.0191456   0.0118432
   45   0.0000958  -0.0002688   0.0001108  -0.0178511   0.0114962   0.0170922
   46   0.0000613  -0.0001041   0.0000633  -0.0048960   0.0009474   0.0008256
   47   0.0000009  -0.0000465   0.0000693   0.0005649   0.0031571  -0.0020210
   48  -0.0000193   0.0000454  -0.0000595   0.0004643  -0.0020272   0.0034383
   49  -0.0001337  -0.0001490   0.0001548  -0.0002167   0.0002740   0.0002012
   50   0.0001072   0.0001545  -0.0000246   0.0002398  -0.0365349  -0.0320741
   51  -0.0001348  -0.0000350   0.0001695   0.0002410  -0.0320621  -0.0318585
   52  -0.0000017  -0.0000139   0.0000146   0.0005319   0.0000018   0.0000160
   53  -0.0000056  -0.0000125   0.0000259  -0.0000036  -0.0011160  -0.0001380
   54   0.0000053   0.0000258  -0.0000161   0.0000200  -0.0001367  -0.0010926
   55   0.0004239  -0.0000861  -0.0001579  -0.0237133   0.0529929   0.0491443
   56  -0.0001061   0.0001069  -0.0002980   0.0187383   0.0193910   0.0121265
   57  -0.0001786   0.0001308  -0.0002332   0.0172444   0.0123779   0.0180149
   58   0.0000617  -0.0000596   0.0001081  -0.0048859  -0.0009405  -0.0009362
   59   0.0000211  -0.0000533   0.0000442  -0.0005481   0.0031394  -0.0020280
   60  -0.0000030   0.0000713  -0.0000522  -0.0005880  -0.0020416   0.0034167
   61   0.0003876  -0.0003417   0.0012736  -0.1711149   0.0415948   0.0382086
   62  -0.0008845  -0.0005533   0.0009937   0.0871208  -0.1515899  -0.0853585
   63   0.0009623  -0.0003589  -0.0004653   0.0803398  -0.0854441  -0.1393912
   64  -0.0000880   0.0001580  -0.0000768   0.0046874   0.0018806   0.0017451
   65  -0.0001553   0.0004179   0.0000147  -0.0144848  -0.0187708  -0.0210691
   66  -0.0000673   0.0000039   0.0002592  -0.0135021  -0.0209711  -0.0158467
           37          38          39          40          41          42
    1  -0.0223393  -0.0082124  -0.0076109  -0.0017907   0.0020066   0.0018847
    2  -0.0196257   0.0042277   0.0005123  -0.0020602  -0.0018581   0.0004157
    3  -0.0183652   0.0005582   0.0040895  -0.0018693   0.0004370  -0.0018670
    4  -0.0008559   0.0024413   0.0020367   0.0004813  -0.0004150  -0.0012029
    5  -0.0023946  -0.0010004   0.0010431  -0.0009519  -0.0006329  -0.0010253
    6   0.0022699  -0.0010125  -0.0007660  -0.0008568   0.0003444  -0.0004144
    7   0.0003961   0.0008536  -0.0009320  -0.0000875   0.0001506   0.0000646
    8   0.0003538  -0.0005292  -0.0003749  -0.0001616   0.0004181   0.0000065
    9  -0.0012696   0.0009609  -0.0004467   0.0000815   0.0000133   0.0002640
   10  -0.0007058   0.0004849   0.0004495   0.0004009  -0.0001337   0.0001265
   11   0.0008077  -0.0005993  -0.0005699  -0.0000943   0.0001036   0.0002707
   12   0.0004393   0.0003010   0.0002950   0.0002064  -0.0001342  -0.0002168
   13  -0.0001821   0.0002178   0.0002101   0.0000622  -0.0000615  -0.0000978
   14   0.0000254   0.0001105   0.0000357   0.0000205  -0.0000659  -0.0000535
   15   0.0000465   0.0000843   0.0000591   0.0000009  -0.0000639  -0.0000453
   16   0.0003790  -0.0003623  -0.0003459  -0.0000172   0.0000676   0.0000618
   17  -0.0001728   0.0000994   0.0000462   0.0001321   0.0001324  -0.0000162
   18  -0.0001703   0.0000578   0.0000840   0.0001271  -0.0000086   0.0001405
   19  -0.0004679   0.0004842   0.0004554  -0.0000659  -0.0001892  -0.0001767
   20  -0.0000074  -0.0000096  -0.0000180  -0.0000126   0.0000086   0.0000059
   21  -0.0000047  -0.0000187  -0.0000095  -0.0000116   0.0000065   0.0000077
   22  -0.0006982   0.0004720   0.0004558   0.0003875   0.0001090  -0.0001525
   23   0.0004731   0.0002656   0.0002568   0.0002063  -0.0002024  -0.0001097
   24   0.0007764  -0.0006296  -0.0005592  -0.0001043   0.0002826   0.0000818
   25  -0.0001826   0.0002228   0.0002010   0.0000613  -0.0001011  -0.0000549
   26   0.0000463   0.0000699   0.0000848   0.0000030  -0.0000544  -0.0000646
   27   0.0000223   0.0000380   0.0000993   0.0000205  -0.0000544  -0.0000582
   28  -0.0008833   0.0022057   0.0022523   0.0004489  -0.0012338  -0.0002929
   29   0.0021255  -0.0007369  -0.0009729  -0.0009401  -0.0004792   0.0003474
   30  -0.0025209   0.0009748  -0.0010186  -0.0008998  -0.0010038  -0.0006036
   31   0.0004501  -0.0008164   0.0009605  -0.0000777   0.0000780   0.0001490
   32  -0.0012200  -0.0003839   0.0009814   0.0000780   0.0002923  -0.0000122
   33   0.0004104  -0.0003507  -0.0005280  -0.0001367  -0.0000082   0.0004127
   34  -0.1687870  -0.0858043  -0.0802807   0.0044614   0.0148199   0.0138464
   35  -0.0403993  -0.1515616  -0.0858146  -0.0015381  -0.0186956  -0.0210185
   36  -0.0379801  -0.0861021  -0.1405552  -0.0013592  -0.0208435  -0.0157460
   37   0.6123905   0.0392072   0.0388846  -0.0668341   0.0341630   0.0319233
   38   0.0392072   0.3332638   0.1956336   0.0346076  -0.0782782  -0.0508187
   39   0.0388846   0.1956336   0.3062276   0.0322161  -0.0509080  -0.0702784
   40  -0.0668341   0.0346076   0.0322161   0.0867218  -0.0567976  -0.0528647
   41   0.0341630  -0.0782782  -0.0509080  -0.0567976   0.1033750   0.0848640
   42   0.0319233  -0.0508187  -0.0702784  -0.0528647   0.0848640   0.0903603
   43  -0.3217784   0.0114703   0.0090390  -0.0204604   0.0098910   0.0090222
   44  -0.0366617  -0.0881933  -0.0249282   0.0288765  -0.0073048  -0.0108767
   45  -0.0358635  -0.0245593  -0.0851716   0.0267912  -0.0110044  -0.0055492
   46  -0.0119195  -0.0204703  -0.0191683   0.0009101  -0.0003654  -0.0003223
   47   0.0022998   0.0020780  -0.0003478   0.0007709  -0.0005051   0.0018233
   48   0.0020607  -0.0005189   0.0020139   0.0007411   0.0018232  -0.0007557
   49  -0.0293542   0.0199482   0.0183633  -0.0037640   0.0008365   0.0007272
   50   0.0622909   0.0194545   0.0128991  -0.0041122   0.0043776  -0.0002342
   51   0.0577883   0.0125835   0.0183094  -0.0038742  -0.0001839   0.0043636
   52   0.0009090   0.0017456   0.0015726  -0.0005862   0.0001690   0.0001536
   53   0.0015310   0.0014389  -0.0050845   0.0010065  -0.0004150  -0.0004232
   54   0.0013908  -0.0050768   0.0022028   0.0009241  -0.0004217  -0.0003482
   55  -0.0555168  -0.0222621  -0.0211237   0.0013315   0.0005910   0.0006009
   56  -0.0229530  -0.0098721  -0.0062105   0.0016798  -0.0015519  -0.0005881
   57  -0.0217718  -0.0061712  -0.0092978   0.0015800  -0.0006111  -0.0014483
   58  -0.0009427  -0.0007653  -0.0007110   0.0001769   0.0000095   0.0000153
   59  -0.0007051  -0.0002319   0.0004395   0.0000967  -0.0002382   0.0002700
   60  -0.0006770   0.0004419  -0.0003136   0.0000969   0.0002681  -0.0002776
   61   0.0691944   0.0235129   0.0223595  -0.0021973  -0.0036281  -0.0034438
   62  -0.0228475  -0.0324028  -0.0351363  -0.0007983   0.0027263  -0.0015927
   63  -0.0207311  -0.0348031  -0.0274188  -0.0008006  -0.0016181   0.0029640
   64  -0.0022710   0.0008203   0.0007158   0.0004372   0.0000343   0.0000330
   65   0.0036632   0.0027912  -0.0015677  -0.0000114  -0.0011523  -0.0011700
   66   0.0033417  -0.0015733   0.0029833  -0.0000086  -0.0011752  -0.0009857
           43          44          45          46          47          48
    1   0.0014759  -0.0014200  -0.0012950  -0.0001735   0.0001332   0.0001174
    2  -0.0015164   0.0003483  -0.0052142  -0.0009171   0.0002476  -0.0000100
    3  -0.0014535  -0.0052337   0.0010595  -0.0008608   0.0000005   0.0002356
    4  -0.0005781  -0.0007746   0.0004821  -0.0001742  -0.0000411   0.0000404
    5  -0.0002948  -0.0006305  -0.0002606  -0.0002176   0.0000926  -0.0001099
    6   0.0003170   0.0006851   0.0003031   0.0002383  -0.0000180   0.0000833
    7   0.0004032   0.0001063   0.0001885   0.0000605  -0.0000195   0.0000025
    8   0.0000836   0.0001016   0.0001341   0.0000577  -0.0000525   0.0000707
    9   0.0001538  -0.0002960  -0.0002254  -0.0001070   0.0000452  -0.0000547
   10   0.0000120  -0.0000769  -0.0000381  -0.0000516  -0.0000242   0.0000015
   11   0.0000241   0.0002810  -0.0000181   0.0000820  -0.0000030  -0.0000010
   12   0.0000112   0.0000076   0.0002653   0.0000258   0.0000020  -0.0000382
   13  -0.0000261  -0.0000878   0.0000236  -0.0000237  -0.0000024  -0.0000017
   14   0.0000233  -0.0000084  -0.0000045   0.0000005  -0.0000013  -0.0000001
   15   0.0000066   0.0000055  -0.0000419  -0.0000001  -0.0000008   0.0000057
   16   0.0000810   0.0000283   0.0000279   0.0000491   0.0000150   0.0000160
   17   0.0000114  -0.0000246  -0.0000395  -0.0000164   0.0000063  -0.0000112
   18   0.0000104  -0.0000450  -0.0000128  -0.0000158  -0.0000105   0.0000064
   19  -0.0000827  -0.0001593  -0.0001502  -0.0000783  -0.0000005  -0.0000025
   20  -0.0000058   0.0000002  -0.0000015  -0.0000015  -0.0000032   0.0000040
   21  -0.0000047  -0.0000014   0.0000020  -0.0000010   0.0000039  -0.0000036
   22   0.0000104  -0.0000438  -0.0000747  -0.0000513   0.0000020  -0.0000252
   23   0.0000155   0.0002740  -0.0000032   0.0000297  -0.0000393   0.0000055
   24   0.0000234  -0.0000137   0.0002769   0.0000801   0.0000005  -0.0000022
   25  -0.0000254   0.0000190  -0.0000897  -0.0000236  -0.0000017  -0.0000024
   26   0.0000085  -0.0000425   0.0000085  -0.0000000   0.0000055  -0.0000012
   27   0.0000236  -0.0000027  -0.0000076   0.0000008  -0.0000006  -0.0000011
   28  -0.0005683   0.0004436  -0.0008134  -0.0001750   0.0000366  -0.0000438
   29   0.0002852   0.0003288   0.0006207   0.0002246   0.0000725  -0.0000149
   30  -0.0003204  -0.0003149  -0.0006541  -0.0002342  -0.0001045   0.0000983
   31   0.0004001   0.0001994   0.0000958   0.0000613   0.0000009  -0.0000193
   32   0.0001619  -0.0002367  -0.0002688  -0.0001041  -0.0000465   0.0000454
   33   0.0000863   0.0001420   0.0001108   0.0000633   0.0000693  -0.0000595
   34  -0.0224939  -0.0189114  -0.0178511  -0.0048960   0.0005649   0.0004643
   35  -0.0531851   0.0191456   0.0114962   0.0009474   0.0031571  -0.0020272
   36  -0.0497449   0.0118432   0.0170922   0.0008256  -0.0020210   0.0034383
   37  -0.3217784  -0.0366617  -0.0358635  -0.0119195   0.0022998   0.0020607
   38   0.0114703  -0.0881933  -0.0245593  -0.0204703   0.0020780  -0.0005189
   39   0.0090390  -0.0249282  -0.0851716  -0.0191683  -0.0003478   0.0020139
   40  -0.0204604   0.0288765   0.0267912   0.0009101   0.0007709   0.0007411
   41   0.0098910  -0.0073048  -0.0110044  -0.0003654  -0.0005051   0.0018232
   42   0.0090222  -0.0108767  -0.0055492  -0.0003223   0.0018233  -0.0007557
   43   0.6708426   0.0238007   0.0263362  -0.1237166  -0.0899090  -0.0844311
   44   0.0238007   0.4543992   0.3051921  -0.0877959  -0.1633668  -0.1204075
   45   0.0263362   0.3051921   0.4114186  -0.0824385  -0.1205104  -0.1473363
   46  -0.1237166  -0.0877959  -0.0824385   0.1287404   0.0939073   0.0882630
   47  -0.0899090  -0.1633668  -0.1205104   0.0939073   0.1666908   0.1333199
   48  -0.0844311  -0.1204075  -0.1473363   0.0882630   0.1333199   0.1489081
   49  -0.1804184   0.0916512   0.0840330   0.0121089  -0.0105703  -0.0098026
   50   0.0421593  -0.1822477  -0.1127275   0.0113205  -0.0078482  -0.0103365
   51   0.0379918  -0.1124936  -0.1653072   0.0105851  -0.0104221  -0.0063800
   52  -0.0111965  -0.0016741  -0.0016922   0.0007414   0.0000577   0.0001090
   53   0.0207996   0.0038382   0.0002395  -0.0003976  -0.0014311   0.0025405
   54   0.0192396   0.0000215   0.0039812  -0.0003301   0.0025623  -0.0017966
   55   0.0639224  -0.0164638  -0.0149113  -0.0010327   0.0027014   0.0024520
   56   0.0171112  -0.0270878  -0.0320291   0.0024352   0.0017490  -0.0046112
   57   0.0163619  -0.0322207  -0.0224698   0.0021977  -0.0046109   0.0024629
   58  -0.0009497  -0.0023524  -0.0022590   0.0004329  -0.0005325  -0.0004941
   59  -0.0026336   0.0017517  -0.0046568   0.0005410  -0.0003264  -0.0004851
   60  -0.0024988  -0.0046659   0.0023754   0.0005066  -0.0004951  -0.0002567
   61  -0.0562239   0.0229654   0.0210346  -0.0009674   0.0007125   0.0006437
   62   0.0223157  -0.0097702  -0.0057780   0.0007542  -0.0002348   0.0004544
   63   0.0203513  -0.0057625  -0.0086241   0.0006993   0.0004454  -0.0002881
   64   0.0013700  -0.0016672  -0.0015370   0.0001788  -0.0001010  -0.0000888
   65  -0.0006169  -0.0015553  -0.0006150  -0.0000144  -0.0002412   0.0002712
   66  -0.0005214  -0.0006340  -0.0014845  -0.0000076   0.0002695  -0.0002797
           49          50          51          52          53          54
    1   0.0007418   0.0000054   0.0000077  -0.0000453   0.0000011  -0.0000020
    2   0.0000024  -0.0011928  -0.0000863  -0.0000035  -0.0002231   0.0003667
    3   0.0000196  -0.0000989  -0.0011926   0.0000023   0.0003671  -0.0002767
    4  -0.0001541   0.0000663  -0.0000764   0.0000079   0.0000752  -0.0000814
    5  -0.0002174   0.0000691  -0.0000162  -0.0000422   0.0000219  -0.0000347
    6   0.0002246  -0.0000179   0.0000834   0.0000454  -0.0000336   0.0000266
    7  -0.0001375  -0.0000990   0.0001231  -0.0000014   0.0000049  -0.0000051
    8   0.0001427   0.0001462  -0.0000310   0.0000131  -0.0000116   0.0000250
    9  -0.0001514  -0.0000227   0.0001580  -0.0000140   0.0000246  -0.0000151
   10  -0.0000360  -0.0000112   0.0000122  -0.0000034   0.0000021  -0.0000026
   11   0.0001498  -0.0000117   0.0000211  -0.0000042  -0.0000190   0.0000208
   12  -0.0001587   0.0000226  -0.0000172   0.0000042   0.0000200  -0.0000213
   13  -0.0000412   0.0000138  -0.0000148  -0.0000006   0.0000057  -0.0000062
   14  -0.0000153   0.0000087   0.0000073  -0.0000002  -0.0000015  -0.0000030
   15   0.0000171   0.0000077   0.0000072   0.0000003  -0.0000031  -0.0000010
   16   0.0001163   0.0000002   0.0000021   0.0000439   0.0000000  -0.0000000
   17  -0.0000000  -0.0000078   0.0000154   0.0000004   0.0000071  -0.0000067
   18  -0.0000017   0.0000141  -0.0000095  -0.0000003  -0.0000067   0.0000078
   19  -0.0000291  -0.0000008   0.0000013  -0.0000356   0.0000000  -0.0000003
   20   0.0000001  -0.0000071  -0.0000002  -0.0000001  -0.0000018  -0.0000000
   21   0.0000005   0.0000001  -0.0000074   0.0000002  -0.0000001  -0.0000018
   22  -0.0000324   0.0000103  -0.0000115  -0.0000034  -0.0000021   0.0000023
   23  -0.0001547  -0.0000112   0.0000243   0.0000035  -0.0000188   0.0000211
   24   0.0001638   0.0000201  -0.0000106  -0.0000038   0.0000212  -0.0000221
   25  -0.0000424  -0.0000135   0.0000148  -0.0000007  -0.0000059   0.0000064
   26   0.0000157   0.0000087   0.0000081   0.0000003  -0.0000014  -0.0000030
   27  -0.0000166   0.0000072   0.0000075  -0.0000002  -0.0000029  -0.0000012
   28  -0.0001678  -0.0000697   0.0000815   0.0000061  -0.0000758   0.0000827
   29   0.0002241   0.0000771  -0.0000270   0.0000433   0.0000209  -0.0000343
   30  -0.0002370  -0.0000147   0.0000734  -0.0000459  -0.0000354   0.0000274
   31  -0.0001337   0.0001072  -0.0001348  -0.0000017  -0.0000056   0.0000053
   32  -0.0001490   0.0001545  -0.0000350  -0.0000139  -0.0000125   0.0000258
   33   0.0001548  -0.0000246   0.0001695   0.0000146   0.0000259  -0.0000161
   34  -0.0002167   0.0002398   0.0002410   0.0005319  -0.0000036   0.0000200
   35   0.0002740  -0.0365349  -0.0320621   0.0000018  -0.0011160  -0.0001367
   36   0.0002012  -0.0320741  -0.0318585   0.0000160  -0.0001380  -0.0010926
   37  -0.0293542   0.0622909   0.0577883   0.0009090   0.0015310   0.0013908
   38   0.0199482   0.0194545   0.0125835   0.0017456   0.0014389  -0.0050768
   39   0.0183633   0.0128991   0.0183094   0.0015726  -0.0050845   0.0022028
   40  -0.0037640  -0.0041122  -0.0038742  -0.0005862   0.0010065   0.0009241
   41   0.0008365   0.0043776  -0.0001839   0.0001690  -0.0004150  -0.0004217
   42   0.0007272  -0.0002342   0.0043636   0.0001536  -0.0004232  -0.0003482
   43  -0.1804184   0.0421593   0.0379918  -0.0111965   0.0207996   0.0192396
   44   0.0916512  -0.1822477  -0.1124936  -0.0016741   0.0038382   0.0000215
   45   0.0840330  -0.1127275  -0.1653072  -0.0016922   0.0002395   0.0039812
   46   0.0121089   0.0113205   0.0105851   0.0007414  -0.0003976  -0.0003301
   47  -0.0105703  -0.0078482  -0.0104221   0.0000577  -0.0014311   0.0025623
   48  -0.0098026  -0.0103365  -0.0063800   0.0001090   0.0025405  -0.0017966
   49   0.7382946  -0.0023346   0.0030517  -0.3387954   0.0002448  -0.0024591
   50  -0.0023346   0.4181466   0.2655491   0.0002136  -0.0484343  -0.0107114
   51   0.0030517   0.2655491   0.3808026  -0.0024704  -0.0107285  -0.0468623
   52  -0.3387954   0.0002136  -0.0024704   0.3582230  -0.0002740   0.0026819
   53   0.0002448  -0.0484343  -0.0107285  -0.0002740   0.0429080   0.0163221
   54  -0.0024591  -0.0107114  -0.0468623   0.0026819   0.0163221   0.0405566
   55  -0.1782670  -0.0402371  -0.0383096  -0.0109198  -0.0207849  -0.0195158
   56  -0.0898151  -0.1820438  -0.1138681   0.0016861   0.0038567   0.0000433
   57  -0.0843601  -0.1134223  -0.1674004   0.0014534  -0.0001047   0.0036702
   58   0.0121109  -0.0111645  -0.0102844   0.0007364   0.0003430   0.0003665
   59   0.0107646  -0.0078791  -0.0102847  -0.0001098  -0.0014385   0.0025597
   60   0.0101327  -0.0105558  -0.0063880  -0.0000678   0.0025422  -0.0018020
   61  -0.0279811  -0.0624811  -0.0584777   0.0009584  -0.0014726  -0.0013859
   62  -0.0201589   0.0194197   0.0122405  -0.0016488   0.0014497  -0.0051107
   63  -0.0190580   0.0118678   0.0170291  -0.0016019  -0.0051101   0.0021493
   64  -0.0038011   0.0040960   0.0037534  -0.0005680  -0.0009918  -0.0009310
   65  -0.0008393   0.0043563  -0.0002104  -0.0001637  -0.0004168  -0.0004293
   66  -0.0008444  -0.0001474   0.0044299  -0.0001571  -0.0004325  -0.0003650
           55          56          57          58          59          60
    1   0.0014475   0.0014354   0.0013619  -0.0001787  -0.0001318  -0.0001254
    2   0.0016000   0.0003363  -0.0052215   0.0009213   0.0002429   0.0000081
    3   0.0014572  -0.0051921   0.0011308   0.0008512  -0.0000042   0.0002596
    4  -0.0005749  -0.0004313   0.0008185  -0.0001765  -0.0000389   0.0000435
    5  -0.0002941   0.0003389   0.0006177  -0.0002262   0.0000710  -0.0000202
    6   0.0003166  -0.0003203  -0.0006526   0.0002332  -0.0001049   0.0001027
    7   0.0003876  -0.0002018  -0.0000914   0.0000599   0.0000009   0.0000186
    8  -0.0001435  -0.0002358  -0.0002686   0.0001039  -0.0000462   0.0000477
    9  -0.0000831   0.0001469   0.0001057  -0.0000623   0.0000681  -0.0000598
   10   0.0000097   0.0000448   0.0000707  -0.0000520  -0.0000010   0.0000234
   11  -0.0000129   0.0002684  -0.0000000  -0.0000294  -0.0000377   0.0000042
   12  -0.0000240  -0.0000168   0.0002842  -0.0000806   0.0000004  -0.0000036
   13  -0.0000269  -0.0000183   0.0000902  -0.0000238   0.0000016   0.0000020
   14  -0.0000083  -0.0000415   0.0000086  -0.0000000   0.0000054  -0.0000013
   15  -0.0000227  -0.0000023  -0.0000084  -0.0000006  -0.0000005  -0.0000013
   16   0.0000815  -0.0000297  -0.0000278   0.0000497  -0.0000165  -0.0000138
   17  -0.0000101  -0.0000223  -0.0000445   0.0000169   0.0000053  -0.0000101
   18  -0.0000110  -0.0000366  -0.0000191   0.0000146  -0.0000106   0.0000075
   19  -0.0000859   0.0001586   0.0001453  -0.0000780   0.0000020  -0.0000001
   20   0.0000048   0.0000019  -0.0000011   0.0000012  -0.0000030   0.0000038
   21   0.0000055  -0.0000027   0.0000014   0.0000017   0.0000040  -0.0000037
   22   0.0000100   0.0000719   0.0000383  -0.0000505   0.0000240  -0.0000036
   23  -0.0000300   0.0002784  -0.0000190  -0.0000823  -0.0000032  -0.0000017
   24  -0.0000152   0.0000013   0.0002677  -0.0000232   0.0000020  -0.0000392
   25  -0.0000266   0.0000877  -0.0000256  -0.0000237   0.0000023   0.0000014
   26  -0.0000240  -0.0000079  -0.0000051  -0.0000006  -0.0000013  -0.0000003
   27  -0.0000053   0.0000061  -0.0000423   0.0000002  -0.0000010   0.0000057
   28  -0.0005864   0.0007832  -0.0005082  -0.0001770   0.0000410  -0.0000425
   29   0.0003075  -0.0006354  -0.0002450   0.0002185   0.0000934  -0.0001081
   30  -0.0003319   0.0006762   0.0002991  -0.0002408  -0.0000161   0.0000773
   31   0.0004239  -0.0001061  -0.0001786   0.0000617   0.0000211  -0.0000030
   32  -0.0000861   0.0001069   0.0001308  -0.0000596  -0.0000533   0.0000713
   33  -0.0001579  -0.0002980  -0.0002332   0.0001081   0.0000442  -0.0000522
   34  -0.0237133   0.0187383   0.0172444  -0.0048859  -0.0005481  -0.0005880
   35   0.0529929   0.0193910   0.0123779  -0.0009405   0.0031394  -0.0020416
   36   0.0491443   0.0121265   0.0180149  -0.0009362  -0.0020280   0.0034167
   37  -0.0555168  -0.0229530  -0.0217718  -0.0009427  -0.0007051  -0.0006770
   38  -0.0222621  -0.0098721  -0.0061712  -0.0007653  -0.0002319   0.0004419
   39  -0.0211237  -0.0062105  -0.0092978  -0.0007110   0.0004395  -0.0003136
   40   0.0013315   0.0016798   0.0015800   0.0001769   0.0000967   0.0000969
   41   0.0005910  -0.0015519  -0.0006111   0.0000095  -0.0002382   0.0002681
   42   0.0006009  -0.0005881  -0.0014483   0.0000153   0.0002700  -0.0002776
   43   0.0639224   0.0171112   0.0163619  -0.0009497  -0.0026336  -0.0024988
   44  -0.0164638  -0.0270878  -0.0322207  -0.0023524   0.0017517  -0.0046659
   45  -0.0149113  -0.0320291  -0.0224698  -0.0022590  -0.0046568   0.0023754
   46  -0.0010327   0.0024352   0.0021977   0.0004329   0.0005410   0.0005066
   47   0.0027014   0.0017490  -0.0046109  -0.0005325  -0.0003264  -0.0004951
   48   0.0024520  -0.0046112   0.0024629  -0.0004941  -0.0004851  -0.0002567
   49  -0.1782670  -0.0898151  -0.0843601   0.0121109   0.0107646   0.0101327
   50  -0.0402371  -0.1820438  -0.1134223  -0.0111645  -0.0078791  -0.0105558
   51  -0.0383096  -0.1138681  -0.1674004  -0.0102844  -0.0102847  -0.0063880
   52  -0.0109198   0.0016861   0.0014534   0.0007364  -0.0001098  -0.0000678
   53  -0.0207849   0.0038567  -0.0001047   0.0003430  -0.0014385   0.0025422
   54  -0.0195158   0.0000433   0.0036702   0.0003665   0.0025597  -0.0018020
   55   0.6712930  -0.0284625  -0.0221845  -0.1266564   0.0920897   0.0846870
   56  -0.0284625   0.4542756   0.3045021   0.0899558  -0.1633861  -0.1186811
   57  -0.0221845   0.3045021   0.4103216   0.0827784  -0.1188074  -0.1441555
   58  -0.1266564   0.0899558   0.0827784   0.1318678  -0.0962437  -0.0885266
   59   0.0920897  -0.1633861  -0.1188074  -0.0962437   0.1667223   0.1315508
   60   0.0846870  -0.1186811  -0.1441555  -0.0885266   0.1315508   0.1455854
   61  -0.3216954   0.0365721   0.0319673  -0.0122253  -0.0023644  -0.0022494
   62  -0.0117713  -0.0883303  -0.0246821   0.0204926   0.0021071  -0.0001895
   63  -0.0127027  -0.0243002  -0.0847416   0.0189098  -0.0003541   0.0022927
   64  -0.0198057  -0.0287408  -0.0269612   0.0009241  -0.0007919  -0.0007161
   65  -0.0096961  -0.0073890  -0.0112020   0.0003341  -0.0004935   0.0018324
   66  -0.0092653  -0.0113458  -0.0060897   0.0003400   0.0018148  -0.0007696
           61          62          63          64          65          66
    1  -0.0225494   0.0079760   0.0073586  -0.0017722  -0.0020015  -0.0019188
    2   0.0194998   0.0043744   0.0007255   0.0019938  -0.0018083   0.0004889
    3   0.0180233   0.0007150   0.0042559   0.0018435   0.0005200  -0.0018118
    4  -0.0008720  -0.0022078  -0.0022707   0.0004324   0.0012291   0.0003056
    5  -0.0021213  -0.0007829  -0.0010311   0.0009206  -0.0004430   0.0003779
    6   0.0025509   0.0010101  -0.0009859   0.0008662  -0.0009787  -0.0005932
    7   0.0004510   0.0007953  -0.0009110  -0.0000786  -0.0000800  -0.0001556
    8   0.0012056  -0.0003431   0.0009625  -0.0000818   0.0002859  -0.0000196
    9  -0.0004134  -0.0003752  -0.0005158   0.0001413  -0.0000052   0.0004074
   10  -0.0006886  -0.0004773  -0.0004533   0.0003749  -0.0000949   0.0001519
   11  -0.0004714   0.0002735   0.0002521  -0.0002048  -0.0002025  -0.0001163
   12  -0.0007852  -0.0006271  -0.0005733   0.0001043   0.0002796   0.0000814
   13  -0.0001819  -0.0002235  -0.0002029   0.0000601   0.0001009   0.0000555
   14  -0.0000499   0.0000681   0.0000845  -0.0000013  -0.0000534  -0.0000634
   15  -0.0000245   0.0000410   0.0001006  -0.0000193  -0.0000551  -0.0000583
   16   0.0003748   0.0003728   0.0003494  -0.0000163  -0.0000725  -0.0000661
   17   0.0001723   0.0000941   0.0000523  -0.0001257   0.0001267  -0.0000182
   18   0.0001567   0.0000416   0.0000914  -0.0001223  -0.0000068   0.0001331
   19  -0.0004536  -0.0004886  -0.0004520  -0.0000690   0.0001878   0.0001762
   20   0.0000063  -0.0000132  -0.0000173   0.0000119   0.0000099   0.0000068
   21   0.0000085  -0.0000153  -0.0000062   0.0000115   0.0000051   0.0000073
   22  -0.0006829  -0.0004751  -0.0004450   0.0003883   0.0001322  -0.0001188
   23  -0.0007940  -0.0005951  -0.0005929   0.0000922   0.0000987   0.0002707
   24  -0.0004189   0.0003156   0.0002882  -0.0002101  -0.0001360  -0.0002133
   25  -0.0001769  -0.0002185  -0.0002113   0.0000605   0.0000607   0.0000981
   26  -0.0000256   0.0001100   0.0000363  -0.0000189  -0.0000652  -0.0000545
   27  -0.0000462   0.0000843   0.0000625  -0.0000002  -0.0000631  -0.0000469
   28  -0.0008383  -0.0024610  -0.0020561   0.0004595   0.0004200   0.0012080
   29   0.0023533  -0.0010051   0.0010683   0.0009367  -0.0006033  -0.0009866
   30  -0.0022523  -0.0010084  -0.0007844   0.0008389   0.0003603  -0.0003834
   31   0.0003876  -0.0008845   0.0009623  -0.0000880  -0.0001553  -0.0000673
   32  -0.0003417  -0.0005533  -0.0003589   0.0001580   0.0004179   0.0000039
   33   0.0012736   0.0009937  -0.0004653  -0.0000768   0.0000147   0.0002592
   34  -0.1711149   0.0871208   0.0803398   0.0046874  -0.0144848  -0.0135021
   35   0.0415948  -0.1515899  -0.0854441   0.0018806  -0.0187708  -0.0209711
   36   0.0382086  -0.0853585  -0.1393912   0.0017451  -0.0210691  -0.0158467
   37   0.0691944  -0.0228475  -0.0207311  -0.0022710   0.0036632   0.0033417
   38   0.0235129  -0.0324028  -0.0348031   0.0008203   0.0027912  -0.0015733
   39   0.0223595  -0.0351363  -0.0274188   0.0007158  -0.0015677   0.0029833
   40  -0.0021973  -0.0007983  -0.0008006   0.0004372  -0.0000114  -0.0000086
   41  -0.0036281   0.0027263  -0.0016181   0.0000343  -0.0011523  -0.0011752
   42  -0.0034438  -0.0015927   0.0029640   0.0000330  -0.0011700  -0.0009857
   43  -0.0562239   0.0223157   0.0203513   0.0013700  -0.0006169  -0.0005214
   44   0.0229654  -0.0097702  -0.0057625  -0.0016672  -0.0015553  -0.0006340
   45   0.0210346  -0.0057780  -0.0086241  -0.0015370  -0.0006150  -0.0014845
   46  -0.0009674   0.0007542   0.0006993   0.0001788  -0.0000144  -0.0000076
   47   0.0007125  -0.0002348   0.0004454  -0.0001010  -0.0002412   0.0002695
   48   0.0006437   0.0004544  -0.0002881  -0.0000888   0.0002712  -0.0002797
   49  -0.0279811  -0.0201589  -0.0190580  -0.0038011  -0.0008393  -0.0008444
   50  -0.0624811   0.0194197   0.0118678   0.0040960   0.0043563  -0.0001474
   51  -0.0584777   0.0122405   0.0170291   0.0037534  -0.0002104   0.0044299
   52   0.0009584  -0.0016488  -0.0016019  -0.0005680  -0.0001637  -0.0001571
   53  -0.0014726   0.0014497  -0.0051101  -0.0009918  -0.0004168  -0.0004325
   54  -0.0013859  -0.0051107   0.0021493  -0.0009310  -0.0004293  -0.0003650
   55  -0.3216954  -0.0117713  -0.0127027  -0.0198057  -0.0096961  -0.0092653
   56   0.0365721  -0.0883303  -0.0243002  -0.0287408  -0.0073890  -0.0113458
   57   0.0319673  -0.0246821  -0.0847416  -0.0269612  -0.0112020  -0.0060897
   58  -0.0122253   0.0204926   0.0189098   0.0009241   0.0003341   0.0003400
   59  -0.0023644   0.0021071  -0.0003541  -0.0007919  -0.0004935   0.0018148
   60  -0.0022494  -0.0001895   0.0022927  -0.0007161   0.0018324  -0.0007696
   61   0.6134366  -0.0411332  -0.0349215  -0.0659539  -0.0337117  -0.0318077
   62  -0.0411332   0.3336521   0.1956734  -0.0340333  -0.0786550  -0.0516969
   63  -0.0349215   0.1956734   0.3061745  -0.0321541  -0.0517772  -0.0716133
   64  -0.0659539  -0.0340333  -0.0321541   0.0850507   0.0558143   0.0527637
   65  -0.0337117  -0.0786550  -0.0517772   0.0558143   0.1037632   0.0860023
   66  -0.0318077  -0.0516969  -0.0716133   0.0527637   0.0860023   0.0922396
 **********************************************************************
 **                                                                  **
 **                       VIBRATIONAL ANALYSIS                       **
 **                       --------------------                       **
 **                                                                  **
 **        VIBRATIONAL FREQUENCIES (CM**-1) AND NORMAL MODES         **
 **     FORCE CONSTANTS (mDYN/ANGSTROM) AND REDUCED MASSES (AMU)     **
 **                  INFRARED INTENSITIES (KM/MOL)                   **
 **                                                                  **
 **********************************************************************


 Mode:                 1                      2                      3
 Frequency:        32.04                  37.86                  56.43
 Force Cnst:      0.0123                 0.0168                 0.0135
 Red. Mass:      20.4180                19.8524                 7.1933
 IR Active:          YES                    YES                    YES
 IR Intens:        0.000                  0.132                  1.016
 Raman Active:       YES                    YES                    YES
               X      Y      Z        X      Y      Z        X      Y      Z
 C         -0.001  0.003  0.004    0.000 -0.106 -0.097    0.000  0.043 -0.046
 C         -0.000 -0.108 -0.101    0.001 -0.089 -0.082   -0.036  0.026 -0.028
 Cl         0.003 -0.256 -0.238    0.002 -0.185 -0.171   -0.085  0.045 -0.045
 C         -0.000 -0.113 -0.107    0.001  0.019  0.019   -0.039 -0.006  0.005
 H         -0.000 -0.203 -0.192    0.001  0.055  0.053   -0.069 -0.019  0.018
 C         -0.000 -0.002 -0.003    0.001  0.103  0.098    0.000 -0.021  0.022
 Cl        -0.000 -0.009 -0.012    0.001  0.339  0.319    0.001 -0.070  0.071
 C         -0.001  0.113  0.106    0.000  0.025  0.025    0.039 -0.005  0.006
 H         -0.002  0.201  0.187   -0.000  0.067  0.064    0.070 -0.016  0.019
 C         -0.001  0.113  0.107    0.000 -0.083 -0.076    0.037  0.028 -0.027
 Cl         0.000  0.266  0.249   -0.001 -0.170 -0.157    0.085  0.048 -0.043
 C         -0.001  0.001  0.002   -0.000 -0.041 -0.036    0.000  0.031 -0.034
 C          0.003 -0.104  0.110   -0.115  0.008  0.016    0.001 -0.024  0.024
 Cl         0.009 -0.243  0.265   -0.266 -0.050 -0.040    0.001  0.102 -0.112
 C          0.003 -0.107  0.106   -0.118  0.107  0.112   -0.001 -0.182  0.192
 H          0.005 -0.189  0.191   -0.210  0.141  0.150   -0.000 -0.235  0.249
 C         -0.000 -0.004 -0.009   -0.002  0.158  0.155   -0.002 -0.275  0.292
 H         -0.000 -0.006 -0.013   -0.002  0.233  0.229   -0.003 -0.409  0.436
 C         -0.005  0.102 -0.117    0.115  0.114  0.105   -0.002 -0.181  0.192
 H         -0.008  0.182 -0.207    0.207  0.155  0.138   -0.003 -0.234  0.248
 C         -0.005  0.103 -0.111    0.114  0.016  0.010   -0.001 -0.023  0.024
 Cl        -0.008  0.244 -0.259    0.265 -0.031 -0.055   -0.000  0.104 -0.113
 TransDip  -0.000 -0.000 -0.000   -0.000  0.008  0.008   -0.000 -0.022  0.024

 Mode:                 4                      5                      6
 Frequency:        93.87                  94.02                 143.11
 Force Cnst:      0.1289                 0.1413                 0.3310
 Red. Mass:      24.8265                27.1298                27.4321
 IR Active:          YES                    YES                    YES
 IR Intens:        0.043                  0.084                  0.008
 Raman Active:       YES                    YES                    YES
               X      Y      Z        X      Y      Z        X      Y      Z
 C         -0.000 -0.150  0.196    0.000 -0.163 -0.111   -0.024  0.002  0.001
 C          0.067 -0.136  0.156    0.009 -0.038 -0.000   -0.116 -0.013  0.019
 Cl         0.218 -0.233  0.185    0.024  0.298  0.328   -0.365  0.073 -0.081
 C          0.074 -0.071  0.078    0.010 -0.001  0.017   -0.127 -0.017  0.027
 H          0.136 -0.057  0.043    0.018  0.086  0.092   -0.096 -0.006  0.013
 C         -0.001 -0.042  0.048   -0.000 -0.020 -0.009   -0.163  0.005  0.005
 Cl        -0.002  0.038 -0.060   -0.000  0.043  0.022   -0.173 -0.003 -0.003
 C         -0.076 -0.072  0.078   -0.010 -0.000  0.017   -0.127  0.029 -0.016
 H         -0.138 -0.057  0.044   -0.018  0.087  0.093   -0.096  0.017 -0.003
 C         -0.068 -0.137  0.156   -0.009 -0.037  0.000   -0.116  0.020 -0.013
 Cl        -0.218 -0.235  0.185   -0.024  0.298  0.328   -0.361 -0.076  0.077
 C         -0.001 -0.105  0.151    0.000 -0.188 -0.144    0.046 -0.002 -0.000
 C          0.011  0.013  0.016   -0.080 -0.139 -0.129    0.140 -0.017 -0.016
 Cl         0.031  0.304 -0.281   -0.256 -0.183 -0.232    0.420  0.091  0.087
 C          0.012  0.054 -0.049   -0.086 -0.045 -0.060    0.148 -0.022 -0.024
 H          0.021  0.130 -0.138   -0.157 -0.006 -0.044    0.118 -0.009 -0.016
 C          0.001  0.040 -0.043   -0.001 -0.009 -0.028    0.179  0.001 -0.000
 H          0.001  0.070 -0.090   -0.002  0.053  0.015    0.178  0.001 -0.001
 C         -0.010  0.054 -0.050    0.084 -0.044 -0.059    0.148  0.022  0.024
 H         -0.019  0.131 -0.140    0.156 -0.004 -0.043    0.120  0.010  0.014
 C         -0.010  0.013  0.016    0.080 -0.139 -0.129    0.141  0.014  0.016
 Cl        -0.028  0.305 -0.281    0.256 -0.180 -0.231    0.428 -0.094 -0.088
 TransDip  -0.000  0.004 -0.005   -0.000  0.007  0.006   -0.003  0.000  0.000

 Mode:                 7                      8                      9
 Frequency:       155.69                 189.10                 201.24
 Force Cnst:      0.1543                 0.5096                 0.1105
 Red. Mass:      10.8034                24.1894                 4.6305
 IR Active:          YES                    YES                    YES
 IR Intens:        0.308                  0.074                  0.000
 Raman Active:       YES                    YES                    YES
               X      Y      Z        X      Y      Z        X      Y      Z
 C         -0.000  0.069  0.062   -0.001  0.112 -0.122    0.003  0.000 -0.001
 C          0.000  0.169  0.156    0.022  0.132 -0.139    0.002 -0.067 -0.065
 Cl         0.005 -0.067 -0.063    0.365  0.036 -0.037   -0.003  0.040  0.031
 C          0.000  0.301  0.280   -0.020  0.168 -0.174    0.002 -0.144 -0.136
 H         -0.000  0.285  0.265   -0.007  0.180 -0.178    0.002 -0.247 -0.233
 C          0.001  0.273  0.255   -0.002  0.130 -0.145    0.003  0.000 -0.001
 Cl         0.000 -0.166 -0.152    0.001 -0.386  0.415    0.004 -0.001  0.001
 C          0.001  0.301  0.282    0.017  0.156 -0.185    0.003  0.145  0.135
 H          0.001  0.286  0.267    0.004  0.160 -0.197    0.002  0.249  0.232
 C          0.001  0.169  0.157   -0.025  0.127 -0.144    0.002  0.068  0.064
 Cl         0.002 -0.066 -0.065   -0.365  0.039 -0.033   -0.006 -0.039 -0.031
 C         -0.000 -0.033 -0.033   -0.001  0.073 -0.079    0.003  0.000 -0.000
 C         -0.011 -0.030 -0.028   -0.000  0.035 -0.038    0.002 -0.088  0.094
 Cl        -0.084 -0.061 -0.055    0.001 -0.015  0.017   -0.002  0.046 -0.054
 C         -0.014 -0.007 -0.006   -0.001  0.006 -0.007    0.001 -0.189  0.203
 H         -0.029 -0.001  0.000   -0.001 -0.020  0.021   -0.000 -0.331  0.355
 C         -0.002 -0.002 -0.001   -0.001 -0.001  0.001    0.003 -0.000 -0.000
 H         -0.002  0.005  0.006   -0.001 -0.026  0.028    0.003 -0.001 -0.000
 C          0.012 -0.007 -0.006   -0.000  0.004 -0.005    0.004  0.189 -0.203
 H          0.027 -0.001  0.000   -0.001 -0.024  0.025    0.004  0.330 -0.356
 C          0.009 -0.030 -0.028   -0.000  0.034 -0.037    0.003  0.089 -0.094
 Cl         0.077 -0.059 -0.053    0.002 -0.016  0.015   -0.003 -0.046  0.054
 TransDip   0.000  0.013  0.012   -0.000  0.006 -0.006    0.001  0.000 -0.000

 Mode:                10                     11                     12
 Frequency:       203.79                 210.96                 269.03
 Force Cnst:      0.1126                 0.6143                 0.7924
 Red. Mass:       4.6006                23.4266                18.5812
 IR Active:          YES                    YES                    YES
 IR Intens:        0.000                  0.369                  0.379
 Raman Active:       YES                    YES                    YES
               X      Y      Z        X      Y      Z        X      Y      Z
 C          0.002  0.000 -0.001   -0.191 -0.000  0.001   -0.041 -0.001 -0.001
 C          0.002 -0.090 -0.086   -0.164 -0.025  0.006    0.070  0.049 -0.051
 Cl        -0.002  0.055  0.046    0.278 -0.194  0.221   -0.013  0.111 -0.119
 C          0.002 -0.202 -0.191   -0.182 -0.014 -0.034    0.105  0.030 -0.025
 H          0.001 -0.350 -0.329   -0.168 -0.024 -0.057    0.027 -0.000  0.010
 C          0.004  0.000 -0.001   -0.204 -0.002  0.000    0.204  0.000  0.002
 Cl         0.004 -0.001  0.001   -0.262  0.001  0.000    0.302  0.001 -0.003
 C          0.003  0.202  0.189   -0.181  0.010  0.034    0.107 -0.029  0.029
 H          0.002  0.351  0.328   -0.167  0.020  0.057    0.030  0.002 -0.005
 C          0.002  0.090  0.085   -0.163  0.023 -0.005    0.073 -0.051  0.052
 Cl        -0.004 -0.055 -0.047    0.279  0.195 -0.222   -0.014 -0.115  0.123
 C          0.002  0.000 -0.001   -0.177  0.001 -0.002   -0.152  0.004 -0.006
 C          0.001  0.060 -0.064   -0.132  0.000  0.003   -0.235  0.061  0.049
 Cl        -0.003 -0.036  0.036    0.192  0.154  0.139    0.027  0.244  0.228
 C          0.001  0.135 -0.144   -0.136 -0.023 -0.009   -0.255  0.012  0.015
 H          0.003  0.238 -0.256   -0.145 -0.025 -0.001   -0.201 -0.015 -0.001
 C         -0.000  0.000  0.000   -0.124 -0.001  0.000   -0.301 -0.003  0.001
 H         -0.000  0.000  0.001   -0.125 -0.003  0.001   -0.302 -0.007  0.007
 C         -0.000 -0.135  0.145   -0.137  0.022  0.008   -0.254 -0.012 -0.018
 H         -0.000 -0.239  0.257   -0.146  0.023  0.000   -0.200  0.011  0.004
 C          0.000 -0.060  0.064   -0.132  0.001 -0.007   -0.233 -0.054 -0.061
 Cl        -0.003  0.036 -0.036    0.194 -0.153 -0.136    0.030 -0.244 -0.225
 TransDip   0.001  0.000  0.000   -0.019 -0.000  0.000   -0.020 -0.000  0.000

 Mode:                13                     14                     15
 Frequency:       303.32                 337.05                 372.48
 Force Cnst:      0.3848                 0.5454                 2.6793
 Red. Mass:       7.0980                 8.1482                32.7763
 IR Active:          YES                    YES                    YES
 IR Intens:        1.320                  0.450                  0.028
 Raman Active:       YES                    YES                    YES
               X      Y      Z        X      Y      Z        X      Y      Z
 C         -0.001 -0.023  0.031   -0.001  0.327  0.306    0.001 -0.000  0.000
 C          0.066  0.014 -0.013   -0.001  0.179  0.167   -0.065 -0.109  0.118
 Cl        -0.028  0.071 -0.077    0.000 -0.021 -0.020   -0.270 -0.339  0.360
 C          0.052  0.017 -0.020   -0.001 -0.094 -0.089    0.024 -0.025  0.028
 H          0.079  0.027 -0.033   -0.002 -0.226 -0.211    0.044 -0.022  0.026
 C          0.001  0.031 -0.036    0.000 -0.149 -0.139    0.151 -0.000  0.001
 Cl         0.003 -0.037  0.040    0.001  0.036  0.033    0.519  0.001 -0.002
 C         -0.052  0.017 -0.019    0.001 -0.094 -0.088    0.024  0.025 -0.026
 H         -0.081  0.028 -0.031    0.001 -0.226 -0.211    0.045  0.022 -0.023
 C         -0.066  0.013 -0.011    0.001  0.179  0.168   -0.065  0.108 -0.116
 Cl         0.029  0.070 -0.075    0.000 -0.022 -0.019   -0.274  0.339 -0.360
 C         -0.002 -0.253  0.274   -0.000  0.118  0.105   -0.009 -0.000  0.000
 C         -0.002 -0.236  0.256    0.139  0.051  0.043   -0.003 -0.003 -0.003
 Cl        -0.001  0.037 -0.037   -0.107 -0.054 -0.050    0.004 -0.002 -0.002
 C         -0.000 -0.032  0.034    0.149 -0.026 -0.026   -0.003 -0.001 -0.001
 H          0.003  0.114 -0.124    0.260 -0.071 -0.065   -0.005 -0.000 -0.001
 C         -0.001  0.152 -0.166    0.000 -0.102 -0.092   -0.002 -0.000 -0.000
 H          0.002  0.449 -0.487    0.001 -0.217 -0.192   -0.002 -0.000 -0.000
 C         -0.003 -0.032  0.034   -0.149 -0.028 -0.028   -0.003  0.001  0.001
 H         -0.002  0.114 -0.124   -0.258 -0.073 -0.068   -0.005  0.000  0.000
 C         -0.005 -0.237  0.254   -0.140  0.049  0.040   -0.003  0.003  0.003
 Cl         0.001  0.033 -0.041    0.106 -0.055 -0.049    0.004  0.003  0.002
 TransDip  -0.000  0.025 -0.027    0.000 -0.016 -0.015   -0.005 -0.000  0.000

 Mode:                16                     17                     18
 Frequency:       405.42                 410.48                 436.47
 Force Cnst:      1.3857                 0.8040                 0.9481
 Red. Mass:      14.3092                 8.0984                 8.4468
 IR Active:          YES                    YES                    YES
 IR Intens:       12.197                  3.718                  6.383
 Raman Active:       YES                    YES                    YES
               X      Y      Z        X      Y      Z        X      Y      Z
 C          0.244 -0.000 -0.000   -0.000  0.100  0.094   -0.000  0.011 -0.012
 C          0.121 -0.065  0.068   -0.000  0.091  0.086    0.026  0.012 -0.013
 Cl        -0.049 -0.047  0.050    0.000 -0.007 -0.007    0.136  0.110 -0.117
 C          0.095 -0.053  0.055   -0.000 -0.027 -0.025    0.015 -0.239  0.254
 H          0.211 -0.007  0.006   -0.000 -0.071 -0.067   -0.189 -0.319  0.339
 C         -0.046 -0.000  0.001   -0.000 -0.075 -0.070    0.001 -0.264  0.280
 Cl        -0.187 -0.000  0.001    0.000  0.013  0.012   -0.001  0.036 -0.038
 C          0.093  0.052 -0.055   -0.000 -0.027 -0.025   -0.012 -0.239  0.254
 H          0.210  0.006 -0.007   -0.000 -0.072 -0.067    0.192 -0.318  0.338
 C          0.119  0.064 -0.068   -0.000  0.092  0.086   -0.026  0.011 -0.013
 Cl        -0.050  0.048 -0.051    0.000 -0.007 -0.007   -0.136  0.109 -0.115
 C          0.283 -0.000  0.001    0.001 -0.049 -0.046   -0.000 -0.007  0.008
 C          0.166  0.115  0.107   -0.021 -0.048 -0.045   -0.000  0.018 -0.020
 Cl        -0.181  0.191  0.177    0.155 -0.118 -0.109    0.000 -0.002  0.002
 C          0.199  0.067  0.064   -0.063  0.187  0.175   -0.000  0.012 -0.013
 H          0.317  0.022  0.023   -0.261  0.264  0.249   -0.000  0.010 -0.011
 C          0.131  0.000  0.001   -0.002  0.253  0.236   -0.001 -0.021  0.023
 H          0.134  0.000  0.003   -0.003  0.278  0.260   -0.001 -0.058  0.062
 C          0.202 -0.067 -0.061    0.060  0.188  0.175   -0.000  0.012 -0.013
 H          0.321 -0.022 -0.018    0.257  0.267  0.250   -0.001  0.010 -0.011
 C          0.169 -0.115 -0.107    0.021 -0.048 -0.044   -0.000  0.018 -0.020
 Cl        -0.178 -0.191 -0.179   -0.153 -0.118 -0.111    0.000 -0.001  0.002
 TransDip   0.112 -0.000  0.000   -0.000  0.045  0.042    0.000 -0.055  0.059

 Mode:                19                     20                     21
 Frequency:       478.19                 498.89                 538.17
 Force Cnst:      0.6966                 1.3002                 0.8875
 Red. Mass:       5.1702                 8.8664                 5.2010
 IR Active:          YES                    YES                    YES
 IR Intens:        1.797                  1.751                  0.144
[truncated: 37,009 more chars]
