# Supplementary material for: Quantum Chemical Investigation of Polychlorinated Dibenzodioxins, Dibenzofurans and Biphenyls: Relative Stability and Planarity Analysis
Source: Molecules. 2020 Dec 3;25(23):5697. doi: 10.3390/molecules25235697 (PMC7730433; doi:10.3390/molecules25235697)
Supplement: Supplementary file 1 [file molecules-25-05697-s001.zip › PCB/B3LYP/ClHClHClClHHHH.out]

                  Welcome to Q-Chem
     A Quantum Leap Into The Future Of Chemistry


 Q-Chem 5.2 (devel), Q-Chem, Inc., Pleasanton, CA (2019)

 Yihan Shao,  Zhengting Gan,  E. Epifanovsky,  A. T. B. Gilbert,  M. Wormit,  
 J. Kussmann,  A. W. Lange,  A. Behn,  Jia Deng,  Xintian Feng,  D. Ghosh,  
 M. Goldey,  P. R. Horn,  L. D. Jacobson,  I. Kaliman,  T. Kus,  A. Landau,  
 Jie Liu,  E. I. Proynov,  R. M. Richard,  R. P. Steele,  E. J. Sundstrom,  
 H. L. Woodcock III,  P. M. Zimmerman,  D. Zuev,  B. Albrecht,  E. Alguire,  
 S. A. Baeppler,  D. Barton,  Z. Benda,  Y. A. Bernard,  E. J. Berquist,  
 K. B. Bravaya,  H. Burton,  D. Casanova,  Chun-Min Chang,  Yunqing Chen,  
 A. Chien,  K. D. Closser,  M. P. Coons,  S. Coriani,  S. Dasgupta,  
 A. L. Dempwolff,  M. Diedenhofen,  Hainam Do,  R. G. Edgar,  Po-Tung Fang,  
 S. Faraji,  S. Fatehi,  Qingguo Feng,  K. D. Fenk,  J. Fosso-Tande,  
 J. Gayvert,  Qinghui Ge,  A. Ghysels,  G. Gidofalvi,  J. Gomes,  
 J. Gonthier,  A. Gunina,  D. Hait,  M. W. D. Hanson-Heine,  
 P. H. P. Harbach,  A. W. Hauser,  M. F. Herbst,  J. E. Herr,  
 E. G. Hohenstein,  Z. C. Holden,  Kerwin Hui,  B. C. Huynh,  T.-C. Jagau,  
 Hyunjun Ji,  B. Kaduk,  K. Khistyaev,  Jaehoon Kim,  P. Klunzinger,  K. Koh,  
 D. Kosenkov,  L. Koulias,  T. Kowalczyk,  C. M. Krauter,  A. Kunitsa,  
 Ka Un Lao,  A. Laurent,  K. V. Lawler,  Joonho Lee,  D. Lefrancois,  
 S. Lehtola,  D. S. Levine,  Yi-Pei Li,  You-Sheng Lin,  Fenglai Liu,  
 E. Livshits,  A. Luenser,  P. Manohar,  E. Mansoor,  S. F. Manzer,  
 Shan-Ping Mao,  Yuezhi Mao,  N. Mardirossian,  A. V. Marenich,  
 T. Markovich,  L. A. Martinez-Martinez,  S. A. Maurer,  N. J. Mayhall,  
 S. C. McKenzie,  J.-M. Mewes,  P. Morgante,  A. F. Morrison,  
 J. W. Mullinax,  K. Nanda,  T. S. Nguyen-Beck,  R. Olivares-Amaya,  
 J. A. Parkhill,  Zheng Pei,  T. M. Perrine,  F. Plasser,  P. Pokhilko,  
 S. Prager,  A. Prociuk,  E. Ramos,  D. R. Rehn,  F. Rob,  M. Scheurer,  
 M. Schneider,  N. Sergueev,  S. M. Sharada,  S. Sharma,  D. W. Small,  
 T. Stauch,  T. Stein,  Yu-Chuan Su,  A. J. W. Thom,  A. Tkatchenko,  
 T. Tsuchimochi,  N. M. Tubman,  L. Vogt,  M. L. Vidal,  O. Vydrov,  
 M. A. Watson,  J. Wenzel,  M. de Wergifosse,  T. A. Wesolowski,  A. White,  
 J. Witte,  A. Yamada,  Jun Yang,  K. Yao,  S. Yeganeh,  S. R. Yost,  
 Zhi-Qiang You,  A. Zech,  Igor Ying Zhang,  Xing Zhang,  Yan Zhao,  
 Ying Zhu,  B. R. Brooks,  G. K. L. Chan,  C. J. Cramer,  M. S. Gordon,  
 W. J. Hehre,  A. Klamt,  M. W. Schmidt,  C. D. Sherrill,  D. G. Truhlar,  
 A. Aspuru-Guzik,  R. Baer,  A. T. Bell,  N. A. Besley,  Jeng-Da Chai,  
 A. E. DePrince, III,  R. A. DiStasio Jr.,  A. Dreuw,  B. D. Dunietz,  
 T. R. Furlani,  Chao-Ping Hsu,  Yousung Jung,  Jing Kong,  D. S. Lambrecht,  
 WanZhen Liang,  C. Ochsenfeld,  V. A. Rassolov,  L. V. Slipchenko,  
 J. E. Subotnik,  T. Van Voorhis,  J. M. Herbert,  A. I. Krylov,  
 P. M. W. Gill,  M. Head-Gordon

 Contributors to earlier versions of Q-Chem not listed above: 
 R. D. Adamson,  B. Austin,  J. Baker,  G. J. O. Beran,  K. Brandhorst,  
 S. T. Brown,  E. F. C. Byrd,  A. K. Chakraborty,  C.-L. Cheng,  
 Siu Hung Chien,  D. M. Chipman,  D. L. Crittenden,  H. Dachsel,  
 R. J. Doerksen,  A. D. Dutoi,  L. Fusti-Molnar,  W. A. Goddard III,  
 A. Golubeva-Zadorozhnaya,  S. R. Gwaltney,  G. Hawkins,  A. Heyden,  
 S. Hirata,  G. Kedziora,  F. J. Keil,  C. Kelley,  Jihan Kim,  R. A. King,  
 R. Z. Khaliullin,  P. P. Korambath,  W. Kurlancheek,  A. M. Lee,  M. S. Lee,  
 S. V. Levchenko,  Ching Yeh Lin,  D. Liotard,  R. C. Lochan,  I. Lotan,  
 P. E. Maslen,  N. Nair,  D. P. O'Neill,  D. Neuhauser,  E. Neuscamman,  
 C. M. Oana,  R. Olson,  B. Peters,  R. Peverati,  P. A. Pieniazek,  
 Y. M. Rhee,  J. Ritchie,  M. A. Rohrdanz,  E. Rosta,  N. J. Russ,  
 H. F. Schaefer III,  N. E. Schultz,  N. Shenvi,  A. C. Simmonett,  A. Sodt,  
 D. Stuck,  K. S. Thanthiriwatte,  V. Vanovschi,  Tao Wang,  A. Warshel,  
 C. F. Williams,  Q. Wu,  X. Xu,  W. Zhang

 Please cite Q-Chem as follows:
 Y. Shao et al., Mol. Phys. 113, 184-215 (2015)
 DOI: 10.1080/00268976.2014.952696

 Q-Chem 5.2.1 for Intel X86 EM64T Linux

 Parts of Q-Chem use Armadillo 8.300.2 (Tropical Shenanigans).
 http://arma.sourceforge.net/

 Q-Chem begins on Wed Jan 15 23:24:16 2020  

Host: 
0

     Scratch files written to /scratch/taweetham/qchem26472//
NAlpha2: 146
NElect   146
Mult     1

 Q-Chem warning in module libgen/rem_setup.C, line 2168:

 Setting Thresh to 1e-14


Checking the input file for inconsistencies... 	...done.

--------------------------------------------------------------
User input:
--------------------------------------------------------------
$MOLECULE
0 1
C 
C  1 1.394960
Cl  2 CCl 1 119.528007
C  2 1.386606 1 120.846377 3 178.766605 0
H  4 CH 2 119.698148 1 -179.612229 0
C  4 1.387279 2 120.235871 1 -0.083363 0
Cl  6 CCl 4 120.254637 2 -179.958574 0
C  6 1.387279 4 119.490737 2 0.041992 0
H  8 CH 6 120.064298 4 179.568218 0
C  8 1.386606 6 120.235863 4 0.041336 0
Cl  10 CCl 8 119.614146 6 178.681836 0
C  1 1.488550 2 120.827489 3 1.275929 0
C  12 1.394960 1 120.827496 2 44.635695 0
Cl  13 CCl 12 119.528011 1 1.275194 0
C  13 1.386606 12 120.846392 1 -179.957497 0
H  15 CH 13 119.698155 12 -179.612829 0
C  15 1.387278 13 120.235860 12 -0.083872 0
H  17 CH 15 120.254633 13 -179.958492 0
C  17 1.387279 15 119.490737 13 0.041666 0
H  19 CH 17 120.064293 15 179.568399 0
C  19 1.386606 17 120.235874 15 0.041790 0
H  21 CH 19 119.614152 17 178.681599 0

CH=1.08273
CCl=1.75400
$END

$REM
   JOB_TYPE	OPTIMIZATION
   BASIS	6-311++G**
   METHOD	B3LYP
   SYM_IGNORE	TRUE
   SCF_GUESS_ALWAYS     TRUE
   SYM_IGNORE   TRUE
   S2THRESH     15
   THRESH       15
$END

--------------------------------------------------------------
 ----------------------------------------------------------------
             Standard Nuclear Orientation (Angstroms)
    I     Atom           X                Y                Z
 ----------------------------------------------------------------
    1      C       0.0000000000     0.0000000000     0.0000000000
    2      C       0.0000000000     0.0000000000     1.3949600000
    3      Cl      1.5261815140     0.0000000000     2.2594170471
    4      C      -1.1901880373     0.0256249026     2.1059255403
    5      H      -1.1683702292     0.0315218534     3.1884196336
    6      C      -2.4041742747     0.0535064326     1.4351028665
    7      Cl     -3.9099833729     0.0870232313     2.3339530118
    8      C      -2.4180259722     0.0546630380     0.0478935036
    9      H      -3.3603520375     0.0692493833    -0.4851290834
   10      C      -1.2274122092     0.0272853135    -0.6622934626
   11      Cl     -1.2645630159    -0.0058824468    -2.4155862839
   12      C       1.2779219872    -0.0284629571    -0.7628147595
   13      C       2.3095886281    -0.8932703637    -0.3971844912
   14      Cl      2.0841394724    -1.9836059182     0.9581225060
   15      C       3.5004827568    -0.9194878930    -1.1069450245
   16      H       4.2865586447    -1.6026019117    -0.8107285686
   17      C       3.6821124948    -0.0819958503    -2.1978886372
   18      H       4.6116429624    -0.1026930066    -2.7527300472
   19      C       2.6636000698     0.7822218600    -2.5724593424
   20      H       2.7980411655     1.4448431951    -3.4181323354
   21      C       1.4736782845     0.8090230106    -1.8610916159
   22      H       0.6936781770     1.5025559907    -2.1490431582
 ----------------------------------------------------------------
 Nuclear Repulsion Energy =        1526.65144391 hartrees
 There are       73 alpha and       73 beta electrons
 Requested basis set is 6-311++G(d,p)
 There are 154 shells and 426 basis functions

 Total QAlloc Memory Limit   2000 MB
 Mega-Array Size       188 MB
 MEM_STATIC part       192 MB
 A cutoff of  1.0D-15 yielded   9605 shell pairs
 There are     78760 function pairs (     84711 Cartesian)
 Smallest overlap matrix eigenvalue = 3.69E-07
 Linear dependence detected in AO basis
 Number of orthogonalized atomic orbitals = 421
 Maximum deviation from orthogonality = 2.927E-10

 Scale SEOQF with 1.000000e-01/1.000000e-01/1.000000e-01

 Standard Electronic Orientation quadrupole field applied
 Nucleus-field energy     =    -0.0000000167 hartrees
 Guess from superposition of atomic densities
 Warning:  Energy on first SCF cycle will be non-variational
 SAD guess density has 146.000000 electrons

 -----------------------------------------------------------------------
  General SCF calculation program by
  Eric Jon Sundstrom, Paul Horn, Yuezhi Mao, Dmitri Zuev, Alec White,
  David Stuck, Shaama M.S., Shane Yost, Joonho Lee, David Small,
  Daniel Levine, Susi Lehtola, Hugh Burton, Evgeny Epifanovsky,
  Bang C. Huynh
 -----------------------------------------------------------------------
 Exchange:     0.2000 Hartree-Fock + 0.0800 Slater + 0.7200 B88
 Correlation:  0.1900 VWN1RPA + 0.8100 LYP
 Using SG-1 standard quadrature grid
 A restricted SCF calculation will be
 performed using DIIS
 SCF converges when DIIS error is below 1.0e-08
 ---------------------------------------
  Cycle       Energy         DIIS error
 ---------------------------------------
    1   -2305.8685877436      3.09e-02  
    2   -2301.6621771322      2.72e-03  
    3   -2301.5626691324      3.37e-03  
    4   -2301.8295121048      5.31e-04  
    5   -2301.8342384115      2.98e-04  
    6   -2301.8361544619      1.14e-04  
    7   -2301.8364282800      2.95e-05  
    8   -2301.8364442076      1.27e-05  
    9   -2301.8364479349      3.05e-06  
   10   -2301.8364481330      9.71e-07  
   11   -2301.8364481510      3.74e-07  
   12   -2301.8364481540      1.32e-07  
   13   -2301.8364481542      5.08e-08  
   14   -2301.8364481544      1.19e-08  
   15   -2301.8364481545      4.73e-09  Convergence criterion met
 ---------------------------------------
 SCF time:   CPU 593.77s  wall 594.00s 
 SCF   energy in the final basis set =    -2301.8364481545
 Total energy in the final basis set =    -2301.8364481545

 --------------------------------------------------------------

                    Orbital Energies (a.u.)
 --------------------------------------------------------------

 Alpha MOs
 -- Occupied --
********-101.5727-101.5604-101.5523 -10.2674 -10.2656 -10.2650 -10.2500
-10.2265 -10.2141 -10.2133 -10.2126 -10.1969 -10.1962 -10.1956 -10.1911
 -9.4883  -9.4879  -9.4775  -9.4697  -7.2531  -7.2524  -7.2431  -7.2428
 -7.2426  -7.2422  -7.2419  -7.2339  -7.2321  -7.2315  -7.2243  -7.2239
 -0.9482  -0.9165  -0.8987  -0.8870  -0.8548  -0.8313  -0.8019  -0.7637
 -0.7583  -0.7391  -0.6508  -0.6424  -0.6227  -0.6057  -0.5539  -0.5317
 -0.5204  -0.4904  -0.4892  -0.4746  -0.4627  -0.4559  -0.4490  -0.4431
 -0.4305  -0.4179  -0.4069  -0.3980  -0.3853  -0.3807  -0.3741  -0.3606
 -0.3408  -0.3339  -0.3284  -0.3236  -0.2935  -0.2868  -0.2746  -0.2556
 -0.2397
 -- Virtual --
 -0.0642  -0.0506  -0.0366  -0.0272  -0.0162  -0.0103  -0.0035   0.0047
  0.0099   0.0125   0.0156   0.0203   0.0257   0.0392   0.0417   0.0491
  0.0547   0.0571   0.0630   0.0723   0.0773   0.0796   0.0850   0.0872
  0.0909   0.0968   0.1009   0.1024   0.1035   0.1095   0.1103   0.1147
  0.1173   0.1193   0.1229   0.1234   0.1247   0.1311   0.1347   0.1352
  0.1408   0.1430   0.1489   0.1504   0.1533   0.1577   0.1606   0.1632
  0.1679   0.1777   0.1828   0.1901   0.1941   0.1990   0.2000   0.2073
  0.2124   0.2164   0.2185   0.2204   0.2261   0.2307   0.2330   0.2403
  0.2434   0.2483   0.2534   0.2562   0.2622   0.2639   0.2667   0.2697
  0.2720   0.2791   0.2812   0.2839   0.2897   0.2917   0.2986   0.3057
  0.3069   0.3155   0.3195   0.3259   0.3338   0.3367   0.3412   0.3468
  0.3747   0.3904   0.3931   0.4064   0.4364   0.4455   0.4516   0.4545
  0.4634   0.4687   0.4793   0.4857   0.4929   0.4958   0.5153   0.5228
  0.5291   0.5351   0.5477   0.5528   0.5543   0.5570   0.5626   0.5682
  0.5704   0.5810   0.5846   0.5982   0.6018   0.6038   0.6128   0.6188
  0.6228   0.6289   0.6337   0.6360   0.6534   0.6647   0.6748   0.6770
  0.6948   0.6982   0.7021   0.7133   0.7271   0.7350   0.7484   0.7571
  0.7802   0.7841   0.7944   0.8075   0.8169   0.8243   0.8326   0.8383
  0.8437   0.8460   0.8495   0.8545   0.8588   0.8620   0.8730   0.8785
  0.8841   0.8957   0.9000   0.9093   0.9215   0.9246   0.9288   0.9344
  0.9367   0.9479   0.9513   0.9599   0.9638   0.9807   0.9888   0.9923
  1.0045   1.0076   1.0235   1.0376   1.0462   1.0543   1.0703   1.0850
  1.0901   1.1204   1.1281   1.1323   1.1678   1.1788   1.1910   1.2175
  1.2509   1.2588   1.2671   1.2713   1.2964   1.3012   1.3308   1.3350
  1.3492   1.3587   1.3704   1.4220   1.4699   1.4950   1.5040   1.5196
  1.5316   1.5474   1.5625   1.5650   1.5744   1.5855   1.5974   1.6094
  1.6160   1.6537   1.6657   1.6797   1.6897   1.7005   1.7371   1.7487
  1.7888   1.8085   1.8232   1.8500   1.8654   1.8739   1.8873   1.8881
  1.9130   1.9162   1.9227   1.9476   1.9563   1.9637   1.9672   1.9840
  1.9901   2.0270   2.0393   2.0629   2.0761   2.0850   2.1097   2.1368
  2.2062   2.2190   2.2227   2.2459   2.2652   2.2822   2.3026   2.3233
  2.3393   2.3480   2.3704   2.3851   2.4143   2.4324   2.4545   2.4637
  2.4697   2.4947   2.5399   2.5431   2.5506   2.5726   2.5794   2.6019
  2.6089   2.6295   2.6617   2.6725   2.6953   2.7105   2.7123   2.7261
  2.7384   2.7424   2.7510   2.7572   2.7694   2.7932   2.7991   2.8193
  2.8236   2.8399   2.8532   2.8740   2.8923   2.9270   2.9603   2.9799
  3.0787   3.0944   3.1063   3.1592   3.1869   3.1998   3.2431   3.2577
  3.2618   3.3523   3.3589   3.3983   3.4466   3.5264   3.5560   3.5888
  3.6841   3.7215   3.7902   3.8597   3.9789   4.0381   4.0765   4.0816
  4.1477   4.4190   4.8185   4.8443   9.7669   9.8118   9.8362   9.8658
 23.3942  23.5971  23.8625  23.8639  23.9200  23.9428  24.0085  24.0535
 24.0728  24.0929  24.1193  24.1884  25.7262  25.8161  25.9241  26.0898
 26.1241  26.2742  26.3777  26.5401  26.6175  26.6647  26.8317  26.8736
215.7592 215.8140 215.8369 215.8862
 --------------------------------------------------------------

          Ground-State Mulliken Net Atomic Charges

     Atom                 Charge (a.u.)
  ----------------------------------------
      1 C                    -0.459769
      2 C                    -0.086222
      3 Cl                    0.481599
      4 C                    -0.374669
      5 H                     0.223538
      6 C                     0.053067
      7 Cl                    0.461191
      8 C                    -0.375273
      9 H                     0.223522
     10 C                    -0.279549
     11 Cl                    0.515129
     12 C                     0.026702
     13 C                    -0.107294
     14 Cl                    0.439225
     15 C                    -0.361707
     16 H                     0.199594
     17 C                    -0.531386
     18 H                     0.158432
     19 C                    -0.174456
     20 H                     0.177525
     21 C                    -0.366032
     22 H                     0.156833
  ----------------------------------------
  Sum of atomic charges =     0.000000

 -----------------------------------------------------------------
                    Cartesian Multipole Moments
 -----------------------------------------------------------------
    Charge (ESU x 10^10)
                -0.0000
    Dipole Moment (Debye)
         X       0.8339      Y       0.8619      Z      -1.3416
       Tot       1.7995
    Quadrupole Moments (Debye-Ang)
        XX    -113.3931     XY      -0.0780     YY    -123.1967
        XZ      -4.8011     YZ      -3.5866     ZZ    -115.9886
    Octopole Moments (Debye-Ang^2)
       XXX     -35.0154    XXY      16.9820    XYY     -27.8197
       YYY      79.4508    XXZ     -41.2850    XYZ      -3.8558
       YYZ     -15.3447    XZZ      -9.9476    YZZ      30.5045
       ZZZ     -40.3277
    Hexadecapole Moments (Debye-Ang^3)
      XXXX   -3758.4746   XXXY     170.3227   XXYY    -777.9813
      XYYY     231.4773   YYYY    -585.0428   XXXZ     459.0412
      XXYZ      34.2503   XYYZ     180.6913   YYYZ      95.0354
      XXZZ   -1005.8136   XYZZ      89.3338   YYZZ    -491.2780
      XZZZ     491.0193   YZZZ      58.8938   ZZZZ   -2335.5039
 -----------------------------------------------------------------
 Calculating analytic gradient of the SCF energy
 Gradient of SCF Energy
            1           2           3           4           5           6
    1  -0.0224169   0.0028579   0.0321643   0.0015483  -0.0002645  -0.0079515
    2  -0.0008582  -0.0042868  -0.0742503   0.0001376  -0.0001278   0.0004373
    3   0.0135502  -0.0038003  -0.0483043  -0.0164016   0.0002959   0.0025176
            7           8           9          10          11          12
    1  -0.0025002   0.0138999  -0.0004091   0.0029028   0.0158242   0.0102771
    2   0.0000375  -0.0001668   0.0001278  -0.0006240   0.0051065   0.0006581
    3   0.0017541   0.0098766  -0.0000688  -0.0066449   0.0004385  -0.0093158
           13          14          15          16          17          18
    1  -0.0006062  -0.0262608  -0.0089858   0.0005357  -0.0008481  -0.0008849
    2   0.0055695   0.0726093   0.0057045   0.0006169   0.0015072   0.0009263
    3   0.0012985   0.0535849  -0.0015055  -0.0008711  -0.0005718  -0.0004036
           19          20          21          22
    1   0.0020633   0.0001295  -0.0068798  -0.0041953
    2  -0.0054734  -0.0007389  -0.0070214   0.0001089
    3   0.0033059   0.0005523   0.0022975  -0.0015843
 Max gradient component =       7.425E-02
 RMS gradient           =       1.738E-02
 Gradient time:  CPU 199.08 s  wall 199.11 s
 Geometry Optimization Parameters
   NAtoms,    NIC,     NZ,  NCons,   NDum,   NFix, NCnnct, MaxDiis
       22     163      22       0       0       0       0       0


** GEOMETRY OPTIMIZATION IN DELOCALIZED INTERNAL COORDINATES **
   Searching for a Minimum

   Optimization Cycle:   1

                       Coordinates (Angstroms)
     ATOM                X               Y               Z
      1  C         0.0000000000    0.0000000000    0.0000000000
      2  C         0.0000000000    0.0000000000    1.3949600000
      3  Cl        1.5261815140    0.0000000000    2.2594170471
      4  C        -1.1901880373    0.0256249026    2.1059255403
      5  H        -1.1683702292    0.0315218534    3.1884196336
      6  C        -2.4041742747    0.0535064326    1.4351028665
      7  Cl       -3.9099833729    0.0870232313    2.3339530118
      8  C        -2.4180259722    0.0546630380    0.0478935036
      9  H        -3.3603520375    0.0692493833   -0.4851290834
     10  C        -1.2274122092    0.0272853135   -0.6622934626
     11  Cl       -1.2645630159   -0.0058824468   -2.4155862839
     12  C         1.2779219872   -0.0284629571   -0.7628147595
     13  C         2.3095886281   -0.8932703637   -0.3971844912
     14  Cl        2.0841394724   -1.9836059182    0.9581225060
     15  C         3.5004827568   -0.9194878930   -1.1069450245
     16  H         4.2865586447   -1.6026019117   -0.8107285686
     17  C         3.6821124948   -0.0819958503   -2.1978886372
     18  H         4.6116429624   -0.1026930066   -2.7527300472
     19  C         2.6636000698    0.7822218600   -2.5724593424
     20  H         2.7980411655    1.4448431951   -3.4181323354
     21  C         1.4736782845    0.8090230106   -1.8610916159
     22  H         0.6936781770    1.5025559907   -2.1490431582
   Point Group: c1    Number of degrees of freedom:    60


   Energy is  -2301.836448154


 Attempting to generate delocalized internal coordinates
 Initial Hessian constructed with Jon Baker's OPTIMIZE code

 60 Hessian modes will be used to form the next step
  Hessian Eigenvalues:
     0.016296    0.017711    0.019512    0.020643    0.020929    0.022944
     0.023585    0.023588    0.023834    0.023846    0.024090    0.024090
     0.024114    0.024114    0.024135    0.024135    0.024142    0.024142
     0.064484    0.103827    0.159965    0.159994    0.159995    0.159995
     0.159996    0.160000    0.215259    0.220001    0.225554    0.230507
     0.234893    0.236963    0.245806    0.249943    0.249990    0.250000
     0.250000    0.289126    0.292793    0.301033    0.301033    0.328588
     0.356665    0.356665    0.356665    0.356665    0.356665    0.356665
     0.412001    0.416895    0.429309    0.431524    0.461247    0.462574
     0.471067    0.471203    0.478202    0.478203    0.479142    0.479142

 Minimum search - taking simple RFO step
 Searching for Lamda that Minimizes Along All modes
 Value Taken    Lamda =  -0.06569470
 Calculated Step too Large.  Step scaled by  0.492473
 Step Taken.  Stepsize is  0.300000

                             Maximum     Tolerance    Cnvgd?
         Gradient           0.076554      0.000300      NO
         Displacement       0.215833      0.001200      NO
         Energy change     *********      0.000001      NO


 New Cartesian Coordinates Obtained by Inverse Iteration

 Displacement from previous Coordinates is:  0.539127
 ----------------------------------------------------------------
             Standard Nuclear Orientation (Angstroms)
    I     Atom           X                Y                Z
 ----------------------------------------------------------------
    1      C      -0.0085246743    -0.0002985124    -0.0199512005
    2      C      -0.0179765280     0.0276617547     1.3842504767
    3      Cl      1.4898314982     0.0519929294     2.2659239797
    4      C      -1.1992570737     0.0579693026     2.1117086869
    5      H      -1.1664029487     0.0852601116     3.1934209937
    6      C      -2.4150289193     0.0625749539     1.4483214948
    7      Cl     -3.9114088968     0.0997054496     2.3584840497
    8      C      -2.4469187308     0.0321679128     0.0625397046
    9      H      -3.3953195693     0.0207218648    -0.4591665495
   10      C      -1.2628515843     0.0003910197    -0.6607121675
   11      Cl     -1.4004823097    -0.1054777399    -2.4067130200
   12      C       1.2834888365    -0.0335649951    -0.7769414530
   13      C       2.3156052023    -0.9178544856    -0.4309792351
   14      Cl      2.0963201921    -2.0374639728     0.8947146036
   15      C       3.5154601401    -0.9419020545    -1.1299090001
   16      H       4.2897922048    -1.6414134447    -0.8405882288
   17      C       3.7152106813    -0.0788252700    -2.1976018138
   18      H       4.6507273390    -0.0970706722    -2.7430761764
   19      C       2.7091107046     0.8099426043    -2.5565053311
   20      H       2.8590041327     1.4962700837    -3.3811023950
   21      C       1.5121704570     0.8309705791    -1.8543452016
   22      H       0.7520068545     1.5477604449    -2.1300049184
 ----------------------------------------------------------------
 Nuclear Repulsion Energy =        1515.25883677 hartrees
 There are       73 alpha and       73 beta electrons
 Applying Cartesian multipole field
    Component          Value
    ---------          -----
     (2,0,0)        1.00000E-11
     (0,2,0)        2.00000E-11
     (0,0,2)       -3.00000E-11
 Nucleus-field energy     =    -0.0000000158 hartrees
 Requested basis set is 6-311++G(d,p)
 There are 154 shells and 426 basis functions
 A cutoff of  1.0D-15 yielded   9569 shell pairs
 There are     78461 function pairs (     84391 Cartesian)
 Smallest overlap matrix eigenvalue = 3.92E-07
 Linear dependence detected in AO basis
 Number of orthogonalized atomic orbitals = 422
 Maximum deviation from orthogonality = 5.071E-10
 Guess from superposition of atomic densities
 Warning:  Energy on first SCF cycle will be non-variational
 SAD guess density has 146.000000 electrons

 -----------------------------------------------------------------------
  General SCF calculation program by
  Eric Jon Sundstrom, Paul Horn, Yuezhi Mao, Dmitri Zuev, Alec White,
  David Stuck, Shaama M.S., Shane Yost, Joonho Lee, David Small,
  Daniel Levine, Susi Lehtola, Hugh Burton, Evgeny Epifanovsky,
  Bang C. Huynh
 -----------------------------------------------------------------------
 Exchange:     0.2000 Hartree-Fock + 0.0800 Slater + 0.7200 B88
 Correlation:  0.1900 VWN1RPA + 0.8100 LYP
 Using SG-1 standard quadrature grid
 A restricted SCF calculation will be
 performed using DIIS
 SCF converges when DIIS error is below 1.0e-08
 ---------------------------------------
  Cycle       Energy         DIIS error
 ---------------------------------------
    1   -2305.7685029181      3.05e-02  
    2   -2301.6916702562      2.68e-03  
    3   -2301.5970059558      3.31e-03  
    4   -2301.8536094772      5.58e-04  
    5   -2301.8586719645      3.27e-04  
    6   -2301.8610637814      1.09e-04  
    7   -2301.8613107758      2.96e-05  
    8   -2301.8613272423      1.31e-05  
    9   -2301.8613312721      2.69e-06  
   10   -2301.8613314220      9.57e-07  
   11   -2301.8613314397      3.53e-07  
   12   -2301.8613314423      1.25e-07  
   13   -2301.8613314427      4.78e-08  
   14   -2301.8613314428      1.07e-08  
   15   -2301.8613314427      4.55e-09  Convergence criterion met
 ---------------------------------------
 SCF time:   CPU 593.04s  wall 593.00s 
 SCF   energy in the final basis set =    -2301.8613314427
 Total energy in the final basis set =    -2301.8613314427

 --------------------------------------------------------------

                    Orbital Energies (a.u.)
 --------------------------------------------------------------

 Alpha MOs
 -- Occupied --
********-101.5726-101.5612-101.5534 -10.2693 -10.2660 -10.2650 -10.2516
-10.2310 -10.2180 -10.2125 -10.2120 -10.1981 -10.1978 -10.1967 -10.1925
 -9.4878  -9.4875  -9.4778  -9.4702  -7.2525  -7.2521  -7.2427  -7.2424
 -7.2424  -7.2421  -7.2418  -7.2346  -7.2325  -7.2318  -7.2248  -7.2244
 -0.9447  -0.9143  -0.8965  -0.8883  -0.8541  -0.8307  -0.8011  -0.7619
 -0.7577  -0.7388  -0.6506  -0.6389  -0.6218  -0.6065  -0.5533  -0.5306
 -0.5202  -0.4908  -0.4887  -0.4746  -0.4611  -0.4557  -0.4470  -0.4416
 -0.4260  -0.4182  -0.4049  -0.3965  -0.3846  -0.3800  -0.3747  -0.3580
 -0.3409  -0.3330  -0.3282  -0.3241  -0.2932  -0.2920  -0.2734  -0.2569
 -0.2489
 -- Virtual --
 -0.0650  -0.0506  -0.0359  -0.0269  -0.0187  -0.0105  -0.0030   0.0054
  0.0111   0.0134   0.0160   0.0201   0.0255   0.0391   0.0422   0.0484
  0.0541   0.0569   0.0631   0.0720   0.0773   0.0792   0.0851   0.0875
  0.0908   0.0970   0.1003   0.1020   0.1027   0.1089   0.1098   0.1147
  0.1165   0.1187   0.1218   0.1228   0.1240   0.1303   0.1341   0.1350
  0.1374   0.1411   0.1478   0.1499   0.1519   0.1565   0.1602   0.1630
  0.1665   0.1766   0.1804   0.1876   0.1920   0.1974   0.1986   0.2056
  0.2081   0.2149   0.2169   0.2195   0.2246   0.2285   0.2318   0.2367
  0.2430   0.2462   0.2523   0.2556   0.2614   0.2619   0.2651   0.2682
  0.2723   0.2772   0.2797   0.2826   0.2881   0.2907   0.2926   0.2990
  0.3056   0.3090   0.3171   0.3188   0.3247   0.3346   0.3380   0.3413
  0.3517   0.3713   0.3899   0.3980   0.4067   0.4403   0.4471   0.4539
  0.4558   0.4621   0.4742   0.4789   0.4866   0.4941   0.5012   0.5148
  0.5228   0.5281   0.5318   0.5472   0.5521   0.5545   0.5569   0.5663
  0.5694   0.5716   0.5798   0.5888   0.5978   0.6064   0.6068   0.6123
  0.6162   0.6192   0.6308   0.6322   0.6351   0.6595   0.6663   0.6782
  0.6870   0.6959   0.7005   0.7046   0.7129   0.7227   0.7298   0.7448
  0.7602   0.7890   0.7944   0.8074   0.8144   0.8185   0.8256   0.8362
  0.8404   0.8454   0.8490   0.8513   0.8576   0.8631   0.8648   0.8720
  0.8764   0.8871   0.8937   0.9019   0.9126   0.9182   0.9265   0.9291
  0.9311   0.9412   0.9456   0.9487   0.9577   0.9631   0.9810   0.9886
  0.9906   0.9978   1.0048   1.0157   1.0247   1.0394   1.0536   1.0692
  1.0787   1.0822   1.1067   1.1265   1.1324   1.1552   1.1806   1.1922
  1.2110   1.2470   1.2523   1.2562   1.2650   1.2974   1.3032   1.3249
  1.3339   1.3405   1.3519   1.3730   1.4249   1.4727   1.4914   1.5000
  1.5175   1.5278   1.5463   1.5603   1.5619   1.5658   1.5828   1.5905
  1.6081   1.6112   1.6506   1.6638   1.6780   1.6883   1.6971   1.7354
  1.7465   1.7861   1.8073   1.8178   1.8484   1.8600   1.8696   1.8839
  1.8929   1.9121   1.9130   1.9192   1.9465   1.9493   1.9584   1.9624
  1.9815   1.9863   2.0232   2.0357   2.0586   2.0728   2.0830   2.1040
  2.1343   2.2049   2.2171   2.2385   2.2494   2.2658   2.2852   2.2991
  2.3234   2.3358   2.3428   2.3671   2.3780   2.4093   2.4299   2.4442
  2.4595   2.4694   2.4928   2.5317   2.5407   2.5523   2.5637   2.5751
  2.5955   2.6048   2.6301   2.6594   2.6701   2.6915   2.7034   2.7068
  2.7231   2.7326   2.7385   2.7487   2.7574   2.7789   2.7881   2.7940
  2.8155   2.8173   2.8380   2.8487   2.8707   2.8875   2.9179   2.9502
  2.9813   3.0733   3.0858   3.0965   3.1494   3.1751   3.1911   3.2322
  3.2492   3.2513   3.3464   3.3520   3.3934   3.4406   3.5210   3.5487
  3.5841   3.6824   3.7160   3.7860   3.8509   3.9668   4.0366   4.0728
  4.0825   4.1439   4.4181   4.8085   4.8381   9.7647   9.8087   9.8116
  9.8693  23.3966  23.5884  23.8473  23.8610  23.9115  23.9221  23.9901
 24.0518  24.0537  24.0865  24.1151  24.1795  25.8078  25.8182  25.9129
 26.0863  26.1247  26.2515  26.3517  26.4345  26.6144  26.6476  26.8080
 26.8306 215.7569 215.8085 215.8102 215.8864
 --------------------------------------------------------------

          Ground-State Mulliken Net Atomic Charges

     Atom                 Charge (a.u.)
  ----------------------------------------
      1 C                    -0.128420
      2 C                    -0.389803
      3 Cl                    0.483014
      4 C                    -0.305119
      5 H                     0.223427
      6 C                     0.095674
      7 Cl                    0.451304
      8 C                    -0.582209
      9 H                     0.225181
     10 C                    -0.208601
     11 Cl                    0.448263
     12 C                     0.867072
     13 C                    -0.841664
     14 Cl                    0.421011
     15 C                    -0.409799
     16 H                     0.200317
     17 C                    -0.475525
     18 H                     0.160252
     19 C                    -0.235824
     20 H                     0.177703
     21 C                    -0.332165
     22 H                     0.155913
  ----------------------------------------
  Sum of atomic charges =     0.000000

 -----------------------------------------------------------------
                    Cartesian Multipole Moments
 -----------------------------------------------------------------
    Charge (ESU x 10^10)
                 0.0000
    Dipole Moment (Debye)
         X       0.9161      Y       0.9109      Z      -1.3119
       Tot       1.8412
    Quadrupole Moments (Debye-Ang)
        XX    -113.0863     XY       0.0170     YY    -122.8366
        XZ      -5.0000     YZ      -3.3462     ZZ    -116.2723
    Octopole Moments (Debye-Ang^2)
       XXX     -28.3483    XXY      17.5136    XYY     -24.7883
       YYY      81.8894    XXZ     -42.6096    XYZ      -3.9549
       YYZ     -15.2175    XZZ      -8.2293    YZZ      32.3160
       ZZZ     -36.8377
    Hexadecapole Moments (Debye-Ang^3)
      XXXX   -3813.1542   XXXY     167.9158   XXYY    -788.9058
      XYYY     226.9662   YYYY    -605.6369   XXXZ     462.5130
      XXYZ      27.8205   XYYZ     182.1053   YYYZ      73.2876
      XXZZ   -1014.0368   XYZZ      90.9033   YYZZ    -493.9949
      XZZZ     503.8829   YZZZ      44.0849   ZZZZ   -2337.5831
 -----------------------------------------------------------------
 Calculating analytic gradient of the SCF energy
 Gradient of SCF Energy
            1           2           3           4           5           6
    1  -0.0126781   0.0022834   0.0189400   0.0008482  -0.0004478  -0.0048724
    2   0.0001221  -0.0031301  -0.0499438  -0.0003136  -0.0000544   0.0002988
    3   0.0094606   0.0012865  -0.0324421  -0.0113111   0.0005783   0.0021405
            7           8           9          10          11          12
    1  -0.0010724   0.0096688  -0.0006421  -0.0021601   0.0024881   0.0077743
    2  -0.0000235  -0.0001602   0.0000733   0.0007649   0.0013906   0.0009291
    3   0.0008699   0.0057875  -0.0000348  -0.0069068   0.0001202  -0.0051699
           13          14          15          16          17          18
    1   0.0023115  -0.0167140  -0.0051517   0.0007176  -0.0001389  -0.0005264
    2   0.0022545   0.0499688   0.0034282   0.0003794   0.0002083   0.0005874
    3   0.0013129   0.0341054  -0.0007296  -0.0007610  -0.0000218  -0.0001934
           19          20          21          22
    1   0.0009891   0.0002669  -0.0024854   0.0006013
    2  -0.0034554  -0.0003631  -0.0027927  -0.0001686
    3   0.0020730   0.0002137  -0.0001715  -0.0002065
 Max gradient component =       4.997E-02
 RMS gradient           =       1.144E-02
 Gradient time:  CPU 196.56 s  wall 196.58 s
 Geometry Optimization Parameters
   NAtoms,    NIC,     NZ,  NCons,   NDum,   NFix, NCnnct, MaxDiis
       22     163      22       0       0       0       0       0

 Cartesian Hessian Update
 Hessian updated using BFGS update


** GEOMETRY OPTIMIZATION IN DELOCALIZED INTERNAL COORDINATES **
   Searching for a Minimum

   Optimization Cycle:   2

                       Coordinates (Angstroms)
     ATOM                X               Y               Z
      1  C        -0.0085246743   -0.0002985124   -0.0199512005
      2  C        -0.0179765280    0.0276617547    1.3842504767
      3  Cl        1.4898314982    0.0519929294    2.2659239797
      4  C        -1.1992570737    0.0579693026    2.1117086869
      5  H        -1.1664029487    0.0852601116    3.1934209937
      6  C        -2.4150289193    0.0625749539    1.4483214948
      7  Cl       -3.9114088968    0.0997054496    2.3584840497
      8  C        -2.4469187308    0.0321679128    0.0625397046
      9  H        -3.3953195693    0.0207218648   -0.4591665495
     10  C        -1.2628515843    0.0003910197   -0.6607121675
     11  Cl       -1.4004823097   -0.1054777399   -2.4067130200
     12  C         1.2834888365   -0.0335649951   -0.7769414530
     13  C         2.3156052023   -0.9178544856   -0.4309792351
     14  Cl        2.0963201921   -2.0374639728    0.8947146036
     15  C         3.5154601401   -0.9419020545   -1.1299090001
     16  H         4.2897922048   -1.6414134447   -0.8405882288
     17  C         3.7152106813   -0.0788252700   -2.1976018138
     18  H         4.6507273390   -0.0970706722   -2.7430761764
     19  C         2.7091107046    0.8099426043   -2.5565053311
     20  H         2.8590041327    1.4962700837   -3.3811023950
     21  C         1.5121704570    0.8309705791   -1.8543452016
     22  H         0.7520068545    1.5477604449   -2.1300049184
   Point Group: c1    Number of degrees of freedom:    60


   Energy is  -2301.861331443

 Hessian updated using BFGS update

 56 Hessian modes will be used to form the next step
  Hessian Eigenvalues:
     0.017050    0.017736    0.019936    0.020636    0.020930    0.022944
     0.023581    0.023823    0.023845    0.024089    0.024090    0.024109
     0.024114    0.024134    0.024135    0.024142    0.024142    0.024241
     0.063890    0.087765    0.159956    0.159993    0.159995    0.159996
     0.159997    0.160178    0.215397    0.219904    0.225645    0.230175
     0.233597    0.237235    0.246391    0.249637    0.249994    0.250000
     0.285389    0.289109    0.300887    0.301033    0.305807    0.352278
     0.356648    0.362316    0.412018    0.423783    0.429364    0.455922
     0.461863    0.464650    0.470632    0.478023    0.478201    0.478866
     0.479037    0.519374

 Minimum search - taking simple RFO step
 Searching for Lamda that Minimizes Along All modes
 Value Taken    Lamda =  -0.03270197
 Calculated Step too Large.  Step scaled by  0.562269
 Step Taken.  Stepsize is  0.300000

                             Maximum     Tolerance    Cnvgd?
         Gradient           0.051640      0.000300      NO
         Displacement       0.245782      0.001200      NO
         Energy change     -0.024883      0.000001      NO


 New Cartesian Coordinates Obtained by Inverse Iteration

 Displacement from previous Coordinates is:  0.396778
 ----------------------------------------------------------------
             Standard Nuclear Orientation (Angstroms)
    I     Atom           X                Y                Z
 ----------------------------------------------------------------
    1      C       0.0123553409    -0.0100183738     0.0059636575
    2      C      -0.0262234241     0.0405512500     1.4124798204
    3      Cl      1.4575790171     0.0907698488     2.3264909018
    4      C      -1.2181673400     0.0778598573     2.1265945966
    5      H      -1.2013705089     0.1207204592     3.2074198732
    6      C      -2.4200593152     0.0732723310     1.4351287778
    7      Cl     -3.9311378001     0.1234663870     2.3174441811
    8      C      -2.4362670885     0.0308067812     0.0476855567
    9      H      -3.3737379929     0.0186530622    -0.4918630904
   10      C      -1.2337509573    -0.0102742182    -0.6464745814
   11      Cl     -1.3307445869    -0.1151288211    -2.3956387561
   12      C       1.2946201089    -0.0501511597    -0.7532933312
   13      C       2.3337265192    -0.9426715510    -0.4390991843
   14      Cl      2.1453006213    -2.0956189533     0.8620782516
   15      C       3.5245942868    -0.9543071932    -1.1574305035
   16      H       4.3011111470    -1.6594422504    -0.8890472501
   17      C       3.7032512557    -0.0731394465    -2.2168310564
   18      H       4.6305065961    -0.0843334286    -2.7771612523
   19      C       2.6868898661     0.8176287671    -2.5525980898
   20      H       2.8179581710     1.5124923041    -3.3736266263
   21      C       1.5014979249     0.8239177807    -1.8296091325
   22      H       0.7266251671     1.5344644309    -2.0868454634
 ----------------------------------------------------------------
 Nuclear Repulsion Energy =        1510.53228269 hartrees
 There are       73 alpha and       73 beta electrons
 Applying Cartesian multipole field
    Component          Value
    ---------          -----
     (2,0,0)        1.00000E-11
     (0,2,0)        2.00000E-11
     (0,0,2)       -3.00000E-11
 Nucleus-field energy     =    -0.0000000155 hartrees
 Requested basis set is 6-311++G(d,p)
 There are 154 shells and 426 basis functions
 A cutoff of  1.0D-15 yielded   9571 shell pairs
 There are     78463 function pairs (     84387 Cartesian)
 Smallest overlap matrix eigenvalue = 3.84E-07
 Linear dependence detected in AO basis
 Number of orthogonalized atomic orbitals = 422
 Maximum deviation from orthogonality = 4.476E-10
 Guess from superposition of atomic densities
 Warning:  Energy on first SCF cycle will be non-variational
 SAD guess density has 146.000000 electrons

 -----------------------------------------------------------------------
  General SCF calculation program by
  Eric Jon Sundstrom, Paul Horn, Yuezhi Mao, Dmitri Zuev, Alec White,
  David Stuck, Shaama M.S., Shane Yost, Joonho Lee, David Small,
  Daniel Levine, Susi Lehtola, Hugh Burton, Evgeny Epifanovsky,
  Bang C. Huynh
 -----------------------------------------------------------------------
 Exchange:     0.2000 Hartree-Fock + 0.0800 Slater + 0.7200 B88
 Correlation:  0.1900 VWN1RPA + 0.8100 LYP
 Using SG-1 standard quadrature grid
 A restricted SCF calculation will be
 performed using DIIS
 SCF converges when DIIS error is below 1.0e-08
 ---------------------------------------
  Cycle       Energy         DIIS error
 ---------------------------------------
    1   -2305.7288695179      3.04e-02  
    2   -2301.7081612947      2.66e-03  
    3   -2301.6167156984      3.27e-03  
    4   -2301.8680679446      5.52e-04  
    5   -2301.8729966406      3.26e-04  
    6   -2301.8753852016      1.07e-04  
    7   -2301.8756197759      2.94e-05  
    8   -2301.8756358202      1.33e-05  
    9   -2301.8756400202      2.55e-06  
   10   -2301.8756401513      9.69e-07  
   11   -2301.8756401699      3.44e-07  
   12   -2301.8756401723      1.24e-07  
   13   -2301.8756401727      4.52e-08  
   14   -2301.8756401727      9.69e-09  Convergence criterion met
 ---------------------------------------
 SCF time:   CPU 559.05s  wall 559.00s 
 SCF   energy in the final basis set =    -2301.8756401727
 Total energy in the final basis set =    -2301.8756401727

 --------------------------------------------------------------

                    Orbital Energies (a.u.)
 --------------------------------------------------------------

 Alpha MOs
 -- Occupied --
********-101.5717-101.5627-101.5550 -10.2691 -10.2670 -10.2655 -10.2523
-10.2310 -10.2180 -10.2131 -10.2126 -10.1983 -10.1980 -10.1973 -10.1930
 -9.4874  -9.4867  -9.4789  -9.4713  -7.2521  -7.2512  -7.2435  -7.2423
 -7.2417  -7.2416  -7.2410  -7.2358  -7.2336  -7.2329  -7.2260  -7.2255
 -0.9437  -0.9122  -0.8966  -0.8893  -0.8528  -0.8307  -0.8014  -0.7613
 -0.7572  -0.7384  -0.6497  -0.6386  -0.6218  -0.6065  -0.5532  -0.5303
 -0.5200  -0.4903  -0.4887  -0.4754  -0.4610  -0.4553  -0.4467  -0.4409
 -0.4226  -0.4181  -0.4035  -0.3955  -0.3849  -0.3797  -0.3744  -0.3567
 -0.3405  -0.3323  -0.3279  -0.3244  -0.2983  -0.2926  -0.2720  -0.2573
 -0.2540
 -- Virtual --
 -0.0653  -0.0512  -0.0357  -0.0262  -0.0195  -0.0104  -0.0028   0.0058
  0.0115   0.0141   0.0163   0.0201   0.0256   0.0390   0.0419   0.0484
  0.0542   0.0570   0.0634   0.0721   0.0772   0.0789   0.0851   0.0874
  0.0907   0.0966   0.1000   0.1019   0.1024   0.1086   0.1099   0.1147
  0.1171   0.1186   0.1220   0.1225   0.1239   0.1306   0.1337   0.1344
  0.1371   0.1410   0.1472   0.1492   0.1517   0.1564   0.1604   0.1629
  0.1663   0.1766   0.1803   0.1873   0.1910   0.1960   0.1982   0.2055
  0.2084   0.2147   0.2164   0.2185   0.2252   0.2285   0.2307   0.2369
  0.2425   0.2474   0.2521   0.2554   0.2601   0.2607   0.2649   0.2680
  0.2728   0.2754   0.2804   0.2834   0.2877   0.2899   0.2927   0.2985
  0.3052   0.3091   0.3173   0.3183   0.3248   0.3342   0.3382   0.3412
  0.3502   0.3690   0.3892   0.3993   0.4080   0.4398   0.4487   0.4539
  0.4562   0.4618   0.4732   0.4812   0.4868   0.4922   0.5040   0.5145
  0.5211   0.5259   0.5312   0.5459   0.5497   0.5541   0.5567   0.5637
  0.5659   0.5718   0.5788   0.5858   0.5989   0.6054   0.6085   0.6115
  0.6173   0.6190   0.6304   0.6312   0.6336   0.6603   0.6680   0.6734
  0.6878   0.6968   0.6999   0.7037   0.7129   0.7212   0.7267   0.7437
  0.7597   0.7894   0.7944   0.8105   0.8177   0.8245   0.8313   0.8398
  0.8403   0.8463   0.8507   0.8547   0.8572   0.8628   0.8662   0.8760
  0.8772   0.8880   0.8940   0.9073   0.9102   0.9181   0.9243   0.9301
  0.9324   0.9415   0.9473   0.9532   0.9589   0.9649   0.9794   0.9879
  0.9908   0.9936   1.0027   1.0130   1.0179   1.0381   1.0517   1.0641
  1.0739   1.0856   1.1073   1.1236   1.1295   1.1518   1.1805   1.1905
  1.2113   1.2427   1.2504   1.2598   1.2667   1.2993   1.3037   1.3141
  1.3302   1.3367   1.3465   1.3727   1.4271   1.4743   1.4916   1.4984
  1.5163   1.5267   1.5455   1.5566   1.5590   1.5632   1.5801   1.5880
  1.6042   1.6078   1.6482   1.6644   1.6770   1.6877   1.6973   1.7355
  1.7466   1.7900   1.8094   1.8163   1.8507   1.8594   1.8677   1.8823
  1.8931   1.9115   1.9134   1.9190   1.9419   1.9475   1.9578   1.9598
  1.9798   1.9858   2.0224   2.0341   2.0564   2.0698   2.0823   2.1033
  2.1350   2.2047   2.2149   2.2429   2.2637   2.2687   2.2914   2.3053
  2.3278   2.3348   2.3422   2.3474   2.3744   2.4085   2.4233   2.4406
  2.4592   2.4740   2.5006   2.5235   2.5389   2.5526   2.5581   2.5726
  2.5951   2.6030   2.6266   2.6570   2.6691   2.6921   2.7019   2.7070
  2.7217   2.7341   2.7372   2.7503   2.7587   2.7783   2.7855   2.7962
  2.8150   2.8152   2.8389   2.8463   2.8687   2.8840   2.9177   2.9514
  2.9822   3.0717   3.0857   3.0945   3.1461   3.1697   3.1911   3.2308
  3.2451   3.2482   3.3422   3.3476   3.3910   3.4395   3.5192   3.5457
  3.5841   3.6780   3.7126   3.7806   3.8479   3.9670   4.0353   4.0740
  4.0854   4.1443   4.4210   4.8023   4.8345   9.7623   9.7993   9.8119
  9.8639  23.3988  23.5917  23.8463  23.8596  23.9079  23.9216  23.9858
 24.0455  24.0480  24.0811  24.1096  24.1722  25.8189  25.9047  25.9227
 26.0565  26.1246  26.2235  26.3150  26.3989  26.6089  26.6489  26.7948
 26.8074 215.7544 215.7975 215.8132 215.8760
 --------------------------------------------------------------

          Ground-State Mulliken Net Atomic Charges

     Atom                 Charge (a.u.)
  ----------------------------------------
      1 C                    -0.090763
      2 C                    -0.398385
      3 Cl                    0.475632
      4 C                    -0.333635
      5 H                     0.224527
      6 C                     0.077404
      7 Cl                    0.453045
      8 C                    -0.492654
      9 H                     0.226983
     10 C                    -0.298966
     11 Cl                    0.448687
     12 C                     0.907508
     13 C                    -0.873258
     14 Cl                    0.419395
     15 C                    -0.398981
     16 H                     0.200219
     17 C                    -0.480787
     18 H                     0.160676
     19 C                    -0.224113
     20 H                     0.178700
     21 C                    -0.339363
     22 H                     0.158127
  ----------------------------------------
  Sum of atomic charges =     0.000000

 -----------------------------------------------------------------
                    Cartesian Multipole Moments
 -----------------------------------------------------------------
    Charge (ESU x 10^10)
                -0.0000
    Dipole Moment (Debye)
         X       0.8652      Y       0.9428      Z      -1.3367
       Tot       1.8504
    Quadrupole Moments (Debye-Ang)
        XX    -113.4540     XY      -0.0082     YY    -122.6470
        XZ      -5.1261     YZ      -3.1003     ZZ    -116.1812
    Octopole Moments (Debye-Ang^2)
       XXX     -31.9666    XXY      17.5380    XYY     -25.1873
       YYY      81.6693    XXZ     -43.4751    XYZ      -3.4234
       YYZ     -15.3887    XZZ      -9.1579    YZZ      33.2784
       ZZZ     -36.9321
    Hexadecapole Moments (Debye-Ang^3)
      XXXX   -3822.7861   XXXY     180.5006   XXYY    -791.3205
      XYYY     238.1360   YYYY    -624.4822   XXXZ     467.4469
      XXYZ      26.2182   XYYZ     183.7328   YYYZ      62.7088
      XXZZ   -1014.7085   XYZZ      95.4498   YYZZ    -497.9077
      XZZZ     507.0393   YZZZ      36.5281   ZZZZ   -2336.9834
 -----------------------------------------------------------------
 Calculating analytic gradient of the SCF energy
 Gradient of SCF Energy
            1           2           3           4           5           6
    1  -0.0067668   0.0018304   0.0102750   0.0005291  -0.0001504  -0.0030950
    2   0.0006383  -0.0017661  -0.0313813  -0.0003642  -0.0000009   0.0000449
    3   0.0032203   0.0020900  -0.0208106  -0.0044640   0.0003986   0.0017255
            7           8           9          10          11          12
    1   0.0000827   0.0046353  -0.0004458   0.0000880   0.0054350   0.0019491
    2   0.0000406  -0.0000056   0.0000806   0.0006604   0.0027316   0.0010716
    3   0.0000740   0.0027991  -0.0001731  -0.0037721   0.0011625  -0.0035747
           13          14          15          16          17          18
    1   0.0024894  -0.0100394  -0.0024281   0.0003192   0.0005091  -0.0002955
    2  -0.0002669   0.0316382   0.0011355   0.0001075   0.0002574   0.0002753
    3   0.0015903   0.0209268   0.0005009  -0.0003589  -0.0001106  -0.0001530
           19          20          21          22
    1   0.0002388  -0.0000058  -0.0036948  -0.0014593
    2  -0.0014300  -0.0000597  -0.0035080   0.0001011
    3   0.0004756   0.0000069  -0.0008574  -0.0006962
 Max gradient component =       3.164E-02
 RMS gradient           =       7.085E-03
 Gradient time:  CPU 197.56 s  wall 197.58 s
 Geometry Optimization Parameters
   NAtoms,    NIC,     NZ,  NCons,   NDum,   NFix, NCnnct, MaxDiis
       22     163      22       0       0       0       0       0

 Cartesian Hessian Update
 Hessian updated using BFGS update


** GEOMETRY OPTIMIZATION IN DELOCALIZED INTERNAL COORDINATES **
   Searching for a Minimum

   Optimization Cycle:   3

                       Coordinates (Angstroms)
     ATOM                X               Y               Z
      1  C         0.0123553409   -0.0100183738    0.0059636575
      2  C        -0.0262234241    0.0405512500    1.4124798204
      3  Cl        1.4575790171    0.0907698488    2.3264909018
      4  C        -1.2181673400    0.0778598573    2.1265945966
      5  H        -1.2013705089    0.1207204592    3.2074198732
      6  C        -2.4200593152    0.0732723310    1.4351287778
      7  Cl       -3.9311378001    0.1234663870    2.3174441811
      8  C        -2.4362670885    0.0308067812    0.0476855567
      9  H        -3.3737379929    0.0186530622   -0.4918630904
     10  C        -1.2337509573   -0.0102742182   -0.6464745814
     11  Cl       -1.3307445869   -0.1151288211   -2.3956387561
     12  C         1.2946201089   -0.0501511597   -0.7532933312
     13  C         2.3337265192   -0.9426715510   -0.4390991843
     14  Cl        2.1453006213   -2.0956189533    0.8620782516
     15  C         3.5245942868   -0.9543071932   -1.1574305035
     16  H         4.3011111470   -1.6594422504   -0.8890472501
     17  C         3.7032512557   -0.0731394465   -2.2168310564
     18  H         4.6305065961   -0.0843334286   -2.7771612523
     19  C         2.6868898661    0.8176287671   -2.5525980898
     20  H         2.8179581710    1.5124923041   -3.3736266263
     21  C         1.5014979249    0.8239177807   -1.8296091325
     22  H         0.7266251671    1.5344644309   -2.0868454634
   Point Group: c1    Number of degrees of freedom:    60


   Energy is  -2301.875640173

 Hessian updated using BFGS update

 57 Hessian modes will be used to form the next step
  Hessian Eigenvalues:
     0.017318    0.017754    0.019721    0.020840    0.020934    0.022942
     0.023580    0.023832    0.023846    0.024089    0.024090    0.024114
     0.024114    0.024135    0.024135    0.024142    0.024143    0.025405
     0.059774    0.088279    0.159970    0.159994    0.159995    0.159997
     0.160010    0.160197    0.216343    0.220057    0.225893    0.230582
     0.234585    0.237312    0.246395    0.249827    0.250000    0.250340
     0.285465    0.289353    0.300921    0.301622    0.303782    0.353073
     0.356634    0.356695    0.365572    0.411996    0.423619    0.429372
     0.455631    0.462599    0.468300    0.471937    0.478159    0.478239
     0.478834    0.479144    0.523147

 Minimum search - taking simple RFO step
 Searching for Lamda that Minimizes Along All modes
 Value Taken    Lamda =  -0.01982705
 Calculated Step too Large.  Step scaled by  0.587292
 Step Taken.  Stepsize is  0.300000

                             Maximum     Tolerance    Cnvgd?
         Gradient           0.031848      0.000300      NO
         Displacement       0.203422      0.001200      NO
         Energy change     -0.014309      0.000001      NO


 New Cartesian Coordinates Obtained by Inverse Iteration

 Displacement from previous Coordinates is:  0.584276
 ----------------------------------------------------------------
             Standard Nuclear Orientation (Angstroms)
    I     Atom           X                Y                Z
 ----------------------------------------------------------------
    1      C       0.0118830025    -0.0127616759    -0.0044140756
    2      C      -0.0271011518     0.0787541299     1.4004950782
    3      Cl      1.4588616295     0.1589657466     2.3117517488
    4      C      -1.2147380297     0.1269089319     2.1231879728
    5      H      -1.1913548469     0.2014348581     3.2012471834
    6      C      -2.4181498974     0.0868084387     1.4347956271
    7      Cl     -3.9266122071     0.1436832255     2.3228167774
    8      C      -2.4448913098    -0.0068505242     0.0501606118
    9      H      -3.3832384819    -0.0568090747    -0.4835753710
   10      C      -1.2419234826    -0.0562325776    -0.6446115640
   11      Cl     -1.3645388796    -0.2589636236    -2.3865872777
   12      C       1.2914501250    -0.0563847061    -0.7602207418
   13      C       2.3140574950    -0.9753067419    -0.4730704476
   14      Cl      2.1098497016    -2.1612445695     0.7982236246
   15      C       3.5085481902    -0.9843625964    -1.1881631663
   16      H       4.2695160708    -1.7123931080    -0.9382633133
   17      C       3.7081531839    -0.0676161360    -2.2138182246
   18      H       4.6390008638    -0.0762018004    -2.7687341440
   19      C       2.7127797257     0.8588040295    -2.5172787135
   20      H       2.8619341622     1.5846116109    -3.3077454660
   21      C       1.5248537552     0.8584594522    -1.7984947148
   22      H       0.7662173896     1.5962145746    -2.0259341049
 ----------------------------------------------------------------
 Nuclear Repulsion Energy =        1506.37389611 hartrees
 There are       73 alpha and       73 beta electrons
 Applying Cartesian multipole field
    Component          Value
    ---------          -----
     (2,0,0)        1.00000E-11
     (0,2,0)        2.00000E-11
     (0,0,2)       -3.00000E-11
 Nucleus-field energy     =    -0.0000000143 hartrees
 Requested basis set is 6-311++G(d,p)
 There are 154 shells and 426 basis functions
 A cutoff of  1.0D-15 yielded   9567 shell pairs
 There are     78455 function pairs (     84377 Cartesian)
 Smallest overlap matrix eigenvalue = 3.72E-07
 Linear dependence detected in AO basis
 Number of orthogonalized atomic orbitals = 422
 Maximum deviation from orthogonality = 2.561E-10
 Guess from superposition of atomic densities
 Warning:  Energy on first SCF cycle will be non-variational
 SAD guess density has 146.000000 electrons

 -----------------------------------------------------------------------
  General SCF calculation program by
  Eric Jon Sundstrom, Paul Horn, Yuezhi Mao, Dmitri Zuev, Alec White,
  David Stuck, Shaama M.S., Shane Yost, Joonho Lee, David Small,
  Daniel Levine, Susi Lehtola, Hugh Burton, Evgeny Epifanovsky,
  Bang C. Huynh
 -----------------------------------------------------------------------
 Exchange:     0.2000 Hartree-Fock + 0.0800 Slater + 0.7200 B88
 Correlation:  0.1900 VWN1RPA + 0.8100 LYP
 Using SG-1 standard quadrature grid
 A restricted SCF calculation will be
 performed using DIIS
 SCF converges when DIIS error is below 1.0e-08
 ---------------------------------------
  Cycle       Energy         DIIS error
 ---------------------------------------
    1   -2305.6936933279      3.03e-02  
    2   -2301.7193577350      2.65e-03  
    3   -2301.6314282624      3.24e-03  
    4   -2301.8774730297      5.50e-04  
    5   -2301.8823363564      3.26e-04  
    6   -2301.8847327751      1.05e-04  
    7   -2301.8849597375      2.98e-05  
    8   -2301.8849764607      1.34e-05  
    9   -2301.8849806950      2.42e-06  
   10   -2301.8849808113      9.64e-07  
   11   -2301.8849808296      3.30e-07  
   12   -2301.8849808321      1.22e-07  
   13   -2301.8849808322      4.37e-08  
   14   -2301.8849808323      9.22e-09  Convergence criterion met
 ---------------------------------------
 SCF time:   CPU 556.27s  wall 556.00s 
 SCF   energy in the final basis set =    -2301.8849808323
 Total energy in the final basis set =    -2301.8849808323

 --------------------------------------------------------------

                    Orbital Energies (a.u.)
 --------------------------------------------------------------

 Alpha MOs
 -- Occupied --
********-101.5711-101.5638-101.5563 -10.2696 -10.2675 -10.2658 -10.2529
-10.2314 -10.2184 -10.2132 -10.2128 -10.1993 -10.1987 -10.1980 -10.1937
 -9.4871  -9.4859  -9.4796  -9.4721  -7.2518  -7.2505  -7.2443  -7.2420
 -7.2414  -7.2408  -7.2402  -7.2367  -7.2344  -7.2337  -7.2269  -7.2264
 -0.9428  -0.9113  -0.8949  -0.8896  -0.8525  -0.8302  -0.8019  -0.7610
 -0.7571  -0.7388  -0.6499  -0.6375  -0.6221  -0.6072  -0.5537  -0.5300
 -0.5201  -0.4912  -0.4886  -0.4756  -0.4607  -0.4552  -0.4464  -0.4400
 -0.4210  -0.4181  -0.4029  -0.3931  -0.3844  -0.3790  -0.3751  -0.3545
 -0.3401  -0.3317  -0.3279  -0.3243  -0.3041  -0.2912  -0.2715  -0.2602
 -0.2560
 -- Virtual --
 -0.0645  -0.0516  -0.0358  -0.0268  -0.0218  -0.0107  -0.0028   0.0062
  0.0119   0.0139   0.0161   0.0192   0.0251   0.0388   0.0426   0.0475
  0.0535   0.0570   0.0633   0.0716   0.0777   0.0777   0.0853   0.0874
  0.0907   0.0964   0.0996   0.1016   0.1019   0.1084   0.1100   0.1147
  0.1173   0.1184   0.1213   0.1220   0.1236   0.1300   0.1329   0.1344
  0.1349   0.1407   0.1459   0.1486   0.1514   0.1555   0.1596   0.1623
  0.1658   0.1756   0.1787   0.1864   0.1890   0.1958   0.1970   0.2050
  0.2089   0.2139   0.2154   0.2184   0.2229   0.2285   0.2311   0.2356
  0.2427   0.2485   0.2524   0.2576   0.2592   0.2609   0.2643   0.2682
  0.2733   0.2736   0.2810   0.2831   0.2870   0.2875   0.2946   0.2983
  0.3068   0.3089   0.3153   0.3187   0.3227   0.3352   0.3387   0.3405
  0.3506   0.3673   0.3889   0.4002   0.4083   0.4421   0.4488   0.4545
  0.4581   0.4603   0.4734   0.4832   0.4875   0.4916   0.5022   0.5143
  0.5182   0.5264   0.5279   0.5434   0.5519   0.5545   0.5576   0.5601
  0.5660   0.5763   0.5802   0.5852   0.5988   0.6033   0.6107   0.6115
  0.6164   0.6198   0.6304   0.6318   0.6377   0.6621   0.6723   0.6776
  0.6876   0.6958   0.6988   0.7047   0.7126   0.7184   0.7252   0.7409
  0.7547   0.7916   0.7963   0.8064   0.8203   0.8294   0.8328   0.8398
  0.8415   0.8461   0.8506   0.8562   0.8594   0.8656   0.8684   0.8732
  0.8772   0.8874   0.8982   0.9068   0.9108   0.9163   0.9253   0.9268
  0.9346   0.9409   0.9478   0.9508   0.9575   0.9677   0.9771   0.9821
  0.9889   0.9954   1.0019   1.0082   1.0140   1.0331   1.0472   1.0618
  1.0703   1.0865   1.1011   1.1242   1.1311   1.1468   1.1824   1.1906
  1.2082   1.2358   1.2472   1.2575   1.2690   1.2992   1.3050   1.3097
  1.3309   1.3356   1.3406   1.3770   1.4317   1.4743   1.4906   1.4975
  1.5156   1.5274   1.5448   1.5549   1.5578   1.5610   1.5787   1.5878
  1.6026   1.6078   1.6461   1.6641   1.6769   1.6876   1.6978   1.7344
  1.7460   1.7902   1.8080   1.8153   1.8473   1.8571   1.8677   1.8800
  1.8947   1.9093   1.9154   1.9225   1.9422   1.9455   1.9553   1.9570
  1.9805   1.9892   2.0224   2.0318   2.0522   2.0672   2.0817   2.1012
  2.1378   2.2002   2.2146   2.2425   2.2643   2.2750   2.2892   2.3086
  2.3234   2.3278   2.3376   2.3468   2.3817   2.4061   2.4261   2.4395
  2.4583   2.4734   2.5056   2.5187   2.5372   2.5525   2.5540   2.5719
  2.5924   2.5997   2.6252   2.6578   2.6713   2.6934   2.6988   2.7064
  2.7199   2.7308   2.7378   2.7496   2.7599   2.7764   2.7851   2.7913
  2.8128   2.8151   2.8380   2.8434   2.8669   2.8808   2.9146   2.9535
  2.9871   3.0723   3.0835   3.0926   3.1416   3.1630   3.1883   3.2278
  3.2418   3.2449   3.3400   3.3456   3.3888   3.4406   3.5193   3.5427
  3.5839   3.6790   3.7100   3.7776   3.8468   3.9665   4.0345   4.0746
  4.0877   4.1415   4.4146   4.7965   4.8332   9.7607   9.8002   9.8131
  9.8572  23.4009  23.5933  23.8449  23.8601  23.9068  23.9232  23.9833
 24.0442  24.0480  24.0787  24.1085  24.1694  25.8191  25.9150  25.9542
 26.0048  26.1244  26.1711  26.3133  26.4123  26.6046  26.6377  26.7884
 26.7947 215.7529 215.8008 215.8138 215.8652
 --------------------------------------------------------------

          Ground-State Mulliken Net Atomic Charges

     Atom                 Charge (a.u.)
  ----------------------------------------
      1 C                    -0.107537
      2 C                    -0.417225
      3 Cl                    0.443174
      4 C                    -0.205880
      5 H                     0.225404
      6 C                     0.101696
      7 Cl                    0.453305
      8 C                    -0.561014
      9 H                     0.227110
     10 C                    -0.280648
     11 Cl                    0.420065
     12 C                     0.795603
     13 C                    -0.807364
     14 Cl                    0.385456
     15 C                    -0.307323
     16 H                     0.200960
     17 C                    -0.457562
     18 H                     0.161413
     19 C                    -0.238199
     20 H                     0.178168
     21 C                    -0.373852
     22 H                     0.164250
  ----------------------------------------
  Sum of atomic charges =     0.000000

 -----------------------------------------------------------------
                    Cartesian Multipole Moments
 -----------------------------------------------------------------
    Charge (ESU x 10^10)
                -0.0000
    Dipole Moment (Debye)
         X       0.9106      Y       1.0113      Z      -1.3109
       Tot       1.8896
    Quadrupole Moments (Debye-Ang)
        XX    -113.3142     XY       0.1067     YY    -122.3063
        XZ      -5.2996     YZ      -2.9399     ZZ    -116.5232
    Octopole Moments (Debye-Ang^2)
       XXX     -29.4251    XXY      18.4366    XYY     -23.3301
       YYY      85.7364    XXZ     -43.8142    XYZ      -3.5918
       YYZ     -15.0783    XZZ      -8.4839    YZZ      35.0981
       ZZZ     -32.4350
    Hexadecapole Moments (Debye-Ang^3)
      XXXX   -3819.1921   XXXY     173.9506   XXYY    -793.3649
      XYYY     228.2669   YYYY    -659.6842   XXXZ     471.8531
      XXYZ      17.2480   XYYZ     184.0495   YYYZ      32.6830
      XXZZ   -1009.7812   XYZZ      93.7682   YYZZ    -498.4974
      XZZZ     516.6721   YZZZ      14.9454   ZZZZ   -2318.8987
 -----------------------------------------------------------------
 Calculating analytic gradient of the SCF energy
 Gradient of SCF Energy
            1           2           3           4           5           6
    1  -0.0004411   0.0011504   0.0055244  -0.0000917   0.0000433  -0.0013390
    2   0.0012328  -0.0015677  -0.0216163  -0.0003781  -0.0000423   0.0001200
    3   0.0004472   0.0011481  -0.0138336  -0.0011060  -0.0000529   0.0007593
            7           8           9          10          11          12
    1   0.0001443   0.0012395   0.0000105   0.0001185   0.0005363  -0.0009876
    2  -0.0000847  -0.0001908   0.0000460   0.0017021   0.0006011  -0.0002826
    3  -0.0000960   0.0004690   0.0000116  -0.0013464   0.0003574  -0.0007179
           13          14          15          16          17          18
    1   0.0015266  -0.0056559  -0.0007288  -0.0000136   0.0001916  -0.0000628
    2  -0.0001894   0.0216877   0.0005217   0.0000944   0.0001373   0.0001757
    3   0.0014550   0.0139691   0.0002323  -0.0000711  -0.0003612  -0.0000703
           19          20          21          22
    1  -0.0000231  -0.0000549  -0.0013100   0.0002230
    2  -0.0004319  -0.0000054  -0.0018037   0.0002742
    3   0.0000384   0.0000282  -0.0012230  -0.0000372
 Max gradient component =       2.169E-02
 RMS gradient           =       4.636E-03
 Gradient time:  CPU 196.95 s  wall 196.98 s
 Geometry Optimization Parameters
   NAtoms,    NIC,     NZ,  NCons,   NDum,   NFix, NCnnct, MaxDiis
       22     163      22       0       0       0       0       0

 Cartesian Hessian Update
 Hessian updated using BFGS update


** GEOMETRY OPTIMIZATION IN DELOCALIZED INTERNAL COORDINATES **
   Searching for a Minimum

   Optimization Cycle:   4

                       Coordinates (Angstroms)
     ATOM                X               Y               Z
      1  C         0.0118830025   -0.0127616759   -0.0044140756
      2  C        -0.0271011518    0.0787541299    1.4004950782
      3  Cl        1.4588616295    0.1589657466    2.3117517488
      4  C        -1.2147380297    0.1269089319    2.1231879728
      5  H        -1.1913548469    0.2014348581    3.2012471834
      6  C        -2.4181498974    0.0868084387    1.4347956271
      7  Cl       -3.9266122071    0.1436832255    2.3228167774
      8  C        -2.4448913098   -0.0068505242    0.0501606118
      9  H        -3.3832384819   -0.0568090747   -0.4835753710
     10  C        -1.2419234826   -0.0562325776   -0.6446115640
     11  Cl       -1.3645388796   -0.2589636236   -2.3865872777
     12  C         1.2914501250   -0.0563847061   -0.7602207418
     13  C         2.3140574950   -0.9753067419   -0.4730704476
     14  Cl        2.1098497016   -2.1612445695    0.7982236246
     15  C         3.5085481902   -0.9843625964   -1.1881631663
     16  H         4.2695160708   -1.7123931080   -0.9382633133
     17  C         3.7081531839   -0.0676161360   -2.2138182246
     18  H         4.6390008638   -0.0762018004   -2.7687341440
     19  C         2.7127797257    0.8588040295   -2.5172787135
     20  H         2.8619341622    1.5846116109   -3.3077454660
     21  C         1.5248537552    0.8584594522   -1.7984947148
     22  H         0.7662173896    1.5962145746   -2.0259341049
   Point Group: c1    Number of degrees of freedom:    60


   Energy is  -2301.884980832

 Hessian updated using BFGS update

 58 Hessian modes will be used to form the next step
  Hessian Eigenvalues:
     0.017665    0.018264    0.019610    0.020915    0.021013    0.022924
     0.023580    0.023832    0.023840    0.024089    0.024090    0.024113
     0.024114    0.024135    0.024135    0.024142    0.024143    0.027629
     0.046167    0.077316    0.159990    0.159995    0.159996    0.160005
     0.160114    0.160201    0.216532    0.220093    0.225995    0.230653
     0.235619    0.237285    0.246477    0.249820    0.250009    0.250588
     0.288955    0.289750    0.300927    0.301655    0.311717    0.353439
     0.356663    0.356673    0.356764    0.367749    0.412008    0.424173
     0.429379    0.456377    0.462585    0.468445    0.472170    0.478152
     0.478264    0.479109    0.479287    0.553532

 Minimum search - taking simple RFO step
 Searching for Lamda that Minimizes Along All modes
 Value Taken    Lamda =  -0.01174620
 Calculated Step too Large.  Step scaled by  0.649781
 Step Taken.  Stepsize is  0.300000

                             Maximum     Tolerance    Cnvgd?
         Gradient           0.021300      0.000300      NO
         Displacement       0.228845      0.001200      NO
         Energy change     -0.009341      0.000001      NO


 New Cartesian Coordinates Obtained by Inverse Iteration

 Displacement from previous Coordinates is:  0.460859
 ----------------------------------------------------------------
             Standard Nuclear Orientation (Angstroms)
    I     Atom           X                Y                Z
 ----------------------------------------------------------------
    1      C       0.0150021520    -0.0270599628     0.0000566973
    2      C      -0.0283054820     0.1067069536     1.4008524798
    3      Cl      1.4585403894     0.2259099517     2.3122499119
    4      C      -1.2167241982     0.1679084631     2.1213438971
    5      H      -1.1961614914     0.2761049739     3.1963946170
    6      C      -2.4174130027     0.0972285741     1.4300604887
    7      Cl     -3.9286547710     0.1743784951     2.3142807560
    8      C      -2.4439958884    -0.0401941750     0.0490811981
    9      H      -3.3805046307    -0.1118077393    -0.4847029098
   10      C      -1.2369879830    -0.1023267300    -0.6387868474
   11      Cl     -1.3466142573    -0.3475881866    -2.3782587057
   12      C       1.2945978955    -0.0642032336    -0.7544602607
   13      C       2.3044055423    -1.0038775842    -0.4994388765
   14      Cl      2.0865712589    -2.2285250900     0.7352909444
   15      C       3.4975019462    -1.0070115666    -1.2180714684
   16      H       4.2487132630    -1.7532206323    -0.9935016488
   17      C       3.7063113924    -0.0591270006    -2.2129894974
   18      H       4.6359580792    -0.0632124943    -2.7701156904
   19      C       2.7218336790     0.8889842601    -2.4860618709
   20      H       2.8780702088     1.6358416068    -3.2551682381
   21      C       1.5348222935     0.8789949396    -1.7655957530
   22      H       0.7775906127     1.6256140412    -1.9706919244
 ----------------------------------------------------------------
 Nuclear Repulsion Energy =        1503.31001390 hartrees
 There are       73 alpha and       73 beta electrons
 Applying Cartesian multipole field
    Component          Value
    ---------          -----
     (2,0,0)        1.00000E-11
     (0,2,0)        2.00000E-11
     (0,0,2)       -3.00000E-11
 Nucleus-field energy     =    -0.0000000133 hartrees
 Requested basis set is 6-311++G(d,p)
 There are 154 shells and 426 basis functions
 A cutoff of  1.0D-15 yielded   9564 shell pairs
 There are     78402 function pairs (     84323 Cartesian)
 Smallest overlap matrix eigenvalue = 3.60E-07
 Linear dependence detected in AO basis
 Number of orthogonalized atomic orbitals = 422
 Maximum deviation from orthogonality = 3.084E-10
 Guess from superposition of atomic densities
 Warning:  Energy on first SCF cycle will be non-variational
 SAD guess density has 146.000000 electrons

 -----------------------------------------------------------------------
  General SCF calculation program by
  Eric Jon Sundstrom, Paul Horn, Yuezhi Mao, Dmitri Zuev, Alec White,
  David Stuck, Shaama M.S., Shane Yost, Joonho Lee, David Small,
  Daniel Levine, Susi Lehtola, Hugh Burton, Evgeny Epifanovsky,
  Bang C. Huynh
 -----------------------------------------------------------------------
 Exchange:     0.2000 Hartree-Fock + 0.0800 Slater + 0.7200 B88
 Correlation:  0.1900 VWN1RPA + 0.8100 LYP
 Using SG-1 standard quadrature grid
 A restricted SCF calculation will be
 performed using DIIS
 SCF converges when DIIS error is below 1.0e-08
 ---------------------------------------
  Cycle       Energy         DIIS error
 ---------------------------------------
    1   -2305.6718588772      3.03e-02  
    2   -2301.7264886635      2.64e-03  
    3   -2301.6410601180      3.22e-03  
    4   -2301.8838627939      5.42e-04  
    5   -2301.8885530334      3.22e-04  
    6   -2301.8908958519      1.05e-04  
    7   -2301.8911193810      3.00e-05  
    8   -2301.8911363219      1.34e-05  
    9   -2301.8911405515      2.33e-06  
   10   -2301.8911406581      9.55e-07  
   11   -2301.8911406764      3.14e-07  
   12   -2301.8911406784      1.21e-07  
   13   -2301.8911406786      4.28e-08  
   14   -2301.8911406788      9.00e-09  Convergence criterion met
 ---------------------------------------
 SCF time:   CPU 584.45s  wall 584.00s 
 SCF   energy in the final basis set =    -2301.8911406788
 Total energy in the final basis set =    -2301.8911406788

 --------------------------------------------------------------

                    Orbital Energies (a.u.)
 --------------------------------------------------------------

 Alpha MOs
 -- Occupied --
********-101.5708-101.5650-101.5574 -10.2698 -10.2680 -10.2662 -10.2530
-10.2312 -10.2181 -10.2136 -10.2132 -10.1996 -10.1989 -10.1982 -10.1941
 -9.4870  -9.4855  -9.4805  -9.4729  -7.2517  -7.2501  -7.2452  -7.2419
 -7.2413  -7.2404  -7.2399  -7.2375  -7.2353  -7.2346  -7.2276  -7.2272
 -0.9424  -0.9107  -0.8939  -0.8898  -0.8520  -0.8301  -0.8021  -0.7612
 -0.7571  -0.7391  -0.6498  -0.6369  -0.6227  -0.6075  -0.5538  -0.5299
 -0.5202  -0.4919  -0.4882  -0.4757  -0.4608  -0.4550  -0.4463  -0.4395
 -0.4200  -0.4180  -0.4023  -0.3911  -0.3840  -0.3785  -0.3753  -0.3528
 -0.3398  -0.3316  -0.3278  -0.3244  -0.3095  -0.2898  -0.2712  -0.2626
 -0.2572
 -- Virtual --
 -0.0633  -0.0518  -0.0358  -0.0277  -0.0236  -0.0108  -0.0028   0.0064
  0.0120   0.0137   0.0158   0.0184   0.0248   0.0386   0.0429   0.0469
  0.0532   0.0571   0.0631   0.0712   0.0764   0.0781   0.0854   0.0873
  0.0907   0.0960   0.0993   0.1012   0.1018   0.1083   0.1100   0.1146
  0.1175   0.1185   0.1208   0.1222   0.1234   0.1296   0.1320   0.1330
  0.1352   0.1405   0.1451   0.1478   0.1509   0.1552   0.1589   0.1618
  0.1656   0.1752   0.1779   0.1858   0.1873   0.1961   0.1962   0.2049
  0.2097   0.2126   0.2148   0.2181   0.2217   0.2292   0.2312   0.2355
  0.2425   0.2483   0.2538   0.2577   0.2595   0.2620   0.2633   0.2685
  0.2725   0.2739   0.2809   0.2826   0.2860   0.2864   0.2955   0.2984
  0.3070   0.3083   0.3130   0.3199   0.3232   0.3362   0.3395   0.3403
  0.3511   0.3658   0.3883   0.4009   0.4085   0.4416   0.4494   0.4552
  0.4594   0.4606   0.4731   0.4839   0.4902   0.4937   0.4993   0.5103
  0.5179   0.5261   0.5274   0.5419   0.5527   0.5540   0.5590   0.5593
  0.5666   0.5790   0.5809   0.5864   0.5977   0.6043   0.6110   0.6124
  0.6164   0.6200   0.6302   0.6342   0.6410   0.6640   0.6722   0.6815
  0.6889   0.6945   0.6989   0.7030   0.7121   0.7176   0.7246   0.7396
  0.7538   0.7935   0.7985   0.8052   0.8218   0.8321   0.8358   0.8390
  0.8422   0.8467   0.8510   0.8560   0.8595   0.8668   0.8684   0.8730
  0.8778   0.8862   0.8992   0.9060   0.9089   0.9156   0.9254   0.9301
  0.9345   0.9418   0.9495   0.9509   0.9550   0.9619   0.9698   0.9826
  0.9888   0.9955   1.0061   1.0073   1.0119   1.0305   1.0435   1.0586
  1.0688   1.0857   1.0994   1.1251   1.1347   1.1464   1.1849   1.1902
  1.2094   1.2320   1.2463   1.2606   1.2735   1.2981   1.3043   1.3076
  1.3278   1.3350   1.3396   1.3803   1.4348   1.4742   1.4908   1.4979
  1.5145   1.5282   1.5444   1.5534   1.5578   1.5604   1.5788   1.5876
  1.6011   1.6076   1.6453   1.6642   1.6767   1.6875   1.6990   1.7342
  1.7453   1.7913   1.8067   1.8159   1.8462   1.8557   1.8675   1.8776
  1.8936   1.9082   1.9198   1.9244   1.9411   1.9450   1.9540   1.9576
  1.9819   1.9924   2.0244   2.0311   2.0491   2.0652   2.0812   2.0995
  2.1405   2.1974   2.2149   2.2417   2.2637   2.2791   2.2868   2.3022
  2.3099   2.3295   2.3394   2.3504   2.3871   2.4052   2.4302   2.4393
  2.4586   2.4728   2.5069   2.5159   2.5366   2.5516   2.5526   2.5720
  2.5915   2.5976   2.6236   2.6580   2.6730   2.6940   2.6971   2.7071
  2.7197   2.7297   2.7383   2.7494   2.7611   2.7735   2.7849   2.7899
  2.8113   2.8142   2.8383   2.8425   2.8668   2.8779   2.9133   2.9562
  2.9896   3.0735   3.0838   3.0921   3.1397   3.1597   3.1876   3.2267
  3.2409   3.2422   3.3391   3.3449   3.3882   3.4428   3.5206   3.5426
  3.5845   3.6809   3.7084   3.7757   3.8470   3.9671   4.0339   4.0753
  4.0888   4.1405   4.4075   4.7949   4.8334   9.7607   9.8021   9.8240
  9.8466  23.4026  23.5936  23.8460  23.8604  23.9076  23.9256  23.9836
 24.0436  24.0520  24.0785  24.1085  24.1688  25.8190  25.9126  25.9366
 25.9785  26.1236  26.1626  26.3209  26.4150  26.6016  26.6380  26.7851
 26.7890 215.7529 215.8025 215.8285 215.8510
 --------------------------------------------------------------

          Ground-State Mulliken Net Atomic Charges

     Atom                 Charge (a.u.)
  ----------------------------------------
      1 C                    -0.084591
      2 C                    -0.440468
      3 Cl                    0.405805
      4 C                    -0.142996
      5 H                     0.225690
      6 C                     0.120662
      7 Cl                    0.455968
      8 C                    -0.557397
      9 H                     0.227430
     10 C                    -0.275294
     11 Cl                    0.411439
     12 C                     0.733564
     13 C                    -0.872782
     14 Cl                    0.352721
     15 C                    -0.240415
     16 H                     0.200399
     17 C                    -0.438851
     18 H                     0.161961
     19 C                    -0.235209
     20 H                     0.178198
     21 C                    -0.352490
     22 H                     0.166653
  ----------------------------------------
  Sum of atomic charges =     0.000000

 -----------------------------------------------------------------
                    Cartesian Multipole Moments
 -----------------------------------------------------------------
    Charge (ESU x 10^10)
                 0.0000
    Dipole Moment (Debye)
         X       0.9041      Y       1.0625      Z      -1.3111
       Tot       1.9145
    Quadrupole Moments (Debye-Ang)
        XX    -113.3354     XY       0.1758     YY    -122.0756
        XZ      -5.4382     YZ      -2.7512     ZZ    -116.6999
    Octopole Moments (Debye-Ang^2)
       XXX     -29.4278    XXY      18.9762    XYY     -22.5409
       YYY      87.9029    XXZ     -43.9215    XYZ      -3.4569
       YYZ     -14.6979    XZZ      -8.5552    YZZ      36.4081
       ZZZ     -29.4407
    Hexadecapole Moments (Debye-Ang^3)
      XXXX   -3809.9816   XXXY     173.6202   XXYY    -795.0177
      XYYY     225.2882   YYYY    -695.1726   XXXZ     477.5437
      XXYZ      10.5251   XYYZ     185.0955   YYYZ       7.4333
      XXZZ   -1004.1641   XYZZ      93.2513   YYZZ    -500.2335
      XZZZ     525.2652   YZZZ      -3.8378   ZZZZ   -2301.2168
 -----------------------------------------------------------------
 Calculating analytic gradient of the SCF energy
 Gradient of SCF Energy
            1           2           3           4           5           6
    1   0.0013321   0.0000786   0.0032735  -0.0003896   0.0001267  -0.0001072
    2   0.0007415  -0.0011998  -0.0136952  -0.0002509  -0.0000227   0.0000072
    3  -0.0008642   0.0005274  -0.0083720   0.0000848  -0.0001251   0.0001925
            7           8           9          10          11          12
    1  -0.0000272  -0.0002865   0.0001437   0.0001141   0.0001964  -0.0014289
    2  -0.0000029  -0.0000129   0.0000830   0.0013351   0.0003561  -0.0003505
    3   0.0000196  -0.0001324   0.0000796   0.0004269  -0.0004934   0.0006336
           13          14          15          16          17          18
    1   0.0008275  -0.0030247  -0.0000102  -0.0000626   0.0001261  -0.0000042
    2   0.0003135   0.0136037   0.0003205  -0.0000119  -0.0000445  -0.0000035
    3   0.0009517   0.0087460  -0.0002293   0.0000117   0.0000004  -0.0000170
           19          20          21          22
    1  -0.0001534  -0.0000712  -0.0006293  -0.0000238
    2  -0.0000236  -0.0000219  -0.0013783   0.0002580
    3  -0.0001127   0.0000362  -0.0014124   0.0000481
 Max gradient component =       1.370E-02
 RMS gradient           =       2.901E-03
 Gradient time:  CPU 223.59 s  wall 223.62 s
 Geometry Optimization Parameters
   NAtoms,    NIC,     NZ,  NCons,   NDum,   NFix, NCnnct, MaxDiis
       22     163      22       0       0       0       0       0

 Cartesian Hessian Update
 Hessian updated using BFGS update


** GEOMETRY OPTIMIZATION IN DELOCALIZED INTERNAL COORDINATES **
   Searching for a Minimum

   Optimization Cycle:   5

                       Coordinates (Angstroms)
     ATOM                X               Y               Z
      1  C         0.0150021520   -0.0270599628    0.0000566973
      2  C        -0.0283054820    0.1067069536    1.4008524798
      3  Cl        1.4585403894    0.2259099517    2.3122499119
      4  C        -1.2167241982    0.1679084631    2.1213438971
      5  H        -1.1961614914    0.2761049739    3.1963946170
      6  C        -2.4174130027    0.0972285741    1.4300604887
      7  Cl       -3.9286547710    0.1743784951    2.3142807560
      8  C        -2.4439958884   -0.0401941750    0.0490811981
      9  H        -3.3805046307   -0.1118077393   -0.4847029098
     10  C        -1.2369879830   -0.1023267300   -0.6387868474
     11  Cl       -1.3466142573   -0.3475881866   -2.3782587057
     12  C         1.2945978955   -0.0642032336   -0.7544602607
     13  C         2.3044055423   -1.0038775842   -0.4994388765
     14  Cl        2.0865712589   -2.2285250900    0.7352909444
     15  C         3.4975019462   -1.0070115666   -1.2180714684
     16  H         4.2487132630   -1.7532206323   -0.9935016488
     17  C         3.7063113924   -0.0591270006   -2.2129894974
     18  H         4.6359580792   -0.0632124943   -2.7701156904
     19  C         2.7218336790    0.8889842601   -2.4860618709
     20  H         2.8780702088    1.6358416068   -3.2551682381
     21  C         1.5348222935    0.8789949396   -1.7655957530
     22  H         0.7775906127    1.6256140412   -1.9706919244
   Point Group: c1    Number of degrees of freedom:    60


   Energy is  -2301.891140679

 Hessian updated using BFGS update

 59 Hessian modes will be used to form the next step
  Hessian Eigenvalues:
     0.017572    0.017805    0.019471    0.020912    0.020988    0.022923
     0.023565    0.023829    0.023865    0.024090    0.024093    0.024113
     0.024114    0.024135    0.024135    0.024142    0.024144    0.027583
     0.034155    0.076679    0.159993    0.159995    0.160000    0.160012
     0.160129    0.160224    0.216519    0.220110    0.225984    0.230660
     0.236096    0.237271    0.246479    0.249928    0.250012    0.250733
     0.288978    0.289922    0.300975    0.301817    0.311873    0.353372
     0.356665    0.356668    0.356673    0.356765    0.367627    0.412017
     0.424171    0.429385    0.456382    0.462570    0.468448    0.472200
     0.478213    0.478273    0.479107    0.479402    0.553422

 Minimum search - taking simple RFO step
 Searching for Lamda that Minimizes Along All modes
 Value Taken    Lamda =  -0.00713157
 Calculated Step too Large.  Step scaled by  0.676589
 Step Taken.  Stepsize is  0.300000

                             Maximum     Tolerance    Cnvgd?
         Gradient           0.013263      0.000300      NO
         Displacement       0.221165      0.001200      NO
         Energy change     -0.006160      0.000001      NO


 New Cartesian Coordinates Obtained by Inverse Iteration

 Displacement from previous Coordinates is:  0.514350
 ----------------------------------------------------------------
             Standard Nuclear Orientation (Angstroms)
    I     Atom           X                Y                Z
 ----------------------------------------------------------------
    1      C       0.0145692865    -0.0336297635     0.0007141269
    2      C      -0.0270017429     0.1442140162     1.3952911233
    3      Cl      1.4643382163     0.3018250462     2.2983972736
    4      C      -1.2145202928     0.2141740684     2.1157302557
    5      H      -1.1954244137     0.3559239651     3.1869345715
    6      C      -2.4144587925     0.1041773465     1.4271634169
    7      Cl     -3.9261791394     0.1895094028     2.3113441514
    8      C      -2.4421868242    -0.0806145063     0.0516495976
    9      H      -3.3781409047    -0.1831693732    -0.4781333618
   10      C      -1.2342113755    -0.1477313061    -0.6341230740
   11      Cl     -1.3298027436    -0.4463134892    -2.3659864687
   12      C       1.2939488378    -0.0679854517    -0.7550506862
   13      C       2.2844909546    -1.0330124422    -0.5308426604
   14      Cl      2.0416708346    -2.2918585919     0.6674779963
   15      C       3.4785890657    -1.0329424796    -1.2478504214
   16      H       4.2169780739    -1.7987544680    -1.0483105730
   17      C       3.7044147728    -0.0535794986    -2.2085252431
   18      H       4.6348414438    -0.0540454722    -2.7644272418
   19      C       2.7371224522     0.9207950043    -2.4502507739
   20      H       2.9079509665     1.6900768885    -3.1937474097
   21      C       1.5486283337     0.9058920254    -1.7320517531
   22      H       0.7989399993     1.6665669428    -1.9136355470
 ----------------------------------------------------------------
 Nuclear Repulsion Energy =        1501.53008771 hartrees
 There are       73 alpha and       73 beta electrons
 Applying Cartesian multipole field
    Component          Value
    ---------          -----
     (2,0,0)        1.00000E-11
     (0,2,0)        2.00000E-11
     (0,0,2)       -3.00000E-11
 Nucleus-field energy     =    -0.0000000122 hartrees
 Requested basis set is 6-311++G(d,p)
 There are 154 shells and 426 basis functions
 A cutoff of  1.0D-15 yielded   9567 shell pairs
 There are     78450 function pairs (     84380 Cartesian)
 Smallest overlap matrix eigenvalue = 3.45E-07
 Linear dependence detected in AO basis
 Number of orthogonalized atomic orbitals = 422
 Maximum deviation from orthogonality = 2.544E-10
 Guess from superposition of atomic densities
 Warning:  Energy on first SCF cycle will be non-variational
 SAD guess density has 146.000000 electrons

 -----------------------------------------------------------------------
  General SCF calculation program by
  Eric Jon Sundstrom, Paul Horn, Yuezhi Mao, Dmitri Zuev, Alec White,
  David Stuck, Shaama M.S., Shane Yost, Joonho Lee, David Small,
  Daniel Levine, Susi Lehtola, Hugh Burton, Evgeny Epifanovsky,
  Bang C. Huynh
 -----------------------------------------------------------------------
 Exchange:     0.2000 Hartree-Fock + 0.0800 Slater + 0.7200 B88
 Correlation:  0.1900 VWN1RPA + 0.8100 LYP
 Using SG-1 standard quadrature grid
 A restricted SCF calculation will be
 performed using DIIS
 SCF converges when DIIS error is below 1.0e-08
 ---------------------------------------
  Cycle       Energy         DIIS error
 ---------------------------------------
    1   -2305.6603988175      3.02e-02  
    2   -2301.7309200979      2.64e-03  
    3   -2301.6476505181      3.20e-03  
    4   -2301.8880820333      5.31e-04  
    5   -2301.8925660794      3.16e-04  
    6   -2301.8948062457      1.04e-04  
    7   -2301.8950288517      3.00e-05  
    8   -2301.8950458402      1.34e-05  
    9   -2301.8950500740      2.26e-06  
   10   -2301.8950501739      9.44e-07  
   11   -2301.8950501918      2.97e-07  
   12   -2301.8950501937      1.20e-07  
   13   -2301.8950501939      4.27e-08  
   14   -2301.8950501939      9.04e-09  Convergence criterion met
 ---------------------------------------
 SCF time:   CPU 592.69s  wall 593.00s 
 SCF   energy in the final basis set =    -2301.8950501939
 Total energy in the final basis set =    -2301.8950501939

 --------------------------------------------------------------

                    Orbital Energies (a.u.)
 --------------------------------------------------------------

 Alpha MOs
 -- Occupied --
********-101.5706-101.5661-101.5583 -10.2696 -10.2681 -10.2665 -10.2530
-10.2306 -10.2177 -10.2137 -10.2134 -10.1998 -10.1991 -10.1984 -10.1943
 -9.4869  -9.4853  -9.4813  -9.4735  -7.2516  -7.2499  -7.2460  -7.2418
 -7.2412  -7.2402  -7.2397  -7.2381  -7.2361  -7.2354  -7.2283  -7.2279
 -0.9422  -0.9102  -0.8934  -0.8900  -0.8517  -0.8301  -0.8020  -0.7615
 -0.7571  -0.7393  -0.6496  -0.6364  -0.6235  -0.6076  -0.5539  -0.5299
 -0.5202  -0.4927  -0.4879  -0.4757  -0.4610  -0.4547  -0.4464  -0.4391
 -0.4195  -0.4179  -0.4018  -0.3892  -0.3837  -0.3782  -0.3755  -0.3512
 -0.3396  -0.3319  -0.3275  -0.3243  -0.3140  -0.2879  -0.2710  -0.2642
 -0.2583
 -- Virtual --
 -0.0615  -0.0520  -0.0356  -0.0286  -0.0254  -0.0110  -0.0029   0.0066
  0.0120   0.0135   0.0155   0.0176   0.0244   0.0383   0.0434   0.0464
  0.0529   0.0572   0.0629   0.0707   0.0749   0.0785   0.0858   0.0873
  0.0908   0.0958   0.0989   0.1007   0.1020   0.1082   0.1100   0.1145
  0.1177   0.1183   0.1204   0.1226   0.1236   0.1289   0.1306   0.1321
  0.1357   0.1400   0.1444   0.1474   0.1503   0.1549   0.1583   0.1611
  0.1653   0.1749   0.1774   0.1847   0.1859   0.1951   0.1970   0.2050
  0.2099   0.2120   0.2144   0.2177   0.2210   0.2301   0.2319   0.2353
  0.2422   0.2476   0.2554   0.2576   0.2598   0.2624   0.2643   0.2686
  0.2724   0.2742   0.2794   0.2821   0.2849   0.2860   0.2962   0.2984
  0.3057   0.3076   0.3111   0.3194   0.3247   0.3370   0.3393   0.3411
  0.3522   0.3644   0.3879   0.4011   0.4086   0.4402   0.4501   0.4556
  0.4608   0.4618   0.4740   0.4836   0.4901   0.4956   0.5006   0.5087
  0.5182   0.5246   0.5290   0.5410   0.5521   0.5540   0.5586   0.5614
  0.5673   0.5786   0.5830   0.5889   0.5960   0.6046   0.6122   0.6146
  0.6179   0.6198   0.6308   0.6360   0.6455   0.6661   0.6726   0.6804
  0.6894   0.6950   0.7006   0.7024   0.7119   0.7171   0.7247   0.7390
  0.7534   0.7950   0.8009   0.8049   0.8241   0.8334   0.8370   0.8386
  0.8437   0.8473   0.8507   0.8547   0.8593   0.8664   0.8690   0.8746
  0.8790   0.8840   0.8981   0.9031   0.9071   0.9141   0.9248   0.9323
  0.9338   0.9429   0.9440   0.9506   0.9555   0.9619   0.9718   0.9838
  0.9884   0.9961   1.0049   1.0089   1.0128   1.0287   1.0400   1.0554
  1.0689   1.0813   1.0982   1.1284   1.1410   1.1472   1.1882   1.1903
  1.2107   1.2315   1.2451   1.2632   1.2787   1.2955   1.3038   1.3089
  1.3250   1.3355   1.3410   1.3854   1.4371   1.4721   1.4907   1.4989
  1.5131   1.5300   1.5446   1.5527   1.5595   1.5600   1.5796   1.5886
  1.6004   1.6071   1.6451   1.6636   1.6768   1.6877   1.7008   1.7342
  1.7447   1.7918   1.8052   1.8171   1.8439   1.8536   1.8672   1.8750
  1.8909   1.9076   1.9237   1.9280   1.9406   1.9449   1.9534   1.9594
  1.9839   1.9970   2.0277   2.0309   2.0464   2.0641   2.0811   2.0982
  2.1442   2.1956   2.2150   2.2407   2.2629   2.2810   2.2847   2.2938
  2.3053   2.3319   2.3386   2.3547   2.3926   2.4046   2.4349   2.4405
  2.4585   2.4726   2.5019   2.5145   2.5364   2.5498   2.5530   2.5710
  2.5917   2.5954   2.6223   2.6579   2.6753   2.6935   2.6977   2.7083
  2.7198   2.7284   2.7387   2.7488   2.7623   2.7705   2.7855   2.7894
  2.8093   2.8131   2.8391   2.8415   2.8669   2.8744   2.9119   2.9598
  2.9929   3.0764   3.0850   3.0936   3.1386   3.1571   3.1876   3.2274
  3.2400   3.2420   3.3385   3.3446   3.3878   3.4463   3.5223   3.5442
  3.5858   3.6842   3.7079   3.7749   3.8485   3.9688   4.0332   4.0761
  4.0895   4.1399   4.3977   4.7962   4.8344   9.7619   9.8021   9.8325
  9.8437  23.4042  23.5941  23.8482  23.8611  23.9090  23.9279  23.9854
 24.0435  24.0578  24.0791  24.1094  24.1686  25.8186  25.9033  25.9111
 25.9792  26.1232  26.1703  26.3311  26.3973  26.5995  26.6432  26.7734
 26.7910 215.7540 215.8017 215.8346 215.8518
 --------------------------------------------------------------

          Ground-State Mulliken Net Atomic Charges

     Atom                 Charge (a.u.)
  ----------------------------------------
      1 C                    -0.103616
      2 C                    -0.428588
      3 Cl                    0.374237
      4 C                    -0.090914
      5 H                     0.225985
      6 C                     0.141967
      7 Cl                    0.460051
      8 C                    -0.531171
      9 H                     0.228077
     10 C                    -0.272005
     11 Cl                    0.404626
     12 C                     0.656773
     13 C                    -0.918779
     14 Cl                    0.332502
     15 C                    -0.179063
     16 H                     0.199801
     17 C                    -0.414889
     18 H                     0.162741
     19 C                    -0.241763
     20 H                     0.177853
     21 C                    -0.353381
     22 H                     0.169556
  ----------------------------------------
  Sum of atomic charges =     0.000000

 -----------------------------------------------------------------
                    Cartesian Multipole Moments
 -----------------------------------------------------------------
    Charge (ESU x 10^10)
                -0.0000
    Dipole Moment (Debye)
         X       0.9060      Y       1.1099      Z      -1.3017
       Tot       1.9358
    Quadrupole Moments (Debye-Ang)
        XX    -113.3158     XY       0.2672     YY    -121.8188
        XZ      -5.5327     YZ      -2.5785     ZZ    -116.9038
    Octopole Moments (Debye-Ang^2)
       XXX     -28.8972    XXY      19.5466    XYY     -21.5730
       YYY      90.4526    XXZ     -43.6659    XYZ      -3.4400
       YYZ     -14.1988    XZZ      -8.5001    YZZ      37.5942
       ZZZ     -25.8753
    Hexadecapole Moments (Debye-Ang^3)
      XXXX   -3790.1369   XXXY     167.7271   XXYY    -795.2714
      XYYY     216.0965   YYYY    -734.5968   XXXZ     484.6057
      XXYZ       3.0514   XYYZ     186.3236   YYYZ     -19.2408
      XXZZ    -995.9002   XYZZ      90.3820   YYZZ    -501.3538
      XZZZ     535.8736   YZZZ     -23.7935   ZZZZ   -2278.6136
 -----------------------------------------------------------------
 Calculating analytic gradient of the SCF energy
 Gradient of SCF Energy
            1           2           3           4           5           6
    1   0.0011540  -0.0004772   0.0022439  -0.0002135   0.0001308   0.0003338
    2   0.0003623  -0.0008504  -0.0089590  -0.0001141  -0.0000339   0.0000614
    3  -0.0011389  -0.0000643  -0.0050851   0.0003202  -0.0000765  -0.0000547
            7           8           9          10          11          12
    1  -0.0001623  -0.0004090   0.0001376   0.0001127   0.0001905  -0.0011348
    2  -0.0000085  -0.0000797   0.0000389   0.0013632  -0.0000335  -0.0004955
    3   0.0001107  -0.0003414   0.0000388   0.0011723  -0.0006872   0.0006706
           13          14          15          16          17          18
    1   0.0002229  -0.0016661   0.0002075  -0.0000892   0.0000871   0.0000087
    2   0.0006852   0.0084904   0.0001837  -0.0000304  -0.0001611  -0.0000293
    3   0.0005460   0.0058785  -0.0002270   0.0000593   0.0000499  -0.0000048
           19          20          21          22
    1  -0.0003198  -0.0000669  -0.0001669  -0.0001237
    2   0.0001818  -0.0000056  -0.0007135   0.0001475
    3  -0.0000511   0.0000298  -0.0012121   0.0000669
 Max gradient component =       8.959E-03
 RMS gradient           =       1.882E-03
 Gradient time:  CPU 196.37 s  wall 196.40 s
 Geometry Optimization Parameters
   NAtoms,    NIC,     NZ,  NCons,   NDum,   NFix, NCnnct, MaxDiis
       22     163      22       0       0       0       0       0

 Cartesian Hessian Update
 Hessian updated using BFGS update


** GEOMETRY OPTIMIZATION IN DELOCALIZED INTERNAL COORDINATES **
   Searching for a Minimum

   Optimization Cycle:   6

                       Coordinates (Angstroms)
     ATOM                X               Y               Z
      1  C         0.0145692865   -0.0336297635    0.0007141269
      2  C        -0.0270017429    0.1442140162    1.3952911233
      3  Cl        1.4643382163    0.3018250462    2.2983972736
      4  C        -1.2145202928    0.2141740684    2.1157302557
      5  H        -1.1954244137    0.3559239651    3.1869345715
      6  C        -2.4144587925    0.1041773465    1.4271634169
      7  Cl       -3.9261791394    0.1895094028    2.3113441514
      8  C        -2.4421868242   -0.0806145063    0.0516495976
      9  H        -3.3781409047   -0.1831693732   -0.4781333618
     10  C        -1.2342113755   -0.1477313061   -0.6341230740
     11  Cl       -1.3298027436   -0.4463134892   -2.3659864687
     12  C         1.2939488378   -0.0679854517   -0.7550506862
     13  C         2.2844909546   -1.0330124422   -0.5308426604
     14  Cl        2.0416708346   -2.2918585919    0.6674779963
     15  C         3.4785890657   -1.0329424796   -1.2478504214
     16  H         4.2169780739   -1.7987544680   -1.0483105730
     17  C         3.7044147728   -0.0535794986   -2.2085252431
     18  H         4.6348414438   -0.0540454722   -2.7644272418
     19  C         2.7371224522    0.9207950043   -2.4502507739
     20  H         2.9079509665    1.6900768885   -3.1937474097
     21  C         1.5486283337    0.9058920254   -1.7320517531
     22  H         0.7989399993    1.6665669428   -1.9136355470
   Point Group: c1    Number of degrees of freedom:    60


   Energy is  -2301.895050194

 Hessian updated using BFGS update

 60 Hessian modes will be used to form the next step
  Hessian Eigenvalues:
     0.015926    0.017721    0.018963    0.020903    0.020962    0.022949
     0.023588    0.023819    0.023865    0.024088    0.024094    0.024113
     0.024115    0.024134    0.024135    0.024141    0.024146    0.025452
     0.027775    0.075750    0.159993    0.159995    0.160000    0.160012
     0.160132    0.160235    0.216653    0.220112    0.225975    0.230681
     0.236159    0.237267    0.246476    0.249988    0.250022    0.250745
     0.289014    0.290037    0.300969    0.301836    0.311853    0.353312
     0.356665    0.356665    0.356668    0.356673    0.356757    0.367443
     0.412022    0.424167    0.429385    0.456360    0.462556    0.468453
     0.472226    0.478219    0.478291    0.479107    0.479416    0.553087

 Minimum search - taking simple RFO step
 Searching for Lamda that Minimizes Along All modes
 Value Taken    Lamda =  -0.00462887
 Calculated Step too Large.  Step scaled by  0.680005
 Step Taken.  Stepsize is  0.300000

                             Maximum     Tolerance    Cnvgd?
         Gradient           0.008593      0.000300      NO
         Displacement       0.225411      0.001200      NO
         Energy change     -0.003910      0.000001      NO


 New Cartesian Coordinates Obtained by Inverse Iteration

 Displacement from previous Coordinates is:  0.493657
 ----------------------------------------------------------------
             Standard Nuclear Orientation (Angstroms)
    I     Atom           X                Y                Z
 ----------------------------------------------------------------
    1      C       0.0136700418    -0.0390787075     0.0020031590
    2      C      -0.0264570600     0.1812745402     1.3893075201
    3      Cl      1.4677775172     0.3847192538     2.2813573600
    4      C      -1.2135831123     0.2564947545     2.1093003888
    5      H      -1.1970461251     0.4319771818     3.1755842563
    6      C      -2.4123928037     0.1060288255     1.4254506187
    7      Cl     -3.9243261730     0.1985807655     2.3090703770
    8      C      -2.4399973664    -0.1221715082     0.0565499418
    9      H      -3.3754534137    -0.2530527962    -0.4681137717
   10      C      -1.2315595390    -0.1920221241    -0.6286045231
   11      Cl     -1.3158104182    -0.5296800623    -2.3525723093
   12      C       1.2942364417    -0.0698328891    -0.7549959029
   13      C       2.2653329599    -1.0590552053    -0.5613882963
   14      Cl      1.9960322317    -2.3490805721     0.5996122379
   15      C       3.4600928279    -1.0574179495    -1.2769736584
   16      H       4.1855137171    -1.8415584876    -1.1027238595
   17      C       3.7035269526    -0.0501058289    -2.2043803664
   18      H       4.6343981475    -0.0481518919    -2.7595683760
   19      C       2.7537888069     0.9481974840    -2.4155290632
   20      H       2.9395949406     1.7370095763    -3.1346002897
   21      C       1.5637924994     0.9307696553    -1.6989693164
   22      H       0.8234259353     1.7056738494    -1.8580488280
 ----------------------------------------------------------------
 Nuclear Repulsion Energy =        1499.99213456 hartrees
 There are       73 alpha and       73 beta electrons
 Applying Cartesian multipole field
    Component          Value
    ---------          -----
     (2,0,0)        1.00000E-11
     (0,2,0)        2.00000E-11
     (0,0,2)       -3.00000E-11
 Nucleus-field energy     =    -0.0000000111 hartrees
 Requested basis set is 6-311++G(d,p)
 There are 154 shells and 426 basis functions
 A cutoff of  1.0D-15 yielded   9569 shell pairs
 There are     78469 function pairs (     84402 Cartesian)
 Smallest overlap matrix eigenvalue = 3.30E-07
 Linear dependence detected in AO basis
 Number of orthogonalized atomic orbitals = 422
 Maximum deviation from orthogonality = 2.207E-10
 Guess from superposition of atomic densities
 Warning:  Energy on first SCF cycle will be non-variational
 SAD guess density has 146.000000 electrons

 -----------------------------------------------------------------------
  General SCF calculation program by
  Eric Jon Sundstrom, Paul Horn, Yuezhi Mao, Dmitri Zuev, Alec White,
  David Stuck, Shaama M.S., Shane Yost, Joonho Lee, David Small,
  Daniel Levine, Susi Lehtola, Hugh Burton, Evgeny Epifanovsky,
  Bang C. Huynh
 -----------------------------------------------------------------------
 Exchange:     0.2000 Hartree-Fock + 0.0800 Slater + 0.7200 B88
 Correlation:  0.1900 VWN1RPA + 0.8100 LYP
 Using SG-1 standard quadrature grid
 A restricted SCF calculation will be
 performed using DIIS
 SCF converges when DIIS error is below 1.0e-08
 ---------------------------------------
  Cycle       Energy         DIIS error
 ---------------------------------------
    1   -2305.6533829040      3.02e-02  
    2   -2301.7336740007      2.64e-03  
    3   -2301.6517787911      3.19e-03  
    4   -2301.8908529310      5.23e-04  
    5   -2301.8951872983      3.11e-04  
    6   -2301.8973471363      1.04e-04  
    7   -2301.8975691809      3.01e-05  
    8   -2301.8975862318      1.33e-05  
    9   -2301.8975904580      2.22e-06  
   10   -2301.8975905535      9.33e-07  
   11   -2301.8975905712      2.80e-07  
   12   -2301.8975905731      1.17e-07  
   13   -2301.8975905734      4.30e-08  
   14   -2301.8975905733      9.15e-09  Convergence criterion met
 ---------------------------------------
 SCF time:   CPU 559.08s  wall 559.00s 
 SCF   energy in the final basis set =    -2301.8975905733
 Total energy in the final basis set =    -2301.8975905733

 --------------------------------------------------------------

                    Orbital Energies (a.u.)
 --------------------------------------------------------------

 Alpha MOs
 -- Occupied --
********-101.5705-101.5670-101.5590 -10.2694 -10.2682 -10.2666 -10.2528
-10.2301 -10.2173 -10.2138 -10.2135 -10.1998 -10.1992 -10.1984 -10.1944
 -9.4869  -9.4852  -9.4820  -9.4741  -7.2516  -7.2498  -7.2468  -7.2418
 -7.2412  -7.2401  -7.2396  -7.2387  -7.2368  -7.2362  -7.2288  -7.2285
 -0.9421  -0.9099  -0.8932  -0.8902  -0.8515  -0.8301  -0.8018  -0.7617
 -0.7571  -0.7394  -0.6494  -0.6358  -0.6242  -0.6077  -0.5538  -0.5298
 -0.5202  -0.4933  -0.4876  -0.4756  -0.4612  -0.4545  -0.4464  -0.4389
 -0.4192  -0.4179  -0.4014  -0.3877  -0.3836  -0.3782  -0.3755  -0.3498
 -0.3394  -0.3326  -0.3272  -0.3242  -0.3176  -0.2860  -0.2710  -0.2654
 -0.2593
 -- Virtual --
 -0.0595  -0.0520  -0.0354  -0.0296  -0.0269  -0.0111  -0.0030   0.0068
  0.0121   0.0135   0.0152   0.0171   0.0241   0.0381   0.0438   0.0462
  0.0528   0.0574   0.0627   0.0701   0.0735   0.0789   0.0862   0.0875
  0.0907   0.0955   0.0983   0.1003   0.1022   0.1081   0.1098   0.1143
  0.1173   0.1182   0.1205   0.1229   0.1244   0.1280   0.1295   0.1317
  0.1363   0.1393   0.1439   0.1470   0.1497   0.1546   0.1579   0.1606
  0.1649   0.1749   0.1772   0.1833   0.1850   0.1940   0.1980   0.2051
  0.2084   0.2131   0.2141   0.2171   0.2212   0.2309   0.2327   0.2348
  0.2417   0.2469   0.2558   0.2573   0.2598   0.2625   0.2664   0.2683
  0.2726   0.2743   0.2773   0.2822   0.2838   0.2857   0.2950   0.2998
  0.3052   0.3066   0.3099   0.3188   0.3248   0.3376   0.3390   0.3422
  0.3527   0.3630   0.3874   0.4010   0.4088   0.4389   0.4506   0.4557
  0.4609   0.4635   0.4757   0.4830   0.4901   0.4929   0.5075   0.5089
  0.5186   0.5236   0.5299   0.5407   0.5510   0.5539   0.5585   0.5637
  0.5678   0.5774   0.5843   0.5914   0.5951   0.6027   0.6116   0.6179
  0.6192   0.6212   0.6321   0.6372   0.6497   0.6676   0.6722   0.6773
  0.6889   0.6955   0.6983   0.7068   0.7122   0.7165   0.7246   0.7390
  0.7535   0.7960   0.8029   0.8054   0.8264   0.8345   0.8359   0.8393
  0.8455   0.8478   0.8499   0.8528   0.8582   0.8653   0.8706   0.8767
  0.8803   0.8834   0.8938   0.9015   0.9063   0.9104   0.9242   0.9274
  0.9323   0.9448   0.9458   0.9518   0.9599   0.9656   0.9734   0.9848
  0.9877   0.9975   1.0037   1.0097   1.0138   1.0280   1.0375   1.0522
  1.0699   1.0764   1.0973   1.1326   1.1465   1.1482   1.1894   1.1920
  1.2129   1.2337   1.2442   1.2633   1.2844   1.2940   1.3033   1.3106
  1.3236   1.3339   1.3430   1.3911   1.4389   1.4673   1.4897   1.5000
  1.5112   1.5320   1.5451   1.5527   1.5597   1.5618   1.5805   1.5894
  1.6000   1.6051   1.6456   1.6623   1.6771   1.6880   1.7028   1.7343
  1.7443   1.7917   1.8036   1.8182   1.8413   1.8509   1.8662   1.8728
  1.8873   1.9068   1.9274   1.9305   1.9398   1.9450   1.9533   1.9614
  1.9862   2.0010   2.0287   2.0332   2.0446   2.0638   2.0802   2.0973
  2.1473   2.1949   2.2151   2.2400   2.2628   2.2791   2.2865   2.2930
  2.3004   2.3334   2.3359   2.3583   2.3954   2.4054   2.4372   2.4429
  2.4588   2.4737   2.4931   2.5147   2.5364   2.5472   2.5541   2.5702
  2.5907   2.5938   2.6212   2.6559   2.6777   2.6935   2.6991   2.7095
  2.7198   2.7276   2.7384   2.7485   2.7627   2.7697   2.7868   2.7901
  2.8066   2.8119   2.8400   2.8415   2.8663   2.8713   2.9104   2.9629
  2.9955   3.0799   3.0870   3.0958   3.1376   3.1554   3.1881   3.2286
  3.2380   3.2440   3.3376   3.3441   3.3874   3.4498   3.5239   3.5468
  3.5870   3.6875   3.7076   3.7747   3.8500   3.9705   4.0326   4.0766
  4.0899   4.1396   4.3885   4.7981   4.8350   9.7637   9.8027   9.8246
  9.8536  23.4062  23.5940  23.8495  23.8613  23.9099  23.9284  23.9872
 24.0432  24.0619  24.0806  24.1104  24.1690  25.8182  25.8994  25.9119
 25.9689  26.1231  26.1853  26.3243  26.3860  26.5983  26.6525  26.7533
 26.7990 215.7558 215.8016 215.8253 215.8639
 --------------------------------------------------------------

          Ground-State Mulliken Net Atomic Charges

     Atom                 Charge (a.u.)
  ----------------------------------------
      1 C                    -0.116995
      2 C                    -0.416271
      3 Cl                    0.357213
      4 C                    -0.074780
      5 H                     0.226130
      6 C                     0.172556
      7 Cl                    0.463934
      8 C                    -0.504435
      9 H                     0.229040
     10 C                    -0.265838
     11 Cl                    0.409751
     12 C                     0.585731
     13 C                    -0.981285
     14 Cl                    0.332301
     15 C                    -0.143027
     16 H                     0.199551
     17 C                    -0.386528
     18 H                     0.163474
     19 C                    -0.256733
     20 H                     0.177258
     21 C                    -0.343166
     22 H                     0.172119
  ----------------------------------------
  Sum of atomic charges =     0.000000

 -----------------------------------------------------------------
                    Cartesian Multipole Moments
 -----------------------------------------------------------------
    Charge (ESU x 10^10)
                -0.0000
    Dipole Moment (Debye)
         X       0.9075      Y       1.1470      Z      -1.2910
       Tot       1.9509
    Quadrupole Moments (Debye-Ang)
        XX    -113.2997     XY       0.3570     YY    -121.5808
        XZ      -5.6048     YZ      -2.4071     ZZ    -117.0822
    Octopole Moments (Debye-Ang^2)
       XXX     -28.2203    XXY      19.9864    XYY     -20.6477
       YYY      92.3891    XXZ     -43.3048    XYZ      -3.4106
       YYZ     -13.6270    XZZ      -8.3562    YZZ      38.4548
       ZZZ     -22.5413
    Hexadecapole Moments (Debye-Ang^3)
      XXXX   -3772.1951   XXXY     160.4801   XXYY    -795.9169
      XYYY     205.7293   YYYY    -773.8142   XXXZ     492.1030
      XXYZ      -3.8960   XYYZ     187.7833   YYYZ     -44.5328
      XXZZ    -987.6756   XYZZ      86.7049   YYZZ    -502.5586
      XZZZ     546.9780   YZZZ     -43.0950   ZZZZ   -2255.5456
 -----------------------------------------------------------------
 Calculating analytic gradient of the SCF energy
 Gradient of SCF Energy
            1           2           3           4           5           6
    1   0.0004353  -0.0005122   0.0015620  -0.0000009   0.0000619   0.0003444
    2   0.0000446  -0.0005748  -0.0057025   0.0000067  -0.0000030   0.0000023
    3  -0.0007410  -0.0003658  -0.0030112   0.0002452  -0.0000452  -0.0002052
            7           8           9          10          11          12
    1  -0.0001667  -0.0003325   0.0000699   0.0000461   0.0001979  -0.0002845
    2   0.0000384   0.0000024   0.0000131   0.0008727  -0.0000047  -0.0003582
    3   0.0001099  -0.0002260   0.0000274   0.0010299  -0.0005722   0.0003882
           13          14          15          16          17          18
    1  -0.0001169  -0.0009168   0.0002164  -0.0000540   0.0000512   0.0000050
    2   0.0009333   0.0051075   0.0000600  -0.0000121  -0.0001543  -0.0000231
    3   0.0003304   0.0038587  -0.0001836   0.0000241   0.0001065  -0.0000099
           19          20          21          22
    1  -0.0002746  -0.0000045  -0.0001068  -0.0002197
    2   0.0001424  -0.0000267  -0.0003253  -0.0000386
    3  -0.0000288   0.0000165  -0.0008071   0.0000593
 Max gradient component =       5.702E-03
 RMS gradient           =       1.183E-03
 Gradient time:  CPU 196.43 s  wall 196.45 s
 Geometry Optimization Parameters
   NAtoms,    NIC,     NZ,  NCons,   NDum,   NFix, NCnnct, MaxDiis
       22     163      22       0       0       0       0       0

 Cartesian Hessian Update
 Hessian updated using BFGS update


** GEOMETRY OPTIMIZATION IN DELOCALIZED INTERNAL COORDINATES **
   Searching for a Minimum

   Optimization Cycle:   7

                       Coordinates (Angstroms)
     ATOM                X               Y               Z
      1  C         0.0136700418   -0.0390787075    0.0020031590
      2  C        -0.0264570600    0.1812745402    1.3893075201
      3  Cl        1.4677775172    0.3847192538    2.2813573600
      4  C        -1.2135831123    0.2564947545    2.1093003888
      5  H        -1.1970461251    0.4319771818    3.1755842563
      6  C        -2.4123928037    0.1060288255    1.4254506187
      7  Cl       -3.9243261730    0.1985807655    2.3090703770
      8  C        -2.4399973664   -0.1221715082    0.0565499418
      9  H        -3.3754534137   -0.2530527962   -0.4681137717
     10  C        -1.2315595390   -0.1920221241   -0.6286045231
     11  Cl       -1.3158104182   -0.5296800623   -2.3525723093
     12  C         1.2942364417   -0.0698328891   -0.7549959029
     13  C         2.2653329599   -1.0590552053   -0.5613882963
     14  Cl        1.9960322317   -2.3490805721    0.5996122379
     15  C         3.4600928279   -1.0574179495   -1.2769736584
     16  H         4.1855137171   -1.8415584876   -1.1027238595
     17  C         3.7035269526   -0.0501058289   -2.2043803664
     18  H         4.6343981475   -0.0481518919   -2.7595683760
     19  C         2.7537888069    0.9481974840   -2.4155290632
     20  H         2.9395949406    1.7370095763   -3.1346002897
     21  C         1.5637924994    0.9307696553   -1.6989693164
     22  H         0.8234259353    1.7056738494   -1.8580488280
   Point Group: c1    Number of degrees of freedom:    60


   Energy is  -2301.897590573

 Hessian updated using BFGS update

 60 Hessian modes will be used to form the next step
  Hessian Eigenvalues:
     0.012018    0.017778    0.018835    0.020883    0.020945    0.022595
     0.022987    0.023626    0.023847    0.023886    0.024090    0.024097
     0.024115    0.024115    0.024135    0.024136    0.024143    0.024149
     0.027817    0.075340    0.159994    0.159995    0.160000    0.160013
     0.160151    0.160243    0.216720    0.220111    0.225978    0.230688
     0.236126    0.237264    0.246473    0.250002    0.250048    0.250796
     0.289009    0.289962    0.300949    0.301703    0.311939    0.353285
     0.356665    0.356665    0.356668    0.356673    0.356754    0.367375
     0.412026    0.424182    0.429390    0.456338    0.462506    0.468458
     0.472240    0.478213    0.478285    0.479113    0.479426    0.552696

 Minimum search - taking simple RFO step
 Searching for Lamda that Minimizes Along All modes
 Value Taken    Lamda =  -0.00286891
 Calculated Step too Large.  Step scaled by  0.701748
 Step Taken.  Stepsize is  0.300000

                             Maximum     Tolerance    Cnvgd?
         Gradient           0.005491      0.000300      NO
         Displacement       0.226676      0.001200      NO
         Energy change     -0.002540      0.000001      NO


 New Cartesian Coordinates Obtained by Inverse Iteration

 Displacement from previous Coordinates is:  0.502522
 ----------------------------------------------------------------
             Standard Nuclear Orientation (Angstroms)
    I     Atom           X                Y                Z
 ----------------------------------------------------------------
    1      C       0.0127218955    -0.0366331266     0.0027960269
    2      C      -0.0268840638     0.2233276360     1.3822871141
    3      Cl      1.4687067579     0.4758993674     2.2609459895
    4      C      -1.2137780392     0.2971835882     2.1025626669
    5      H      -1.2002379680     0.5031926592     3.1634541144
    6      C      -2.4105223842     0.1031318828     1.4252454138
    7      Cl     -3.9224566867     0.1916801107     2.3093204657
    8      C      -2.4365851777    -0.1647890630     0.0635070174
    9      H      -3.3706817599    -0.3273721032    -0.4549036682
   10      C      -1.2280348941    -0.2307884681    -0.6223836419
   11      Cl     -1.3007671782    -0.6102416014    -2.3363809939
   12      C       1.2939201742    -0.0667094019    -0.7556244562
   13      C       2.2427990986    -1.0816558637    -0.5925125717
   14      Cl      1.9437988751    -2.3987021487     0.5316711021
   15      C       3.4381881582    -1.0822944497    -1.3064729671
   16      H       4.1481794781    -1.8854130758    -1.1567673444
   17      C       3.7025171397    -0.0507016709    -2.2015210434
   18      H       4.6338910029    -0.0497153942    -2.7558814955
   19      C       2.7738312980     0.9727860632    -2.3819353804
   20      H       2.9770229287     1.7791661360    -3.0764565336
   21      C       1.5824089961     0.9575709947    -1.6666701524
   22      H       0.8565193569     1.7505957927    -1.8025123630
 ----------------------------------------------------------------
 Nuclear Repulsion Energy =        1498.91677538 hartrees
 There are       73 alpha and       73 beta electrons
 Applying Cartesian multipole field
    Component          Value
    ---------          -----
     (2,0,0)        1.00000E-11
     (0,2,0)        2.00000E-11
     (0,0,2)       -3.00000E-11
 Nucleus-field energy     =    -0.0000000100 hartrees
 Requested basis set is 6-311++G(d,p)
 There are 154 shells and 426 basis functions
 A cutoff of  1.0D-15 yielded   9573 shell pairs
 There are     78511 function pairs (     84445 Cartesian)
 Smallest overlap matrix eigenvalue = 3.12E-07
 Linear dependence detected in AO basis
 Number of orthogonalized atomic orbitals = 422
 Maximum deviation from orthogonality = 4.611E-10
 Guess from superposition of atomic densities
 Warning:  Energy on first SCF cycle will be non-variational
 SAD guess density has 146.000000 electrons

 -----------------------------------------------------------------------
  General SCF calculation program by
  Eric Jon Sundstrom, Paul Horn, Yuezhi Mao, Dmitri Zuev, Alec White,
  David Stuck, Shaama M.S., Shane Yost, Joonho Lee, David Small,
  Daniel Levine, Susi Lehtola, Hugh Burton, Evgeny Epifanovsky,
  Bang C. Huynh
 -----------------------------------------------------------------------
 Exchange:     0.2000 Hartree-Fock + 0.0800 Slater + 0.7200 B88
 Correlation:  0.1900 VWN1RPA + 0.8100 LYP
 Using SG-1 standard quadrature grid
 A restricted SCF calculation will be
 performed using DIIS
 SCF converges when DIIS error is below 1.0e-08
 ---------------------------------------
  Cycle       Energy         DIIS error
 ---------------------------------------
    1   -2305.6494277395      3.02e-02  
    2   -2301.7353199832      2.64e-03  
    3   -2301.6544046576      3.19e-03  
    4   -2301.8926289403      5.16e-04  
    5   -2301.8968441960      3.06e-04  
    6   -2301.8989312387      1.04e-04  
    7   -2301.8991530762      3.01e-05  
    8   -2301.8991701493      1.33e-05  
    9   -2301.8991743729      2.19e-06  
   10   -2301.8991744660      9.24e-07  
   11   -2301.8991744837      2.64e-07  
   12   -2301.8991744851      1.12e-07  
   13   -2301.8991744854      4.37e-08  
   14   -2301.8991744854      9.25e-09  Convergence criterion met
 ---------------------------------------
 SCF time:   CPU 557.23s  wall 557.00s 
 SCF   energy in the final basis set =    -2301.8991744854
 Total energy in the final basis set =    -2301.8991744854

 --------------------------------------------------------------

                    Orbital Energies (a.u.)
 --------------------------------------------------------------

 Alpha MOs
 -- Occupied --
********-101.5705-101.5677-101.5596 -10.2691 -10.2682 -10.2667 -10.2527
-10.2295 -10.2170 -10.2138 -10.2135 -10.1998 -10.1993 -10.1983 -10.1945
 -9.4868  -9.4852  -9.4826  -9.4745  -7.2515  -7.2498  -7.2474  -7.2417
 -7.2412  -7.2401  -7.2396  -7.2391  -7.2374  -7.2368  -7.2293  -7.2289
 -0.9420  -0.9097  -0.8931  -0.8905  -0.8514  -0.8302  -0.8016  -0.7618
 -0.7570  -0.7394  -0.6492  -0.6351  -0.6249  -0.6077  -0.5536  -0.5297
 -0.5202  -0.4939  -0.4875  -0.4756  -0.4613  -0.4542  -0.4464  -0.4386
 -0.4190  -0.4179  -0.4011  -0.3863  -0.3835  -0.3783  -0.3755  -0.3485
 -0.3393  -0.3335  -0.3270  -0.3239  -0.3203  -0.2841  -0.2709  -0.2664
 -0.2602
 -- Virtual --
 -0.0575  -0.0521  -0.0352  -0.0308  -0.0279  -0.0112  -0.0030   0.0070
  0.0122   0.0135   0.0150   0.0167   0.0238   0.0379   0.0443   0.0462
  0.0527   0.0577   0.0624   0.0693   0.0724   0.0793   0.0868   0.0879
  0.0906   0.0953   0.0976   0.1000   0.1025   0.1080   0.1096   0.1141
  0.1165   0.1185   0.1206   0.1232   0.1258   0.1268   0.1289   0.1315
  0.1369   0.1386   0.1436   0.1468   0.1490   0.1544   0.1579   0.1602
  0.1644   0.1751   0.1772   0.1819   0.1842   0.1929   0.1988   0.2047
  0.2069   0.2135   0.2147   0.2169   0.2217   0.2312   0.2331   0.2345
  0.2413   0.2458   0.2547   0.2577   0.2604   0.2629   0.2678   0.2681
  0.2726   0.2740   0.2763   0.2815   0.2835   0.2858   0.2931   0.3015
  0.3039   0.3064   0.3093   0.3177   0.3247   0.3378   0.3390   0.3433
  0.3535   0.3616   0.3872   0.4006   0.4094   0.4383   0.4510   0.4556
  0.4598   0.4656   0.4774   0.4830   0.4894   0.4918   0.5094   0.5128
  0.5191   0.5228   0.5302   0.5408   0.5500   0.5534   0.5585   0.5656
  0.5687   0.5764   0.5842   0.5927   0.5968   0.5992   0.6114   0.6181
  0.6207   0.6227   0.6344   0.6382   0.6534   0.6672   0.6697   0.6758
  0.6903   0.6960   0.6963   0.7079   0.7121   0.7162   0.7238   0.7392
  0.7536   0.7971   0.8037   0.8063   0.8276   0.8343   0.8369   0.8403
  0.8447   0.8483   0.8497   0.8523   0.8580   0.8643   0.8721   0.8758
  0.8817   0.8843   0.8919   0.9015   0.9022   0.9091   0.9221   0.9261
  0.9311   0.9465   0.9482   0.9556   0.9637   0.9703   0.9752   0.9841
  0.9884   0.9987   1.0027   1.0103   1.0163   1.0284   1.0361   1.0496
  1.0713   1.0726   1.0967   1.1359   1.1469   1.1539   1.1895   1.1936
  1.2148   1.2381   1.2433   1.2607   1.2857   1.2945   1.3042   1.3124
  1.3236   1.3310   1.3448   1.3969   1.4385   1.4613   1.4880   1.5009
  1.5089   1.5343   1.5462   1.5527   1.5597   1.5652   1.5812   1.5901
  1.5997   1.6019   1.6464   1.6600   1.6777   1.6885   1.7051   1.7344
  1.7442   1.7914   1.8023   1.8190   1.8384   1.8473   1.8640   1.8710
  1.8847   1.9056   1.9298   1.9326   1.9395   1.9452   1.9533   1.9628
  1.9886   2.0043   2.0277   2.0367   2.0437   2.0639   2.0790   2.0968
  2.1502   2.1948   2.2153   2.2394   2.2632   2.2759   2.2898   2.2946
  2.2992   2.3262   2.3404   2.3612   2.3954   2.4077   2.4376   2.4449
  2.4598   2.4760   2.4846   2.5150   2.5364   2.5437   2.5551   2.5705
  2.5886   2.5932   2.6206   2.6524   2.6805   2.6944   2.7013   2.7106
  2.7196   2.7271   2.7380   2.7481   2.7622   2.7709   2.7879   2.7920
  2.8041   2.8111   2.8405   2.8422   2.8627   2.8710   2.9088   2.9658
  2.9975   3.0842   3.0899   3.0985   3.1363   3.1540   3.1888   3.2293
  3.2359   3.2475   3.3363   3.3432   3.3870   3.4536   3.5255   3.5505
  3.5884   3.6907   3.7072   3.7749   3.8514   3.9725   4.0321   4.0770
  4.0898   4.1395   4.3803   4.8002   4.8348   9.7659   9.8037   9.8199
  9.8549  23.4085  23.5943  23.8504  23.8615  23.9101  23.9282  23.9891
 24.0426  24.0640  24.0828  24.1115  24.1695  25.8178  25.9009  25.9256
 25.9526  26.1229  26.2061  26.2989  26.3898  26.5976  26.6614  26.7306
 26.8143 215.7581 215.8013 215.8220 215.8648
 --------------------------------------------------------------

          Ground-State Mulliken Net Atomic Charges

     Atom                 Charge (a.u.)
  ----------------------------------------
      1 C                    -0.131442
      2 C                    -0.390445
      3 Cl                    0.362046
      4 C                    -0.104337
      5 H                     0.226343
      6 C                     0.211224
      7 Cl                    0.468027
      8 C                    -0.461472
      9 H                     0.230132
     10 C                    -0.262507
     11 Cl                    0.422110
     12 C                     0.518867
     13 C                    -1.057721
     14 Cl                    0.360504
     15 C                    -0.135235
     16 H                     0.200037
     17 C                    -0.359870
     18 H                     0.164166
     19 C                    -0.278124
     20 H                     0.176411
     21 C                    -0.333465
     22 H                     0.174751
  ----------------------------------------
  Sum of atomic charges =     0.000000

 -----------------------------------------------------------------
                    Cartesian Multipole Moments
 -----------------------------------------------------------------
    Charge (ESU x 10^10)
                 0.0000
    Dipole Moment (Debye)
         X       0.9140      Y       1.1746      Z      -1.2757
       Tot       1.9603
    Quadrupole Moments (Debye-Ang)
        XX    -113.2892     XY       0.4428     YY    -121.3354
        XZ      -5.6689     YZ      -2.2399     ZZ    -117.2546
    Octopole Moments (Debye-Ang^2)
       XXX     -27.3141    XXY      20.3249    XYY     -19.6561
       YYY      94.1007    XXZ     -42.8671    XYZ      -3.3957
       YYZ     -13.0671    XZZ      -8.0614    YZZ      39.0307
       ZZZ     -19.3370
    Hexadecapole Moments (Debye-Ang^3)
      XXXX   -3752.2218   XXXY     149.2745   XXYY    -795.9956
      XYYY     191.3109   YYYY    -813.2172   XXXZ     501.0763
      XXYZ     -10.6125   XYYZ     189.7429   YYYZ     -68.8850
      XXZZ    -978.8334   XYZZ      81.3892   YYZZ    -503.8811
      XZZZ     559.3267   YZZZ     -61.9065   ZZZZ   -2232.8102
 -----------------------------------------------------------------
 Calculating analytic gradient of the SCF energy
 Gradient of SCF Energy
            1           2           3           4           5           6
    1  -0.0002526  -0.0003826   0.0010707   0.0001196  -0.0000060   0.0001937
    2  -0.0001141  -0.0002746  -0.0034568   0.0000622   0.0000122   0.0000175
    3  -0.0003934  -0.0004277  -0.0016278   0.0001449  -0.0000214  -0.0001847
            7           8           9          10          11          12
    1  -0.0001298  -0.0001640   0.0000278   0.0001769   0.0002396   0.0002250
    2   0.0000244   0.0000245  -0.0000320   0.0006369  -0.0000014  -0.0002391
    3   0.0000803  -0.0000417   0.0000136   0.0004850  -0.0002681   0.0000856
           13          14          15          16          17          18
    1  -0.0002243  -0.0004390   0.0001329  -0.0000225   0.0000015   0.0000021
    2   0.0008262   0.0027685  -0.0000391   0.0000076  -0.0000619  -0.0000030
    3   0.0001971   0.0023918  -0.0000263   0.0000046   0.0000739  -0.0000085
           19          20          21          22
    1  -0.0001751   0.0000379  -0.0002190  -0.0002130
    2   0.0000881  -0.0000362  -0.0001444  -0.0000657
    3  -0.0000194   0.0000114  -0.0004761   0.0000069
 Max gradient component =       3.457E-03
 RMS gradient           =       6.988E-04
 Gradient time:  CPU 195.53 s  wall 195.55 s
 Geometry Optimization Parameters
   NAtoms,    NIC,     NZ,  NCons,   NDum,   NFix, NCnnct, MaxDiis
       22     163      22       0       0       0       0       0

 Cartesian Hessian Update
 Hessian updated using BFGS update


** GEOMETRY OPTIMIZATION IN DELOCALIZED INTERNAL COORDINATES **
   Searching for a Minimum

   Optimization Cycle:   8

                       Coordinates (Angstroms)
     ATOM                X               Y               Z
      1  C         0.0127218955   -0.0366331266    0.0027960269
      2  C        -0.0268840638    0.2233276360    1.3822871141
      3  Cl        1.4687067579    0.4758993674    2.2609459895
      4  C        -1.2137780392    0.2971835882    2.1025626669
      5  H        -1.2002379680    0.5031926592    3.1634541144
      6  C        -2.4105223842    0.1031318828    1.4252454138
      7  Cl       -3.9224566867    0.1916801107    2.3093204657
      8  C        -2.4365851777   -0.1647890630    0.0635070174
      9  H        -3.3706817599   -0.3273721032   -0.4549036682
     10  C        -1.2280348941   -0.2307884681   -0.6223836419
     11  Cl       -1.3007671782   -0.6102416014   -2.3363809939
     12  C         1.2939201742   -0.0667094019   -0.7556244562
     13  C         2.2427990986   -1.0816558637   -0.5925125717
     14  Cl        1.9437988751   -2.3987021487    0.5316711021
     15  C         3.4381881582   -1.0822944497   -1.3064729671
     16  H         4.1481794781   -1.8854130758   -1.1567673444
     17  C         3.7025171397   -0.0507016709   -2.2015210434
     18  H         4.6338910029   -0.0497153942   -2.7558814955
     19  C         2.7738312980    0.9727860632   -2.3819353804
     20  H         2.9770229287    1.7791661360   -3.0764565336
     21  C         1.5824089961    0.9575709947   -1.6666701524
     22  H         0.8565193569    1.7505957927   -1.8025123630
   Point Group: c1    Number of degrees of freedom:    60


   Energy is  -2301.899174485

 Hessian updated using BFGS update

 60 Hessian modes will be used to form the next step
  Hessian Eigenvalues:
     0.008697    0.017801    0.018752    0.020847    0.020935    0.022019
     0.023021    0.023627    0.023841    0.023875    0.024090    0.024096
     0.024115    0.024115    0.024136    0.024138    0.024143    0.024149
     0.027813    0.075217    0.159995    0.159996    0.159999    0.160013
     0.160160    0.160222    0.216708    0.220110    0.225983    0.230712
     0.236100    0.237267    0.246467    0.249957    0.250016    0.250905
     0.288987    0.289833    0.300940    0.301614    0.312053    0.353274
     0.356665    0.356665    0.356669    0.356673    0.356754    0.367342
     0.412021    0.424154    0.429391    0.456310    0.462459    0.468457
     0.472240    0.478199    0.478291    0.479113    0.479427    0.552244

 Minimum search - taking simple RFO step
 Searching for Lamda that Minimizes Along All modes
 Value Taken    Lamda =  -0.00155226
 Calculated Step too Large.  Step scaled by  0.781027
 Step Taken.  Stepsize is  0.300000

                             Maximum     Tolerance    Cnvgd?
         Gradient           0.003296      0.000300      NO
         Displacement       0.227123      0.001200      NO
         Energy change     -0.001584      0.000001      NO


 New Cartesian Coordinates Obtained by Inverse Iteration

 Displacement from previous Coordinates is:  0.509373
 ----------------------------------------------------------------
             Standard Nuclear Orientation (Angstroms)
    I     Atom           X                Y                Z
 ----------------------------------------------------------------
    1      C       0.0117262961    -0.0308251054     0.0028095695
    2      C      -0.0286205966     0.2666510104     1.3738546211
    3      Cl      1.4664038359     0.5753951496     2.2358676073
    4      C      -1.2150678840     0.3344776083     2.0953860955
    5      H      -1.2045965900     0.5698927108     3.1501976297
    6      C      -2.4087393597     0.0955892806     1.4263216056
    7      Cl     -3.9202637448     0.1767829235     2.3116128147
    8      C      -2.4325681631    -0.2090418296     0.0722252874
    9      H      -3.3646346928    -0.4028646326    -0.4391999902
   10      C      -1.2242096242    -0.2683078088    -0.6150925896
   11      Cl     -1.2866939305    -0.6859686903    -2.3189786401
   12      C       1.2934672345    -0.0601461986    -0.7563166292
   13      C       2.2185284089    -1.1006306523    -0.6235519422
   14      Cl      1.8877482250    -2.4405806798     0.4649708694
   15      C       3.4142181576    -1.1066608386    -1.3364486352
   16      H       4.1067047557    -1.9290192411    -1.2108804532
   17      C       3.7017413936    -0.0541153804    -2.1998913094
   18      H       4.6333087126    -0.0569162441    -2.7539276345
   19      C       2.7968120869     0.9951009342    -2.3487002506
   20      H       3.0186962970     1.8171817462    -3.0187447427
   21      C       1.6043631079     0.9853910489    -1.6339678320
   22      H       0.8962330824     1.7981327528    -1.7457781522
 ----------------------------------------------------------------
 Nuclear Repulsion Energy =        1498.21391092 hartrees
 There are       73 alpha and       73 beta electrons
 Applying Cartesian multipole field
    Component          Value
    ---------          -----
     (2,0,0)        1.00000E-11
     (0,2,0)        2.00000E-11
     (0,0,2)       -3.00000E-11
 Nucleus-field energy     =    -0.0000000089 hartrees
 Requested basis set is 6-311++G(d,p)
 There are 154 shells and 426 basis functions
 A cutoff of  1.0D-15 yielded   9572 shell pairs
 There are     78422 function pairs (     84334 Cartesian)
 Smallest overlap matrix eigenvalue = 2.91E-07
 Linear dependence detected in AO basis
 Number of orthogonalized atomic orbitals = 422
 Maximum deviation from orthogonality = 3.061E-10
 Guess from superposition of atomic densities
 Warning:  Energy on first SCF cycle will be non-variational
 SAD guess density has 146.000000 electrons

 -----------------------------------------------------------------------
  General SCF calculation program by
  Eric Jon Sundstrom, Paul Horn, Yuezhi Mao, Dmitri Zuev, Alec White,
  David Stuck, Shaama M.S., Shane Yost, Joonho Lee, David Small,
  Daniel Levine, Susi Lehtola, Hugh Burton, Evgeny Epifanovsky,
  Bang C. Huynh
 -----------------------------------------------------------------------
 Exchange:     0.2000 Hartree-Fock + 0.0800 Slater + 0.7200 B88
 Correlation:  0.1900 VWN1RPA + 0.8100 LYP
 Using SG-1 standard quadrature grid
 A restricted SCF calculation will be
 performed using DIIS
 SCF converges when DIIS error is below 1.0e-08
 ---------------------------------------
  Cycle       Energy         DIIS error
 ---------------------------------------
    1   -2305.6473509155      3.02e-02  
    2   -2301.7362704624      2.64e-03  
    3   -2301.6561323543      3.18e-03  
    4   -2301.8937247328      5.10e-04  
    5   -2301.8978441004      3.02e-04  
    6   -2301.8998668341      1.04e-04  
    7   -2301.9000889266      3.01e-05  
    8   -2301.9001059937      1.33e-05  
    9   -2301.9001102123      2.17e-06  
   10   -2301.9001103042      9.15e-07  
   11   -2301.9001103217      2.49e-07  
   12   -2301.9001103228      1.04e-07  
   13   -2301.9001103232      4.44e-08  
   14   -2301.9001103233      9.35e-09  Convergence criterion met
 ---------------------------------------
 SCF time:   CPU 559.66s  wall 560.00s 
 SCF   energy in the final basis set =    -2301.9001103233
 Total energy in the final basis set =    -2301.9001103233

 --------------------------------------------------------------

                    Orbital Energies (a.u.)
 --------------------------------------------------------------

 Alpha MOs
 -- Occupied --
********-101.5704-101.5683-101.5600 -10.2689 -10.2681 -10.2667 -10.2526
-10.2290 -10.2167 -10.2137 -10.2136 -10.1998 -10.1993 -10.1983 -10.1946
 -9.4868  -9.4851  -9.4831  -9.4748  -7.2515  -7.2497  -7.2479  -7.2417
 -7.2411  -7.2400  -7.2395  -7.2394  -7.2380  -7.2373  -7.2296  -7.2293
 -0.9420  -0.9096  -0.8930  -0.8907  -0.8513  -0.8302  -0.8014  -0.7619
 -0.7570  -0.7394  -0.6490  -0.6344  -0.6256  -0.6076  -0.5536  -0.5297
 -0.5202  -0.4944  -0.4874  -0.4756  -0.4615  -0.4541  -0.4464  -0.4384
 -0.4190  -0.4179  -0.4008  -0.3853  -0.3835  -0.3786  -0.3754  -0.3475
 -0.3392  -0.3345  -0.3269  -0.3235  -0.3221  -0.2822  -0.2709  -0.2672
 -0.2610
 -- Virtual --
 -0.0554  -0.0522  -0.0351  -0.0323  -0.0284  -0.0112  -0.0031   0.0071
  0.0123   0.0135   0.0147   0.0165   0.0236   0.0378   0.0447   0.0464
  0.0527   0.0580   0.0622   0.0682   0.0717   0.0795   0.0873   0.0885
  0.0905   0.0950   0.0968   0.0997   0.1028   0.1080   0.1093   0.1138
  0.1159   0.1189   0.1207   0.1235   0.1257   0.1273   0.1286   0.1313
  0.1368   0.1386   0.1435   0.1466   0.1484   0.1542   0.1581   0.1599
  0.1638   0.1755   0.1774   0.1808   0.1833   0.1918   0.1992   0.2038
  0.2056   0.2130   0.2160   0.2172   0.2219   0.2305   0.2335   0.2351
  0.2411   0.2447   0.2537   0.2581   0.2605   0.2630   0.2677   0.2692
  0.2722   0.2740   0.2764   0.2801   0.2837   0.2867   0.2913   0.3002
  0.3040   0.3071   0.3100   0.3159   0.3261   0.3378   0.3395   0.3444
  0.3551   0.3603   0.3871   0.4000   0.4104   0.4388   0.4511   0.4554
  0.4578   0.4677   0.4783   0.4835   0.4872   0.4928   0.5105   0.5153
  0.5195   0.5223   0.5301   0.5410   0.5492   0.5526   0.5590   0.5666
  0.5694   0.5760   0.5833   0.5929   0.5946   0.6001   0.6117   0.6177
  0.6219   0.6226   0.6365   0.6400   0.6574   0.6642   0.6694   0.6742
  0.6909   0.6948   0.6983   0.7076   0.7112   0.7154   0.7224   0.7395
  0.7539   0.7981   0.8035   0.8075   0.8290   0.8340   0.8385   0.8414
  0.8437   0.8485   0.8492   0.8536   0.8576   0.8630   0.8729   0.8740
  0.8822   0.8830   0.8939   0.8989   0.9023   0.9092   0.9195   0.9266
  0.9300   0.9483   0.9511   0.9598   0.9665   0.9738   0.9768   0.9835
  0.9895   0.9978   1.0017   1.0128   1.0207   1.0298   1.0357   1.0479
  1.0698   1.0728   1.0962   1.1365   1.1450   1.1634   1.1895   1.1951
  1.2174   1.2415   1.2449   1.2565   1.2834   1.2956   1.3073   1.3139
  1.3234   1.3295   1.3457   1.4021   1.4359   1.4575   1.4861   1.5014
  1.5063   1.5370   1.5475   1.5525   1.5596   1.5694   1.5821   1.5904
  1.5974   1.6005   1.6472   1.6573   1.6787   1.6892   1.7075   1.7344
  1.7448   1.7912   1.8016   1.8197   1.8354   1.8438   1.8607   1.8695
  1.8834   1.9036   1.9311   1.9342   1.9395   1.9453   1.9533   1.9637
  1.9912   2.0064   2.0267   2.0393   2.0442   2.0643   2.0775   2.0965
  2.1528   2.1951   2.2157   2.2389   2.2638   2.2725   2.2897   2.2939
  2.3051   2.3184   2.3461   2.3634   2.3945   2.4097   2.4364   2.4455
  2.4611   2.4790   2.4796   2.5149   2.5351   2.5407   2.5556   2.5705
  2.5868   2.5935   2.6209   2.6486   2.6832   2.6955   2.7042   2.7117
  2.7195   2.7267   2.7382   2.7479   2.7619   2.7714   2.7877   2.7928
  2.8041   2.8119   2.8406   2.8435   2.8578   2.8726   2.9071   2.9686
  2.9987   3.0889   3.0934   3.1015   3.1347   3.1526   3.1897   3.2287
  3.2337   3.2530   3.3346   3.3419   3.3869   3.4577   3.5270   3.5555
  3.5902   3.6941   3.7068   3.7754   3.8526   3.9745   4.0318   4.0775
  4.0896   4.1396   4.3737   4.8020   4.8335   9.7680   9.8037   9.8226
  9.8501  23.4115  23.5948  23.8509  23.8617  23.9101  23.9277  23.9908
 24.0419  24.0648  24.0851  24.1127  24.1700  25.8176  25.8976  25.9286
 25.9517  26.1229  26.2292  26.2750  26.3929  26.5973  26.6648  26.7101
 26.8383 215.7603 215.8005 215.8272 215.8583
 --------------------------------------------------------------

          Ground-State Mulliken Net Atomic Charges

     Atom                 Charge (a.u.)
  ----------------------------------------
      1 C                    -0.134817
      2 C                    -0.373400
      3 Cl                    0.378391
      4 C                    -0.158745
      5 H                     0.226553
      6 C                     0.261742
      7 Cl                    0.472426
      8 C                    -0.417794
      9 H                     0.231020
     10 C                    -0.261204
     11 Cl                    0.437729
     12 C                     0.466392
     13 C                    -1.139629
     14 Cl                    0.399828
     15 C                    -0.141805
     16 H                     0.201126
     17 C                    -0.333470
     18 H                     0.164826
     19 C                    -0.301880
     20 H                     0.175479
     21 C                    -0.329830
     22 H                     0.177063
  ----------------------------------------
  Sum of atomic charges =     0.000000

 -----------------------------------------------------------------
                    Cartesian Multipole Moments
 -----------------------------------------------------------------
    Charge (ESU x 10^10)
                 0.0000
    Dipole Moment (Debye)
         X       0.9252      Y       1.1946      Z      -1.2564
       Tot       1.9651
    Quadrupole Moments (Debye-Ang)
        XX    -113.2775     XY       0.5231     YY    -121.0942
        XZ      -5.7302     YZ      -2.0777     ZZ    -117.4255
    Octopole Moments (Debye-Ang^2)
       XXX     -26.1945    XXY      20.5644    XYY     -18.6061
       YYY      95.4160    XXZ     -42.3917    XYZ      -3.3707
       YYZ     -12.4775    XZZ      -7.6158    YZZ      39.3210
       ZZZ     -16.2358
    Hexadecapole Moments (Debye-Ang^3)
      XXXX   -3731.7263   XXXY     135.2598   XXYY    -795.7851
      XYYY     174.2093   YYYY    -852.7708   XXXZ     510.9274
      XXYZ     -17.0809   XYYZ     192.0431   YYYZ     -92.4096
      XXZZ    -969.6759   XYZZ      74.8246   YYZZ    -505.3125
      XZZZ     572.3679   YZZZ     -80.4198   ZZZZ   -2209.9807
 -----------------------------------------------------------------
 Calculating analytic gradient of the SCF energy
 Gradient of SCF Energy
            1           2           3           4           5           6
    1  -0.0005432  -0.0002484   0.0007736   0.0001673  -0.0000383   0.0000312
    2  -0.0001842  -0.0001042  -0.0020694   0.0000493   0.0000332  -0.0000175
    3  -0.0001202  -0.0003058  -0.0009320   0.0000661  -0.0000176  -0.0001564
            7           8           9          10          11          12
    1  -0.0000618  -0.0000970  -0.0000070   0.0002545   0.0001661   0.0004122
    2   0.0000333   0.0000925  -0.0000333   0.0002783   0.0000229  -0.0000460
    3   0.0000236   0.0001013  -0.0000034  -0.0000442   0.0000412  -0.0000994
           13          14          15          16          17          18
    1  -0.0002463  -0.0002030   0.0000498   0.0000027  -0.0000152   0.0000110
    2   0.0006108   0.0014534  -0.0000752   0.0000130   0.0000251   0.0000039
    3   0.0000957   0.0014975   0.0000554  -0.0000050   0.0000174   0.0000034
           19          20          21          22
    1  -0.0000470   0.0000503  -0.0002987  -0.0001128
    2   0.0000237  -0.0000375  -0.0000633  -0.0000088
    3  -0.0000286  -0.0000008  -0.0001791  -0.0000090
 Max gradient component =       2.069E-03
 RMS gradient           =       4.212E-04
 Gradient time:  CPU 195.97 s  wall 195.99 s
 Geometry Optimization Parameters
   NAtoms,    NIC,     NZ,  NCons,   NDum,   NFix, NCnnct, MaxDiis
       22     163      22       0       0       0       0       0

 Cartesian Hessian Update
 Hessian updated using BFGS update


** GEOMETRY OPTIMIZATION IN DELOCALIZED INTERNAL COORDINATES **
   Searching for a Minimum

   Optimization Cycle:   9

                       Coordinates (Angstroms)
     ATOM                X               Y               Z
      1  C         0.0117262961   -0.0308251054    0.0028095695
      2  C        -0.0286205966    0.2666510104    1.3738546211
      3  Cl        1.4664038359    0.5753951496    2.2358676073
      4  C        -1.2150678840    0.3344776083    2.0953860955
      5  H        -1.2045965900    0.5698927108    3.1501976297
      6  C        -2.4087393597    0.0955892806    1.4263216056
      7  Cl       -3.9202637448    0.1767829235    2.3116128147
      8  C        -2.4325681631   -0.2090418296    0.0722252874
      9  H        -3.3646346928   -0.4028646326   -0.4391999902
     10  C        -1.2242096242   -0.2683078088   -0.6150925896
     11  Cl       -1.2866939305   -0.6859686903   -2.3189786401
     12  C         1.2934672345   -0.0601461986   -0.7563166292
     13  C         2.2185284089   -1.1006306523   -0.6235519422
     14  Cl        1.8877482250   -2.4405806798    0.4649708694
     15  C         3.4142181576   -1.1066608386   -1.3364486352
     16  H         4.1067047557   -1.9290192411   -1.2108804532
     17  C         3.7017413936   -0.0541153804   -2.1998913094
     18  H         4.6333087126   -0.0569162441   -2.7539276345
     19  C         2.7968120869    0.9951009342   -2.3487002506
     20  H         3.0186962970    1.8171817462   -3.0187447427
     21  C         1.6043631079    0.9853910489   -1.6339678320
     22  H         0.8962330824    1.7981327528   -1.7457781522
   Point Group: c1    Number of degrees of freedom:    60


   Energy is  -2301.900110323

 Hessian updated using BFGS update

 60 Hessian modes will be used to form the next step
  Hessian Eigenvalues:
     0.005616    0.017836    0.018704    0.020810    0.020931    0.021717
     0.023029    0.023627    0.023840    0.023879    0.024091    0.024097
     0.024115    0.024115    0.024136    0.024139    0.024143    0.024150
     0.027815    0.075055    0.159992    0.159995    0.160000    0.160013
     0.160150    0.160236    0.216564    0.220113    0.225984    0.230687
     0.236094    0.237267    0.246458    0.249823    0.250016    0.250923
     0.288949    0.289674    0.300968    0.301669    0.312001    0.353288
     0.356665    0.356665    0.356669    0.356673    0.356756    0.367360
     0.412020    0.424123    0.429390    0.456291    0.462431    0.468456
     0.472240    0.478192    0.478327    0.479112    0.479428    0.551499

 Minimum search - taking simple RFO step
 Searching for Lamda that Minimizes Along All modes
 Value Taken    Lamda =  -0.00085392
 Calculated Step too Large.  Step scaled by  0.833784
 Step Taken.  Stepsize is  0.300000

                             Maximum     Tolerance    Cnvgd?
         Gradient           0.001978      0.000300      NO
         Displacement       0.230418      0.001200      NO
         Energy change     -0.000936      0.000001      NO


 New Cartesian Coordinates Obtained by Inverse Iteration

 Displacement from previous Coordinates is:  0.502869
 ----------------------------------------------------------------
             Standard Nuclear Orientation (Angstroms)
    I     Atom           X                Y                Z
 ----------------------------------------------------------------
    1      C       0.0113627024    -0.0203962585     0.0028225446
    2      C      -0.0319372230     0.3116971935     1.3652288179
    3      Cl      1.4586921081     0.6801111226     2.2111718443
    4      C      -1.2179835397     0.3690455692     2.0883889818
    5      H      -1.2112549064     0.6306865405     3.1370523085
    6      C      -2.4069460565     0.0844688039     1.4285596331
    7      Cl     -3.9177745363     0.1513415207     2.3161801265
    8      C      -2.4271433009    -0.2527554644     0.0820840989
    9      H      -3.3560314474    -0.4780720557    -0.4221560871
   10      C      -1.2191417748    -0.3008128970    -0.6069034494
   11      Cl     -1.2713688667    -0.7528002143    -2.3013846196
   12      C       1.2937818267    -0.0504858687    -0.7560939787
   13      C       2.1939461856    -1.1155824706    -0.6529158593
   14      Cl      1.8293331172    -2.4762065957     0.3989762672
   15      C       3.3892627184    -1.1297985832    -1.3658689544
   16      H       4.0624201180    -1.9713290255    -1.2641391857
   17      C       3.7010990853    -0.0600904688    -2.1995721401
   18      H       4.6320285633    -0.0693097485    -2.7545945200
   19      C       2.8215690095     1.0141026564    -2.3173213279
   20      H       3.0623261914     1.8491426754    -2.9645162888
   21      C       1.6288468240     1.0125213954    -1.6021501238
   22      H       0.9394702101     1.8440400371    -1.6910807892
 ----------------------------------------------------------------
 Nuclear Repulsion Energy =        1497.72790534 hartrees
 There are       73 alpha and       73 beta electrons
 Applying Cartesian multipole field
    Component          Value
    ---------          -----
     (2,0,0)        1.00000E-11
     (0,2,0)        2.00000E-11
     (0,0,2)       -3.00000E-11
 Nucleus-field energy     =    -0.0000000079 hartrees
 Requested basis set is 6-311++G(d,p)
 There are 154 shells and 426 basis functions
 A cutoff of  1.0D-15 yielded   9583 shell pairs
 There are     78460 function pairs (     84369 Cartesian)
 Smallest overlap matrix eigenvalue = 2.68E-07
 Linear dependence detected in AO basis
 Number of orthogonalized atomic orbitals = 422
 Maximum deviation from orthogonality = 2.116E-10
 Guess from superposition of atomic densities
 Warning:  Energy on first SCF cycle will be non-variational
 SAD guess density has 146.000000 electrons

 -----------------------------------------------------------------------
  General SCF calculation program by
  Eric Jon Sundstrom, Paul Horn, Yuezhi Mao, Dmitri Zuev, Alec White,
  David Stuck, Shaama M.S., Shane Yost, Joonho Lee, David Small,
  Daniel Levine, Susi Lehtola, Hugh Burton, Evgeny Epifanovsky,
  Bang C. Huynh
 -----------------------------------------------------------------------
 Exchange:     0.2000 Hartree-Fock + 0.0800 Slater + 0.7200 B88
 Correlation:  0.1900 VWN1RPA + 0.8100 LYP
 Using SG-1 standard quadrature grid
 A restricted SCF calculation will be
 performed using DIIS
 SCF converges when DIIS error is below 1.0e-08
 ---------------------------------------
  Cycle       Energy         DIIS error
 ---------------------------------------
    1   -2305.6463557643      3.02e-02  
    2   -2301.7368058495      2.64e-03  
    3   -2301.6572676852      3.18e-03  
    4   -2301.8943993136      5.06e-04  
    5   -2301.8984468787      2.99e-04  
    6   -2301.9004199986      1.04e-04  
    7   -2301.9006424656      3.01e-05  
    8   -2301.9006595157      1.33e-05  
    9   -2301.9006637253      2.16e-06  
   10   -2301.9006638166      9.08e-07  
   11   -2301.9006638339      2.35e-07  
   12   -2301.9006638349      9.43e-08  
   13   -2301.9006638353      4.46e-08  
   14   -2301.9006638352      9.48e-09  Convergence criterion met
 ---------------------------------------
 SCF time:   CPU 554.00s  wall 554.00s 
 SCF   energy in the final basis set =    -2301.9006638352
 Total energy in the final basis set =    -2301.9006638352

 --------------------------------------------------------------

                    Orbital Energies (a.u.)
 --------------------------------------------------------------

 Alpha MOs
 -- Occupied --
********-101.5703-101.5688-101.5603 -10.2687 -10.2681 -10.2668 -10.2525
-10.2286 -10.2165 -10.2137 -10.2136 -10.1997 -10.1994 -10.1983 -10.1946
 -9.4867  -9.4850  -9.4836  -9.4751  -7.2514  -7.2496  -7.2483  -7.2416
 -7.2411  -7.2399  -7.2397  -7.2394  -7.2384  -7.2378  -7.2299  -7.2295
 -0.9420  -0.9096  -0.8930  -0.8910  -0.8513  -0.8303  -0.8012  -0.7620
 -0.7570  -0.7393  -0.6489  -0.6338  -0.6261  -0.6076  -0.5535  -0.5296
 -0.5202  -0.4947  -0.4874  -0.4755  -0.4616  -0.4540  -0.4464  -0.4382
 -0.4189  -0.4180  -0.4006  -0.3847  -0.3832  -0.3789  -0.3753  -0.3467
 -0.3391  -0.3355  -0.3269  -0.3237  -0.3228  -0.2806  -0.2710  -0.2681
 -0.2615
 -- Virtual --
 -0.0535  -0.0522  -0.0356  -0.0334  -0.0287  -0.0112  -0.0031   0.0072
  0.0124   0.0136   0.0145   0.0163   0.0235   0.0376   0.0449   0.0466
  0.0526   0.0584   0.0620   0.0670   0.0713   0.0798   0.0878   0.0891
  0.0904   0.0947   0.0962   0.0995   0.1031   0.1079   0.1089   0.1132
  0.1157   0.1194   0.1207   0.1238   0.1248   0.1283   0.1288   0.1312
  0.1362   0.1393   0.1434   0.1462   0.1478   0.1541   0.1584   0.1597
  0.1631   0.1759   0.1775   0.1799   0.1824   0.1908   0.1989   0.2029
  0.2043   0.2123   0.2165   0.2177   0.2220   0.2295   0.2342   0.2354
  0.2410   0.2443   0.2531   0.2582   0.2603   0.2625   0.2678   0.2692
  0.2720   0.2745   0.2769   0.2787   0.2839   0.2886   0.2897   0.2981
  0.3050   0.3066   0.3112   0.3141   0.3294   0.3378   0.3407   0.3457
  0.3563   0.3604   0.3872   0.3993   0.4119   0.4406   0.4512   0.4545
  0.4564   0.4696   0.4783   0.4810   0.4875   0.4944   0.5116   0.5156
  0.5197   0.5221   0.5302   0.5413   0.5487   0.5520   0.5604   0.5669
  0.5698   0.5761   0.5821   0.5904   0.5938   0.6027   0.6122   0.6178
  0.6206   0.6238   0.6377   0.6428   0.6603   0.6629   0.6687   0.6736
  0.6897   0.6943   0.7012   0.7067   0.7116   0.7148   0.7211   0.7400
  0.7547   0.7988   0.8029   0.8084   0.8307   0.8347   0.8392   0.8427
  0.8434   0.8487   0.8494   0.8541   0.8572   0.8618   0.8720   0.8743
  0.8811   0.8827   0.8930   0.9008   0.9024   0.9093   0.9171   0.9270
  0.9291   0.9506   0.9540   0.9632   0.9683   0.9740   0.9770   0.9855
  0.9869   0.9984   1.0018   1.0164   1.0255   1.0315   1.0361   1.0473
  1.0682   1.0738   1.0956   1.1345   1.1424   1.1755   1.1895   1.1970
  1.2203   1.2413   1.2488   1.2538   1.2803   1.2973   1.3105   1.3153
  1.3212   1.3331   1.3460   1.4065   1.4336   1.4560   1.4846   1.5011
  1.5042   1.5397   1.5489   1.5520   1.5592   1.5732   1.5820   1.5905
  1.5962   1.6005   1.6480   1.6551   1.6801   1.6898   1.7096   1.7343
  1.7459   1.7913   1.8023   1.8206   1.8327   1.8407   1.8573   1.8685
  1.8837   1.9015   1.9318   1.9352   1.9397   1.9453   1.9533   1.9642
  1.9937   2.0072   2.0264   2.0410   2.0458   2.0647   2.0760   2.0963
  2.1553   2.1956   2.2159   2.2385   2.2642   2.2696   2.2835   2.2985
  2.3043   2.3173   2.3516   2.3650   2.3939   2.4111   2.4342   2.4454
  2.4609   2.4775   2.4830   2.5144   2.5315   2.5394   2.5558   2.5685
  2.5865   2.5947   2.6224   2.6455   2.6855   2.6963   2.7070   2.7126
  2.7196   2.7261   2.7385   2.7492   2.7614   2.7702   2.7871   2.7918
  2.8048   2.8154   2.8403   2.8451   2.8527   2.8751   2.9053   2.9707
  2.9990   3.0936   3.0966   3.1046   3.1330   3.1512   3.1908   3.2265
  3.2324   3.2599   3.3331   3.3405   3.3872   3.4617   3.5282   3.5614
  3.5927   3.6976   3.7064   3.7762   3.8536   3.9765   4.0317   4.0780
  4.0892   4.1399   4.3690   4.8035   4.8316   9.7697   9.8033   9.8312
  9.8452  23.4148  23.5955  23.8512  23.8622  23.9101  23.9274  23.9923
 24.0415  24.0650  24.0872  24.1141  24.1707  25.8175  25.8792  25.9237
 25.9655  26.1227  26.2441  26.2681  26.3892  26.5974  26.6600  26.6932
 26.8687 215.7620 215.8002 215.8382 215.8516
 --------------------------------------------------------------

          Ground-State Mulliken Net Atomic Charges

     Atom                 Charge (a.u.)
  ----------------------------------------
      1 C                    -0.130430
      2 C                    -0.363082
      3 Cl                    0.394165
      4 C                    -0.222643
      5 H                     0.226771
      6 C                     0.321192
      7 Cl                    0.476551
      8 C                    -0.377113
      9 H                     0.231301
     10 C                    -0.263501
     11 Cl                    0.448639
     12 C                     0.441899
     13 C                    -1.225280
     14 Cl                    0.432609
     15 C                    -0.152475
     16 H                     0.202562
     17 C                    -0.309837
     18 H                     0.165428
     19 C                    -0.323584
     20 H                     0.174670
     21 C                    -0.326562
     22 H                     0.178719
  ----------------------------------------
  Sum of atomic charges =     0.000000

 -----------------------------------------------------------------
                    Cartesian Multipole Moments
 -----------------------------------------------------------------
    Charge (ESU x 10^10)
                 0.0000
    Dipole Moment (Debye)
         X       0.9398      Y       1.2050      Z      -1.2365
       Tot       1.9658
    Quadrupole Moments (Debye-Ang)
        XX    -113.2723     XY       0.5904     YY    -120.8667
        XZ      -5.7941     YZ      -1.9198     ZZ    -117.5804
    Octopole Moments (Debye-Ang^2)
       XXX     -24.9602    XXY      20.6656    XYY     -17.5416
       YYY      96.2540    XXZ     -41.9333    XYZ      -3.3229
       YYZ     -11.9047    XZZ      -7.0322    YZZ      39.3612
       ZZZ     -13.4527
    Hexadecapole Moments (Debye-Ang^3)
      XXXX   -3710.5377   XXXY     119.1493   XXYY    -795.1627
      XYYY     155.1043   YYYY    -891.7531   XXXZ     521.6837
      XXYZ     -23.0826   XYYZ     194.7666   YYYZ    -114.2249
      XXZZ    -960.4916   XYZZ      67.3415   YYZZ    -507.2521
      XZZZ     585.9101   YZZZ     -97.9226   ZZZZ   -2189.2568
 -----------------------------------------------------------------
 Calculating analytic gradient of the SCF energy
 Gradient of SCF Energy
            1           2           3           4           5           6
    1  -0.0006123  -0.0001421   0.0005659   0.0001805  -0.0000461  -0.0000208
    2  -0.0001554  -0.0001230  -0.0012263   0.0000337   0.0000212  -0.0000263
    3  -0.0000640  -0.0000702  -0.0006573   0.0000172  -0.0000085  -0.0001600
            7           8           9          10          11          12
    1  -0.0000239  -0.0000724  -0.0000154   0.0002281   0.0001146   0.0004525
    2   0.0000250   0.0000893  -0.0000137   0.0000837   0.0000380   0.0000923
    3   0.0000031   0.0002098  -0.0000038  -0.0003490   0.0001998  -0.0002172
           13          14          15          16          17          18
    1  -0.0002102  -0.0001237  -0.0000138   0.0000137  -0.0000563   0.0000058
    2   0.0004387   0.0008697  -0.0000845   0.0000002   0.0000919  -0.0000055
    3   0.0000697   0.0009686   0.0000853  -0.0000167  -0.0000277   0.0000023
           19          20          21          22
    1   0.0000872   0.0000371  -0.0003029  -0.0000455
    2  -0.0000523  -0.0000261  -0.0000509  -0.0000198
    3  -0.0000053  -0.0000129   0.0000438  -0.0000069
 Max gradient component =       1.226E-03
 RMS gradient           =       2.863E-04
 Gradient time:  CPU 204.90 s  wall 204.93 s
 Geometry Optimization Parameters
   NAtoms,    NIC,     NZ,  NCons,   NDum,   NFix, NCnnct, MaxDiis
       22     163      22       0       0       0       0       0

 Cartesian Hessian Update
 Hessian updated using BFGS update


** GEOMETRY OPTIMIZATION IN DELOCALIZED INTERNAL COORDINATES **
   Searching for a Minimum

   Optimization Cycle:  10

                       Coordinates (Angstroms)
     ATOM                X               Y               Z
      1  C         0.0113627024   -0.0203962585    0.0028225446
      2  C        -0.0319372230    0.3116971935    1.3652288179
      3  Cl        1.4586921081    0.6801111226    2.2111718443
      4  C        -1.2179835397    0.3690455692    2.0883889818
      5  H        -1.2112549064    0.6306865405    3.1370523085
      6  C        -2.4069460565    0.0844688039    1.4285596331
      7  Cl       -3.9177745363    0.1513415207    2.3161801265
      8  C        -2.4271433009   -0.2527554644    0.0820840989
      9  H        -3.3560314474   -0.4780720557   -0.4221560871
     10  C        -1.2191417748   -0.3008128970   -0.6069034494
     11  Cl       -1.2713688667   -0.7528002143   -2.3013846196
     12  C         1.2937818267   -0.0504858687   -0.7560939787
     13  C         2.1939461856   -1.1155824706   -0.6529158593
     14  Cl        1.8293331172   -2.4762065957    0.3989762672
     15  C         3.3892627184   -1.1297985832   -1.3658689544
     16  H         4.0624201180   -1.9713290255   -1.2641391857
     17  C         3.7010990853   -0.0600904688   -2.1995721401
     18  H         4.6320285633   -0.0693097485   -2.7545945200
     19  C         2.8215690095    1.0141026564   -2.3173213279
     20  H         3.0623261914    1.8491426754   -2.9645162888
     21  C         1.6288468240    1.0125213954   -1.6021501238
     22  H         0.9394702101    1.8440400371   -1.6910807892
   Point Group: c1    Number of degrees of freedom:    60


   Energy is  -2301.900663835

 Hessian updated using BFGS update

 60 Hessian modes will be used to form the next step
  Hessian Eigenvalues:
     0.003203    0.017836    0.018668    0.020783    0.020928    0.021578
     0.023055    0.023627    0.023840    0.023884    0.024090    0.024097
     0.024115    0.024115    0.024136    0.024139    0.024144    0.024150
     0.027812    0.074975    0.159987    0.159995    0.160001    0.160014
     0.160136    0.160241    0.216289    0.220116    0.225984    0.230541
     0.236100    0.237266    0.246475    0.249626    0.250017    0.250718
     0.288929    0.289514    0.300990    0.301752    0.311824    0.353290
     0.356665    0.356665    0.356669    0.356673    0.356756    0.367390
     0.412021    0.424094    0.429391    0.456312    0.462433    0.468461
     0.472275    0.478185    0.478352    0.479110    0.479428    0.550944

 Minimum search - taking simple RFO step
 Searching for Lamda that Minimizes Along All modes
 Value Taken    Lamda =  -0.00053927
 Calculated Step too Large.  Step scaled by  0.798463
 Step Taken.  Stepsize is  0.300000

                             Maximum     Tolerance    Cnvgd?
         Gradient           0.001262      0.000300      NO
         Displacement       0.233809      0.001200      NO
         Energy change     -0.000554      0.000001      NO


 New Cartesian Coordinates Obtained by Inverse Iteration

 Displacement from previous Coordinates is:  0.487240
 ----------------------------------------------------------------
             Standard Nuclear Orientation (Angstroms)
    I     Atom           X                Y                Z
 ----------------------------------------------------------------
    1      C       0.0122347811    -0.0095621323     0.0041509213
    2      C      -0.0364232486     0.3560773522     1.3574151599
    3      Cl      1.4456960969     0.7816100330     2.1914547561
    4      C      -1.2227258441     0.4029581686     2.0812165862
    5      H      -1.2208155062     0.6896751541     3.1233379886
    6      C      -2.4054598076     0.0739847705     1.4309496833
    7      Cl     -3.9158306919     0.1261992278     2.3204007421
    8      C      -2.4201635982    -0.2945165844     0.0925820762
    9      H      -3.3447080016    -0.5506013183    -0.4048217481
   10      C      -1.2122276383    -0.3311806726    -0.5970147334
   11      Cl     -1.2539524004    -0.8157795082    -2.2823808610
   12      C       1.2950274786    -0.0413433235    -0.7546297566
   13      C       2.1707721753    -1.1289175821    -0.6816061804
   14      Cl      1.7726124951    -2.5103992702     0.3304013005
   15      C       3.3653185934    -1.1506373932    -1.3953953928
   16      H       4.0192519240    -2.0097124648    -1.3176101214
   17      C       3.7005206935    -0.0659874808    -2.2003603210
   18      H       4.6303206401    -0.0813754650    -2.7571225580
   19      C       2.8454114953     1.0303982857    -2.2878057695
   20      H       3.1037881546     1.8767267831    -2.9132235970
   21      C       1.6534347823     1.0366590570    -1.5709286592
   22      H       0.9824744349     1.8852422272    -1.6372422170
 ----------------------------------------------------------------
 Nuclear Repulsion Energy =        1497.24923997 hartrees
 There are       73 alpha and       73 beta electrons
 Applying Cartesian multipole field
    Component          Value
    ---------          -----
     (2,0,0)        1.00000E-11
     (0,2,0)        2.00000E-11
     (0,0,2)       -3.00000E-11
 Nucleus-field energy     =    -0.0000000069 hartrees
 Requested basis set is 6-311++G(d,p)
 There are 154 shells and 426 basis functions
 A cutoff of  1.0D-15 yielded   9587 shell pairs
 There are     78475 function pairs (     84384 Cartesian)
 Smallest overlap matrix eigenvalue = 2.46E-07
 Linear dependence detected in AO basis
 Number of orthogonalized atomic orbitals = 422
 Maximum deviation from orthogonality = 2.066E-10
 Guess from superposition of atomic densities
 Warning:  Energy on first SCF cycle will be non-variational
 SAD guess density has 146.000000 electrons

 -----------------------------------------------------------------------
  General SCF calculation program by
  Eric Jon Sundstrom, Paul Horn, Yuezhi Mao, Dmitri Zuev, Alec White,
  David Stuck, Shaama M.S., Shane Yost, Joonho Lee, David Small,
  Daniel Levine, Susi Lehtola, Hugh Burton, Evgeny Epifanovsky,
  Bang C. Huynh
 -----------------------------------------------------------------------
 Exchange:     0.2000 Hartree-Fock + 0.0800 Slater + 0.7200 B88
 Correlation:  0.1900 VWN1RPA + 0.8100 LYP
 Using SG-1 standard quadrature grid
 A restricted SCF calculation will be
 performed using DIIS
 SCF converges when DIIS error is below 1.0e-08
 ---------------------------------------
  Cycle       Energy         DIIS error
 ---------------------------------------
    1   -2305.6453168131      3.02e-02  
    2   -2301.7371253661      2.64e-03  
    3   -2301.6580142730      3.17e-03  
    4   -2301.8948080150      5.03e-04  
    5   -2301.8988101133      2.97e-04  
    6   -2301.9007535627      1.04e-04  
    7   -2301.9009763316      3.01e-05  
    8   -2301.9009934053      1.33e-05  
    9   -2301.9009976026      2.16e-06  
   10   -2301.9009976940      9.03e-07  
   11   -2301.9009977110      2.25e-07  
   12   -2301.9009977121      8.30e-08  
   13   -2301.9009977121      4.32e-08  
   14   -2301.9009977122      9.62e-09  Convergence criterion met
 ---------------------------------------
 SCF time:   CPU 591.50s  wall 592.00s 
 SCF   energy in the final basis set =    -2301.9009977122
 Total energy in the final basis set =    -2301.9009977122

 --------------------------------------------------------------

                    Orbital Energies (a.u.)
 --------------------------------------------------------------

 Alpha MOs
 -- Occupied --
********-101.5702-101.5692-101.5605 -10.2685 -10.2682 -10.2668 -10.2525
-10.2284 -10.2164 -10.2136 -10.2136 -10.1997 -10.1994 -10.1983 -10.1947
 -9.4867  -9.4849  -9.4839  -9.4753  -7.2514  -7.2495  -7.2487  -7.2416
 -7.2410  -7.2399  -7.2397  -7.2392  -7.2388  -7.2381  -7.2300  -7.2297
 -0.9419  -0.9096  -0.8929  -0.8912  -0.8513  -0.8303  -0.8012  -0.7620
 -0.7570  -0.7393  -0.6489  -0.6333  -0.6266  -0.6076  -0.5535  -0.5295
 -0.5202  -0.4950  -0.4873  -0.4755  -0.4616  -0.4539  -0.4464  -0.4381
 -0.4188  -0.4181  -0.4005  -0.3846  -0.3826  -0.3793  -0.3752  -0.3461
 -0.3391  -0.3362  -0.3268  -0.3244  -0.3226  -0.2791  -0.2710  -0.2689
 -0.2619
 -- Virtual --
 -0.0525  -0.0516  -0.0369  -0.0336  -0.0289  -0.0112  -0.0031   0.0073
  0.0124   0.0136   0.0143   0.0162   0.0233   0.0375   0.0451   0.0469
  0.0525   0.0589   0.0618   0.0658   0.0711   0.0800   0.0882   0.0896
  0.0907   0.0941   0.0956   0.0994   0.1033   0.1077   0.1085   0.1127
  0.1155   0.1199   0.1207   0.1238   0.1242   0.1287   0.1299   0.1310
  0.1356   0.1402   0.1433   0.1457   0.1474   0.1540   0.1587   0.1596
  0.1624   0.1762   0.1776   0.1793   0.1815   0.1902   0.1982   0.2021
  0.2033   0.2119   0.2161   0.2180   0.2225   0.2291   0.2342   0.2356
  0.2410   0.2445   0.2532   0.2581   0.2600   0.2618   0.2681   0.2687
  0.2716   0.2750   0.2773   0.2778   0.2842   0.2883   0.2910   0.2970
  0.3051   0.3067   0.3119   0.3127   0.3331   0.3381   0.3424   0.3469
  0.3556   0.3626   0.3873   0.3988   0.4135   0.4433   0.4512   0.4526
  0.4566   0.4712   0.4759   0.4792   0.4887   0.4958   0.5107   0.5158
  0.5202   0.5221   0.5308   0.5415   0.5483   0.5516   0.5625   0.5669
  0.5702   0.5760   0.5810   0.5886   0.5943   0.6037   0.6132   0.6180
  0.6198   0.6245   0.6388   0.6454   0.6608   0.6616   0.6684   0.6746
  0.6883   0.6944   0.7024   0.7057   0.7126   0.7170   0.7210   0.7407
  0.7557   0.7990   0.8025   0.8091   0.8316   0.8368   0.8392   0.8428
  0.8449   0.8485   0.8503   0.8529   0.8569   0.8612   0.8713   0.8749
  0.8806   0.8820   0.8939   0.9008   0.9037   0.9082   0.9155   0.9266
  0.9286   0.9530   0.9562   0.9646   0.9691   0.9719   0.9770   0.9813
  0.9896   0.9999   1.0025   1.0198   1.0295   1.0318   1.0378   1.0476
  1.0671   1.0743   1.0950   1.1309   1.1404   1.1870   1.1900   1.1998
  1.2232   1.2411   1.2467   1.2570   1.2780   1.3009   1.3121   1.3156
  1.3205   1.3389   1.3468   1.4102   1.4322   1.4555   1.4838   1.4994
  1.5034   1.5423   1.5503   1.5514   1.5582   1.5753   1.5799   1.5911
  1.5988   1.6008   1.6488   1.6538   1.6816   1.6902   1.7114   1.7341
  1.7470   1.7914   1.8046   1.8221   1.8305   1.8382   1.8546   1.8678
  1.8846   1.8995   1.9324   1.9356   1.9400   1.9452   1.9533   1.9645
  1.9959   2.0073   2.0270   2.0422   2.0473   2.0652   2.0746   2.0962
  2.1580   2.1963   2.2157   2.2382   2.2646   2.2673   2.2762   2.2993
  2.3038   2.3199   2.3559   2.3661   2.3938   2.4122   2.4323   2.4450
  2.4587   2.4781   2.4863   2.5137   2.5266   2.5389   2.5559   2.5654
  2.5870   2.5965   2.6245   2.6432   2.6872   2.6968   2.7091   2.7132
  2.7201   2.7253   2.7380   2.7518   2.7606   2.7679   2.7870   2.7909
  2.8050   2.8200   2.8396   2.8464   2.8480   2.8780   2.9035   2.9722
  2.9991   3.0976   3.0993   3.1073   3.1313   3.1496   3.1920   3.2236
  3.2317   3.2677   3.3317   3.3393   3.3878   3.4650   3.5291   3.5672
  3.5959   3.7009   3.7062   3.7772   3.8544   3.9782   4.0317   4.0787
  4.0887   4.1403   4.3659   4.8045   4.8295   9.7709   9.8031   9.8388
  9.8468  23.4185  23.5961  23.8512  23.8629  23.9102  23.9273  23.9935
 24.0412  24.0650  24.0887  24.1153  24.1712  25.8175  25.8523  25.9259
 25.9728  26.1224  26.2437  26.2847  26.3785  26.5979  26.6510  26.6790
 26.8986 215.7632 215.8002 215.8473 215.8528
 --------------------------------------------------------------

          Ground-State Mulliken Net Atomic Charges

     Atom                 Charge (a.u.)
  ----------------------------------------
      1 C                    -0.118727
      2 C                    -0.356934
      3 Cl                    0.403899
      4 C                    -0.281119
      5 H                     0.227088
      6 C                     0.380979
      7 Cl                    0.479869
      8 C                    -0.344967
      9 H                     0.230921
     10 C                    -0.275335
     11 Cl                    0.450366
     12 C                     0.451652
     13 C                    -1.307643
     14 Cl                    0.449584
     15 C                    -0.160833
     16 H                     0.203972
     17 C                    -0.288873
     18 H                     0.165964
     19 C                    -0.341733
     20 H                     0.174038
     21 C                    -0.322033
     22 H                     0.179865
  ----------------------------------------
  Sum of atomic charges =     0.000000

 -----------------------------------------------------------------
                    Cartesian Multipole Moments
 -----------------------------------------------------------------
    Charge (ESU x 10^10)
                -0.0000
    Dipole Moment (Debye)
         X       0.9554      Y       1.2125      Z      -1.2167
       Tot       1.9655
    Quadrupole Moments (Debye-Ang)
        XX    -113.2689     XY       0.6591     YY    -120.6624
        XZ      -5.8567     YZ      -1.7719     ZZ    -117.7267
    Octopole Moments (Debye-Ang^2)
       XXX     -23.6972    XXY      20.7784    XYY     -16.5487
       YYY      96.9661    XXZ     -41.4838    XYZ      -3.2769
       YYZ     -11.3298    XZZ      -6.3986    YZZ      39.3290
       ZZZ     -10.9703
    Hexadecapole Moments (Debye-Ang^3)
      XXXX   -3689.5455   XXXY     103.9654   XXYY    -794.8099
      XYYY     137.1221   YYYY    -931.7120   XXXZ     532.8761
      XXYZ     -29.1264   XYYZ     197.7842   YYYZ    -135.5323
      XXZZ    -951.5566   XYZZ      59.9901   YYZZ    -509.9003
      XZZZ     599.7153   YZZZ    -115.4411   ZZZZ   -2170.6972
 -----------------------------------------------------------------
 Calculating analytic gradient of the SCF energy
 Gradient of SCF Energy
            1           2           3           4           5           6
    1  -0.0005970   0.0000319   0.0003496   0.0001914  -0.0000408  -0.0000145
    2  -0.0000758  -0.0002200  -0.0005800   0.0000157   0.0000043  -0.0000493
    3  -0.0001453   0.0000897  -0.0003920  -0.0000032  -0.0000001  -0.0001940
            7           8           9          10          11          12
    1  -0.0000166  -0.0000489  -0.0000175   0.0001843   0.0001254   0.0004313
    2   0.0000192   0.0000711   0.0000130  -0.0000432   0.0000900   0.0001061
    3   0.0000156   0.0002657   0.0000060  -0.0003662   0.0002108  -0.0002689
           13          14          15          16          17          18
    1  -0.0001964  -0.0001242  -0.0000584   0.0000123  -0.0000932  -0.0000052
    2   0.0003193   0.0005550  -0.0000747  -0.0000068   0.0001466  -0.0000116
    3   0.0001189   0.0005723   0.0001015  -0.0000297  -0.0000413  -0.0000115
           19          20          21          22
    1   0.0001731   0.0000214  -0.0002547  -0.0000532
    2  -0.0001273  -0.0000110  -0.0000905  -0.0000501
    3  -0.0000227  -0.0000144   0.0001293  -0.0000207
 Max gradient component =       5.970E-04
 RMS gradient           =       2.030E-04
 Gradient time:  CPU 204.10 s  wall 204.11 s
 Geometry Optimization Parameters
   NAtoms,    NIC,     NZ,  NCons,   NDum,   NFix, NCnnct, MaxDiis
       22     163      22       0       0       0       0       0

 Cartesian Hessian Update
 Hessian updated using BFGS update


** GEOMETRY OPTIMIZATION IN DELOCALIZED INTERNAL COORDINATES **
   Searching for a Minimum

   Optimization Cycle:  11

                       Coordinates (Angstroms)
     ATOM                X               Y               Z
      1  C         0.0122347811   -0.0095621323    0.0041509213
      2  C        -0.0364232486    0.3560773522    1.3574151599
      3  Cl        1.4456960969    0.7816100330    2.1914547561
      4  C        -1.2227258441    0.4029581686    2.0812165862
      5  H        -1.2208155062    0.6896751541    3.1233379886
      6  C        -2.4054598076    0.0739847705    1.4309496833
      7  Cl       -3.9158306919    0.1261992278    2.3204007421
      8  C        -2.4201635982   -0.2945165844    0.0925820762
      9  H        -3.3447080016   -0.5506013183   -0.4048217481
     10  C        -1.2122276383   -0.3311806726   -0.5970147334
     11  Cl       -1.2539524004   -0.8157795082   -2.2823808610
     12  C         1.2950274786   -0.0413433235   -0.7546297566
     13  C         2.1707721753   -1.1289175821   -0.6816061804
     14  Cl        1.7726124951   -2.5103992702    0.3304013005
     15  C         3.3653185934   -1.1506373932   -1.3953953928
     16  H         4.0192519240   -2.0097124648   -1.3176101214
     17  C         3.7005206935   -0.0659874808   -2.2003603210
     18  H         4.6303206401   -0.0813754650   -2.7571225580
     19  C         2.8454114953    1.0303982857   -2.2878057695
     20  H         3.1037881546    1.8767267831   -2.9132235970
     21  C         1.6534347823    1.0366590570   -1.5709286592
     22  H         0.9824744349    1.8852422272   -1.6372422170
   Point Group: c1    Number of degrees of freedom:    60


   Energy is  -2301.900997712

 Hessian updated using BFGS update

 60 Hessian modes will be used to form the next step
  Hessian Eigenvalues:
     0.002011    0.017852    0.018637    0.020825    0.020930    0.021575
     0.023087    0.023627    0.023838    0.023885    0.024091    0.024097
     0.024115    0.024116    0.024138    0.024141    0.024147    0.024151
     0.027866    0.074360    0.159980    0.159996    0.160001    0.160014
     0.160119    0.160242    0.215916    0.220114    0.225993    0.230716
     0.236119    0.237316    0.246483    0.249737    0.250017    0.250534
     0.289002    0.289505    0.300976    0.301747    0.311586    0.353298
     0.356665    0.356665    0.356669    0.356673    0.356756    0.367395
     0.412072    0.424080    0.429388    0.456336    0.462429    0.468464
     0.472290    0.478167    0.478310    0.479108    0.479431    0.550418

 Minimum search - taking simple RFO step
 Searching for Lamda that Minimizes Along All modes
 Value Taken    Lamda =  -0.00030256
 Calculated Step too Large.  Step scaled by  0.842474
 Step Taken.  Stepsize is  0.300000

                             Maximum     Tolerance    Cnvgd?
         Gradient           0.000724      0.000300      NO
         Displacement       0.232888      0.001200      NO
         Energy change     -0.000334      0.000001      NO


 New Cartesian Coordinates Obtained by Inverse Iteration

 Displacement from previous Coordinates is:  0.485769
 ----------------------------------------------------------------
             Standard Nuclear Orientation (Angstroms)
    I     Atom           X                Y                Z
 ----------------------------------------------------------------
    1      C       0.0140364016    -0.0016924837     0.0069401485
    2      C      -0.0419427674     0.3989493917     1.3495966652
    3      Cl      1.4297718260     0.8758492883     2.1746136301
    4      C      -1.2293192730     0.4392668875     2.0726310404
    5      H      -1.2330760067     0.7523923065     3.1071360240
    6      C      -2.4047848853     0.0676138240     1.4325564948
    7      Cl     -3.9152295803     0.1093428049     2.3224729320
    8      C      -2.4121938955    -0.3346822852     0.1037784522
    9      H      -3.3313707038    -0.6215788922    -0.3866029307
   10      C      -1.2038844000    -0.3628700770    -0.5850947445
   11      Cl     -1.2344966826    -0.8841970322    -2.2597180633
   12      C       1.2967680898    -0.0352615803    -0.7521059560
   13      C       2.1491339762    -1.1431382961    -0.7119198151
   14      Cl      1.7201172778    -2.5463404077     0.2570559940
   15      C       3.3426679652    -1.1695255095    -1.4271893943
   16      H       3.9783961466    -2.0440260647    -1.3745184168
   17      C       3.6997358915    -0.0701049327    -2.2021180096
   18      H       4.6282365052    -0.0895330892    -2.7609036570
   19      C       2.8676209639     1.0458485996    -2.2575482679
   20      H       3.1422708124     1.9034522839    -2.8602673054
   21      C       1.6773261390     1.0576308947    -1.5378050701
   22      H       1.0247732074     1.9221222332    -1.5792224515
 ----------------------------------------------------------------
 Nuclear Repulsion Energy =        1496.76794989 hartrees
 There are       73 alpha and       73 beta electrons
 Applying Cartesian multipole field
    Component          Value
    ---------          -----
     (2,0,0)        1.00000E-11
     (0,2,0)        2.00000E-11
     (0,0,2)       -3.00000E-11
 Nucleus-field energy     =    -0.0000000058 hartrees
 Requested basis set is 6-311++G(d,p)
 There are 154 shells and 426 basis functions
 A cutoff of  1.0D-15 yielded   9596 shell pairs
 There are     78508 function pairs (     84417 Cartesian)
 Smallest overlap matrix eigenvalue = 2.28E-07
 Linear dependence detected in AO basis
 Number of orthogonalized atomic orbitals = 422
 Maximum deviation from orthogonality = 4.045E-10
 Guess from superposition of atomic densities
 Warning:  Energy on first SCF cycle will be non-variational
 SAD guess density has 146.000000 electrons

 -----------------------------------------------------------------------
  General SCF calculation program by
  Eric Jon Sundstrom, Paul Horn, Yuezhi Mao, Dmitri Zuev, Alec White,
  David Stuck, Shaama M.S., Shane Yost, Joonho Lee, David Small,
  Daniel Levine, Susi Lehtola, Hugh Burton, Evgeny Epifanovsky,
  Bang C. Huynh
 -----------------------------------------------------------------------
 Exchange:     0.2000 Hartree-Fock + 0.0800 Slater + 0.7200 B88
 Correlation:  0.1900 VWN1RPA + 0.8100 LYP
 Using SG-1 standard quadrature grid
 A restricted SCF calculation will be
 performed using DIIS
 SCF converges when DIIS error is below 1.0e-08
 ---------------------------------------
  Cycle       Energy         DIIS error
 ---------------------------------------
    1   -2305.6437201039      3.02e-02  
    2   -2301.7373044604      2.64e-03  
    3   -2301.6584197104      3.17e-03  
    4   -2301.8950126529      5.02e-04  
    5   -2301.8989973058      2.96e-04  
    6   -2301.9009301850      1.04e-04  
    7   -2301.9011529173      3.02e-05  
    8   -2301.9011700820      1.33e-05  
    9   -2301.9011742721      2.15e-06  
   10   -2301.9011743629      8.99e-07  
   11   -2301.9011743802      2.17e-07  
   12   -2301.9011743810      7.20e-08  
   13   -2301.9011743813      3.85e-08  
   14   -2301.9011743812      9.39e-09  Convergence criterion met
 ---------------------------------------
 SCF time:   CPU 566.07s  wall 566.00s 
 SCF   energy in the final basis set =    -2301.9011743812
 Total energy in the final basis set =    -2301.9011743812

 --------------------------------------------------------------

                    Orbital Energies (a.u.)
 --------------------------------------------------------------

 Alpha MOs
 -- Occupied --
********-101.5700-101.5695-101.5606 -10.2684 -10.2683 -10.2668 -10.2525
-10.2284 -10.2164 -10.2136 -10.2136 -10.1997 -10.1994 -10.1983 -10.1947
 -9.4867  -9.4846  -9.4842  -9.4754  -7.2514  -7.2493  -7.2490  -7.2416
 -7.2410  -7.2400  -7.2395  -7.2391  -7.2390  -7.2384  -7.2302  -7.2298
 -0.9419  -0.9095  -0.8927  -0.8913  -0.8513  -0.8303  -0.8011  -0.7619
 -0.7570  -0.7393  -0.6489  -0.6329  -0.6269  -0.6076  -0.5536  -0.5295
 -0.5202  -0.4951  -0.4873  -0.4755  -0.4616  -0.4539  -0.4463  -0.4380
 -0.4187  -0.4182  -0.4004  -0.3845  -0.3821  -0.3796  -0.3751  -0.3458
 -0.3390  -0.3367  -0.3268  -0.3249  -0.3224  -0.2781  -0.2710  -0.2696
 -0.2622
 -- Virtual --
 -0.0525  -0.0504  -0.0381  -0.0337  -0.0290  -0.0113  -0.0032   0.0073
  0.0125   0.0136   0.0142   0.0161   0.0232   0.0375   0.0452   0.0471
  0.0523   0.0593   0.0617   0.0648   0.0710   0.0801   0.0884   0.0897
  0.0914   0.0934   0.0953   0.0993   0.1034   0.1074   0.1084   0.1124
  0.1155   0.1200   0.1210   0.1231   0.1242   0.1290   0.1306   0.1310
  0.1352   0.1411   0.1430   0.1452   0.1471   0.1539   0.1590   0.1595
  0.1620   0.1765   0.1775   0.1792   0.1806   0.1898   0.1973   0.2015
  0.2028   0.2116   0.2154   0.2182   0.2231   0.2294   0.2331   0.2360
  0.2410   0.2444   0.2542   0.2581   0.2597   0.2609   0.2683   0.2686
  0.2709   0.2754   0.2768   0.2781   0.2848   0.2874   0.2930   0.2964
  0.3042   0.3074   0.3116   0.3126   0.3350   0.3391   0.3443   0.3479
  0.3544   0.3648   0.3874   0.3985   0.4149   0.4460   0.4508   0.4512
  0.4576   0.4713   0.4730   0.4790   0.4897   0.4971   0.5077   0.5169
  0.5204   0.5222   0.5316   0.5418   0.5481   0.5513   0.5643   0.5670
  0.5710   0.5761   0.5798   0.5882   0.5943   0.6036   0.6145   0.6170
  0.6201   0.6252   0.6399   0.6472   0.6582   0.6624   0.6691   0.6753
  0.6870   0.6948   0.7019   0.7048   0.7125   0.7181   0.7266   0.7416
  0.7567   0.7990   0.8024   0.8098   0.8319   0.8387   0.8396   0.8424
  0.8465   0.8479   0.8507   0.8518   0.8565   0.8613   0.8714   0.8750
  0.8801   0.8819   0.8955   0.9003   0.9047   0.9057   0.9153   0.9258
  0.9285   0.9550   0.9577   0.9635   0.9689   0.9693   0.9778   0.9780
  0.9929   0.9990   1.0041   1.0224   1.0310   1.0323   1.0406   1.0474
  1.0660   1.0744   1.0945   1.1276   1.1391   1.1894   1.1949   1.2046
  1.2256   1.2412   1.2439   1.2600   1.2766   1.3054   1.3119   1.3160
  1.3208   1.3420   1.3515   1.4130   1.4313   1.4557   1.4835   1.4975
  1.5031   1.5445   1.5505   1.5514   1.5567   1.5760   1.5776   1.5912
  1.6006   1.6036   1.6496   1.6534   1.6830   1.6903   1.7132   1.7338
  1.7476   1.7914   1.8076   1.8248   1.8294   1.8364   1.8528   1.8674
  1.8855   1.8977   1.9330   1.9355   1.9402   1.9451   1.9532   1.9648
  1.9974   2.0069   2.0286   2.0434   2.0480   2.0656   2.0734   2.0963
  2.1609   2.1969   2.2150   2.2379   2.2645   2.2653   2.2699   2.2973
  2.3076   2.3208   2.3585   2.3669   2.3943   2.4131   2.4314   2.4439
  2.4564   2.4791   2.4891   2.5129   2.5220   2.5387   2.5556   2.5630
  2.5873   2.5977   2.6260   2.6417   2.6883   2.6972   2.7107   2.7132
  2.7210   2.7244   2.7369   2.7534   2.7607   2.7651   2.7874   2.7902
  2.8051   2.8240   2.8380   2.8430   2.8486   2.8807   2.9020   2.9731
  2.9989   3.1006   3.1010   3.1095   3.1297   3.1480   3.1931   3.2211
  3.2311   3.2751   3.3308   3.3383   3.3885   3.4674   3.5296   3.5717
  3.5997   3.7037   3.7060   3.7782   3.8549   3.9794   4.0318   4.0794
  4.0882   4.1407   4.3639   4.8052   4.8277   9.7716   9.8027   9.8400
  9.8567  23.4219  23.5967  23.8512  23.8634  23.9101  23.9272  23.9943
 24.0410  24.0650  24.0895  24.1162  24.1715  25.8176  25.8293  25.9296
 25.9740  26.1222  26.2449  26.3052  26.3615  26.5988  26.6434  26.6679
 26.9201 215.7640 215.7998 215.8476 215.8649
 --------------------------------------------------------------

          Ground-State Mulliken Net Atomic Charges

     Atom                 Charge (a.u.)
  ----------------------------------------
      1 C                    -0.109624
      2 C                    -0.345018
      3 Cl                    0.410620
      4 C                    -0.318544
      5 H                     0.227585
      6 C                     0.429530
      7 Cl                    0.482135
      8 C                    -0.324917
      9 H                     0.230061
     10 C                    -0.298694
     11 Cl                    0.441602
     12 C                     0.486542
     13 C                    -1.374945
     14 Cl                    0.453653
     15 C                    -0.166652
     16 H                     0.205004
     17 C                    -0.271621
     18 H                     0.166408
     19 C                    -0.356029
     20 H                     0.173555
     21 C                    -0.321389
     22 H                     0.180738
  ----------------------------------------
  Sum of atomic charges =     0.000000

 -----------------------------------------------------------------
                    Cartesian Multipole Moments
 -----------------------------------------------------------------
    Charge (ESU x 10^10)
                -0.0000
    Dipole Moment (Debye)
         X       0.9708      Y       1.2224      Z      -1.1952
       Tot       1.9659
    Quadrupole Moments (Debye-Ang)
        XX    -113.2625     XY       0.7453     YY    -120.4752
        XZ      -5.9188     YZ      -1.6280     ZZ    -117.8822
    Octopole Moments (Debye-Ang^2)
       XXX     -22.4667    XXY      21.0397    XYY     -15.6608
       YYY      97.9435    XXZ     -40.9866    XYZ      -3.2428
       YYZ     -10.6980    XZZ      -5.7920    YZZ      39.3368
       ZZZ      -8.5560
    Hexadecapole Moments (Debye-Ang^3)
      XXXX   -3670.0064   XXXY      91.3965   XXYY    -795.3899
      XYYY     121.8901   YYYY    -974.8907   XXXZ     544.2422
      XXYZ     -35.7738   XYYZ     200.9704   YYYZ    -157.9595
      XXZZ    -942.7419   XYZZ      53.2191   YYZZ    -513.0276
      XZZZ     613.8023   YZZZ    -134.3053   ZZZZ   -2151.8080
 -----------------------------------------------------------------
 Calculating analytic gradient of the SCF energy
 Gradient of SCF Energy
            1           2           3           4           5           6
    1  -0.0005200   0.0002206   0.0001352   0.0001691  -0.0000267  -0.0000175
    2   0.0000037  -0.0002547  -0.0000837   0.0000035  -0.0000026  -0.0000604
    3  -0.0001464   0.0000323  -0.0000906  -0.0000074   0.0000064  -0.0001835
            7           8           9          10          11          12
    1  -0.0000185  -0.0000349  -0.0000118   0.0001741   0.0001715   0.0002936
    2   0.0000107   0.0000270   0.0000269  -0.0000403   0.0001092   0.0001288
    3   0.0000398   0.0002479   0.0000164  -0.0002116   0.0001350  -0.0002602
           13          14          15          16          17          18
    1  -0.0001521  -0.0001462  -0.0000482   0.0000135  -0.0000936  -0.0000109
    2   0.0001369   0.0002256  -0.0000384  -0.0000035   0.0001263  -0.0000120
    3   0.0001073   0.0002741   0.0000902  -0.0000265  -0.0000322  -0.0000175
           19          20          21          22
    1   0.0001580  -0.0000034  -0.0001916  -0.0000603
    2  -0.0001443  -0.0000046  -0.0001312  -0.0000231
    3  -0.0000412  -0.0000165   0.0001032  -0.0000188
 Max gradient component =       5.200E-04
 RMS gradient           =       1.369E-04
 Gradient time:  CPU 198.52 s  wall 198.54 s
 Geometry Optimization Parameters
   NAtoms,    NIC,     NZ,  NCons,   NDum,   NFix, NCnnct, MaxDiis
       22     163      22       0       0       0       0       0

 Cartesian Hessian Update
 Hessian updated using BFGS update


** GEOMETRY OPTIMIZATION IN DELOCALIZED INTERNAL COORDINATES **
   Searching for a Minimum

   Optimization Cycle:  12

                       Coordinates (Angstroms)
     ATOM                X               Y               Z
      1  C         0.0140364016   -0.0016924837    0.0069401485
      2  C        -0.0419427674    0.3989493917    1.3495966652
      3  Cl        1.4297718260    0.8758492883    2.1746136301
      4  C        -1.2293192730    0.4392668875    2.0726310404
      5  H        -1.2330760067    0.7523923065    3.1071360240
      6  C        -2.4047848853    0.0676138240    1.4325564948
      7  Cl       -3.9152295803    0.1093428049    2.3224729320
      8  C        -2.4121938955   -0.3346822852    0.1037784522
      9  H        -3.3313707038   -0.6215788922   -0.3866029307
     10  C        -1.2038844000   -0.3628700770   -0.5850947445
     11  Cl       -1.2344966826   -0.8841970322   -2.2597180633
     12  C         1.2967680898   -0.0352615803   -0.7521059560
     13  C         2.1491339762   -1.1431382961   -0.7119198151
     14  Cl        1.7201172778   -2.5463404077    0.2570559940
     15  C         3.3426679652   -1.1695255095   -1.4271893943
     16  H         3.9783961466   -2.0440260647   -1.3745184168
     17  C         3.6997358915   -0.0701049327   -2.2021180096
     18  H         4.6282365052   -0.0895330892   -2.7609036570
     19  C         2.8676209639    1.0458485996   -2.2575482679
     20  H         3.1422708124    1.9034522839   -2.8602673054
     21  C         1.6773261390    1.0576308947   -1.5378050701
     22  H         1.0247732074    1.9221222332   -1.5792224515
   Point Group: c1    Number of degrees of freedom:    60


   Energy is  -2301.901174381

 Hessian updated using BFGS update

 60 Hessian modes will be used to form the next step
  Hessian Eigenvalues:
     0.001631    0.017870    0.018594    0.020854    0.020931    0.021683
     0.023050    0.023629    0.023838    0.023890    0.024091    0.024099
     0.024115    0.024117    0.024137    0.024140    0.024146    0.024151
     0.027883    0.073229    0.159973    0.159996    0.160002    0.160013
     0.160095    0.160242    0.215217    0.220108    0.226016    0.231163
     0.236129    0.237324    0.246480    0.250017    0.250103    0.250905
     0.289000    0.289722    0.300926    0.301713    0.311237    0.353312
     0.356665    0.356665    0.356669    0.356673    0.356756    0.367473
     0.411963    0.424077    0.429367    0.456336    0.462430    0.468458
     0.472174    0.478012    0.478213    0.479100    0.479428    0.549774

 Minimum search - taking simple RFO step
 Searching for Lamda that Minimizes Along All modes
 Value Taken    Lamda =  -0.00008024
 Step Taken.  Stepsize is  0.206228

                             Maximum     Tolerance    Cnvgd?
         Gradient           0.000439      0.000300      NO
         Displacement       0.157063      0.001200      NO
         Energy change     -0.000177      0.000001      NO


 New Cartesian Coordinates Obtained by Inverse Iteration

 Displacement from previous Coordinates is:  0.337845
 ----------------------------------------------------------------
             Standard Nuclear Orientation (Angstroms)
    I     Atom           X                Y                Z
 ----------------------------------------------------------------
    1      C       0.0160287031    -0.0016061351     0.0104889022
    2      C      -0.0463733865     0.4255169821     1.3444232033
    3      Cl      1.4181453164     0.9331873124     2.1642035045
    4      C      -1.2353151570     0.4668435707     2.0653922292
    5      H      -1.2433645819     0.8006428565     3.0933983948
    6      C      -2.4056064510     0.0683922845     1.4324830686
    7      Cl     -3.9171895040     0.1103037058     2.3203482336
    8      C      -2.4068320209    -0.3606859490     0.1119230156
    9      H      -3.3220466696    -0.6677060951    -0.3736071390
   10      C      -1.1976716947    -0.3881332370    -0.5749656162
   11      Cl     -1.2214392427    -0.9386391998    -2.2405437121
   12      C       1.2984950266    -0.0355479169    -0.7492672516
   13      C       2.1369830242    -1.1549269925    -0.7344940798
   14      Cl      1.6914392195    -2.5743015168     0.2029838936
   15      C       3.3292262431    -1.1810632370    -1.4519830473
   16      H       3.9539054047    -2.0644013817    -1.4183409786
   17      C       3.6992189565    -0.0703501305    -2.2042492074
   18      H       4.6265708389    -0.0897918848    -2.7649280994
   19      C       2.8810561094     1.0568825679    -2.2347668534
   20      H       3.1651944412     1.9232681214    -2.8202639286
   21      C       1.6925239121     1.0688540543    -1.5122129076
   22      H       1.0516085209     1.9427800843    -1.5342543256
 ----------------------------------------------------------------
 Nuclear Repulsion Energy =        1496.28838478 hartrees
 There are       73 alpha and       73 beta electrons
 Applying Cartesian multipole field
    Component          Value
    ---------          -----
     (2,0,0)        1.00000E-11
     (0,2,0)        2.00000E-11
     (0,0,2)       -3.00000E-11
 Nucleus-field energy     =    -0.0000000050 hartrees
 Requested basis set is 6-311++G(d,p)
 There are 154 shells and 426 basis functions
 A cutoff of  1.0D-15 yielded   9596 shell pairs
 There are     78531 function pairs (     84446 Cartesian)
 Smallest overlap matrix eigenvalue = 2.21E-07
 Linear dependence detected in AO basis
 Number of orthogonalized atomic orbitals = 422
 Maximum deviation from orthogonality = 3.335E-10
 Guess from superposition of atomic densities
 Warning:  Energy on first SCF cycle will be non-variational
 SAD guess density has 146.000000 electrons

 -----------------------------------------------------------------------
  General SCF calculation program by
  Eric Jon Sundstrom, Paul Horn, Yuezhi Mao, Dmitri Zuev, Alec White,
  David Stuck, Shaama M.S., Shane Yost, Joonho Lee, David Small,
  Daniel Levine, Susi Lehtola, Hugh Burton, Evgeny Epifanovsky,
  Bang C. Huynh
 -----------------------------------------------------------------------
 Exchange:     0.2000 Hartree-Fock + 0.0800 Slater + 0.7200 B88
 Correlation:  0.1900 VWN1RPA + 0.8100 LYP
 Using SG-1 standard quadrature grid
 A restricted SCF calculation will be
 performed using DIIS
 SCF converges when DIIS error is below 1.0e-08
 ---------------------------------------
  Cycle       Energy         DIIS error
 ---------------------------------------
    1   -2305.6421061987      3.02e-02  
    2   -2301.7373794192      2.64e-03  
    3   -2301.6585001663      3.17e-03  
    4   -2301.8950430625      5.03e-04  
    5   -2301.8990375857      2.97e-04  
    6   -2301.9009797730      1.04e-04  
    7   -2301.9012021623      3.03e-05  
    8   -2301.9012194826      1.33e-05  
    9   -2301.9012236700      2.15e-06  
   10   -2301.9012237604      8.98e-07  
   11   -2301.9012237774      2.14e-07  
   12   -2301.9012237782      6.68e-08  
   13   -2301.9012237783      3.36e-08  
   14   -2301.9012237785      8.20e-09  Convergence criterion met
 ---------------------------------------
 SCF time:   CPU 555.95s  wall 556.00s 
 SCF   energy in the final basis set =    -2301.9012237785
 Total energy in the final basis set =    -2301.9012237785

 --------------------------------------------------------------

                    Orbital Energies (a.u.)
 --------------------------------------------------------------

 Alpha MOs
 -- Occupied --
********-101.5698-101.5697-101.5607 -10.2684 -10.2684 -10.2668 -10.2526
-10.2285 -10.2166 -10.2136 -10.2136 -10.1997 -10.1994 -10.1983 -10.1947
 -9.4867  -9.4845  -9.4844  -9.4754  -7.2514  -7.2491  -7.2491  -7.2416
 -7.2411  -7.2400  -7.2393  -7.2393  -7.2388  -7.2386  -7.2302  -7.2298
 -0.9419  -0.9095  -0.8927  -0.8913  -0.8513  -0.8303  -0.8012  -0.7619
 -0.7570  -0.7394  -0.6489  -0.6328  -0.6270  -0.6077  -0.5536  -0.5295
 -0.5203  -0.4952  -0.4873  -0.4755  -0.4615  -0.4540  -0.4463  -0.4380
 -0.4188  -0.4182  -0.4004  -0.3845  -0.3818  -0.3799  -0.3751  -0.3457
 -0.3391  -0.3369  -0.3268  -0.3250  -0.3224  -0.2777  -0.2710  -0.2700
 -0.2623
 -- Virtual --
 -0.0525  -0.0499  -0.0387  -0.0336  -0.0291  -0.0113  -0.0032   0.0073
  0.0125   0.0136   0.0141   0.0161   0.0232   0.0374   0.0452   0.0471
  0.0523   0.0595   0.0617   0.0644   0.0710   0.0801   0.0885   0.0897
  0.0920   0.0928   0.0952   0.0992   0.1034   0.1073   0.1084   0.1122
  0.1154   0.1200   0.1213   0.1226   0.1242   0.1292   0.1307   0.1311
  0.1350   0.1418   0.1426   0.1451   0.1469   0.1538   0.1591   0.1595
  0.1619   0.1766   0.1773   0.1793   0.1801   0.1898   0.1969   0.2012
  0.2026   0.2115   0.2152   0.2182   0.2234   0.2301   0.2320   0.2362
  0.2409   0.2444   0.2550   0.2580   0.2595   0.2603   0.2682   0.2691
  0.2701   0.2755   0.2767   0.2782   0.2853   0.2868   0.2939   0.2961
  0.3038   0.3076   0.3111   0.3128   0.3355   0.3397   0.3452   0.3483
  0.3537   0.3657   0.3874   0.3983   0.4155   0.4474   0.4499   0.4512
  0.4583   0.4695   0.4732   0.4789   0.4901   0.4978   0.5058   0.5175
  0.5204   0.5223   0.5319   0.5418   0.5480   0.5511   0.5649   0.5671
  0.5716   0.5763   0.5791   0.5882   0.5941   0.6034   0.6149   0.6163
  0.6205   0.6254   0.6401   0.6479   0.6568   0.6633   0.6694   0.6749
  0.6864   0.6948   0.7015   0.7044   0.7124   0.7181   0.7301   0.7423
  0.7571   0.7989   0.8023   0.8103   0.8319   0.8387   0.8411   0.8423
  0.8464   0.8478   0.8506   0.8517   0.8562   0.8616   0.8720   0.8745
  0.8797   0.8821   0.8961   0.9010   0.9032   0.9059   0.9151   0.9254
  0.9287   0.9557   0.9590   0.9618   0.9677   0.9693   0.9769   0.9783
  0.9944   0.9978   1.0046   1.0233   1.0305   1.0334   1.0426   1.0464
  1.0651   1.0744   1.0943   1.1261   1.1385   1.1895   1.1962   1.2080
  1.2265   1.2414   1.2425   1.2612   1.2763   1.3079   1.3113   1.3161
  1.3207   1.3420   1.3546   1.4140   1.4308   1.4562   1.4835   1.4966
  1.5030   1.5457   1.5499   1.5518   1.5558   1.5758   1.5768   1.5911
  1.6007   1.6054   1.6500   1.6534   1.6833   1.6902   1.7140   1.7337
  1.7475   1.7915   1.8088   1.8259   1.8300   1.8355   1.8522   1.8672
  1.8858   1.8968   1.9330   1.9354   1.9402   1.9452   1.9531   1.9651
  1.9980   2.0065   2.0297   2.0440   2.0480   2.0657   2.0728   2.0965
  2.1623   2.1972   2.2145   2.2378   2.2633   2.2651   2.2677   2.2967
  2.3092   2.3207   2.3593   2.3671   2.3945   2.4135   2.4311   2.4431
  2.4554   2.4796   2.4902   2.5122   2.5201   2.5385   2.5552   2.5623
  2.5873   2.5979   2.6260   2.6411   2.6886   2.6973   2.7117   2.7128
  2.7217   2.7236   2.7365   2.7535   2.7613   2.7636   2.7880   2.7895
  2.8050   2.8256   2.8366   2.8414   2.8491   2.8818   2.9013   2.9733
  2.9988   3.1014   3.1018   3.1102   3.1289   3.1471   3.1935   3.2200
  3.2307   3.2783   3.3303   3.3377   3.3890   3.4682   3.5297   3.5733
  3.6016   3.7048   3.7057   3.7786   3.8550   3.9797   4.0318   4.0797
  4.0880   4.1407   4.3635   4.8052   4.8269   9.7718   9.8024   9.8405
  9.8613  23.4234  23.5967  23.8509  23.8636  23.9097  23.9270  23.9944
 24.0410  24.0650  24.0896  24.1164  24.1715  25.8175  25.8205  25.9313
 25.9730  26.1221  26.2462  26.3171  26.3492  26.5993  26.6400  26.6636
 26.9266 215.7642 215.7993 215.8481 215.8699
 --------------------------------------------------------------

          Ground-State Mulliken Net Atomic Charges

     Atom                 Charge (a.u.)
  ----------------------------------------
      1 C                    -0.110209
      2 C                    -0.333284
      3 Cl                    0.416713
      4 C                    -0.327155
      5 H                     0.228165
      6 C                     0.446514
      7 Cl                    0.482864
      8 C                    -0.318242
      9 H                     0.229419
     10 C                    -0.321541
     11 Cl                    0.432216
     12 C                     0.510611
     13 C                    -1.387396
     14 Cl                    0.452944
     15 C                    -0.171789
     16 H                     0.205312
     17 C                    -0.263336
     18 H                     0.166600
     19 C                    -0.362716
     20 H                     0.173336
     21 C                    -0.330208
     22 H                     0.181179
  ----------------------------------------
  Sum of atomic charges =     0.000000

 -----------------------------------------------------------------
                    Cartesian Multipole Moments
 -----------------------------------------------------------------
    Charge (ESU x 10^10)
                -0.0000
    Dipole Moment (Debye)
         X       0.9792      Y       1.2335      Z      -1.1787
       Tot       1.9671
    Quadrupole Moments (Debye-Ang)
        XX    -113.2597     XY       0.8238     YY    -120.3613
        XZ      -5.9645     YZ      -1.5287     ZZ    -117.9966
    Octopole Moments (Debye-Ang^2)
       XXX     -21.7366    XXY      21.3961    XYY     -15.1574
       YYY      98.9457    XXZ     -40.6106    XYZ      -3.2222
       YYZ     -10.1939    XZZ      -5.4383    YZZ      39.4177
       ZZZ      -6.8695
    Hexadecapole Moments (Debye-Ang^3)
      XXXX   -3660.5415   XXXY      86.2159   XXYY    -797.1697
      XYYY     114.9618   YYYY   -1007.5820   XXXZ     551.7707
      XXYZ     -40.9893   XYYZ     203.1471   YYYZ    -175.0096
      XXZZ    -936.9978   XYZZ      49.4751   YYZZ    -515.2928
      XZZZ     623.4281   YZZZ    -148.9470   ZZZZ   -2137.0248
 -----------------------------------------------------------------
 Calculating analytic gradient of the SCF energy
 Gradient of SCF Energy
            1           2           3           4           5           6
    1  -0.0002831   0.0002367  -0.0000167   0.0000812  -0.0000126  -0.0000010
    2   0.0000767  -0.0001909   0.0001022  -0.0000027   0.0000086  -0.0000402
    3   0.0000190  -0.0000613   0.0000602  -0.0000040   0.0000076  -0.0000993
            7           8           9          10          11          12
    1  -0.0000081  -0.0000198  -0.0000027   0.0000979   0.0001227   0.0000723
    2   0.0000137   0.0000045   0.0000249  -0.0000438   0.0000793   0.0001185
    3   0.0000418   0.0001322   0.0000176  -0.0000317   0.0000359  -0.0002161
           13          14          15          16          17          18
    1  -0.0000262  -0.0001013  -0.0000403   0.0000121  -0.0000610  -0.0000081
    2  -0.0000340   0.0000679  -0.0000240   0.0000039   0.0000643  -0.0000117
    3   0.0000365   0.0000849   0.0000458  -0.0000117  -0.0000182  -0.0000136
           19          20          21          22
    1   0.0000995  -0.0000159  -0.0000898  -0.0000360
    2  -0.0000963  -0.0000127  -0.0001216   0.0000135
    3  -0.0000333  -0.0000248   0.0000444  -0.0000120
 Max gradient component =       2.831E-04
 RMS gradient           =       8.010E-05
 Gradient time:  CPU 195.31 s  wall 195.33 s
 Geometry Optimization Parameters
   NAtoms,    NIC,     NZ,  NCons,   NDum,   NFix, NCnnct, MaxDiis
       22     163      22       0       0       0       0       0

 Cartesian Hessian Update
 Hessian updated using BFGS update


** GEOMETRY OPTIMIZATION IN DELOCALIZED INTERNAL COORDINATES **
   Searching for a Minimum

   Optimization Cycle:  13

                       Coordinates (Angstroms)
     ATOM                X               Y               Z
      1  C         0.0160287031   -0.0016061351    0.0104889022
      2  C        -0.0463733865    0.4255169821    1.3444232033
      3  Cl        1.4181453164    0.9331873124    2.1642035045
      4  C        -1.2353151570    0.4668435707    2.0653922292
      5  H        -1.2433645819    0.8006428565    3.0933983948
      6  C        -2.4056064510    0.0683922845    1.4324830686
      7  Cl       -3.9171895040    0.1103037058    2.3203482336
      8  C        -2.4068320209   -0.3606859490    0.1119230156
      9  H        -3.3220466696   -0.6677060951   -0.3736071390
     10  C        -1.1976716947   -0.3881332370   -0.5749656162
     11  Cl       -1.2214392427   -0.9386391998   -2.2405437121
     12  C         1.2984950266   -0.0355479169   -0.7492672516
     13  C         2.1369830242   -1.1549269925   -0.7344940798
     14  Cl        1.6914392195   -2.5743015168    0.2029838936
     15  C         3.3292262431   -1.1810632370   -1.4519830473
     16  H         3.9539054047   -2.0644013817   -1.4183409786
     17  C         3.6992189565   -0.0703501305   -2.2042492074
     18  H         4.6265708389   -0.0897918848   -2.7649280994
     19  C         2.8810561094    1.0568825679   -2.2347668534
     20  H         3.1651944412    1.9232681214   -2.8202639286
     21  C         1.6925239121    1.0688540543   -1.5122129076
     22  H         1.0516085209    1.9427800843   -1.5342543256
   Point Group: c1    Number of degrees of freedom:    60


   Energy is  -2301.901223778

 Hessian updated using BFGS update

 60 Hessian modes will be used to form the next step
  Hessian Eigenvalues:
     0.001367    0.017684    0.018470    0.020810    0.020930    0.021662
     0.022919    0.023633    0.023840    0.023892    0.024091    0.024096
     0.024112    0.024116    0.024133    0.024142    0.024145    0.024151
     0.027807    0.072083    0.159941    0.159993    0.159998    0.160009
     0.160067    0.160248    0.213139    0.220090    0.225949    0.230662
     0.236036    0.237136    0.246474    0.249789    0.250018    0.251342
     0.288969    0.289737    0.300869    0.301711    0.310279    0.353250
     0.356665    0.356666    0.356669    0.356673    0.356756    0.367327
     0.411956    0.424081    0.429330    0.456389    0.462469    0.468446
     0.471875    0.477549    0.478203    0.479092    0.479426    0.545278

 Minimum search - taking simple RFO step
 Searching for Lamda that Minimizes Along All modes
 Value Taken    Lamda =  -0.00001074
 Step Taken.  Stepsize is  0.069071

                             Maximum     Tolerance    Cnvgd?
         Gradient           0.000486      0.000300      NO
         Displacement       0.049865      0.001200      NO
         Energy change     -0.000049      0.000001      NO


 New Cartesian Coordinates Obtained by Inverse Iteration

 Displacement from previous Coordinates is:  0.121447
 ----------------------------------------------------------------
             Standard Nuclear Orientation (Angstroms)
    I     Atom           X                Y                Z
 ----------------------------------------------------------------
    1      C       0.0169562996    -0.0049329305     0.0122446147
    2      C      -0.0479059578     0.4327273710     1.3425646768
    3      Cl      1.4152018403     0.9480453802     2.1602576655
    4      C      -1.2376337338     0.4777260746     2.0622027639
    5      H      -1.2469057939     0.8198600113     3.0874522300
    6      C      -2.4064920304     0.0717602869     1.4316685677
    7      Cl     -3.9190154688     0.1178739281     2.3175990799
    8      C      -2.4054510565    -0.3684129980     0.1146338412
    9      H      -3.3194924684    -0.6816317591    -0.3691529120
   10      C      -1.1957674955    -0.3986601915    -0.5710034513
   11      Cl     -1.2180354391    -0.9618781626    -2.2324537553
   12      C       1.2993798357    -0.0382098388    -0.7475995248
   13      C       2.1345005086    -1.1602939646    -0.7427677692
   14      Cl      1.6859098738    -2.5861679651     0.1832811272
   15      C       3.3260397850    -1.1843073657    -1.4615854890
   16      H       3.9478239413    -2.0699331099    -1.4354397095
   17      C       3.6990870675    -0.0687590338    -2.2050604991
   18      H       4.6259096712    -0.0866101292    -2.7666601285
   19      C       2.8844137797     1.0613195670    -2.2256529396
   20      H       3.1707684664     1.9315581278    -2.8043074877
   21      C       1.6966548899     1.0711384981    -1.5019424199
   22      H       1.0586104936     1.9473060676    -1.5165111822
 ----------------------------------------------------------------
 Nuclear Repulsion Energy =        1496.03117372 hartrees
 There are       73 alpha and       73 beta electrons
 Applying Cartesian multipole field
    Component          Value
    ---------          -----
     (2,0,0)        1.00000E-11
     (0,2,0)        2.00000E-11
     (0,0,2)       -3.00000E-11
 Nucleus-field energy     =    -0.0000000046 hartrees
 Requested basis set is 6-311++G(d,p)
 There are 154 shells and 426 basis functions
 A cutoff of  1.0D-15 yielded   9596 shell pairs
 There are     78531 function pairs (     84446 Cartesian)
 Smallest overlap matrix eigenvalue = 2.19E-07
 Linear dependence detected in AO basis
 Number of orthogonalized atomic orbitals = 422
 Maximum deviation from orthogonality = 3.846E-10
 Guess from superposition of atomic densities
 Warning:  Energy on first SCF cycle will be non-variational
 SAD guess density has 146.000000 electrons

 -----------------------------------------------------------------------
  General SCF calculation program by
  Eric Jon Sundstrom, Paul Horn, Yuezhi Mao, Dmitri Zuev, Alec White,
  David Stuck, Shaama M.S., Shane Yost, Joonho Lee, David Small,
  Daniel Levine, Susi Lehtola, Hugh Burton, Evgeny Epifanovsky,
  Bang C. Huynh
 -----------------------------------------------------------------------
 Exchange:     0.2000 Hartree-Fock + 0.0800 Slater + 0.7200 B88
 Correlation:  0.1900 VWN1RPA + 0.8100 LYP
 Using SG-1 standard quadrature grid
 A restricted SCF calculation will be
 performed using DIIS
 SCF converges when DIIS error is below 1.0e-08
 ---------------------------------------
  Cycle       Energy         DIIS error
 ---------------------------------------
    1   -2305.6413343039      3.02e-02  
    2   -2301.7374103377      2.64e-03  
    3   -2301.6585000209      3.17e-03  
    4   -2301.8950362444      5.03e-04  
    5   -2301.8990394295      2.97e-04  
    6   -2301.9009866665      1.04e-04  
    7   -2301.9012088034      3.03e-05  
    8   -2301.9012261942      1.33e-05  
    9   -2301.9012303842      2.14e-06  
   10   -2301.9012304744      8.97e-07  
   11   -2301.9012304913      2.14e-07  
   12   -2301.9012304923      6.58e-08  
   13   -2301.9012304923      3.25e-08  
   14   -2301.9012304923      7.63e-09  Convergence criterion met
 ---------------------------------------
 SCF time:   CPU 559.04s  wall 559.00s 
 SCF   energy in the final basis set =    -2301.9012304923
 Total energy in the final basis set =    -2301.9012304923

 --------------------------------------------------------------

                    Orbital Energies (a.u.)
 --------------------------------------------------------------

 Alpha MOs
 -- Occupied --
********-101.5698-101.5697-101.5607 -10.2684 -10.2684 -10.2668 -10.2526
-10.2285 -10.2166 -10.2136 -10.2136 -10.1998 -10.1994 -10.1983 -10.1947
 -9.4867  -9.4844  -9.4844  -9.4754  -7.2514  -7.2492  -7.2491  -7.2416
 -7.2411  -7.2400  -7.2393  -7.2393  -7.2388  -7.2386  -7.2302  -7.2298
 -0.9418  -0.9095  -0.8926  -0.8914  -0.8513  -0.8303  -0.8012  -0.7619
 -0.7570  -0.7394  -0.6489  -0.6327  -0.6271  -0.6077  -0.5536  -0.5295
 -0.5203  -0.4952  -0.4873  -0.4755  -0.4615  -0.4540  -0.4463  -0.4380
 -0.4188  -0.4181  -0.4004  -0.3845  -0.3817  -0.3799  -0.3751  -0.3457
 -0.3391  -0.3369  -0.3268  -0.3250  -0.3224  -0.2776  -0.2710  -0.2701
 -0.2623
 -- Virtual --
 -0.0525  -0.0498  -0.0389  -0.0336  -0.0291  -0.0113  -0.0032   0.0073
  0.0125   0.0135   0.0141   0.0161   0.0232   0.0375   0.0452   0.0471
  0.0523   0.0596   0.0617   0.0644   0.0710   0.0801   0.0885   0.0897
  0.0922   0.0926   0.0952   0.0992   0.1034   0.1073   0.1084   0.1121
  0.1154   0.1200   0.1214   0.1225   0.1242   0.1292   0.1307   0.1311
  0.1350   0.1420   0.1425   0.1450   0.1469   0.1537   0.1591   0.1595
  0.1619   0.1766   0.1772   0.1794   0.1800   0.1899   0.1968   0.2011
  0.2026   0.2116   0.2152   0.2181   0.2235   0.2303   0.2316   0.2362
  0.2409   0.2444   0.2552   0.2580   0.2594   0.2601   0.2682   0.2693
  0.2698   0.2755   0.2768   0.2782   0.2854   0.2866   0.2940   0.2960
  0.3037   0.3077   0.3110   0.3129   0.3357   0.3398   0.3454   0.3483
  0.3535   0.3658   0.3874   0.3983   0.4156   0.4476   0.4497   0.4512
  0.4584   0.4690   0.4734   0.4789   0.4902   0.4980   0.5055   0.5175
  0.5204   0.5222   0.5319   0.5418   0.5480   0.5510   0.5650   0.5672
  0.5717   0.5762   0.5789   0.5881   0.5940   0.6034   0.6147   0.6163
  0.6206   0.6254   0.6399   0.6480   0.6567   0.6635   0.6695   0.6748
  0.6863   0.6947   0.7014   0.7042   0.7123   0.7183   0.7306   0.7424
  0.7572   0.7987   0.8022   0.8106   0.8319   0.8388   0.8415   0.8424
  0.8462   0.8478   0.8508   0.8517   0.8560   0.8617   0.8722   0.8742
  0.8796   0.8821   0.8961   0.9015   0.9026   0.9062   0.9149   0.9253
  0.9289   0.9555   0.9597   0.9612   0.9674   0.9693   0.9769   0.9783
  0.9943   0.9974   1.0046   1.0233   1.0303   1.0336   1.0432   1.0461
  1.0647   1.0743   1.0943   1.1258   1.1383   1.1895   1.1961   1.2088
  1.2266   1.2414   1.2423   1.2615   1.2764   1.3084   1.3114   1.3160
  1.3205   1.3418   1.3547   1.4140   1.4308   1.4564   1.4835   1.4965
  1.5029   1.5459   1.5498   1.5517   1.5557   1.5758   1.5766   1.5910
  1.6007   1.6055   1.6501   1.6534   1.6830   1.6901   1.7142   1.7337
  1.7473   1.7915   1.8090   1.8258   1.8303   1.8352   1.8521   1.8671
  1.8858   1.8966   1.9328   1.9354   1.9401   1.9453   1.9530   1.9653
  1.9981   2.0063   2.0299   2.0442   2.0480   2.0657   2.0726   2.0966
  2.1625   2.1972   2.2144   2.2378   2.2631   2.2651   2.2674   2.2967
  2.3096   2.3206   2.3595   2.3671   2.3945   2.4135   2.4310   2.4430
  2.4552   2.4797   2.4903   2.5120   2.5197   2.5384   2.5550   2.5623
  2.5872   2.5978   2.6256   2.6410   2.6885   2.6973   2.7120   2.7126
  2.7219   2.7233   2.7364   2.7535   2.7614   2.7632   2.7882   2.7893
  2.8049   2.8257   2.8363   2.8412   2.8491   2.8819   2.9011   2.9733
  2.9987   3.1015   3.1019   3.1101   3.1287   3.1468   3.1936   3.2197
  3.2304   3.2788   3.3302   3.3374   3.3892   3.4682   3.5297   3.5734
  3.6017   3.7050   3.7056   3.7786   3.8550   3.9796   4.0318   4.0797
  4.0879   4.1407   4.3635   4.8051   4.8267   9.7718   9.8022   9.8405
  9.8617  23.4236  23.5966  23.8507  23.8636  23.9095  23.9269  23.9942
 24.0410  24.0650  24.0894  24.1163  24.1713  25.8175  25.8192  25.9316
 25.9727  26.1221  26.2464  26.3190  26.3465  26.5994  26.6390  26.6632
 26.9268 215.7642 215.7991 215.8481 215.8704
 --------------------------------------------------------------

          Ground-State Mulliken Net Atomic Charges

     Atom                 Charge (a.u.)
  ----------------------------------------
      1 C                    -0.113775
      2 C                    -0.330400
      3 Cl                    0.419256
      4 C                    -0.324792
      5 H                     0.228438
      6 C                     0.447422
      7 Cl                    0.482918
      8 C                    -0.318082
      9 H                     0.229278
     10 C                    -0.329077
     11 Cl                    0.428961
     12 C                     0.515718
     13 C                    -1.375527
     14 Cl                    0.452670
     15 C                    -0.174759
     16 H                     0.205276
     17 C                    -0.261042
     18 H                     0.166636
     19 C                    -0.364707
     20 H                     0.173295
     21 C                    -0.338965
     22 H                     0.181259
  ----------------------------------------
  Sum of atomic charges =     0.000000

 -----------------------------------------------------------------
                    Cartesian Multipole Moments
 -----------------------------------------------------------------
    Charge (ESU x 10^10)
                 0.0000
    Dipole Moment (Debye)
         X       0.9803      Y       1.2405      Z      -1.1721
       Tot       1.9682
    Quadrupole Moments (Debye-Ang)
        XX    -113.2605     XY       0.8605     YY    -120.3294
        XZ      -5.9810     YZ      -1.4949     ZZ    -118.0393
    Octopole Moments (Debye-Ang^2)
       XXX     -21.5860    XXY      21.6212    XYY     -15.0455
       YYY      99.5164    XXZ     -40.4591    XYZ      -3.2175
       YYZ      -9.9834    XZZ      -5.3688    YZZ      39.5083
       ZZZ      -6.2324
    Hexadecapole Moments (Debye-Ang^3)
      XXXX   -3659.7534   XXXY      86.3765   XXYY    -798.5526
      XYYY     114.5311   YYYY   -1020.0913   XXXZ     553.9260
      XXYZ     -43.0817   XYYZ     203.7711   YYYZ    -181.6691
      XXZZ    -935.1963   XYZZ      48.7513   YYZZ    -515.9542
      XZZZ     626.4210   YZZZ    -154.7313   ZZZZ   -2130.4176
 -----------------------------------------------------------------
 Calculating analytic gradient of the SCF energy
 Gradient of SCF Energy
            1           2           3           4           5           6
    1  -0.0000576   0.0001417  -0.0000293   0.0000102   0.0000027   0.0000093
    2   0.0000408  -0.0001172   0.0001005   0.0000002   0.0000154  -0.0000023
    3   0.0001030  -0.0000841   0.0000396  -0.0000021   0.0000040  -0.0000102
            7           8           9          10          11          12
    1   0.0000036  -0.0000064   0.0000004   0.0000142   0.0000434  -0.0000240
    2   0.0000148  -0.0000096   0.0000102   0.0000005   0.0000312   0.0001234
    3   0.0000284   0.0000297   0.0000136   0.0000101  -0.0000045  -0.0000884
           13          14          15          16          17          18
    1   0.0000377  -0.0000509  -0.0000366   0.0000019  -0.0000200  -0.0000070
    2  -0.0000966   0.0000200  -0.0000267  -0.0000000   0.0000261  -0.0000124
    3  -0.0000019   0.0000255   0.0000175  -0.0000025  -0.0000177  -0.0000124
           19          20          21          22
    1   0.0000384  -0.0000147  -0.0000372  -0.0000199
    2  -0.0000373  -0.0000140  -0.0000753   0.0000083
    3  -0.0000223  -0.0000221   0.0000131  -0.0000163
 Max gradient component =       1.417E-04
 RMS gradient           =       4.429E-05
 Gradient time:  CPU 196.05 s  wall 196.07 s
 Geometry Optimization Parameters
   NAtoms,    NIC,     NZ,  NCons,   NDum,   NFix, NCnnct, MaxDiis
       22     163      22       0       0       0       0       0

 Cartesian Hessian Update
 Hessian updated using BFGS update


** GEOMETRY OPTIMIZATION IN DELOCALIZED INTERNAL COORDINATES **
   Searching for a Minimum

   Optimization Cycle:  14

                       Coordinates (Angstroms)
     ATOM                X               Y               Z
      1  C         0.0169562996   -0.0049329305    0.0122446147
      2  C        -0.0479059578    0.4327273710    1.3425646768
      3  Cl        1.4152018403    0.9480453802    2.1602576655
      4  C        -1.2376337338    0.4777260746    2.0622027639
      5  H        -1.2469057939    0.8198600113    3.0874522300
      6  C        -2.4064920304    0.0717602869    1.4316685677
      7  Cl       -3.9190154688    0.1178739281    2.3175990799
      8  C        -2.4054510565   -0.3684129980    0.1146338412
      9  H        -3.3194924684   -0.6816317591   -0.3691529120
     10  C        -1.1957674955   -0.3986601915   -0.5710034513
     11  Cl       -1.2180354391   -0.9618781626   -2.2324537553
     12  C         1.2993798357   -0.0382098388   -0.7475995248
     13  C         2.1345005086   -1.1602939646   -0.7427677692
     14  Cl        1.6859098738   -2.5861679651    0.1832811272
     15  C         3.3260397850   -1.1843073657   -1.4615854890
     16  H         3.9478239413   -2.0699331099   -1.4354397095
     17  C         3.6990870675   -0.0687590338   -2.2050604991
     18  H         4.6259096712   -0.0866101292   -2.7666601285
     19  C         2.8844137797    1.0613195670   -2.2256529396
     20  H         3.1707684664    1.9315581278   -2.8043074877
     21  C         1.6966548899    1.0711384981   -1.5019424199
     22  H         1.0586104936    1.9473060676   -1.5165111822
   Point Group: c1    Number of degrees of freedom:    60


   Energy is  -2301.901230492

 Hessian updated using BFGS update

 60 Hessian modes will be used to form the next step
  Hessian Eigenvalues:
     0.001354    0.016324    0.018388    0.020335    0.020930    0.021422
     0.022652    0.023617    0.023844    0.023883    0.024080    0.024091
     0.024108    0.024116    0.024130    0.024141    0.024146    0.024151
     0.027443    0.071081    0.159762    0.159982    0.159999    0.160012
     0.160062    0.160227    0.204181    0.220016    0.223735    0.226935
     0.235830    0.236901    0.244017    0.246545    0.250018    0.250483
     0.287857    0.289049    0.300932    0.301761    0.308986    0.353105
     0.356664    0.356665    0.356670    0.356673    0.356756    0.366533
     0.412505    0.424130    0.429266    0.456233    0.462248    0.468430
     0.471651    0.477241    0.478323    0.479107    0.479439    0.536181

 Minimum search - taking simple RFO step
 Searching for Lamda that Minimizes Along All modes
 Value Taken    Lamda =  -0.00000192
 Step Taken.  Stepsize is  0.017741

                             Maximum     Tolerance    Cnvgd?
         Gradient           0.000260      0.000300     YES
         Displacement       0.010256      0.001200      NO
         Energy change     -0.000007      0.000001      NO


 New Cartesian Coordinates Obtained by Inverse Iteration

 Displacement from previous Coordinates is:  0.039794
 ----------------------------------------------------------------
             Standard Nuclear Orientation (Angstroms)
    I     Atom           X                Y                Z
 ----------------------------------------------------------------
    1      C       0.0171794665    -0.0073601800     0.0127676124
    2      C      -0.0482938031     0.4337606778     1.3419936427
    3      Cl      1.4152023032     0.9486176882     2.1593649736
    4      C      -1.2382826738     0.4814434909     2.0610249689
    5      H      -1.2476490094     0.8262444960     3.0853772860
    6      C      -2.4070283885     0.0744288778     1.4310325706
    7      Cl     -3.9200525684     0.1238366298     2.3158613293
    8      C      -2.4054088094    -0.3698133420     0.1153250045
    9      H      -3.3193070080    -0.6843565611    -0.3678815722
   10      C      -1.1954907691    -0.4025466328    -0.5697422537
   11      Cl     -1.2176606691    -0.9709221099    -2.2294436083
   12      C       1.2995958720    -0.0402703861    -0.7471322925
   13      C       2.1346501031    -1.1623134888    -0.7452777019
   14      Cl      1.6864685956    -2.5904688215     0.1773320369
   15      C       3.3260184821    -1.1846971014    -1.4645074725
   16      H       3.9475634573    -2.0705589159    -1.4406914265
   17      C       3.6991353852    -0.0674018646    -2.2052397739
   18      H       4.6258217154    -0.0840024944    -2.7670975287
   19      C       2.8846426711     1.0629058683    -2.2226965455
   20      H       3.1711074702     1.9346462384    -2.7990303515
   21      C       1.6970908587     1.0710051736    -1.4987220139
   22      H       1.0592543266     1.9473406214    -1.5108495848
 ----------------------------------------------------------------
 Nuclear Repulsion Energy =        1495.92208421 hartrees
 There are       73 alpha and       73 beta electrons
 Applying Cartesian multipole field
    Component          Value
    ---------          -----
     (2,0,0)        1.00000E-11
     (0,2,0)        2.00000E-11
     (0,0,2)       -3.00000E-11
 Nucleus-field energy     =    -0.0000000045 hartrees
 Requested basis set is 6-311++G(d,p)
 There are 154 shells and 426 basis functions
 A cutoff of  1.0D-15 yielded   9594 shell pairs
 There are     78523 function pairs (     84438 Cartesian)
 Smallest overlap matrix eigenvalue = 2.18E-07
 Linear dependence detected in AO basis
 Number of orthogonalized atomic orbitals = 422
 Maximum deviation from orthogonality = 2.936E-10
 Guess from superposition of atomic densities
 Warning:  Energy on first SCF cycle will be non-variational
 SAD guess density has 146.000000 electrons

 -----------------------------------------------------------------------
  General SCF calculation program by
  Eric Jon Sundstrom, Paul Horn, Yuezhi Mao, Dmitri Zuev, Alec White,
  David Stuck, Shaama M.S., Shane Yost, Joonho Lee, David Small,
  Daniel Levine, Susi Lehtola, Hugh Burton, Evgeny Epifanovsky,
  Bang C. Huynh
 -----------------------------------------------------------------------
 Exchange:     0.2000 Hartree-Fock + 0.0800 Slater + 0.7200 B88
 Correlation:  0.1900 VWN1RPA + 0.8100 LYP
 Using SG-1 standard quadrature grid
 A restricted SCF calculation will be
 performed using DIIS
 SCF converges when DIIS error is below 1.0e-08
 ---------------------------------------
  Cycle       Energy         DIIS error
 ---------------------------------------
    1   -2305.6411645665      3.02e-02  
    2   -2301.7374231281      2.64e-03  
    3   -2301.6585020226      3.17e-03  
    4   -2301.8950326906      5.03e-04  
    5   -2301.8990396413      2.97e-04  
    6   -2301.9009879483      1.04e-04  
    7   -2301.9012099963      3.04e-05  
    8   -2301.9012274065      1.33e-05  
    9   -2301.9012315993      2.14e-06  
   10   -2301.9012316893      8.97e-07  
   11   -2301.9012317062      2.14e-07  
   12   -2301.9012317073      6.57e-08  
   13   -2301.9012317073      3.23e-08  
   14   -2301.9012317073      7.51e-09  Convergence criterion met
 ---------------------------------------
 SCF time:   CPU 554.18s  wall 555.00s 
 SCF   energy in the final basis set =    -2301.9012317073
 Total energy in the final basis set =    -2301.9012317073

 --------------------------------------------------------------

                    Orbital Energies (a.u.)
 --------------------------------------------------------------

 Alpha MOs
 -- Occupied --
********-101.5697-101.5697-101.5607 -10.2685 -10.2684 -10.2668 -10.2526
-10.2286 -10.2166 -10.2136 -10.2136 -10.1998 -10.1994 -10.1983 -10.1947
 -9.4868  -9.4844  -9.4844  -9.4754  -7.2515  -7.2492  -7.2491  -7.2416
 -7.2411  -7.2400  -7.2393  -7.2393  -7.2388  -7.2386  -7.2302  -7.2298
 -0.9418  -0.9095  -0.8926  -0.8914  -0.8513  -0.8303  -0.8012  -0.7619
 -0.7570  -0.7394  -0.6489  -0.6327  -0.6271  -0.6077  -0.5536  -0.5295
 -0.5203  -0.4952  -0.4873  -0.4755  -0.4615  -0.4540  -0.4463  -0.4380
 -0.4188  -0.4181  -0.4003  -0.3845  -0.3817  -0.3800  -0.3751  -0.3457
 -0.3391  -0.3369  -0.3268  -0.3249  -0.3224  -0.2776  -0.2710  -0.2701
 -0.2623
 -- Virtual --
 -0.0525  -0.0498  -0.0389  -0.0336  -0.0291  -0.0113  -0.0031   0.0073
  0.0125   0.0135   0.0141   0.0161   0.0232   0.0375   0.0451   0.0471
  0.0523   0.0596   0.0618   0.0644   0.0709   0.0801   0.0885   0.0897
  0.0922   0.0926   0.0951   0.0992   0.1034   0.1074   0.1084   0.1121
  0.1154   0.1200   0.1214   0.1225   0.1242   0.1292   0.1307   0.1311
  0.1350   0.1420   0.1425   0.1450   0.1468   0.1537   0.1590   0.1595
  0.1620   0.1766   0.1772   0.1794   0.1799   0.1899   0.1969   0.2011
  0.2026   0.2116   0.2152   0.2181   0.2235   0.2304   0.2315   0.2361
  0.2409   0.2445   0.2552   0.2580   0.2594   0.2601   0.2682   0.2693
  0.2697   0.2755   0.2768   0.2782   0.2854   0.2865   0.2940   0.2960
  0.3037   0.3077   0.3109   0.3129   0.3358   0.3399   0.3455   0.3482
  0.3535   0.3658   0.3874   0.3983   0.4156   0.4477   0.4496   0.4513
  0.4583   0.4688   0.4734   0.4789   0.4901   0.4980   0.5054   0.5175
  0.5204   0.5222   0.5319   0.5417   0.5480   0.5510   0.5651   0.5673
  0.5718   0.5762   0.5788   0.5880   0.5939   0.6034   0.6145   0.6163
  0.6207   0.6254   0.6398   0.6479   0.6567   0.6636   0.6694   0.6747
  0.6863   0.6946   0.7014   0.7042   0.7123   0.7184   0.7307   0.7424
  0.7571   0.7986   0.8021   0.8108   0.8318   0.8388   0.8416   0.8425
  0.8462   0.8477   0.8509   0.8516   0.8559   0.8617   0.8722   0.8740
  0.8796   0.8820   0.8961   0.9016   0.9025   0.9063   0.9147   0.9253
  0.9291   0.9553   0.9599   0.9610   0.9673   0.9693   0.9769   0.9783
  0.9941   0.9974   1.0046   1.0232   1.0303   1.0336   1.0432   1.0461
  1.0646   1.0743   1.0944   1.1258   1.1382   1.1895   1.1960   1.2092
  1.2265   1.2414   1.2423   1.2615   1.2765   1.3085   1.3116   1.3158
  1.3204   1.3416   1.3545   1.4140   1.4308   1.4566   1.4835   1.4965
  1.5028   1.5460   1.5497   1.5516   1.5556   1.5758   1.5766   1.5909
  1.6007   1.6054   1.6501   1.6534   1.6829   1.6902   1.7143   1.7337
  1.7471   1.7915   1.8091   1.8257   1.8304   1.8351   1.8520   1.8671
  1.8857   1.8965   1.9327   1.9353   1.9401   1.9453   1.9529   1.9654
  1.9982   2.0062   2.0299   2.0442   2.0480   2.0657   2.0726   2.0967
  2.1625   2.1972   2.2144   2.2378   2.2630   2.2651   2.2673   2.2968
  2.3097   2.3206   2.3595   2.3671   2.3945   2.4135   2.4309   2.4429
  2.4551   2.4798   2.4903   2.5119   2.5196   2.5384   2.5549   2.5625
  2.5872   2.5977   2.6253   2.6409   2.6884   2.6974   2.7120   2.7125
  2.7220   2.7232   2.7364   2.7535   2.7613   2.7630   2.7883   2.7893
  2.8048   2.8257   2.8362   2.8411   2.8490   2.8820   2.9011   2.9732
  2.9987   3.1015   3.1019   3.1100   3.1286   3.1467   3.1937   3.2196
  3.2302   3.2788   3.3301   3.3374   3.3893   3.4683   3.5297   3.5734
  3.6017   3.7050   3.7056   3.7785   3.8551   3.9795   4.0318   4.0797
  4.0879   4.1406   4.3636   4.8050   4.8267   9.7718   9.8022   9.8405
  9.8617  23.4237  23.5966  23.8506  23.8636  23.9094  23.9270  23.9941
 24.0410  24.0651  24.0894  24.1162  24.1713  25.8175  25.8190  25.9316
 25.9726  26.1221  26.2463  26.3192  26.3460  26.5994  26.6385  26.6634
 26.9265 215.7642 215.7990 215.8480 215.8704
 --------------------------------------------------------------

          Ground-State Mulliken Net Atomic Charges

     Atom                 Charge (a.u.)
  ----------------------------------------
      1 C                    -0.116205
      2 C                    -0.330689
      3 Cl                    0.419882
      4 C                    -0.322441
      5 H                     0.228536
      6 C                     0.446722
      7 Cl                    0.482905
      8 C                    -0.318401
      9 H                     0.229276
     10 C                    -0.330572
     11 Cl                    0.428144
     12 C                     0.515236
     13 C                    -1.365919
     14 Cl                    0.452712
     15 C                    -0.175821
     16 H                     0.205218
     17 C                    -0.260010
     18 H                     0.166641
     19 C                    -0.365635
     20 H                     0.173278
     21 C                    -0.344114
     22 H                     0.181255
  ----------------------------------------
  Sum of atomic charges =     0.000000

 -----------------------------------------------------------------
                    Cartesian Multipole Moments
 -----------------------------------------------------------------
    Charge (ESU x 10^10)
                -0.0000
    Dipole Moment (Debye)
         X       0.9798      Y       1.2442      Z      -1.1698
       Tot       1.9689
    Quadrupole Moments (Debye-Ang)
        XX    -113.2601     XY       0.8750     YY    -120.3246
        XZ      -5.9850     YZ      -1.4868     ZZ    -118.0525
    Octopole Moments (Debye-Ang^2)
       XXX     -21.5857    XXY      21.7389    XYY     -15.0460
       YYY      99.8145    XXZ     -40.4064    XYZ      -3.2192
       YYZ      -9.9112    XZZ      -5.3774    YZZ      39.5765
       ZZZ      -6.0250
    Hexadecapole Moments (Debye-Ang^3)
      XXXX   -3660.7165   XXXY      87.4212   XXYY    -799.2936
      XYYY     115.4254   YYYY   -1023.9105   XXXZ     554.2838
      XXYZ     -43.8092   XYYZ     203.8682   YYYZ    -183.8679
      XXZZ    -934.8179   XYZZ      48.8662   YYZZ    -516.0539
      XZZZ     627.0731   YZZZ    -156.6476   ZZZZ   -2127.9410
 -----------------------------------------------------------------
 Calculating analytic gradient of the SCF energy
 Gradient of SCF Energy
            1           2           3           4           5           6
    1   0.0000283   0.0000444  -0.0000107  -0.0000171   0.0000114   0.0000149
    2   0.0000211  -0.0000334   0.0000566  -0.0000000   0.0000172   0.0000236
    3   0.0000649  -0.0000432   0.0000222   0.0000041   0.0000028   0.0000306
            7           8           9          10          11          12
    1   0.0000104   0.0000094   0.0000012  -0.0000173   0.0000087  -0.0000383
    2   0.0000126  -0.0000037   0.0000026   0.0000035   0.0000059   0.0000329
    3   0.0000169  -0.0000071   0.0000143   0.0000169  -0.0000051  -0.0000364
           13          14          15          16          17          18
    1   0.0000417  -0.0000162  -0.0000278  -0.0000032  -0.0000088  -0.0000075
    2  -0.0000606   0.0000247  -0.0000157  -0.0000054   0.0000071  -0.0000134
    3  -0.0000044  -0.0000062   0.0000084  -0.0000024  -0.0000177  -0.0000121
           19          20          21          22
    1   0.0000111  -0.0000084  -0.0000153  -0.0000108
    2  -0.0000186  -0.0000134  -0.0000426  -0.0000011
    3  -0.0000171  -0.0000172   0.0000011  -0.0000135
 Max gradient component =       6.492E-05
 RMS gradient           =       2.275E-05
 Gradient time:  CPU 195.64 s  wall 195.66 s
 Geometry Optimization Parameters
   NAtoms,    NIC,     NZ,  NCons,   NDum,   NFix, NCnnct, MaxDiis
       22     163      22       0       0       0       0       0

 Cartesian Hessian Update
 Hessian updated using BFGS update


** GEOMETRY OPTIMIZATION IN DELOCALIZED INTERNAL COORDINATES **
   Searching for a Minimum

   Optimization Cycle:  15

                       Coordinates (Angstroms)
     ATOM                X               Y               Z
      1  C         0.0171794665   -0.0073601800    0.0127676124
      2  C        -0.0482938031    0.4337606778    1.3419936427
      3  Cl        1.4152023032    0.9486176882    2.1593649736
      4  C        -1.2382826738    0.4814434909    2.0610249689
      5  H        -1.2476490094    0.8262444960    3.0853772860
      6  C        -2.4070283885    0.0744288778    1.4310325706
      7  Cl       -3.9200525684    0.1238366298    2.3158613293
      8  C        -2.4054088094   -0.3698133420    0.1153250045
      9  H        -3.3193070080   -0.6843565611   -0.3678815722
     10  C        -1.1954907691   -0.4025466328   -0.5697422537
     11  Cl       -1.2176606691   -0.9709221099   -2.2294436083
     12  C         1.2995958720   -0.0402703861   -0.7471322925
     13  C         2.1346501031   -1.1623134888   -0.7452777019
     14  Cl        1.6864685956   -2.5904688215    0.1773320369
     15  C         3.3260184821   -1.1846971014   -1.4645074725
     16  H         3.9475634573   -2.0705589159   -1.4406914265
     17  C         3.6991353852   -0.0674018646   -2.2052397739
     18  H         4.6258217154   -0.0840024944   -2.7670975287
     19  C         2.8846426711    1.0629058683   -2.2226965455
     20  H         3.1711074702    1.9346462384   -2.7990303515
     21  C         1.6970908587    1.0710051736   -1.4987220139
     22  H         1.0592543266    1.9473406214   -1.5108495848
   Point Group: c1    Number of degrees of freedom:    60


   Energy is  -2301.901231707

 Hessian updated using BFGS update

 60 Hessian modes will be used to form the next step
  Hessian Eigenvalues:
     0.001536    0.013596    0.018385    0.019494    0.020961    0.021191
     0.022525    0.023615    0.023842    0.023890    0.024068    0.024091
     0.024114    0.024119    0.024135    0.024140    0.024145    0.024168
     0.026907    0.073229    0.159331    0.159976    0.160005    0.160012
     0.160060    0.160217    0.183336    0.218887    0.220332    0.226402
     0.235651    0.236730    0.240418    0.246528    0.250035    0.250458
     0.286844    0.289343    0.300959    0.301710    0.308970    0.352854
     0.356663    0.356665    0.356670    0.356673    0.356756    0.365341
     0.411905    0.424011    0.429148    0.453897    0.461295    0.468424
     0.471572    0.477245    0.478771    0.479126    0.479429    0.531424

 Minimum search - taking simple RFO step
 Searching for Lamda that Minimizes Along All modes
 Value Taken    Lamda =   0.00000000
 Step Taken.  Stepsize is  0.004269

                             Maximum     Tolerance    Cnvgd?
         Gradient           0.000103      0.000300     YES
         Displacement       0.002396      0.001200      NO
         Energy change     -0.000001      0.000001      NO


 New Cartesian Coordinates Obtained by Inverse Iteration

 Displacement from previous Coordinates is:  0.011007
 ----------------------------------------------------------------
             Standard Nuclear Orientation (Angstroms)
    I     Atom           X                Y                Z
 ----------------------------------------------------------------
    1      C       0.0170519056    -0.0084100931     0.0126334617
    2      C      -0.0482331990     0.4331249134     1.3417525778
    3      Cl      1.4159598498     0.9463641700     2.1589023398
    4      C      -1.2381707770     0.4819794377     2.0607261787
    5      H      -1.2473069998     0.8271472624     3.0849553398
    6      C      -2.4071565652     0.0755026556     1.4307793735
    7      Cl     -3.9202819771     0.1264999307     2.3153318614
    8      C      -2.4056858842    -0.3695254361     0.1153405279
    9      H      -3.3197444631    -0.6838644382    -0.3677018390
   10      C      -1.1957578823    -0.4033574043    -0.5696982525
   11      Cl     -1.2182212449    -0.9730011684    -2.2289380071
   12      C       1.2995392332    -0.0410351988    -0.7471302135
   13      C       2.1350146658    -1.1627066877    -0.7455175723
   14      Cl      1.6875943265    -2.5912896858     0.1769019182
   15      C       3.3264808669    -1.1843861875    -1.4646663193
   16      H       3.9483562659    -2.0700218892    -1.4410247602
   17      C       3.6992125286    -0.0667461505    -2.2050397287
   18      H       4.6259452223    -0.0828213311    -2.7668355616
   19      C       2.8842718929     1.0632782417    -2.2222228477
   20      H       3.1704842319     1.9353233812    -2.7982234675
   21      C       1.6966835642     1.0706854388    -1.4983504372
   22      H       1.0585214473     1.9467781030    -1.5102072730
 ----------------------------------------------------------------
 Nuclear Repulsion Energy =        1495.90765324 hartrees
 There are       73 alpha and       73 beta electrons
 Applying Cartesian multipole field
    Component          Value
    ---------          -----
     (2,0,0)        1.00000E-11
     (0,2,0)        2.00000E-11
     (0,0,2)       -3.00000E-11
 Nucleus-field energy     =    -0.0000000045 hartrees
 Requested basis set is 6-311++G(d,p)
 There are 154 shells and 426 basis functions
 A cutoff of  1.0D-15 yielded   9594 shell pairs
 There are     78523 function pairs (     84438 Cartesian)
 Smallest overlap matrix eigenvalue = 2.18E-07
 Linear dependence detected in AO basis
 Number of orthogonalized atomic orbitals = 422
 Maximum deviation from orthogonality = 3.088E-10
 Guess from superposition of atomic densities
 Warning:  Energy on first SCF cycle will be non-variational
 SAD guess density has 146.000000 electrons

 -----------------------------------------------------------------------
  General SCF calculation program by
  Eric Jon Sundstrom, Paul Horn, Yuezhi Mao, Dmitri Zuev, Alec White,
  David Stuck, Shaama M.S., Shane Yost, Joonho Lee, David Small,
  Daniel Levine, Susi Lehtola, Hugh Burton, Evgeny Epifanovsky,
  Bang C. Huynh
 -----------------------------------------------------------------------
 Exchange:     0.2000 Hartree-Fock + 0.0800 Slater + 0.7200 B88
 Correlation:  0.1900 VWN1RPA + 0.8100 LYP
 Using SG-1 standard quadrature grid
 A restricted SCF calculation will be
 performed using DIIS
 SCF converges when DIIS error is below 1.0e-08
 ---------------------------------------
  Cycle       Energy         DIIS error
 ---------------------------------------
    1   -2305.6411060277      3.02e-02  
    2   -2301.7374301888      2.64e-03  
    3   -2301.6585110919      3.17e-03  
    4   -2301.8950329525      5.03e-04  
    5   -2301.8990408189      2.97e-04  
    6   -2301.9009881869      1.04e-04  
    7   -2301.9012102135      3.04e-05  
    8   -2301.9012276180      1.33e-05  
    9   -2301.9012318127      2.14e-06  
   10   -2301.9012319027      8.96e-07  
   11   -2301.9012319197      2.14e-07  
   12   -2301.9012319209      6.57e-08  
   13   -2301.9012319208      3.23e-08  
   14   -2301.9012319210      7.50e-09  Convergence criterion met
 ---------------------------------------
 SCF time:   CPU 559.10s  wall 559.00s 
 SCF   energy in the final basis set =    -2301.9012319210
 Total energy in the final basis set =    -2301.9012319210

 --------------------------------------------------------------

                    Orbital Energies (a.u.)
 --------------------------------------------------------------

 Alpha MOs
 -- Occupied --
********-101.5698-101.5697-101.5607 -10.2685 -10.2684 -10.2668 -10.2526
-10.2286 -10.2166 -10.2136 -10.2136 -10.1998 -10.1994 -10.1983 -10.1947
 -9.4868  -9.4844  -9.4844  -9.4754  -7.2515  -7.2492  -7.2491  -7.2416
 -7.2411  -7.2400  -7.2393  -7.2393  -7.2388  -7.2386  -7.2302  -7.2298
 -0.9418  -0.9095  -0.8926  -0.8914  -0.8513  -0.8303  -0.8012  -0.7619
 -0.7570  -0.7394  -0.6489  -0.6327  -0.6271  -0.6077  -0.5536  -0.5295
 -0.5203  -0.4952  -0.4873  -0.4755  -0.4615  -0.4540  -0.4463  -0.4380
 -0.4188  -0.4181  -0.4003  -0.3845  -0.3817  -0.3800  -0.3751  -0.3457
 -0.3391  -0.3369  -0.3268  -0.3249  -0.3224  -0.2776  -0.2710  -0.2701
 -0.2623
 -- Virtual --
 -0.0525  -0.0499  -0.0389  -0.0336  -0.0291  -0.0113  -0.0031   0.0073
  0.0125   0.0135   0.0141   0.0161   0.0232   0.0375   0.0451   0.0471
  0.0523   0.0596   0.0618   0.0644   0.0709   0.0801   0.0885   0.0897
  0.0922   0.0926   0.0951   0.0992   0.1034   0.1074   0.1084   0.1121
  0.1154   0.1200   0.1214   0.1226   0.1242   0.1292   0.1307   0.1311
  0.1350   0.1420   0.1425   0.1450   0.1468   0.1537   0.1590   0.1595
  0.1620   0.1766   0.1771   0.1794   0.1799   0.1900   0.1969   0.2011
  0.2026   0.2116   0.2152   0.2181   0.2235   0.2304   0.2315   0.2361
  0.2409   0.2445   0.2552   0.2580   0.2593   0.2601   0.2682   0.2693
  0.2697   0.2755   0.2769   0.2782   0.2854   0.2865   0.2939   0.2960
  0.3037   0.3077   0.3109   0.3128   0.3358   0.3399   0.3455   0.3482
  0.3535   0.3657   0.3873   0.3983   0.4156   0.4477   0.4496   0.4513
  0.4583   0.4687   0.4734   0.4789   0.4901   0.4981   0.5055   0.5175
  0.5204   0.5222   0.5319   0.5417   0.5480   0.5510   0.5651   0.5673
  0.5718   0.5761   0.5788   0.5880   0.5939   0.6034   0.6145   0.6163
  0.6207   0.6255   0.6398   0.6479   0.6567   0.6636   0.6694   0.6747
  0.6863   0.6945   0.7014   0.7042   0.7122   0.7184   0.7307   0.7424
  0.7571   0.7986   0.8021   0.8109   0.8318   0.8388   0.8416   0.8425
  0.8462   0.8477   0.8509   0.8516   0.8559   0.8617   0.8722   0.8740
  0.8795   0.8820   0.8961   0.9016   0.9024   0.9064   0.9147   0.9253
  0.9292   0.9552   0.9599   0.9611   0.9673   0.9694   0.9770   0.9782
  0.9940   0.9974   1.0046   1.0232   1.0303   1.0336   1.0432   1.0462
  1.0645   1.0743   1.0944   1.1258   1.1382   1.1895   1.1959   1.2093
  1.2265   1.2414   1.2423   1.2615   1.2765   1.3085   1.3117   1.3157
  1.3204   1.3415   1.3545   1.4140   1.4308   1.4566   1.4835   1.4965
  1.5028   1.5460   1.5497   1.5516   1.5556   1.5758   1.5766   1.5909
  1.6007   1.6054   1.6501   1.6534   1.6828   1.6902   1.7144   1.7336
  1.7470   1.7915   1.8091   1.8257   1.8304   1.8351   1.8520   1.8671
  1.8857   1.8965   1.9327   1.9353   1.9401   1.9454   1.9529   1.9654
  1.9982   2.0062   2.0299   2.0442   2.0480   2.0657   2.0726   2.0967
  2.1625   2.1972   2.2144   2.2378   2.2630   2.2651   2.2673   2.2968
  2.3098   2.3206   2.3595   2.3671   2.3945   2.4135   2.4309   2.4429
  2.4551   2.4799   2.4902   2.5119   2.5196   2.5384   2.5549   2.5625
  2.5871   2.5976   2.6252   2.6409   2.6884   2.6974   2.7120   2.7125
  2.7220   2.7232   2.7364   2.7535   2.7613   2.7630   2.7883   2.7893
  2.8048   2.8257   2.8362   2.8411   2.8490   2.8820   2.9011   2.9732
  2.9987   3.1014   3.1019   3.1100   3.1286   3.1466   3.1938   3.2196
  3.2302   3.2788   3.3301   3.3373   3.3894   3.4683   3.5297   3.5734
  3.6017   3.7050   3.7055   3.7785   3.8551   3.9794   4.0318   4.0798
  4.0879   4.1406   4.3635   4.8050   4.8266   9.7718   9.8022   9.8405
  9.8618  23.4237  23.5966  23.8506  23.8636  23.9093  23.9271  23.9941
 24.0410  24.0651  24.0893  24.1162  24.1713  25.8175  25.8190  25.9317
 25.9726  26.1221  26.2463  26.3192  26.3461  26.5993  26.6384  26.6636
 26.9264 215.7641 215.7990 215.8480 215.8704
 --------------------------------------------------------------

          Ground-State Mulliken Net Atomic Charges

     Atom                 Charge (a.u.)
  ----------------------------------------
      1 C                    -0.117132
      2 C                    -0.331375
      3 Cl                    0.419845
      4 C                    -0.320606
      5 H                     0.228546
      6 C                     0.446413
      7 Cl                    0.482931
      8 C                    -0.319549
      9 H                     0.229308
     10 C                    -0.329789
     11 Cl                    0.428068
     12 C                     0.513961
     13 C                    -1.362639
     14 Cl                    0.452761
     15 C                    -0.175869
     16 H                     0.205191
     17 C                    -0.259636
     18 H                     0.166644
     19 C                    -0.365952
     20 H                     0.173274
     21 C                    -0.345636
     22 H                     0.181241
  ----------------------------------------
  Sum of atomic charges =     0.000000

 -----------------------------------------------------------------
                    Cartesian Multipole Moments
 -----------------------------------------------------------------
    Charge (ESU x 10^10)
                 0.0000
    Dipole Moment (Debye)
         X       0.9795      Y       1.2457      Z      -1.1693
       Tot       1.9694
    Quadrupole Moments (Debye-Ang)
        XX    -113.2590     XY       0.8788     YY    -120.3266
        XZ      -5.9839     YZ      -1.4877     ZZ    -118.0550
    Octopole Moments (Debye-Ang^2)
       XXX     -21.6053    XXY      21.7802    XYY     -15.0633
       YYY      99.9223    XXZ     -40.3918    XYZ      -3.2230
       YYZ      -9.8950    XZZ      -5.3955    YZZ      39.6093
       ZZZ      -5.9805
    Hexadecapole Moments (Debye-Ang^3)
      XXXX   -3661.4032   XXXY      88.0186   XXYY    -799.5339
      XYYY     116.0218   YYYY   -1024.2975   XXXZ     554.1183
      XXYZ     -43.9213   XYYZ     203.8101   YYYZ    -184.1390
      XXZZ    -934.8605   XYZZ      49.0465   YYZZ    -515.9764
      XZZZ     626.9599   YZZZ    -156.8779   ZZZZ   -2127.2751
 -----------------------------------------------------------------
 Calculating analytic gradient of the SCF energy
 Gradient of SCF Energy
            1           2           3           4           5           6
    1   0.0000326   0.0000055   0.0000122  -0.0000075   0.0000154   0.0000074
    2   0.0000028  -0.0000062   0.0000242   0.0000083   0.0000177   0.0000178
    3   0.0000305  -0.0000268  -0.0000073   0.0000030   0.0000018   0.0000301
            7           8           9          10          11          12
    1   0.0000112   0.0000056  -0.0000004  -0.0000165  -0.0000025  -0.0000153
    2   0.0000145  -0.0000000   0.0000017   0.0000054  -0.0000051   0.0000202
    3   0.0000115  -0.0000077   0.0000155   0.0000122   0.0000035   0.0000118
           13          14          15          16          17          18
    1   0.0000153  -0.0000061  -0.0000121  -0.0000060  -0.0000022  -0.0000080
    2  -0.0000348   0.0000007  -0.0000079  -0.0000079  -0.0000047  -0.0000141
    3  -0.0000086   0.0000088   0.0000006  -0.0000014  -0.0000130  -0.0000126
           19          20          21          22
    1  -0.0000060  -0.0000071  -0.0000087  -0.0000067
    2  -0.0000072  -0.0000120  -0.0000099  -0.0000036
    3  -0.0000169  -0.0000159  -0.0000063  -0.0000127
 Max gradient component =       3.482E-05
 RMS gradient           =       1.317E-05
 Gradient time:  CPU 195.60 s  wall 195.61 s
 Geometry Optimization Parameters
   NAtoms,    NIC,     NZ,  NCons,   NDum,   NFix, NCnnct, MaxDiis
       22     163      22       0       0       0       0       0

 Cartesian Hessian Update
 Hessian updated using BFGS update


** GEOMETRY OPTIMIZATION IN DELOCALIZED INTERNAL COORDINATES **
   Searching for a Minimum

   Optimization Cycle:  16

                       Coordinates (Angstroms)
     ATOM                X               Y               Z
      1  C         0.0170519056   -0.0084100931    0.0126334617
      2  C        -0.0482331990    0.4331249134    1.3417525778
      3  Cl        1.4159598498    0.9463641700    2.1589023398
      4  C        -1.2381707770    0.4819794377    2.0607261787
      5  H        -1.2473069998    0.8271472624    3.0849553398
      6  C        -2.4071565652    0.0755026556    1.4307793735
      7  Cl       -3.9202819771    0.1264999307    2.3153318614
      8  C        -2.4056858842   -0.3695254361    0.1153405279
      9  H        -3.3197444631   -0.6838644382   -0.3677018390
     10  C        -1.1957578823   -0.4033574043   -0.5696982525
     11  Cl       -1.2182212449   -0.9730011684   -2.2289380071
     12  C         1.2995392332   -0.0410351988   -0.7471302135
     13  C         2.1350146658   -1.1627066877   -0.7455175723
     14  Cl        1.6875943265   -2.5912896858    0.1769019182
     15  C         3.3264808669   -1.1843861875   -1.4646663193
     16  H         3.9483562659   -2.0700218892   -1.4410247602
     17  C         3.6992125286   -0.0667461505   -2.2050397287
     18  H         4.6259452223   -0.0828213311   -2.7668355616
     19  C         2.8842718929    1.0632782417   -2.2222228477
     20  H         3.1704842319    1.9353233812   -2.7982234675
     21  C         1.6966835642    1.0706854388   -1.4983504372
     22  H         1.0585214473    1.9467781030   -1.5102072730
   Point Group: c1    Number of degrees of freedom:    60


   Energy is  -2301.901231921

 Hessian updated using BFGS update

 60 Hessian modes will be used to form the next step
  Hessian Eigenvalues:
     0.001455    0.012334    0.018501    0.018926    0.020907    0.021300
     0.022569    0.023655    0.023844    0.023897    0.024091    0.024096
     0.024112    0.024128    0.024133    0.024143    0.024153    0.024174
     0.026581    0.073942    0.159741    0.159977    0.160005    0.160026
     0.160108    0.160231    0.185839    0.216804    0.220107    0.226315
     0.235618    0.236890    0.239440    0.247268    0.250065    0.250501
     0.287184    0.289509    0.300828    0.301661    0.308949    0.352313
     0.356665    0.356665    0.356670    0.356673    0.356756    0.363597
     0.411424    0.423790    0.429003    0.449657    0.461197    0.468390
     0.472501    0.476716    0.477578    0.479092    0.479425    0.529308

 Minimum search - taking simple RFO step
 Searching for Lamda that Minimizes Along All modes
 Value Taken    Lamda =   0.00000000
 Step Taken.  Stepsize is  0.004024

                             Maximum     Tolerance    Cnvgd?
         Gradient           0.000032      0.000300     YES
         Displacement       0.003079      0.001200      NO
         Energy change     -0.000000      0.000001     YES

 Final energy is   -2301.9012319210160     


 ******************************
 **  OPTIMIZATION CONVERGED  **
 ******************************

                       Coordinates (Angstroms)
     ATOM                X               Y               Z
      1  C         0.0170519056   -0.0084100931    0.0126334617
      2  C        -0.0482331990    0.4331249134    1.3417525778
      3  Cl        1.4159598498    0.9463641700    2.1589023398
      4  C        -1.2381707770    0.4819794377    2.0607261787
      5  H        -1.2473069998    0.8271472624    3.0849553398
      6  C        -2.4071565652    0.0755026556    1.4307793735
      7  Cl       -3.9202819771    0.1264999307    2.3153318614
      8  C        -2.4056858842   -0.3695254361    0.1153405279
      9  H        -3.3197444631   -0.6838644382   -0.3677018390
     10  C        -1.1957578823   -0.4033574043   -0.5696982525
     11  Cl       -1.2182212449   -0.9730011684   -2.2289380071
     12  C         1.2995392332   -0.0410351988   -0.7471302135
     13  C         2.1350146658   -1.1627066877   -0.7455175723
     14  Cl        1.6875943265   -2.5912896858    0.1769019182
     15  C         3.3264808669   -1.1843861875   -1.4646663193
     16  H         3.9483562659   -2.0700218892   -1.4410247602
     17  C         3.6992125286   -0.0667461505   -2.2050397287
     18  H         4.6259452223   -0.0828213311   -2.7668355616
     19  C         2.8842718929    1.0632782417   -2.2222228477
     20  H         3.1704842319    1.9353233812   -2.7982234675
     21  C         1.6966835642    1.0706854388   -1.4983504372
     22  H         1.0585214473    1.9467781030   -1.5102072730

Z-matrix Print:
$molecule
0 1
Cl
C  1 1.758378
C  2 1.391846 1 118.438152
H  3 1.082423 2 119.555652 1 -0.096705 0
C  3 1.391474 2 119.453103 1 179.817959 0
H  5 1.083839 3 119.532935 2 -179.899853 0
C  5 1.393334 3 120.086516 2 0.079379 0
H  7 1.083585 5 120.315387 3 -179.944006 0
C  7 1.390831 5 119.822623 3 -0.058242 0
H  9 1.083942 7 120.087380 5 -179.882360 0
C  2 1.398631 1 120.011269 3 179.868902 0
C  11 1.490999 2 122.057841 1 -0.227814 0
C  12 1.402060 11 122.005432 2 89.838098 0
C  13 1.391137 12 122.739874 11 179.369204 0
H  14 1.080865 13 120.543248 12 179.893071 0
C  14 1.388735 13 118.379063 12 -0.010381 0
C  16 1.388680 14 121.506562 13 -0.095946 0
H  17 1.080575 16 121.049286 14 -179.984374 0
C  17 1.390809 16 118.377995 14 0.085838 0
Cl 16 1.753449 14 119.278117 13 179.964018 0
Cl 13 1.753571 12 119.672426 11 -0.833118 0
Cl 19 1.754444 17 117.553635 16 179.850939 0
$end


 --------------------------------------------------------------

                    Orbital Energies (a.u.)
 --------------------------------------------------------------

 Alpha MOs
 -- Occupied --
********-101.5698-101.5697-101.5607 -10.2685 -10.2684 -10.2668 -10.2526
-10.2286 -10.2166 -10.2136 -10.2136 -10.1998 -10.1994 -10.1983 -10.1947
 -9.4868  -9.4844  -9.4844  -9.4754  -7.2515  -7.2492  -7.2491  -7.2416
 -7.2411  -7.2400  -7.2393  -7.2393  -7.2388  -7.2386  -7.2302  -7.2298
 -0.9418  -0.9095  -0.8926  -0.8914  -0.8513  -0.8303  -0.8012  -0.7619
 -0.7570  -0.7394  -0.6489  -0.6327  -0.6271  -0.6077  -0.5536  -0.5295
 -0.5203  -0.4952  -0.4873  -0.4755  -0.4615  -0.4540  -0.4463  -0.4380
 -0.4188  -0.4181  -0.4003  -0.3845  -0.3817  -0.3800  -0.3751  -0.3457
 -0.3391  -0.3369  -0.3268  -0.3249  -0.3224  -0.2776  -0.2710  -0.2701
 -0.2623
 -- Virtual --
 -0.0525  -0.0499  -0.0389  -0.0336  -0.0291  -0.0113  -0.0031   0.0073
  0.0125   0.0135   0.0141   0.0161   0.0232   0.0375   0.0451   0.0471
  0.0523   0.0596   0.0618   0.0644   0.0709   0.0801   0.0885   0.0897
  0.0922   0.0926   0.0951   0.0992   0.1034   0.1074   0.1084   0.1121
  0.1154   0.1200   0.1214   0.1226   0.1242   0.1292   0.1307   0.1311
  0.1350   0.1420   0.1425   0.1450   0.1468   0.1537   0.1590   0.1595
  0.1620   0.1766   0.1771   0.1794   0.1799   0.1900   0.1969   0.2011
  0.2026   0.2116   0.2152   0.2181   0.2235   0.2304   0.2315   0.2361
  0.2409   0.2445   0.2552   0.2580   0.2593   0.2601   0.2682   0.2693
  0.2697   0.2755   0.2769   0.2782   0.2854   0.2865   0.2939   0.2960
  0.3037   0.3077   0.3109   0.3128   0.3358   0.3399   0.3455   0.3482
  0.3535   0.3657   0.3873   0.3983   0.4156   0.4477   0.4496   0.4513
  0.4583   0.4687   0.4734   0.4789   0.4901   0.4981   0.5055   0.5175
  0.5204   0.5222   0.5319   0.5417   0.5480   0.5510   0.5651   0.5673
  0.5718   0.5761   0.5788   0.5880   0.5939   0.6034   0.6145   0.6163
  0.6207   0.6255   0.6398   0.6479   0.6567   0.6636   0.6694   0.6747
  0.6863   0.6945   0.7014   0.7042   0.7122   0.7184   0.7307   0.7424
  0.7571   0.7986   0.8021   0.8109   0.8318   0.8388   0.8416   0.8425
  0.8462   0.8477   0.8509   0.8516   0.8559   0.8617   0.8722   0.8740
  0.8795   0.8820   0.8961   0.9016   0.9024   0.9064   0.9147   0.9253
  0.9292   0.9552   0.9599   0.9611   0.9673   0.9694   0.9770   0.9782
  0.9940   0.9974   1.0046   1.0232   1.0303   1.0336   1.0432   1.0462
  1.0645   1.0743   1.0944   1.1258   1.1382   1.1895   1.1959   1.2093
  1.2265   1.2414   1.2423   1.2615   1.2765   1.3085   1.3117   1.3157
  1.3204   1.3415   1.3545   1.4140   1.4308   1.4566   1.4835   1.4965
  1.5028   1.5460   1.5497   1.5516   1.5556   1.5758   1.5766   1.5909
  1.6007   1.6054   1.6501   1.6534   1.6828   1.6902   1.7144   1.7336
  1.7470   1.7915   1.8091   1.8257   1.8304   1.8351   1.8520   1.8671
  1.8857   1.8965   1.9327   1.9353   1.9401   1.9454   1.9529   1.9654
  1.9982   2.0062   2.0299   2.0442   2.0480   2.0657   2.0726   2.0967
  2.1625   2.1972   2.2144   2.2378   2.2630   2.2651   2.2673   2.2968
  2.3098   2.3206   2.3595   2.3671   2.3945   2.4135   2.4309   2.4429
  2.4551   2.4799   2.4902   2.5119   2.5196   2.5384   2.5549   2.5625
  2.5871   2.5976   2.6252   2.6409   2.6884   2.6974   2.7120   2.7125
  2.7220   2.7232   2.7364   2.7535   2.7613   2.7630   2.7883   2.7893
  2.8048   2.8257   2.8362   2.8411   2.8490   2.8820   2.9011   2.9732
  2.9987   3.1014   3.1019   3.1100   3.1286   3.1466   3.1938   3.2196
  3.2302   3.2788   3.3301   3.3373   3.3894   3.4683   3.5297   3.5734
  3.6017   3.7050   3.7055   3.7785   3.8551   3.9794   4.0318   4.0798
  4.0879   4.1406   4.3635   4.8050   4.8266   9.7718   9.8022   9.8405
  9.8618  23.4237  23.5966  23.8506  23.8636  23.9093  23.9271  23.9941
 24.0410  24.0651  24.0893  24.1162  24.1713  25.8175  25.8190  25.9317
 25.9726  26.1221  26.2463  26.3192  26.3461  26.5993  26.6384  26.6636
 26.9264 215.7641 215.7990 215.8480 215.8704
 --------------------------------------------------------------

          Ground-State Mulliken Net Atomic Charges

     Atom                 Charge (a.u.)
  ----------------------------------------
      1 C                    -0.117132
      2 C                    -0.331375
      3 Cl                    0.419845
      4 C                    -0.320606
      5 H                     0.228546
      6 C                     0.446413
      7 Cl                    0.482931
      8 C                    -0.319549
      9 H                     0.229308
     10 C                    -0.329789
     11 Cl                    0.428068
     12 C                     0.513961
     13 C                    -1.362639
     14 Cl                    0.452761
     15 C                    -0.175869
     16 H                     0.205191
     17 C                    -0.259636
     18 H                     0.166644
     19 C                    -0.365952
     20 H                     0.173274
     21 C                    -0.345636
     22 H                     0.181241
  ----------------------------------------
  Sum of atomic charges =     0.000000

 -----------------------------------------------------------------
                    Cartesian Multipole Moments
 -----------------------------------------------------------------
    Charge (ESU x 10^10)
                 0.0000
    Dipole Moment (Debye)
         X       0.9795      Y       1.2457      Z      -1.1693
       Tot       1.9694
    Quadrupole Moments (Debye-Ang)
        XX    -113.2590     XY       0.8788     YY    -120.3266
        XZ      -5.9839     YZ      -1.4877     ZZ    -118.0550
    Octopole Moments (Debye-Ang^2)
       XXX     -21.6053    XXY      21.7802    XYY     -15.0633
       YYY      99.9223    XXZ     -40.3918    XYZ      -3.2230
       YYZ      -9.8950    XZZ      -5.3955    YZZ      39.6093
       ZZZ      -5.9805
    Hexadecapole Moments (Debye-Ang^3)
      XXXX   -3661.4032   XXXY      88.0186   XXYY    -799.5339
      XYYY     116.0218   YYYY   -1024.2975   XXXZ     554.1183
      XXYZ     -43.9213   XYYZ     203.8101   YYYZ    -184.1390
      XXZZ    -934.8605   XYZZ      49.0465   YYZZ    -515.9764
      XZZZ     626.9599   YZZZ    -156.8779   ZZZZ   -2127.2751
 -----------------------------------------------------------------
Archival summary:
1\1\november\OPT\ProcedureUnspecified\BasisUnspecified\l4126\taweetha\ThuJan1602:49:142020ThuJan1602:49:142020\0\\#,OPT,ProcedureUnspecified,BasisUnspecified,\\0,1\Cl\C,1,1.75838\C,2,1.39185,1,118.438\H,3,1.08242,2,119.556,1,-0.0967047,0\C,3,1.39147,2,119.453,1,179.818,0\H,5,1.08384,3,119.533,2,-179.9,0\C,5,1.39333,3,120.087,2,0.0793788,0\H,7,1.08359,5,120.315,3,-179.944,0\C,7,1.39083,5,119.823,3,-0.0582423,0\H,9,1.08394,7,120.087,5,-179.882,0\C,2,1.39863,1,120.011,3,179.869,0\C,11,1.491,2,122.058,1,-0.227814,0\C,12,1.40206,11,122.005,2,89.8381,0\C,13,1.39114,12,122.74,11,179.369,0\H,14,1.08087,13,120.543,12,179.893,0\C,14,1.38873,13,118.379,12,-0.0103809,0\C,16,1.38868,14,121.507,13,-0.0959461,0\H,17,1.08057,16,121.049,14,-179.984,0\C,17,1.39081,16,118.378,14,0.0858383,0\Cl,16,1.75345,14,119.278,13,179.964,0\Cl,13,1.75357,12,119.672,11,-0.833118,0\Cl,19,1.75444,17,117.554,16,179.851,0\\\@

 Total job time:  12297.86s(wall), 12296.32s(cpu) 
 Thu Jan 16 02:49:14 2020

        *************************************************************
        *                                                           *
        *  Thank you very much for using Q-Chem.  Have a nice day.  *
        *                                                           *
        *************************************************************


 
User input: 2 of 2 
 
                  Welcome to Q-Chem
     A Quantum Leap Into The Future Of Chemistry


 Q-Chem 5.2 (devel), Q-Chem, Inc., Pleasanton, CA (2019)

 Yihan Shao,  Zhengting Gan,  E. Epifanovsky,  A. T. B. Gilbert,  M. Wormit,  
 J. Kussmann,  A. W. Lange,  A. Behn,  Jia Deng,  Xintian Feng,  D. Ghosh,  
 M. Goldey,  P. R. Horn,  L. D. Jacobson,  I. Kaliman,  T. Kus,  A. Landau,  
 Jie Liu,  E. I. Proynov,  R. M. Richard,  R. P. Steele,  E. J. Sundstrom,  
 H. L. Woodcock III,  P. M. Zimmerman,  D. Zuev,  B. Albrecht,  E. Alguire,  
 S. A. Baeppler,  D. Barton,  Z. Benda,  Y. A. Bernard,  E. J. Berquist,  
 K. B. Bravaya,  H. Burton,  D. Casanova,  Chun-Min Chang,  Yunqing Chen,  
 A. Chien,  K. D. Closser,  M. P. Coons,  S. Coriani,  S. Dasgupta,  
 A. L. Dempwolff,  M. Diedenhofen,  Hainam Do,  R. G. Edgar,  Po-Tung Fang,  
 S. Faraji,  S. Fatehi,  Qingguo Feng,  K. D. Fenk,  J. Fosso-Tande,  
 J. Gayvert,  Qinghui Ge,  A. Ghysels,  G. Gidofalvi,  J. Gomes,  
 J. Gonthier,  A. Gunina,  D. Hait,  M. W. D. Hanson-Heine,  
 P. H. P. Harbach,  A. W. Hauser,  M. F. Herbst,  J. E. Herr,  
 E. G. Hohenstein,  Z. C. Holden,  Kerwin Hui,  B. C. Huynh,  T.-C. Jagau,  
 Hyunjun Ji,  B. Kaduk,  K. Khistyaev,  Jaehoon Kim,  P. Klunzinger,  K. Koh,  
 D. Kosenkov,  L. Koulias,  T. Kowalczyk,  C. M. Krauter,  A. Kunitsa,  
 Ka Un Lao,  A. Laurent,  K. V. Lawler,  Joonho Lee,  D. Lefrancois,  
 S. Lehtola,  D. S. Levine,  Yi-Pei Li,  You-Sheng Lin,  Fenglai Liu,  
 E. Livshits,  A. Luenser,  P. Manohar,  E. Mansoor,  S. F. Manzer,  
 Shan-Ping Mao,  Yuezhi Mao,  N. Mardirossian,  A. V. Marenich,  
 T. Markovich,  L. A. Martinez-Martinez,  S. A. Maurer,  N. J. Mayhall,  
 S. C. McKenzie,  J.-M. Mewes,  P. Morgante,  A. F. Morrison,  
 J. W. Mullinax,  K. Nanda,  T. S. Nguyen-Beck,  R. Olivares-Amaya,  
 J. A. Parkhill,  Zheng Pei,  T. M. Perrine,  F. Plasser,  P. Pokhilko,  
 S. Prager,  A. Prociuk,  E. Ramos,  D. R. Rehn,  F. Rob,  M. Scheurer,  
 M. Schneider,  N. Sergueev,  S. M. Sharada,  S. Sharma,  D. W. Small,  
 T. Stauch,  T. Stein,  Yu-Chuan Su,  A. J. W. Thom,  A. Tkatchenko,  
 T. Tsuchimochi,  N. M. Tubman,  L. Vogt,  M. L. Vidal,  O. Vydrov,  
 M. A. Watson,  J. Wenzel,  M. de Wergifosse,  T. A. Wesolowski,  A. White,  
 J. Witte,  A. Yamada,  Jun Yang,  K. Yao,  S. Yeganeh,  S. R. Yost,  
 Zhi-Qiang You,  A. Zech,  Igor Ying Zhang,  Xing Zhang,  Yan Zhao,  
 Ying Zhu,  B. R. Brooks,  G. K. L. Chan,  C. J. Cramer,  M. S. Gordon,  
 W. J. Hehre,  A. Klamt,  M. W. Schmidt,  C. D. Sherrill,  D. G. Truhlar,  
 A. Aspuru-Guzik,  R. Baer,  A. T. Bell,  N. A. Besley,  Jeng-Da Chai,  
 A. E. DePrince, III,  R. A. DiStasio Jr.,  A. Dreuw,  B. D. Dunietz,  
 T. R. Furlani,  Chao-Ping Hsu,  Yousung Jung,  Jing Kong,  D. S. Lambrecht,  
 WanZhen Liang,  C. Ochsenfeld,  V. A. Rassolov,  L. V. Slipchenko,  
 J. E. Subotnik,  T. Van Voorhis,  J. M. Herbert,  A. I. Krylov,  
 P. M. W. Gill,  M. Head-Gordon

 Contributors to earlier versions of Q-Chem not listed above: 
 R. D. Adamson,  B. Austin,  J. Baker,  G. J. O. Beran,  K. Brandhorst,  
 S. T. Brown,  E. F. C. Byrd,  A. K. Chakraborty,  C.-L. Cheng,  
 Siu Hung Chien,  D. M. Chipman,  D. L. Crittenden,  H. Dachsel,  
 R. J. Doerksen,  A. D. Dutoi,  L. Fusti-Molnar,  W. A. Goddard III,  
 A. Golubeva-Zadorozhnaya,  S. R. Gwaltney,  G. Hawkins,  A. Heyden,  
 S. Hirata,  G. Kedziora,  F. J. Keil,  C. Kelley,  Jihan Kim,  R. A. King,  
 R. Z. Khaliullin,  P. P. Korambath,  W. Kurlancheek,  A. M. Lee,  M. S. Lee,  
 S. V. Levchenko,  Ching Yeh Lin,  D. Liotard,  R. C. Lochan,  I. Lotan,  
 P. E. Maslen,  N. Nair,  D. P. O'Neill,  D. Neuhauser,  E. Neuscamman,  
 C. M. Oana,  R. Olson,  B. Peters,  R. Peverati,  P. A. Pieniazek,  
 Y. M. Rhee,  J. Ritchie,  M. A. Rohrdanz,  E. Rosta,  N. J. Russ,  
 H. F. Schaefer III,  N. E. Schultz,  N. Shenvi,  A. C. Simmonett,  A. Sodt,  
 D. Stuck,  K. S. Thanthiriwatte,  V. Vanovschi,  Tao Wang,  A. Warshel,  
 C. F. Williams,  Q. Wu,  X. Xu,  W. Zhang

 Please cite Q-Chem as follows:
 Y. Shao et al., Mol. Phys. 113, 184-215 (2015)
 DOI: 10.1080/00268976.2014.952696

 Q-Chem 5.2.1 for Intel X86 EM64T Linux

 Parts of Q-Chem use Armadillo 8.300.2 (Tropical Shenanigans).
 http://arma.sourceforge.net/

 Q-Chem begins on Thu Jan 16 02:49:14 2020  

Host: 
0

     Scratch files written to /scratch/taweetham/qchem26472//
NAlpha2: 146
NElect   146
Mult     1
The previous job contains 0 fragments, simply inherited here

 Q-Chem warning in module libgen/rem_setup.C, line 2168:

 Setting Thresh to 1e-14


Checking the input file for inconsistencies... 	...done.

--------------------------------------------------------------
User input:
--------------------------------------------------------------

$MOLECULE
READ
$END

$REM
   JOB_TYPE 	FREQUENCY
   BASIS 	6-311++G**
   METHOD	B3LYP
   SCF_GUESS_ALWAYS     TRUE
   S2THRESH     15
   THRESH       15
   MEM_TOTAL    10000
$END

--------------------------------------------------------------
 ----------------------------------------------------------------
             Standard Nuclear Orientation (Angstroms)
    I     Atom           X                Y                Z
 ----------------------------------------------------------------
    1      C       0.1101777733     0.0034395424    -0.2817944507
    2      C       0.8512869309    -1.1863270348    -0.2503995506
    3      Cl      0.0208141927    -2.7287184951    -0.3301063043
    4      C       2.2388900413    -1.2060313785    -0.1532883278
    5      H       2.7746307509    -2.1444977148    -0.1302123688
    6      C       2.9130828036     0.0061571211    -0.0851173241
    7      Cl      4.6621505673     0.0088138948     0.0387262760
    8      C       2.2337872806     1.2170056951    -0.1140110083
    9      H       2.7658924013     2.1559782712    -0.0607506666
   10      C       0.8466161701     1.1945684525    -0.2119976546
   11      Cl      0.0101498718     2.7364683174    -0.2427242267
   12      C      -1.3761191729     0.0057312062    -0.4000954286
   13      C      -2.2102023068    -0.0238995414     0.7222218495
   14      Cl     -1.5124557077    -0.0715473208     2.3355325547
   15      C      -3.5966114483    -0.0139268833     0.5997193280
   16      H      -4.2114834293    -0.0370518980     1.4902451344
   17      C      -4.1712854603     0.0274598819    -0.6668657836
   18      H      -5.2507471989     0.0369186237    -0.7637127871
   19      C      -3.3617929812     0.0568942824    -1.8005474712
   20      H      -3.8053587182     0.0900680315    -2.7886293917
   21      C      -1.9778479926     0.0460229563    -1.6627423399
   22      H      -1.3440253424     0.0707401498    -2.5417120418
 ----------------------------------------------------------------
 Molecular Point Group                 C1    NOp =  1
 Largest Abelian Subgroup              C1    NOp =  1
 Nuclear Repulsion Energy =        1495.90765324 hartrees
 There are       73 alpha and       73 beta electrons
 Requested basis set is 6-311++G(d,p)
 There are 154 shells and 426 basis functions

 Total QAlloc Memory Limit  10000 MB
 Mega-Array Size       188 MB
 MEM_STATIC part       192 MB
 A cutoff of  1.0D-15 yielded   9594 shell pairs
 There are     78523 function pairs (     84438 Cartesian)
 Smallest overlap matrix eigenvalue = 2.18E-07
 Linear dependence detected in AO basis
 Number of orthogonalized atomic orbitals = 422
 Maximum deviation from orthogonality = 3.067E-10
 Guess from superposition of atomic densities
 Warning:  Energy on first SCF cycle will be non-variational
 SAD guess density has 146.000000 electrons

 -----------------------------------------------------------------------
  General SCF calculation program by
  Eric Jon Sundstrom, Paul Horn, Yuezhi Mao, Dmitri Zuev, Alec White,
  David Stuck, Shaama M.S., Shane Yost, Joonho Lee, David Small,
  Daniel Levine, Susi Lehtola, Hugh Burton, Evgeny Epifanovsky,
  Bang C. Huynh
 -----------------------------------------------------------------------
 Exchange:     0.2000 Hartree-Fock + 0.0800 Slater + 0.7200 B88
 Correlation:  0.1900 VWN1RPA + 0.8100 LYP
 Using SG-1 standard quadrature grid
 A restricted SCF calculation will be
 performed using DIIS
 SCF converges when DIIS error is below 1.0e-08
 ---------------------------------------
  Cycle       Energy         DIIS error
 ---------------------------------------
    1   -2305.6414901136      3.02e-02  
    2   -2301.7375421481      2.64e-03  
    3   -2301.6586055976      3.17e-03  
    4   -2301.8951567201      5.03e-04  
    5   -2301.8991637563      2.97e-04  
    6   -2301.9011110701      1.04e-04  
    7   -2301.9013329618      3.04e-05  
    8   -2301.9013503587      1.33e-05  
    9   -2301.9013545523      2.14e-06  
   10   -2301.9013546425      8.97e-07  
   11   -2301.9013546597      2.14e-07  
   12   -2301.9013546603      6.56e-08  
   13   -2301.9013546606      3.23e-08  
   14   -2301.9013546607      7.50e-09  Convergence criterion met
 ---------------------------------------
 SCF time:   CPU 554.58s  wall 554.00s 
 SCF   energy in the final basis set =    -2301.9013546607
 Total energy in the final basis set =    -2301.9013546607

 --------------------------------------------------------------

                    Orbital Energies (a.u.)
 --------------------------------------------------------------

 Alpha MOs
 -- Occupied --
********-101.5698-101.5698-101.5607 -10.2685 -10.2685 -10.2668 -10.2525
-10.2286 -10.2166 -10.2137 -10.2136 -10.1997 -10.1994 -10.1983 -10.1947
 -9.4868  -9.4845  -9.4845  -9.4754  -7.2513  -7.2492  -7.2492  -7.2417
 -7.2413  -7.2399  -7.2394  -7.2394  -7.2387  -7.2387  -7.2303  -7.2298
 -0.9419  -0.9095  -0.8927  -0.8914  -0.8513  -0.8303  -0.8012  -0.7619
 -0.7570  -0.7394  -0.6489  -0.6327  -0.6271  -0.6077  -0.5536  -0.5295
 -0.5203  -0.4952  -0.4873  -0.4755  -0.4615  -0.4540  -0.4463  -0.4380
 -0.4188  -0.4181  -0.4003  -0.3845  -0.3818  -0.3799  -0.3751  -0.3456
 -0.3391  -0.3370  -0.3269  -0.3249  -0.3224  -0.2776  -0.2710  -0.2701
 -0.2623
 -- Virtual --
 -0.0525  -0.0498  -0.0389  -0.0336  -0.0291  -0.0112  -0.0032   0.0074
  0.0125   0.0135   0.0141   0.0162   0.0232   0.0374   0.0453   0.0472
  0.0523   0.0597   0.0620   0.0645   0.0708   0.0800   0.0885   0.0898
  0.0923   0.0927   0.0951   0.0991   0.1034   0.1074   0.1086   0.1122
  0.1154   0.1200   0.1217   0.1225   0.1242   0.1289   0.1307   0.1311
  0.1351   0.1422   0.1425   0.1455   0.1467   0.1538   0.1590   0.1597
  0.1620   0.1770   0.1772   0.1795   0.1799   0.1901   0.1975   0.2008
  0.2026   0.2118   0.2153   0.2180   0.2231   0.2305   0.2313   0.2364
  0.2408   0.2445   0.2553   0.2584   0.2593   0.2601   0.2681   0.2696
  0.2699   0.2757   0.2768   0.2782   0.2855   0.2867   0.2940   0.2961
  0.3037   0.3077   0.3105   0.3130   0.3359   0.3398   0.3452   0.3481
  0.3536   0.3661   0.3872   0.3983   0.4158   0.4479   0.4498   0.4514
  0.4585   0.4689   0.4736   0.4790   0.4900   0.4981   0.5056   0.5174
  0.5207   0.5221   0.5320   0.5418   0.5481   0.5510   0.5651   0.5675
  0.5718   0.5761   0.5789   0.5882   0.5941   0.6037   0.6147   0.6163
  0.6207   0.6253   0.6398   0.6478   0.6568   0.6636   0.6696   0.6749
  0.6866   0.6945   0.7015   0.7043   0.7123   0.7182   0.7306   0.7423
  0.7571   0.7986   0.8022   0.8109   0.8319   0.8388   0.8416   0.8427
  0.8461   0.8478   0.8510   0.8518   0.8560   0.8617   0.8722   0.8740
  0.8796   0.8821   0.8960   0.9017   0.9025   0.9063   0.9147   0.9251
  0.9291   0.9552   0.9599   0.9610   0.9673   0.9693   0.9772   0.9782
  0.9937   0.9974   1.0047   1.0231   1.0303   1.0336   1.0432   1.0462
  1.0644   1.0743   1.0944   1.1257   1.1382   1.1895   1.1960   1.2093
  1.2266   1.2412   1.2424   1.2615   1.2765   1.3085   1.3116   1.3157
  1.3204   1.3414   1.3546   1.4140   1.4308   1.4567   1.4835   1.4965
  1.5028   1.5461   1.5497   1.5516   1.5556   1.5758   1.5766   1.5909
  1.6007   1.6054   1.6500   1.6534   1.6829   1.6902   1.7144   1.7337
  1.7470   1.7915   1.8091   1.8258   1.8304   1.8351   1.8521   1.8671
  1.8857   1.8965   1.9327   1.9353   1.9402   1.9454   1.9529   1.9654
  1.9982   2.0062   2.0299   2.0442   2.0480   2.0656   2.0725   2.0967
  2.1625   2.1972   2.2145   2.2378   2.2631   2.2651   2.2673   2.2968
  2.3097   2.3206   2.3595   2.3671   2.3944   2.4136   2.4309   2.4430
  2.4552   2.4800   2.4902   2.5119   2.5196   2.5385   2.5549   2.5625
  2.5872   2.5976   2.6253   2.6409   2.6884   2.6974   2.7120   2.7125
  2.7220   2.7232   2.7364   2.7535   2.7613   2.7630   2.7883   2.7893
  2.8048   2.8257   2.8362   2.8411   2.8490   2.8820   2.9012   2.9733
  2.9987   3.1015   3.1019   3.1100   3.1286   3.1467   3.1938   3.2196
  3.2302   3.2788   3.3301   3.3374   3.3894   3.4682   3.5297   3.5735
  3.6016   3.7050   3.7055   3.7785   3.8551   3.9794   4.0318   4.0797
  4.0879   4.1407   4.3635   4.8050   4.8266   9.7718   9.8021   9.8405
  9.8617  23.4237  23.5966  23.8506  23.8636  23.9094  23.9271  23.9941
 24.0410  24.0652  24.0894  24.1162  24.1713  25.8177  25.8190  25.9315
 25.9727  26.1221  26.2464  26.3194  26.3460  26.5996  26.6382  26.6636
 26.9263 215.7641 215.7990 215.8480 215.8704
 --------------------------------------------------------------

          Ground-State Mulliken Net Atomic Charges

     Atom                 Charge (a.u.)
  ----------------------------------------
      1 C                    -0.133891
      2 C                    -0.316978
      3 Cl                    0.418662
      4 C                    -0.319274
      5 H                     0.228649
      6 C                     0.431591
      7 Cl                    0.485012
      8 C                    -0.314572
      9 H                     0.229194
     10 C                    -0.317798
     11 Cl                    0.425306
     12 C                     0.517623
     13 C                    -1.358625
     14 Cl                    0.455130
     15 C                    -0.178547
     16 H                     0.205007
     17 C                    -0.258481
     18 H                     0.166752
     19 C                    -0.369739
     20 H                     0.172957
     21 C                    -0.349478
     22 H                     0.181498
  ----------------------------------------
  Sum of atomic charges =     0.000000

 -----------------------------------------------------------------
                    Cartesian Multipole Moments
 -----------------------------------------------------------------
    Charge (ESU x 10^10)
                -0.0000
    Dipole Moment (Debye)
         X      -1.2970      Y       0.0501      Z      -1.4810
       Tot       1.9693
    Quadrupole Moments (Debye-Ang)
        XX    -110.0059     XY      -0.1535     YY    -122.3811
        XZ       2.9224     YZ      -0.1417     ZZ    -118.6815
    Octopole Moments (Debye-Ang^2)
       XXX     -58.3488    XXY       0.3560    XYY      20.8233
       YYY      -0.5288    XXZ      -2.7487    XYZ       0.7467
       YYZ       6.0548    XZZ      -7.5418    YZZ       0.4408
       ZZZ      -2.2391
    Hexadecapole Moments (Debye-Ang^3)
      XXXX   -4287.5575   XXXY      -2.1660   XXYY   -1014.2061
      XYYY       1.1422   YYYY   -1464.8939   XXXZ      14.2413
      XXYZ      -1.5995   XYYZ      -9.6966   YYYZ       1.9654
      XXZZ    -884.2500   XYZZ      -1.5044   YYZZ    -414.2777
      XZZZ      24.0206   YZZZ      -2.3745   ZZZZ    -838.0031
 -----------------------------------------------------------------
 Calculating MO derivatives via CPSCF
    1     0    69    0.0202819  
    2     0    69    0.0059134  
    3     0    69    0.0006521  
    4     5    64    0.0000534  
    5    64     5    0.0000030  
    6    69     0    0.0000001  Converged
 Time for AOints: 900.6 s (CPU) 900.6 s (wall)
 ------------------------------------------------------------------------------
                     AOints        : Timing summary (seconds)
 ------------------------------------------------------------------------------
     job step          cpu (% of tot)      sys (% of tot)     wall (% of tot)
 ------------------------------------------------------------------------------
  AOints            0.9006E+03 ( 9.0)   0.7000E-05 ( 2.4)   0.9006E+03 ( 9.0)
 ------------------------------------------------------------------------------
   Grand Totals     0.1001E+05          0.2910E-03          0.1002E+05
 ------------------------------------------------------------------------------
 Polarizability Matrix (a.u.)
            1           2           3
    1-249.4285267   0.4314882 -11.5807463
    2   0.4314882-168.1754400   0.3695654
    3 -11.5807463   0.3695654-149.6493996
 Calculating analytic Hessian of the SCF energy

 Direct stationary perturbation theory relativistic correction:

 rels  =       3.208976379360
 relv  =     -12.311268728635
 rel2e =       3.349005581808
 E_rel =      -5.753286767467

 Hessian of the SCF Energy
            1           2           3           4           5           6
    1   0.6474640  -0.0011643   0.0337518  -0.1702890   0.1165883  -0.0052127
    2  -0.0011643   0.6003448   0.0063513   0.0569380  -0.2276975   0.0008575
    3   0.0337518   0.0063513   0.1720993  -0.0066547   0.0049689  -0.0606855
    4  -0.1702890   0.0569380  -0.0066547   0.6093903  -0.0533943   0.0325856
    5   0.1165883  -0.2276975   0.0049689  -0.0533943   0.5131899   0.0021007
    6  -0.0052127   0.0008575  -0.0606855   0.0325856   0.0021007   0.1232331
    7   0.0048784   0.0023474   0.0001397  -0.0664482  -0.0485689  -0.0039593
    8  -0.0195547  -0.0387601  -0.0018513  -0.0478019  -0.1269424  -0.0043268
    9  -0.0004747  -0.0004813   0.0041599  -0.0036341  -0.0041180  -0.0237857
   10  -0.0231821   0.0700289  -0.0006710  -0.3210448  -0.0148941  -0.0178891
   11   0.0253655   0.0317656   0.0019857   0.0502245  -0.1116949   0.0033069
   12  -0.0016281   0.0055256   0.0060048  -0.0174629  -0.0019063  -0.0600179
   13  -0.0046454  -0.0014341  -0.0007120  -0.0115719   0.0269238  -0.0005877
   14  -0.0010056   0.0011183  -0.0001279  -0.0028547   0.0029259  -0.0001806
   15  -0.0007282  -0.0001840   0.0052393  -0.0011080   0.0019052   0.0025056
   16   0.0020071   0.0001730   0.0001014  -0.0318448  -0.0260052  -0.0030289
   17   0.0001519  -0.0715085  -0.0011570  -0.0892593   0.0331195  -0.0063824
   18   0.0003824  -0.0011488  -0.0013254  -0.0041367  -0.0013905   0.0045662
   19  -0.0020657  -0.0000128  -0.0002816   0.0036934  -0.0025636  -0.0000845
   20  -0.0000083   0.0021612   0.0000498   0.0017993  -0.0033157   0.0000144
   21  -0.0000918   0.0000491  -0.0009549   0.0000091  -0.0003081   0.0046173
   22  -0.0227704  -0.0702182  -0.0029746  -0.0527770   0.0301566  -0.0036927
   23  -0.0255073   0.0315785  -0.0011505   0.0310802  -0.0166878   0.0019800
   24  -0.0024351  -0.0046572   0.0057845  -0.0031346   0.0019886  -0.0015286
   25  -0.0046453   0.0014384  -0.0006672  -0.0008714   0.0008729   0.0000208
   26   0.0010022   0.0011249  -0.0000029   0.0008918   0.0002016   0.0000816
   27  -0.0006922   0.0000491   0.0052493  -0.0000079   0.0000681  -0.0010272
   28  -0.1692882  -0.0562659  -0.0085432   0.0673509  -0.0311791   0.0043539
   29  -0.1160136  -0.2278629  -0.0103566   0.0315399  -0.0665485   0.0015280
   30  -0.0092431  -0.0063193  -0.0611599   0.0054213  -0.0039187   0.0067978
   31   0.0047687  -0.0021607   0.0000995  -0.0019078  -0.0011503  -0.0004861
   32   0.0196755  -0.0386136   0.0004622  -0.0054656   0.0012549  -0.0005219
   33   0.0001642  -0.0008837   0.0041555  -0.0006102  -0.0000336   0.0039244
   34  -0.2177173   0.0000557  -0.0095964  -0.0211480   0.0116918  -0.0026574
   35   0.0003241  -0.0767436   0.0003739   0.0267184   0.0043532   0.0014105
   36  -0.0104957   0.0003516  -0.0785196  -0.0008676   0.0016139   0.0032786
   37  -0.0249250  -0.0006413   0.0240581  -0.0007523  -0.0033955   0.0004844
   38  -0.0003175   0.0034680  -0.0001684   0.0005037  -0.0009394   0.0013493
   39   0.0070279  -0.0000664   0.0075909  -0.0031588  -0.0012903  -0.0011598
   40  -0.0015023  -0.0001392   0.0023520   0.0002964  -0.0000469   0.0012059
   41   0.0000758  -0.0023261  -0.0000065   0.0005309  -0.0002365  -0.0004310
   42  -0.0029777  -0.0000280  -0.0008304   0.0012581   0.0008026  -0.0006175
   43   0.0006229  -0.0000508   0.0027505  -0.0005625  -0.0004276  -0.0001888
   44  -0.0000924   0.0058572   0.0002802  -0.0009823  -0.0003641  -0.0000314
   45   0.0023162   0.0002668  -0.0039911   0.0001823   0.0009411  -0.0000586
   46  -0.0002623  -0.0000304   0.0012325  -0.0001914  -0.0003306  -0.0000274
   47   0.0000153   0.0002853  -0.0000118  -0.0000812   0.0001628  -0.0001113
   48  -0.0002716  -0.0000020   0.0003202  -0.0000125   0.0000096   0.0000100
   49   0.0005819  -0.0000185   0.0000874  -0.0001645  -0.0004294  -0.0001097
   50  -0.0000166  -0.0010049   0.0000139   0.0001815   0.0000794   0.0000779
   51   0.0007689   0.0000062  -0.0014003  -0.0000689  -0.0001083   0.0002565
   52  -0.0000104  -0.0000040  -0.0000454   0.0000068  -0.0000813   0.0000051
   53   0.0000022  -0.0008610  -0.0000319   0.0001375   0.0000742   0.0000252
   54  -0.0000020  -0.0000307   0.0001464   0.0000009   0.0000164  -0.0000066
   55   0.0025645   0.0000974  -0.0022251  -0.0005684  -0.0004565   0.0002004
   56   0.0000390   0.0070071   0.0003495  -0.0010303  -0.0003684  -0.0004353
   57  -0.0018481   0.0003767  -0.0043679  -0.0003875  -0.0006188   0.0000201
   58  -0.0001042   0.0000422  -0.0012126  -0.0002000  -0.0003243  -0.0000122
   59  -0.0000064   0.0000947   0.0000172  -0.0000493   0.0001621   0.0000330
   60   0.0000898   0.0000053  -0.0000167  -0.0000297  -0.0001112  -0.0000171
   61  -0.0223983   0.0010108  -0.0304444  -0.0006203  -0.0033602  -0.0008380
   62   0.0004733   0.0044222   0.0000929  -0.0002914  -0.0013044  -0.0005830
   63  -0.0099481   0.0001042   0.0016511   0.0022223  -0.0008487  -0.0003356
   64   0.0009137   0.0000088  -0.0005474   0.0002251   0.0003724  -0.0000806
   65  -0.0000291  -0.0038494  -0.0000783   0.0006643   0.0005749   0.0002370
   66   0.0015387  -0.0001462   0.0008658  -0.0004069   0.0002396   0.0000294
            7           8           9          10          11          12
    1   0.0048784  -0.0195547  -0.0004747  -0.0231821   0.0253655  -0.0016281
    2   0.0023474  -0.0387601  -0.0004813   0.0700289   0.0317656   0.0055256
    3   0.0001397  -0.0018513   0.0041599  -0.0006710   0.0019857   0.0060048
    4  -0.0664482  -0.0478019  -0.0036341  -0.3210448   0.0502245  -0.0174629
    5  -0.0485689  -0.1269424  -0.0041180  -0.0148941  -0.1116949  -0.0019063
    6  -0.0039593  -0.0043268  -0.0237857  -0.0178891   0.0033069  -0.0600179
    7   0.0858776   0.0780379   0.0064670  -0.0208085  -0.0385202  -0.0023141
    8   0.0780379   0.1842431   0.0071772  -0.0141322  -0.0173814  -0.0012663
    9   0.0064670   0.0071772   0.0126539  -0.0021592  -0.0031129   0.0044374
   10  -0.0208085  -0.0141322  -0.0021592   0.6715981  -0.0437574   0.0382573
   11  -0.0385202  -0.0173814  -0.0031129  -0.0437574   0.7386462   0.0070890
   12  -0.0023141  -0.0012663   0.0044374   0.0382573   0.0070890   0.1223396
   13   0.0007655   0.0004663   0.0002691  -0.1254777   0.1259728  -0.0045007
   14  -0.0011559   0.0010489  -0.0000286   0.1264459  -0.2750970   0.0049324
   15   0.0002128   0.0000614  -0.0025999  -0.0044571   0.0049697  -0.0330859
   16  -0.0019092   0.0007420  -0.0004402  -0.1503560  -0.1157280  -0.0084785
   17   0.0048919   0.0033479   0.0004457  -0.0511435  -0.2902332  -0.0076014
   18  -0.0003797   0.0000280   0.0045155  -0.0075299  -0.0122562  -0.0601866
   19  -0.0014406  -0.0010270  -0.0001344  -0.0378495  -0.0017813  -0.0030506
   20  -0.0009265  -0.0003979  -0.0000790  -0.0272579   0.0030017  -0.0019432
   21  -0.0001263  -0.0000839   0.0000131  -0.0034330  -0.0001573   0.0041634
   22   0.0008985  -0.0015625   0.0002038   0.0594639   0.0222578   0.0040453
   23  -0.0022896  -0.0019757  -0.0002099  -0.0218901  -0.0534745  -0.0024138
   24   0.0001006  -0.0000993  -0.0009115   0.0033076   0.0004358   0.0078578
   25   0.0001370  -0.0000237   0.0000310  -0.0014939   0.0031691  -0.0004313
   26  -0.0000793   0.0000672   0.0000003   0.0035913  -0.0025512   0.0001300
   27   0.0000267  -0.0000216  -0.0002654  -0.0004261   0.0001246   0.0053827
   28  -0.0019398   0.0054648  -0.0004410  -0.0525116  -0.0311170  -0.0041360
   29   0.0011561   0.0012574  -0.0000696  -0.0301366  -0.0168108  -0.0025178
   30  -0.0004268   0.0004181   0.0039539  -0.0046776  -0.0025016  -0.0016645
   31   0.0003857  -0.0001197   0.0000409   0.0008772   0.0022905   0.0001776
   32   0.0001281  -0.0021800  -0.0000402   0.0015642  -0.0019632   0.0000673
   33   0.0000458  -0.0000262   0.0000699   0.0002462   0.0001767  -0.0009008
   34  -0.0017878  -0.0028397   0.0002448   0.0016672   0.0011001  -0.0005390
   35   0.0028236  -0.0013043   0.0006294   0.0018326  -0.0044016   0.0000949
   36   0.0001348  -0.0005055  -0.0022505  -0.0001116  -0.0005424   0.0058170
   37   0.0004548   0.0010946   0.0006701  -0.0005734   0.0002818  -0.0009720
   38   0.0012106  -0.0006901  -0.0005908  -0.0000870  -0.0001178   0.0000184
   39   0.0000396   0.0008768  -0.0002389  -0.0006819   0.0009322  -0.0003882
   40  -0.0001250  -0.0001561   0.0000258   0.0003928  -0.0001654  -0.0000370
   41   0.0000526   0.0003493  -0.0000629  -0.0001668  -0.0001054   0.0000074
   42  -0.0001901  -0.0001084   0.0003370   0.0000670  -0.0003844  -0.0000237
   43   0.0003425  -0.0000003  -0.0001857   0.0000214   0.0000064  -0.0000640
   44  -0.0000590   0.0000294   0.0000569  -0.0000358   0.0002919  -0.0000524
   45  -0.0001667  -0.0004080  -0.0001612   0.0000861  -0.0000337   0.0002618
   46   0.0000585   0.0001234   0.0000343  -0.0000457   0.0000492  -0.0000738
   47  -0.0000206  -0.0001304   0.0000325   0.0000070  -0.0000077  -0.0000113
   48   0.0000151  -0.0000026   0.0000088   0.0000154  -0.0000125  -0.0000282
   49  -0.0001303   0.0002388   0.0000073  -0.0000372   0.0002202  -0.0000005
   50  -0.0001637   0.0001716  -0.0000783  -0.0000129  -0.0000409   0.0000015
   51   0.0000567   0.0000260   0.0001805  -0.0000324   0.0000358  -0.0000038
   52  -0.0000011   0.0000258  -0.0000015  -0.0000105  -0.0000032   0.0000002
   53   0.0000029  -0.0000389  -0.0000019   0.0000054  -0.0000523  -0.0000147
   54  -0.0000020  -0.0000058   0.0000117   0.0000032  -0.0000019   0.0000000
   55   0.0004132  -0.0000923   0.0002943  -0.0000746   0.0000221   0.0000203
   56  -0.0000437   0.0000141   0.0001235  -0.0000806   0.0003258   0.0001881
   57   0.0001975   0.0003039  -0.0001540   0.0000188  -0.0000294   0.0002425
   58   0.0000669   0.0001251  -0.0000175  -0.0000426   0.0000324   0.0000739
   59  -0.0000128  -0.0001255  -0.0000027   0.0000083  -0.0000178   0.0000173
   60  -0.0000063   0.0000353  -0.0000019  -0.0000251   0.0000134  -0.0000010
   61   0.0004089   0.0011122  -0.0007065  -0.0004739   0.0000921   0.0010761
   62   0.0013131  -0.0003856   0.0003832  -0.0000082   0.0001657  -0.0002566
   63   0.0001946  -0.0002646   0.0000821   0.0000884  -0.0001530  -0.0001503
   64  -0.0000953  -0.0001207  -0.0000936  -0.0000374  -0.0000112   0.0000401
   65  -0.0001244  -0.0002165   0.0000275   0.0001185  -0.0002453  -0.0000889
   66  -0.0000601   0.0000432  -0.0000548   0.0000022   0.0001171  -0.0000637
           13          14          15          16          17          18
    1  -0.0046454  -0.0010056  -0.0007282   0.0020071   0.0001519   0.0003824
    2  -0.0014341   0.0011183  -0.0001840   0.0001730  -0.0715085  -0.0011488
    3  -0.0007120  -0.0001279   0.0052393   0.0001014  -0.0011570  -0.0013254
    4  -0.0115719  -0.0028547  -0.0011080  -0.0318448  -0.0892593  -0.0041367
    5   0.0269238   0.0029259   0.0019052  -0.0260052   0.0331195  -0.0013905
    6  -0.0005877  -0.0001806   0.0025056  -0.0030289  -0.0063824   0.0045662
    7   0.0007655  -0.0011559   0.0002128  -0.0019092   0.0048919  -0.0003797
    8   0.0004663   0.0010489   0.0000614   0.0007420   0.0033479   0.0000280
    9   0.0002691  -0.0000286  -0.0025999  -0.0004402   0.0004457   0.0045155
   10  -0.1254777   0.1264459  -0.0044571  -0.1503560  -0.0511435  -0.0075299
   11   0.1259728  -0.2750970   0.0049697  -0.1157280  -0.2902332  -0.0122562
   12  -0.0045007   0.0049324  -0.0330859  -0.0084785  -0.0076014  -0.0601866
   13   0.1320389  -0.1329988   0.0055479   0.0100454  -0.0149323   0.0002948
   14  -0.1329988   0.2898033  -0.0050845   0.0148291  -0.0179997   0.0007567
   15   0.0055479  -0.0050845   0.0233235   0.0008144  -0.0013597   0.0025602
   16   0.0100454   0.0148291   0.0008144   0.5017660  -0.0008093   0.0277276
   17  -0.0149323  -0.0179997  -0.0013597  -0.0008093   0.6559109   0.0087861
   18   0.0002948   0.0007567   0.0025602   0.0277276   0.0087861   0.1224251
   19   0.0008926   0.0005661   0.0002569  -0.1547806  -0.0001155  -0.0095641
   20  -0.0004244   0.0008971   0.0000327  -0.0001397  -0.0402949  -0.0003160
   21   0.0002257   0.0001319  -0.0026794  -0.0096664  -0.0003191  -0.0239491
   22  -0.0014650  -0.0035699  -0.0005479  -0.1510316   0.0519590  -0.0058239
   23  -0.0031501  -0.0025600  -0.0003831   0.1166131  -0.2899743   0.0046671
   24  -0.0005319  -0.0003844   0.0053680  -0.0047049   0.0000671  -0.0597104
   25   0.0006212   0.0007004   0.0000262   0.0100368   0.0150501   0.0007744
   26  -0.0006960  -0.0006943  -0.0000669  -0.0147394  -0.0180194  -0.0014054
   27   0.0000034   0.0000329   0.0003544   0.0003259   0.0007089   0.0025698
   28  -0.0008658  -0.0008947  -0.0000336  -0.0323408   0.0891003  -0.0012664
   29  -0.0008790   0.0002007  -0.0000220   0.0258109   0.0332961   0.0023445
   30  -0.0000080  -0.0000402  -0.0010289  -0.0021750   0.0072555   0.0048329
   31   0.0001362   0.0000794   0.0000302  -0.0018848  -0.0048898  -0.0005423
   32   0.0000225   0.0000656   0.0000354  -0.0007452   0.0033452  -0.0000647
   33   0.0000321   0.0000105  -0.0002630  -0.0004592  -0.0004806   0.0045078
   34  -0.0000546  -0.0001487   0.0000298  -0.0008627  -0.0000021   0.0000830
   35   0.0011843   0.0002923   0.0000679   0.0000081  -0.0014112  -0.0000039
   36   0.0000894   0.0000021   0.0002634  -0.0002051   0.0000118  -0.0009450
   37  -0.0001673  -0.0000084  -0.0001011   0.0003677   0.0000137   0.0002749
   38   0.0000109   0.0000181  -0.0000545  -0.0000014   0.0001976  -0.0000069
   39  -0.0003302   0.0000014   0.0001255   0.0005249   0.0000014   0.0001604
   40   0.0000552   0.0000085  -0.0000002   0.0000334  -0.0000221  -0.0001706
   41   0.0000216   0.0000024   0.0000203   0.0000039   0.0001195   0.0000001
   42   0.0001291   0.0000023  -0.0001010  -0.0001346   0.0000247   0.0000783
   43  -0.0000234   0.0000073   0.0000071   0.0000583  -0.0000050  -0.0000216
   44  -0.0000737  -0.0000218  -0.0000295  -0.0000017   0.0000213   0.0000086
   45   0.0000549  -0.0000157  -0.0000032  -0.0000444   0.0000005  -0.0000606
   46  -0.0000260   0.0000008  -0.0000014   0.0000539  -0.0000004   0.0000231
   47  -0.0000010   0.0000019   0.0000068  -0.0000005  -0.0000143  -0.0000017
   48   0.0000010   0.0000030   0.0000026  -0.0000205  -0.0000012  -0.0000055
   49  -0.0000478  -0.0000223   0.0000013   0.0001476   0.0000011   0.0000161
   50   0.0000210  -0.0000009   0.0000037  -0.0000013  -0.0000015   0.0000002
   51  -0.0000134   0.0000035  -0.0000245   0.0000255   0.0000038   0.0000286
   52  -0.0000028  -0.0000002  -0.0000008   0.0000586   0.0000004   0.0000053
   53   0.0000118   0.0000012   0.0000013  -0.0000003   0.0000096  -0.0000000
   54   0.0000020   0.0000000  -0.0000036  -0.0000011   0.0000001  -0.0000041
   55  -0.0000390   0.0000171  -0.0000284   0.0000540   0.0000048   0.0000217
   56  -0.0000993  -0.0000244   0.0000084   0.0000026   0.0000281  -0.0000025
   57  -0.0000269   0.0000097   0.0000000  -0.0000671   0.0000004  -0.0000700
   58  -0.0000243   0.0000011  -0.0000024   0.0000726   0.0000013  -0.0000126
   59   0.0000029   0.0000032  -0.0000058  -0.0000026  -0.0000065   0.0000007
   60  -0.0000071  -0.0000025   0.0000006   0.0000597   0.0000003   0.0000007
   61  -0.0001543  -0.0000006   0.0000828   0.0003932   0.0000101  -0.0001373
   62  -0.0000044   0.0000153   0.0000548  -0.0000072   0.0000732   0.0000025
   63   0.0000851  -0.0000179   0.0000532  -0.0000399   0.0000006   0.0000440
   64   0.0000099   0.0000039  -0.0000004  -0.0000846  -0.0000036  -0.0000164
   65   0.0000551   0.0000039   0.0000228   0.0000017  -0.0000061   0.0000020
   66  -0.0000167  -0.0000044  -0.0000070  -0.0001136  -0.0000046  -0.0000305
           19          20          21          22          23          24
    1  -0.0020657  -0.0000083  -0.0000918  -0.0227704  -0.0255073  -0.0024351
    2  -0.0000128   0.0021612   0.0000491  -0.0702182   0.0315785  -0.0046572
    3  -0.0002816   0.0000498  -0.0009549  -0.0029746  -0.0011505   0.0057845
    4   0.0036934   0.0017993   0.0000091  -0.0527770   0.0310802  -0.0031346
    5  -0.0025636  -0.0033157  -0.0003081   0.0301566  -0.0166878   0.0019886
    6  -0.0000845   0.0000144   0.0046173  -0.0036927   0.0019800  -0.0015286
    7  -0.0014406  -0.0009265  -0.0001263   0.0008985  -0.0022896   0.0001006
    8  -0.0010270  -0.0003979  -0.0000839  -0.0015625  -0.0019757  -0.0000993
    9  -0.0001344  -0.0000790   0.0000131   0.0002038  -0.0002099  -0.0009115
   10  -0.0378495  -0.0272579  -0.0034330   0.0594639  -0.0218901   0.0033076
   11  -0.0017813   0.0030017  -0.0001573   0.0222578  -0.0534745   0.0004358
   12  -0.0030506  -0.0019432   0.0041634   0.0040453  -0.0024138   0.0078578
   13   0.0008926  -0.0004244   0.0002257  -0.0014650  -0.0031501  -0.0005319
   14   0.0005661   0.0008971   0.0001319  -0.0035699  -0.0025600  -0.0003844
   15   0.0002569   0.0000327  -0.0026794  -0.0005479  -0.0003831   0.0053680
   16  -0.1547806  -0.0001397  -0.0096664  -0.1510316   0.1166131  -0.0047049
   17  -0.0001155  -0.0402949  -0.0003191   0.0519590  -0.2899743   0.0000671
   18  -0.0095641  -0.0003160  -0.0239491  -0.0058239   0.0046671  -0.0597104
   19   0.2270168   0.0001740   0.0155439  -0.0380893   0.0017102  -0.0030114
   20   0.0001740   0.0374892   0.0004365   0.0271956   0.0030491   0.0018880
   21   0.0155439   0.0004365   0.0129618  -0.0025680   0.0001125   0.0042471
   22  -0.0380893   0.0271956  -0.0025680   0.6723347   0.0425648   0.0396875
   23   0.0017102   0.0030491   0.0001125   0.0425648   0.7392666   0.0129196
   24  -0.0030114   0.0018880   0.0042471   0.0396875   0.0129196   0.1223667
   25   0.0008871   0.0004279   0.0002541  -0.1246551  -0.1255143  -0.0084711
   26  -0.0005824   0.0009000   0.0000083  -0.1259463  -0.2759930  -0.0126780
   27   0.0002466   0.0001123  -0.0026845  -0.0084164  -0.0127008  -0.0336790
   28   0.0036949  -0.0017621  -0.0000508  -0.3216612  -0.0505630  -0.0191988
   29   0.0026044  -0.0033076   0.0000515   0.0145336  -0.1116959   0.0002079
   30  -0.0000060  -0.0002681   0.0046234  -0.0176449  -0.0049687  -0.0599943
   31  -0.0014496   0.0009236  -0.0000961  -0.0210070   0.0385482  -0.0010834
   32   0.0010311  -0.0003951   0.0000698   0.0141750  -0.0173283   0.0005534
   33  -0.0001045   0.0000646   0.0000161  -0.0017298   0.0024157   0.0045388
   34   0.0009428   0.0000014   0.0001064   0.0016422  -0.0010913  -0.0005578
   35   0.0000007   0.0002284   0.0000092  -0.0018218  -0.0044228  -0.0004284
   36   0.0000882   0.0000081  -0.0003591  -0.0001215   0.0002079   0.0058005
   37  -0.0004202  -0.0000014   0.0000095  -0.0005416  -0.0002794  -0.0009758
   38   0.0000151   0.0000127  -0.0000004   0.0000888  -0.0000754   0.0000124
   39  -0.0006915   0.0000025  -0.0000837  -0.0006744  -0.0009066  -0.0003985
   40  -0.0000645   0.0000005   0.0000031   0.0003439   0.0001849  -0.0000447
   41  -0.0000073  -0.0000003  -0.0000016   0.0001652  -0.0001272  -0.0000071
   42   0.0002790  -0.0000020   0.0000394   0.0001144   0.0003448  -0.0000156
   43  -0.0000860   0.0000000  -0.0000011   0.0000079   0.0000022  -0.0000672
   44  -0.0000050  -0.0000092   0.0000028   0.0000363   0.0003051   0.0000124
   45   0.0002204  -0.0000002   0.0000116   0.0000792   0.0000424   0.0002709
   46  -0.0000819  -0.0000000  -0.0000033  -0.0000458  -0.0000476  -0.0000753
   47   0.0000011  -0.0000048  -0.0000002  -0.0000056  -0.0000086   0.0000171
   48  -0.0000003  -0.0000001   0.0000019   0.0000134   0.0000133  -0.0000274
   49  -0.0000720  -0.0000001  -0.0000029  -0.0000361  -0.0002269  -0.0000004
   50  -0.0000007  -0.0000040  -0.0000022   0.0000097  -0.0000388   0.0000154
   51  -0.0000323  -0.0000006  -0.0000021  -0.0000224  -0.0000413   0.0000023
   52  -0.0000517  -0.0000001  -0.0000038  -0.0000102   0.0000025  -0.0000003
   53  -0.0000001  -0.0000017   0.0000002  -0.0000043  -0.0000534   0.0000134
   54   0.0000065  -0.0000001  -0.0000001   0.0000019  -0.0000019   0.0000017
   55  -0.0000579  -0.0000012  -0.0000060  -0.0000656  -0.0000270   0.0000264
   56   0.0000069   0.0000053   0.0000033   0.0000821   0.0003252  -0.0002162
   57  -0.0000785  -0.0000006  -0.0000073   0.0000183   0.0000486   0.0002195
   58  -0.0001036  -0.0000003  -0.0000088  -0.0000409  -0.0000350   0.0000717
   59   0.0000031  -0.0000064  -0.0000003  -0.0000075  -0.0000178  -0.0000184
   60  -0.0000483  -0.0000003  -0.0000034  -0.0000250  -0.0000158  -0.0000030
   61  -0.0006043  -0.0000005  -0.0000990  -0.0004523  -0.0000989   0.0010495
   62  -0.0000126   0.0000044  -0.0000003   0.0000259   0.0001448   0.0002663
   63   0.0003208   0.0000017   0.0000103   0.0000958   0.0001720  -0.0001348
   64   0.0000898   0.0000003   0.0000057  -0.0000452   0.0000110   0.0000472
   65  -0.0000042  -0.0000113  -0.0000014  -0.0001131  -0.0002368   0.0000917
   66   0.0001260  -0.0000005   0.0000184  -0.0000134  -0.0001321  -0.0000599
           25          26          27          28          29          30
    1  -0.0046453   0.0010022  -0.0006922  -0.1692882  -0.1160136  -0.0092431
    2   0.0014384   0.0011249   0.0000491  -0.0562659  -0.2278629  -0.0063193
    3  -0.0006672  -0.0000029   0.0052493  -0.0085432  -0.0103566  -0.0611599
    4  -0.0008714   0.0008918  -0.0000079   0.0673509   0.0315399   0.0054213
    5   0.0008729   0.0002016   0.0000681  -0.0311791  -0.0665485  -0.0039187
    6   0.0000208   0.0000816  -0.0010272   0.0043539   0.0015280   0.0067978
    7   0.0001370  -0.0000793   0.0000267  -0.0019398   0.0011561  -0.0004268
    8  -0.0000237   0.0000672  -0.0000216   0.0054648   0.0012574   0.0004181
    9   0.0000310   0.0000003  -0.0002654  -0.0004410  -0.0000696   0.0039539
   10  -0.0014939   0.0035913  -0.0004261  -0.0525116  -0.0301366  -0.0046776
   11   0.0031691  -0.0025512   0.0001246  -0.0311170  -0.0168108  -0.0025016
   12  -0.0004313   0.0001300   0.0053827  -0.0041360  -0.0025178  -0.0016645
   13   0.0006212  -0.0006960   0.0000034  -0.0008658  -0.0008790  -0.0000080
   14   0.0007004  -0.0006943   0.0000329  -0.0008947   0.0002007  -0.0000402
   15   0.0000262  -0.0000669   0.0003544  -0.0000336  -0.0000220  -0.0010289
   16   0.0100368  -0.0147394   0.0003259  -0.0323408   0.0258109  -0.0021750
   17   0.0150501  -0.0180194   0.0007089   0.0891003   0.0332961   0.0072555
   18   0.0007744  -0.0014054   0.0025698  -0.0012664   0.0023445   0.0048329
   19   0.0008871  -0.0005824   0.0002466   0.0036949   0.0026044  -0.0000060
   20   0.0004279   0.0009000   0.0001123  -0.0017621  -0.0033076  -0.0002681
   21   0.0002541   0.0000083  -0.0026845  -0.0000508   0.0000515   0.0046234
   22  -0.1246551  -0.1259463  -0.0084164  -0.3216612   0.0145336  -0.0176449
   23  -0.1255143  -0.2759930  -0.0127008  -0.0505630  -0.1116959  -0.0049687
   24  -0.0084711  -0.0126780  -0.0336790  -0.0191988   0.0002079  -0.0599943
   25   0.1311615   0.1324167   0.0097275  -0.0114693  -0.0269360  -0.0014460
   26   0.1324167   0.2907338   0.0135788   0.0028453   0.0028929   0.0001914
   27   0.0097275   0.0135788   0.0239719  -0.0010232  -0.0019007   0.0024289
   28  -0.0114693   0.0028453  -0.0010232   0.6098395   0.0528805   0.0345153
   29  -0.0269360   0.0028929  -0.0019007   0.0528805   0.5125108   0.0104283
   30  -0.0014460   0.0001914   0.0024289   0.0345153   0.0104283   0.1232383
   31   0.0007690   0.0011551   0.0002567  -0.0668954   0.0487489  -0.0023476
   32  -0.0004723   0.0010488   0.0000513   0.0479264  -0.1261229   0.0012491
   33   0.0002446   0.0001459  -0.0025990  -0.0020050   0.0010529  -0.0235533
   34  -0.0000602   0.0001494   0.0000240  -0.0213984  -0.0117841  -0.0027926
   35  -0.0011878   0.0002860  -0.0000671  -0.0268522   0.0044046  -0.0014492
   36   0.0000555  -0.0000019   0.0002584  -0.0017522  -0.0015702   0.0032857
   37  -0.0001710   0.0000095  -0.0000998  -0.0008612   0.0033707   0.0005425
   38   0.0000016   0.0000200   0.0000412  -0.0003079  -0.0009196  -0.0012594
   39  -0.0003283  -0.0000050   0.0001236  -0.0031727   0.0011417  -0.0011467
   40   0.0000538  -0.0000083   0.0000013   0.0003475   0.0000861   0.0011666
   41  -0.0000289   0.0000024  -0.0000109  -0.0005802  -0.0001698   0.0004269
   42   0.0001250   0.0000012  -0.0001018   0.0011352  -0.0007667  -0.0005684
   43  -0.0000232  -0.0000058   0.0000059  -0.0005390   0.0004216  -0.0001434
   44   0.0000722  -0.0000249   0.0000322   0.0009869  -0.0003128   0.0000265
   45   0.0000584   0.0000154  -0.0000002   0.0002544  -0.0009462  -0.0000828
   46  -0.0000261  -0.0000008  -0.0000017  -0.0001967   0.0003310  -0.0000124
   47   0.0000016   0.0000022  -0.0000068   0.0000830   0.0001529   0.0001124
   48   0.0000011  -0.0000029   0.0000018  -0.0000063  -0.0000001   0.0000155
   49  -0.0000489   0.0000223   0.0000030  -0.0001745   0.0004433  -0.0001164
   50  -0.0000199  -0.0000001  -0.0000041  -0.0001809   0.0000807  -0.0001059
   51  -0.0000145  -0.0000049  -0.0000257  -0.0001089   0.0001166   0.0002461
   52  -0.0000029   0.0000002  -0.0000007   0.0000053   0.0000815   0.0000084
   53  -0.0000122   0.0000011  -0.0000013  -0.0001397   0.0000771  -0.0000185
   54   0.0000012   0.0000001  -0.0000036  -0.0000092  -0.0000080  -0.0000097
   55  -0.0000385  -0.0000195  -0.0000315  -0.0006004   0.0004785   0.0002493
   56   0.0001018  -0.0000236  -0.0000068   0.0010640  -0.0004620   0.0004335
   57  -0.0000189  -0.0000106   0.0000001  -0.0002821   0.0005924   0.0000673
   58  -0.0000240  -0.0000012  -0.0000025  -0.0001958   0.0003273  -0.0000011
   59  -0.0000025   0.0000032   0.0000061   0.0000535   0.0001560  -0.0000311
   60  -0.0000074   0.0000027   0.0000010  -0.0000271   0.0001238  -0.0000131
   61  -0.0001458  -0.0000012   0.0000827  -0.0005207   0.0033156  -0.0007557
   62   0.0000007   0.0000183  -0.0000618   0.0001213  -0.0014397   0.0005803
   63   0.0000854   0.0000178   0.0000523   0.0022511   0.0007487  -0.0002826
   64   0.0000094  -0.0000037  -0.0000018   0.0002222  -0.0003795  -0.0001030
   65  -0.0000558   0.0000040  -0.0000236  -0.0006842   0.0006229  -0.0002431
   66  -0.0000206   0.0000051  -0.0000078  -0.0004546  -0.0001820   0.0000124
           31          32          33          34          35          36
    1   0.0047687   0.0196755   0.0001642  -0.2177173   0.0003241  -0.0104957
    2  -0.0021607  -0.0386136  -0.0008837   0.0000557  -0.0767436   0.0003516
    3   0.0000995   0.0004622   0.0041555  -0.0095964   0.0003739  -0.0785196
    4  -0.0019078  -0.0054656  -0.0006102  -0.0211480   0.0267184  -0.0008676
    5  -0.0011503   0.0012549  -0.0000336   0.0116918   0.0043532   0.0016139
    6  -0.0004861  -0.0005219   0.0039244  -0.0026574   0.0014105   0.0032786
    7   0.0003857   0.0001281   0.0000458  -0.0017878   0.0028236   0.0001348
    8  -0.0001197  -0.0021800  -0.0000262  -0.0028397  -0.0013043  -0.0005055
    9   0.0000409  -0.0000402   0.0000699   0.0002448   0.0006294  -0.0022505
   10   0.0008772   0.0015642   0.0002462   0.0016672   0.0018326  -0.0001116
   11   0.0022905  -0.0019632   0.0001767   0.0011001  -0.0044016  -0.0005424
   12   0.0001776   0.0000673  -0.0009008  -0.0005390   0.0000949   0.0058170
   13   0.0001362   0.0000225   0.0000321  -0.0000546   0.0011843   0.0000894
   14   0.0000794   0.0000656   0.0000105  -0.0001487   0.0002923   0.0000021
   15   0.0000302   0.0000354  -0.0002630   0.0000298   0.0000679   0.0002634
   16  -0.0018848  -0.0007452  -0.0004592  -0.0008627   0.0000081  -0.0002051
   17  -0.0048898   0.0033452  -0.0004806  -0.0000021  -0.0014112   0.0000118
   18  -0.0005423  -0.0000647   0.0045078   0.0000830  -0.0000039  -0.0009450
   19  -0.0014496   0.0010311  -0.0001045   0.0009428   0.0000007   0.0000882
   20   0.0009236  -0.0003951   0.0000646   0.0000014   0.0002284   0.0000081
   21  -0.0000961   0.0000698   0.0000161   0.0001064   0.0000092  -0.0003591
   22  -0.0210070   0.0141750  -0.0017298   0.0016422  -0.0018218  -0.0001215
   23   0.0385482  -0.0173283   0.0024157  -0.0010913  -0.0044228   0.0002079
   24  -0.0010834   0.0005534   0.0045388  -0.0005578  -0.0004284   0.0058005
   25   0.0007690  -0.0004723   0.0002446  -0.0000602  -0.0011878   0.0000555
   26   0.0011551   0.0010488   0.0001459   0.0001494   0.0002860  -0.0000019
   27   0.0002567   0.0000513  -0.0025990   0.0000240  -0.0000671   0.0002584
   28  -0.0668954   0.0479264  -0.0020050  -0.0213984  -0.0268522  -0.0017522
   29   0.0487489  -0.1261229   0.0010529  -0.0117841   0.0044046  -0.0015702
   30  -0.0023476   0.0012491  -0.0235533  -0.0027926  -0.0014492   0.0032857
   31   0.0866774  -0.0782625   0.0039785  -0.0019123  -0.0029974   0.0000424
   32  -0.0782625   0.1833833  -0.0018184   0.0027384  -0.0015197   0.0005497
   33   0.0039785  -0.0018184   0.0123363   0.0002756  -0.0006019  -0.0022526
   34  -0.0019123   0.0027384   0.0002756   0.6435059  -0.0008067   0.0018153
   35  -0.0029974  -0.0015197  -0.0006019  -0.0008067   0.1782041  -0.0137953
   36   0.0000424   0.0005497  -0.0022526   0.0018153  -0.0137953   0.6217821
   37   0.0005092  -0.0010203   0.0006682  -0.1871089  -0.0014962   0.0625373
   38  -0.0011735  -0.0006452   0.0005734  -0.0030494  -0.0658997   0.0042990
   39  -0.0000914  -0.0008717  -0.0002204   0.1249853   0.0042081  -0.2186376
   40  -0.0000801   0.0001663  -0.0000097   0.0058964  -0.0002160   0.0063112
   41  -0.0000208   0.0003975  -0.0000083   0.0004954   0.0040375   0.0011838
   42  -0.0001744   0.0000772   0.0003429  -0.0179312   0.0012573  -0.0389180
   43   0.0002877  -0.0000468  -0.0002037  -0.0332203  -0.0017515   0.0675651
   44   0.0000770   0.0000076  -0.0000334  -0.0003966   0.0090800  -0.0012112
   45  -0.0001788   0.0003774  -0.0001564   0.0200651  -0.0009339   0.0409757
   46   0.0000571  -0.0001246   0.0000316  -0.0048557   0.0000974  -0.0019036
   47   0.0000191  -0.0001305  -0.0000374   0.0000774   0.0055368   0.0001419
   48   0.0000159  -0.0000063   0.0000069  -0.0013156   0.0001307   0.0012362
   49  -0.0001279  -0.0002428  -0.0000002  -0.0003140  -0.0002172   0.0077349
   50   0.0001725   0.0001844   0.0000743  -0.0002346  -0.0056252   0.0018196
   51   0.0001259   0.0000371   0.0002021   0.0071862   0.0017775  -0.0682723
   52  -0.0000021  -0.0000264  -0.0000026   0.0006325  -0.0000133   0.0001159
   53  -0.0000028  -0.0000407  -0.0000005  -0.0000208  -0.0009200   0.0000167
   54  -0.0000004   0.0000017   0.0000117   0.0000729   0.0000101  -0.0012864
   55   0.0005011   0.0001501   0.0003147  -0.0156632   0.0025018  -0.0818928
   56   0.0000022   0.0000456  -0.0001282   0.0011288   0.0075700  -0.0000602
   57   0.0001797  -0.0003365  -0.0001785  -0.0335971  -0.0003092   0.0214501
   58   0.0000698  -0.0001277  -0.0000200  -0.0050970   0.0000407   0.0002155
   59   0.0000147  -0.0001226   0.0000005   0.0000539   0.0069197   0.0001409
   60  -0.0000058  -0.0000449  -0.0000031   0.0001564   0.0001577   0.0019780
   61   0.0003300  -0.0011630  -0.0007556  -0.1526817   0.0014795  -0.0368124
   62  -0.0014080  -0.0004656  -0.0004520   0.0034475  -0.0622219   0.0066164
   63   0.0000983   0.0002362   0.0000650  -0.1033520   0.0068312  -0.2755610
   64  -0.0001017   0.0001196  -0.0001008   0.0096053   0.0003435  -0.0125541
   65   0.0001543  -0.0002052  -0.0000104  -0.0005719   0.0035582   0.0007318
   66  -0.0000386  -0.0000628  -0.0000512   0.0172968   0.0006334  -0.0190972
           37          38          39          40          41          42
    1  -0.0249250  -0.0003175   0.0070279  -0.0015023   0.0000758  -0.0029777
    2  -0.0006413   0.0034680  -0.0000664  -0.0001392  -0.0023261  -0.0000280
    3   0.0240581  -0.0001684   0.0075909   0.0023520  -0.0000065  -0.0008304
    4  -0.0007523   0.0005037  -0.0031588   0.0002964   0.0005309   0.0012581
    5  -0.0033955  -0.0009394  -0.0012903  -0.0000469  -0.0002365   0.0008026
    6   0.0004844   0.0013493  -0.0011598   0.0012059  -0.0004310  -0.0006175
    7   0.0004548   0.0012106   0.0000396  -0.0001250   0.0000526  -0.0001901
    8   0.0010946  -0.0006901   0.0008768  -0.0001561   0.0003493  -0.0001084
    9   0.0006701  -0.0005908  -0.0002389   0.0000258  -0.0000629   0.0003370
   10  -0.0005734  -0.0000870  -0.0006819   0.0003928  -0.0001668   0.0000670
   11   0.0002818  -0.0001178   0.0009322  -0.0001654  -0.0001054  -0.0003844
   12  -0.0009720   0.0000184  -0.0003882  -0.0000370   0.0000074  -0.0000237
   13  -0.0001673   0.0000109  -0.0003302   0.0000552   0.0000216   0.0001291
   14  -0.0000084   0.0000181   0.0000014   0.0000085   0.0000024   0.0000023
   15  -0.0001011  -0.0000545   0.0001255  -0.0000002   0.0000203  -0.0001010
   16   0.0003677  -0.0000014   0.0005249   0.0000334   0.0000039  -0.0001346
   17   0.0000137   0.0001976   0.0000014  -0.0000221   0.0001195   0.0000247
   18   0.0002749  -0.0000069   0.0001604  -0.0001706   0.0000001   0.0000783
   19  -0.0004202   0.0000151  -0.0006915  -0.0000645  -0.0000073   0.0002790
   20  -0.0000014   0.0000127   0.0000025   0.0000005  -0.0000003  -0.0000020
   21   0.0000095  -0.0000004  -0.0000837   0.0000031  -0.0000016   0.0000394
   22  -0.0005416   0.0000888  -0.0006744   0.0003439   0.0001652   0.0001144
   23  -0.0002794  -0.0000754  -0.0009066   0.0001849  -0.0001272   0.0003448
   24  -0.0009758   0.0000124  -0.0003985  -0.0000447  -0.0000071  -0.0000156
   25  -0.0001710   0.0000016  -0.0003283   0.0000538  -0.0000289   0.0001250
   26   0.0000095   0.0000200  -0.0000050  -0.0000083   0.0000024   0.0000012
   27  -0.0000998   0.0000412   0.0001236   0.0000013  -0.0000109  -0.0001018
   28  -0.0008612  -0.0003079  -0.0031727   0.0003475  -0.0005802   0.0011352
   29   0.0033707  -0.0009196   0.0011417   0.0000861  -0.0001698  -0.0007667
   30   0.0005425  -0.0012594  -0.0011467   0.0011666   0.0004269  -0.0005684
   31   0.0005092  -0.0011735  -0.0000914  -0.0000801  -0.0000208  -0.0001744
   32  -0.0010203  -0.0006452  -0.0008717   0.0001663   0.0003975   0.0000772
   33   0.0006682   0.0005734  -0.0002204  -0.0000097  -0.0000083   0.0003429
   34  -0.1871089  -0.0030494   0.1249853   0.0058964   0.0004954  -0.0179312
   35  -0.0014962  -0.0658997   0.0042081  -0.0002160   0.0040375   0.0012573
   36   0.0625373   0.0042990  -0.2186376   0.0063112   0.0011838  -0.0389180
   37   0.6190878  -0.0010519  -0.0492418  -0.0570934   0.0016142  -0.0386698
   38  -0.0010519   0.1261918  -0.0112928   0.0016746  -0.0228279   0.0033471
   39  -0.0492418  -0.0112928   0.5062078  -0.0394920   0.0033456  -0.1293598
   40  -0.0570934   0.0016746  -0.0394920   0.0703254  -0.0025563   0.0660848
   41   0.0016142  -0.0228279   0.0033456  -0.0025563   0.0113508  -0.0055098
   42  -0.0386698   0.0033471  -0.1293598   0.0660848  -0.0055098   0.1914253
   43  -0.3202741   0.0022484  -0.0361299  -0.0149051   0.0004716  -0.0126243
   44   0.0004052  -0.0639329   0.0015733   0.0011761   0.0042311   0.0007953
   45   0.0298453   0.0012362  -0.1097862  -0.0390049   0.0009267  -0.0225147
   46  -0.0141020  -0.0006926   0.0266417   0.0007513  -0.0000301   0.0005300
   47   0.0002338   0.0028637  -0.0001945   0.0000114  -0.0025410  -0.0000982
   48  -0.0045774  -0.0000074   0.0036322  -0.0007456  -0.0001111   0.0011516
   49  -0.0172060   0.0010595  -0.0322599  -0.0039744   0.0000884  -0.0017733
   50   0.0027591   0.0076014  -0.0002209  -0.0001129   0.0047957   0.0000139
   51  -0.0893305   0.0000270   0.0216045   0.0048973  -0.0000193   0.0044261
   52   0.0014037   0.0000977  -0.0018054  -0.0004547   0.0000090  -0.0002483
   53   0.0000629   0.0073628   0.0003362   0.0000495   0.0000616   0.0000357
   54  -0.0014716   0.0003382  -0.0036183  -0.0013436   0.0000321  -0.0009716
   55  -0.0614613  -0.0005658   0.0279267   0.0014046  -0.0000013  -0.0008086
   56  -0.0005923  -0.0069917   0.0000314   0.0000506  -0.0006292   0.0000383
   57   0.0284178   0.0000176  -0.0116810  -0.0019233   0.0000471  -0.0019425
   58  -0.0012502  -0.0000242   0.0009486   0.0001967  -0.0000046  -0.0000690
   59  -0.0000214  -0.0005542  -0.0000349  -0.0000014  -0.0008101  -0.0000222
   60   0.0009225  -0.0000335   0.0004009  -0.0001474  -0.0000237  -0.0000254
   61   0.0653606   0.0002824  -0.0178490  -0.0020512  -0.0001664   0.0070667
   62  -0.0014550   0.0094796   0.0021816   0.0000212   0.0042376   0.0001227
   63   0.0399780   0.0018743  -0.0609022   0.0006649   0.0001547  -0.0002974
   64  -0.0002799   0.0000850  -0.0021882   0.0001541   0.0000343  -0.0011889
   65   0.0001266   0.0063784   0.0002463  -0.0000053   0.0001881   0.0000568
   66  -0.0029633   0.0002805  -0.0022477   0.0002066   0.0000476  -0.0015118
           43          44          45          46          47          48
    1   0.0006229  -0.0000924   0.0023162  -0.0002623   0.0000153  -0.0002716
    2  -0.0000508   0.0058572   0.0002668  -0.0000304   0.0002853  -0.0000020
    3   0.0027505   0.0002802  -0.0039911   0.0012325  -0.0000118   0.0003202
    4  -0.0005625  -0.0009823   0.0001823  -0.0001914  -0.0000812  -0.0000125
    5  -0.0004276  -0.0003641   0.0009411  -0.0003306   0.0001628   0.0000096
    6  -0.0001888  -0.0000314  -0.0000586  -0.0000274  -0.0001113   0.0000100
    7   0.0003425  -0.0000590  -0.0001667   0.0000585  -0.0000206   0.0000151
    8  -0.0000003   0.0000294  -0.0004080   0.0001234  -0.0001304  -0.0000026
    9  -0.0001857   0.0000569  -0.0001612   0.0000343   0.0000325   0.0000088
   10   0.0000214  -0.0000358   0.0000861  -0.0000457   0.0000070   0.0000154
   11   0.0000064   0.0002919  -0.0000337   0.0000492  -0.0000077  -0.0000125
   12  -0.0000640  -0.0000524   0.0002618  -0.0000738  -0.0000113  -0.0000282
   13  -0.0000234  -0.0000737   0.0000549  -0.0000260  -0.0000010   0.0000010
   14   0.0000073  -0.0000218  -0.0000157   0.0000008   0.0000019   0.0000030
   15   0.0000071  -0.0000295  -0.0000032  -0.0000014   0.0000068   0.0000026
   16   0.0000583  -0.0000017  -0.0000444   0.0000539  -0.0000005  -0.0000205
   17  -0.0000050   0.0000213   0.0000005  -0.0000004  -0.0000143  -0.0000012
   18  -0.0000216   0.0000086  -0.0000606   0.0000231  -0.0000017  -0.0000055
   19  -0.0000860  -0.0000050   0.0002204  -0.0000819   0.0000011  -0.0000003
   20   0.0000000  -0.0000092  -0.0000002  -0.0000000  -0.0000048  -0.0000001
   21  -0.0000011   0.0000028   0.0000116  -0.0000033  -0.0000002   0.0000019
   22   0.0000079   0.0000363   0.0000792  -0.0000458  -0.0000056   0.0000134
   23   0.0000022   0.0003051   0.0000424  -0.0000476  -0.0000086   0.0000133
   24  -0.0000672   0.0000124   0.0002709  -0.0000753   0.0000171  -0.0000274
   25  -0.0000232   0.0000722   0.0000584  -0.0000261   0.0000016   0.0000011
   26  -0.0000058  -0.0000249   0.0000154  -0.0000008   0.0000022  -0.0000029
   27   0.0000059   0.0000322  -0.0000002  -0.0000017  -0.0000068   0.0000018
   28  -0.0005390   0.0009869   0.0002544  -0.0001967   0.0000830  -0.0000063
   29   0.0004216  -0.0003128  -0.0009462   0.0003310   0.0001529  -0.0000001
   30  -0.0001434   0.0000265  -0.0000828  -0.0000124   0.0001124   0.0000155
   31   0.0002877   0.0000770  -0.0001788   0.0000571   0.0000191   0.0000159
   32  -0.0000468   0.0000076   0.0003774  -0.0001246  -0.0001305  -0.0000063
   33  -0.0002037  -0.0000334  -0.0001564   0.0000316  -0.0000374   0.0000069
   34  -0.0332203  -0.0003966   0.0200651  -0.0048557   0.0000774  -0.0013156
   35  -0.0017515   0.0090800  -0.0009339   0.0000974   0.0055368   0.0001307
   36   0.0675651  -0.0012112   0.0409757  -0.0019036   0.0001419   0.0012362
   37  -0.3202741   0.0004052   0.0298453  -0.0141020   0.0002338  -0.0045774
   38   0.0022484  -0.0639329   0.0012362  -0.0006926   0.0028637  -0.0000074
   39  -0.0361299   0.0015733  -0.1097862   0.0266417  -0.0001945   0.0036322
   40  -0.0149051   0.0011761  -0.0390049   0.0007513   0.0000114  -0.0007456
   41   0.0004716   0.0042311   0.0009267  -0.0000301  -0.0025410  -0.0001111
   42  -0.0126243   0.0007953  -0.0225147   0.0005300  -0.0000982   0.0011516
   43   0.6756368  -0.0016429  -0.0415179  -0.1499748  -0.0033872   0.1354689
   44  -0.0016429   0.1305522  -0.0174793  -0.0032812  -0.0354201   0.0054518
   45  -0.0415179  -0.0174793   0.7253717   0.1325795   0.0054600  -0.2480213
   46  -0.1499748  -0.0032812   0.1325795   0.1567230   0.0034889  -0.1423613
   47  -0.0033872  -0.0354201   0.0054600   0.0034889   0.0244500  -0.0061501
   48   0.1354689   0.0054518  -0.2480213  -0.1423613  -0.0061501   0.2622175
   49  -0.1632921   0.0039978  -0.1110281   0.0118638  -0.0005575   0.0175161
   50   0.0020161  -0.0625334   0.0078295   0.0003137   0.0035668   0.0005234
   51  -0.0441880   0.0075187  -0.3017651  -0.0124204   0.0007055  -0.0173266
   52  -0.0088100   0.0000256   0.0012011   0.0007301  -0.0000296  -0.0001915
   53   0.0009840   0.0035343   0.0000603  -0.0000411  -0.0042140  -0.0001449
   54  -0.0297563   0.0002379   0.0010527   0.0004678  -0.0001679   0.0009762
   55   0.0634195  -0.0012418   0.0332448  -0.0003387   0.0001441  -0.0035782
   56   0.0001115   0.0086557   0.0018301   0.0001356   0.0070066   0.0003280
   57  -0.0122070   0.0020069  -0.0568432  -0.0030502   0.0003257  -0.0032826
   58  -0.0014766  -0.0000501   0.0034103   0.0004057  -0.0000259   0.0008598
   59  -0.0000748   0.0067724   0.0002491   0.0000193   0.0001738   0.0000273
   60   0.0040007   0.0002604  -0.0022637  -0.0006688   0.0000344  -0.0008758
   61  -0.0467424   0.0010640  -0.0307075  -0.0005373   0.0000316  -0.0009116
   62   0.0011211  -0.0057926   0.0006128   0.0000278  -0.0010269  -0.0000247
   63  -0.0316608   0.0006009  -0.0222392  -0.0010152  -0.0000231   0.0000014
   64  -0.0004705   0.0000233  -0.0009472   0.0000407  -0.0000052   0.0000859
   65   0.0000024  -0.0009260  -0.0000321  -0.0000076  -0.0007048  -0.0000211
   66  -0.0008348  -0.0000280   0.0000002   0.0000742  -0.0000220  -0.0000156
           49          50          51          52          53          54
    1   0.0005819  -0.0000166   0.0007689  -0.0000104   0.0000022  -0.0000020
    2  -0.0000185  -0.0010049   0.0000062  -0.0000040  -0.0008610  -0.0000307
    3   0.0000874   0.0000139  -0.0014003  -0.0000454  -0.0000319   0.0001464
    4  -0.0001645   0.0001815  -0.0000689   0.0000068   0.0001375   0.0000009
    5  -0.0004294   0.0000794  -0.0001083  -0.0000813   0.0000742   0.0000164
    6  -0.0001097   0.0000779   0.0002565   0.0000051   0.0000252  -0.0000066
    7  -0.0001303  -0.0001637   0.0000567  -0.0000011   0.0000029  -0.0000020
    8   0.0002388   0.0001716   0.0000260   0.0000258  -0.0000389  -0.0000058
    9   0.0000073  -0.0000783   0.0001805  -0.0000015  -0.0000019   0.0000117
   10  -0.0000372  -0.0000129  -0.0000324  -0.0000105   0.0000054   0.0000032
   11   0.0002202  -0.0000409   0.0000358  -0.0000032  -0.0000523  -0.0000019
   12  -0.0000005   0.0000015  -0.0000038   0.0000002  -0.0000147   0.0000000
   13  -0.0000478   0.0000210  -0.0000134  -0.0000028   0.0000118   0.0000020
   14  -0.0000223  -0.0000009   0.0000035  -0.0000002   0.0000012   0.0000000
   15   0.0000013   0.0000037  -0.0000245  -0.0000008   0.0000013  -0.0000036
   16   0.0001476  -0.0000013   0.0000255   0.0000586  -0.0000003  -0.0000011
   17   0.0000011  -0.0000015   0.0000038   0.0000004   0.0000096   0.0000001
   18   0.0000161   0.0000002   0.0000286   0.0000053  -0.0000000  -0.0000041
   19  -0.0000720  -0.0000007  -0.0000323  -0.0000517  -0.0000001   0.0000065
   20  -0.0000001  -0.0000040  -0.0000006  -0.0000001  -0.0000017  -0.0000001
   21  -0.0000029  -0.0000022  -0.0000021  -0.0000038   0.0000002  -0.0000001
   22  -0.0000361   0.0000097  -0.0000224  -0.0000102  -0.0000043   0.0000019
   23  -0.0002269  -0.0000388  -0.0000413   0.0000025  -0.0000534  -0.0000019
   24  -0.0000004   0.0000154   0.0000023  -0.0000003   0.0000134   0.0000017
   25  -0.0000489  -0.0000199  -0.0000145  -0.0000029  -0.0000122   0.0000012
   26   0.0000223  -0.0000001  -0.0000049   0.0000002   0.0000011   0.0000001
   27   0.0000030  -0.0000041  -0.0000257  -0.0000007  -0.0000013  -0.0000036
   28  -0.0001745  -0.0001809  -0.0001089   0.0000053  -0.0001397  -0.0000092
   29   0.0004433   0.0000807   0.0001166   0.0000815   0.0000771  -0.0000080
   30  -0.0001164  -0.0001059   0.0002461   0.0000084  -0.0000185  -0.0000097
   31  -0.0001279   0.0001725   0.0001259  -0.0000021  -0.0000028  -0.0000004
   32  -0.0002428   0.0001844   0.0000371  -0.0000264  -0.0000407   0.0000017
   33  -0.0000002   0.0000743   0.0002021  -0.0000026  -0.0000005   0.0000117
   34  -0.0003140  -0.0002346   0.0071862   0.0006325  -0.0000208   0.0000729
   35  -0.0002172  -0.0056252   0.0017775  -0.0000133  -0.0009200   0.0000101
   36   0.0077349   0.0018196  -0.0682723   0.0001159   0.0000167  -0.0012864
   37  -0.0172060   0.0027591  -0.0893305   0.0014037   0.0000629  -0.0014716
   38   0.0010595   0.0076014   0.0000270   0.0000977   0.0073628   0.0003382
   39  -0.0322599  -0.0002209   0.0216045  -0.0018054   0.0003362  -0.0036183
   40  -0.0039744  -0.0001129   0.0048973  -0.0004547   0.0000495  -0.0013436
   41   0.0000884   0.0047957  -0.0000193   0.0000090   0.0000616   0.0000321
   42  -0.0017733   0.0000139   0.0044261  -0.0002483   0.0000357  -0.0009716
   43  -0.1632921   0.0020161  -0.0441880  -0.0088100   0.0009840  -0.0297563
   44   0.0039978  -0.0625334   0.0075187   0.0000256   0.0035343   0.0002379
   45  -0.1110281   0.0078295  -0.3017651   0.0012011   0.0000603   0.0010527
   46   0.0118638   0.0003137  -0.0124204   0.0007301  -0.0000411   0.0004678
   47  -0.0005575   0.0035668   0.0007055  -0.0000296  -0.0042140  -0.0001679
   48   0.0175161   0.0005234  -0.0173266  -0.0001915  -0.0001449   0.0009762
   49   0.7381460  -0.0036710   0.0068054  -0.3355216   0.0024717  -0.0248052
   50  -0.0036710   0.1355824  -0.0158928   0.0025019  -0.0368493   0.0008728
   51   0.0068054  -0.0158928   0.6594859  -0.0249287   0.0008688  -0.0611911
   52  -0.3355216   0.0025019  -0.0249287   0.3551003  -0.0027265   0.0268294
   53   0.0024717  -0.0368493   0.0008688  -0.0027265   0.0252876  -0.0011986
   54  -0.0248052   0.0008728  -0.0611911   0.0268294  -0.0011986   0.0606365
   55  -0.1974922  -0.0011944   0.0648545  -0.0131229  -0.0006843   0.0263317
   56  -0.0030918  -0.0640896   0.0056564   0.0002296   0.0035384  -0.0002694
   57   0.1281124   0.0053454  -0.2632807  -0.0044921  -0.0000880   0.0071105
   58   0.0115103  -0.0006124   0.0181094   0.0007872  -0.0000004  -0.0005737
   59   0.0003323   0.0029180   0.0005351  -0.0000397  -0.0038848  -0.0001289
   60  -0.0128980   0.0007118  -0.0180088   0.0002201  -0.0001508   0.0008587
   61  -0.0381876  -0.0018679   0.0701600  -0.0000051  -0.0000647   0.0029530
   62  -0.0004838   0.0083334  -0.0014518  -0.0000622   0.0069001   0.0003107
   63   0.0238443  -0.0011769   0.0434277   0.0036220   0.0002931  -0.0038822
   64  -0.0054207   0.0001138  -0.0018261  -0.0007186  -0.0000306   0.0012945
   65   0.0000853   0.0068751   0.0002000   0.0000122   0.0000679  -0.0000070
   66  -0.0011354   0.0001788   0.0014392  -0.0002864   0.0000003   0.0001712
           55          56          57          58          59          60
    1   0.0025645   0.0000390  -0.0018481  -0.0001042  -0.0000064   0.0000898
    2   0.0000974   0.0070071   0.0003767   0.0000422   0.0000947   0.0000053
    3  -0.0022251   0.0003495  -0.0043679  -0.0012126   0.0000172  -0.0000167
    4  -0.0005684  -0.0010303  -0.0003875  -0.0002000  -0.0000493  -0.0000297
    5  -0.0004565  -0.0003684  -0.0006188  -0.0003243   0.0001621  -0.0001112
    6   0.0002004  -0.0004353   0.0000201  -0.0000122   0.0000330  -0.0000171
    7   0.0004132  -0.0000437   0.0001975   0.0000669  -0.0000128  -0.0000063
    8  -0.0000923   0.0000141   0.0003039   0.0001251  -0.0001255   0.0000353
    9   0.0002943   0.0001235  -0.0001540  -0.0000175  -0.0000027  -0.0000019
   10  -0.0000746  -0.0000806   0.0000188  -0.0000426   0.0000083  -0.0000251
   11   0.0000221   0.0003258  -0.0000294   0.0000324  -0.0000178   0.0000134
   12   0.0000203   0.0001881   0.0002425   0.0000739   0.0000173  -0.0000010
   13  -0.0000390  -0.0000993  -0.0000269  -0.0000243   0.0000029  -0.0000071
   14   0.0000171  -0.0000244   0.0000097   0.0000011   0.0000032  -0.0000025
   15  -0.0000284   0.0000084   0.0000000  -0.0000024  -0.0000058   0.0000006
   16   0.0000540   0.0000026  -0.0000671   0.0000726  -0.0000026   0.0000597
   17   0.0000048   0.0000281   0.0000004   0.0000013  -0.0000065   0.0000003
   18   0.0000217  -0.0000025  -0.0000700  -0.0000126   0.0000007   0.0000007
   19  -0.0000579   0.0000069  -0.0000785  -0.0001036   0.0000031  -0.0000483
   20  -0.0000012   0.0000053  -0.0000006  -0.0000003  -0.0000064  -0.0000003
   21  -0.0000060   0.0000033  -0.0000073  -0.0000088  -0.0000003  -0.0000034
   22  -0.0000656   0.0000821   0.0000183  -0.0000409  -0.0000075  -0.0000250
   23  -0.0000270   0.0003252   0.0000486  -0.0000350  -0.0000178  -0.0000158
   24   0.0000264  -0.0002162   0.0002195   0.0000717  -0.0000184  -0.0000030
   25  -0.0000385   0.0001018  -0.0000189  -0.0000240  -0.0000025  -0.0000074
   26  -0.0000195  -0.0000236  -0.0000106  -0.0000012   0.0000032   0.0000027
   27  -0.0000315  -0.0000068   0.0000001  -0.0000025   0.0000061   0.0000010
   28  -0.0006004   0.0010640  -0.0002821  -0.0001958   0.0000535  -0.0000271
   29   0.0004785  -0.0004620   0.0005924   0.0003273   0.0001560   0.0001238
   30   0.0002493   0.0004335   0.0000673  -0.0000011  -0.0000311  -0.0000131
   31   0.0005011   0.0000022   0.0001797   0.0000698   0.0000147  -0.0000058
   32   0.0001501   0.0000456  -0.0003365  -0.0001277  -0.0001226  -0.0000449
   33   0.0003147  -0.0001282  -0.0001785  -0.0000200   0.0000005  -0.0000031
   34  -0.0156632   0.0011288  -0.0335971  -0.0050970   0.0000539   0.0001564
   35   0.0025018   0.0075700  -0.0003092   0.0000407   0.0069197   0.0001577
   36  -0.0818928  -0.0000602   0.0214501   0.0002155   0.0001409   0.0019780
   37  -0.0614613  -0.0005923   0.0284178  -0.0012502  -0.0000214   0.0009225
   38  -0.0005658  -0.0069917   0.0000176  -0.0000242  -0.0005542  -0.0000335
   39   0.0279267   0.0000314  -0.0116810   0.0009486  -0.0000349   0.0004009
   40   0.0014046   0.0000506  -0.0019233   0.0001967  -0.0000014  -0.0001474
   41  -0.0000013  -0.0006292   0.0000471  -0.0000046  -0.0008101  -0.0000237
   42  -0.0008086   0.0000383  -0.0019425  -0.0000690  -0.0000222  -0.0000254
   43   0.0634195   0.0001115  -0.0122070  -0.0014766  -0.0000748   0.0040007
   44  -0.0012418   0.0086557   0.0020069  -0.0000501   0.0067724   0.0002604
   45   0.0332448   0.0018301  -0.0568432   0.0034103   0.0002491  -0.0022637
   46  -0.0003387   0.0001356  -0.0030502   0.0004057   0.0000193  -0.0006688
   47   0.0001441   0.0070066   0.0003257  -0.0000259   0.0001738   0.0000344
   48  -0.0035782   0.0003280  -0.0032826   0.0008598   0.0000273  -0.0008758
   49  -0.1974922  -0.0030918   0.1281124   0.0115103   0.0003323  -0.0128980
   50  -0.0011944  -0.0640896   0.0053454  -0.0006124   0.0029180   0.0007118
   51   0.0648545   0.0056564  -0.2632807   0.0181094   0.0005351  -0.0180088
   52  -0.0131229   0.0002296  -0.0044921   0.0007872  -0.0000397   0.0002201
   53  -0.0006843   0.0035384  -0.0000880  -0.0000004  -0.0038848  -0.0001508
   54   0.0263317  -0.0002694   0.0071105  -0.0005737  -0.0001289   0.0008587
   55   0.6733886  -0.0038236   0.0309396  -0.1055079   0.0035624  -0.1044815
   56  -0.0038236   0.1330735  -0.0184723   0.0035951  -0.0361258   0.0085658
   57   0.0309396  -0.0184723   0.7264830  -0.1043946   0.0085553  -0.2908920
   58  -0.1055079   0.0035951  -0.1043946   0.1083491  -0.0038657   0.1120440
   59   0.0035624  -0.0361258   0.0085553  -0.0038657   0.0255524  -0.0094338
   60  -0.1044815   0.0085658  -0.2908920   0.1120440  -0.0094338   0.3072180
   61  -0.3341937   0.0029874  -0.0523149  -0.0082937   0.0000383   0.0011894
   62   0.0008654  -0.0627756   0.0024412   0.0009534   0.0030072   0.0000569
   63   0.0126185   0.0021030  -0.1293672  -0.0297555   0.0002529   0.0009649
   64  -0.0125212  -0.0007758   0.0268044   0.0009025  -0.0000044  -0.0003052
   65   0.0002639   0.0038947  -0.0002061  -0.0000467  -0.0040910  -0.0001512
   66  -0.0039907  -0.0000693   0.0064722   0.0003496  -0.0001574   0.0007022
           61          62          63          64          65          66
    1  -0.0223983   0.0004733  -0.0099481   0.0009137  -0.0000291   0.0015387
    2   0.0010108   0.0044222   0.0001042   0.0000088  -0.0038494  -0.0001462
    3  -0.0304444   0.0000929   0.0016511  -0.0005474  -0.0000783   0.0008658
    4  -0.0006203  -0.0002914   0.0022223   0.0002251   0.0006643  -0.0004069
    5  -0.0033602  -0.0013044  -0.0008487   0.0003724   0.0005749   0.0002396
    6  -0.0008380  -0.0005830  -0.0003356  -0.0000806   0.0002370   0.0000294
    7   0.0004089   0.0013131   0.0001946  -0.0000953  -0.0001244  -0.0000601
    8   0.0011122  -0.0003856  -0.0002646  -0.0001207  -0.0002165   0.0000432
    9  -0.0007065   0.0003832   0.0000821  -0.0000936   0.0000275  -0.0000548
   10  -0.0004739  -0.0000082   0.0000884  -0.0000374   0.0001185   0.0000022
   11   0.0000921   0.0001657  -0.0001530  -0.0000112  -0.0002453   0.0001171
   12   0.0010761  -0.0002566  -0.0001503   0.0000401  -0.0000889  -0.0000637
   13  -0.0001543  -0.0000044   0.0000851   0.0000099   0.0000551  -0.0000167
   14  -0.0000006   0.0000153  -0.0000179   0.0000039   0.0000039  -0.0000044
   15   0.0000828   0.0000548   0.0000532  -0.0000004   0.0000228  -0.0000070
   16   0.0003932  -0.0000072  -0.0000399  -0.0000846   0.0000017  -0.0001136
   17   0.0000101   0.0000732   0.0000006  -0.0000036  -0.0000061  -0.0000046
   18  -0.0001373   0.0000025   0.0000440  -0.0000164   0.0000020  -0.0000305
   19  -0.0006043  -0.0000126   0.0003208   0.0000898  -0.0000042   0.0001260
   20  -0.0000005   0.0000044   0.0000017   0.0000003  -0.0000113  -0.0000005
   21  -0.0000990  -0.0000003   0.0000103   0.0000057  -0.0000014   0.0000184
   22  -0.0004523   0.0000259   0.0000958  -0.0000452  -0.0001131  -0.0000134
   23  -0.0000989   0.0001448   0.0001720   0.0000110  -0.0002368  -0.0001321
   24   0.0010495   0.0002663  -0.0001348   0.0000472   0.0000917  -0.0000599
   25  -0.0001458   0.0000007   0.0000854   0.0000094  -0.0000558  -0.0000206
   26  -0.0000012   0.0000183   0.0000178  -0.0000037   0.0000040   0.0000051
   27   0.0000827  -0.0000618   0.0000523  -0.0000018  -0.0000236  -0.0000078
   28  -0.0005207   0.0001213   0.0022511   0.0002222  -0.0006842  -0.0004546
   29   0.0033156  -0.0014397   0.0007487  -0.0003795   0.0006229  -0.0001820
   30  -0.0007557   0.0005803  -0.0002826  -0.0001030  -0.0002431   0.0000124
   31   0.0003300  -0.0014080   0.0000983  -0.0001017   0.0001543  -0.0000386
   32  -0.0011630  -0.0004656   0.0002362   0.0001196  -0.0002052  -0.0000628
   33  -0.0007556  -0.0004520   0.0000650  -0.0001008  -0.0000104  -0.0000512
   34  -0.1526817   0.0034475  -0.1033520   0.0096053  -0.0005719   0.0172968
   35   0.0014795  -0.0622219   0.0068312   0.0003435   0.0035582   0.0006334
   36  -0.0368124   0.0066164  -0.2755610  -0.0125541   0.0007318  -0.0190972
   37   0.0653606  -0.0014550   0.0399780  -0.0002799   0.0001266  -0.0029633
   38   0.0002824   0.0094796   0.0018743   0.0000850   0.0063784   0.0002805
   39  -0.0178490   0.0021816  -0.0609022  -0.0021882   0.0002463  -0.0022477
   40  -0.0020512   0.0000212   0.0006649   0.0001541  -0.0000053   0.0002066
   41  -0.0001664   0.0042376   0.0001547   0.0000343   0.0001881   0.0000476
   42   0.0070667   0.0001227  -0.0002974  -0.0011889   0.0000568  -0.0015118
   43  -0.0467424   0.0011211  -0.0316608  -0.0004705   0.0000024  -0.0008348
   44   0.0010640  -0.0057926   0.0006009   0.0000233  -0.0009260  -0.0000280
   45  -0.0307075   0.0006128  -0.0222392  -0.0009472  -0.0000321   0.0000002
   46  -0.0005373   0.0000278  -0.0010152   0.0000407  -0.0000076   0.0000742
   47   0.0000316  -0.0010269  -0.0000231  -0.0000052  -0.0007048  -0.0000220
   48  -0.0009116  -0.0000247   0.0000014   0.0000859  -0.0000211  -0.0000156
   49  -0.0381876  -0.0004838   0.0238443  -0.0054207   0.0000853  -0.0011354
   50  -0.0018679   0.0083334  -0.0011769   0.0001138   0.0068751   0.0001788
   51   0.0701600  -0.0014518   0.0434277  -0.0018261   0.0002000   0.0014392
   52  -0.0000051  -0.0000622   0.0036220  -0.0007186   0.0000122  -0.0002864
   53  -0.0000647   0.0069001   0.0002931  -0.0000306   0.0000679   0.0000003
   54   0.0029530   0.0003107  -0.0038822   0.0012945  -0.0000070   0.0001712
   55  -0.3341937   0.0008654   0.0126185  -0.0125212   0.0002639  -0.0039907
   56   0.0029874  -0.0627756   0.0021030  -0.0007758   0.0038947  -0.0000693
   57  -0.0523149   0.0024412  -0.1293672   0.0268044  -0.0002061   0.0064722
   58  -0.0082937   0.0009534  -0.0297555   0.0009025  -0.0000467   0.0003496
   59   0.0000383   0.0030072   0.0002529  -0.0000044  -0.0040910  -0.0001574
   60   0.0011894   0.0000569   0.0009649  -0.0003052  -0.0001512   0.0007022
   61   0.6946432  -0.0009808  -0.0433685  -0.1530745  -0.0037205   0.1320378
   62  -0.0009808   0.1355261  -0.0165587  -0.0036598  -0.0369156   0.0056679
   63  -0.0433685  -0.0165587   0.6885090   0.1329731   0.0056519  -0.2417077
   64  -0.1530745  -0.0036598   0.1329731   0.1606772   0.0038785  -0.1412970
   65  -0.0037205  -0.0369156   0.0056519   0.0038785   0.0252396  -0.0064043
   66   0.1320378   0.0056679  -0.2417077  -0.1412970  -0.0064043   0.2551442
 **********************************************************************
 **                                                                  **
 **                       VIBRATIONAL ANALYSIS                       **
 **                       --------------------                       **
 **                                                                  **
 **        VIBRATIONAL FREQUENCIES (CM**-1) AND NORMAL MODES         **
 **     FORCE CONSTANTS (mDYN/ANGSTROM) AND REDUCED MASSES (AMU)     **
 **                  INFRARED INTENSITIES (KM/MOL)                   **
 **                                                                  **
 **********************************************************************


 Mode:                 1                      2                      3
 Frequency:        24.99                  39.12                  62.30
 Force Cnst:      0.0046                 0.0132                 0.0159
 Red. Mass:      12.6206                14.6633                 6.9339
 IR Active:          YES                    YES                    YES
 IR Intens:        0.141                  0.175                  0.580
 Raman Active:       YES                    YES                    YES
               X      Y      Z        X      Y      Z        X      Y      Z
 C         -0.001 -0.042 -0.005   -0.023  0.003 -0.144   -0.000 -0.119 -0.002
 C          0.012 -0.036 -0.106   -0.025  0.002 -0.119    0.050 -0.086 -0.002
 Cl         0.032 -0.042 -0.232   -0.019  0.004 -0.226    0.126 -0.127 -0.002
 C          0.012 -0.029 -0.106   -0.034 -0.000  0.010    0.053 -0.020 -0.001
 H          0.022 -0.025 -0.184   -0.038 -0.001  0.058    0.096  0.004 -0.001
 C         -0.001 -0.028  0.002   -0.041 -0.002  0.102   -0.000  0.010  0.000
 Cl        -0.002 -0.021  0.007   -0.061 -0.006  0.368   -0.000  0.101  0.001
 C         -0.015 -0.033  0.106   -0.034  0.000  0.003   -0.054 -0.020  0.001
 H         -0.025 -0.031  0.186   -0.036 -0.001  0.047   -0.096  0.004  0.001
 C         -0.014 -0.040  0.100   -0.024  0.002 -0.125   -0.050 -0.086 -0.001
 Cl        -0.035 -0.050  0.223   -0.017  0.005 -0.238   -0.125 -0.127 -0.003
 C         -0.001 -0.054 -0.004   -0.029  0.001 -0.052   -0.000 -0.101 -0.002
 C          0.002  0.116  0.003    0.087 -0.004  0.037   -0.001  0.050  0.001
 Cl         0.010  0.391  0.008    0.260 -0.007 -0.037   -0.003 -0.015 -0.000
 C          0.002  0.081  0.005    0.076 -0.005  0.185    0.001  0.293  0.007
 H          0.004  0.215  0.010    0.169 -0.010  0.249    0.000  0.431  0.010
 C         -0.001 -0.126 -0.000   -0.056  0.000  0.245    0.003  0.369  0.009
 H         -0.002 -0.156  0.001   -0.066  0.000  0.357    0.004  0.576  0.013
 C         -0.004 -0.291 -0.007   -0.174  0.007  0.160    0.003  0.175  0.004
 H         -0.007 -0.449 -0.011   -0.280  0.012  0.208    0.004  0.221  0.005
 C         -0.004 -0.256 -0.009   -0.159  0.007  0.012    0.001 -0.060 -0.002
 H         -0.006 -0.389 -0.014   -0.252  0.013 -0.056    0.002 -0.177 -0.005
 TransDip  -0.000 -0.012 -0.000   -0.008  0.000  0.011    0.000  0.024  0.001

 Mode:                 4                      5                      6
 Frequency:       101.18                 147.55                 155.25
 Force Cnst:      0.1307                 0.0671                 0.1724
 Red. Mass:      21.6703                 5.2273                12.1394
 IR Active:          YES                    YES                    YES
 IR Intens:        0.120                  0.108                  0.169
 Raman Active:       YES                    YES                    YES
               X      Y      Z        X      Y      Z        X      Y      Z
 C         -0.017  0.002 -0.235   -0.001 -0.040  0.001   -0.003 -0.001  0.119
 C         -0.041 -0.004 -0.075    0.006 -0.039  0.012   -0.039 -0.009  0.232
 Cl        -0.102  0.008  0.361    0.064 -0.073  0.001   -0.095  0.038 -0.110
 C         -0.046 -0.005 -0.030    0.007 -0.018  0.017   -0.053 -0.015  0.389
 H         -0.049 -0.004  0.085    0.016 -0.013  0.024   -0.041 -0.010  0.352
 C         -0.050  0.000 -0.053   -0.000 -0.014  0.002   -0.061 -0.005  0.349
 Cl        -0.058 -0.001  0.046   -0.000 -0.010 -0.003   -0.021  0.003 -0.229
 C         -0.046  0.004 -0.033   -0.008 -0.018 -0.012   -0.053  0.004  0.392
 H         -0.050 -0.000  0.080   -0.017 -0.013 -0.021   -0.041 -0.001  0.357
 C         -0.041  0.003 -0.077   -0.007 -0.039 -0.010   -0.039  0.003  0.234
 Cl        -0.103 -0.023  0.355   -0.060 -0.071 -0.006   -0.093 -0.032 -0.113
 C         -0.007  0.003 -0.259   -0.001  0.011  0.000    0.030 -0.000 -0.031
 C          0.100 -0.000 -0.190   -0.002 -0.110 -0.004    0.046  0.000 -0.031
 Cl         0.367  0.006 -0.314    0.000  0.165  0.004    0.178 -0.001 -0.088
 C          0.093 -0.001 -0.050   -0.003 -0.262 -0.008    0.050  0.003 -0.020
 H          0.171 -0.004  0.004   -0.004 -0.442 -0.014    0.041  0.006 -0.026
 C         -0.011  0.004 -0.006   -0.001 -0.079 -0.003    0.067  0.003 -0.032
 H         -0.019  0.005  0.085   -0.002 -0.163 -0.006    0.068  0.006 -0.040
 C         -0.113  0.010 -0.080    0.001  0.277  0.008    0.066 -0.002 -0.035
 H         -0.209  0.016 -0.037    0.002  0.511  0.015    0.059 -0.003 -0.032
 C         -0.095  0.009 -0.213    0.001  0.272  0.008    0.066 -0.003 -0.040
 H         -0.171  0.013 -0.268    0.001  0.474  0.014    0.076 -0.005 -0.033
 TransDip  -0.009  0.000  0.006   -0.000  0.011  0.000   -0.001 -0.000  0.013

 Mode:                 7                      8                      9
 Frequency:       177.46                 191.07                 202.50
 Force Cnst:      0.2308                 0.4940                 0.1148
 Red. Mass:      12.4410                22.9650                 4.7509
 IR Active:          YES                    YES                    YES
 IR Intens:        0.418                  0.068                  0.000
 Raman Active:       YES                    YES                    YES
               X      Y      Z        X      Y      Z        X      Y      Z
 C         -0.091  0.003 -0.068   -0.002 -0.165 -0.005    0.000  0.002  0.000
 C         -0.025  0.015  0.048   -0.021 -0.189 -0.003   -0.012 -0.001  0.159
 Cl         0.275 -0.153  0.016   -0.343 -0.058 -0.027    0.004  0.003 -0.091
 C         -0.030  0.027  0.161    0.019 -0.232  0.003   -0.025 -0.005  0.345
 H         -0.052  0.016  0.184    0.007 -0.241  0.002   -0.042 -0.009  0.588
 C         -0.007 -0.001  0.147    0.000 -0.185  0.002   -0.000  0.001  0.001
 Cl         0.004 -0.006 -0.082   -0.001  0.550  0.006   -0.000  0.000 -0.000
 C         -0.029 -0.027  0.157   -0.020 -0.233 -0.002    0.025  0.007 -0.344
 H         -0.050 -0.017  0.179   -0.009 -0.242 -0.001    0.042  0.010 -0.586
 C         -0.024 -0.012  0.046    0.020 -0.190 -0.001    0.011  0.004 -0.158
 Cl         0.266  0.154  0.022    0.356 -0.049  0.026   -0.005 -0.000  0.091
 C         -0.134  0.005 -0.105   -0.003 -0.108 -0.005    0.000  0.000  0.000
 C         -0.111  0.006 -0.074   -0.003 -0.092 -0.004    0.000  0.002  0.000
 Cl        -0.055  0.001 -0.116   -0.001  0.048 -0.001    0.001 -0.004  0.000
 C         -0.124  0.005  0.035   -0.003 -0.087 -0.002    0.001  0.013  0.000
 H         -0.043  0.007  0.091   -0.002 -0.107 -0.001    0.000  0.025  0.000
 C         -0.225 -0.001  0.086   -0.005  0.004  0.002    0.001  0.002 -0.000
 H         -0.231 -0.002  0.155   -0.005  0.039  0.004    0.001  0.006 -0.000
 C         -0.283 -0.007  0.044   -0.005  0.080  0.004    0.001 -0.013 -0.001
 H         -0.340 -0.013  0.070   -0.006  0.188  0.008    0.001 -0.026 -0.001
 C         -0.259 -0.002 -0.058   -0.005 -0.005 -0.001    0.001 -0.007 -0.000
 H         -0.346 -0.004 -0.121   -0.007  0.018 -0.002    0.001 -0.014 -0.000
 TransDip  -0.017 -0.000  0.012   -0.000 -0.008  0.000   -0.000 -0.000  0.000

 Mode:                10                     11                     12
 Frequency:       240.68                 277.13                 310.06
 Force Cnst:      0.4233                 0.2561                 0.5325
 Red. Mass:      12.4016                 5.6597                 9.4007
 IR Active:          YES                    YES                    YES
 IR Intens:        0.120                  0.316                  0.788
 Raman Active:       YES                    YES                    YES
               X      Y      Z        X      Y      Z        X      Y      Z
 C          0.070  0.002 -0.148   -0.000  0.011  0.003   -0.093 -0.006  0.366
 C          0.125  0.050 -0.033   -0.044 -0.029 -0.004   -0.014  0.037  0.177
 Cl        -0.086  0.204  0.008    0.023 -0.092  0.001    0.014  0.055 -0.024
 C          0.145  0.016  0.095   -0.032 -0.031 -0.005    0.023  0.028 -0.119
 H          0.090 -0.016  0.148   -0.049 -0.041 -0.008   -0.012  0.004 -0.264
 C          0.211 -0.002  0.104    0.000 -0.043 -0.002    0.082  0.003 -0.161
 Cl         0.298  0.001 -0.014   -0.000  0.054  0.001    0.120 -0.001  0.056
 C          0.145 -0.019  0.092    0.033 -0.031  0.002    0.023 -0.024 -0.121
 H          0.090  0.011  0.143    0.050 -0.041  0.002   -0.012  0.004 -0.266
 C          0.126 -0.050 -0.035    0.045 -0.029  0.006   -0.015 -0.042  0.176
 Cl        -0.086 -0.207  0.003   -0.024 -0.092 -0.005    0.015 -0.053 -0.026
 C         -0.013  0.003 -0.116   -0.000  0.267  0.009   -0.131 -0.006  0.175
 C         -0.008  0.003 -0.087   -0.000  0.304  0.009   -0.267 -0.006  0.053
 Cl        -0.163  0.003 -0.046    0.002 -0.055 -0.004    0.144  0.004 -0.180
 C         -0.023 -0.001  0.047   -0.001  0.196  0.005   -0.282 -0.001 -0.015
 H          0.098 -0.005  0.130   -0.001  0.197  0.005   -0.360  0.001 -0.067
 C         -0.175 -0.004  0.132   -0.002 -0.205 -0.007   -0.146  0.008 -0.095
 H         -0.184 -0.007  0.230   -0.004 -0.554 -0.018   -0.134  0.020 -0.236
 C         -0.243 -0.001  0.086   -0.001 -0.115 -0.004   -0.000  0.000  0.003
 H         -0.309 -0.001  0.115   -0.001 -0.363 -0.013    0.115  0.003 -0.049
 C         -0.211  0.002 -0.046    0.001  0.281  0.009   -0.005 -0.009  0.129
 H         -0.341  0.007 -0.140    0.001  0.375  0.012    0.062 -0.014  0.177
 TransDip  -0.006 -0.000  0.009   -0.000 -0.018 -0.001   -0.027  0.000 -0.008

 Mode:                13                     14                     15
 Frequency:       372.19                 401.48                 435.50
 Force Cnst:      2.6734                 0.9323                 0.8245
 Red. Mass:      32.7561                 9.8168                 7.3785
 IR Active:          YES                    YES                    YES
 IR Intens:        0.026                  4.798                  3.017
 Raman Active:       YES                    YES                    YES
               X      Y      Z        X      Y      Z        X      Y      Z
 C          0.004 -0.001 -0.002   -0.126  0.002 -0.208   -0.000  0.045  0.001
 C         -0.062 -0.161 -0.008   -0.054  0.055 -0.175   -0.073  0.012 -0.005
 Cl        -0.273 -0.494 -0.025    0.027  0.040  0.017   -0.105 -0.161 -0.010
 C          0.026 -0.039 -0.001   -0.054  0.042  0.053   -0.061  0.290  0.001
 H          0.047 -0.034 -0.001   -0.126  0.003  0.133    0.074  0.367  0.014
 C          0.151 -0.000  0.008    0.019 -0.002  0.145   -0.001  0.295  0.004
 Cl         0.516  0.001  0.037    0.112  0.000 -0.017    0.001 -0.028 -0.000
 C          0.026  0.037  0.002   -0.056 -0.044  0.052    0.059  0.290  0.008
 H          0.047  0.033  0.003   -0.129 -0.007  0.134   -0.076  0.367 -0.003
 C         -0.063  0.159 -0.003   -0.056 -0.051 -0.178    0.072  0.012  0.007
 Cl        -0.275  0.495 -0.010    0.027 -0.038  0.015    0.106 -0.161  0.004
 C         -0.004 -0.000 -0.004   -0.171 -0.003  0.050   -0.000  0.140  0.003
 C          0.003 -0.000  0.000   -0.132 -0.004  0.132    0.001  0.093  0.002
 Cl         0.000  0.000  0.002    0.185 -0.009  0.267    0.001 -0.008  0.002
 C          0.003  0.000 -0.000   -0.157  0.007 -0.149    0.000 -0.136 -0.005
 H          0.004  0.001  0.000   -0.354  0.016 -0.281   -0.001 -0.371 -0.012
 C          0.002 -0.000  0.001   -0.063  0.006 -0.259    0.001  0.082  0.002
 H          0.002 -0.000  0.003   -0.062  0.004 -0.286    0.001  0.132  0.004
 C         -0.001  0.000 -0.002   -0.047  0.007 -0.239   -0.001  0.039 -0.001
 H         -0.004  0.000 -0.001    0.054  0.007 -0.285   -0.002  0.031 -0.001
 C         -0.001  0.000 -0.005   -0.081  0.003 -0.008   -0.002 -0.133 -0.006
 H         -0.002  0.001 -0.005    0.067  0.002  0.098   -0.002 -0.373 -0.013
 TransDip  -0.005 -0.000  0.001   -0.061  0.001 -0.034   -0.000  0.056  0.000

 Mode:                16                     17                     18
 Frequency:       444.42                 465.29                 493.44
 Force Cnst:      0.4628                 1.1309                 0.6487
 Red. Mass:       3.9767                 8.8661                 4.5220
 IR Active:          YES                    YES                    YES
 IR Intens:        4.116                  4.143                  4.480
 Raman Active:       YES                    YES                    YES
               X      Y      Z        X      Y      Z        X      Y      Z
 C         -0.000  0.103  0.003   -0.059 -0.000  0.161   -0.002 -0.136 -0.000
 C         -0.080  0.050 -0.005   -0.054  0.015  0.307    0.117 -0.074 -0.005
 Cl         0.054  0.004  0.004    0.010  0.011 -0.020   -0.013  0.044 -0.000
 C         -0.080 -0.110 -0.005   -0.027  0.016 -0.043    0.118  0.001  0.016
 H         -0.204 -0.181 -0.009   -0.048  0.002 -0.108    0.208  0.053  0.045
 C          0.000 -0.165 -0.004    0.021  0.004 -0.296    0.000  0.066 -0.005
 Cl         0.000  0.044  0.001    0.028  0.000  0.038    0.001 -0.030  0.000
 C          0.080 -0.110  0.001   -0.024 -0.015 -0.044   -0.120  0.000 -0.017
 H          0.204 -0.180  0.001   -0.042 -0.001 -0.109   -0.212  0.053 -0.045
 C          0.079  0.050  0.010   -0.051 -0.022  0.309   -0.120 -0.076  0.014
 Cl        -0.054  0.004 -0.004    0.010 -0.012 -0.021    0.014  0.044  0.001
 C         -0.000  0.201  0.003   -0.022  0.002 -0.230   -0.001 -0.089 -0.006
 C          0.002  0.174  0.005    0.155 -0.013 -0.096    0.004  0.331  0.009
 Cl         0.001 -0.013  0.003    0.033 -0.004  0.182    0.000 -0.028  0.001
 C          0.000 -0.186 -0.007    0.174  0.007 -0.087    0.002  0.005 -0.001
 H         -0.002 -0.545 -0.018    0.207  0.025 -0.066    0.002 -0.254 -0.008
 C          0.001  0.097  0.002    0.015  0.002 -0.025   -0.000 -0.163 -0.005
 H          0.000  0.125  0.005   -0.004  0.005  0.185   -0.003 -0.506 -0.012
 C         -0.002  0.069 -0.001   -0.183 -0.002 -0.170   -0.001  0.223  0.005
 H         -0.003  0.061 -0.000   -0.323 -0.005 -0.110   -0.003  0.398  0.011
 C         -0.003 -0.181 -0.009   -0.148  0.016 -0.263   -0.002 -0.127 -0.008
 H         -0.004 -0.530 -0.019   -0.205  0.034 -0.308   -0.003 -0.339 -0.014
 TransDip  -0.000 -0.065 -0.003   -0.037  0.004 -0.054   -0.001 -0.068 -0.002

 Mode:                19                     20                     21
 Frequency:       519.85                 534.92                 592.18
 Force Cnst:      1.3225                 0.8702                 0.7646
 Red. Mass:       8.3058                 5.1614                 3.7009
 IR Active:          YES                    YES                    YES
 IR Intens:       13.895                  0.128                  6.859
 Raman Active:       YES                    YES                    YES
               X      Y      Z        X      Y      Z        X      Y      Z
 C         -0.261  0.002 -0.020    0.001 -0.005  0.001   -0.010 -0.005  0.171
 C         -0.228  0.099 -0.029   -0.021 -0.010  0.411    0.006 -0.002 -0.016
 Cl         0.053  0.051  0.006    0.001  0.002 -0.029   -0.001  0.000  0.009
 C         -0.230  0.096 -0.018    0.016  0.000 -0.130    0.016  0.001 -0.152
 H         -0.377  0.013 -0.036    0.051  0.010 -0.556    0.052  0.011 -0.603
 C         -0.057 -0.001  0.016    0.000  0.003 -0.001   -0.027 -0.005  0.389
 Cl         0.177  0.001  0.011   -0.001 -0.001  0.000   -0.000 -0.000 -0.017
 C         -0.226 -0.096 -0.019   -0.014 -0.003  0.131    0.010  0.003 -0.152
 H         -0.370 -0.015 -0.030   -0.048 -0.008  0.555    0.040  0.010 -0.602
 C         -0.223 -0.096 -0.037    0.023  0.003 -0.409    0.000 -0.001 -0.016
 Cl         0.053 -0.052  0.004   -0.002  0.002  0.029   -0.001  0.001  0.009
 C         -0.101  0.002 -0.033    0.001  0.003 -0.000    0.002  0.004 -0.038
 C          0.048 -0.001  0.036    0.000  0.017  0.000    0.035  0.001 -0.033
 Cl        -0.064  0.002 -0.070    0.000 -0.002  0.000    0.001 -0.000  0.017
 C          0.109 -0.005  0.158    0.000  0.002 -0.001    0.045 -0.002 -0.017
 H          0.089 -0.003  0.141    0.000 -0.010 -0.001    0.067 -0.005 -0.003
 C          0.260 -0.005  0.124   -0.001 -0.009 -0.001   -0.000  0.002  0.008
 H          0.266 -0.004  0.084   -0.001 -0.031 -0.001   -0.005  0.002  0.067
 C          0.159 -0.002  0.039   -0.001  0.012  0.000   -0.046 -0.001 -0.031
 H         -0.005 -0.003  0.115   -0.000  0.010 -0.000   -0.087 -0.006 -0.014
 C          0.127  0.003 -0.094   -0.001 -0.010 -0.000   -0.029  0.003 -0.061
 H          0.203  0.001 -0.036   -0.001 -0.044 -0.002   -0.052  0.001 -0.079
 TransDip  -0.115 -0.001  0.032    0.001 -0.011 -0.000   -0.004  0.000 -0.084

 Mode:                22                     23                     24
 Frequency:       594.02                 671.44                 733.65
 Force Cnst:      0.8631                 1.7492                 2.3386
 Red. Mass:       4.1516                 6.5852                 7.3743
 IR Active:          YES                    YES                    YES
 IR Intens:        5.155                  3.231                 26.871
 Raman Active:       YES                    YES                    YES
               X      Y      Z        X      Y      Z        X      Y      Z
 C         -0.000 -0.122 -0.005    0.008  0.000 -0.004   -0.090 -0.001  0.057
 C          0.130 -0.098  0.007   -0.076 -0.003  0.004    0.089  0.049 -0.032
 Cl        -0.006  0.030 -0.000    0.016  0.014  0.001   -0.022 -0.022 -0.001
 C          0.147 -0.030  0.013   -0.099  0.011 -0.007    0.128  0.023  0.028
 H          0.256  0.030  0.030   -0.123 -0.001 -0.016    0.114  0.014  0.085
 C          0.000  0.054 -0.007   -0.073 -0.000 -0.005    0.152  0.001 -0.008
 Cl         0.000 -0.023 -0.000    0.049  0.000  0.004   -0.067 -0.000 -0.005
 C         -0.149 -0.031 -0.008   -0.097 -0.011 -0.007    0.127 -0.024  0.027
 H         -0.261  0.030 -0.006   -0.120  0.001 -0.017    0.112 -0.017  0.084
 C         -0.131 -0.100 -0.010   -0.075  0.004  0.005    0.088 -0.048 -0.034
 Cl         0.007  0.030  0.001    0.016 -0.014  0.000   -0.022  0.022 -0.000
 C          0.000  0.209  0.006    0.122 -0.007  0.181   -0.238 -0.000  0.118
 C          0.001  0.035  0.001    0.222 -0.002  0.062    0.021 -0.011  0.288
 Cl        -0.000  0.007 -0.000   -0.020  0.002 -0.066   -0.040  0.003 -0.090
 C         -0.000 -0.154 -0.004    0.277  0.006 -0.276    0.128 -0.004  0.106
 H         -0.001 -0.411 -0.012    0.328  0.004 -0.243   -0.161  0.018 -0.093
 C          0.002  0.211  0.007   -0.109  0.004 -0.102    0.332 -0.004  0.007
 H          0.003  0.343  0.011   -0.137 -0.007  0.224    0.307 -0.004  0.284
 C         -0.001 -0.177 -0.006   -0.121  0.003 -0.045   -0.129  0.011 -0.311
 H         -0.003 -0.543 -0.017    0.205  0.002 -0.189   -0.310  0.019 -0.229
 C          0.000  0.125  0.004   -0.156 -0.010  0.360   -0.178 -0.001  0.006
 H          0.000 -0.035 -0.001   -0.122 -0.011  0.388    0.105 -0.010  0.209
 TransDip  -0.000 -0.073 -0.000    0.005 -0.002  0.057    0.105 -0.002  0.128

 Mode:                25                     26                     27
 Frequency:       750.55                 755.57                 768.57
 Force Cnst:      2.1656                 0.6659                 0.6435
 Red. Mass:       6.5247                 1.9797                 1.8488
 IR Active:          YES                    YES                    YES
 IR Intens:        1.956                 24.687                 39.684
 Raman Active:       YES                    YES                    YES
               X      Y      Z        X      Y      Z        X      Y      Z
 C         -0.021 -0.008  0.517   -0.001 -0.002  0.015    0.001  0.018 -0.005
 C          0.013 -0.005 -0.292   -0.017  0.004 -0.006    0.039 -0.000  0.004
 Cl         0.002  0.003  0.009    0.001  0.001 -0.000   -0.004 -0.006 -0.000
 C         -0.020 -0.008  0.104   -0.025  0.009  0.001    0.053 -0.022  0.002
 H         -0.040 -0.010  0.468   -0.039  0.002  0.001    0.076 -0.009  0.005
 C         -0.015  0.003 -0.101   -0.000 -0.005 -0.003   -0.001  0.009  0.001
 Cl         0.009 -0.000 -0.003    0.000  0.002 -0.000    0.000 -0.004 -0.000
 C         -0.029  0.001  0.104    0.024  0.009  0.005   -0.054 -0.021 -0.005
 H         -0.053 -0.006  0.461    0.037  0.002  0.024   -0.077 -0.009 -0.013
 C          0.007  0.013 -0.292    0.018  0.004 -0.010   -0.040  0.001  0.001
 Cl         0.003 -0.003  0.009   -0.001  0.001  0.001    0.004 -0.006 -0.000
 C          0.034  0.019 -0.026    0.001 -0.141 -0.005    0.001  0.199  0.006
 C          0.033 -0.017 -0.089    0.002  0.190  0.004   -0.000 -0.062 -0.002
 Cl         0.007  0.000  0.021    0.000 -0.007  0.000    0.000 -0.001  0.000
 C          0.048  0.011 -0.041    0.001 -0.104 -0.004   -0.001 -0.010 -0.001
 H          0.129  0.014  0.013    0.003  0.055  0.001    0.002  0.593  0.017
 C         -0.048 -0.007  0.018   -0.001  0.021  0.001   -0.001 -0.123 -0.004
 H         -0.055 -0.039  0.085    0.002  0.559  0.018    0.003  0.497  0.013
 C         -0.047  0.013 -0.001   -0.002 -0.134 -0.004    0.001  0.008  0.002
 H         -0.091 -0.020  0.015   -0.001  0.452  0.015    0.004  0.558  0.019
 C         -0.000 -0.002 -0.084   -0.000  0.016 -0.002    0.000 -0.083 -0.002
 H         -0.068 -0.050 -0.137   -0.001  0.622  0.014   -0.000  0.034  0.002
 TransDip  -0.038 -0.004  0.023   -0.001  0.159  0.007    0.001  0.202  0.005

 Mode:                28                     29                     30
 Frequency:       801.51                 832.03                 867.92
 Force Cnst:      3.7199                 3.7237                 0.6451
 Red. Mass:       9.8280                 9.1294                 1.4535
 IR Active:          YES                    YES                    YES
 IR Intens:       65.840                 60.870                 27.604
 Raman Active:       YES                    YES                    YES
               X      Y      Z        X      Y      Z        X      Y      Z
 C          0.001  0.342  0.006   -0.185  0.002 -0.006   -0.001 -0.000  0.005
 C          0.221  0.388  0.021    0.024  0.246  0.001   -0.003  0.000  0.041
 Cl        -0.054 -0.118 -0.005   -0.039 -0.051 -0.003    0.000 -0.000 -0.003
 C          0.245 -0.128  0.015    0.048  0.327  0.011    0.009  0.003 -0.125
 H          0.094 -0.215  0.003   -0.252  0.160 -0.024   -0.051 -0.011  0.707
 C         -0.003 -0.039 -0.001    0.463  0.000  0.032   -0.005 -0.001  0.084
 Cl         0.001 -0.017 -0.000   -0.113 -0.000 -0.008    0.000  0.000 -0.006
 C         -0.246 -0.125 -0.020    0.045 -0.329  0.000    0.009  0.001 -0.119
 H         -0.089 -0.213 -0.008   -0.254 -0.163 -0.033   -0.049 -0.011  0.674
 C         -0.224  0.392 -0.009    0.022 -0.241 -0.006   -0.002 -0.002  0.039
 Cl         0.055 -0.118  0.002   -0.039  0.049 -0.001    0.000  0.000 -0.003
 C         -0.001 -0.126 -0.004    0.010  0.003 -0.028   -0.000 -0.000  0.001
 C         -0.000  0.045  0.003    0.051  0.002 -0.097    0.001  0.000 -0.002
 Cl        -0.000 -0.001 -0.000    0.008 -0.001  0.021    0.000  0.000  0.000
 C         -0.001  0.014  0.002    0.063  0.004 -0.118    0.002  0.000 -0.001
 H         -0.004 -0.286 -0.008    0.221 -0.002 -0.012    0.004 -0.001  0.000
 C          0.001  0.051  0.001   -0.129  0.001 -0.009   -0.001  0.000  0.001
 H          0.000 -0.200 -0.007   -0.123  0.003 -0.056   -0.001 -0.001  0.003
 C         -0.000 -0.013 -0.001    0.076 -0.005  0.156   -0.001 -0.000 -0.000
 H         -0.001 -0.107 -0.004    0.218 -0.002  0.096   -0.002  0.000  0.000
 C         -0.000  0.013  0.000    0.062 -0.003  0.043    0.000 -0.000 -0.002
 H          0.001  0.165  0.005   -0.015  0.004 -0.006   -0.000  0.001 -0.002
 TransDip  -0.003  0.260  0.005    0.250  0.003 -0.002   -0.014 -0.003  0.168

 Mode:                31                     32                     33
 Frequency:       878.09                 880.15                 961.72
 Force Cnst:      0.6535                 0.6225                 0.7473
 Red. Mass:       1.4386                 1.3639                 1.3713
 IR Active:          YES                    YES                    YES
 IR Intens:        0.965                  0.018                  0.200
 Raman Active:       YES                    YES                    YES
               X      Y      Z        X      Y      Z        X      Y      Z
 C         -0.000  0.003  0.000   -0.000  0.000  0.000   -0.000  0.004  0.000
 C         -0.001  0.019  0.002    0.002  0.002 -0.039    0.000 -0.009  0.000
 Cl        -0.001 -0.003 -0.000   -0.000 -0.000  0.003    0.000  0.001 -0.000
 C         -0.005  0.002 -0.007   -0.008 -0.002  0.117    0.004 -0.002 -0.000
 H         -0.027 -0.009  0.036    0.047  0.011 -0.676    0.016  0.004  0.004
 C          0.000 -0.005 -0.000    0.000 -0.000  0.002   -0.000  0.003  0.000
 Cl        -0.000  0.000  0.000   -0.000  0.000 -0.000    0.000 -0.000 -0.000
 C          0.005  0.002  0.007    0.009  0.002 -0.123   -0.004 -0.002  0.000
 H          0.027 -0.008 -0.037   -0.050 -0.011  0.709   -0.016  0.004 -0.004
 C          0.001  0.019 -0.001   -0.003  0.000  0.041   -0.000 -0.009 -0.001
 Cl         0.001 -0.003  0.000    0.000 -0.000 -0.003   -0.000  0.001  0.000
 C          0.000 -0.074 -0.002   -0.000 -0.003 -0.000   -0.000  0.031  0.001
 C          0.000  0.060  0.001    0.000  0.002 -0.000   -0.000  0.019  0.001
 Cl         0.000 -0.003 -0.000    0.000 -0.000  0.000   -0.000 -0.002 -0.000
 C         -0.001 -0.118 -0.003    0.000 -0.006 -0.000   -0.000 -0.095 -0.003
 H          0.003  0.631  0.018    0.000  0.035  0.001    0.001  0.525  0.014
 C         -0.001 -0.034 -0.001   -0.000 -0.002 -0.000    0.001  0.077  0.002
 H          0.001  0.280  0.009   -0.000  0.012  0.001   -0.002 -0.436 -0.012
 C          0.000  0.053  0.002    0.000  0.004  0.000    0.001  0.065  0.002
 H         -0.001 -0.410 -0.013   -0.000 -0.024 -0.001   -0.000 -0.358 -0.011
 C          0.001  0.106  0.003    0.000  0.004  0.000   -0.001 -0.111 -0.004
 H         -0.000 -0.558 -0.016    0.000 -0.030 -0.001   -0.001  0.610  0.016
 TransDip   0.000  0.031 -0.000   -0.000  0.001  0.004    0.000  0.014  0.001

 Mode:                34                     35                     36
 Frequency:       997.93                1017.89                1053.23
 Force Cnst:      0.7735                 4.6094                 2.5375
 Red. Mass:       1.3183                 7.5508                 3.8825
 IR Active:          YES                    YES                    YES
 IR Intens:        0.066                 11.694                 23.191
 Raman Active:       YES                    YES                    YES
               X      Y      Z        X      Y      Z        X      Y      Z
 C         -0.000  0.001  0.000    0.301  0.000  0.020   -0.013 -0.000  0.020
 C         -0.000 -0.002  0.000   -0.036 -0.100 -0.003   -0.001 -0.004 -0.003
 Cl         0.000  0.000 -0.000    0.001  0.005  0.000    0.000  0.000  0.000
 C          0.001 -0.001 -0.000   -0.143  0.257 -0.007    0.007 -0.009 -0.000
 H          0.004  0.001  0.001   -0.115  0.285 -0.002    0.006 -0.010  0.004
 C         -0.000  0.001  0.000    0.082  0.000  0.006    0.006  0.000  0.001
 Cl         0.000 -0.000 -0.000   -0.002  0.000 -0.000   -0.001 -0.000 -0.000
 C         -0.000 -0.000  0.000   -0.141 -0.257 -0.015    0.007  0.009 -0.000
 H         -0.004  0.001 -0.001   -0.114 -0.285 -0.011    0.005  0.010  0.005
 C          0.000 -0.002 -0.000   -0.036  0.099 -0.000   -0.001  0.004 -0.003
 Cl        -0.000  0.000  0.000    0.001 -0.005 -0.000    0.000 -0.000  0.000
 C         -0.000 -0.001 -0.000    0.294 -0.002  0.026    0.007  0.002 -0.060
 C          0.000  0.003  0.000   -0.037  0.004 -0.117   -0.100  0.007 -0.207
 Cl        -0.000  0.001 -0.000    0.001 -0.000  0.005    0.013 -0.001  0.027
 C          0.000  0.051  0.002   -0.170 -0.007  0.247   -0.032  0.003 -0.088
 H         -0.001 -0.316 -0.008   -0.143 -0.005  0.277   -0.301  0.009 -0.294
 C         -0.000 -0.106 -0.003    0.087 -0.001  0.012    0.308 -0.001 -0.028
 H          0.004  0.613  0.018    0.075 -0.003  0.032    0.352  0.007 -0.274
 C          0.001  0.106  0.003   -0.120  0.009 -0.280    0.031 -0.005  0.157
 H         -0.001 -0.612 -0.021   -0.112  0.009 -0.294   -0.077 -0.008  0.229
 C         -0.000 -0.056 -0.002   -0.050 -0.003  0.088   -0.209 -0.003  0.166
 H         -0.000  0.346  0.009    0.002 -0.001  0.112   -0.550  0.000 -0.059
 TransDip  -0.001 -0.008  0.000    0.091  0.002 -0.060   -0.047  0.004 -0.147

 Mode:                37                     38                     39
 Frequency:      1077.94                1117.38                1143.30
 Force Cnst:      1.8084                 1.2783                 2.5347
 Red. Mass:       2.6415                 1.7377                 3.2912
 IR Active:          YES                    YES                    YES
 IR Intens:       14.647                 17.736                  8.403
 Raman Active:       YES                    YES                    YES
               X      Y      Z        X      Y      Z        X      Y      Z
 C          0.087 -0.000  0.005   -0.073 -0.000 -0.008    0.006 -0.000 -0.018
 C         -0.014 -0.089 -0.002   -0.026 -0.094 -0.002   -0.100 -0.178 -0.007
 Cl         0.002  0.007  0.000    0.002  0.009  0.000    0.012  0.019  0.001
 C         -0.031  0.108 -0.001    0.039  0.074  0.004   -0.002 -0.070 -0.001
 H          0.170  0.229  0.018    0.502  0.341  0.040   -0.270 -0.243 -0.025
 C         -0.004 -0.000 -0.000   -0.050 -0.000 -0.004    0.271  0.000  0.020
 Cl         0.002  0.000  0.000    0.004  0.000  0.000   -0.028 -0.000 -0.002
 C         -0.030 -0.108 -0.004    0.039 -0.074  0.002   -0.003  0.070  0.001
 H          0.172 -0.229  0.010    0.503 -0.340  0.029   -0.270  0.242 -0.018
 C         -0.015  0.089  0.001   -0.026  0.094  0.001   -0.101  0.178 -0.001
 Cl         0.002 -0.007 -0.000    0.002 -0.009 -0.000    0.012 -0.019  0.000
 C         -0.001 -0.001  0.019   -0.103  0.001 -0.010   -0.036 -0.001  0.042
 C          0.035 -0.007  0.215   -0.040  0.003 -0.087   -0.084  0.003 -0.070
 Cl        -0.005  0.001 -0.021    0.004 -0.000  0.010    0.006 -0.000  0.008
 C          0.005  0.004 -0.122    0.048 -0.000 -0.010    0.031  0.003 -0.091
 H         -0.427  0.012 -0.421    0.278 -0.005  0.143   -0.009  0.003 -0.131
 C          0.008  0.000 -0.019   -0.010 -0.000  0.015    0.019 -0.002  0.054
 H          0.018  0.003 -0.066   -0.016 -0.003  0.092   -0.012 -0.012  0.441
 C         -0.007 -0.004  0.135    0.026 -0.000 -0.002   -0.036  0.000  0.007
 H         -0.302 -0.008  0.271    0.129  0.001 -0.047   -0.344 -0.004  0.143
 C          0.015  0.004 -0.125    0.004 -0.001  0.035    0.074 -0.000 -0.007
 H         -0.244  0.008 -0.317    0.194 -0.004  0.178    0.373 -0.005  0.205
 TransDip  -0.029 -0.004  0.119   -0.120  0.001 -0.061    0.090  0.001 -0.022

 Mode:                40                     41                     42
 Frequency:      1150.29                1185.73                1208.28
 Force Cnst:      1.6441                 0.9200                 1.3313
 Red. Mass:       2.1090                 1.1106                 1.5477
 IR Active:          YES                    YES                    YES
 IR Intens:        7.661                  0.297                 16.444
 Raman Active:       YES                    YES                    YES
               X      Y      Z        X      Y      Z        X      Y      Z
 C          0.030  0.000 -0.020   -0.006 -0.000 -0.001   -0.000 -0.127 -0.002
 C          0.060  0.104  0.009   -0.003 -0.003 -0.000    0.106  0.033  0.008
 Cl        -0.007 -0.011 -0.001    0.000  0.000  0.000   -0.005 -0.004 -0.000
 C         -0.011  0.029  0.001    0.002 -0.001  0.000   -0.038  0.043 -0.002
 H          0.029  0.063 -0.002    0.011  0.003  0.000   -0.626 -0.285 -0.049
 C         -0.130 -0.000 -0.010    0.003 -0.000  0.000    0.000  0.020  0.000
 Cl         0.014  0.000  0.001   -0.000  0.000 -0.000   -0.000  0.001  0.000
 C         -0.010 -0.029 -0.000    0.002  0.001  0.000    0.038  0.043  0.003
 H          0.033 -0.064 -0.004    0.010 -0.003  0.000    0.627 -0.284  0.040
 C          0.059 -0.103  0.005   -0.003  0.003  0.000   -0.106  0.033 -0.007
 Cl        -0.007  0.011 -0.000    0.000 -0.000  0.000    0.005 -0.004  0.000
 C          0.027 -0.002  0.058    0.001  0.000 -0.006    0.000  0.030  0.002
 C         -0.095  0.003 -0.080   -0.002  0.000 -0.008   -0.000 -0.004 -0.000
 Cl         0.008 -0.000  0.009    0.001 -0.000  0.001    0.000  0.000  0.000
 C          0.002  0.003 -0.102   -0.026  0.001 -0.015    0.000 -0.001  0.000
 H         -0.164  0.007 -0.229   -0.295  0.006 -0.202    0.003  0.004  0.002
 C          0.039 -0.002  0.068   -0.005 -0.002  0.064    0.000  0.000 -0.000
 H         -0.002 -0.016  0.575   -0.057 -0.018  0.635    0.000 -0.001 -0.002
 C         -0.068  0.001 -0.009    0.054  0.000 -0.025    0.000 -0.001 -0.000
 H         -0.505 -0.005  0.185    0.558  0.007 -0.251    0.001  0.002 -0.000
 C          0.092 -0.001 -0.006   -0.020  0.001 -0.015   -0.000 -0.007 -0.001
 H          0.389 -0.005  0.202   -0.230  0.004 -0.166   -0.003  0.029 -0.002
 TransDip  -0.081  0.002 -0.037   -0.017 -0.000  0.005    0.000  0.130  0.002

 Mode:                43                     44                     45
 Frequency:      1266.14                1283.37                1294.47
 Force Cnst:      1.8886                11.1124                 2.4538
 Red. Mass:       1.9995                11.4513                 2.4855
 IR Active:          YES                    YES                    YES
 IR Intens:        2.148                  6.522                  1.563
 Raman Active:       YES                    YES                    YES
               X      Y      Z        X      Y      Z        X      Y      Z
 C          0.131  0.003 -0.007    0.007  0.522  0.012   -0.101  0.013 -0.036
 C          0.063 -0.015  0.006    0.285 -0.265  0.013   -0.054  0.017  0.000
 Cl        -0.002 -0.002 -0.000    0.005  0.003  0.000    0.002  0.001 -0.000
 C         -0.045  0.038 -0.002   -0.275 -0.183 -0.022    0.028 -0.042  0.003
 H         -0.254 -0.074 -0.021   -0.107 -0.093 -0.010    0.228  0.066  0.014
 C         -0.030  0.001 -0.002   -0.002  0.400  0.007    0.030  0.009  0.002
 Cl         0.004  0.000  0.000    0.000  0.001  0.000   -0.004  0.000 -0.000
 C         -0.042 -0.040 -0.003    0.269 -0.188  0.015    0.040  0.033  0.005
 H         -0.258  0.076 -0.019    0.073 -0.084  0.005    0.226 -0.066  0.012
 C          0.061  0.012  0.007   -0.275 -0.261 -0.022   -0.066 -0.029 -0.001
 Cl        -0.002  0.002 -0.000   -0.005  0.003 -0.000    0.001 -0.001 -0.000
 C         -0.118 -0.002  0.069   -0.012 -0.050 -0.027    0.121 -0.009  0.243
 C         -0.158  0.000  0.018    0.003  0.009  0.004    0.035  0.002 -0.049
 Cl         0.004 -0.000  0.002   -0.000 -0.000  0.000    0.003 -0.000 -0.001
 C          0.075  0.001 -0.056    0.006  0.003  0.006   -0.089  0.002 -0.056
 H          0.663 -0.013  0.340   -0.049 -0.007 -0.032    0.311 -0.008  0.221
 C          0.025  0.000 -0.019   -0.002 -0.001 -0.004    0.012 -0.002  0.057
 H          0.018 -0.004  0.136   -0.002 -0.002 -0.006    0.014 -0.001  0.020
 C          0.035 -0.001  0.016   -0.004  0.003  0.008    0.058  0.002 -0.086
 H          0.147  0.000 -0.032    0.034 -0.005 -0.009   -0.374 -0.002  0.101
 C         -0.012  0.002 -0.045    0.000  0.013  0.009   -0.011  0.003 -0.072
 H         -0.317  0.007 -0.264    0.068 -0.069  0.056   -0.511  0.013 -0.443
 TransDip  -0.015  0.000 -0.044    0.001 -0.082  0.001   -0.014 -0.002 -0.038

 Mode:                46                     47                     48
 Frequency:      1312.93                1396.44                1457.42
 Force Cnst:      4.1787                 3.6110                 3.1854
 Red. Mass:       4.1144                 3.1429                 2.5453
 IR Active:          YES                    YES                    YES
 IR Intens:        0.097                 56.476                 49.422
 Raman Active:       YES                    YES                    YES
               X      Y      Z        X      Y      Z        X      Y      Z
 C          0.092 -0.002  0.002    0.001  0.112  0.002    0.154  0.000  0.003
 C          0.063 -0.028  0.006   -0.170 -0.081 -0.013   -0.083  0.106 -0.003
 Cl        -0.001 -0.000 -0.000    0.005  0.006  0.000    0.002 -0.004 -0.000
 C         -0.029  0.040 -0.001    0.192 -0.026  0.013   -0.059 -0.080 -0.005
 H         -0.230 -0.067 -0.019   -0.467 -0.428 -0.039    0.380  0.161  0.029
 C         -0.035 -0.002 -0.003   -0.000  0.185  0.003    0.108 -0.000  0.008
 Cl         0.004  0.000  0.000    0.000 -0.007 -0.000   -0.005  0.000 -0.000
 C         -0.030 -0.039 -0.002   -0.192 -0.027 -0.014   -0.060  0.081 -0.003
 H         -0.233  0.069 -0.018    0.469 -0.427  0.026    0.381 -0.160  0.024
 C          0.065  0.030  0.007    0.169 -0.081  0.010   -0.083 -0.106 -0.007
 Cl        -0.001  0.000 -0.000   -0.005  0.006 -0.000    0.002  0.004  0.000
 C         -0.166 -0.004  0.145   -0.000 -0.028 -0.001    0.014 -0.002  0.056
 C          0.228  0.002 -0.114    0.000  0.003  0.001   -0.092  0.000  0.006
 Cl        -0.000 -0.000  0.002    0.000 -0.000 -0.000    0.003 -0.000  0.000
 C         -0.126  0.004 -0.095   -0.001  0.001 -0.001    0.060  0.001 -0.043
 H         -0.106  0.003 -0.081    0.003 -0.003  0.002    0.020  0.002 -0.087
 C         -0.030 -0.006  0.189    0.000 -0.000  0.000    0.032 -0.003  0.090
 H          0.023  0.011 -0.380   -0.000 -0.001  0.002    0.086  0.011 -0.393
 C          0.168 -0.000 -0.021    0.001  0.001 -0.000   -0.098 -0.001  0.040
 H          0.057 -0.003  0.034   -0.002 -0.003  0.001    0.471  0.005 -0.217
 C         -0.202  0.004 -0.116   -0.000  0.004  0.000   -0.030  0.003 -0.095
 H          0.514 -0.011  0.410   -0.000 -0.020 -0.000    0.263 -0.004  0.101
 TransDip   0.006  0.001  0.008    0.000 -0.241 -0.004    0.222  0.002 -0.038

 Mode:                49                     50                     51
 Frequency:      1466.16                1510.76                1574.44
 Force Cnst:      3.0381                 3.9607                13.5621
 Red. Mass:       2.3988                 2.9453                 9.2860
 IR Active:          YES                    YES                    YES
 IR Intens:       57.963                  7.473                 76.753
 Raman Active:       YES                    YES                    YES
               X      Y      Z        X      Y      Z        X      Y      Z
 C          0.103 -0.001  0.027   -0.133 -0.000 -0.002    0.001 -0.373 -0.006
 C         -0.043  0.061 -0.004    0.008 -0.044 -0.001   -0.113  0.232 -0.005
 Cl         0.001 -0.002  0.000   -0.001  0.002  0.000    0.004  0.000  0.000
 C         -0.042 -0.047 -0.005    0.063  0.041  0.005   -0.126 -0.302 -0.014
 H          0.221  0.099  0.019   -0.174 -0.092 -0.013    0.347 -0.062  0.024
 C          0.067 -0.002  0.005   -0.063  0.001 -0.004    0.000  0.516  0.009
 Cl        -0.003  0.000 -0.000    0.002 -0.000  0.000   -0.000 -0.006 -0.000
 C         -0.042  0.048 -0.003    0.064 -0.041  0.003    0.124 -0.300  0.004
 H          0.221 -0.096  0.016   -0.175  0.092 -0.010   -0.341 -0.067 -0.026
 C         -0.044 -0.061 -0.006    0.008  0.044  0.000    0.114  0.232  0.012
 Cl         0.001  0.002  0.000   -0.001 -0.002 -0.000   -0.004  0.000 -0.000
 C         -0.017  0.004 -0.136    0.204  0.001 -0.039   -0.001  0.029  0.001
 C          0.062 -0.003  0.093   -0.050 -0.004  0.126    0.001 -0.003 -0.001
 Cl        -0.002  0.000 -0.003    0.002  0.000 -0.005   -0.000  0.000  0.000
 C         -0.146  0.002 -0.043   -0.128  0.004 -0.127    0.000 -0.002  0.001
 H          0.357 -0.011  0.324    0.438 -0.009  0.260   -0.001  0.002  0.001
 C          0.021  0.003 -0.094    0.107 -0.002  0.038    0.000  0.001 -0.003
 H         -0.038 -0.017  0.583    0.129 -0.002  0.025   -0.001  0.003  0.005
 C          0.131 -0.001  0.019   -0.098 -0.002  0.080    0.000 -0.002  0.001
 H         -0.281 -0.006  0.221    0.434  0.003 -0.149    0.000  0.003  0.002
 C         -0.090 -0.001  0.040   -0.080  0.003 -0.097   -0.001 -0.005 -0.001
 H          0.110 -0.006  0.203    0.436 -0.009  0.260    0.002  0.028  0.002
 TransDip   0.180 -0.004  0.165   -0.025 -0.002  0.084    0.002  0.281  0.005

 Mode:                52                     53                     54
 Frequency:      1604.80                1611.07                1634.30
 Force Cnst:      8.5814                11.7381                10.0359
 Red. Mass:       5.6555                 7.6757                 6.3774
 IR Active:          YES                    YES                    YES
 IR Intens:        5.695                 95.505                  2.193
 Raman Active:       YES                    YES                    YES
               X      Y      Z        X      Y      Z        X      Y      Z
 C         -0.004 -0.002  0.018    0.254 -0.001  0.018    0.095 -0.000  0.005
 C          0.003 -0.001 -0.002   -0.329  0.081 -0.021   -0.045  0.014 -0.003
 Cl         0.000  0.000  0.000    0.003 -0.003  0.000    0.001 -0.000  0.000
 C         -0.003 -0.001 -0.002    0.339  0.107  0.026    0.036  0.012  0.003
 H          0.002  0.002  0.002   -0.320 -0.279 -0.027   -0.033 -0.029 -0.003
 C          0.002  0.001  0.001   -0.185  0.001 -0.013   -0.017  0.000 -0.001
 Cl        -0.000 -0.000  0.000   -0.001  0.000 -0.000   -0.000  0.000 -0.000
 C         -0.003 -0.000 -0.002    0.342 -0.108  0.022    0.036 -0.012  0.002
 H         -0.000 -0.002  0.001   -0.324  0.280 -0.018   -0.033  0.029 -0.002
 C          0.003  0.003 -0.002   -0.329 -0.080 -0.024   -0.045 -0.013 -0.003
 Cl        -0.000 -0.000  0.000    0.003  0.003  0.000    0.001  0.000  0.000
 C          0.022  0.008 -0.262   -0.034  0.000 -0.005   -0.246  0.001 -0.016
 C         -0.121 -0.004  0.148   -0.050  0.000  0.000    0.278  0.000 -0.049
 Cl         0.003 -0.000  0.001    0.000 -0.000 -0.000   -0.002 -0.000  0.003
 C         -0.011  0.006 -0.200    0.067 -0.001  0.031   -0.271  0.005 -0.124
 H          0.163  0.002 -0.104   -0.074  0.002 -0.069    0.251 -0.008  0.248
 C         -0.057 -0.012  0.403   -0.041  0.000 -0.006    0.150 -0.002  0.037
 H          0.027  0.017 -0.580   -0.047  0.000  0.005    0.177 -0.000 -0.038
 C          0.122  0.006 -0.230    0.080  0.000 -0.015   -0.315  0.000  0.042
 H         -0.289  0.003 -0.071   -0.093 -0.002  0.065    0.296  0.007 -0.246
 C          0.074 -0.006  0.193   -0.060  0.001 -0.013    0.318 -0.005  0.129
 H         -0.326  0.003 -0.083    0.025 -0.001  0.053   -0.304  0.010 -0.332
 TransDip   0.017 -0.001  0.075   -0.311  0.001 -0.033   -0.022 -0.001  0.042

 Mode:                55                     56                     57
 Frequency:      3174.21                3183.65                3195.84
 Force Cnst:      6.4482                 6.5118                 6.5905
 Red. Mass:       1.0862                 1.0904                 1.0952
 IR Active:          YES                    YES                    YES
 IR Intens:        0.215                  7.650                  9.889
 Raman Active:       YES                    YES                    YES
               X      Y      Z        X      Y      Z        X      Y      Z
 C          0.000 -0.000  0.000    0.000 -0.000  0.000   -0.000  0.000 -0.000
 C          0.000 -0.000 -0.000    0.000  0.000 -0.000   -0.000 -0.000  0.000
 Cl        -0.000 -0.000  0.000   -0.000 -0.000  0.000    0.000  0.000 -0.000
 C         -0.000 -0.000  0.000   -0.000 -0.000 -0.000   -0.000  0.000  0.000
 H         -0.000  0.000  0.000   -0.000  0.000  0.000    0.000 -0.001  0.000
 C          0.000  0.000  0.000    0.000  0.000  0.000    0.000 -0.000 -0.000
 Cl        -0.000  0.000 -0.000   -0.000  0.000  0.000   -0.000  0.000  0.000
 C         -0.000  0.000  0.000   -0.000  0.000  0.000   -0.000 -0.000  0.000
 H         -0.000 -0.000 -0.000    0.000 -0.000  0.000    0.000  0.000  0.000
 C          0.000  0.000 -0.000    0.000 -0.000 -0.000   -0.000  0.000  0.000
 Cl        -0.000  0.000  0.000   -0.000  0.000  0.000    0.000 -0.000 -0.000
 C         -0.001  0.000 -0.001   -0.001  0.000 -0.002    0.001 -0.000  0.002
 C          0.000 -0.000 -0.000    0.000  0.000 -0.001   -0.001  0.000 -0.000
 Cl         0.000 -0.000  0.000    0.000 -0.000  0.000    0.000 -0.000  0.000
 C         -0.007 -0.000  0.009    0.012  0.000 -0.014    0.019  0.001 -0.024
 H          0.082  0.003 -0.115   -0.133 -0.005  0.187   -0.206 -0.007  0.293
 C          0.044 -0.000  0.005   -0.059  0.000 -0.005   -0.029  0.000  0.001
 H         -0.515  0.004 -0.048    0.682 -0.006  0.061    0.323 -0.003  0.025
 C         -0.022  0.002 -0.049    0.003  0.000 -0.003   -0.028  0.002 -0.060
 H          0.260 -0.019  0.578    0.001 -0.000  0.014    0.305 -0.023  0.676
 C         -0.026 -0.001  0.039   -0.035 -0.001  0.049    0.026  0.001 -0.032
 H          0.320  0.012 -0.448    0.400  0.015 -0.557   -0.269 -0.010  0.369
 TransDip  -0.008  0.000 -0.013   -0.087 -0.000  0.017   -0.044  0.003 -0.090

 Mode:                58                     59                     60
 Frequency:      3206.83                3223.33                3226.21
 Force Cnst:      6.6368                 6.6889                 6.7014
 Red. Mass:       1.0954                 1.0927                 1.0928
 IR Active:          YES                    YES                    YES
 IR Intens:        3.838                  1.898                  1.706
 Raman Active:       YES                    YES                    YES
               X      Y      Z        X      Y      Z        X      Y      Z
 C         -0.000 -0.000 -0.000   -0.000  0.001 -0.000    0.000  0.000  0.000
 C          0.000  0.000  0.000   -0.004 -0.001 -0.000    0.000  0.000  0.000
 Cl         0.000 -0.000 -0.000    0.000  0.000  0.000    0.000  0.000 -0.000
 C          0.000 -0.000  0.000    0.043 -0.076  0.002   -0.002  0.004 -0.000
 H          0.000  0.000  0.000   -0.492  0.864 -0.021    0.025 -0.045  0.001
 C         -0.000  0.000 -0.000    0.002  0.003  0.000   -0.003  0.003 -0.000
 Cl         0.000  0.000  0.000   -0.000 -0.000 -0.000    0.000 -0.000  0.000
 C          0.000  0.000  0.000   -0.003 -0.004 -0.000   -0.043 -0.076 -0.004
 H          0.000 -0.000  0.000    0.026  0.045  0.003    0.489  0.865  0.048
 C          0.000 -0.000  0.000    0.000  0.000  0.000    0.004 -0.001  0.000
 Cl        -0.000  0.000  0.000   -0.000  0.000 -0.000   -0.000  0.000 -0.000
 C         -0.000 -0.000  0.000    0.000 -0.000  0.000   -0.000 -0.000 -0.000
 C         -0.003  0.000 -0.001    0.000  0.000  0.000   -0.000  0.000 -0.000
 Cl         0.000 -0.000  0.000    0.000 -0.000 -0.000   -0.000 -0.000  0.000
 C          0.044  0.002 -0.065    0.000 -0.000 -0.000   -0.000 -0.000  0.000
 H         -0.507 -0.019  0.732   -0.000  0.000  0.000    0.000  0.000 -0.000
 C          0.036 -0.000  0.005   -0.000 -0.000  0.000    0.000 -0.000 -0.000
 H         -0.385  0.003 -0.037    0.000 -0.000  0.000   -0.000 -0.000 -0.000
 C          0.006 -0.001  0.018   -0.000 -0.000 -0.000    0.000 -0.000  0.000
 H         -0.080  0.006 -0.183    0.000 -0.000  0.000   -0.000  0.000 -0.000
 C         -0.006 -0.000  0.007    0.000 -0.000 -0.000   -0.000 -0.000  0.000
 H          0.056  0.002 -0.076   -0.000 -0.000  0.000    0.000 -0.000 -0.000
 TransDip   0.063 -0.000  0.005   -0.019  0.040 -0.002    0.021  0.036  0.003

 STANDARD THERMODYNAMIC QUANTITIES AT   298.15 K  AND     1.00 ATM

   This Molecule has  0 Imaginary Frequencies
   Zero point vibrational energy:       89.002 kcal/mol

   Atom    1 Element C  Has Mass   12.00000
   Atom    2 Element C  Has Mass   12.00000
   Atom    3 Element Cl Has Mass   34.96885
   Atom    4 Element C  Has Mass   12.00000
   Atom    5 Element H  Has Mass    1.00783
   Atom    6 Element C  Has Mass   12.00000
   Atom    7 Element Cl Has Mass   34.96885
   Atom    8 Element C  Has Mass   12.00000
   Atom    9 Element H  Has Mass    1.00783
   Atom   10 Element C  Has Mass   12.00000
   Atom   11 Element Cl Has Mass   34.96885
   Atom   12 Element C  Has Mass   12.00000
   Atom   13 Element C  Has Mass   12.00000
   Atom   14 Element Cl Has Mass   34.96885
   Atom   15 Element C  Has Mass   12.00000
   Atom   16 Element H  Has Mass    1.00783
   Atom   17 Element C  Has Mass   12.00000
   Atom   18 Element H  Has Mass    1.00783
   Atom   19 Element C  Has Mass   12.00000
   Atom   20 Element H  Has Mass    1.00783
   Atom   21 Element C  Has Mass   12.00000
   Atom   22 Element H  Has Mass    1.00783
   Molecular Mass:   289.922380 amu
   Principal axes and moments of inertia in amu*Bohr^2:
                             1           2           3
    Eigenvalues --     3240.11528  7466.22932  8519.04239
          X               0.99995    -0.00048     0.00993
          Y               0.00049     1.00000    -0.00150
          Z              -0.00993     0.00150     0.99995
   Rotational Symmetry Number is   1
   The Molecule is an Asymmetric Top
   Translational Enthalpy:        0.889 kcal/mol
   Rotational Enthalpy:           0.889 kcal/mol
   Vibrational Enthalpy:         96.056 kcal/mol
   gas constant (RT):             0.592 kcal/mol
   Translational Entropy:        42.891  cal/mol.K
   Rotational Entropy:           33.688  cal/mol.K
   Vibrational Entropy:          46.305  cal/mol.K

   Total Enthalpy:               98.426 kcal/mol
   Total Entropy:               122.883  cal/mol.K

 ======================================================================

 STANDARD THERMODYNAMIC QUANTITIES FOR ANHARMONIC VIBRATION -- TOSH

   Zero point vibrational energy: ************ kcal/mol

   Vibrational Enthalpy:       Infinity kcal/mol
   Vibrational Entropy:             NaN  cal/mol.K

   Total Enthalpy:             Infinity kcal/mol
   Total Entropy:                   NaN  cal/mol.K

 ======================================================================

 STANDARD THERMODYNAMIC QUANTITIES FOR ANHARMONIC VIBRATION -- VPT2

   Zero point vibrational energy: ************ kcal/mol

   Vibrational Enthalpy:       Infinity kcal/mol
   Vibrational Entropy:             NaN  cal/mol.K

   Total Enthalpy:             Infinity kcal/mol
   Total Entropy:                   NaN  cal/mol.K

 ======================================================================

Archival summary:
1\1\november\FREQ\ProcedureUnspecified\BasisUnspecified\l4126\taweetha\ThuJan1606:10:342020ThuJan1606:10:342020\0\\#,FREQ,ProcedureUnspecified,BasisUnspecified,\\0,1\Cl\C,1,1.75838\C,2,1.39185,1,118.438\H,3,1.08242,2,119.556,1,-0.0967047,0\C,3,1.39147,2,119.453,1,179.818,0\H,5,1.08384,3,119.533,2,-179.9,0\C,5,1.39333,3,120.087,2,0.0793788,0\H,7,1.08359,5,120.315,3,-179.944,0\C,7,1.39083,5,119.823,3,-0.0582423,0\H,9,1.08394,7,120.087,5,-179.882,0\C,2,1.39863,1,120.011,3,179.869,0\C,11,1.491,2,122.058,1,-0.227814,0\C,12,1.40206,11,122.005,2,89.8381,0\C,13,1.39114,12,122.74,11,179.369,0\H,14,1.08087,13,120.543,12,179.893,0\C,14,1.38873,13,118.379,12,-0.0103809,0\C,16,1.38868,14,121.507,13,-0.0959461,0\H,17,1.08057,16,121.049,14,-179.984,0\C,17,1.39081,16,118.378,14,0.0858383,0\Cl,16,1.75345,14,119.278,13,179.964,0\Cl,13,1.75357,12,119.672,11,-0.833118,0\Cl,19,1.75444,17,117.554,16,179.851,0\\\@

 Total job time:  12080.05s(wall), 12078.73s(cpu) 
 Thu Jan 16 06:10:34 2020

        *************************************************************
        *                                                           *
        *  Thank you very much for using Q-Chem.  Have a nice day.  *
        *                                                           *
        *************************************************************
