# Supplementary material for: Quantum Chemical Investigation of Polychlorinated Dibenzodioxins, Dibenzofurans and Biphenyls: Relative Stability and Planarity Analysis
Source: Molecules. 2020 Dec 3;25(23):5697. doi: 10.3390/molecules25235697 (PMC7730433; doi:10.3390/molecules25235697)
Supplement: Supplementary file 1 [file molecules-25-05697-s001.zip › PCB/B3LYP/ClHClHClHClClClH.out]

                  Welcome to Q-Chem
     A Quantum Leap Into The Future Of Chemistry


 Q-Chem 5.2 (devel), Q-Chem, Inc., Pleasanton, CA (2019)

 Yihan Shao,  Zhengting Gan,  E. Epifanovsky,  A. T. B. Gilbert,  M. Wormit,  
 J. Kussmann,  A. W. Lange,  A. Behn,  Jia Deng,  Xintian Feng,  D. Ghosh,  
 M. Goldey,  P. R. Horn,  L. D. Jacobson,  I. Kaliman,  T. Kus,  A. Landau,  
 Jie Liu,  E. I. Proynov,  R. M. Richard,  R. P. Steele,  E. J. Sundstrom,  
 H. L. Woodcock III,  P. M. Zimmerman,  D. Zuev,  B. Albrecht,  E. Alguire,  
 S. A. Baeppler,  D. Barton,  Z. Benda,  Y. A. Bernard,  E. J. Berquist,  
 K. B. Bravaya,  H. Burton,  D. Casanova,  Chun-Min Chang,  Yunqing Chen,  
 A. Chien,  K. D. Closser,  M. P. Coons,  S. Coriani,  S. Dasgupta,  
 A. L. Dempwolff,  M. Diedenhofen,  Hainam Do,  R. G. Edgar,  Po-Tung Fang,  
 S. Faraji,  S. Fatehi,  Qingguo Feng,  K. D. Fenk,  J. Fosso-Tande,  
 J. Gayvert,  Qinghui Ge,  A. Ghysels,  G. Gidofalvi,  J. Gomes,  
 J. Gonthier,  A. Gunina,  D. Hait,  M. W. D. Hanson-Heine,  
 P. H. P. Harbach,  A. W. Hauser,  M. F. Herbst,  J. E. Herr,  
 E. G. Hohenstein,  Z. C. Holden,  Kerwin Hui,  B. C. Huynh,  T.-C. Jagau,  
 Hyunjun Ji,  B. Kaduk,  K. Khistyaev,  Jaehoon Kim,  P. Klunzinger,  K. Koh,  
 D. Kosenkov,  L. Koulias,  T. Kowalczyk,  C. M. Krauter,  A. Kunitsa,  
 Ka Un Lao,  A. Laurent,  K. V. Lawler,  Joonho Lee,  D. Lefrancois,  
 S. Lehtola,  D. S. Levine,  Yi-Pei Li,  You-Sheng Lin,  Fenglai Liu,  
 E. Livshits,  A. Luenser,  P. Manohar,  E. Mansoor,  S. F. Manzer,  
 Shan-Ping Mao,  Yuezhi Mao,  N. Mardirossian,  A. V. Marenich,  
 T. Markovich,  L. A. Martinez-Martinez,  S. A. Maurer,  N. J. Mayhall,  
 S. C. McKenzie,  J.-M. Mewes,  P. Morgante,  A. F. Morrison,  
 J. W. Mullinax,  K. Nanda,  T. S. Nguyen-Beck,  R. Olivares-Amaya,  
 J. A. Parkhill,  Zheng Pei,  T. M. Perrine,  F. Plasser,  P. Pokhilko,  
 S. Prager,  A. Prociuk,  E. Ramos,  D. R. Rehn,  F. Rob,  M. Scheurer,  
 M. Schneider,  N. Sergueev,  S. M. Sharada,  S. Sharma,  D. W. Small,  
 T. Stauch,  T. Stein,  Yu-Chuan Su,  A. J. W. Thom,  A. Tkatchenko,  
 T. Tsuchimochi,  N. M. Tubman,  L. Vogt,  M. L. Vidal,  O. Vydrov,  
 M. A. Watson,  J. Wenzel,  M. de Wergifosse,  T. A. Wesolowski,  A. White,  
 J. Witte,  A. Yamada,  Jun Yang,  K. Yao,  S. Yeganeh,  S. R. Yost,  
 Zhi-Qiang You,  A. Zech,  Igor Ying Zhang,  Xing Zhang,  Yan Zhao,  
 Ying Zhu,  B. R. Brooks,  G. K. L. Chan,  C. J. Cramer,  M. S. Gordon,  
 W. J. Hehre,  A. Klamt,  M. W. Schmidt,  C. D. Sherrill,  D. G. Truhlar,  
 A. Aspuru-Guzik,  R. Baer,  A. T. Bell,  N. A. Besley,  Jeng-Da Chai,  
 A. E. DePrince, III,  R. A. DiStasio Jr.,  A. Dreuw,  B. D. Dunietz,  
 T. R. Furlani,  Chao-Ping Hsu,  Yousung Jung,  Jing Kong,  D. S. Lambrecht,  
 WanZhen Liang,  C. Ochsenfeld,  V. A. Rassolov,  L. V. Slipchenko,  
 J. E. Subotnik,  T. Van Voorhis,  J. M. Herbert,  A. I. Krylov,  
 P. M. W. Gill,  M. Head-Gordon

 Contributors to earlier versions of Q-Chem not listed above: 
 R. D. Adamson,  B. Austin,  J. Baker,  G. J. O. Beran,  K. Brandhorst,  
 S. T. Brown,  E. F. C. Byrd,  A. K. Chakraborty,  C.-L. Cheng,  
 Siu Hung Chien,  D. M. Chipman,  D. L. Crittenden,  H. Dachsel,  
 R. J. Doerksen,  A. D. Dutoi,  L. Fusti-Molnar,  W. A. Goddard III,  
 A. Golubeva-Zadorozhnaya,  S. R. Gwaltney,  G. Hawkins,  A. Heyden,  
 S. Hirata,  G. Kedziora,  F. J. Keil,  C. Kelley,  Jihan Kim,  R. A. King,  
 R. Z. Khaliullin,  P. P. Korambath,  W. Kurlancheek,  A. M. Lee,  M. S. Lee,  
 S. V. Levchenko,  Ching Yeh Lin,  D. Liotard,  R. C. Lochan,  I. Lotan,  
 P. E. Maslen,  N. Nair,  D. P. O'Neill,  D. Neuhauser,  E. Neuscamman,  
 C. M. Oana,  R. Olson,  B. Peters,  R. Peverati,  P. A. Pieniazek,  
 Y. M. Rhee,  J. Ritchie,  M. A. Rohrdanz,  E. Rosta,  N. J. Russ,  
 H. F. Schaefer III,  N. E. Schultz,  N. Shenvi,  A. C. Simmonett,  A. Sodt,  
 D. Stuck,  K. S. Thanthiriwatte,  V. Vanovschi,  Tao Wang,  A. Warshel,  
 C. F. Williams,  Q. Wu,  X. Xu,  W. Zhang

 Please cite Q-Chem as follows:
 Y. Shao et al., Mol. Phys. 113, 184-215 (2015)
 DOI: 10.1080/00268976.2014.952696

 Q-Chem 5.2.1 for Intel X86 EM64T Linux

 Parts of Q-Chem use Armadillo 8.300.2 (Tropical Shenanigans).
 http://arma.sourceforge.net/

 Q-Chem begins on Thu Jan 16 03:57:26 2020  

Host: 
0

     Scratch files written to /scratch/taweetham/qchem26714//
NAlpha2: 178
NElect   178
Mult     1

 Q-Chem warning in module libgen/rem_setup.C, line 2168:

 Setting Thresh to 1e-14


Checking the input file for inconsistencies... 	...done.

--------------------------------------------------------------
User input:
--------------------------------------------------------------
$MOLECULE
0 1
C 
C  1 1.394960
Cl  2 CCl 1 119.528007
C  2 1.386606 1 120.846377 3 178.766605 0
H  4 CH 2 119.698148 1 -179.612229 0
C  4 1.387279 2 120.235871 1 -0.083363 0
Cl  6 CCl 4 120.254637 2 -179.958574 0
C  6 1.387279 4 119.490737 2 0.041992 0
H  8 CH 6 120.064298 4 179.568218 0
C  8 1.386606 6 120.235863 4 0.041336 0
Cl  10 CCl 8 119.614146 6 178.681836 0
C  1 1.488550 2 120.827489 3 1.275929 0
C  12 1.394960 1 120.827496 2 44.635695 0
H  13 CH 12 119.528011 1 1.275194 0
C  13 1.386606 12 120.846392 1 -179.957497 0
Cl  15 CCl 13 119.698155 12 -179.612829 0
C  15 1.387278 13 120.235860 12 -0.083872 0
Cl  17 CCl 15 120.254633 13 -179.958492 0
C  17 1.387279 15 119.490737 13 0.041666 0
Cl  19 CCl 17 120.064293 15 179.568399 0
C  19 1.386606 17 120.235874 15 0.041790 0
H  21 CH 19 119.614152 17 178.681599 0

CH=1.08273
CCl=1.75400
$END

$REM
   JOB_TYPE	OPTIMIZATION
   BASIS	6-311++G**
   METHOD	B3LYP
   SYM_IGNORE	TRUE
   SCF_GUESS_ALWAYS     TRUE
   SYM_IGNORE   TRUE
   S2THRESH     15
   THRESH       15
$END

--------------------------------------------------------------
 ----------------------------------------------------------------
             Standard Nuclear Orientation (Angstroms)
    I     Atom           X                Y                Z
 ----------------------------------------------------------------
    1      C       0.0000000000     0.0000000000     0.0000000000
    2      C       0.0000000000     0.0000000000     1.3949600000
    3      Cl      1.5261815140     0.0000000000     2.2594170471
    4      C      -1.1901880373     0.0256249026     2.1059255403
    5      H      -1.1683702292     0.0315218534     3.1884196336
    6      C      -2.4041742747     0.0535064326     1.4351028665
    7      Cl     -3.9099833729     0.0870232313     2.3339530118
    8      C      -2.4180259722     0.0546630380     0.0478935036
    9      H      -3.3603520375     0.0692493833    -0.4851290834
   10      C      -1.2274122092     0.0272853135    -0.6622934626
   11      Cl     -1.2645630159    -0.0058824468    -2.4155862839
   12      C       1.2779219872    -0.0284629571    -0.7628147595
   13      C       2.3095886281    -0.8932703637    -0.3971844912
   14      H       2.1704206894    -1.5663256744     0.4394355459
   15      C       3.5004827568    -0.9194878930    -1.1069450245
   16      Cl      4.7739092873    -2.0261183446    -0.6270805489
   17      C       3.6821124948    -0.0819958503    -2.1978886372
   18      Cl      5.1879324501    -0.1155248115    -3.0967201401
   19      C       2.6636000698     0.7822218600    -2.5724593424
   20      Cl      2.8813918386     1.8556545918    -3.9424319391
   21      C       1.4736782845     0.8090230106    -1.8610916159
   22      H       0.6936781770     1.5025559907    -2.1490431582
 ----------------------------------------------------------------
 Nuclear Repulsion Energy =        1997.92935851 hartrees
 There are       89 alpha and       89 beta electrons
 Requested basis set is 6-311++G(d,p)
 There are 170 shells and 472 basis functions

 Total QAlloc Memory Limit   2000 MB
 Mega-Array Size       188 MB
 MEM_STATIC part       192 MB
 A cutoff of  1.0D-15 yielded  10806 shell pairs
 There are     91321 function pairs (     98110 Cartesian)
 Smallest overlap matrix eigenvalue = 2.76E-07
 Linear dependence detected in AO basis
 Number of orthogonalized atomic orbitals = 466
 Maximum deviation from orthogonality = 4.645E-10

 Scale SEOQF with 1.000000e-02/1.000000e-01/1.000000e-01

 Standard Electronic Orientation quadrupole field applied
 Nucleus-field energy     =    -0.0000000778 hartrees
 Guess from superposition of atomic densities
 Warning:  Energy on first SCF cycle will be non-variational
 SAD guess density has 178.000000 electrons

 -----------------------------------------------------------------------
  General SCF calculation program by
  Eric Jon Sundstrom, Paul Horn, Yuezhi Mao, Dmitri Zuev, Alec White,
  David Stuck, Shaama M.S., Shane Yost, Joonho Lee, David Small,
  Daniel Levine, Susi Lehtola, Hugh Burton, Evgeny Epifanovsky,
  Bang C. Huynh
 -----------------------------------------------------------------------
 Exchange:     0.2000 Hartree-Fock + 0.0800 Slater + 0.7200 B88
 Correlation:  0.1900 VWN1RPA + 0.8100 LYP
 Using SG-1 standard quadrature grid
 A restricted SCF calculation will be
 performed using DIIS
 SCF converges when DIIS error is below 1.0e-08
 ---------------------------------------
  Cycle       Energy         DIIS error
 ---------------------------------------
    1   -3225.4387643123      2.85e-02  
    2   -3220.9802308589      2.27e-03  
    3   -3220.8728954288      2.90e-03  
    4   -3221.1104542819      6.31e-04  
    5   -3221.1196206486      3.29e-04  
    6   -3221.1224270903      1.02e-04  
    7   -3221.1226852352      3.10e-05  
    8   -3221.1227080808      8.73e-06  
    9   -3221.1227098649      3.06e-06  
   10   -3221.1227101204      9.56e-07  
   11   -3221.1227101449      2.05e-07  
   12   -3221.1227101458      7.81e-08  
   13   -3221.1227101459      2.16e-08  
   14   -3221.1227101460      6.47e-09  Convergence criterion met
 ---------------------------------------
 SCF time:   CPU 704.45s  wall 704.00s 
 SCF   energy in the final basis set =    -3221.1227101460
 Total energy in the final basis set =    -3221.1227101460

 --------------------------------------------------------------

                    Orbital Energies (a.u.)
 --------------------------------------------------------------

 Alpha MOs
 -- Occupied --
********-101.5823-101.5823-101.5724-101.5724-101.5718 -10.2786 -10.2786
-10.2769 -10.2708 -10.2682 -10.2681 -10.2394 -10.2278 -10.2244 -10.2244
-10.2138 -10.2138  -9.4974  -9.4974  -9.4974  -9.4869  -9.4869  -9.4863
 -7.2622  -7.2622  -7.2620  -7.2523  -7.2523  -7.2522  -7.2519  -7.2518
 -7.2517  -7.2517  -7.2515  -7.2512  -7.2416  -7.2416  -7.2412  -7.2411
 -7.2410  -7.2402  -0.9571  -0.9456  -0.9076  -0.9075  -0.8947  -0.8717
 -0.8535  -0.8440  -0.7965  -0.7751  -0.7625  -0.7473  -0.6580  -0.6523
 -0.6367  -0.6189  -0.5582  -0.5489  -0.5293  -0.5205  -0.4976  -0.4855
 -0.4732  -0.4683  -0.4658  -0.4552  -0.4474  -0.4359  -0.4180  -0.4121
 -0.4093  -0.3936  -0.3913  -0.3836  -0.3660  -0.3513  -0.3491  -0.3483
 -0.3443  -0.3383  -0.3369  -0.3289  -0.3131  -0.2931  -0.2844  -0.2695
 -0.2599
 -- Virtual --
 -0.0785  -0.0623  -0.0502  -0.0413  -0.0371  -0.0290  -0.0129   0.0014
  0.0021   0.0061   0.0117   0.0142   0.0176   0.0253   0.0310   0.0421
  0.0432   0.0462   0.0502   0.0594   0.0625   0.0699   0.0710   0.0758
  0.0762   0.0816   0.0866   0.0883   0.0920   0.0951   0.0997   0.1013
  0.1042   0.1072   0.1084   0.1153   0.1167   0.1206   0.1216   0.1228
  0.1253   0.1281   0.1291   0.1334   0.1353   0.1395   0.1450   0.1523
  0.1534   0.1535   0.1602   0.1683   0.1706   0.1755   0.1769   0.1784
  0.1849   0.1888   0.1917   0.1955   0.1965   0.2074   0.2112   0.2150
  0.2212   0.2266   0.2314   0.2334   0.2348   0.2422   0.2430   0.2489
  0.2521   0.2563   0.2625   0.2633   0.2669   0.2677   0.2693   0.2714
  0.2798   0.2810   0.2834   0.2900   0.2911   0.2982   0.3034   0.3100
  0.3144   0.3242   0.3269   0.3320   0.3433   0.3458   0.3691   0.3803
  0.4000   0.4262   0.4269   0.4338   0.4407   0.4439   0.4446   0.4508
  0.4517   0.4604   0.4611   0.4693   0.4765   0.4864   0.4900   0.4944
  0.5019   0.5044   0.5161   0.5165   0.5292   0.5367   0.5398   0.5464
  0.5609   0.5652   0.5715   0.5744   0.5856   0.5922   0.5940   0.6006
  0.6140   0.6142   0.6207   0.6254   0.6307   0.6354   0.6433   0.6485
  0.6579   0.6668   0.6750   0.6915   0.6967   0.6968   0.7076   0.7082
  0.7382   0.7491   0.7799   0.7975   0.8043   0.8095   0.8187   0.8272
  0.8282   0.8309   0.8326   0.8410   0.8424   0.8443   0.8482   0.8511
  0.8526   0.8538   0.8545   0.8659   0.8679   0.8681   0.8758   0.8832
  0.8895   0.9026   0.9048   0.9109   0.9110   0.9225   0.9258   0.9330
  0.9360   0.9461   0.9515   0.9543   0.9624   0.9637   0.9732   0.9758
  0.9796   0.9878   0.9952   1.0133   1.0320   1.0534   1.0593   1.0649
  1.0780   1.0909   1.1091   1.1290   1.1368   1.1696   1.1819   1.2053
  1.2175   1.2215   1.2336   1.2417   1.2458   1.2568   1.2699   1.2835
  1.2843   1.2850   1.2944   1.3117   1.3476   1.3505   1.3584   1.3699
  1.4247   1.4574   1.4958   1.4998   1.5120   1.5371   1.5516   1.5635
  1.5703   1.5952   1.6055   1.6114   1.6346   1.6502   1.6683   1.6744
  1.7143   1.7585   1.7774   1.7941   1.7955   1.8239   1.8540   1.8731
  1.8869   1.8887   1.8939   1.8961   1.9015   1.9286   1.9489   1.9510
  1.9617   1.9719   1.9817   2.0505   2.0649   2.0740   2.0909   2.0988
  2.1358   2.1579   2.2181   2.2245   2.2335   2.2528   2.2574   2.2638
  2.2783   2.2810   2.2886   2.3048   2.3086   2.3144   2.3206   2.3252
  2.3754   2.4071   2.4157   2.4422   2.4433   2.4582   2.4933   2.5103
  2.5218   2.5387   2.5396   2.5518   2.5561   2.5933   2.6091   2.6208
  2.6371   2.6427   2.6905   2.7109   2.7224   2.7352   2.7427   2.7444
  2.7513   2.7646   2.7698   2.7859   2.8325   2.8332   2.8459   2.8779
  2.9284   2.9413   2.9657   3.0642   3.0669   3.0928   3.1373   3.1428
  3.1580   3.1591   3.2166   3.2206   3.2359   3.2401   3.3362   3.3783
  3.3929   3.4650   3.5502   3.6684   3.7055   3.7191   3.7203   3.8005
  3.9728   4.0091   4.0680   4.0986   4.3954   4.8017   4.8312   9.7372
  9.7585   9.7907   9.8064   9.8096   9.8156  23.3437  23.5017  23.8470
 23.8517  23.8644  23.8895  23.9721  24.0251  24.0408  24.0496  24.1015
 24.1334  25.7768  25.8057  25.8182  25.8943  25.9001  25.9257  26.0864
 26.1020  26.1124  26.1885  26.2449  26.3852  26.4747  26.6039  26.6250
 26.6644  26.8383  26.8712 215.7262 215.7504 215.7866 215.8086 215.8112
215.8182
 --------------------------------------------------------------

          Ground-State Mulliken Net Atomic Charges

     Atom                 Charge (a.u.)
  ----------------------------------------
      1 C                    -0.693049
      2 C                    -0.208610
      3 Cl                    0.524143
      4 C                    -0.135833
      5 H                     0.232219
      6 C                    -0.108285
      7 Cl                    0.482427
      8 C                    -0.135479
      9 H                     0.232080
     10 C                    -0.215515
     11 Cl                    0.524852
     12 C                    -0.134986
     13 C                    -0.827301
     14 H                     0.215852
     15 C                    -0.532141
     16 Cl                    0.631395
     17 C                     0.034778
     18 Cl                    0.622571
     19 C                    -0.530769
     20 Cl                    0.632047
     21 C                    -0.826511
     22 H                     0.216114
  ----------------------------------------
  Sum of atomic charges =     0.000000

 -----------------------------------------------------------------
                    Cartesian Multipole Moments
 -----------------------------------------------------------------
    Charge (ESU x 10^10)
                 0.0000
    Dipole Moment (Debye)
         X      -2.2948      Y       0.0516      Z       1.3692
       Tot       2.6727
    Quadrupole Moments (Debye-Ang)
        XX    -153.3261     XY      -0.3565     YY    -146.1229
        XZ       5.7535     YZ      -0.9950     ZZ    -147.0690
    Octopole Moments (Debye-Ang^2)
       XXX    -515.4016    XXY       4.1262    XYY    -159.4409
       YYY      10.6593    XXZ     109.0687    XYZ      -0.4440
       YYZ      95.1782    XZZ    -172.1549    YZZ       4.0899
       ZZZ     301.2986
    Hexadecapole Moments (Debye-Ang^3)
      XXXX   -8036.2867   XXXY     242.3245   XXYY   -1490.4393
      XYYY     244.3028   YYYY    -859.2271   XXXZ    1807.2243
      XXYZ      77.8411   XYYZ     594.0895   YYYZ     234.6556
      XXZZ   -2065.6371   XYZZ      82.8434   YYZZ    -854.6308
      XZZZ    1755.4974   YZZZ     235.5793   ZZZZ   -4222.3128
 -----------------------------------------------------------------
 Calculating analytic gradient of the SCF energy
 Gradient of SCF Energy
            1           2           3           4           5           6
    1  -0.0215000   0.0055310   0.0074669  -0.0006359  -0.0001038  -0.0057962
    2   0.0005193  -0.0000565  -0.0053997  -0.0003342  -0.0000205   0.0001091
    3   0.0126735   0.0008225  -0.0132761  -0.0164859   0.0001845   0.0036047
            7           8           9          10          11          12
    1  -0.0033221   0.0142548  -0.0004027   0.0019258   0.0154948  -0.0032676
    2   0.0001061   0.0000373   0.0000240  -0.0001383   0.0048767  -0.0002101
    3   0.0021207   0.0083506  -0.0000824  -0.0055098  -0.0001369   0.0020815
           13          14          15          16          17          18
    1   0.0016419  -0.0035175  -0.0003443   0.0043809  -0.0185102   0.0042678
    2   0.0090793   0.0008186   0.0060408  -0.0005873   0.0004970  -0.0000891
    3  -0.0002666   0.0051297  -0.0052918  -0.0019787   0.0110478  -0.0025550
           19          20          21          22
    1   0.0041226   0.0039527   0.0005399  -0.0061789
    2  -0.0061945   0.0003752  -0.0089524  -0.0005009
    3   0.0031143  -0.0030759  -0.0009671   0.0004962
 Max gradient component =       2.150E-02
 RMS gradient           =       6.454E-03
 Gradient time:  CPU 256.35 s  wall 256.39 s
 Geometry Optimization Parameters
   NAtoms,    NIC,     NZ,  NCons,   NDum,   NFix, NCnnct, MaxDiis
       22     155      22       0       0       0       0       0


** GEOMETRY OPTIMIZATION IN DELOCALIZED INTERNAL COORDINATES **
   Searching for a Minimum

   Optimization Cycle:   1

                       Coordinates (Angstroms)
     ATOM                X               Y               Z
      1  C         0.0000000000    0.0000000000    0.0000000000
      2  C         0.0000000000    0.0000000000    1.3949600000
      3  Cl        1.5261815140    0.0000000000    2.2594170471
      4  C        -1.1901880373    0.0256249026    2.1059255403
      5  H        -1.1683702292    0.0315218534    3.1884196336
      6  C        -2.4041742747    0.0535064326    1.4351028665
      7  Cl       -3.9099833729    0.0870232313    2.3339530118
      8  C        -2.4180259722    0.0546630380    0.0478935036
      9  H        -3.3603520375    0.0692493833   -0.4851290834
     10  C        -1.2274122092    0.0272853135   -0.6622934626
     11  Cl       -1.2645630159   -0.0058824468   -2.4155862839
     12  C         1.2779219872   -0.0284629571   -0.7628147595
     13  C         2.3095886281   -0.8932703637   -0.3971844912
     14  H         2.1704206894   -1.5663256744    0.4394355459
     15  C         3.5004827568   -0.9194878930   -1.1069450245
     16  Cl        4.7739092873   -2.0261183446   -0.6270805489
     17  C         3.6821124948   -0.0819958503   -2.1978886372
     18  Cl        5.1879324501   -0.1155248115   -3.0967201401
     19  C         2.6636000698    0.7822218600   -2.5724593424
     20  Cl        2.8813918386    1.8556545918   -3.9424319391
     21  C         1.4736782845    0.8090230106   -1.8610916159
     22  H         0.6936781770    1.5025559907   -2.1490431582
   Point Group: c1    Number of degrees of freedom:    60


   Energy is  -3221.122710146


 Attempting to generate delocalized internal coordinates
 Initial Hessian constructed with Jon Baker's OPTIMIZE code

 60 Hessian modes will be used to form the next step
  Hessian Eigenvalues:
     0.010693    0.019215    0.019215    0.023207    0.023207    0.023578
     0.023582    0.023677    0.023681    0.023938    0.023938    0.024090
     0.024090    0.024114    0.024114    0.024135    0.024136    0.024142
     0.024143    0.159963    0.159969    0.159994    0.159995    0.234791
     0.234799    0.234835    0.234906    0.249938    0.249949    0.249991
     0.249992    0.250000    0.250000    0.250000    0.250000    0.250000
     0.250000    0.301033    0.301033    0.301033    0.301033    0.301033
     0.301033    0.336089    0.356665    0.356665    0.356665    0.356665
     0.430734    0.430747    0.432120    0.432123    0.467798    0.467799
     0.472166    0.472167    0.478203    0.478204    0.479142    0.479142

 Minimum search - taking simple RFO step
 Searching for Lamda that Minimizes Along All modes
 Value Taken    Lamda =  -0.03630771
 Calculated Step too Large.  Step scaled by  0.456390
 Step Taken.  Stepsize is  0.300000

                             Maximum     Tolerance    Cnvgd?
         Gradient           0.049949      0.000300      NO
         Displacement       0.262645      0.001200      NO
         Energy change     *********      0.000001      NO


 New Cartesian Coordinates Obtained by Inverse Iteration

 Displacement from previous Coordinates is:  1.118259
 ----------------------------------------------------------------
             Standard Nuclear Orientation (Angstroms)
    I     Atom           X                Y                Z
 ----------------------------------------------------------------
    1      C       0.0091259727     0.0000767062    -0.0046817625
    2      C      -0.0121783267     0.0752280075     1.4015008005
    3      Cl      1.4683528581     0.2211986161     2.3306716880
    4      C      -1.2035085088     0.1038230322     2.1126953205
    5      H      -1.1835059004     0.1770708775     3.1926490096
    6      C      -2.4136267894     0.0536781441     1.4404223122
    7      Cl     -3.9176056233     0.0865918594     2.3368546767
    8      C      -2.4321134421    -0.0227006301     0.0575796278
    9      H      -3.3747807674    -0.0755734070    -0.4719132701
   10      C      -1.2403524471    -0.0468179795    -0.6527727671
   11      Cl     -1.3603087612    -0.2229101404    -2.3939861266
   12      C       1.2953824926    -0.0286773904    -0.7725749193
   13      C       2.2998786599    -0.9502941828    -0.4631332429
   14      H       2.1433236849    -1.6758104478     0.3218666905
   15      C       3.4901576446    -0.9794257233    -1.1749882831
   16      Cl      4.7042233372    -2.1689341312    -0.7506395685
   17      C       3.7129140755    -0.0829974113    -2.2169446866
   18      Cl      5.2153794485    -0.1167342099    -3.1144377905
   19      C       2.7200568669     0.8408309760    -2.5325735312
   20      Cl      2.9601011910     1.9982724094    -3.8253960036
   21      C       1.5291274762     0.8649452976    -1.8217130190
   22      H       0.7877858869     1.6104209941    -2.0700464929
 ----------------------------------------------------------------
 Nuclear Repulsion Energy =        1983.65740271 hartrees
 There are       89 alpha and       89 beta electrons
 Applying Cartesian multipole field
    Component          Value
    ---------          -----
     (2,0,0)        1.00000E-12
     (0,2,0)        2.00000E-11
     (0,0,2)       -3.00000E-11
 Nucleus-field energy     =    -0.0000000752 hartrees
 Requested basis set is 6-311++G(d,p)
 There are 170 shells and 472 basis functions
 A cutoff of  1.0D-15 yielded  10772 shell pairs
 There are     91041 function pairs (     97810 Cartesian)
 Smallest overlap matrix eigenvalue = 3.02E-07
 Linear dependence detected in AO basis
 Number of orthogonalized atomic orbitals = 467
 Maximum deviation from orthogonality = 7.662E-10
 Guess from superposition of atomic densities
 Warning:  Energy on first SCF cycle will be non-variational
 SAD guess density has 178.000000 electrons

 -----------------------------------------------------------------------
  General SCF calculation program by
  Eric Jon Sundstrom, Paul Horn, Yuezhi Mao, Dmitri Zuev, Alec White,
  David Stuck, Shaama M.S., Shane Yost, Joonho Lee, David Small,
  Daniel Levine, Susi Lehtola, Hugh Burton, Evgeny Epifanovsky,
  Bang C. Huynh
 -----------------------------------------------------------------------
 Exchange:     0.2000 Hartree-Fock + 0.0800 Slater + 0.7200 B88
 Correlation:  0.1900 VWN1RPA + 0.8100 LYP
 Using SG-1 standard quadrature grid
 A restricted SCF calculation will be
 performed using DIIS
 SCF converges when DIIS error is below 1.0e-08
 ---------------------------------------
  Cycle       Energy         DIIS error
 ---------------------------------------
    1   -3225.3523661790      2.82e-02  
    2   -3220.9921933224      2.24e-03  
    3   -3220.8892559342      2.85e-03  
    4   -3221.1203705114      6.13e-04  
    5   -3221.1290704254      3.20e-04  
    6   -3221.1317200029      1.03e-04  
    7   -3221.1319815994      3.26e-05  
    8   -3221.1320077470      9.12e-06  
    9   -3221.1320096859      3.25e-06  
   10   -3221.1320099854      8.88e-07  
   11   -3221.1320100061      1.88e-07  
   12   -3221.1320100070      7.74e-08  
   13   -3221.1320100071      2.11e-08  
   14   -3221.1320100071      6.48e-09  Convergence criterion met
 ---------------------------------------
 SCF time:   CPU 704.49s  wall 704.00s 
 SCF   energy in the final basis set =    -3221.1320100071
 Total energy in the final basis set =    -3221.1320100071

 --------------------------------------------------------------

                    Orbital Energies (a.u.)
 --------------------------------------------------------------

 Alpha MOs
 -- Occupied --
********-101.5814-101.5814-101.5739-101.5737-101.5737 -10.2796 -10.2796
-10.2753 -10.2732 -10.2704 -10.2703 -10.2435 -10.2314 -10.2227 -10.2226
-10.2157 -10.2157  -9.4964  -9.4962  -9.4962  -9.4883  -9.4882  -9.4881
 -7.2611  -7.2610  -7.2608  -7.2533  -7.2531  -7.2531  -7.2512  -7.2510
 -7.2510  -7.2506  -7.2505  -7.2503  -7.2432  -7.2429  -7.2429  -7.2424
 -7.2423  -7.2423  -0.9543  -0.9457  -0.9059  -0.9050  -0.8966  -0.8737
 -0.8549  -0.8410  -0.7956  -0.7721  -0.7630  -0.7469  -0.6582  -0.6489
 -0.6357  -0.6190  -0.5583  -0.5461  -0.5282  -0.5229  -0.4978  -0.4850
 -0.4708  -0.4686  -0.4647  -0.4530  -0.4479  -0.4362  -0.4177  -0.4106
 -0.4078  -0.3917  -0.3916  -0.3843  -0.3657  -0.3512  -0.3493  -0.3487
 -0.3441  -0.3395  -0.3352  -0.3308  -0.3159  -0.2910  -0.2822  -0.2716
 -0.2626
 -- Virtual --
 -0.0773  -0.0620  -0.0513  -0.0414  -0.0358  -0.0345  -0.0130   0.0021
  0.0044   0.0070   0.0105   0.0137   0.0154   0.0238   0.0302   0.0416
  0.0422   0.0469   0.0484   0.0595   0.0627   0.0691   0.0706   0.0757
  0.0762   0.0821   0.0865   0.0869   0.0922   0.0942   0.0984   0.0994
  0.1054   0.1070   0.1091   0.1131   0.1152   0.1195   0.1198   0.1224
  0.1237   0.1267   0.1278   0.1330   0.1348   0.1362   0.1434   0.1499
  0.1523   0.1536   0.1555   0.1669   0.1677   0.1740   0.1754   0.1757
  0.1814   0.1833   0.1890   0.1944   0.1955   0.2065   0.2090   0.2122
  0.2184   0.2236   0.2288   0.2302   0.2329   0.2401   0.2455   0.2477
  0.2508   0.2531   0.2588   0.2609   0.2648   0.2658   0.2701   0.2739
  0.2759   0.2790   0.2836   0.2874   0.2878   0.2920   0.2983   0.3026
  0.3070   0.3116   0.3276   0.3286   0.3290   0.3431   0.3465   0.3670
  0.3878   0.3993   0.4239   0.4302   0.4354   0.4399   0.4458   0.4481
  0.4513   0.4531   0.4633   0.4644   0.4732   0.4756   0.4866   0.4867
  0.4970   0.5017   0.5023   0.5055   0.5185   0.5238   0.5458   0.5502
  0.5623   0.5630   0.5642   0.5715   0.5752   0.5823   0.5947   0.5951
  0.6031   0.6114   0.6165   0.6187   0.6312   0.6375   0.6403   0.6427
  0.6547   0.6556   0.6778   0.6803   0.6957   0.7003   0.7005   0.7046
  0.7061   0.7310   0.7367   0.7831   0.7874   0.8086   0.8112   0.8256
  0.8303   0.8319   0.8325   0.8350   0.8394   0.8405   0.8457   0.8480
  0.8500   0.8534   0.8565   0.8567   0.8676   0.8710   0.8740   0.8786
  0.8872   0.8892   0.8975   0.9023   0.9134   0.9151   0.9205   0.9247
  0.9318   0.9385   0.9459   0.9459   0.9565   0.9620   0.9649   0.9669
  0.9719   0.9734   0.9774   0.9892   0.9954   1.0079   1.0406   1.0443
  1.0651   1.0690   1.0973   1.0995   1.1242   1.1340   1.1733   1.1838
  1.1964   1.2157   1.2184   1.2310   1.2387   1.2510   1.2527   1.2565
  1.2738   1.2841   1.2867   1.2963   1.3048   1.3417   1.3534   1.3614
  1.3617   1.4358   1.4610   1.4921   1.5059   1.5098   1.5362   1.5493
  1.5531   1.5708   1.5957   1.6046   1.6103   1.6336   1.6435   1.6632
  1.6809   1.7070   1.7491   1.7790   1.7880   1.8024   1.8204   1.8342
  1.8729   1.8790   1.8871   1.8942   1.9013   1.9058   1.9259   1.9416
  1.9482   1.9540   1.9705   1.9741   2.0460   2.0615   2.0751   2.0803
  2.0901   2.1231   2.1442   2.2197   2.2232   2.2313   2.2538   2.2568
  2.2639   2.2726   2.2777   2.2856   2.2933   2.3031   2.3181   2.3226
  2.3302   2.3784   2.4090   2.4172   2.4370   2.4425   2.4547   2.4900
  2.5036   2.5154   2.5339   2.5406   2.5458   2.5526   2.5887   2.6021
  2.6133   2.6436   2.6556   2.6836   2.7029   2.7201   2.7340   2.7363
  2.7391   2.7407   2.7637   2.7815   2.7816   2.8091   2.8255   2.8392
  2.8743   2.9109   2.9375   2.9698   3.0559   3.0603   3.0800   3.1300
  3.1356   3.1429   3.1561   3.2078   3.2149   3.2250   3.2265   3.3292
  3.3637   3.3912   3.4570   3.5470   3.6630   3.7030   3.7131   3.7183
  3.8007   3.9582   4.0001   4.0713   4.0911   4.3783   4.7927   4.8278
  9.7380   9.7576   9.7931   9.7998   9.8068   9.8112  23.3490  23.4959
 23.8340  23.8515  23.8529  23.8778  23.9431  24.0024  24.0411  24.0455
 24.1010  24.1229  25.7742  25.8087  25.8172  25.8869  25.8952  25.9038
 26.0864  26.1072  26.1182  26.1790  26.2022  26.3637  26.4654  26.6035
 26.6235  26.6429  26.7968  26.8505 215.7278 215.7491 215.7896 215.8009
215.8064 215.8105
 --------------------------------------------------------------

          Ground-State Mulliken Net Atomic Charges

     Atom                 Charge (a.u.)
  ----------------------------------------
      1 C                    -0.823252
      2 C                    -0.097468
      3 Cl                    0.490698
      4 C                    -0.306169
      5 H                     0.234321
      6 C                     0.045362
      7 Cl                    0.466632
      8 C                    -0.302854
      9 H                     0.234243
     10 C                    -0.107187
     11 Cl                    0.491693
     12 C                     0.245655
     13 C                    -0.972541
     14 H                     0.221136
     15 C                    -0.392745
     16 Cl                    0.619939
     17 C                    -0.145377
     18 Cl                    0.620536
     19 C                    -0.392547
     20 Cl                    0.620454
     21 C                    -0.972405
     22 H                     0.221876
  ----------------------------------------
  Sum of atomic charges =     0.000000

 -----------------------------------------------------------------
                    Cartesian Multipole Moments
 -----------------------------------------------------------------
    Charge (ESU x 10^10)
                 0.0000
    Dipole Moment (Debye)
         X      -2.1113      Y       0.0484      Z       1.2608
       Tot       2.4596
    Quadrupole Moments (Debye-Ang)
        XX    -152.8109     XY      -0.3021     YY    -145.8541
        XZ       5.2958     YZ      -0.8845     ZZ    -147.0548
    Octopole Moments (Debye-Ang^2)
       XXX    -509.0399    XXY       3.1467    XYY    -157.6378
       YYY      10.5585    XXZ     105.9136    XYZ      -0.9020
       YYZ      94.1747    XZZ    -169.9006    YZZ       4.9728
       ZZZ     299.3867
    Hexadecapole Moments (Debye-Ang^3)
      XXXX   -8069.3089   XXXY     217.1120   XXYY   -1513.5685
      XYYY     212.8519   YYYY    -964.7802   XXXZ    1832.1761
      XXYZ      64.5739   XYYZ     603.8554   YYYZ     182.2375
      XXZZ   -2062.2344   XYZZ      75.6712   YYZZ    -866.2220
      XZZZ    1788.4282   YZZZ     195.1594   ZZZZ   -4190.1166
 -----------------------------------------------------------------
 Calculating analytic gradient of the SCF energy
 Gradient of SCF Energy
            1           2           3           4           5           6
    1  -0.0111663   0.0041520   0.0006304   0.0002960  -0.0002976  -0.0035676
    2   0.0003198  -0.0023093  -0.0003771  -0.0005324   0.0000557   0.0000063
    3   0.0065766   0.0050532  -0.0008415  -0.0112959   0.0005231   0.0021664
            7           8           9          10          11          12
    1  -0.0015798   0.0101148  -0.0006712  -0.0024140   0.0010654  -0.0015850
    2   0.0000537   0.0003217  -0.0000161   0.0021178   0.0005520  -0.0001040
    3   0.0010345   0.0050892  -0.0000051  -0.0061433  -0.0001582   0.0012187
           13          14          15          16          17          18
    1   0.0049231  -0.0012728  -0.0003879   0.0028273  -0.0128111   0.0041186
    2   0.0045194   0.0004201   0.0035914  -0.0007902   0.0003413  -0.0001197
    3  -0.0017786  -0.0004421  -0.0028569  -0.0007913   0.0075594  -0.0024804
           19          20          21          22
    1   0.0021178   0.0021283   0.0035767  -0.0001970
    2  -0.0038142   0.0008759  -0.0046158  -0.0004962
    3   0.0018553  -0.0021406  -0.0034599   0.0013174
 Max gradient component =       1.281E-02
 RMS gradient           =       3.802E-03
 Gradient time:  CPU 252.93 s  wall 252.96 s
 Geometry Optimization Parameters
   NAtoms,    NIC,     NZ,  NCons,   NDum,   NFix, NCnnct, MaxDiis
       22     155      22       0       0       0       0       0

 Cartesian Hessian Update
 Hessian updated using BFGS update


** GEOMETRY OPTIMIZATION IN DELOCALIZED INTERNAL COORDINATES **
   Searching for a Minimum

   Optimization Cycle:   2

                       Coordinates (Angstroms)
     ATOM                X               Y               Z
      1  C         0.0091259727    0.0000767062   -0.0046817625
      2  C        -0.0121783267    0.0752280075    1.4015008005
      3  Cl        1.4683528581    0.2211986161    2.3306716880
      4  C        -1.2035085088    0.1038230322    2.1126953205
      5  H        -1.1835059004    0.1770708775    3.1926490096
      6  C        -2.4136267894    0.0536781441    1.4404223122
      7  Cl       -3.9176056233    0.0865918594    2.3368546767
      8  C        -2.4321134421   -0.0227006301    0.0575796278
      9  H        -3.3747807674   -0.0755734070   -0.4719132701
     10  C        -1.2403524471   -0.0468179795   -0.6527727671
     11  Cl       -1.3603087612   -0.2229101404   -2.3939861266
     12  C         1.2953824926   -0.0286773904   -0.7725749193
     13  C         2.2998786599   -0.9502941828   -0.4631332429
     14  H         2.1433236849   -1.6758104478    0.3218666905
     15  C         3.4901576446   -0.9794257233   -1.1749882831
     16  Cl        4.7042233372   -2.1689341312   -0.7506395685
     17  C         3.7129140755   -0.0829974113   -2.2169446866
     18  Cl        5.2153794485   -0.1167342099   -3.1144377905
     19  C         2.7200568669    0.8408309760   -2.5325735312
     20  Cl        2.9601011910    1.9982724094   -3.8253960036
     21  C         1.5291274762    0.8649452976   -1.8217130190
     22  H         0.7877858869    1.6104209941   -2.0700464929
   Point Group: c1    Number of degrees of freedom:    60


   Energy is  -3221.132010007

 Hessian updated using BFGS update

 51 Hessian modes will be used to form the next step
  Hessian Eigenvalues:
     0.017349    0.019215    0.019215    0.023206    0.023207    0.023571
     0.023677    0.023681    0.023933    0.023938    0.024090    0.024090
     0.024114    0.024114    0.024135    0.024135    0.024142    0.024143
     0.031010    0.159807    0.159969    0.159995    0.160179    0.221573
     0.234791    0.234799    0.235313    0.246629    0.249949    0.249992
     0.249993    0.250000    0.250000    0.294456    0.300800    0.304912
     0.353087    0.356631    0.365464    0.426078    0.432120    0.432123
     0.464034    0.467798    0.467799    0.469215    0.477943    0.478203
     0.478204    0.479142    0.542320

 Minimum search - taking simple RFO step
 Searching for Lamda that Minimizes Along All modes
 Value Taken    Lamda =  -0.00338871
 Step Taken.  Stepsize is  0.278090

                             Maximum     Tolerance    Cnvgd?
         Gradient           0.009061      0.000300      NO
         Displacement       0.213826      0.001200      NO
         Energy change     -0.009300      0.000001      NO


 New Cartesian Coordinates Obtained by Inverse Iteration

 Displacement from previous Coordinates is:  0.893123
 ----------------------------------------------------------------
             Standard Nuclear Orientation (Angstroms)
    I     Atom           X                Y                Z
 ----------------------------------------------------------------
    1      C       0.0196994717     0.0017549023    -0.0106716773
    2      C      -0.0096980846     0.1540537216     1.3862765521
    3      Cl      1.4782561556     0.3698053794     2.2894117867
    4      C      -1.1960910170     0.1800421229     2.1115257239
    5      H      -1.1746700601     0.3069775646     3.1855711990
    6      C      -2.4012873053     0.0546766094     1.4328296099
    7      Cl     -3.9033012751     0.0855449173     2.3270135198
    8      C      -2.4294438885    -0.0983167240     0.0530223575
    9      H      -3.3675129543    -0.2086332999    -0.4737884416
   10      C      -1.2276203316    -0.1246838794    -0.6458087646
   11      Cl     -1.3223625086    -0.3838470547    -2.3780151010
   12      C       1.2959134473    -0.0264026438    -0.7728047813
   13      C       2.2603296023    -0.9991458609    -0.5030966915
   14      H       2.0859748797    -1.7513273314     0.2549535920
   15      C       3.4502844567    -1.0294532279    -1.2179712064
   16      Cl      4.6063401556    -2.2853837570    -0.8425300490
   17      C       3.7126375348    -0.0822559610    -2.2161007043
   18      Cl      5.2071020750    -0.1171987234    -3.1097432639
   19      C       2.7421315785     0.8933759791    -2.4782011937
   20      Cl      2.9980731775     2.1117764566    -3.7044137262
   21      C       1.5487583717     0.9185205279    -1.7688205831
   22      H       0.8243155473     1.6913815488    -1.9901994950
 ----------------------------------------------------------------
 Nuclear Repulsion Energy =        1985.53449818 hartrees
 There are       89 alpha and       89 beta electrons
 Applying Cartesian multipole field
    Component          Value
    ---------          -----
     (2,0,0)        1.00000E-12
     (0,2,0)        2.00000E-11
     (0,0,2)       -3.00000E-11
 Nucleus-field energy     =    -0.0000000713 hartrees
 Requested basis set is 6-311++G(d,p)
 There are 170 shells and 472 basis functions
 A cutoff of  1.0D-15 yielded  10781 shell pairs
 There are     91140 function pairs (     97901 Cartesian)
 Smallest overlap matrix eigenvalue = 2.87E-07
 Linear dependence detected in AO basis
 Number of orthogonalized atomic orbitals = 467
 Maximum deviation from orthogonality = 3.087E-10
 Guess from superposition of atomic densities
 Warning:  Energy on first SCF cycle will be non-variational
 SAD guess density has 178.000000 electrons

 -----------------------------------------------------------------------
  General SCF calculation program by
  Eric Jon Sundstrom, Paul Horn, Yuezhi Mao, Dmitri Zuev, Alec White,
  David Stuck, Shaama M.S., Shane Yost, Joonho Lee, David Small,
  Daniel Levine, Susi Lehtola, Hugh Burton, Evgeny Epifanovsky,
  Bang C. Huynh
 -----------------------------------------------------------------------
 Exchange:     0.2000 Hartree-Fock + 0.0800 Slater + 0.7200 B88
 Correlation:  0.1900 VWN1RPA + 0.8100 LYP
 Using SG-1 standard quadrature grid
 A restricted SCF calculation will be
 performed using DIIS
 SCF converges when DIIS error is below 1.0e-08
 ---------------------------------------
  Cycle       Energy         DIIS error
 ---------------------------------------
    1   -3225.3503030154      2.82e-02  
    2   -3220.9946107102      2.24e-03  
    3   -3220.8862422853      2.87e-03  
    4   -3221.1206571682      6.62e-04  
    5   -3221.1311121489      3.30e-04  
    6   -3221.1339410566      1.02e-04  
    7   -3221.1341937924      3.30e-05  
    8   -3221.1342207389      9.21e-06  
    9   -3221.1342227235      3.21e-06  
   10   -3221.1342230135      8.74e-07  
   11   -3221.1342230336      1.87e-07  
   12   -3221.1342230341      7.45e-08  
   13   -3221.1342230343      1.96e-08  
   14   -3221.1342230344      6.23e-09  Convergence criterion met
 ---------------------------------------
 SCF time:   CPU 709.74s  wall 710.00s 
 SCF   energy in the final basis set =    -3221.1342230344
 Total energy in the final basis set =    -3221.1342230344

 --------------------------------------------------------------

                    Orbital Energies (a.u.)
 --------------------------------------------------------------

 Alpha MOs
 -- Occupied --
********-101.5800-101.5799-101.5753-101.5741-101.5740 -10.2790 -10.2790
-10.2757 -10.2747 -10.2713 -10.2712 -10.2407 -10.2300 -10.2231 -10.2230
-10.2159 -10.2159  -9.4953  -9.4948  -9.4947  -9.4898  -9.4886  -9.4886
 -7.2600  -7.2596  -7.2593  -7.2548  -7.2535  -7.2535  -7.2501  -7.2497
 -7.2496  -7.2496  -7.2491  -7.2489  -7.2447  -7.2439  -7.2434  -7.2433
 -7.2428  -7.2427  -0.9541  -0.9452  -0.9059  -0.9038  -0.8978  -0.8758
 -0.8560  -0.8394  -0.7951  -0.7713  -0.7628  -0.7454  -0.6577  -0.6472
 -0.6355  -0.6182  -0.5587  -0.5445  -0.5280  -0.5254  -0.4977  -0.4858
 -0.4706  -0.4684  -0.4650  -0.4520  -0.4476  -0.4364  -0.4186  -0.4099
 -0.4097  -0.3912  -0.3904  -0.3849  -0.3659  -0.3504  -0.3495  -0.3478
 -0.3434  -0.3395  -0.3337  -0.3302  -0.3182  -0.2881  -0.2814  -0.2716
 -0.2636
 -- Virtual --
 -0.0741  -0.0622  -0.0514  -0.0399  -0.0388  -0.0338  -0.0131   0.0028
  0.0053   0.0077   0.0117   0.0133   0.0154   0.0227   0.0299   0.0419
  0.0420   0.0475   0.0480   0.0600   0.0632   0.0684   0.0697   0.0761
  0.0767   0.0815   0.0863   0.0868   0.0917   0.0938   0.0975   0.0990
  0.1063   0.1073   0.1102   0.1108   0.1161   0.1189   0.1191   0.1222
  0.1233   0.1250   0.1280   0.1326   0.1329   0.1373   0.1442   0.1485
  0.1523   0.1542   0.1544   0.1669   0.1672   0.1719   0.1752   0.1762
  0.1801   0.1821   0.1890   0.1934   0.1954   0.2051   0.2114   0.2129
  0.2186   0.2231   0.2283   0.2305   0.2351   0.2398   0.2470   0.2476
  0.2523   0.2529   0.2560   0.2603   0.2634   0.2651   0.2703   0.2737
  0.2739   0.2791   0.2838   0.2860   0.2880   0.2904   0.2910   0.3012
  0.3091   0.3119   0.3259   0.3263   0.3300   0.3408   0.3439   0.3676
  0.3906   0.4024   0.4231   0.4304   0.4354   0.4391   0.4461   0.4495
  0.4506   0.4536   0.4656   0.4669   0.4754   0.4758   0.4844   0.4862
  0.4900   0.4986   0.5012   0.5048   0.5158   0.5222   0.5452   0.5558
  0.5583   0.5660   0.5684   0.5763   0.5772   0.5885   0.5921   0.5989
  0.6052   0.6134   0.6197   0.6217   0.6281   0.6369   0.6412   0.6524
  0.6530   0.6576   0.6786   0.6792   0.6934   0.6949   0.6988   0.7028
  0.7082   0.7241   0.7385   0.7776   0.7893   0.8136   0.8191   0.8249
  0.8288   0.8295   0.8337   0.8352   0.8400   0.8424   0.8450   0.8479
  0.8492   0.8518   0.8569   0.8647   0.8688   0.8698   0.8753   0.8755
  0.8862   0.8875   0.8990   0.9016   0.9120   0.9165   0.9228   0.9249
  0.9275   0.9411   0.9445   0.9469   0.9560   0.9581   0.9611   0.9672
  0.9707   0.9717   0.9785   0.9937   0.9993   1.0058   1.0396   1.0443
  1.0625   1.0678   1.0935   1.1063   1.1291   1.1331   1.1787   1.1852
  1.1973   1.2152   1.2194   1.2300   1.2385   1.2542   1.2552   1.2636
  1.2746   1.2833   1.2916   1.2989   1.3060   1.3353   1.3556   1.3571
  1.3681   1.4449   1.4586   1.4926   1.5019   1.5160   1.5397   1.5439
  1.5514   1.5714   1.5906   1.5983   1.6113   1.6333   1.6428   1.6674
  1.6843   1.7103   1.7509   1.7770   1.7956   1.8044   1.8157   1.8285
  1.8670   1.8732   1.8797   1.9036   1.9094   1.9198   1.9283   1.9398
  1.9441   1.9527   1.9658   1.9718   2.0474   2.0560   2.0741   2.0783
  2.0955   2.1254   2.1376   2.2198   2.2254   2.2299   2.2539   2.2561
  2.2633   2.2710   2.2744   2.2848   2.2887   2.3027   2.3201   2.3225
  2.3380   2.3863   2.4152   2.4177   2.4389   2.4409   2.4599   2.4912
  2.5048   2.5096   2.5299   2.5348   2.5426   2.5511   2.5899   2.6089
  2.6114   2.6498   2.6624   2.6889   2.7046   2.7165   2.7264   2.7286
  2.7364   2.7489   2.7643   2.7788   2.7793   2.7984   2.8227   2.8381
  2.8699   2.9078   2.9505   2.9792   3.0648   3.0659   3.0774   3.1248
  3.1318   3.1408   3.1557   3.2071   3.2120   3.2281   3.2289   3.3243
  3.3589   3.3956   3.4590   3.5529   3.6683   3.6988   3.7079   3.7180
  3.7957   3.9644   3.9969   4.0770   4.0901   4.3656   4.7905   4.8265
  9.7430   9.7587   9.7935   9.7993   9.8100   9.8149  23.3552  23.5054
 23.8351  23.8430  23.8502  23.8763  23.9338  24.0029  24.0322  24.0417
 24.0923  24.1276  25.7717  25.8100  25.8164  25.8881  25.8945  25.8999
 26.0840  26.1071  26.1200  26.1800  26.1976  26.3692  26.4674  26.5976
 26.6231  26.6375  26.7908  26.8446 215.7337 215.7496 215.7898 215.7999
215.8088 215.8157
 --------------------------------------------------------------

          Ground-State Mulliken Net Atomic Charges

     Atom                 Charge (a.u.)
  ----------------------------------------
      1 C                    -0.738728
      2 C                    -0.164547
      3 Cl                    0.468329
      4 C                    -0.290881
      5 H                     0.234753
      6 C                     0.026782
      7 Cl                    0.466345
      8 C                    -0.290960
      9 H                     0.234781
     10 C                    -0.175063
     11 Cl                    0.468957
     12 C                     0.277856
     13 C                    -0.982594
     14 H                     0.227207
     15 C                    -0.323014
     16 Cl                    0.616411
     17 C                    -0.187388
     18 Cl                    0.612380
     19 C                    -0.326814
     20 Cl                    0.616310
     21 C                    -0.998086
     22 H                     0.227964
  ----------------------------------------
  Sum of atomic charges =     0.000000

 -----------------------------------------------------------------
                    Cartesian Multipole Moments
 -----------------------------------------------------------------
    Charge (ESU x 10^10)
                -0.0000
    Dipole Moment (Debye)
         X      -2.0103      Y       0.0496      Z       1.2023
       Tot       2.3429
    Quadrupole Moments (Debye-Ang)
        XX    -152.4842     XY      -0.2723     YY    -145.6584
        XZ       5.0062     YZ      -0.8431     ZZ    -147.0413
    Octopole Moments (Debye-Ang^2)
       XXX    -505.8946    XXY       2.5284    XYY    -157.4668
       YYY      10.9345    XXZ     103.8304    XYZ      -1.2200
       YYZ      94.1225    XZZ    -168.7296    YZZ       5.7257
       ZZZ     299.0164
    Hexadecapole Moments (Debye-Ang^3)
      XXXX   -7973.4516   XXXY     197.0688   XXYY   -1516.0779
      XYYY     186.0008   YYYY   -1065.8043   XXXZ    1831.9046
      XXYZ      53.7392   XYYZ     605.5557   YYYZ     140.6432
      XXZZ   -2029.1836   XYZZ      67.1228   YYZZ    -866.4977
      XZZZ    1790.2712   YZZZ     162.4856   ZZZZ   -4093.2694
 -----------------------------------------------------------------
 Calculating analytic gradient of the SCF energy
 Gradient of SCF Energy
            1           2           3           4           5           6
    1  -0.0013752   0.0022417  -0.0002038   0.0002853   0.0000991  -0.0025211
    2   0.0001068  -0.0007892  -0.0004887  -0.0004938   0.0000210   0.0000700
    3   0.0008875   0.0004845  -0.0011027  -0.0022441   0.0004044   0.0014040
            7           8           9          10          11          12
    1   0.0005437   0.0021158  -0.0003133   0.0005658   0.0008357  -0.0023036
    2  -0.0000459   0.0003847  -0.0000301   0.0007943   0.0003639   0.0000048
    3  -0.0002947   0.0008542  -0.0002460  -0.0021783   0.0006884   0.0014320
           13          14          15          16          17          18
    1   0.0019868  -0.0002771  -0.0002867   0.0002251  -0.0033954   0.0019973
    2   0.0013819  -0.0005435   0.0002468  -0.0004229   0.0001388  -0.0000652
    3   0.0005983   0.0003160   0.0001869   0.0002216   0.0019535  -0.0012485
           19          20          21          22
    1  -0.0001524  -0.0001605   0.0004916  -0.0003989
    2  -0.0001678   0.0004110  -0.0014462   0.0005694
    3   0.0001935  -0.0002763  -0.0020831   0.0000488
 Max gradient component =       3.395E-03
 RMS gradient           =       1.099E-03
 Gradient time:  CPU 255.40 s  wall 255.44 s
 Geometry Optimization Parameters
   NAtoms,    NIC,     NZ,  NCons,   NDum,   NFix, NCnnct, MaxDiis
       22     155      22       0       0       0       0       0

 Cartesian Hessian Update
 Hessian updated using BFGS update


** GEOMETRY OPTIMIZATION IN DELOCALIZED INTERNAL COORDINATES **
   Searching for a Minimum

   Optimization Cycle:   3

                       Coordinates (Angstroms)
     ATOM                X               Y               Z
      1  C         0.0196994717    0.0017549023   -0.0106716773
      2  C        -0.0096980846    0.1540537216    1.3862765521
      3  Cl        1.4782561556    0.3698053794    2.2894117867
      4  C        -1.1960910170    0.1800421229    2.1115257239
      5  H        -1.1746700601    0.3069775646    3.1855711990
      6  C        -2.4012873053    0.0546766094    1.4328296099
      7  Cl       -3.9033012751    0.0855449173    2.3270135198
      8  C        -2.4294438885   -0.0983167240    0.0530223575
      9  H        -3.3675129543   -0.2086332999   -0.4737884416
     10  C        -1.2276203316   -0.1246838794   -0.6458087646
     11  Cl       -1.3223625086   -0.3838470547   -2.3780151010
     12  C         1.2959134473   -0.0264026438   -0.7728047813
     13  C         2.2603296023   -0.9991458609   -0.5030966915
     14  H         2.0859748797   -1.7513273314    0.2549535920
     15  C         3.4502844567   -1.0294532279   -1.2179712064
     16  Cl        4.6063401556   -2.2853837570   -0.8425300490
     17  C         3.7126375348   -0.0822559610   -2.2161007043
     18  Cl        5.2071020750   -0.1171987234   -3.1097432639
     19  C         2.7421315785    0.8933759791   -2.4782011937
     20  Cl        2.9980731775    2.1117764566   -3.7044137262
     21  C         1.5487583717    0.9185205279   -1.7688205831
     22  H         0.8243155473    1.6913815488   -1.9901994950
   Point Group: c1    Number of degrees of freedom:    60


   Energy is  -3221.134223034

 Hessian updated using BFGS update

 53 Hessian modes will be used to form the next step
  Hessian Eigenvalues:
     0.013150    0.019215    0.019223    0.023207    0.023213    0.023468
     0.023677    0.023703    0.023921    0.024010    0.024089    0.024093
     0.024113    0.024114    0.024135    0.024136    0.024142    0.024161
     0.029752    0.159969    0.159995    0.160060    0.160585    0.204610
     0.234794    0.234799    0.235715    0.246449    0.249949    0.250000
     0.250000    0.250000    0.255126    0.289768    0.300850    0.302445
     0.308076    0.353800    0.356570    0.356668    0.369490    0.423877
     0.432120    0.432124    0.467723    0.467798    0.468709    0.469961
     0.477940    0.478204    0.478210    0.482156    0.562311

 Minimum search - taking simple RFO step
 Searching for Lamda that Minimizes Along All modes
 Value Taken    Lamda =  -0.00096864
 Step Taken.  Stepsize is  0.233266

                             Maximum     Tolerance    Cnvgd?
         Gradient           0.004423      0.000300      NO
         Displacement       0.185932      0.001200      NO
         Energy change     -0.002213      0.000001      NO


 New Cartesian Coordinates Obtained by Inverse Iteration

 Displacement from previous Coordinates is:  0.766414
 ----------------------------------------------------------------
             Standard Nuclear Orientation (Angstroms)
    I     Atom           X                Y                Z
 ----------------------------------------------------------------
    1      C       0.0204260862    -0.0020306131    -0.0104210380
    2      C      -0.0145747702     0.2173439755     1.3759775460
    3      Cl      1.4790655280     0.4986295409     2.2552754528
    4      C      -1.1989586647     0.2490683574     2.1054731309
    5      H      -1.1811418593     0.4275512945     3.1711571892
    6      C      -2.3978844523     0.0559092223     1.4306416110
    7      Cl     -3.9019029615     0.0922095205     2.3247551755
    8      C      -2.4274719825    -0.1668773479     0.0597740214
    9      H      -3.3617108716    -0.3250002694    -0.4594957267
   10      C      -1.2223104655    -0.1925664175    -0.6345866929
   11      Cl     -1.2946684938    -0.5127824884    -2.3595357130
   12      C       1.2959375899    -0.0291410535    -0.7732165764
   13      C       2.2289582251    -1.0402958942    -0.5479083103
   14      H       2.0369591009    -1.8129192570     0.1846877607
   15      C       3.4202809117    -1.0677269174    -1.2639959402
   16      Cl      4.5445757530    -2.3657086476    -0.9471720909
   17      C       3.7123434975    -0.0812422795    -2.2156281767
   18      Cl      5.2023049715    -0.1115748264    -3.1031761565
   19      C       2.7666485885     0.9308515126    -2.4304711519
   20      Cl      3.0590640126     2.1934126754    -3.6004159173
   21      C       1.5715276336     0.9558076016    -1.7203696702
   22      H       0.8603616515     1.7483435777    -1.9129100647
 ----------------------------------------------------------------
 Nuclear Repulsion Energy =        1986.00025467 hartrees
 There are       89 alpha and       89 beta electrons
 Applying Cartesian multipole field
    Component          Value
    ---------          -----
     (2,0,0)        1.00000E-12
     (0,2,0)        2.00000E-11
     (0,0,2)       -3.00000E-11
 Nucleus-field energy     =    -0.0000000682 hartrees
 Requested basis set is 6-311++G(d,p)
 There are 170 shells and 472 basis functions
 A cutoff of  1.0D-15 yielded  10781 shell pairs
 There are     91135 function pairs (     97892 Cartesian)
 Smallest overlap matrix eigenvalue = 2.70E-07
 Linear dependence detected in AO basis
 Number of orthogonalized atomic orbitals = 467
 Maximum deviation from orthogonality = 3.486E-10
 Guess from superposition of atomic densities
 Warning:  Energy on first SCF cycle will be non-variational
 SAD guess density has 178.000000 electrons

 -----------------------------------------------------------------------
  General SCF calculation program by
  Eric Jon Sundstrom, Paul Horn, Yuezhi Mao, Dmitri Zuev, Alec White,
  David Stuck, Shaama M.S., Shane Yost, Joonho Lee, David Small,
  Daniel Levine, Susi Lehtola, Hugh Burton, Evgeny Epifanovsky,
  Bang C. Huynh
 -----------------------------------------------------------------------
 Exchange:     0.2000 Hartree-Fock + 0.0800 Slater + 0.7200 B88
 Correlation:  0.1900 VWN1RPA + 0.8100 LYP
 Using SG-1 standard quadrature grid
 A restricted SCF calculation will be
 performed using DIIS
 SCF converges when DIIS error is below 1.0e-08
 ---------------------------------------
  Cycle       Energy         DIIS error
 ---------------------------------------
    1   -3225.3521096204      2.82e-02  
    2   -3220.9953313263      2.24e-03  
    3   -3220.8856838211      2.87e-03  
    4   -3221.1206154436      6.80e-04  
    5   -3221.1317587599      3.31e-04  
    6   -3221.1346042008      1.02e-04  
    7   -3221.1348562800      3.32e-05  
    8   -3221.1348835039      9.22e-06  
    9   -3221.1348854975      3.16e-06  
   10   -3221.1348857768      8.67e-07  
   11   -3221.1348857965      1.83e-07  
   12   -3221.1348857971      7.36e-08  
   13   -3221.1348857974      1.88e-08  
   14   -3221.1348857975      6.03e-09  Convergence criterion met
 ---------------------------------------
 SCF time:   CPU 701.90s  wall 702.00s 
 SCF   energy in the final basis set =    -3221.1348857975
 Total energy in the final basis set =    -3221.1348857975

 --------------------------------------------------------------

                    Orbital Energies (a.u.)
 --------------------------------------------------------------

 Alpha MOs
 -- Occupied --
********-101.5794-101.5793-101.5757-101.5741-101.5741 -10.2790 -10.2789
-10.2760 -10.2745 -10.2715 -10.2714 -10.2397 -10.2294 -10.2233 -10.2232
-10.2159 -10.2158  -9.4948  -9.4941  -9.4941  -9.4904  -9.4887  -9.4886
 -7.2595  -7.2589  -7.2587  -7.2553  -7.2536  -7.2535  -7.2496  -7.2490
 -7.2490  -7.2489  -7.2484  -7.2483  -7.2452  -7.2444  -7.2434  -7.2434
 -7.2429  -7.2428  -0.9542  -0.9456  -0.9055  -0.9027  -0.8982  -0.8770
 -0.8562  -0.8388  -0.7948  -0.7714  -0.7626  -0.7452  -0.6573  -0.6460
 -0.6364  -0.6178  -0.5589  -0.5433  -0.5283  -0.5277  -0.4972  -0.4859
 -0.4707  -0.4686  -0.4647  -0.4518  -0.4478  -0.4366  -0.4187  -0.4106
 -0.4090  -0.3909  -0.3894  -0.3848  -0.3660  -0.3504  -0.3496  -0.3473
 -0.3429  -0.3396  -0.3329  -0.3302  -0.3184  -0.2859  -0.2813  -0.2717
 -0.2655
 -- Virtual --
 -0.0708  -0.0626  -0.0511  -0.0424  -0.0398  -0.0332  -0.0132   0.0029
  0.0059   0.0078   0.0119   0.0125   0.0155   0.0224   0.0300   0.0417
  0.0424   0.0475   0.0483   0.0604   0.0636   0.0682   0.0684   0.0759
  0.0781   0.0813   0.0859   0.0866   0.0912   0.0938   0.0972   0.0987
  0.1065   0.1081   0.1091   0.1111   0.1161   0.1183   0.1187   0.1220
  0.1234   0.1237   0.1284   0.1316   0.1318   0.1379   0.1444   0.1472
  0.1525   0.1533   0.1554   0.1666   0.1673   0.1699   0.1745   0.1772
  0.1800   0.1824   0.1893   0.1932   0.1957   0.2039   0.2108   0.2133
  0.2184   0.2218   0.2293   0.2304   0.2379   0.2388   0.2467   0.2471
  0.2531   0.2539   0.2574   0.2597   0.2626   0.2654   0.2708   0.2722
  0.2724   0.2763   0.2813   0.2871   0.2873   0.2894   0.2937   0.3010
  0.3096   0.3115   0.3207   0.3250   0.3304   0.3413   0.3422   0.3677
  0.3919   0.4040   0.4241   0.4302   0.4349   0.4388   0.4462   0.4497
  0.4502   0.4557   0.4644   0.4679   0.4739   0.4805   0.4820   0.4858
  0.4869   0.4961   0.4988   0.5066   0.5142   0.5230   0.5442   0.5564
  0.5571   0.5659   0.5698   0.5758   0.5805   0.5905   0.5939   0.6024
  0.6035   0.6193   0.6203   0.6236   0.6246   0.6365   0.6430   0.6545
  0.6549   0.6577   0.6768   0.6786   0.6916   0.6933   0.6982   0.7036
  0.7072   0.7311   0.7390   0.7758   0.7896   0.8185   0.8229   0.8248
  0.8257   0.8290   0.8340   0.8412   0.8417   0.8447   0.8477   0.8487
  0.8489   0.8525   0.8555   0.8661   0.8686   0.8700   0.8719   0.8780
  0.8833   0.8839   0.8983   0.9061   0.9105   0.9177   0.9182   0.9224
  0.9330   0.9361   0.9474   0.9492   0.9526   0.9542   0.9576   0.9680
  0.9706   0.9780   0.9804   0.9994   1.0041   1.0062   1.0405   1.0461
  1.0594   1.0679   1.0900   1.1105   1.1342   1.1360   1.1762   1.1904
  1.1959   1.2114   1.2250   1.2289   1.2408   1.2557   1.2560   1.2710
  1.2807   1.2848   1.2941   1.2991   1.3068   1.3309   1.3520   1.3577
  1.3738   1.4463   1.4505   1.4870   1.4982   1.5219   1.5421   1.5427
  1.5508   1.5726   1.5888   1.5941   1.6110   1.6348   1.6418   1.6691
  1.6880   1.7122   1.7521   1.7746   1.8001   1.8059   1.8147   1.8235
  1.8586   1.8693   1.8735   1.9095   1.9137   1.9291   1.9334   1.9380
  1.9429   1.9543   1.9651   1.9736   2.0502   2.0532   2.0720   2.0807
  2.1008   2.1271   2.1338   2.2208   2.2259   2.2301   2.2545   2.2556
  2.2590   2.2693   2.2720   2.2833   2.2875   2.3025   2.3159   2.3259
  2.3426   2.3881   2.4180   2.4241   2.4400   2.4411   2.4654   2.4939
  2.5052   2.5110   2.5291   2.5320   2.5443   2.5523   2.5893   2.6105
  2.6152   2.6559   2.6644   2.6907   2.7032   2.7114   2.7255   2.7265
  2.7384   2.7526   2.7615   2.7757   2.7765   2.7964   2.8210   2.8394
  2.8648   2.9043   2.9561   2.9846   3.0697   3.0700   3.0788   3.1212
  3.1334   3.1406   3.1558   3.2067   3.2103   3.2268   3.2333   3.3232
  3.3559   3.4012   3.4601   3.5593   3.6721   3.6963   3.7057   3.7206
  3.7954   3.9674   3.9995   4.0791   4.0905   4.3538   4.7900   4.8251
  9.7455   9.7585   9.7935   9.7991   9.8118   9.8156  23.3590  23.5073
 23.8355  23.8437  23.8500  23.8755  23.9341  24.0075  24.0308  24.0392
 24.0918  24.1349  25.7716  25.8101  25.8156  25.8856  25.8908  25.9031
 26.0859  26.1081  26.1192  26.1761  26.2017  26.3732  26.4734  26.5934
 26.6282  26.6426  26.7878  26.8425 215.7365 215.7493 215.7896 215.7998
215.8106 215.8170
 --------------------------------------------------------------

          Ground-State Mulliken Net Atomic Charges

     Atom                 Charge (a.u.)
  ----------------------------------------
      1 C                    -0.681917
      2 C                    -0.207113
      3 Cl                    0.461960
      4 C                    -0.287386
      5 H                     0.233845
      6 C                     0.051350
      7 Cl                    0.466381
      8 C                    -0.294573
      9 H                     0.234107
     10 C                    -0.208850
     11 Cl                    0.463071
     12 C                     0.315631
     13 C                    -1.003653
     14 H                     0.228596
     15 C                    -0.266253
     16 Cl                    0.610983
     17 C                    -0.280139
     18 Cl                    0.610818
     19 C                    -0.267310
     20 Cl                    0.611048
     21 C                    -1.019908
     22 H                     0.229313
  ----------------------------------------
  Sum of atomic charges =     0.000000

 -----------------------------------------------------------------
                    Cartesian Multipole Moments
 -----------------------------------------------------------------
    Charge (ESU x 10^10)
                -0.0000
    Dipole Moment (Debye)
         X      -1.9625      Y       0.0471      Z       1.1736
       Tot       2.2871
    Quadrupole Moments (Debye-Ang)
        XX    -152.2986     XY      -0.2107     YY    -145.5285
        XZ       4.7912     YZ      -0.7187     ZZ    -147.0946
    Octopole Moments (Debye-Ang^2)
       XXX    -504.3511    XXY       1.8999    XYY    -157.7167
       YYY      10.6196    XXZ     102.6225    XYZ      -1.4673
       YYZ      94.2974    XZZ    -168.1705    YZZ       6.1518
       ZZZ     298.8803
    Hexadecapole Moments (Debye-Ang^3)
      XXXX   -7934.3975   XXXY     177.5609   XXYY   -1524.3772
      XYYY     161.7652   YYYY   -1150.1737   XXXZ    1844.6779
      XXYZ      42.5866   XYYZ     610.5118   YYYZ     101.0608
      XXZZ   -2009.3667   XYZZ      59.3850   YYZZ    -867.8060
      XZZZ    1805.2264   YZZZ     129.3468   ZZZZ   -4017.6295
 -----------------------------------------------------------------
 Calculating analytic gradient of the SCF energy
 Gradient of SCF Energy
            1           2           3           4           5           6
    1   0.0012328  -0.0001098   0.0005248  -0.0001287   0.0000947  -0.0006808
    2  -0.0001287  -0.0002788  -0.0005698   0.0000533  -0.0000403   0.0000063
    3  -0.0007093  -0.0009135  -0.0008250   0.0006949  -0.0001398   0.0003872
            7           8           9          10          11          12
    1   0.0003972  -0.0006513   0.0001757   0.0007341   0.0011651  -0.0014233
    2   0.0000010   0.0000002   0.0000249   0.0003413   0.0004281   0.0001809
    3  -0.0002268  -0.0001808   0.0000050   0.0005759  -0.0000881   0.0006255
           13          14          15          16          17          18
    1  -0.0004373  -0.0000542   0.0002979  -0.0000707   0.0002765  -0.0004929
    2   0.0004068  -0.0000231   0.0001695   0.0001745   0.0000091   0.0000355
    3   0.0007338   0.0004803  -0.0002274  -0.0002169  -0.0001338   0.0002703
           19          20          21          22
    1   0.0004021   0.0001398  -0.0008374  -0.0005542
    2  -0.0001022  -0.0002569  -0.0005289   0.0000973
    3  -0.0002800   0.0001838   0.0001575  -0.0001729
 Max gradient component =       1.423E-03
 RMS gradient           =       4.701E-04
 Gradient time:  CPU 253.13 s  wall 253.16 s
 Geometry Optimization Parameters
   NAtoms,    NIC,     NZ,  NCons,   NDum,   NFix, NCnnct, MaxDiis
       22     155      22       0       0       0       0       0

 Cartesian Hessian Update
 Hessian updated using BFGS update


** GEOMETRY OPTIMIZATION IN DELOCALIZED INTERNAL COORDINATES **
   Searching for a Minimum

   Optimization Cycle:   4

                       Coordinates (Angstroms)
     ATOM                X               Y               Z
      1  C         0.0204260862   -0.0020306131   -0.0104210380
      2  C        -0.0145747702    0.2173439755    1.3759775460
      3  Cl        1.4790655280    0.4986295409    2.2552754528
      4  C        -1.1989586647    0.2490683574    2.1054731309
      5  H        -1.1811418593    0.4275512945    3.1711571892
      6  C        -2.3978844523    0.0559092223    1.4306416110
      7  Cl       -3.9019029615    0.0922095205    2.3247551755
      8  C        -2.4274719825   -0.1668773479    0.0597740214
      9  H        -3.3617108716   -0.3250002694   -0.4594957267
     10  C        -1.2223104655   -0.1925664175   -0.6345866929
     11  Cl       -1.2946684938   -0.5127824884   -2.3595357130
     12  C         1.2959375899   -0.0291410535   -0.7732165764
     13  C         2.2289582251   -1.0402958942   -0.5479083103
     14  H         2.0369591009   -1.8129192570    0.1846877607
     15  C         3.4202809117   -1.0677269174   -1.2639959402
     16  Cl        4.5445757530   -2.3657086476   -0.9471720909
     17  C         3.7123434975   -0.0812422795   -2.2156281767
     18  Cl        5.2023049715   -0.1115748264   -3.1031761565
     19  C         2.7666485885    0.9308515126   -2.4304711519
     20  Cl        3.0590640126    2.1934126754   -3.6004159173
     21  C         1.5715276336    0.9558076016   -1.7203696702
     22  H         0.8603616515    1.7483435777   -1.9129100647
   Point Group: c1    Number of degrees of freedom:    60


   Energy is  -3221.134885797

 Hessian updated using BFGS update

 56 Hessian modes will be used to form the next step
  Hessian Eigenvalues:
     0.008522    0.019217    0.019247    0.023207    0.023224    0.023613
     0.023678    0.023702    0.023953    0.024008    0.024089    0.024096
     0.024114    0.024115    0.024135    0.024142    0.024159    0.024196
     0.028660    0.159973    0.159984    0.160002    0.160437    0.203197
     0.234794    0.234809    0.235717    0.246636    0.249961    0.249992
     0.250000    0.250000    0.250281    0.259098    0.287806    0.301011
     0.301226    0.302380    0.314467    0.354217    0.356661    0.356666
     0.357206    0.368268    0.421585    0.432124    0.432145    0.467424
     0.467798    0.468345    0.469687    0.478200    0.478208    0.478381
     0.488993    0.548174

 Minimum search - taking simple RFO step
 Searching for Lamda that Minimizes Along All modes
 Value Taken    Lamda =  -0.00044024
 Step Taken.  Stepsize is  0.192852

                             Maximum     Tolerance    Cnvgd?
         Gradient           0.004197      0.000300      NO
         Displacement       0.163508      0.001200      NO
         Energy change     -0.000663      0.000001      NO


 New Cartesian Coordinates Obtained by Inverse Iteration

 Displacement from previous Coordinates is:  0.672355
 ----------------------------------------------------------------
             Standard Nuclear Orientation (Angstroms)
    I     Atom           X                Y                Z
 ----------------------------------------------------------------
    1      C       0.0176625570    -0.0010357535    -0.0124983688
    2      C      -0.0194784986     0.2735074284     1.3634089380
    3      Cl      1.4739220767     0.6214078757     2.2207221589
    4      C      -1.2016851925     0.3051191320     2.0957838031
    5      H      -1.1872587124     0.5260146693     3.1533616819
    6      C      -2.3951076136     0.0533260923     1.4311045148
    7      Cl     -3.8994192632     0.0867654218     2.3289389809
    8      C      -2.4247169537    -0.2251134233     0.0705812648
    9      H      -3.3564349212    -0.4259001402    -0.4381071253
   10      C      -1.2206275809    -0.2471603431    -0.6251997383
   11      Cl     -1.2847455115    -0.6254804919    -2.3393855878
   12      C       1.2960305123    -0.0291445138    -0.7766306246
   13      C       2.2013054477    -1.0715569102    -0.5895017541
   14      H       1.9888005116    -1.8647414848     0.1149462713
   15      C       3.3944712006    -1.0988228051    -1.3028912985
   16      Cl      4.4874347304    -2.4328775643    -1.0306266191
   17      C       3.7143013765    -0.0819050317    -2.2142664948
   18      Cl      5.2051600480    -0.1119928888    -3.0968592202
   19      C       2.7925850165     0.9611321652    -2.3896267554
   20      Cl      3.1158847534     2.2608809580    -3.5096617823
   21      C       1.5965238212     0.9872292626    -1.6809043769
   22      H       0.9032212245     1.8016096119    -1.8442492056
 ----------------------------------------------------------------
 Nuclear Repulsion Energy =        1985.06635975 hartrees
 There are       89 alpha and       89 beta electrons
 Applying Cartesian multipole field
    Component          Value
    ---------          -----
     (2,0,0)        1.00000E-12
     (0,2,0)        2.00000E-11
     (0,0,2)       -3.00000E-11
 Nucleus-field energy     =    -0.0000000653 hartrees
 Requested basis set is 6-311++G(d,p)
 There are 170 shells and 472 basis functions
 A cutoff of  1.0D-15 yielded  10765 shell pairs
 There are     91003 function pairs (     97742 Cartesian)
 Smallest overlap matrix eigenvalue = 2.50E-07
 Linear dependence detected in AO basis
 Number of orthogonalized atomic orbitals = 467
 Maximum deviation from orthogonality = 3.644E-10
 Guess from superposition of atomic densities
 Warning:  Energy on first SCF cycle will be non-variational
 SAD guess density has 178.000000 electrons

 -----------------------------------------------------------------------
  General SCF calculation program by
  Eric Jon Sundstrom, Paul Horn, Yuezhi Mao, Dmitri Zuev, Alec White,
  David Stuck, Shaama M.S., Shane Yost, Joonho Lee, David Small,
  Daniel Levine, Susi Lehtola, Hugh Burton, Evgeny Epifanovsky,
  Bang C. Huynh
 -----------------------------------------------------------------------
 Exchange:     0.2000 Hartree-Fock + 0.0800 Slater + 0.7200 B88
 Correlation:  0.1900 VWN1RPA + 0.8100 LYP
 Using SG-1 standard quadrature grid
 A restricted SCF calculation will be
 performed using DIIS
 SCF converges when DIIS error is below 1.0e-08
 ---------------------------------------
  Cycle       Energy         DIIS error
 ---------------------------------------
    1   -3225.3448298527      2.82e-02  
    2   -3220.9956150984      2.24e-03  
    3   -3220.8853195679      2.88e-03  
    4   -3221.1205573688      6.89e-04  
    5   -3221.1320778088      3.31e-04  
    6   -3221.1349229171      1.02e-04  
    7   -3221.1351750081      3.34e-05  
    8   -3221.1352026388      9.22e-06  
    9   -3221.1352046371      3.14e-06  
   10   -3221.1352049122      8.61e-07  
   11   -3221.1352049316      1.79e-07  
   12   -3221.1352049320      7.32e-08  
   13   -3221.1352049323      1.84e-08  
   14   -3221.1352049323      5.64e-09  Convergence criterion met
 ---------------------------------------
 SCF time:   CPU 706.01s  wall 706.00s 
 SCF   energy in the final basis set =    -3221.1352049323
 Total energy in the final basis set =    -3221.1352049323

 --------------------------------------------------------------

                    Orbital Energies (a.u.)
 --------------------------------------------------------------

 Alpha MOs
 -- Occupied --
********-101.5792-101.5791-101.5760-101.5742-101.5742 -10.2789 -10.2789
-10.2761 -10.2747 -10.2718 -10.2717 -10.2394 -10.2295 -10.2233 -10.2232
-10.2159 -10.2158  -9.4944  -9.4938  -9.4938  -9.4906  -9.4888  -9.4888
 -7.2592  -7.2586  -7.2584  -7.2556  -7.2537  -7.2537  -7.2493  -7.2487
 -7.2487  -7.2487  -7.2482  -7.2480  -7.2454  -7.2446  -7.2436  -7.2435
 -7.2430  -7.2430  -0.9540  -0.9456  -0.9049  -0.9021  -0.8983  -0.8774
 -0.8563  -0.8386  -0.7945  -0.7716  -0.7627  -0.7451  -0.6571  -0.6450
 -0.6372  -0.6176  -0.5589  -0.5421  -0.5296  -0.5284  -0.4968  -0.4859
 -0.4709  -0.4684  -0.4647  -0.4514  -0.4481  -0.4367  -0.4187  -0.4110
 -0.4080  -0.3910  -0.3887  -0.3848  -0.3658  -0.3504  -0.3495  -0.3470
 -0.3426  -0.3397  -0.3326  -0.3303  -0.3187  -0.2842  -0.2814  -0.2721
 -0.2672
 -- Virtual --
 -0.0680  -0.0630  -0.0507  -0.0457  -0.0401  -0.0331  -0.0133   0.0028
  0.0064   0.0079   0.0116   0.0118   0.0153   0.0220   0.0298   0.0415
  0.0425   0.0470   0.0492   0.0605   0.0639   0.0670   0.0680   0.0754
  0.0793   0.0814   0.0856   0.0861   0.0907   0.0941   0.0966   0.0984
  0.1054   0.1088   0.1092   0.1117   0.1157   0.1179   0.1185   0.1215
  0.1227   0.1239   0.1286   0.1306   0.1313   0.1385   0.1443   0.1463
  0.1523   0.1530   0.1559   0.1661   0.1671   0.1679   0.1741   0.1777
  0.1803   0.1826   0.1888   0.1945   0.1953   0.2031   0.2090   0.2135
  0.2174   0.2220   0.2285   0.2324   0.2379   0.2390   0.2455   0.2464
  0.2532   0.2575   0.2588   0.2593   0.2615   0.2639   0.2704   0.2704
  0.2715   0.2763   0.2826   0.2849   0.2884   0.2891   0.2964   0.3017
  0.3063   0.3107   0.3166   0.3251   0.3303   0.3416   0.3435   0.3680
  0.3917   0.4048   0.4269   0.4294   0.4339   0.4386   0.4462   0.4500
  0.4502   0.4568   0.4614   0.4683   0.4708   0.4779   0.4837   0.4854
  0.4876   0.4964   0.4969   0.5078   0.5137   0.5245   0.5440   0.5555
  0.5566   0.5651   0.5669   0.5756   0.5825   0.5907   0.5968   0.5996
  0.6064   0.6184   0.6208   0.6252   0.6265   0.6363   0.6441   0.6547
  0.6566   0.6586   0.6715   0.6780   0.6922   0.6929   0.6985   0.7049
  0.7060   0.7371   0.7388   0.7764   0.7893   0.8204   0.8211   0.8253
  0.8264   0.8294   0.8342   0.8417   0.8438   0.8446   0.8475   0.8487
  0.8528   0.8542   0.8563   0.8620   0.8670   0.8691   0.8715   0.8784
  0.8809   0.8822   0.8974   0.9086   0.9103   0.9156   0.9197   0.9214
  0.9332   0.9377   0.9457   0.9481   0.9524   0.9529   0.9587   0.9672
  0.9708   0.9806   0.9844   0.9984   1.0094   1.0130   1.0410   1.0481
  1.0588   1.0664   1.0887   1.1115   1.1324   1.1458   1.1738   1.1923
  1.1935   1.2074   1.2275   1.2284   1.2450   1.2537   1.2594   1.2715
  1.2859   1.2905   1.2958   1.2991   1.3068   1.3269   1.3482   1.3585
  1.3812   1.4296   1.4524   1.4818   1.4947   1.5274   1.5415   1.5463
  1.5507   1.5737   1.5882   1.5908   1.6090   1.6359   1.6404   1.6693
  1.6912   1.7136   1.7535   1.7711   1.8023   1.8057   1.8139   1.8191
  1.8502   1.8657   1.8682   1.9123   1.9161   1.9325   1.9363   1.9379
  1.9428   1.9546   1.9666   1.9751   2.0518   2.0525   2.0681   2.0852
  2.1048   2.1275   2.1312   2.2210   2.2257   2.2305   2.2526   2.2558
  2.2568   2.2676   2.2704   2.2813   2.2867   2.3026   2.3130   2.3293
  2.3446   2.3880   2.4182   2.4289   2.4390   2.4392   2.4680   2.4930
  2.5048   2.5126   2.5256   2.5356   2.5447   2.5522   2.5877   2.6106
  2.6198   2.6590   2.6655   2.6910   2.6972   2.7118   2.7249   2.7254
  2.7372   2.7531   2.7579   2.7733   2.7742   2.8058   2.8216   2.8405
  2.8611   2.9007   2.9581   2.9874   3.0728   3.0745   3.0818   3.1189
  3.1328   3.1384   3.1556   3.2061   3.2085   3.2222   3.2393   3.3226
  3.3507   3.4065   3.4612   3.5657   3.6731   3.6954   3.7047   3.7230
  3.7969   3.9682   4.0005   4.0792   4.0910   4.3438   4.7907   4.8213
  9.7484   9.7587   9.7926   9.8018   9.8107   9.8118  23.3620  23.5074
 23.8341  23.8425  23.8508  23.8734  23.9312  24.0104  24.0315  24.0386
 24.0930  24.1398  25.7716  25.8101  25.8147  25.8806  25.8903  25.9070
 26.0846  26.1076  26.1173  26.1746  26.2104  26.3700  26.4785  26.5908
 26.6291  26.6463  26.7884  26.8413 215.7395 215.7497 215.7882 215.8034
215.8105 215.8115
 --------------------------------------------------------------

          Ground-State Mulliken Net Atomic Charges

     Atom                 Charge (a.u.)
  ----------------------------------------
      1 C                    -0.655248
      2 C                    -0.233313
      3 Cl                    0.461042
      4 C                    -0.275157
      5 H                     0.232793
      6 C                     0.090278
      7 Cl                    0.467449
      8 C                    -0.294079
      9 H                     0.233209
     10 C                    -0.229914
     11 Cl                    0.461961
     12 C                     0.349177
     13 C                    -1.033004
     14 H                     0.228989
     15 C                    -0.239395
     16 Cl                    0.608731
     17 C                    -0.327871
     18 Cl                    0.608098
     19 C                    -0.242214
     20 Cl                    0.608777
     21 C                    -1.050097
     22 H                     0.229791
  ----------------------------------------
  Sum of atomic charges =     0.000000

 -----------------------------------------------------------------
                    Cartesian Multipole Moments
 -----------------------------------------------------------------
    Charge (ESU x 10^10)
                -0.0000
    Dipole Moment (Debye)
         X      -1.9400      Y       0.0450      Z       1.1598
       Tot       2.2607
    Quadrupole Moments (Debye-Ang)
        XX    -152.2921     XY      -0.1396     YY    -145.3754
        XZ       4.7033     YZ      -0.6045     ZZ    -147.1932
    Octopole Moments (Debye-Ang^2)
       XXX    -503.7340    XXY       1.4196    XYY    -157.8678
       YYY      10.5269    XXZ     102.0890    XYZ      -1.6654
       YYZ      94.3322    XZZ    -167.9365    YZZ       6.5156
       ZZZ     298.6041
    Hexadecapole Moments (Debye-Ang^3)
      XXXX   -7915.3424   XXXY     157.5004   XXYY   -1533.9572
      XYYY     137.8916   YYYY   -1228.1629   XXXZ    1858.5783
      XXYZ      32.6878   XYYZ     615.0547   YYYZ      66.3464
      XXZZ   -1995.3155   XYZZ      51.7374   YYZZ    -869.7583
      XZZZ    1820.6528   YZZZ      99.6809   ZZZZ   -3953.5125
 -----------------------------------------------------------------
 Calculating analytic gradient of the SCF energy
 Gradient of SCF Energy
            1           2           3           4           5           6
    1   0.0010241  -0.0012962   0.0009045  -0.0001021   0.0000533   0.0007265
    2  -0.0000349  -0.0002293  -0.0003709   0.0002020  -0.0000366   0.0000238
    3  -0.0004717  -0.0008623  -0.0004201   0.0010088  -0.0002019  -0.0003717
            7           8           9          10          11          12
    1  -0.0001179  -0.0009424   0.0001906   0.0000769   0.0006681   0.0002660
    2   0.0000099  -0.0001700  -0.0000008   0.0002857   0.0002323   0.0000210
    3   0.0000591  -0.0004437   0.0000430   0.0014654  -0.0005867  -0.0002222
           13          14          15          16          17          18
    1  -0.0007218   0.0000022   0.0000172  -0.0002022   0.0018336  -0.0010184
    2  -0.0000626   0.0001137  -0.0002789   0.0001993  -0.0000908   0.0000249
    3   0.0004539   0.0004887   0.0001082  -0.0000891  -0.0010387   0.0006390
           19          20          21          22
    1  -0.0001806  -0.0000204  -0.0007455  -0.0004157
    2   0.0003630  -0.0002318   0.0001073  -0.0000763
    3  -0.0001422   0.0002158   0.0006166  -0.0002484
 Max gradient component =       1.834E-03
 RMS gradient           =       5.444E-04
 Gradient time:  CPU 252.38 s  wall 252.40 s
 Geometry Optimization Parameters
   NAtoms,    NIC,     NZ,  NCons,   NDum,   NFix, NCnnct, MaxDiis
       22     155      22       0       0       0       0       0

 Cartesian Hessian Update
 Hessian updated using BFGS update


** GEOMETRY OPTIMIZATION IN DELOCALIZED INTERNAL COORDINATES **
   Searching for a Minimum

   Optimization Cycle:   5

                       Coordinates (Angstroms)
     ATOM                X               Y               Z
      1  C         0.0176625570   -0.0010357535   -0.0124983688
      2  C        -0.0194784986    0.2735074284    1.3634089380
      3  Cl        1.4739220767    0.6214078757    2.2207221589
      4  C        -1.2016851925    0.3051191320    2.0957838031
      5  H        -1.1872587124    0.5260146693    3.1533616819
      6  C        -2.3951076136    0.0533260923    1.4311045148
      7  Cl       -3.8994192632    0.0867654218    2.3289389809
      8  C        -2.4247169537   -0.2251134233    0.0705812648
      9  H        -3.3564349212   -0.4259001402   -0.4381071253
     10  C        -1.2206275809   -0.2471603431   -0.6251997383
     11  Cl       -1.2847455115   -0.6254804919   -2.3393855878
     12  C         1.2960305123   -0.0291445138   -0.7766306246
     13  C         2.2013054477   -1.0715569102   -0.5895017541
     14  H         1.9888005116   -1.8647414848    0.1149462713
     15  C         3.3944712006   -1.0988228051   -1.3028912985
     16  Cl        4.4874347304   -2.4328775643   -1.0306266191
     17  C         3.7143013765   -0.0819050317   -2.2142664948
     18  Cl        5.2051600480   -0.1119928888   -3.0968592202
     19  C         2.7925850165    0.9611321652   -2.3896267554
     20  Cl        3.1158847534    2.2608809580   -3.5096617823
     21  C         1.5965238212    0.9872292626   -1.6809043769
     22  H         0.9032212245    1.8016096119   -1.8442492056
   Point Group: c1    Number of degrees of freedom:    60


   Energy is  -3221.135204932

 Hessian updated using BFGS update

 59 Hessian modes will be used to form the next step
  Hessian Eigenvalues:
     0.005338    0.019239    0.019283    0.023208    0.023215    0.023678
     0.023693    0.023754    0.023994    0.024035    0.024093    0.024101
     0.024114    0.024118    0.024139    0.024147    0.024171    0.024229
     0.027451    0.159846    0.159993    0.159998    0.160362    0.211359
     0.234793    0.234854    0.235747    0.246866    0.249967    0.249992
     0.250000    0.250000    0.250000    0.250023    0.252040    0.259755
     0.284347    0.301031    0.301071    0.301134    0.302593    0.317485
     0.350212    0.356663    0.356686    0.357293    0.359866    0.424021
     0.432124    0.432476    0.461751    0.467802    0.468063    0.469691
     0.478199    0.478210    0.479564    0.488539    0.502911

 Minimum search - taking simple RFO step
 Searching for Lamda that Minimizes Along All modes
 Value Taken    Lamda =  -0.00025009
 Step Taken.  Stepsize is  0.182455

                             Maximum     Tolerance    Cnvgd?
         Gradient           0.002824      0.000300      NO
         Displacement       0.159236      0.001200      NO
         Energy change     -0.000319      0.000001      NO


 New Cartesian Coordinates Obtained by Inverse Iteration

 Displacement from previous Coordinates is:  0.655253
 ----------------------------------------------------------------
             Standard Nuclear Orientation (Angstroms)
    I     Atom           X                Y                Z
 ----------------------------------------------------------------
    1      C       0.0169173074     0.0021880079    -0.0096114511
    2      C      -0.0255942826     0.3287307547     1.3543540780
    3      Cl      1.4585407432     0.7485266018     2.1936812809
    4      C      -1.2087469275     0.3564800388     2.0852563264
    5      H      -1.2015054578     0.6169068326     3.1340587380
    6      C      -2.3948330359     0.0490002291     1.4311975308
    7      Cl     -3.9005649553     0.0774101986     2.3286586733
    8      C      -2.4171575823    -0.2794019512     0.0818721134
    9      H      -3.3442427973    -0.5201366721    -0.4182111752
   10      C      -1.2128395240    -0.2975449124    -0.6135635362
   11      Cl     -1.2624077603    -0.7339229803    -2.3133644209
   12      C       1.2973813936    -0.0264178438    -0.7744482753
   13      C       2.1762188866    -1.0972040052    -0.6281838129
   14      H       1.9422173033    -1.9127188313     0.0431363809
   15      C       3.3690415233    -1.1260234182    -1.3420618327
   16      Cl      4.4310530092    -2.4945204427    -1.1203389776
   17      C       3.7124054700    -0.0842517599    -2.2154083296
   18      Cl      5.2023703391    -0.1179424797    -3.1018152475
   19      C       2.8165665720     0.9861878871    -2.3514122987
   20      Cl      3.1710040602     2.3172463255    -3.4251857642
   21      C       1.6220497594     1.0154416876    -1.6403396649
   22      H       0.9499549844     1.8532280000    -1.7698316727
 ----------------------------------------------------------------
 Nuclear Repulsion Energy =        1984.34470891 hartrees
 There are       89 alpha and       89 beta electrons
 Applying Cartesian multipole field
    Component          Value
    ---------          -----
     (2,0,0)        1.00000E-12
     (0,2,0)        2.00000E-11
     (0,0,2)       -3.00000E-11
 Nucleus-field energy     =    -0.0000000628 hartrees
 Requested basis set is 6-311++G(d,p)
 There are 170 shells and 472 basis functions
 A cutoff of  1.0D-15 yielded  10761 shell pairs
 There are     91040 function pairs (     97792 Cartesian)
 Smallest overlap matrix eigenvalue = 2.20E-07
 Linear dependence detected in AO basis
 Number of orthogonalized atomic orbitals = 467
 Maximum deviation from orthogonality = 4.280E-10
 Guess from superposition of atomic densities
 Warning:  Energy on first SCF cycle will be non-variational
 SAD guess density has 178.000000 electrons

 -----------------------------------------------------------------------
  General SCF calculation program by
  Eric Jon Sundstrom, Paul Horn, Yuezhi Mao, Dmitri Zuev, Alec White,
  David Stuck, Shaama M.S., Shane Yost, Joonho Lee, David Small,
  Daniel Levine, Susi Lehtola, Hugh Burton, Evgeny Epifanovsky,
  Bang C. Huynh
 -----------------------------------------------------------------------
 Exchange:     0.2000 Hartree-Fock + 0.0800 Slater + 0.7200 B88
 Correlation:  0.1900 VWN1RPA + 0.8100 LYP
 Using SG-1 standard quadrature grid
 A restricted SCF calculation will be
 performed using DIIS
 SCF converges when DIIS error is below 1.0e-08
 ---------------------------------------
  Cycle       Energy         DIIS error
 ---------------------------------------
    1   -3225.3419942762      2.82e-02  
    2   -3220.9956795213      2.24e-03  
    3   -3220.8850661424      2.88e-03  
    4   -3221.1205560399      6.92e-04  
    5   -3221.1322339093      3.31e-04  
    6   -3221.1350827818      1.02e-04  
    7   -3221.1353348623      3.34e-05  
    8   -3221.1353625139      9.23e-06  
    9   -3221.1353645206      3.11e-06  
   10   -3221.1353647911      8.59e-07  
   11   -3221.1353648104      1.75e-07  
   12   -3221.1353648110      7.30e-08  
   13   -3221.1353648111      1.83e-08  
   14   -3221.1353648111      5.71e-09  Convergence criterion met
 ---------------------------------------
 SCF time:   CPU 698.47s  wall 698.00s 
 SCF   energy in the final basis set =    -3221.1353648111
 Total energy in the final basis set =    -3221.1353648111

 --------------------------------------------------------------

                    Orbital Energies (a.u.)
 --------------------------------------------------------------

 Alpha MOs
 -- Occupied --
********-101.5792-101.5792-101.5759-101.5743-101.5742 -10.2788 -10.2787
-10.2761 -10.2747 -10.2719 -10.2719 -10.2391 -10.2296 -10.2232 -10.2231
-10.2159 -10.2158  -9.4943  -9.4938  -9.4938  -9.4905  -9.4889  -9.4888
 -7.2591  -7.2586  -7.2584  -7.2554  -7.2538  -7.2537  -7.2492  -7.2487
 -7.2487  -7.2486  -7.2482  -7.2480  -7.2453  -7.2445  -7.2437  -7.2435
 -7.2431  -7.2430  -0.9539  -0.9456  -0.9047  -0.9021  -0.8983  -0.8772
 -0.8562  -0.8385  -0.7943  -0.7716  -0.7628  -0.7451  -0.6571  -0.6441
 -0.6382  -0.6175  -0.5588  -0.5409  -0.5312  -0.5284  -0.4966  -0.4858
 -0.4709  -0.4682  -0.4646  -0.4509  -0.4485  -0.4367  -0.4187  -0.4111
 -0.4072  -0.3912  -0.3883  -0.3847  -0.3653  -0.3505  -0.3493  -0.3469
 -0.3424  -0.3397  -0.3324  -0.3306  -0.3186  -0.2827  -0.2813  -0.2724
 -0.2690
 -- Virtual --
 -0.0652  -0.0633  -0.0503  -0.0487  -0.0404  -0.0332  -0.0134   0.0028
  0.0068   0.0081   0.0108   0.0117   0.0151   0.0217   0.0295   0.0415
  0.0426   0.0466   0.0501   0.0605   0.0640   0.0658   0.0678   0.0752
  0.0806   0.0816   0.0854   0.0856   0.0905   0.0948   0.0960   0.0982
  0.1037   0.1095   0.1098   0.1121   0.1151   0.1179   0.1183   0.1210
  0.1220   0.1246   0.1283   0.1297   0.1313   0.1393   0.1442   0.1457
  0.1518   0.1530   0.1562   0.1653   0.1656   0.1672   0.1742   0.1782
  0.1807   0.1829   0.1880   0.1949   0.1963   0.2026   0.2075   0.2134
  0.2165   0.2229   0.2279   0.2324   0.2385   0.2390   0.2452   0.2463
  0.2525   0.2586   0.2591   0.2601   0.2610   0.2629   0.2688   0.2707
  0.2718   0.2771   0.2824   0.2849   0.2891   0.2893   0.2993   0.3004
  0.3039   0.3100   0.3160   0.3269   0.3303   0.3412   0.3472   0.3694
  0.3908   0.4050   0.4284   0.4317   0.4329   0.4387   0.4460   0.4507
  0.4508   0.4569   0.4571   0.4681   0.4683   0.4760   0.4832   0.4864
  0.4886   0.4952   0.4998   0.5095   0.5134   0.5262   0.5444   0.5548
  0.5553   0.5637   0.5641   0.5760   0.5829   0.5921   0.5947   0.6001
  0.6112   0.6169   0.6207   0.6286   0.6294   0.6368   0.6456   0.6536
  0.6564   0.6628   0.6655   0.6794   0.6925   0.6930   0.7004   0.7046
  0.7059   0.7381   0.7415   0.7781   0.7904   0.8190   0.8221   0.8264
  0.8288   0.8310   0.8346   0.8415   0.8439   0.8447   0.8471   0.8488
  0.8527   0.8532   0.8556   0.8604   0.8638   0.8669   0.8687   0.8778
  0.8809   0.8838   0.8971   0.9060   0.9134   0.9180   0.9203   0.9219
  0.9324   0.9407   0.9431   0.9487   0.9521   0.9539   0.9617   0.9652
  0.9715   0.9796   0.9897   0.9946   1.0161   1.0193   1.0402   1.0513
  1.0601   1.0633   1.0894   1.1111   1.1303   1.1600   1.1714   1.1915
  1.1932   1.2035   1.2281   1.2287   1.2487   1.2504   1.2660   1.2707
  1.2883   1.2968   1.2996   1.3004   1.3069   1.3239   1.3464   1.3582
  1.3883   1.4170   1.4524   1.4788   1.4915   1.5324   1.5417   1.5514
  1.5524   1.5744   1.5875   1.5893   1.6055   1.6374   1.6395   1.6689
  1.6949   1.7148   1.7572   1.7679   1.8038   1.8058   1.8127   1.8158
  1.8429   1.8635   1.8639   1.9141   1.9182   1.9320   1.9356   1.9406
  1.9442   1.9532   1.9712   1.9772   2.0518   2.0546   2.0647   2.0903
  2.1100   2.1269   2.1299   2.2211   2.2254   2.2314   2.2494   2.2560
  2.2566   2.2663   2.2688   2.2816   2.2849   2.3027   2.3113   2.3320
  2.3459   2.3869   2.4176   2.4310   2.4367   2.4373   2.4688   2.4898
  2.5044   2.5143   2.5243   2.5422   2.5451   2.5515   2.5854   2.6118
  2.6238   2.6554   2.6712   2.6909   2.6934   2.7115   2.7249   2.7257
  2.7329   2.7538   2.7544   2.7685   2.7725   2.8193   2.8237   2.8403
  2.8613   2.8973   2.9590   2.9890   3.0778   3.0796   3.0857   3.1183
  3.1327   3.1353   3.1560   3.2063   3.2075   3.2172   3.2487   3.3224
  3.3451   3.4114   3.4632   3.5736   3.6736   3.6955   3.7042   3.7259
  3.8001   3.9699   4.0029   4.0785   4.0907   4.3358   4.7927   4.8174
  9.7507   9.7599   9.7916   9.8041   9.8098   9.8118  23.3646  23.5079
 23.8344  23.8418  23.8511  23.8737  23.9314  24.0139  24.0315  24.0381
 24.0934  24.1433  25.7720  25.8100  25.8139  25.8711  25.8911  25.9116
 26.0833  26.1067  26.1156  26.1734  26.2218  26.3584  26.4846  26.5901
 26.6277  26.6456  26.7938  26.8431 215.7415 215.7516 215.7869 215.8037
215.8100 215.8135
 --------------------------------------------------------------

          Ground-State Mulliken Net Atomic Charges

     Atom                 Charge (a.u.)
  ----------------------------------------
      1 C                    -0.674525
      2 C                    -0.231787
      3 Cl                    0.453141
      4 C                    -0.260094
      5 H                     0.231675
      6 C                     0.141596
      7 Cl                    0.470634
      8 C                    -0.256439
      9 H                     0.231870
     10 C                    -0.240370
     11 Cl                    0.457189
     12 C                     0.375727
     13 C                    -1.084279
     14 H                     0.229168
     15 C                    -0.219968
     16 Cl                    0.606368
     17 C                    -0.368183
     18 Cl                    0.606435
     19 C                    -0.238252
     20 Cl                    0.607390
     21 C                    -1.067366
     22 H                     0.230071
  ----------------------------------------
  Sum of atomic charges =     0.000000

 -----------------------------------------------------------------
                    Cartesian Multipole Moments
 -----------------------------------------------------------------
    Charge (ESU x 10^10)
                -0.0000
    Dipole Moment (Debye)
         X      -1.9402      Y       0.0445      Z       1.1600
       Tot       2.2609
    Quadrupole Moments (Debye-Ang)
        XX    -152.3733     XY      -0.0566     YY    -145.2041
        XZ       4.6795     YZ      -0.4751     ZZ    -147.3036
    Octopole Moments (Debye-Ang^2)
       XXX    -503.7620    XXY       1.1312    XYY    -157.9437
       YYY      10.5876    XXZ     102.2281    XYZ      -1.8299
       YYZ      94.4831    XZZ    -167.9540    YZZ       6.8480
       ZZZ     298.8063
    Hexadecapole Moments (Debye-Ang^3)
      XXXX   -7893.5771   XXXY     138.4877   XXYY   -1541.9387
      XYYY     115.7254   YYYY   -1305.3488   XXXZ    1877.8474
      XXYZ      22.1406   XYYZ     620.8284   YYYZ      30.4619
      XXZZ   -1982.4534   XYZZ      44.5983   YYZZ    -873.5527
      XZZZ    1840.6620   YZZZ      67.6441   ZZZZ   -3901.2438
 -----------------------------------------------------------------
 Calculating analytic gradient of the SCF energy
 Gradient of SCF Energy
            1           2           3           4           5           6
    1  -0.0001908  -0.0009947   0.0007488  -0.0000450  -0.0000130   0.0009292
    2  -0.0000845  -0.0004025   0.0000695   0.0000738  -0.0000016   0.0000052
    3  -0.0001660  -0.0004543  -0.0000823   0.0004479  -0.0001075  -0.0004373
            7           8           9          10          11          12
    1  -0.0004401  -0.0003573   0.0000681   0.0001310   0.0005190   0.0006381
    2   0.0000234  -0.0000226  -0.0000013   0.0003054   0.0000808  -0.0000449
    3   0.0002468  -0.0001732   0.0000377   0.0010290  -0.0004122  -0.0003986
           13          14          15          16          17          18
    1  -0.0004383  -0.0000661  -0.0001785  -0.0000182   0.0011201  -0.0006394
    2  -0.0000786   0.0000767  -0.0000486   0.0000825  -0.0000072   0.0000167
    3   0.0001356   0.0001984   0.0001075  -0.0000761  -0.0006283   0.0003785
           19          20          21          22
    1  -0.0001815   0.0000777  -0.0004842  -0.0001846
    2   0.0000609  -0.0001150   0.0000775  -0.0000657
    3   0.0000961   0.0000341   0.0003198  -0.0000956
 Max gradient component =       1.120E-03
 RMS gradient           =       3.664E-04
 Gradient time:  CPU 251.18 s  wall 251.18 s
 Geometry Optimization Parameters
   NAtoms,    NIC,     NZ,  NCons,   NDum,   NFix, NCnnct, MaxDiis
       22     155      22       0       0       0       0       0

 Cartesian Hessian Update
 Hessian updated using BFGS update


** GEOMETRY OPTIMIZATION IN DELOCALIZED INTERNAL COORDINATES **
   Searching for a Minimum

   Optimization Cycle:   6

                       Coordinates (Angstroms)
     ATOM                X               Y               Z
      1  C         0.0169173074    0.0021880079   -0.0096114511
      2  C        -0.0255942826    0.3287307547    1.3543540780
      3  Cl        1.4585407432    0.7485266018    2.1936812809
      4  C        -1.2087469275    0.3564800388    2.0852563264
      5  H        -1.2015054578    0.6169068326    3.1340587380
      6  C        -2.3948330359    0.0490002291    1.4311975308
      7  Cl       -3.9005649553    0.0774101986    2.3286586733
      8  C        -2.4171575823   -0.2794019512    0.0818721134
      9  H        -3.3442427973   -0.5201366721   -0.4182111752
     10  C        -1.2128395240   -0.2975449124   -0.6135635362
     11  Cl       -1.2624077603   -0.7339229803   -2.3133644209
     12  C         1.2973813936   -0.0264178438   -0.7744482753
     13  C         2.1762188866   -1.0972040052   -0.6281838129
     14  H         1.9422173033   -1.9127188313    0.0431363809
     15  C         3.3690415233   -1.1260234182   -1.3420618327
     16  Cl        4.4310530092   -2.4945204427   -1.1203389776
     17  C         3.7124054700   -0.0842517599   -2.2154083296
     18  Cl        5.2023703391   -0.1179424797   -3.1018152475
     19  C         2.8165665720    0.9861878871   -2.3514122987
     20  Cl        3.1710040602    2.3172463255   -3.4251857642
     21  C         1.6220497594    1.0154416876   -1.6403396649
     22  H         0.9499549844    1.8532280000   -1.7698316727
   Point Group: c1    Number of degrees of freedom:    60


   Energy is  -3221.135364811

 Hessian updated using BFGS update

 60 Hessian modes will be used to form the next step
  Hessian Eigenvalues:
     0.004361    0.019232    0.019300    0.023199    0.023277    0.023655
     0.023680    0.023802    0.023988    0.024027    0.024096    0.024102
     0.024115    0.024117    0.024134    0.024149    0.024172    0.024176
     0.027932    0.159649    0.159994    0.160008    0.160309    0.211393
     0.234809    0.234847    0.235704    0.246826    0.249930    0.249990
     0.249997    0.250000    0.250000    0.250151    0.252295    0.259468
     0.272200    0.299880    0.301031    0.301092    0.301371    0.302601
     0.303709    0.349748    0.356662    0.356680    0.356926    0.359356
     0.423723    0.432125    0.432827    0.448313    0.467793    0.468457
     0.470536    0.477492    0.478211    0.478282    0.485640    0.492299

 Minimum search - taking simple RFO step
 Searching for Lamda that Minimizes Along All modes
 Value Taken    Lamda =  -0.00005652
 Step Taken.  Stepsize is  0.083283

                             Maximum     Tolerance    Cnvgd?
         Gradient           0.001511      0.000300      NO
         Displacement       0.069707      0.001200      NO
         Energy change     -0.000160      0.000001      NO


 New Cartesian Coordinates Obtained by Inverse Iteration

 Displacement from previous Coordinates is:  0.287614
 ----------------------------------------------------------------
             Standard Nuclear Orientation (Angstroms)
    I     Atom           X                Y                Z
 ----------------------------------------------------------------
    1      C       0.0165060165     0.0049844566    -0.0095471606
    2      C      -0.0292562421     0.3549489676     1.3487342181
    3      Cl      1.4485951361     0.7984925948     2.1836607121
    4      C      -1.2129473980     0.3802425547     2.0790974275
    5      H      -1.2083726960     0.6562876906     3.1240851139
    6      C      -2.3957960016     0.0477310596     1.4314651676
    7      Cl     -3.9004594068     0.0721547351     2.3293855640
    8      C      -2.4142341280    -0.3036221701     0.0880107734
    9      H      -3.3390133766    -0.5626244938    -0.4074032295
   10      C      -1.2102114874    -0.3200875836    -0.6083405480
   11      Cl     -1.2592382728    -0.7837412115    -2.2998648289
   12      C       1.2983221257    -0.0241526803    -0.7736919559
   13      C       2.1662987056    -1.1062966389    -0.6449581241
   14      H       1.9233006004    -1.9313782358     0.0112480192
   15      C       3.3587786577    -1.1367608789    -1.3594111007
   16      Cl      4.4058283753    -2.5201591198    -1.1588701008
   17      C       3.7122927165    -0.0856263433    -2.2169439229
   18      Cl      5.2023074277    -0.1220718588    -3.1059711109
   19      C       2.8288682721     0.9968147499    -2.3352972971
   20      Cl      3.1963549414     2.3413394811    -3.3880597424
   21      C       1.6355240659     1.0280807016    -1.6224787818
   22      H       0.9743809972     1.8767054897    -1.7364104304
 ----------------------------------------------------------------
 Nuclear Repulsion Energy =        1983.62846845 hartrees
 There are       89 alpha and       89 beta electrons
 Applying Cartesian multipole field
    Component          Value
    ---------          -----
     (2,0,0)        1.00000E-12
     (0,2,0)        2.00000E-11
     (0,0,2)       -3.00000E-11
 Nucleus-field energy     =    -0.0000000617 hartrees
 Requested basis set is 6-311++G(d,p)
 There are 170 shells and 472 basis functions
 A cutoff of  1.0D-15 yielded  10765 shell pairs
 There are     91084 function pairs (     97841 Cartesian)
 Smallest overlap matrix eigenvalue = 2.05E-07
 Linear dependence detected in AO basis
 Number of orthogonalized atomic orbitals = 467
 Maximum deviation from orthogonality = 3.855E-10
 Guess from superposition of atomic densities
 Warning:  Energy on first SCF cycle will be non-variational
 SAD guess density has 178.000000 electrons

 -----------------------------------------------------------------------
  General SCF calculation program by
  Eric Jon Sundstrom, Paul Horn, Yuezhi Mao, Dmitri Zuev, Alec White,
  David Stuck, Shaama M.S., Shane Yost, Joonho Lee, David Small,
  Daniel Levine, Susi Lehtola, Hugh Burton, Evgeny Epifanovsky,
  Bang C. Huynh
 -----------------------------------------------------------------------
 Exchange:     0.2000 Hartree-Fock + 0.0800 Slater + 0.7200 B88
 Correlation:  0.1900 VWN1RPA + 0.8100 LYP
 Using SG-1 standard quadrature grid
 A restricted SCF calculation will be
 performed using DIIS
 SCF converges when DIIS error is below 1.0e-08
 ---------------------------------------
  Cycle       Energy         DIIS error
 ---------------------------------------
    1   -3225.3399234626      2.82e-02  
    2   -3220.9956924344      2.24e-03  
    3   -3220.8850317245      2.88e-03  
    4   -3221.1206284343      6.92e-04  
    5   -3221.1322674815      3.31e-04  
    6   -3221.1351193503      1.02e-04  
    7   -3221.1353716397      3.34e-05  
    8   -3221.1353994266      9.24e-06  
    9   -3221.1354014378      3.11e-06  
   10   -3221.1354017078      8.57e-07  
   11   -3221.1354017269      1.74e-07  
   12   -3221.1354017273      7.28e-08  
   13   -3221.1354017276      1.82e-08  
   14   -3221.1354017280      5.54e-09  Convergence criterion met
 ---------------------------------------
 SCF time:   CPU 702.54s  wall 703.00s 
 SCF   energy in the final basis set =    -3221.1354017280
 Total energy in the final basis set =    -3221.1354017280

 --------------------------------------------------------------

                    Orbital Energies (a.u.)
 --------------------------------------------------------------

 Alpha MOs
 -- Occupied --
********-101.5792-101.5792-101.5758-101.5744-101.5743 -10.2787 -10.2787
-10.2759 -10.2748 -10.2720 -10.2720 -10.2392 -10.2297 -10.2230 -10.2229
-10.2159 -10.2159  -9.4943  -9.4939  -9.4939  -9.4904  -9.4890  -9.4889
 -7.2591  -7.2587  -7.2585  -7.2554  -7.2539  -7.2538  -7.2492  -7.2488
 -7.2487  -7.2486  -7.2482  -7.2481  -7.2452  -7.2445  -7.2437  -7.2436
 -7.2431  -7.2431  -0.9538  -0.9455  -0.9047  -0.9023  -0.8983  -0.8770
 -0.8562  -0.8385  -0.7943  -0.7714  -0.7628  -0.7451  -0.6570  -0.6436
 -0.6386  -0.6174  -0.5587  -0.5404  -0.5317  -0.5283  -0.4967  -0.4858
 -0.4708  -0.4681  -0.4646  -0.4507  -0.4486  -0.4367  -0.4186  -0.4111
 -0.4069  -0.3914  -0.3883  -0.3847  -0.3650  -0.3505  -0.3493  -0.3468
 -0.3423  -0.3397  -0.3323  -0.3307  -0.3187  -0.2820  -0.2810  -0.2726
 -0.2697
 -- Virtual --
 -0.0640  -0.0634  -0.0501  -0.0500  -0.0404  -0.0332  -0.0134   0.0028
  0.0071   0.0083   0.0105   0.0117   0.0150   0.0216   0.0294   0.0414
  0.0426   0.0465   0.0506   0.0605   0.0641   0.0654   0.0678   0.0751
  0.0812   0.0817   0.0853   0.0854   0.0904   0.0950   0.0958   0.0981
  0.1030   0.1098   0.1100   0.1123   0.1148   0.1180   0.1183   0.1207
  0.1217   0.1250   0.1281   0.1293   0.1315   0.1397   0.1441   0.1454
  0.1514   0.1530   0.1562   0.1641   0.1655   0.1674   0.1743   0.1784
  0.1808   0.1830   0.1877   0.1945   0.1970   0.2025   0.2069   0.2132
  0.2161   0.2233   0.2276   0.2317   0.2386   0.2397   0.2453   0.2463
  0.2518   0.2581   0.2587   0.2606   0.2612   0.2631   0.2681   0.2711
  0.2718   0.2773   0.2814   0.2858   0.2893   0.2895   0.2980   0.3008
  0.3052   0.3097   0.3159   0.3280   0.3303   0.3411   0.3491   0.3705
  0.3902   0.4051   0.4278   0.4325   0.4341   0.4389   0.4459   0.4510
  0.4512   0.4550   0.4568   0.4675   0.4676   0.4759   0.4826   0.4865
  0.4890   0.4951   0.5014   0.5104   0.5135   0.5270   0.5447   0.5538
  0.5554   0.5630   0.5637   0.5759   0.5828   0.5927   0.5936   0.6004
  0.6129   0.6167   0.6206   0.6294   0.6311   0.6370   0.6461   0.6529
  0.6563   0.6632   0.6645   0.6807   0.6922   0.6935   0.7012   0.7041
  0.7066   0.7378   0.7434   0.7792   0.7919   0.8182   0.8220   0.8270
  0.8302   0.8323   0.8345   0.8408   0.8435   0.8445   0.8467   0.8491
  0.8508   0.8528   0.8552   0.8610   0.8624   0.8660   0.8669   0.8773
  0.8813   0.8856   0.8969   0.9045   0.9145   0.9193   0.9204   0.9229
  0.9320   0.9407   0.9437   0.9491   0.9521   0.9539   0.9634   0.9641
  0.9721   0.9788   0.9917   0.9928   1.0185   1.0213   1.0394   1.0528
  1.0605   1.0610   1.0897   1.1105   1.1293   1.1668   1.1705   1.1909
  1.1939   1.2020   1.2282   1.2294   1.2461   1.2528   1.2696   1.2700
  1.2897   1.2970   1.3004   1.3041   1.3072   1.3230   1.3463   1.3582
  1.3909   1.4134   1.4524   1.4778   1.4899   1.5342   1.5419   1.5518
  1.5551   1.5742   1.5866   1.5897   1.6036   1.6381   1.6395   1.6684
  1.6967   1.7151   1.7600   1.7666   1.8040   1.8060   1.8121   1.8143
  1.8400   1.8621   1.8628   1.9143   1.9194   1.9309   1.9353   1.9412
  1.9449   1.9521   1.9737   1.9782   2.0523   2.0554   2.0636   2.0925
  2.1127   2.1261   2.1294   2.2213   2.2253   2.2317   2.2480   2.2556
  2.2567   2.2660   2.2677   2.2821   2.2840   2.3024   2.3111   2.3328
  2.3463   2.3861   2.4172   2.4297   2.4363   2.4372   2.4687   2.4878
  2.5046   2.5148   2.5243   2.5448   2.5452   2.5509   2.5846   2.6123
  2.6256   2.6524   2.6738   2.6907   2.6922   2.7109   2.7251   2.7262
  2.7306   2.7527   2.7551   2.7646   2.7719   2.8228   2.8246   2.8397
  2.8634   2.8957   2.9590   2.9892   3.0803   3.0814   3.0870   3.1181
  3.1324   3.1328   3.1563   3.2064   3.2071   3.2151   3.2540   3.3221
  3.3423   3.4128   3.4642   3.5772   3.6733   3.6958   3.7041   3.7271
  3.8018   3.9702   4.0041   4.0782   4.0902   4.3331   4.7932   4.8155
  9.7515   9.7609   9.7911   9.8013   9.8109   9.8153  23.3660  23.5081
 23.8343  23.8406  23.8510  23.8738  23.9309  24.0141  24.0312  24.0377
 24.0932  24.1433  25.7720  25.8101  25.8134  25.8653  25.8915  25.9136
 26.0823  26.1057  26.1153  26.1735  26.2259  26.3519  26.4869  26.5909
 26.6266  26.6428  26.7963  26.8450 215.7421 215.7528 215.7863 215.8002
215.8096 215.8194
 --------------------------------------------------------------

          Ground-State Mulliken Net Atomic Charges

     Atom                 Charge (a.u.)
  ----------------------------------------
      1 C                    -0.686652
      2 C                    -0.233713
      3 Cl                    0.447837
      4 C                    -0.249157
      5 H                     0.231099
      6 C                     0.167167
      7 Cl                    0.471755
      8 C                    -0.241911
      9 H                     0.231232
     10 C                    -0.244090
     11 Cl                    0.452291
     12 C                     0.388560
     13 C                    -1.097953
     14 H                     0.229319
     15 C                    -0.213769
     16 Cl                    0.606047
     17 C                    -0.378393
     18 Cl                    0.605524
     19 C                    -0.240809
     20 Cl                    0.606973
     21 C                    -1.081594
     22 H                     0.230235
  ----------------------------------------
  Sum of atomic charges =     0.000000

 -----------------------------------------------------------------
                    Cartesian Multipole Moments
 -----------------------------------------------------------------
    Charge (ESU x 10^10)
                 0.0000
    Dipole Moment (Debye)
         X      -1.9406      Y       0.0459      Z       1.1639
       Tot       2.2633
    Quadrupole Moments (Debye-Ang)
        XX    -152.4096     XY      -0.0161     YY    -145.1202
        XZ       4.6823     YZ      -0.4189     ZZ    -147.3526
    Octopole Moments (Debye-Ang^2)
       XXX    -503.7914    XXY       1.0450    XYY    -157.9014
       YYY      10.8669    XXZ     102.4372    XYZ      -1.9140
       YYZ      94.5108    XZZ    -167.9662    YZZ       7.0543
       ZZZ     298.8968
    Hexadecapole Moments (Debye-Ang^3)
      XXXX   -7888.2020   XXXY     129.6836   XXYY   -1546.0308
      XYYY     105.7998   YYYY   -1339.6812   XXXZ    1887.0228
      XXYZ      17.4673   XYYZ     623.4341   YYYZ      14.9244
      XXZZ   -1977.6773   XYZZ      41.3848   YYZZ    -875.5557
      XZZZ    1850.2881   YZZZ      53.5577   ZZZZ   -3880.1585
 -----------------------------------------------------------------
 Calculating analytic gradient of the SCF energy
 Gradient of SCF Energy
            1           2           3           4           5           6
    1  -0.0001151  -0.0002902   0.0001787   0.0000422  -0.0000218   0.0004724
    2   0.0000210   0.0000417  -0.0000455  -0.0000064  -0.0000166   0.0000076
    3   0.0000447  -0.0000967  -0.0000085   0.0001970  -0.0000057  -0.0003054
            7           8           9          10          11          12
    1  -0.0001933  -0.0002099  -0.0000049  -0.0000627   0.0000254   0.0004412
    2  -0.0000039  -0.0000058   0.0000166   0.0000044   0.0000248  -0.0000669
    3   0.0001186  -0.0000533   0.0000325   0.0002170  -0.0000950  -0.0002281
           13          14          15          16          17          18
    1  -0.0000916  -0.0000249  -0.0000999   0.0000062   0.0003490  -0.0001308
    2  -0.0000273   0.0000353  -0.0000168  -0.0000073  -0.0000335  -0.0000053
    3   0.0001304   0.0000375   0.0000456  -0.0000052  -0.0002425   0.0000916
           19          20          21          22
    1  -0.0001202  -0.0000071  -0.0001072  -0.0000354
    2  -0.0000029   0.0000090   0.0001315  -0.0000535
    3   0.0000858  -0.0000188   0.0000723  -0.0000137
 Max gradient component =       4.724E-04
 RMS gradient           =       1.362E-04
 Gradient time:  CPU 251.84 s  wall 251.85 s
 Geometry Optimization Parameters
   NAtoms,    NIC,     NZ,  NCons,   NDum,   NFix, NCnnct, MaxDiis
       22     155      22       0       0       0       0       0

 Cartesian Hessian Update
 Hessian updated using BFGS update


** GEOMETRY OPTIMIZATION IN DELOCALIZED INTERNAL COORDINATES **
   Searching for a Minimum

   Optimization Cycle:   7

                       Coordinates (Angstroms)
     ATOM                X               Y               Z
      1  C         0.0165060165    0.0049844566   -0.0095471606
      2  C        -0.0292562421    0.3549489676    1.3487342181
      3  Cl        1.4485951361    0.7984925948    2.1836607121
      4  C        -1.2129473980    0.3802425547    2.0790974275
      5  H        -1.2083726960    0.6562876906    3.1240851139
      6  C        -2.3957960016    0.0477310596    1.4314651676
      7  Cl       -3.9004594068    0.0721547351    2.3293855640
      8  C        -2.4142341280   -0.3036221701    0.0880107734
      9  H        -3.3390133766   -0.5626244938   -0.4074032295
     10  C        -1.2102114874   -0.3200875836   -0.6083405480
     11  Cl       -1.2592382728   -0.7837412115   -2.2998648289
     12  C         1.2983221257   -0.0241526803   -0.7736919559
     13  C         2.1662987056   -1.1062966389   -0.6449581241
     14  H         1.9233006004   -1.9313782358    0.0112480192
     15  C         3.3587786577   -1.1367608789   -1.3594111007
     16  Cl        4.4058283753   -2.5201591198   -1.1588701008
     17  C         3.7122927165   -0.0856263433   -2.2169439229
     18  Cl        5.2023074277   -0.1220718588   -3.1059711109
     19  C         2.8288682721    0.9968147499   -2.3352972971
     20  Cl        3.1963549414    2.3413394811   -3.3880597424
     21  C         1.6355240659    1.0280807016   -1.6224787818
     22  H         0.9743809972    1.8767054897   -1.7364104304
   Point Group: c1    Number of degrees of freedom:    60


   Energy is  -3221.135401728

 Hessian updated using BFGS update

 60 Hessian modes will be used to form the next step
  Hessian Eigenvalues:
     0.002803    0.019238    0.019356    0.023208    0.023230    0.023585
     0.023686    0.023874    0.023988    0.024065    0.024100    0.024105
     0.024115    0.024123    0.024143    0.024160    0.024171    0.024653
     0.028087    0.159539    0.159982    0.159996    0.160113    0.210820
     0.234672    0.234817    0.235488    0.242561    0.248709    0.249994
     0.250000    0.250000    0.250010    0.250033    0.250659    0.261907
     0.271576    0.300395    0.301031    0.301142    0.301292    0.302652
     0.303137    0.351822    0.356665    0.356671    0.357018    0.360692
     0.425582    0.432119    0.433485    0.453436    0.467819    0.469050
     0.472334    0.476958    0.478239    0.478709    0.489845    0.492576

 Minimum search - taking simple RFO step
 Searching for Lamda that Minimizes Along All modes
 Value Taken    Lamda =  -0.00001724
 Step Taken.  Stepsize is  0.070706

                             Maximum     Tolerance    Cnvgd?
         Gradient           0.000331      0.000300      NO
         Displacement       0.062654      0.001200      NO
         Energy change     -0.000037      0.000001      NO


 New Cartesian Coordinates Obtained by Inverse Iteration

 Displacement from previous Coordinates is:  0.257643
 ----------------------------------------------------------------
             Standard Nuclear Orientation (Angstroms)
    I     Atom           X                Y                Z
 ----------------------------------------------------------------
    1      C       0.0171305125     0.0052174179    -0.0076313057
    2      C      -0.0320699543     0.3752734812     1.3449678103
    3      Cl      1.4405631561     0.8441842075     2.1733828479
    4      C      -1.2170005055     0.4012639489     2.0735877187
    5      H      -1.2155261342     0.6934735956     3.1142470675
    6      C      -2.3965618863     0.0472841423     1.4312170635
    7      Cl     -3.9015145079     0.0720858186     2.3275149562
    8      C      -2.4099827852    -0.3250165128     0.0932653180
    9      H      -3.3319583857    -0.5995766712    -0.3990774948
   10      C      -1.2055695224    -0.3403054216    -0.6025854801
   11      Cl     -1.2483900370    -0.8268965830    -2.2872005805
   12      C       1.2988943074    -0.0235747617    -0.7716338706
   13      C       2.1570974455    -1.1154767717    -0.6600662416
   14      H       1.9067250587    -1.9487887308    -0.0170644867
   15      C       3.3488924415    -1.1463437927    -1.3756852133
   16      Cl      4.3832171720    -2.5422578741    -1.1967541023
   17      C       3.7108527166    -0.0861312932    -2.2178827642
   18      Cl      5.1999070873    -0.1236053662    -3.1099911183
   19      C       2.8378075612     1.0058959453    -2.3199303205
   20      Cl      3.2170656486     2.3622853442    -3.3532153636
   21      C       1.6453974713     1.0375820490    -1.6055439672
   22      H       0.9928521686     1.8946890952    -1.7054818108
 ----------------------------------------------------------------
 Nuclear Repulsion Energy =        1983.54501782 hartrees
 There are       89 alpha and       89 beta electrons
 Applying Cartesian multipole field
    Component          Value
    ---------          -----
     (2,0,0)        1.00000E-12
     (0,2,0)        2.00000E-11
     (0,0,2)       -3.00000E-11
 Nucleus-field energy     =    -0.0000000607 hartrees
 Requested basis set is 6-311++G(d,p)
 There are 170 shells and 472 basis functions
 A cutoff of  1.0D-15 yielded  10766 shell pairs
 There are     91085 function pairs (     97842 Cartesian)
 Smallest overlap matrix eigenvalue = 1.90E-07
 Linear dependence detected in AO basis
 Number of orthogonalized atomic orbitals = 467
 Maximum deviation from orthogonality = 5.039E-10
 Guess from superposition of atomic densities
 Warning:  Energy on first SCF cycle will be non-variational
 SAD guess density has 178.000000 electrons

 -----------------------------------------------------------------------
  General SCF calculation program by
  Eric Jon Sundstrom, Paul Horn, Yuezhi Mao, Dmitri Zuev, Alec White,
  David Stuck, Shaama M.S., Shane Yost, Joonho Lee, David Small,
  Daniel Levine, Susi Lehtola, Hugh Burton, Evgeny Epifanovsky,
  Bang C. Huynh
 -----------------------------------------------------------------------
 Exchange:     0.2000 Hartree-Fock + 0.0800 Slater + 0.7200 B88
 Correlation:  0.1900 VWN1RPA + 0.8100 LYP
 Using SG-1 standard quadrature grid
 A restricted SCF calculation will be
 performed using DIIS
 SCF converges when DIIS error is below 1.0e-08
 ---------------------------------------
  Cycle       Energy         DIIS error
 ---------------------------------------
    1   -3225.3412397170      2.82e-02  
    2   -3220.9956028592      2.24e-03  
    3   -3220.8846264363      2.88e-03  
    4   -3221.1206006476      6.93e-04  
    5   -3221.1322722563      3.32e-04  
    6   -3221.1351319884      1.02e-04  
    7   -3221.1353840870      3.34e-05  
    8   -3221.1354118149      9.25e-06  
    9   -3221.1354138319      3.10e-06  
   10   -3221.1354141003      8.58e-07  
   11   -3221.1354141196      1.74e-07  
   12   -3221.1354141203      7.28e-08  
   13   -3221.1354141204      1.82e-08  
   14   -3221.1354141203      5.54e-09  Convergence criterion met
 ---------------------------------------
 SCF time:   CPU 697.58s  wall 698.00s 
 SCF   energy in the final basis set =    -3221.1354141203
 Total energy in the final basis set =    -3221.1354141203

 --------------------------------------------------------------

                    Orbital Energies (a.u.)
 --------------------------------------------------------------

 Alpha MOs
 -- Occupied --
********-101.5792-101.5792-101.5757-101.5744-101.5743 -10.2786 -10.2786
-10.2759 -10.2748 -10.2720 -10.2720 -10.2390 -10.2297 -10.2229 -10.2229
-10.2159 -10.2159  -9.4944  -9.4939  -9.4939  -9.4903  -9.4890  -9.4889
 -7.2591  -7.2587  -7.2585  -7.2553  -7.2539  -7.2538  -7.2493  -7.2488
 -7.2487  -7.2487  -7.2482  -7.2481  -7.2451  -7.2444  -7.2438  -7.2436
 -7.2431  -7.2431  -0.9538  -0.9455  -0.9049  -0.9024  -0.8983  -0.8768
 -0.8562  -0.8385  -0.7943  -0.7713  -0.7628  -0.7451  -0.6570  -0.6433
 -0.6389  -0.6174  -0.5587  -0.5400  -0.5322  -0.5282  -0.4967  -0.4858
 -0.4707  -0.4681  -0.4646  -0.4505  -0.4487  -0.4368  -0.4186  -0.4111
 -0.4068  -0.3915  -0.3883  -0.3847  -0.3648  -0.3505  -0.3492  -0.3468
 -0.3423  -0.3398  -0.3322  -0.3308  -0.3186  -0.2814  -0.2809  -0.2726
 -0.2703
 -- Virtual --
 -0.0635  -0.0629  -0.0512  -0.0499  -0.0404  -0.0332  -0.0135   0.0028
  0.0073   0.0085   0.0102   0.0118   0.0150   0.0215   0.0293   0.0414
  0.0426   0.0464   0.0509   0.0605   0.0642   0.0650   0.0677   0.0750
  0.0817   0.0817   0.0852   0.0853   0.0903   0.0952   0.0956   0.0981
  0.1024   0.1101   0.1102   0.1124   0.1145   0.1181   0.1183   0.1204
  0.1215   0.1253   0.1278   0.1290   0.1317   0.1402   0.1441   0.1452
  0.1512   0.1531   0.1562   0.1632   0.1654   0.1675   0.1743   0.1786
  0.1808   0.1831   0.1875   0.1943   0.1975   0.2025   0.2066   0.2131
  0.2159   0.2237   0.2274   0.2309   0.2384   0.2407   0.2454   0.2464
  0.2512   0.2577   0.2583   0.2608   0.2616   0.2635   0.2674   0.2715
  0.2720   0.2774   0.2807   0.2865   0.2893   0.2899   0.2964   0.3020
  0.3066   0.3096   0.3160   0.3291   0.3304   0.3409   0.3507   0.3718
  0.3897   0.4051   0.4274   0.4323   0.4359   0.4393   0.4458   0.4508
  0.4517   0.4541   0.4566   0.4667   0.4672   0.4761   0.4819   0.4866
  0.4893   0.4952   0.5029   0.5116   0.5135   0.5276   0.5451   0.5529
  0.5555   0.5627   0.5634   0.5760   0.5827   0.5930   0.5934   0.6006
  0.6147   0.6165   0.6205   0.6302   0.6328   0.6373   0.6469   0.6516
  0.6563   0.6618   0.6655   0.6820   0.6921   0.6941   0.7019   0.7034
  0.7072   0.7376   0.7454   0.7800   0.7939   0.8175   0.8219   0.8272
  0.8314   0.8330   0.8356   0.8401   0.8426   0.8444   0.8464   0.8492
  0.8496   0.8524   0.8552   0.8611   0.8616   0.8649   0.8653   0.8771
  0.8818   0.8872   0.8969   0.9031   0.9150   0.9203   0.9208   0.9239
  0.9323   0.9406   0.9444   0.9494   0.9524   0.9542   0.9630   0.9650
  0.9728   0.9782   0.9911   0.9935   1.0202   1.0230   1.0388   1.0546
  1.0583   1.0615   1.0898   1.1104   1.1287   1.1697   1.1735   1.1907
  1.1942   1.2008   1.2283   1.2300   1.2439   1.2549   1.2697   1.2724
  1.2913   1.2972   1.3012   1.3072   1.3082   1.3229   1.3464   1.3580
  1.3929   1.4112   1.4524   1.4774   1.4887   1.5357   1.5422   1.5525
  1.5582   1.5741   1.5857   1.5901   1.6018   1.6389   1.6397   1.6684
  1.6984   1.7154   1.7632   1.7658   1.8046   1.8062   1.8115   1.8132
  1.8381   1.8610   1.8626   1.9145   1.9204   1.9299   1.9353   1.9415
  1.9457   1.9512   1.9764   1.9791   2.0528   2.0560   2.0629   2.0945
  2.1152   2.1255   2.1293   2.2215   2.2252   2.2322   2.2471   2.2554
  2.2566   2.2659   2.2666   2.2827   2.2833   2.3022   2.3112   2.3332
  2.3468   2.3854   2.4170   2.4279   2.4356   2.4380   2.4688   2.4865
  2.5050   2.5153   2.5247   2.5456   2.5474   2.5505   2.5838   2.6129
  2.6274   2.6501   2.6762   2.6908   2.6915   2.7106   2.7254   2.7267
  2.7289   2.7511   2.7564   2.7604   2.7714   2.8243   2.8254   2.8391
  2.8667   2.8946   2.9594   2.9897   3.0830   3.0833   3.0881   3.1184
  3.1311   3.1329   3.1567   3.2068   3.2070   3.2137   3.2594   3.3219
  3.3405   3.4141   3.4654   3.5812   3.6734   3.6960   3.7041   3.7282
  3.8036   3.9712   4.0056   4.0780   4.0898   4.3311   4.7941   4.8141
  9.7520   9.7618   9.7909   9.7991   9.8109   9.8207  23.3671  23.5088
 23.8348  23.8402  23.8510  23.8744  23.9316  24.0153  24.0310  24.0374
 24.0929  24.1441  25.7721  25.8102  25.8131  25.8597  25.8918  25.9154
 26.0818  26.1053  26.1149  26.1735  26.2300  26.3460  26.4895  26.5915
 26.6262  26.6402  26.7988  26.8475 215.7425 215.7539 215.7861 215.7974
215.8095 215.8255
 --------------------------------------------------------------

          Ground-State Mulliken Net Atomic Charges

     Atom                 Charge (a.u.)
  ----------------------------------------
      1 C                    -0.708882
      2 C                    -0.226278
      3 Cl                    0.442019
      4 C                    -0.236246
      5 H                     0.230570
      6 C                     0.189748
      7 Cl                    0.473568
      8 C                    -0.219229
      9 H                     0.230588
     10 C                    -0.239772
     11 Cl                    0.447019
     12 C                     0.386693
     13 C                    -1.116070
     14 H                     0.229369
     15 C                    -0.210259
     16 Cl                    0.605549
     17 C                    -0.389060
     18 Cl                    0.604955
     19 C                    -0.239652
     20 Cl                    0.606654
     21 C                    -1.091598
     22 H                     0.230316
  ----------------------------------------
  Sum of atomic charges =     0.000000

 -----------------------------------------------------------------
                    Cartesian Multipole Moments
 -----------------------------------------------------------------
    Charge (ESU x 10^10)
                 0.0000
    Dipole Moment (Debye)
         X      -1.9445      Y       0.0466      Z       1.1682
       Tot       2.2689
    Quadrupole Moments (Debye-Ang)
        XX    -152.4340     XY       0.0182     YY    -145.0465
        XZ       4.6722     YZ      -0.3638     ZZ    -147.3933
    Octopole Moments (Debye-Ang^2)
       XXX    -503.8718    XXY       0.9450    XYY    -157.9027
       YYY      10.8903    XXZ     102.6540    XYZ      -1.9860
       YYZ      94.5978    XZZ    -168.0022    YZZ       7.1825
       ZZZ     299.0154
    Hexadecapole Moments (Debye-Ang^3)
      XXXX   -7878.1400   XXXY     122.6481   XXYY   -1548.8392
      XYYY      97.7785   YYYY   -1370.6695   XXXZ    1894.8405
      XXYZ      13.0513   XYYZ     625.6839   YYYZ       0.4921
      XXZZ   -1972.2430   XYZZ      38.6748   YYZZ    -877.1494
      XZZZ    1858.4317   YZZZ      40.2465   ZZZZ   -3859.8995
 -----------------------------------------------------------------
 Calculating analytic gradient of the SCF energy
 Gradient of SCF Energy
            1           2           3           4           5           6
    1  -0.0002443   0.0002029  -0.0000668  -0.0000021  -0.0000105   0.0000105
    2   0.0000024  -0.0000550  -0.0000090   0.0000090  -0.0000047  -0.0000082
    3   0.0000860   0.0000707  -0.0000744  -0.0000627   0.0000082  -0.0000171
            7           8           9          10          11          12
    1  -0.0000428   0.0000458  -0.0000118   0.0000784   0.0000399   0.0000539
    2   0.0000115   0.0000070   0.0000279   0.0000213   0.0000450   0.0000033
    3   0.0000385   0.0000940   0.0000091  -0.0001950   0.0000911   0.0000067
           13          14          15          16          17          18
    1   0.0000207  -0.0000153  -0.0000289   0.0000393  -0.0002017   0.0000839
    2   0.0000351  -0.0000143   0.0000497  -0.0000309   0.0000158  -0.0000045
    3   0.0000213  -0.0000151  -0.0000513   0.0000088   0.0001148  -0.0000670
           19          20          21          22
    1   0.0000448   0.0000002   0.0000093  -0.0000054
    2  -0.0000867   0.0000304  -0.0000401  -0.0000051
    3   0.0000397  -0.0000457  -0.0000929   0.0000324
 Max gradient component =       2.443E-04
 RMS gradient           =       6.837E-05
 Gradient time:  CPU 251.29 s  wall 251.30 s
 Geometry Optimization Parameters
   NAtoms,    NIC,     NZ,  NCons,   NDum,   NFix, NCnnct, MaxDiis
       22     155      22       0       0       0       0       0

 Cartesian Hessian Update
 Hessian updated using BFGS update


** GEOMETRY OPTIMIZATION IN DELOCALIZED INTERNAL COORDINATES **
   Searching for a Minimum

   Optimization Cycle:   8

                       Coordinates (Angstroms)
     ATOM                X               Y               Z
      1  C         0.0171305125    0.0052174179   -0.0076313057
      2  C        -0.0320699543    0.3752734812    1.3449678103
      3  Cl        1.4405631561    0.8441842075    2.1733828479
      4  C        -1.2170005055    0.4012639489    2.0735877187
      5  H        -1.2155261342    0.6934735956    3.1142470675
      6  C        -2.3965618863    0.0472841423    1.4312170635
      7  Cl       -3.9015145079    0.0720858186    2.3275149562
      8  C        -2.4099827852   -0.3250165128    0.0932653180
      9  H        -3.3319583857   -0.5995766712   -0.3990774948
     10  C        -1.2055695224   -0.3403054216   -0.6025854801
     11  Cl       -1.2483900370   -0.8268965830   -2.2872005805
     12  C         1.2988943074   -0.0235747617   -0.7716338706
     13  C         2.1570974455   -1.1154767717   -0.6600662416
     14  H         1.9067250587   -1.9487887308   -0.0170644867
     15  C         3.3488924415   -1.1463437927   -1.3756852133
     16  Cl        4.3832171720   -2.5422578741   -1.1967541023
     17  C         3.7108527166   -0.0861312932   -2.2178827642
     18  Cl        5.1999070873   -0.1236053662   -3.1099911183
     19  C         2.8378075612    1.0058959453   -2.3199303205
     20  Cl        3.2170656486    2.3622853442   -3.3532153636
     21  C         1.6453974713    1.0375820490   -1.6055439672
     22  H         0.9928521686    1.8946890952   -1.7054818108
   Point Group: c1    Number of degrees of freedom:    60


   Energy is  -3221.135414120

 Hessian updated using BFGS update

 60 Hessian modes will be used to form the next step
  Hessian Eigenvalues:
     0.001251    0.019243    0.019503    0.023189    0.023239    0.023632
     0.023688    0.023862    0.024011    0.024074    0.024100    0.024106
     0.024115    0.024133    0.024146    0.024165    0.024351    0.024777
     0.029732    0.159264    0.159949    0.160017    0.160092    0.223066
     0.234752    0.234896    0.235830    0.242484    0.249671    0.249991
     0.250000    0.250005    0.250011    0.250177    0.255984    0.264507
     0.271354    0.300096    0.301032    0.301136    0.301274    0.303123
     0.314656    0.352011    0.356663    0.356670    0.357075    0.360863
     0.428919    0.432201    0.436133    0.452941    0.467816    0.468969
     0.473034    0.478145    0.478687    0.479708    0.492228    0.492729

 Minimum search - taking simple RFO step
 Searching for Lamda that Minimizes Along All modes
 Value Taken    Lamda =  -0.00001146
 Step Taken.  Stepsize is  0.092340

                             Maximum     Tolerance    Cnvgd?
         Gradient           0.000146      0.000300     YES
         Displacement       0.080545      0.001200      NO
         Energy change     -0.000012      0.000001      NO


 New Cartesian Coordinates Obtained by Inverse Iteration

 Displacement from previous Coordinates is:  0.330385
 ----------------------------------------------------------------
             Standard Nuclear Orientation (Angstroms)
    I     Atom           X                Y                Z
 ----------------------------------------------------------------
    1      C       0.0172723298     0.0066541630    -0.0068257291
    2      C      -0.0364367760     0.4029233308     1.3379730623
    3      Cl      1.4309729081     0.9008120660     2.1575854300
    4      C      -1.2218821721     0.4282672507     2.0659802003
    5      H      -1.2238123900     0.7401047697     3.1009761028
    6      C      -2.3969394962     0.0465291246     1.4311509146
    7      Cl     -3.9016108492     0.0695310691     2.3270401293
    8      C      -2.4052872182    -0.3524203241     0.1007625307
    9      H      -3.3236532384    -0.6480452603    -0.3861458326
   10      C      -1.2007029864    -0.3661586561    -0.5948761806
   11      Cl     -1.2369934098    -0.8826496225    -2.2704232946
   12      C       1.2992998482    -0.0222630246    -0.7706060407
   13      C       2.1444740383    -1.1261707523    -0.6797702108
   14      H       1.8841438532    -1.9686695045    -0.0528126640
   15      C       3.3358508066    -1.1580421247    -1.3962123900
   16      Cl      4.3524874902    -2.5699459587    -1.2446166422
   17      C       3.7100659161    -0.0868346322    -2.2187602307
   18      Cl      5.1982592939    -0.1259193509    -3.1128045149
   19      C       2.8504719863     1.0174815175    -2.2999159664
   20      Cl      3.2462577949     2.3885919031    -3.3071185816
   21      C       1.6586230765     1.0501728245    -1.5844225487
   22      H       1.0169682229     1.9173124586    -1.6677188812
 ----------------------------------------------------------------
 Nuclear Repulsion Energy =        1983.41777304 hartrees
 There are       89 alpha and       89 beta electrons
 Applying Cartesian multipole field
    Component          Value
    ---------          -----
     (2,0,0)        1.00000E-12
     (0,2,0)        2.00000E-11
     (0,0,2)       -3.00000E-11
 Nucleus-field energy     =    -0.0000000594 hartrees
 Requested basis set is 6-311++G(d,p)
 There are 170 shells and 472 basis functions
 A cutoff of  1.0D-15 yielded  10767 shell pairs
 There are     91071 function pairs (     97828 Cartesian)
 Smallest overlap matrix eigenvalue = 1.70E-07
 Linear dependence detected in AO basis
 Number of orthogonalized atomic orbitals = 467
 Maximum deviation from orthogonality = 6.864E-10
 Guess from superposition of atomic densities
 Warning:  Energy on first SCF cycle will be non-variational
 SAD guess density has 178.000000 electrons

 -----------------------------------------------------------------------
  General SCF calculation program by
  Eric Jon Sundstrom, Paul Horn, Yuezhi Mao, Dmitri Zuev, Alec White,
  David Stuck, Shaama M.S., Shane Yost, Joonho Lee, David Small,
  Daniel Levine, Susi Lehtola, Hugh Burton, Evgeny Epifanovsky,
  Bang C. Huynh
 -----------------------------------------------------------------------
 Exchange:     0.2000 Hartree-Fock + 0.0800 Slater + 0.7200 B88
 Correlation:  0.1900 VWN1RPA + 0.8100 LYP
 Using SG-1 standard quadrature grid
 A restricted SCF calculation will be
 performed using DIIS
 SCF converges when DIIS error is below 1.0e-08
 ---------------------------------------
  Cycle       Energy         DIIS error
 ---------------------------------------
    1   -3225.3415380781      2.82e-02  
    2   -3220.9955558336      2.24e-03  
    3   -3220.8843001998      2.88e-03  
    4   -3221.1205564081      6.94e-04  
    5   -3221.1322779879      3.32e-04  
    6   -3221.1351427875      1.02e-04  
    7   -3221.1353947250      3.34e-05  
    8   -3221.1354224499      9.25e-06  
    9   -3221.1354244706      3.09e-06  
   10   -3221.1354247378      8.58e-07  
   11   -3221.1354247571      1.73e-07  
   12   -3221.1354247577      7.27e-08  
   13   -3221.1354247580      1.82e-08  
   14   -3221.1354247579      5.57e-09  Convergence criterion met
 ---------------------------------------
 SCF time:   CPU 699.55s  wall 700.00s 
 SCF   energy in the final basis set =    -3221.1354247579
 Total energy in the final basis set =    -3221.1354247579

 --------------------------------------------------------------

                    Orbital Energies (a.u.)
 --------------------------------------------------------------

 Alpha MOs
 -- Occupied --
********-101.5792-101.5792-101.5757-101.5744-101.5743 -10.2786 -10.2785
-10.2758 -10.2748 -10.2720 -10.2720 -10.2389 -10.2297 -10.2229 -10.2228
-10.2159 -10.2158  -9.4944  -9.4939  -9.4938  -9.4903  -9.4890  -9.4889
 -7.2591  -7.2587  -7.2585  -7.2552  -7.2539  -7.2538  -7.2493  -7.2488
 -7.2487  -7.2487  -7.2482  -7.2481  -7.2451  -7.2443  -7.2438  -7.2437
 -7.2432  -7.2431  -0.9538  -0.9455  -0.9049  -0.9025  -0.8984  -0.8768
 -0.8562  -0.8385  -0.7942  -0.7712  -0.7627  -0.7451  -0.6570  -0.6428
 -0.6393  -0.6173  -0.5586  -0.5395  -0.5328  -0.5282  -0.4967  -0.4858
 -0.4707  -0.4681  -0.4645  -0.4503  -0.4488  -0.4368  -0.4186  -0.4111
 -0.4066  -0.3915  -0.3882  -0.3847  -0.3647  -0.3505  -0.3492  -0.3467
 -0.3422  -0.3398  -0.3321  -0.3309  -0.3186  -0.2808  -0.2808  -0.2727
 -0.2709
 -- Virtual --
 -0.0635  -0.0616  -0.0525  -0.0498  -0.0404  -0.0331  -0.0135   0.0028
  0.0075   0.0086   0.0099   0.0118   0.0150   0.0215   0.0293   0.0414
  0.0427   0.0463   0.0513   0.0605   0.0642   0.0646   0.0676   0.0750
  0.0818   0.0824   0.0849   0.0853   0.0903   0.0953   0.0955   0.0982
  0.1017   0.1103   0.1105   0.1126   0.1142   0.1182   0.1184   0.1201
  0.1213   0.1258   0.1276   0.1285   0.1319   0.1409   0.1441   0.1450
  0.1509   0.1531   0.1561   0.1621   0.1653   0.1677   0.1744   0.1788
  0.1809   0.1831   0.1873   0.1941   0.1981   0.2027   0.2062   0.2129
  0.2157   0.2243   0.2272   0.2298   0.2381   0.2418   0.2455   0.2466
  0.2504   0.2572   0.2578   0.2609   0.2620   0.2639   0.2667   0.2719
  0.2723   0.2775   0.2800   0.2870   0.2892   0.2904   0.2948   0.3032
  0.3084   0.3095   0.3161   0.3303   0.3305   0.3407   0.3524   0.3734
  0.3893   0.4054   0.4270   0.4322   0.4372   0.4405   0.4457   0.4497
  0.4523   0.4541   0.4560   0.4658   0.4667   0.4765   0.4810   0.4866
  0.4896   0.4953   0.5045   0.5131   0.5136   0.5282   0.5454   0.5519
  0.5557   0.5626   0.5631   0.5761   0.5826   0.5926   0.5942   0.6008
  0.6163   0.6169   0.6204   0.6312   0.6349   0.6375   0.6477   0.6496
  0.6563   0.6606   0.6664   0.6835   0.6919   0.6949   0.7019   0.7027
  0.7082   0.7374   0.7481   0.7808   0.7977   0.8165   0.8216   0.8277
  0.8327   0.8330   0.8380   0.8387   0.8413   0.8442   0.8460   0.8489
  0.8496   0.8518   0.8552   0.8602   0.8615   0.8631   0.8638   0.8771
  0.8825   0.8893   0.8968   0.9012   0.9153   0.9208   0.9217   0.9254
  0.9329   0.9406   0.9451   0.9497   0.9531   0.9545   0.9613   0.9666
  0.9739   0.9775   0.9892   0.9953   1.0217   1.0248   1.0386   1.0550
  1.0570   1.0617   1.0892   1.1101   1.1280   1.1688   1.1810   1.1909
  1.1949   1.1995   1.2284   1.2311   1.2411   1.2573   1.2695   1.2750
  1.2926   1.2974   1.3020   1.3105   1.3117   1.3228   1.3467   1.3577
  1.3951   1.4091   1.4528   1.4772   1.4870   1.5371   1.5423   1.5531
  1.5617   1.5736   1.5845   1.5902   1.5995   1.6396   1.6402   1.6685
  1.7006   1.7157   1.7650   1.7682   1.8052   1.8065   1.8107   1.8125
  1.8363   1.8598   1.8627   1.9146   1.9217   1.9285   1.9351   1.9417
  1.9464   1.9502   1.9796   1.9801   2.0531   2.0566   2.0621   2.0968
  2.1184   2.1246   2.1291   2.2217   2.2252   2.2326   2.2460   2.2551
  2.2564   2.2648   2.2657   2.2827   2.2836   2.3017   2.3113   2.3336
  2.3473   2.3843   2.4167   2.4256   2.4350   2.4391   2.4690   2.4850
  2.5055   2.5157   2.5251   2.5459   2.5499   2.5502   2.5829   2.6136
  2.6302   2.6467   2.6789   2.6905   2.6913   2.7103   2.7259   2.7269
  2.7274   2.7491   2.7548   2.7583   2.7708   2.8244   2.8262   2.8382
  2.8714   2.8935   2.9597   2.9901   3.0851   3.0861   3.0890   3.1191
  3.1288   3.1334   3.1573   3.2069   3.2071   3.2120   3.2665   3.3216
  3.3386   3.4152   3.4669   3.5865   3.6735   3.6960   3.7039   3.7291
  3.8051   3.9720   4.0077   4.0779   4.0893   4.3293   4.7946   4.8124
  9.7527   9.7627   9.7909   9.7966   9.8109   9.8275  23.3686  23.5095
 23.8353  23.8393  23.8510  23.8747  23.9316  24.0161  24.0307  24.0370
 24.0927  24.1450  25.7722  25.8102  25.8127  25.8527  25.8922  25.9174
 26.0814  26.1049  26.1145  26.1736  26.2343  26.3388  26.4924  26.5919
 26.6257  26.6367  26.8005  26.8510 215.7431 215.7550 215.7861 215.7942
215.8095 215.8332
 --------------------------------------------------------------

          Ground-State Mulliken Net Atomic Charges

     Atom                 Charge (a.u.)
  ----------------------------------------
      1 C                    -0.731679
      2 C                    -0.220341
      3 Cl                    0.434855
      4 C                    -0.218443
      5 H                     0.229915
      6 C                     0.217195
      7 Cl                    0.475749
      8 C                    -0.196221
      9 H                     0.229876
     10 C                    -0.235940
     11 Cl                    0.439736
     12 C                     0.383677
     13 C                    -1.131244
     14 H                     0.229389
     15 C                    -0.207971
     16 Cl                    0.605314
     17 C                    -0.400070
     18 Cl                    0.604227
     19 C                    -0.239734
     20 Cl                    0.606234
     21 C                    -1.104847
     22 H                     0.230323
  ----------------------------------------
  Sum of atomic charges =     0.000000

 -----------------------------------------------------------------
                    Cartesian Multipole Moments
 -----------------------------------------------------------------
    Charge (ESU x 10^10)
                 0.0000
    Dipole Moment (Debye)
         X      -1.9451      Y       0.0474      Z       1.1705
       Tot       2.2707
    Quadrupole Moments (Debye-Ang)
        XX    -152.4459     XY       0.0611     YY    -144.9610
        XZ       4.6437     YZ      -0.2998     ZZ    -147.4439
    Octopole Moments (Debye-Ang^2)
       XXX    -503.8137    XXY       0.8269    XYY    -157.9481
       YYY      11.0300    XXZ     102.7831    XYZ      -2.0702
       YYZ      94.6735    XZZ    -167.9840    YZZ       7.3634
       ZZZ     299.0436
    Hexadecapole Moments (Debye-Ang^3)
      XXXX   -7866.1303   XXXY     112.7470   XXYY   -1552.8782
      XYYY      86.6071   YYYY   -1410.9536   XXXZ    1904.0536
      XXYZ       7.4341   XYYZ     628.4109   YYYZ     -17.6103
      XXZZ   -1965.1342   XYZZ      34.7694   YYZZ    -879.0361
      XZZZ    1868.3833   YZZZ      23.3885   ZZZZ   -3832.1705
 -----------------------------------------------------------------
 Calculating analytic gradient of the SCF energy
 Gradient of SCF Energy
            1           2           3           4           5           6
    1  -0.0001980   0.0004015  -0.0001870  -0.0000243   0.0000110  -0.0002499
    2   0.0000206   0.0000652  -0.0000632  -0.0000379   0.0000036   0.0000044
    3   0.0001107   0.0001572  -0.0001271  -0.0001209   0.0000255   0.0001407
            7           8           9          10          11          12
    1   0.0001173   0.0000968  -0.0000167   0.0000597   0.0000134  -0.0000531
    2   0.0000044   0.0000383   0.0000150  -0.0000539   0.0000665  -0.0000251
    3  -0.0000510   0.0001040  -0.0000085  -0.0003704   0.0001874   0.0000624
           13          14          15          16          17          18
    1   0.0000314  -0.0000075   0.0000742   0.0000137  -0.0003760   0.0001670
    2   0.0000753  -0.0000272   0.0000202  -0.0000124   0.0000092  -0.0000089
    3   0.0000058  -0.0000217  -0.0000792   0.0000105   0.0002107  -0.0001211
           19          20          21          22
    1   0.0001377  -0.0000285   0.0000114   0.0000059
    2  -0.0000390   0.0000037  -0.0000813   0.0000224
    3  -0.0000413  -0.0000261  -0.0000953   0.0000477
 Max gradient component =       4.015E-04
 RMS gradient           =       1.179E-04
 Gradient time:  CPU 252.39 s  wall 252.41 s
 Geometry Optimization Parameters
   NAtoms,    NIC,     NZ,  NCons,   NDum,   NFix, NCnnct, MaxDiis
       22     155      22       0       0       0       0       0

 Cartesian Hessian Update
 Hessian updated using BFGS update


** GEOMETRY OPTIMIZATION IN DELOCALIZED INTERNAL COORDINATES **
   Searching for a Minimum

   Optimization Cycle:   9

                       Coordinates (Angstroms)
     ATOM                X               Y               Z
      1  C         0.0172723298    0.0066541630   -0.0068257291
      2  C        -0.0364367760    0.4029233308    1.3379730623
      3  Cl        1.4309729081    0.9008120660    2.1575854300
      4  C        -1.2218821721    0.4282672507    2.0659802003
      5  H        -1.2238123900    0.7401047697    3.1009761028
      6  C        -2.3969394962    0.0465291246    1.4311509146
      7  Cl       -3.9016108492    0.0695310691    2.3270401293
      8  C        -2.4052872182   -0.3524203241    0.1007625307
      9  H        -3.3236532384   -0.6480452603   -0.3861458326
     10  C        -1.2007029864   -0.3661586561   -0.5948761806
     11  Cl       -1.2369934098   -0.8826496225   -2.2704232946
     12  C         1.2992998482   -0.0222630246   -0.7706060407
     13  C         2.1444740383   -1.1261707523   -0.6797702108
     14  H         1.8841438532   -1.9686695045   -0.0528126640
     15  C         3.3358508066   -1.1580421247   -1.3962123900
     16  Cl        4.3524874902   -2.5699459587   -1.2446166422
     17  C         3.7100659161   -0.0868346322   -2.2187602307
     18  Cl        5.1982592939   -0.1259193509   -3.1128045149
     19  C         2.8504719863    1.0174815175   -2.2999159664
     20  Cl        3.2462577949    2.3885919031   -3.3071185816
     21  C         1.6586230765    1.0501728245   -1.5844225487
     22  H         1.0169682229    1.9173124586   -1.6677188812
   Point Group: c1    Number of degrees of freedom:    60


   Energy is  -3221.135424758

 Hessian updated using BFGS update

 60 Hessian modes will be used to form the next step
  Hessian Eigenvalues:
     0.000209    0.019241    0.019499    0.023166    0.023292    0.023642
     0.023698    0.023838    0.024020    0.024074    0.024091    0.024106
     0.024115    0.024133    0.024152    0.024171    0.024277    0.025221
     0.029933    0.159266    0.159993    0.160017    0.160398    0.220789
     0.234802    0.234970    0.236050    0.243879    0.249690    0.249989
     0.250000    0.250006    0.250044    0.251021    0.256864    0.266670
     0.271918    0.300114    0.301032    0.301170    0.301284    0.304894
     0.341499    0.353523    0.356670    0.356701    0.357856    0.365296
     0.428787    0.432169    0.436707    0.453790    0.467790    0.469236
     0.477049    0.478226    0.479237    0.479937    0.491651    0.493533

 Minimum search - taking simple RFO step
 Searching for Lamda that Minimizes Along All modes
 Value Taken    Lamda =  -0.00004397
 Calculated Step too Large.  Step scaled by  0.730827
 Step Taken.  Stepsize is  0.300000

                             Maximum     Tolerance    Cnvgd?
         Gradient           0.000315      0.000300      NO
         Displacement       0.263016      0.001200      NO
         Energy change     -0.000011      0.000001      NO


 New Cartesian Coordinates Obtained by Inverse Iteration

 Displacement from previous Coordinates is:  1.077799
 ----------------------------------------------------------------
             Standard Nuclear Orientation (Angstroms)
    I     Atom           X                Y                Z
 ----------------------------------------------------------------
    1      C       0.0173865769     0.0106663128    -0.0050909757
    2      C      -0.0528708130     0.4904029386     1.3108155559
    3      Cl      1.3962980760     1.0830231125     2.0974004464
    4      C      -1.2393717727     0.5146286946     2.0375082583
    5      H      -1.2540362373     0.8899444643     3.0511821925
    6      C      -2.3972056247     0.0438114880     1.4312399927
    7      Cl     -3.9014450280     0.0623594480     2.3268122910
    8      C      -2.3878272261    -0.4408301663     0.1294039950
    9      H      -3.2930701186    -0.8035379759    -0.3362436117
   10      C      -1.1831098467    -0.4492178014    -0.5661486276
   11      Cl     -1.1961676288    -1.0609628183    -2.2093454391
   12      C       1.3002896948    -0.0184657789    -0.7682691270
   13      C       2.1017551042    -1.1577771598    -0.7459608781
   14      H       1.8078980029    -2.0269118332    -0.1722163981
   15      C       3.2919553881    -1.1924863584    -1.4645863439
   16      Cl      4.2497792342    -2.6512344805    -1.4039253753
   17      C       3.7080897682    -0.0885575167    -2.2208615488
   18      Cl      5.1938356384    -0.1316776055    -3.1193520899
   19      C       2.8927237846     1.0516426621    -2.2328085375
   20      Cl      3.3451218952     2.4664019646    -3.1518167745
   21      C       1.7020392897     1.0871021940    -1.5150185692
   22      H       1.0957608711     1.9829374818    -1.5442797734
 ----------------------------------------------------------------
 Nuclear Repulsion Energy =        1983.51747471 hartrees
 There are       89 alpha and       89 beta electrons
 Applying Cartesian multipole field
    Component          Value
    ---------          -----
     (2,0,0)        1.00000E-12
     (0,2,0)        2.00000E-11
     (0,0,2)       -3.00000E-11
 Nucleus-field energy     =    -0.0000000549 hartrees
 Requested basis set is 6-311++G(d,p)
 There are 170 shells and 472 basis functions
 A cutoff of  1.0D-15 yielded  10777 shell pairs
 There are     91136 function pairs (     97893 Cartesian)
 Smallest overlap matrix eigenvalue = 1.46E-07
 Linear dependence detected in AO basis
 Number of orthogonalized atomic orbitals = 467
 Maximum deviation from orthogonality = 2.349E-10
 Guess from superposition of atomic densities
 Warning:  Energy on first SCF cycle will be non-variational
 SAD guess density has 178.000000 electrons

 -----------------------------------------------------------------------
  General SCF calculation program by
  Eric Jon Sundstrom, Paul Horn, Yuezhi Mao, Dmitri Zuev, Alec White,
  David Stuck, Shaama M.S., Shane Yost, Joonho Lee, David Small,
  Daniel Levine, Susi Lehtola, Hugh Burton, Evgeny Epifanovsky,
  Bang C. Huynh
 -----------------------------------------------------------------------
 Exchange:     0.2000 Hartree-Fock + 0.0800 Slater + 0.7200 B88
 Correlation:  0.1900 VWN1RPA + 0.8100 LYP
 Using SG-1 standard quadrature grid
 A restricted SCF calculation will be
 performed using DIIS
 SCF converges when DIIS error is below 1.0e-08
 ---------------------------------------
  Cycle       Energy         DIIS error
 ---------------------------------------
    1   -3225.3426880462      2.82e-02  
    2   -3220.9954959367      2.24e-03  
    3   -3220.8838965041      2.88e-03  
    4   -3221.1204845080      6.96e-04  
    5   -3221.1322743981      3.32e-04  
    6   -3221.1351439769      1.02e-04  
    7   -3221.1353954857      3.34e-05  
    8   -3221.1354231104      9.26e-06  
    9   -3221.1354251359      3.08e-06  
   10   -3221.1354254012      8.58e-07  
   11   -3221.1354254206      1.72e-07  
   12   -3221.1354254212      7.26e-08  
   13   -3221.1354254213      1.83e-08  
   14   -3221.1354254212      5.78e-09  Convergence criterion met
 ---------------------------------------
 SCF time:   CPU 697.12s  wall 697.00s 
 SCF   energy in the final basis set =    -3221.1354254212
 Total energy in the final basis set =    -3221.1354254212

 --------------------------------------------------------------

                    Orbital Energies (a.u.)
 --------------------------------------------------------------

 Alpha MOs
 -- Occupied --
********-101.5792-101.5791-101.5756-101.5744-101.5743 -10.2784 -10.2784
-10.2758 -10.2747 -10.2721 -10.2720 -10.2386 -10.2297 -10.2228 -10.2228
-10.2159 -10.2158  -9.4944  -9.4939  -9.4938  -9.4902  -9.4890  -9.4889
 -7.2591  -7.2587  -7.2585  -7.2552  -7.2539  -7.2538  -7.2493  -7.2488
 -7.2487  -7.2486  -7.2481  -7.2481  -7.2450  -7.2443  -7.2439  -7.2437
 -7.2432  -7.2431  -0.9538  -0.9455  -0.9050  -0.9025  -0.8984  -0.8767
 -0.8562  -0.8385  -0.7941  -0.7712  -0.7627  -0.7450  -0.6569  -0.6424
 -0.6397  -0.6172  -0.5586  -0.5390  -0.5333  -0.5282  -0.4967  -0.4858
 -0.4707  -0.4680  -0.4645  -0.4502  -0.4490  -0.4368  -0.4186  -0.4112
 -0.4064  -0.3916  -0.3882  -0.3847  -0.3646  -0.3505  -0.3492  -0.3467
 -0.3422  -0.3398  -0.3319  -0.3309  -0.3186  -0.2808  -0.2801  -0.2727
 -0.2715
 -- Virtual --
 -0.0636  -0.0598  -0.0542  -0.0496  -0.0404  -0.0330  -0.0135   0.0028
  0.0077   0.0088   0.0096   0.0119   0.0150   0.0214   0.0292   0.0414
  0.0427   0.0463   0.0517   0.0605   0.0642   0.0643   0.0676   0.0749
  0.0818   0.0834   0.0842   0.0852   0.0903   0.0952   0.0958   0.0985
  0.1010   0.1104   0.1109   0.1127   0.1138   0.1183   0.1188   0.1196
  0.1212   0.1266   0.1273   0.1278   0.1320   0.1417   0.1441   0.1449
  0.1505   0.1532   0.1561   0.1610   0.1651   0.1680   0.1744   0.1790
  0.1811   0.1832   0.1871   0.1939   0.1986   0.2030   0.2059   0.2128
  0.2157   0.2252   0.2271   0.2282   0.2376   0.2429   0.2455   0.2471
  0.2493   0.2567   0.2571   0.2608   0.2626   0.2642   0.2660   0.2723
  0.2726   0.2774   0.2794   0.2873   0.2890   0.2909   0.2935   0.3040
  0.3095   0.3107   0.3162   0.3304   0.3318   0.3405   0.3541   0.3752
  0.3890   0.4056   0.4266   0.4320   0.4378   0.4422   0.4456   0.4484
  0.4535   0.4547   0.4552   0.4646   0.4661   0.4774   0.4797   0.4866
  0.4900   0.4955   0.5060   0.5136   0.5150   0.5287   0.5458   0.5509
  0.5558   0.5626   0.5629   0.5762   0.5825   0.5924   0.5951   0.6007
  0.6162   0.6192   0.6204   0.6322   0.6377   0.6380   0.6461   0.6489
  0.6562   0.6598   0.6672   0.6850   0.6918   0.6964   0.7002   0.7028
  0.7092   0.7372   0.7514   0.7816   0.8035   0.8152   0.8211   0.8285
  0.8317   0.8337   0.8367   0.8402   0.8419   0.8440   0.8456   0.8491
  0.8497   0.8508   0.8552   0.8592   0.8603   0.8614   0.8626   0.8771
  0.8833   0.8927   0.8956   0.8990   0.9154   0.9210   0.9225   0.9274
  0.9340   0.9413   0.9456   0.9501   0.9548   0.9553   0.9583   0.9683
  0.9760   0.9767   0.9871   0.9970   1.0229   1.0264   1.0400   1.0504
  1.0598   1.0617   1.0882   1.1100   1.1274   1.1679   1.1868   1.1935
  1.1956   1.1982   1.2285   1.2334   1.2373   1.2600   1.2695   1.2771
  1.2935   1.2977   1.3021   1.3141   1.3172   1.3239   1.3472   1.3574
  1.3971   1.4073   1.4532   1.4773   1.4852   1.5386   1.5424   1.5539
  1.5659   1.5729   1.5833   1.5904   1.5969   1.6402   1.6411   1.6688
  1.7031   1.7161   1.7643   1.7750   1.8055   1.8070   1.8097   1.8131
  1.8348   1.8586   1.8631   1.9145   1.9234   1.9263   1.9350   1.9417
  1.9469   1.9490   1.9809   1.9840   2.0536   2.0573   2.0615   2.0993
  2.1221   2.1236   2.1292   2.2219   2.2253   2.2332   2.2452   2.2548
  2.2561   2.2624   2.2656   2.2824   2.2847   2.3011   2.3116   2.3337
  2.3478   2.3828   2.4164   2.4228   2.4345   2.4402   2.4695   2.4836
  2.5062   2.5161   2.5257   2.5466   2.5493   2.5531   2.5821   2.6144
  2.6350   2.6414   2.6819   2.6900   2.6914   2.7102   2.7250   2.7267
  2.7283   2.7467   2.7481   2.7608   2.7700   2.8230   2.8268   2.8373
  2.8776   2.8923   2.9600   2.9905   3.0874   3.0891   3.0898   3.1213
  3.1251   3.1342   3.1579   3.2067   3.2075   3.2105   3.2750   3.3215
  3.3369   3.4161   3.4687   3.5934   3.6736   3.6962   3.7036   3.7299
  3.8068   3.9731   4.0103   4.0779   4.0888   4.3273   4.7955   4.8106
  9.7533   9.7637   9.7911   9.7941   9.8109   9.8361  23.3703  23.5103
 23.8362  23.8385  23.8508  23.8748  23.9319  24.0172  24.0304  24.0365
 24.0924  24.1463  25.7722  25.8103  25.8119  25.8447  25.8923  25.9198
 26.0811  26.1044  26.1141  26.1738  26.2388  26.3313  26.4956  26.5922
 26.6257  26.6331  26.8024  26.8549 215.7437 215.7562 215.7866 215.7909
215.8095 215.8427
 --------------------------------------------------------------

          Ground-State Mulliken Net Atomic Charges

     Atom                 Charge (a.u.)
  ----------------------------------------
      1 C                    -0.760140
      2 C                    -0.211042
      3 Cl                    0.426601
      4 C                    -0.199060
      5 H                     0.229190
      6 C                     0.248002
      7 Cl                    0.478796
      8 C                    -0.168157
      9 H                     0.229117
     10 C                    -0.225296
     11 Cl                    0.430111
     12 C                     0.377923
     13 C                    -1.148680
     14 H                     0.229280
     15 C                    -0.210360
     16 Cl                    0.605641
     17 C                    -0.406551
     18 Cl                    0.603141
     19 C                    -0.241131
     20 Cl                    0.605524
     21 C                    -1.123124
     22 H                     0.230212
  ----------------------------------------
  Sum of atomic charges =     0.000000

 -----------------------------------------------------------------
                    Cartesian Multipole Moments
 -----------------------------------------------------------------
    Charge (ESU x 10^10)
                 0.0000
    Dipole Moment (Debye)
         X      -1.9459      Y       0.0492      Z       1.1746
       Tot       2.2735
    Quadrupole Moments (Debye-Ang)
        XX    -152.4972     XY       0.1992     YY    -144.7030
        XZ       4.5449     YZ      -0.0895     ZZ    -147.6201
    Octopole Moments (Debye-Ang^2)
       XXX    -503.5492    XXY       0.4979    XYY    -158.2289
       YYY      11.3564    XXZ     103.1693    XYZ      -2.2963
       YYZ      94.9475    XZZ    -167.9050    YZZ       7.8387
       ZZZ     298.9079
    Hexadecapole Moments (Debye-Ang^3)
      XXXX   -7827.8582   XXXY      79.4439   XXYY   -1566.4466
      XYYY      49.9322   YYYY   -1543.4871   XXXZ    1933.4372
      XXYZ     -11.3087   XYYZ     637.1845   YYYZ     -75.9590
      XXZZ   -1941.7988   XYZZ      21.1925   YYZZ    -885.0612
      XZZZ    1900.5202   YZZZ     -32.6618   ZZZZ   -3739.7236
 -----------------------------------------------------------------
 Calculating analytic gradient of the SCF energy
 Gradient of SCF Energy
            1           2           3           4           5           6
    1  -0.0005524   0.0008001  -0.0004088  -0.0000811   0.0000406  -0.0005664
    2   0.0001189   0.0002467  -0.0001922  -0.0000653   0.0000157  -0.0000345
    3   0.0004253   0.0001851  -0.0004180  -0.0001654   0.0000605   0.0003268
            7           8           9          10          11          12
    1   0.0003257   0.0000529   0.0000154   0.0001426   0.0001472   0.0002450
    2   0.0000031   0.0000564   0.0000285  -0.0002854   0.0002268  -0.0001116
    3  -0.0001624   0.0000918   0.0000083  -0.0004761   0.0002775  -0.0000359
           13          14          15          16          17          18
    1  -0.0001963  -0.0000054   0.0003023  -0.0000590  -0.0005554   0.0002461
    2   0.0002033  -0.0001180  -0.0000176   0.0000101   0.0000060  -0.0000017
    3   0.0000055  -0.0000134  -0.0000642  -0.0000866   0.0003151  -0.0001860
           19          20          21          22
    1   0.0002390   0.0000096  -0.0001693   0.0000279
    2   0.0000466  -0.0000616  -0.0002036   0.0001294
    3  -0.0001649  -0.0000194  -0.0000126   0.0001091
 Max gradient component =       8.001E-04
 RMS gradient           =       2.362E-04
 Gradient time:  CPU 255.38 s  wall 255.39 s
 Geometry Optimization Parameters
   NAtoms,    NIC,     NZ,  NCons,   NDum,   NFix, NCnnct, MaxDiis
       22     155      22       0       0       0       0       0

 Cartesian Hessian Update
 Hessian updated using BFGS update


** GEOMETRY OPTIMIZATION IN DELOCALIZED INTERNAL COORDINATES **
   Searching for a Minimum

   Optimization Cycle:  10

                       Coordinates (Angstroms)
     ATOM                X               Y               Z
      1  C         0.0173865769    0.0106663128   -0.0050909757
      2  C        -0.0528708130    0.4904029386    1.3108155559
      3  Cl        1.3962980760    1.0830231125    2.0974004464
      4  C        -1.2393717727    0.5146286946    2.0375082583
      5  H        -1.2540362373    0.8899444643    3.0511821925
      6  C        -2.3972056247    0.0438114880    1.4312399927
      7  Cl       -3.9014450280    0.0623594480    2.3268122910
      8  C        -2.3878272261   -0.4408301663    0.1294039950
      9  H        -3.2930701186   -0.8035379759   -0.3362436117
     10  C        -1.1831098467   -0.4492178014   -0.5661486276
     11  Cl       -1.1961676288   -1.0609628183   -2.2093454391
     12  C         1.3002896948   -0.0184657789   -0.7682691270
     13  C         2.1017551042   -1.1577771598   -0.7459608781
     14  H         1.8078980029   -2.0269118332   -0.1722163981
     15  C         3.2919553881   -1.1924863584   -1.4645863439
     16  Cl        4.2497792342   -2.6512344805   -1.4039253753
     17  C         3.7080897682   -0.0885575167   -2.2208615488
     18  Cl        5.1938356384   -0.1316776055   -3.1193520899
     19  C         2.8927237846    1.0516426621   -2.2328085375
     20  Cl        3.3451218952    2.4664019646   -3.1518167745
     21  C         1.7020392897    1.0871021940   -1.5150185692
     22  H         1.0957608711    1.9829374818   -1.5442797734
   Point Group: c1    Number of degrees of freedom:    60


   Energy is  -3221.135425421

 Hessian updated using BFGS update

 60 Hessian modes will be used to form the next step
  Hessian Eigenvalues:
     0.000852    0.019264    0.019508    0.023212    0.023303    0.023679
     0.023705    0.023872    0.024029    0.024078    0.024088    0.024108
     0.024116    0.024134    0.024166    0.024205    0.024452    0.025213
     0.030024    0.159231    0.159986    0.160018    0.160398    0.220628
     0.234802    0.235006    0.236049    0.244005    0.249767    0.249989
     0.250001    0.250031    0.250073    0.251025    0.256601    0.266640
     0.274395    0.300033    0.301032    0.301160    0.301369    0.305488
     0.340093    0.353374    0.356694    0.356707    0.357705    0.364565
     0.428926    0.432179    0.436525    0.454865    0.467786    0.469239
     0.477057    0.478235    0.479223    0.479949    0.493219    0.493297

 Minimum search - taking simple RFO step
 Searching for Lamda that Minimizes Along All modes
 Value Taken    Lamda =  -0.00003260
 Step Taken.  Stepsize is  0.165289

                             Maximum     Tolerance    Cnvgd?
         Gradient           0.000584      0.000300      NO
         Displacement       0.144756      0.001200      NO
         Energy change     -0.000001      0.000001     YES


 New Cartesian Coordinates Obtained by Inverse Iteration

 Displacement from previous Coordinates is:  0.593984
 ----------------------------------------------------------------
             Standard Nuclear Orientation (Angstroms)
    I     Atom           X                Y                Z
 ----------------------------------------------------------------
    1      C       0.0172681661     0.0080446046    -0.0069168931
    2      C      -0.0433340166     0.4420756870     1.3258197939
    3      Cl      1.4168673967     0.9815146404     2.1323855416
    4      C      -1.2288507883     0.4676645129     2.0537308714
    5      H      -1.2357119919     0.8082651121     3.0795820284
    6      C      -2.3968418525     0.0460500744     1.4312922457
    7      Cl     -3.9013049700     0.0677462204     2.3276051022
    8      C      -2.3983799483    -0.3922951879     0.1132833510
    9      H      -3.3113911446    -0.7185244168    -0.3640381640
   10      C      -1.1939588502    -0.4040728043    -0.5825936410
   11      Cl     -1.2219639918    -0.9655543011    -2.2440209359
   12      C       1.2992974532    -0.0208929250    -0.7707743902
   13      C       2.1252036549    -1.1413166261    -0.7102001631
   14      H       1.8501106302    -1.9960692999    -0.1065737330
   15      C       3.3163687224    -1.1741425293    -1.4270121309
   16      Cl      4.3072717795    -2.6076758906    -1.3147124125
   17      C       3.7098992960    -0.0872015649    -2.2194901598
   18      Cl      5.1975155412    -0.1274819167    -3.1139043095
   19      C       2.8695624788     1.0338343522    -2.2698969184
   20      Cl      3.2911433428     2.4263776945    -3.2363105643
   21      C       1.6777324652     1.0673961521    -1.5542741014
   22      H       1.0513256560     1.9475196785    -1.6145417554
 ----------------------------------------------------------------
 Nuclear Repulsion Energy =        1983.22076893 hartrees
 There are       89 alpha and       89 beta electrons
 Applying Cartesian multipole field
    Component          Value
    ---------          -----
     (2,0,0)        1.00000E-12
     (0,2,0)        2.00000E-11
     (0,0,2)       -3.00000E-11
 Nucleus-field energy     =    -0.0000000573 hartrees
 Requested basis set is 6-311++G(d,p)
 There are 170 shells and 472 basis functions
 A cutoff of  1.0D-15 yielded  10777 shell pairs
 There are     91134 function pairs (     97891 Cartesian)
 Smallest overlap matrix eigenvalue = 1.48E-07
 Linear dependence detected in AO basis
 Number of orthogonalized atomic orbitals = 467
 Maximum deviation from orthogonality = 3.514E-10
 Guess from superposition of atomic densities
 Warning:  Energy on first SCF cycle will be non-variational
 SAD guess density has 178.000000 electrons

 -----------------------------------------------------------------------
  General SCF calculation program by
  Eric Jon Sundstrom, Paul Horn, Yuezhi Mao, Dmitri Zuev, Alec White,
  David Stuck, Shaama M.S., Shane Yost, Joonho Lee, David Small,
  Daniel Levine, Susi Lehtola, Hugh Burton, Evgeny Epifanovsky,
  Bang C. Huynh
 -----------------------------------------------------------------------
 Exchange:     0.2000 Hartree-Fock + 0.0800 Slater + 0.7200 B88
 Correlation:  0.1900 VWN1RPA + 0.8100 LYP
 Using SG-1 standard quadrature grid
 A restricted SCF calculation will be
 performed using DIIS
 SCF converges when DIIS error is below 1.0e-08
 ---------------------------------------
  Cycle       Energy         DIIS error
 ---------------------------------------
    1   -3225.3407541326      2.82e-02  
    2   -3220.9955595199      2.24e-03  
    3   -3220.8841713591      2.88e-03  
    4   -3221.1205171944      6.95e-04  
    5   -3221.1322894007      3.32e-04  
    6   -3221.1351558012      1.02e-04  
    7   -3221.1354077383      3.34e-05  
    8   -3221.1354355235      9.26e-06  
    9   -3221.1354375453      3.09e-06  
   10   -3221.1354378117      8.56e-07  
   11   -3221.1354378310      1.72e-07  
   12   -3221.1354378317      7.26e-08  
   13   -3221.1354378318      1.82e-08  
   14   -3221.1354378316      5.64e-09  Convergence criterion met
 ---------------------------------------
 SCF time:   CPU 718.91s  wall 719.00s 
 SCF   energy in the final basis set =    -3221.1354378316
 Total energy in the final basis set =    -3221.1354378316

 --------------------------------------------------------------

                    Orbital Energies (a.u.)
 --------------------------------------------------------------

 Alpha MOs
 -- Occupied --
********-101.5792-101.5791-101.5757-101.5745-101.5744 -10.2786 -10.2785
-10.2758 -10.2748 -10.2721 -10.2720 -10.2388 -10.2297 -10.2229 -10.2228
-10.2159 -10.2158  -9.4944  -9.4939  -9.4938  -9.4903  -9.4890  -9.4889
 -7.2591  -7.2586  -7.2585  -7.2553  -7.2539  -7.2538  -7.2493  -7.2487
 -7.2487  -7.2486  -7.2481  -7.2480  -7.2451  -7.2444  -7.2438  -7.2437
 -7.2432  -7.2431  -0.9538  -0.9455  -0.9049  -0.9023  -0.8984  -0.8768
 -0.8563  -0.8384  -0.7942  -0.7712  -0.7627  -0.7451  -0.6570  -0.6424
 -0.6397  -0.6173  -0.5586  -0.5390  -0.5333  -0.5282  -0.4966  -0.4858
 -0.4707  -0.4681  -0.4645  -0.4502  -0.4489  -0.4368  -0.4186  -0.4112
 -0.4065  -0.3915  -0.3881  -0.3847  -0.3646  -0.3505  -0.3491  -0.3466
 -0.3422  -0.3398  -0.3320  -0.3310  -0.3187  -0.2808  -0.2802  -0.2727
 -0.2715
 -- Virtual --
 -0.0636  -0.0600  -0.0542  -0.0496  -0.0405  -0.0331  -0.0135   0.0028
  0.0077   0.0087   0.0096   0.0118   0.0150   0.0214   0.0292   0.0414
  0.0427   0.0462   0.0517   0.0605   0.0642   0.0643   0.0676   0.0749
  0.0819   0.0832   0.0843   0.0853   0.0903   0.0952   0.0957   0.0984
  0.1010   0.1105   0.1108   0.1127   0.1138   0.1182   0.1188   0.1196
  0.1212   0.1266   0.1273   0.1278   0.1320   0.1416   0.1442   0.1448
  0.1505   0.1532   0.1561   0.1610   0.1651   0.1680   0.1744   0.1789
  0.1810   0.1831   0.1871   0.1939   0.1985   0.2029   0.2059   0.2128
  0.2156   0.2250   0.2271   0.2285   0.2378   0.2430   0.2455   0.2470
  0.2493   0.2567   0.2573   0.2608   0.2626   0.2642   0.2661   0.2723
  0.2725   0.2774   0.2795   0.2873   0.2889   0.2909   0.2935   0.3041
  0.3094   0.3105   0.3162   0.3304   0.3318   0.3405   0.3540   0.3752
  0.3890   0.4056   0.4267   0.4320   0.4378   0.4422   0.4456   0.4485
  0.4533   0.4547   0.4550   0.4647   0.4661   0.4773   0.4798   0.4865
  0.4899   0.4955   0.5059   0.5137   0.5149   0.5289   0.5458   0.5509
  0.5558   0.5625   0.5628   0.5760   0.5825   0.5923   0.5949   0.6008
  0.6163   0.6190   0.6203   0.6321   0.6376   0.6379   0.6464   0.6487
  0.6562   0.6599   0.6672   0.6848   0.6917   0.6963   0.7005   0.7027
  0.7091   0.7372   0.7510   0.7816   0.8031   0.8155   0.8212   0.8286
  0.8316   0.8338   0.8369   0.8401   0.8414   0.8440   0.8456   0.8491
  0.8498   0.8509   0.8552   0.8596   0.8601   0.8618   0.8625   0.8770
  0.8833   0.8924   0.8958   0.8991   0.9154   0.9211   0.9224   0.9274
  0.9334   0.9413   0.9455   0.9500   0.9547   0.9550   0.9586   0.9681
  0.9756   0.9768   0.9872   0.9968   1.0227   1.0259   1.0398   1.0505
  1.0595   1.0616   1.0882   1.1099   1.1274   1.1678   1.1866   1.1929
  1.1959   1.1980   1.2285   1.2331   1.2376   1.2598   1.2695   1.2769
  1.2933   1.2975   1.3021   1.3137   1.3171   1.3234   1.3472   1.3573
  1.3969   1.4074   1.4534   1.4774   1.4852   1.5382   1.5421   1.5536
  1.5654   1.5727   1.5833   1.5903   1.5970   1.6402   1.6409   1.6689
  1.7028   1.7159   1.7644   1.7744   1.8052   1.8069   1.8098   1.8129
  1.8349   1.8587   1.8630   1.9145   1.9233   1.9266   1.9347   1.9416
  1.9469   1.9492   1.9807   1.9834   2.0533   2.0570   2.0615   2.0990
  2.1220   2.1236   2.1288   2.2221   2.2254   2.2331   2.2451   2.2549
  2.2561   2.2625   2.2655   2.2826   2.2845   2.3011   2.3115   2.3339
  2.3477   2.3829   2.4164   2.4231   2.4346   2.4401   2.4694   2.4836
  2.5061   2.5159   2.5256   2.5460   2.5493   2.5527   2.5821   2.6143
  2.6344   2.6417   2.6816   2.6901   2.6913   2.7101   2.7252   2.7266
  2.7281   2.7467   2.7484   2.7607   2.7700   2.8230   2.8267   2.8374
  2.8767   2.8923   2.9598   2.9905   3.0871   3.0888   3.0895   3.1208
  3.1253   3.1339   3.1578   3.2068   3.2072   3.2101   3.2745   3.3214
  3.3368   3.4162   3.4686   3.5928   3.6737   3.6959   3.7036   3.7297
  3.8064   3.9726   4.0101   4.0780   4.0889   4.3280   4.7950   4.8106
  9.7534   9.7634   9.7910   9.7939   9.8109   9.8350  23.3704  23.5103
 23.8359  23.8381  23.8512  23.8748  23.9314  24.0167  24.0307  24.0368
 24.0928  24.1459  25.7722  25.8103  25.8121  25.8450  25.8924  25.9193
 26.0810  26.1045  26.1142  26.1738  26.2380  26.3313  26.4953  26.5918
 26.6247  26.6331  26.8011  26.8548 215.7437 215.7559 215.7865 215.7907
215.8095 215.8414
 --------------------------------------------------------------

          Ground-State Mulliken Net Atomic Charges

     Atom                 Charge (a.u.)
  ----------------------------------------
      1 C                    -0.756666
      2 C                    -0.213962
      3 Cl                    0.427435
      4 C                    -0.197205
      5 H                     0.229190
      6 C                     0.247162
      7 Cl                    0.478115
      8 C                    -0.173724
      9 H                     0.229158
     10 C                    -0.228872
     11 Cl                    0.431291
     12 C                     0.374776
     13 C                    -1.145118
     14 H                     0.229402
     15 C                    -0.208627
     16 Cl                    0.605438
     17 C                    -0.409449
     18 Cl                    0.603436
     19 C                    -0.238975
     20 Cl                    0.605688
     21 C                    -1.118819
     22 H                     0.230325
  ----------------------------------------
  Sum of atomic charges =     0.000000

 -----------------------------------------------------------------
                    Cartesian Multipole Moments
 -----------------------------------------------------------------
    Charge (ESU x 10^10)
                -0.0000
    Dipole Moment (Debye)
         X      -1.9427      Y       0.0477      Z       1.1687
       Tot       2.2677
    Quadrupole Moments (Debye-Ang)
        XX    -152.4556     XY       0.1200     YY    -144.8480
        XZ       4.5859     YZ      -0.2089     ZZ    -147.5200
    Octopole Moments (Debye-Ang^2)
       XXX    -503.5876    XXY       0.6414    XYY    -158.0796
       YYY      11.1681    XXZ     102.8025    XYZ      -2.1792
       YYZ      94.7377    XZZ    -167.9053    YZZ       7.5894
       ZZZ     298.8293
    Hexadecapole Moments (Debye-Ang^3)
      XXXX   -7850.5141   XXXY      97.5182   XXYY   -1559.4414
      XYYY      69.7142   YYYY   -1470.7349   XXXZ    1916.4303
      XXYZ      -0.9263   XYYZ     632.1984   YYYZ     -43.9581
      XXZZ   -1954.6819   XYZZ      28.6356   YYZZ    -881.5519
      XZZZ    1882.2492   YZZZ      -1.4609   ZZZZ   -3789.2313
 -----------------------------------------------------------------
 Calculating analytic gradient of the SCF energy
 Gradient of SCF Energy
            1           2           3           4           5           6
    1   0.0000156   0.0002502  -0.0001211  -0.0000306   0.0000185  -0.0001805
    2   0.0000138   0.0000856  -0.0000530  -0.0000285   0.0000021   0.0000261
    3   0.0000039   0.0001549  -0.0000428  -0.0000481   0.0000164   0.0001418
            7           8           9          10          11          12
    1   0.0001298   0.0000568  -0.0000122  -0.0000165  -0.0000384  -0.0000452
    2   0.0000021   0.0000125   0.0000071  -0.0000552   0.0000366  -0.0000331
    3  -0.0000525   0.0000330  -0.0000041  -0.0002575   0.0001284   0.0000213
           13          14          15          16          17          18
    1  -0.0000183   0.0000040   0.0000691  -0.0000258  -0.0001860   0.0000811
    2   0.0000224  -0.0000027  -0.0000613   0.0000199  -0.0000057  -0.0000080
    3   0.0000069  -0.0000142  -0.0000669   0.0000110   0.0000995  -0.0000672
           19          20          21          22
    1   0.0000927  -0.0000484  -0.0000133   0.0000184
    2   0.0000561  -0.0000271  -0.0000235   0.0000138
    3  -0.0000740   0.0000168  -0.0000287   0.0000222
 Max gradient component =       2.575E-04
 RMS gradient           =       7.614E-05
 Gradient time:  CPU 250.30 s  wall 250.30 s
 Geometry Optimization Parameters
   NAtoms,    NIC,     NZ,  NCons,   NDum,   NFix, NCnnct, MaxDiis
       22     155      22       0       0       0       0       0

 Cartesian Hessian Update
 Hessian updated using BFGS update


** GEOMETRY OPTIMIZATION IN DELOCALIZED INTERNAL COORDINATES **
   Searching for a Minimum

   Optimization Cycle:  11

                       Coordinates (Angstroms)
     ATOM                X               Y               Z
      1  C         0.0172681661    0.0080446046   -0.0069168931
      2  C        -0.0433340166    0.4420756870    1.3258197939
      3  Cl        1.4168673967    0.9815146404    2.1323855416
      4  C        -1.2288507883    0.4676645129    2.0537308714
      5  H        -1.2357119919    0.8082651121    3.0795820284
      6  C        -2.3968418525    0.0460500744    1.4312922457
      7  Cl       -3.9013049700    0.0677462204    2.3276051022
      8  C        -2.3983799483   -0.3922951879    0.1132833510
      9  H        -3.3113911446   -0.7185244168   -0.3640381640
     10  C        -1.1939588502   -0.4040728043   -0.5825936410
     11  Cl       -1.2219639918   -0.9655543011   -2.2440209359
     12  C         1.2992974532   -0.0208929250   -0.7707743902
     13  C         2.1252036549   -1.1413166261   -0.7102001631
     14  H         1.8501106302   -1.9960692999   -0.1065737330
     15  C         3.3163687224   -1.1741425293   -1.4270121309
     16  Cl        4.3072717795   -2.6076758906   -1.3147124125
     17  C         3.7098992960   -0.0872015649   -2.2194901598
     18  Cl        5.1975155412   -0.1274819167   -3.1139043095
     19  C         2.8695624788    1.0338343522   -2.2698969184
     20  Cl        3.2911433428    2.4263776945   -3.2363105643
     21  C         1.6777324652    1.0673961521   -1.5542741014
     22  H         1.0513256560    1.9475196785   -1.6145417554
   Point Group: c1    Number of degrees of freedom:    60


   Energy is  -3221.135437832

 Hessian updated using BFGS update

 60 Hessian modes will be used to form the next step
  Hessian Eigenvalues:
     0.001131    0.019254    0.019497    0.023127    0.023289    0.023676
     0.023713    0.023795    0.023996    0.024076    0.024089    0.024109
     0.024117    0.024132    0.024163    0.024188    0.024581    0.025186
     0.030048    0.159232    0.159980    0.160017    0.160398    0.217931
     0.234803    0.234944    0.236081    0.243638    0.249693    0.249968
     0.250001    0.250030    0.250060    0.251013    0.256349    0.266597
     0.274361    0.299377    0.301032    0.301165    0.301400    0.305274
     0.329585    0.353629    0.356686    0.356722    0.357524    0.363017
     0.429141    0.432175    0.436268    0.455722    0.467767    0.469332
     0.476968    0.478296    0.479390    0.479647    0.491515    0.493598

 Minimum search - taking simple RFO step
 Searching for Lamda that Minimizes Along All modes
 Value Taken    Lamda =  -0.00000199
 Step Taken.  Stepsize is  0.036302

                             Maximum     Tolerance    Cnvgd?
         Gradient           0.000213      0.000300     YES
         Displacement       0.032016      0.001200      NO
         Energy change     -0.000012      0.000001      NO


 New Cartesian Coordinates Obtained by Inverse Iteration

 Displacement from previous Coordinates is:  0.131049
 ----------------------------------------------------------------
             Standard Nuclear Orientation (Angstroms)
    I     Atom           X                Y                Z
 ----------------------------------------------------------------
    1      C       0.0171942117     0.0083930131    -0.0069121369
    2      C      -0.0453948325     0.4525279648     1.3222846588
    3      Cl      1.4129141787     1.0034737371     2.1248351059
    4      C      -1.2308500325     0.4781323125     2.0502506570
    5      H      -1.2391268334     0.8264607732     3.0734866463
    6      C      -2.3968012337     0.0458077457     1.4313497170
    7      Cl     -3.9013305576     0.0672100295     2.3278308711
    8      C      -2.3964196566    -0.4029835810     0.1168703357
    9      H      -3.3079007070    -0.7373560874    -0.3577069422
   10      C      -1.1920181873    -0.4142278304    -0.5790220677
   11      Cl     -1.2173760117    -0.9876216215    -2.2365826665
   12      C       1.2993037525    -0.0204746499    -0.7707031644
   13      C       2.1200253539    -1.1451234229    -0.7183143052
   14      H       1.8408005241    -2.0031070889    -0.1211881312
   15      C       3.3111039209    -1.1781979819    -1.4352383417
   16      Cl      4.2948083976    -2.6175361998    -1.3342014727
   17      C       3.7099013619    -0.0872646988    -2.2195603968
   18      Cl      5.1972064217    -0.1279542943    -3.1142457558
   19      C       2.8747746408     1.0380253005    -2.2615988811
   20      Cl      3.3035929701     2.4360372074    -3.2169674569
   21      C       1.6829143150     1.0718391275    -1.5460224104
   22      H       1.0605070321     1.9552015123    -1.6002052005
 ----------------------------------------------------------------
 Nuclear Repulsion Energy =        1983.21011556 hartrees
 There are       89 alpha and       89 beta electrons
 Applying Cartesian multipole field
    Component          Value
    ---------          -----
     (2,0,0)        1.00000E-12
     (0,2,0)        2.00000E-11
     (0,0,2)       -3.00000E-11
 Nucleus-field energy     =    -0.0000000568 hartrees
 Requested basis set is 6-311++G(d,p)
 There are 170 shells and 472 basis functions
 A cutoff of  1.0D-15 yielded  10779 shell pairs
 There are     91156 function pairs (     97913 Cartesian)
 Smallest overlap matrix eigenvalue = 1.45E-07
 Linear dependence detected in AO basis
 Number of orthogonalized atomic orbitals = 467
 Maximum deviation from orthogonality = 3.841E-10
 Guess from superposition of atomic densities
 Warning:  Energy on first SCF cycle will be non-variational
 SAD guess density has 178.000000 electrons

 -----------------------------------------------------------------------
  General SCF calculation program by
  Eric Jon Sundstrom, Paul Horn, Yuezhi Mao, Dmitri Zuev, Alec White,
  David Stuck, Shaama M.S., Shane Yost, Joonho Lee, David Small,
  Daniel Levine, Susi Lehtola, Hugh Burton, Evgeny Epifanovsky,
  Bang C. Huynh
 -----------------------------------------------------------------------
 Exchange:     0.2000 Hartree-Fock + 0.0800 Slater + 0.7200 B88
 Correlation:  0.1900 VWN1RPA + 0.8100 LYP
 Using SG-1 standard quadrature grid
 A restricted SCF calculation will be
 performed using DIIS
 SCF converges when DIIS error is below 1.0e-08
 ---------------------------------------
  Cycle       Energy         DIIS error
 ---------------------------------------
    1   -3225.3405427841      2.82e-02  
    2   -3220.9955766618      2.24e-03  
    3   -3220.8842230300      2.88e-03  
    4   -3221.1205095132      6.95e-04  
    5   -3221.1322912660      3.32e-04  
    6   -3221.1351571368      1.02e-04  
    7   -3221.1354090578      3.34e-05  
    8   -3221.1354368355      9.26e-06  
    9   -3221.1354388572      3.09e-06  
   10   -3221.1354391235      8.56e-07  
   11   -3221.1354391425      1.72e-07  
   12   -3221.1354391433      7.26e-08  
   13   -3221.1354391435      1.82e-08  
   14   -3221.1354391436      5.64e-09  Convergence criterion met
 ---------------------------------------
 SCF time:   CPU 727.00s  wall 727.00s 
 SCF   energy in the final basis set =    -3221.1354391436
 Total energy in the final basis set =    -3221.1354391436

 --------------------------------------------------------------

                    Orbital Energies (a.u.)
 --------------------------------------------------------------

 Alpha MOs
 -- Occupied --
********-101.5792-101.5791-101.5757-101.5744-101.5743 -10.2786 -10.2785
-10.2758 -10.2748 -10.2721 -10.2720 -10.2388 -10.2297 -10.2229 -10.2228
-10.2159 -10.2158  -9.4944  -9.4938  -9.4938  -9.4903  -9.4890  -9.4889
 -7.2591  -7.2586  -7.2585  -7.2553  -7.2539  -7.2538  -7.2492  -7.2487
 -7.2487  -7.2486  -7.2481  -7.2480  -7.2451  -7.2444  -7.2438  -7.2437
 -7.2432  -7.2431  -0.9538  -0.9455  -0.9048  -0.9023  -0.8984  -0.8769
 -0.8563  -0.8384  -0.7942  -0.7712  -0.7627  -0.7451  -0.6570  -0.6423
 -0.6398  -0.6173  -0.5587  -0.5390  -0.5334  -0.5282  -0.4966  -0.4858
 -0.4707  -0.4681  -0.4645  -0.4502  -0.4490  -0.4368  -0.4186  -0.4112
 -0.4065  -0.3915  -0.3881  -0.3847  -0.3646  -0.3505  -0.3491  -0.3466
 -0.3422  -0.3398  -0.3319  -0.3310  -0.3187  -0.2808  -0.2802  -0.2727
 -0.2715
 -- Virtual --
 -0.0636  -0.0598  -0.0545  -0.0496  -0.0405  -0.0331  -0.0135   0.0028
  0.0077   0.0087   0.0096   0.0118   0.0150   0.0214   0.0292   0.0414
  0.0427   0.0462   0.0517   0.0605   0.0641   0.0643   0.0676   0.0748
  0.0819   0.0834   0.0841   0.0852   0.0903   0.0952   0.0957   0.0985
  0.1009   0.1105   0.1109   0.1127   0.1137   0.1182   0.1189   0.1194
  0.1211   0.1267   0.1272   0.1277   0.1320   0.1417   0.1442   0.1448
  0.1505   0.1532   0.1561   0.1608   0.1651   0.1680   0.1744   0.1789
  0.1810   0.1832   0.1871   0.1938   0.1986   0.2029   0.2058   0.2128
  0.2156   0.2252   0.2271   0.2282   0.2377   0.2431   0.2455   0.2471
  0.2491   0.2566   0.2572   0.2608   0.2626   0.2643   0.2660   0.2723
  0.2726   0.2774   0.2794   0.2873   0.2888   0.2910   0.2934   0.3042
  0.3094   0.3108   0.3162   0.3304   0.3320   0.3405   0.3542   0.3755
  0.3890   0.4057   0.4266   0.4320   0.4379   0.4424   0.4456   0.4483
  0.4536   0.4547   0.4549   0.4645   0.4660   0.4774   0.4796   0.4865
  0.4899   0.4956   0.5061   0.5137   0.5151   0.5290   0.5458   0.5508
  0.5558   0.5625   0.5628   0.5760   0.5825   0.5923   0.5950   0.6007
  0.6163   0.6192   0.6203   0.6322   0.6377   0.6383   0.6459   0.6488
  0.6562   0.6598   0.6673   0.6850   0.6917   0.6965   0.7001   0.7027
  0.7092   0.7372   0.7514   0.7817   0.8041   0.8154   0.8211   0.8290
  0.8311   0.8339   0.8366   0.8400   0.8420   0.8440   0.8456   0.8492
  0.8499   0.8507   0.8551   0.8594   0.8600   0.8614   0.8625   0.8770
  0.8834   0.8932   0.8953   0.8988   0.9154   0.9211   0.9225   0.9276
  0.9336   0.9414   0.9455   0.9500   0.9548   0.9556   0.9578   0.9683
  0.9758   0.9768   0.9870   0.9970   1.0228   1.0261   1.0401   1.0497
  1.0599   1.0615   1.0881   1.1098   1.1273   1.1677   1.1870   1.1936
  1.1960   1.1977   1.2285   1.2337   1.2368   1.2601   1.2695   1.2771
  1.2934   1.2975   1.3020   1.3141   1.3178   1.3237   1.3473   1.3572
  1.3971   1.4072   1.4535   1.4774   1.4850   1.5383   1.5421   1.5537
  1.5660   1.5726   1.5832   1.5902   1.5966   1.6403   1.6410   1.6689
  1.7031   1.7159   1.7644   1.7753   1.8051   1.8070   1.8097   1.8131
  1.8348   1.8586   1.8630   1.9144   1.9237   1.9262   1.9347   1.9416
  1.9470   1.9491   1.9808   1.9839   2.0533   2.0570   2.0614   2.0993
  2.1225   2.1235   2.1288   2.2221   2.2254   2.2332   2.2450   2.2548
  2.2561   2.2622   2.2654   2.2826   2.2847   2.3011   2.3115   2.3339
  2.3478   2.3826   2.4164   2.4228   2.4346   2.4403   2.4695   2.4834
  2.5061   2.5159   2.5256   2.5460   2.5492   2.5530   2.5820   2.6144
  2.6355   2.6406   2.6820   2.6901   2.6914   2.7101   2.7250   2.7268
  2.7282   2.7463   2.7475   2.7611   2.7698   2.8228   2.8268   2.8373
  2.8775   2.8921   2.9598   2.9906   3.0875   3.0889   3.0896   3.1214
  3.1246   3.1340   3.1578   3.2067   3.2072   3.2098   3.2757   3.3214
  3.3366   3.4164   3.4689   3.5937   3.6737   3.6958   3.7035   3.7297
  3.8065   3.9727   4.0105   4.0780   4.0889   4.3278   4.7950   4.8104
  9.7534   9.7635   9.7911   9.7935   9.8110   9.8361  23.3706  23.5104
 23.8360  23.8380  23.8512  23.8749  23.9314  24.0169  24.0308  24.0368
 24.0928  24.1461  25.7722  25.8103  25.8120  25.8439  25.8924  25.9196
 26.0810  26.1045  26.1141  26.1738  26.2385  26.3302  26.4958  26.5917
 26.6246  26.6327  26.8011  26.8553 215.7438 215.7559 215.7866 215.7901
215.8095 215.8425
 --------------------------------------------------------------

          Ground-State Mulliken Net Atomic Charges

     Atom                 Charge (a.u.)
  ----------------------------------------
      1 C                    -0.760514
      2 C                    -0.213019
      3 Cl                    0.426322
      4 C                    -0.193676
      5 H                     0.229081
      6 C                     0.251463
      7 Cl                    0.478526
      8 C                    -0.170480
      9 H                     0.229061
     10 C                    -0.227325
     11 Cl                    0.430064
     12 C                     0.373117
     13 C                    -1.147263
     14 H                     0.229389
     15 C                    -0.209042
     16 Cl                    0.605473
     17 C                    -0.410687
     18 Cl                    0.603356
     19 C                    -0.238976
     20 Cl                    0.605570
     21 C                    -1.120747
     22 H                     0.230308
  ----------------------------------------
  Sum of atomic charges =     0.000000

 -----------------------------------------------------------------
                    Cartesian Multipole Moments
 -----------------------------------------------------------------
    Charge (ESU x 10^10)
                 0.0000
    Dipole Moment (Debye)
         X      -1.9424      Y       0.0476      Z       1.1682
       Tot       2.2672
    Quadrupole Moments (Debye-Ang)
        XX    -152.4598     XY       0.1356     YY    -144.8206
        XZ       4.5698     YZ      -0.1842     ZZ    -147.5421
    Octopole Moments (Debye-Ang^2)
       XXX    -503.5273    XXY       0.5980    XYY    -158.1276
       YYY      11.1962    XXZ     102.8078    XYZ      -2.2026
       YYZ      94.7646    XZZ    -167.8825    YZZ       7.6424
       ZZZ     298.7773
    Hexadecapole Moments (Debye-Ang^3)
      XXXX   -7846.3162   XXXY      93.3844   XXYY   -1561.2439
      XYYY      65.1446   YYYY   -1486.9685   XXXZ    1919.8416
      XXYZ      -3.2074   XYYZ     633.2546   YYYZ     -51.0682
      XXZZ   -1951.8388   XYZZ      26.9259   YYZZ    -882.2455
      XZZZ    1886.0700   YZZZ      -8.2805   ZZZZ   -3777.5698
 -----------------------------------------------------------------
 Calculating analytic gradient of the SCF energy
 Gradient of SCF Energy
            1           2           3           4           5           6
    1  -0.0000043   0.0001611  -0.0000703  -0.0000150   0.0000189  -0.0001171
    2   0.0000134   0.0000526  -0.0000372  -0.0000232   0.0000011   0.0000139
    3   0.0000257   0.0000815  -0.0000384  -0.0000362   0.0000150   0.0000971
            7           8           9          10          11          12
    1   0.0000833   0.0000366  -0.0000070  -0.0000059  -0.0000219  -0.0000244
    2   0.0000044   0.0000169   0.0000090  -0.0000384   0.0000292  -0.0000202
    3  -0.0000257   0.0000246   0.0000051  -0.0001475   0.0000798   0.0000111
           13          14          15          16          17          18
    1  -0.0000197  -0.0000010   0.0000568  -0.0000246  -0.0001216   0.0000429
    2   0.0000197  -0.0000087  -0.0000381   0.0000109  -0.0000074  -0.0000071
    3  -0.0000005  -0.0000142  -0.0000403  -0.0000111   0.0000614  -0.0000493
           19          20          21          22
    1   0.0000581  -0.0000237  -0.0000129   0.0000119
    2   0.0000398  -0.0000237  -0.0000196   0.0000128
    3  -0.0000562   0.0000097  -0.0000077   0.0000160
 Max gradient component =       1.611E-04
 RMS gradient           =       4.826E-05
 Gradient time:  CPU 253.84 s  wall 253.89 s
 Geometry Optimization Parameters
   NAtoms,    NIC,     NZ,  NCons,   NDum,   NFix, NCnnct, MaxDiis
       22     155      22       0       0       0       0       0

 Cartesian Hessian Update
 Hessian updated using BFGS update


** GEOMETRY OPTIMIZATION IN DELOCALIZED INTERNAL COORDINATES **
   Searching for a Minimum

   Optimization Cycle:  12

                       Coordinates (Angstroms)
     ATOM                X               Y               Z
      1  C         0.0171942117    0.0083930131   -0.0069121369
      2  C        -0.0453948325    0.4525279648    1.3222846588
      3  Cl        1.4129141787    1.0034737371    2.1248351059
      4  C        -1.2308500325    0.4781323125    2.0502506570
      5  H        -1.2391268334    0.8264607732    3.0734866463
      6  C        -2.3968012337    0.0458077457    1.4313497170
      7  Cl       -3.9013305576    0.0672100295    2.3278308711
      8  C        -2.3964196566   -0.4029835810    0.1168703357
      9  H        -3.3079007070   -0.7373560874   -0.3577069422
     10  C        -1.1920181873   -0.4142278304   -0.5790220677
     11  Cl       -1.2173760117   -0.9876216215   -2.2365826665
     12  C         1.2993037525   -0.0204746499   -0.7707031644
     13  C         2.1200253539   -1.1451234229   -0.7183143052
     14  H         1.8408005241   -2.0031070889   -0.1211881312
     15  C         3.3111039209   -1.1781979819   -1.4352383417
     16  Cl        4.2948083976   -2.6175361998   -1.3342014727
     17  C         3.7099013619   -0.0872646988   -2.2195603968
     18  Cl        5.1972064217   -0.1279542943   -3.1142457558
     19  C         2.8747746408    1.0380253005   -2.2615988811
     20  Cl        3.3035929701    2.4360372074   -3.2169674569
     21  C         1.6829143150    1.0718391275   -1.5460224104
     22  H         1.0605070321    1.9552015123   -1.6002052005
   Point Group: c1    Number of degrees of freedom:    60


   Energy is  -3221.135439144

 Hessian updated using BFGS update

 60 Hessian modes will be used to form the next step
  Hessian Eigenvalues:
     0.001062    0.019254    0.019497    0.022972    0.023262    0.023519
     0.023678    0.023780    0.023911    0.024053    0.024078    0.024106
     0.024116    0.024131    0.024144    0.024167    0.024502    0.025203
     0.030080    0.159224    0.159976    0.160020    0.160378    0.215609
     0.234703    0.234869    0.235994    0.243039    0.248248    0.249954
     0.250005    0.250051    0.250074    0.250851    0.251922    0.265858
     0.273324    0.294309    0.301027    0.301065    0.301320    0.304830
     0.306970    0.352216    0.356684    0.356699    0.357167    0.361109
     0.429189    0.432181    0.436264    0.453862    0.467613    0.468785
     0.473967    0.478033    0.478668    0.479684    0.491816    0.493050

 Minimum search - taking simple RFO step
 Searching for Lamda that Minimizes Along All modes
 Value Taken    Lamda =   0.00000000
 Step Taken.  Stepsize is  0.008092

                             Maximum     Tolerance    Cnvgd?
         Gradient           0.000136      0.000300     YES
         Displacement       0.007121      0.001200      NO
         Energy change     -0.000001      0.000001      NO


 New Cartesian Coordinates Obtained by Inverse Iteration

 Displacement from previous Coordinates is:  0.029114
 ----------------------------------------------------------------
             Standard Nuclear Orientation (Angstroms)
    I     Atom           X                Y                Z
 ----------------------------------------------------------------
    1      C       0.0171470125     0.0084356399    -0.0069815407
    2      C      -0.0459101228     0.4547917624     1.3214080306
    3      Cl      1.4121400831     1.0083344867     2.1230612767
    4      C      -1.2312457844     0.4804539848     2.0495024254
    5      H      -1.2398071768     0.8304907401     3.0721419177
    6      C      -2.3967220466     0.0457469258     1.4313838782
    7      Cl     -3.9013514642     0.0671526776     2.3280042681
    8      C      -2.3960362084    -0.4053765521     0.1177238116
    9      H      -3.3071936771    -0.7415464022    -0.3561772821
   10      C      -1.1916419699    -0.4164937281    -0.5781527063
   11      Cl     -1.2164016144    -0.9925002151    -2.2349852413
   12      C       1.2992701012    -0.0203819674    -0.7707734748
   13      C       2.1188624294    -1.1459440105    -0.7201416781
   14      H       1.8387113803    -2.0045949773    -0.1244095080
   15      C       3.3099099682    -1.1790569673    -1.4370658146
   16      Cl      4.2919735783    -2.6197473228    -1.3386081598
   17      C       3.7100085059    -0.0872428522    -2.2195347601
   18      Cl      5.1972559971    -0.1279743078    -3.1140755610
   19      C       2.8759507412     1.0389338050    -2.2597137615
   20      Cl      3.3065782294     2.4382709513    -3.2124418933
   21      C       1.6840026146     1.0727836125    -1.5443163836
   22      H       1.0623284523     1.9567259833    -1.5974091811
 ----------------------------------------------------------------
 Nuclear Repulsion Energy =        1983.19825151 hartrees
 There are       89 alpha and       89 beta electrons
 Applying Cartesian multipole field
    Component          Value
    ---------          -----
     (2,0,0)        1.00000E-12
     (0,2,0)        2.00000E-11
     (0,0,2)       -3.00000E-11
 Nucleus-field energy     =    -0.0000000567 hartrees
 Requested basis set is 6-311++G(d,p)
 There are 170 shells and 472 basis functions
 A cutoff of  1.0D-15 yielded  10779 shell pairs
 There are     91156 function pairs (     97913 Cartesian)
 Smallest overlap matrix eigenvalue = 1.44E-07
 Linear dependence detected in AO basis
 Number of orthogonalized atomic orbitals = 467
 Maximum deviation from orthogonality = 4.568E-10
 Guess from superposition of atomic densities
 Warning:  Energy on first SCF cycle will be non-variational
 SAD guess density has 178.000000 electrons

 -----------------------------------------------------------------------
  General SCF calculation program by
  Eric Jon Sundstrom, Paul Horn, Yuezhi Mao, Dmitri Zuev, Alec White,
  David Stuck, Shaama M.S., Shane Yost, Joonho Lee, David Small,
  Daniel Levine, Susi Lehtola, Hugh Burton, Evgeny Epifanovsky,
  Bang C. Huynh
 -----------------------------------------------------------------------
 Exchange:     0.2000 Hartree-Fock + 0.0800 Slater + 0.7200 B88
 Correlation:  0.1900 VWN1RPA + 0.8100 LYP
 Using SG-1 standard quadrature grid
 A restricted SCF calculation will be
 performed using DIIS
 SCF converges when DIIS error is below 1.0e-08
 ---------------------------------------
  Cycle       Energy         DIIS error
 ---------------------------------------
    1   -3225.3402446616      2.82e-02  
    2   -3220.9955960025      2.24e-03  
    3   -3220.8842963859      2.88e-03  
    4   -3221.1205060731      6.95e-04  
    5   -3221.1322923037      3.32e-04  
    6   -3221.1351572784      1.02e-04  
    7   -3221.1354092123      3.34e-05  
    8   -3221.1354369903      9.26e-06  
    9   -3221.1354390116      3.09e-06  
   10   -3221.1354392779      8.56e-07  
   11   -3221.1354392971      1.72e-07  
   12   -3221.1354392976      7.26e-08  
   13   -3221.1354392978      1.82e-08  
   14   -3221.1354392980      5.64e-09  Convergence criterion met
 ---------------------------------------
 SCF time:   CPU 704.11s  wall 705.00s 
 SCF   energy in the final basis set =    -3221.1354392980
 Total energy in the final basis set =    -3221.1354392980

 --------------------------------------------------------------

                    Orbital Energies (a.u.)
 --------------------------------------------------------------

 Alpha MOs
 -- Occupied --
********-101.5791-101.5791-101.5757-101.5744-101.5743 -10.2786 -10.2785
-10.2759 -10.2748 -10.2721 -10.2720 -10.2388 -10.2297 -10.2229 -10.2228
-10.2159 -10.2158  -9.4944  -9.4938  -9.4938  -9.4903  -9.4890  -9.4889
 -7.2591  -7.2586  -7.2584  -7.2553  -7.2539  -7.2538  -7.2492  -7.2487
 -7.2487  -7.2486  -7.2481  -7.2480  -7.2451  -7.2444  -7.2438  -7.2437
 -7.2432  -7.2431  -0.9538  -0.9455  -0.9048  -0.9022  -0.8984  -0.8769
 -0.8562  -0.8384  -0.7942  -0.7712  -0.7627  -0.7451  -0.6570  -0.6423
 -0.6398  -0.6173  -0.5587  -0.5390  -0.5334  -0.5282  -0.4966  -0.4858
 -0.4707  -0.4681  -0.4645  -0.4502  -0.4490  -0.4368  -0.4186  -0.4112
 -0.4065  -0.3915  -0.3881  -0.3847  -0.3647  -0.3505  -0.3491  -0.3466
 -0.3422  -0.3398  -0.3319  -0.3310  -0.3187  -0.2808  -0.2802  -0.2727
 -0.2716
 -- Virtual --
 -0.0636  -0.0597  -0.0545  -0.0496  -0.0405  -0.0331  -0.0135   0.0028
  0.0077   0.0087   0.0096   0.0118   0.0150   0.0214   0.0292   0.0414
  0.0427   0.0462   0.0517   0.0605   0.0641   0.0643   0.0676   0.0748
  0.0819   0.0835   0.0841   0.0852   0.0903   0.0952   0.0957   0.0985
  0.1008   0.1105   0.1109   0.1127   0.1137   0.1182   0.1189   0.1194
  0.1211   0.1268   0.1272   0.1277   0.1320   0.1418   0.1442   0.1448
  0.1504   0.1532   0.1561   0.1608   0.1651   0.1680   0.1744   0.1789
  0.1810   0.1831   0.1871   0.1938   0.1986   0.2029   0.2058   0.2127
  0.2156   0.2252   0.2271   0.2282   0.2377   0.2431   0.2455   0.2471
  0.2490   0.2566   0.2572   0.2608   0.2626   0.2643   0.2659   0.2723
  0.2726   0.2774   0.2794   0.2873   0.2888   0.2910   0.2933   0.3042
  0.3094   0.3108   0.3162   0.3304   0.3320   0.3405   0.3542   0.3755
  0.3891   0.4057   0.4266   0.4320   0.4379   0.4424   0.4456   0.4483
  0.4536   0.4546   0.4549   0.4645   0.4660   0.4775   0.4796   0.4865
  0.4899   0.4956   0.5061   0.5137   0.5152   0.5290   0.5458   0.5508
  0.5558   0.5625   0.5628   0.5760   0.5825   0.5923   0.5950   0.6007
  0.6163   0.6193   0.6204   0.6322   0.6377   0.6384   0.6458   0.6488
  0.6562   0.6597   0.6673   0.6850   0.6917   0.6966   0.7001   0.7026
  0.7093   0.7372   0.7515   0.7817   0.8042   0.8154   0.8211   0.8291
  0.8310   0.8339   0.8366   0.8399   0.8420   0.8440   0.8456   0.8492
  0.8499   0.8507   0.8551   0.8593   0.8600   0.8613   0.8625   0.8770
  0.8835   0.8934   0.8951   0.8988   0.9154   0.9211   0.9226   0.9277
  0.9336   0.9414   0.9455   0.9499   0.9548   0.9557   0.9577   0.9683
  0.9759   0.9768   0.9869   0.9970   1.0227   1.0261   1.0402   1.0496
  1.0599   1.0615   1.0880   1.1098   1.1273   1.1677   1.1871   1.1937
  1.1961   1.1977   1.2285   1.2338   1.2367   1.2602   1.2695   1.2771
  1.2934   1.2975   1.3020   1.3142   1.3179   1.3238   1.3473   1.3572
  1.3970   1.4072   1.4535   1.4775   1.4849   1.5383   1.5420   1.5536
  1.5660   1.5725   1.5832   1.5902   1.5965   1.6403   1.6410   1.6689
  1.7031   1.7159   1.7644   1.7754   1.8051   1.8071   1.8097   1.8132
  1.8348   1.8586   1.8630   1.9144   1.9237   1.9262   1.9346   1.9416
  1.9470   1.9491   1.9809   1.9840   2.0533   2.0570   2.0613   2.0994
  2.1226   2.1235   2.1287   2.2221   2.2254   2.2332   2.2450   2.2548
  2.2560   2.2621   2.2654   2.2826   2.2847   2.3010   2.3115   2.3339
  2.3478   2.3826   2.4163   2.4227   2.4346   2.4403   2.4696   2.4834
  2.5061   2.5159   2.5256   2.5459   2.5492   2.5530   2.5820   2.6145
  2.6357   2.6404   2.6821   2.6901   2.6914   2.7102   2.7250   2.7268
  2.7282   2.7462   2.7474   2.7611   2.7698   2.8227   2.8268   2.8372
  2.8776   2.8921   2.9598   2.9906   3.0876   3.0889   3.0896   3.1215
  3.1245   3.1340   3.1578   3.2067   3.2071   3.2097   3.2759   3.3214
  3.3365   3.4164   3.4689   3.5939   3.6737   3.6957   3.7035   3.7297
  3.8065   3.9727   4.0105   4.0780   4.0889   4.3278   4.7950   4.8103
  9.7534   9.7634   9.7911   9.7934   9.8110   9.8362  23.3706  23.5104
 23.8360  23.8381  23.8513  23.8749  23.9314  24.0170  24.0308  24.0368
 24.0929  24.1461  25.7722  25.8103  25.8120  25.8437  25.8924  25.9196
 26.0810  26.1045  26.1140  26.1738  26.2386  26.3300  26.4958  26.5915
 26.6245  26.6326  26.8009  26.8553 215.7438 215.7559 215.7866 215.7900
215.8096 215.8427
 --------------------------------------------------------------

          Ground-State Mulliken Net Atomic Charges

     Atom                 Charge (a.u.)
  ----------------------------------------
      1 C                    -0.761182
      2 C                    -0.212998
      3 Cl                    0.426155
      4 C                    -0.192744
      5 H                     0.229061
      6 C                     0.252191
      7 Cl                    0.478622
      8 C                    -0.169836
      9 H                     0.229049
     10 C                    -0.227145
     11 Cl                    0.429878
     12 C                     0.372546
     13 C                    -1.147637
     14 H                     0.229377
     15 C                    -0.209175
     16 Cl                    0.605478
     17 C                    -0.410961
     18 Cl                    0.603373
     19 C                    -0.239033
     20 Cl                    0.605541
     21 C                    -1.120863
     22 H                     0.230302
  ----------------------------------------
  Sum of atomic charges =     0.000000

 -----------------------------------------------------------------
                    Cartesian Multipole Moments
 -----------------------------------------------------------------
    Charge (ESU x 10^10)
                -0.0000
    Dipole Moment (Debye)
         X      -1.9421      Y       0.0474      Z       1.1676
       Tot       2.2666
    Quadrupole Moments (Debye-Ang)
        XX    -152.4597     XY       0.1383     YY    -144.8172
        XZ       4.5640     YZ      -0.1791     ZZ    -147.5475
    Octopole Moments (Debye-Ang^2)
       XXX    -503.4932    XXY       0.5861    XYY    -158.1482
       YYY      11.1947    XXZ     102.7843    XYZ      -2.2056
       YYZ      94.7699    XZZ    -167.8700    YZZ       7.6503
       ZZZ     298.7501
    Hexadecapole Moments (Debye-Ang^3)
      XXXX   -7845.4750   XXXY      92.4340   XXYY   -1561.7116
      XYYY      64.0826   YYYY   -1490.6421   XXXZ    1920.5142
      XXYZ      -3.7117   XYYZ     633.4912   YYYZ     -52.6459
      XXZZ   -1951.1966   XYZZ      26.5105   YYZZ    -882.3983
      XZZZ    1886.8792   YZZZ      -9.7853   ZZZZ   -3774.8343
 -----------------------------------------------------------------
 Calculating analytic gradient of the SCF energy
 Gradient of SCF Energy
            1           2           3           4           5           6
    1  -0.0000067   0.0000543  -0.0000137   0.0000031   0.0000175  -0.0000355
    2   0.0000054   0.0000136  -0.0000164  -0.0000092  -0.0000009   0.0000061
    3   0.0000160   0.0000214  -0.0000124  -0.0000100   0.0000124   0.0000410
            7           8           9          10          11          12
    1   0.0000330   0.0000144  -0.0000033  -0.0000011  -0.0000113  -0.0000094
    2   0.0000064   0.0000139   0.0000105  -0.0000098   0.0000166  -0.0000050
    3   0.0000032   0.0000151   0.0000108  -0.0000380   0.0000276   0.0000043
           13          14          15          16          17          18
    1  -0.0000084  -0.0000039   0.0000199  -0.0000178  -0.0000463   0.0000073
    2   0.0000071  -0.0000077  -0.0000171  -0.0000009  -0.0000071  -0.0000069
    3  -0.0000081  -0.0000114  -0.0000199  -0.0000189   0.0000147  -0.0000283
           19          20          21          22
    1   0.0000157  -0.0000072  -0.0000040   0.0000036
    2   0.0000158  -0.0000103  -0.0000095   0.0000055
    3  -0.0000263   0.0000026  -0.0000016   0.0000059
 Max gradient component =       5.427E-05
 RMS gradient           =       1.741E-05
 Gradient time:  CPU 254.08 s  wall 254.12 s
 Geometry Optimization Parameters
   NAtoms,    NIC,     NZ,  NCons,   NDum,   NFix, NCnnct, MaxDiis
       22     155      22       0       0       0       0       0

 Cartesian Hessian Update
 Hessian updated using BFGS update


** GEOMETRY OPTIMIZATION IN DELOCALIZED INTERNAL COORDINATES **
   Searching for a Minimum

   Optimization Cycle:  13

                       Coordinates (Angstroms)
     ATOM                X               Y               Z
      1  C         0.0171470125    0.0084356399   -0.0069815407
      2  C        -0.0459101228    0.4547917624    1.3214080306
      3  Cl        1.4121400831    1.0083344867    2.1230612767
      4  C        -1.2312457844    0.4804539848    2.0495024254
      5  H        -1.2398071768    0.8304907401    3.0721419177
      6  C        -2.3967220466    0.0457469258    1.4313838782
      7  Cl       -3.9013514642    0.0671526776    2.3280042681
      8  C        -2.3960362084   -0.4053765521    0.1177238116
      9  H        -3.3071936771   -0.7415464022   -0.3561772821
     10  C        -1.1916419699   -0.4164937281   -0.5781527063
     11  Cl       -1.2164016144   -0.9925002151   -2.2349852413
     12  C         1.2992701012   -0.0203819674   -0.7707734748
     13  C         2.1188624294   -1.1459440105   -0.7201416781
     14  H         1.8387113803   -2.0045949773   -0.1244095080
     15  C         3.3099099682   -1.1790569673   -1.4370658146
     16  Cl        4.2919735783   -2.6197473228   -1.3386081598
     17  C         3.7100085059   -0.0872428522   -2.2195347601
     18  Cl        5.1972559971   -0.1279743078   -3.1140755610
     19  C         2.8759507412    1.0389338050   -2.2597137615
     20  Cl        3.3065782294    2.4382709513   -3.2124418933
     21  C         1.6840026146    1.0727836125   -1.5443163836
     22  H         1.0623284523    1.9567259833   -1.5974091811
   Point Group: c1    Number of degrees of freedom:    60


   Energy is  -3221.135439298

 Hessian updated using BFGS update

 60 Hessian modes will be used to form the next step
  Hessian Eigenvalues:
     0.001252    0.019251    0.019490    0.022635    0.023221    0.023395
     0.023678    0.023761    0.023899    0.024070    0.024080    0.024106
     0.024119    0.024127    0.024136    0.024175    0.024586    0.025109
     0.030102    0.158977    0.159932    0.160003    0.160192    0.182009
     0.232195    0.234820    0.235892    0.236442    0.244006    0.249974
     0.250017    0.250045    0.250082    0.250543    0.251274    0.263106
     0.272327    0.278317    0.300716    0.301035    0.301314    0.302494
     0.305782    0.352371    0.356672    0.356718    0.356977    0.360813
     0.429514    0.432167    0.436088    0.452963    0.467533    0.468611
     0.472034    0.477977    0.478659    0.479661    0.491303    0.493080

 Minimum search - taking simple RFO step
 Searching for Lamda that Minimizes Along All modes
 Value Taken    Lamda =   0.00000000
 Step Taken.  Stepsize is  0.001302

                             Maximum     Tolerance    Cnvgd?
         Gradient           0.000046      0.000300     YES
         Displacement       0.001041      0.001200     YES
         Energy change     -0.000000      0.000001     YES

 Final energy is   -3221.1354392980084     


 ******************************
 **  OPTIMIZATION CONVERGED  **
 ******************************

                       Coordinates (Angstroms)
     ATOM                X               Y               Z
      1  C         0.0171470125    0.0084356399   -0.0069815407
      2  C        -0.0459101228    0.4547917624    1.3214080306
      3  Cl        1.4121400831    1.0083344867    2.1230612767
      4  C        -1.2312457844    0.4804539848    2.0495024254
      5  H        -1.2398071768    0.8304907401    3.0721419177
      6  C        -2.3967220466    0.0457469258    1.4313838782
      7  Cl       -3.9013514642    0.0671526776    2.3280042681
      8  C        -2.3960362084   -0.4053765521    0.1177238116
      9  H        -3.3071936771   -0.7415464022   -0.3561772821
     10  C        -1.1916419699   -0.4164937281   -0.5781527063
     11  Cl       -1.2164016144   -0.9925002151   -2.2349852413
     12  C         1.2992701012   -0.0203819674   -0.7707734748
     13  C         2.1188624294   -1.1459440105   -0.7201416781
     14  H         1.8387113803   -2.0045949773   -0.1244095080
     15  C         3.3099099682   -1.1790569673   -1.4370658146
     16  Cl        4.2919735783   -2.6197473228   -1.3386081598
     17  C         3.7100085059   -0.0872428522   -2.2195347601
     18  Cl        5.1972559971   -0.1279743078   -3.1140755610
     19  C         2.8759507412    1.0389338050   -2.2597137615
     20  Cl        3.3065782294    2.4382709513   -3.2124418933
     21  C         1.6840026146    1.0727836125   -1.5443163836
     22  H         1.0623284523    1.9567259833   -1.5974091811

Z-matrix Print:
$molecule
0 1
Cl
C  1 1.754278
C  2 1.391019 1 117.573075
H  3 1.080648 2 120.541871 1 -0.020426 0
C  3 1.388962 2 118.435271 1 179.925050 0
C  5 1.389020 3 121.473904 2 0.081984 0
H  6 1.080921 5 121.044928 3 179.977876 0
C  6 1.391331 5 118.436808 3 -0.075056 0
C  8 1.402793 6 122.664349 5 -0.015583 0
C  9 1.492665 8 121.958876 6 -179.610378 0
C  10 1.393264 9 120.151030 8 88.689462 0
H  11 1.081972 10 120.584649 9 -0.380669 0
C  11 1.390565 10 120.288384 9 179.605448 0
C  10 1.393341 9 120.404902 8 -91.613822 0
H  14 1.081967 10 120.634543 9 0.308617 0
C  14 1.390568 10 120.211956 9 -179.669098 0
C  13 1.401569 11 120.916324 10 0.090076 0
Cl 17 1.736021 13 120.927471 11 179.970472 0
Cl 13 1.746348 11 118.180086 10 -179.778095 0
Cl 16 1.746790 14 118.190830 10 179.984666 0
Cl 5 1.751655 3 119.242874 2 -179.935386 0
Cl 8 1.753559 6 117.601439 5 -179.997581 0
$end


 --------------------------------------------------------------

                    Orbital Energies (a.u.)
 --------------------------------------------------------------

 Alpha MOs
 -- Occupied --
********-101.5791-101.5791-101.5757-101.5744-101.5743 -10.2786 -10.2785
-10.2759 -10.2748 -10.2721 -10.2720 -10.2388 -10.2297 -10.2229 -10.2228
-10.2159 -10.2158  -9.4944  -9.4938  -9.4938  -9.4903  -9.4890  -9.4889
 -7.2591  -7.2586  -7.2584  -7.2553  -7.2539  -7.2538  -7.2492  -7.2487
 -7.2487  -7.2486  -7.2481  -7.2480  -7.2451  -7.2444  -7.2438  -7.2437
 -7.2432  -7.2431  -0.9538  -0.9455  -0.9048  -0.9022  -0.8984  -0.8769
 -0.8562  -0.8384  -0.7942  -0.7712  -0.7627  -0.7451  -0.6570  -0.6423
 -0.6398  -0.6173  -0.5587  -0.5390  -0.5334  -0.5282  -0.4966  -0.4858
 -0.4707  -0.4681  -0.4645  -0.4502  -0.4490  -0.4368  -0.4186  -0.4112
 -0.4065  -0.3915  -0.3881  -0.3847  -0.3647  -0.3505  -0.3491  -0.3466
 -0.3422  -0.3398  -0.3319  -0.3310  -0.3187  -0.2808  -0.2802  -0.2727
 -0.2716
 -- Virtual --
 -0.0636  -0.0597  -0.0545  -0.0496  -0.0405  -0.0331  -0.0135   0.0028
  0.0077   0.0087   0.0096   0.0118   0.0150   0.0214   0.0292   0.0414
  0.0427   0.0462   0.0517   0.0605   0.0641   0.0643   0.0676   0.0748
  0.0819   0.0835   0.0841   0.0852   0.0903   0.0952   0.0957   0.0985
  0.1008   0.1105   0.1109   0.1127   0.1137   0.1182   0.1189   0.1194
  0.1211   0.1268   0.1272   0.1277   0.1320   0.1418   0.1442   0.1448
  0.1504   0.1532   0.1561   0.1608   0.1651   0.1680   0.1744   0.1789
  0.1810   0.1831   0.1871   0.1938   0.1986   0.2029   0.2058   0.2127
  0.2156   0.2252   0.2271   0.2282   0.2377   0.2431   0.2455   0.2471
  0.2490   0.2566   0.2572   0.2608   0.2626   0.2643   0.2659   0.2723
  0.2726   0.2774   0.2794   0.2873   0.2888   0.2910   0.2933   0.3042
  0.3094   0.3108   0.3162   0.3304   0.3320   0.3405   0.3542   0.3755
  0.3891   0.4057   0.4266   0.4320   0.4379   0.4424   0.4456   0.4483
  0.4536   0.4546   0.4549   0.4645   0.4660   0.4775   0.4796   0.4865
  0.4899   0.4956   0.5061   0.5137   0.5152   0.5290   0.5458   0.5508
  0.5558   0.5625   0.5628   0.5760   0.5825   0.5923   0.5950   0.6007
  0.6163   0.6193   0.6204   0.6322   0.6377   0.6384   0.6458   0.6488
  0.6562   0.6597   0.6673   0.6850   0.6917   0.6966   0.7001   0.7026
  0.7093   0.7372   0.7515   0.7817   0.8042   0.8154   0.8211   0.8291
  0.8310   0.8339   0.8366   0.8399   0.8420   0.8440   0.8456   0.8492
  0.8499   0.8507   0.8551   0.8593   0.8600   0.8613   0.8625   0.8770
  0.8835   0.8934   0.8951   0.8988   0.9154   0.9211   0.9226   0.9277
  0.9336   0.9414   0.9455   0.9499   0.9548   0.9557   0.9577   0.9683
  0.9759   0.9768   0.9869   0.9970   1.0227   1.0261   1.0402   1.0496
  1.0599   1.0615   1.0880   1.1098   1.1273   1.1677   1.1871   1.1937
  1.1961   1.1977   1.2285   1.2338   1.2367   1.2602   1.2695   1.2771
  1.2934   1.2975   1.3020   1.3142   1.3179   1.3238   1.3473   1.3572
  1.3970   1.4072   1.4535   1.4775   1.4849   1.5383   1.5420   1.5536
  1.5660   1.5725   1.5832   1.5902   1.5965   1.6403   1.6410   1.6689
  1.7031   1.7159   1.7644   1.7754   1.8051   1.8071   1.8097   1.8132
  1.8348   1.8586   1.8630   1.9144   1.9237   1.9262   1.9346   1.9416
  1.9470   1.9491   1.9809   1.9840   2.0533   2.0570   2.0613   2.0994
  2.1226   2.1235   2.1287   2.2221   2.2254   2.2332   2.2450   2.2548
  2.2560   2.2621   2.2654   2.2826   2.2847   2.3010   2.3115   2.3339
  2.3478   2.3826   2.4163   2.4227   2.4346   2.4403   2.4696   2.4834
  2.5061   2.5159   2.5256   2.5459   2.5492   2.5530   2.5820   2.6145
  2.6357   2.6404   2.6821   2.6901   2.6914   2.7102   2.7250   2.7268
  2.7282   2.7462   2.7474   2.7611   2.7698   2.8227   2.8268   2.8372
  2.8776   2.8921   2.9598   2.9906   3.0876   3.0889   3.0896   3.1215
  3.1245   3.1340   3.1578   3.2067   3.2071   3.2097   3.2759   3.3214
  3.3365   3.4164   3.4689   3.5939   3.6737   3.6957   3.7035   3.7297
  3.8065   3.9727   4.0105   4.0780   4.0889   4.3278   4.7950   4.8103
  9.7534   9.7634   9.7911   9.7934   9.8110   9.8362  23.3706  23.5104
 23.8360  23.8381  23.8513  23.8749  23.9314  24.0170  24.0308  24.0368
 24.0929  24.1461  25.7722  25.8103  25.8120  25.8437  25.8924  25.9196
 26.0810  26.1045  26.1140  26.1738  26.2386  26.3300  26.4958  26.5915
 26.6245  26.6326  26.8009  26.8553 215.7438 215.7559 215.7866 215.7900
215.8096 215.8427
 --------------------------------------------------------------

          Ground-State Mulliken Net Atomic Charges

     Atom                 Charge (a.u.)
  ----------------------------------------
      1 C                    -0.761182
      2 C                    -0.212998
      3 Cl                    0.426155
      4 C                    -0.192744
      5 H                     0.229061
      6 C                     0.252191
      7 Cl                    0.478622
      8 C                    -0.169836
      9 H                     0.229049
     10 C                    -0.227145
     11 Cl                    0.429878
     12 C                     0.372546
     13 C                    -1.147637
     14 H                     0.229377
     15 C                    -0.209175
     16 Cl                    0.605478
     17 C                    -0.410961
     18 Cl                    0.603373
     19 C                    -0.239033
     20 Cl                    0.605541
     21 C                    -1.120863
     22 H                     0.230302
  ----------------------------------------
  Sum of atomic charges =     0.000000

 -----------------------------------------------------------------
                    Cartesian Multipole Moments
 -----------------------------------------------------------------
    Charge (ESU x 10^10)
                -0.0000
    Dipole Moment (Debye)
         X      -1.9421      Y       0.0474      Z       1.1676
       Tot       2.2666
    Quadrupole Moments (Debye-Ang)
        XX    -152.4597     XY       0.1383     YY    -144.8172
        XZ       4.5640     YZ      -0.1791     ZZ    -147.5475
    Octopole Moments (Debye-Ang^2)
       XXX    -503.4932    XXY       0.5861    XYY    -158.1482
       YYY      11.1947    XXZ     102.7843    XYZ      -2.2056
       YYZ      94.7699    XZZ    -167.8700    YZZ       7.6503
       ZZZ     298.7501
    Hexadecapole Moments (Debye-Ang^3)
      XXXX   -7845.4750   XXXY      92.4340   XXYY   -1561.7116
      XYYY      64.0826   YYYY   -1490.6421   XXXZ    1920.5142
      XXYZ      -3.7117   XYYZ     633.4912   YYYZ     -52.6459
      XXZZ   -1951.1966   XYZZ      26.5105   YYZZ    -882.3983
      XZZZ    1886.8792   YZZZ      -9.7853   ZZZZ   -3774.8343
 -----------------------------------------------------------------
Archival summary:
1\1\november\OPT\ProcedureUnspecified\BasisUnspecified\l6124\taweetha\ThuJan1607:25:242020ThuJan1607:25:242020\0\\#,OPT,ProcedureUnspecified,BasisUnspecified,\\0,1\Cl\C,1,1.75428\C,2,1.39102,1,117.573\H,3,1.08065,2,120.542,1,-0.0204262,0\C,3,1.38896,2,118.435,1,179.925,0\C,5,1.38902,3,121.474,2,0.0819835,0\H,6,1.08092,5,121.045,3,179.978,0\C,6,1.39133,5,118.437,3,-0.0750558,0\C,8,1.40279,6,122.664,5,-0.0155829,0\C,9,1.49266,8,121.959,6,-179.61,0\C,10,1.39326,9,120.151,8,88.6895,0\H,11,1.08197,10,120.585,9,-0.380669,0\C,11,1.39056,10,120.288,9,179.605,0\C,10,1.39334,9,120.405,8,-91.6138,0\H,14,1.08197,10,120.635,9,0.308617,0\C,14,1.39057,10,120.212,9,-179.669,0\C,13,1.40157,11,120.916,10,0.0900763,0\Cl,17,1.73602,13,120.927,11,179.97,0\Cl,13,1.74635,11,118.18,10,-179.778,0\Cl,16,1.74679,14,118.191,10,179.985,0\Cl,5,1.75166,3,119.243,2,-179.935,0\Cl,8,1.75356,6,117.601,5,-179.998,0\\\@

 Total job time:  12478.32s(wall), 12476.14s(cpu) 
 Thu Jan 16 07:25:24 2020

        *************************************************************
        *                                                           *
        *  Thank you very much for using Q-Chem.  Have a nice day.  *
        *                                                           *
        *************************************************************


 
User input: 2 of 2 
 
                  Welcome to Q-Chem
     A Quantum Leap Into The Future Of Chemistry


 Q-Chem 5.2 (devel), Q-Chem, Inc., Pleasanton, CA (2019)

 Yihan Shao,  Zhengting Gan,  E. Epifanovsky,  A. T. B. Gilbert,  M. Wormit,  
 J. Kussmann,  A. W. Lange,  A. Behn,  Jia Deng,  Xintian Feng,  D. Ghosh,  
 M. Goldey,  P. R. Horn,  L. D. Jacobson,  I. Kaliman,  T. Kus,  A. Landau,  
 Jie Liu,  E. I. Proynov,  R. M. Richard,  R. P. Steele,  E. J. Sundstrom,  
 H. L. Woodcock III,  P. M. Zimmerman,  D. Zuev,  B. Albrecht,  E. Alguire,  
 S. A. Baeppler,  D. Barton,  Z. Benda,  Y. A. Bernard,  E. J. Berquist,  
 K. B. Bravaya,  H. Burton,  D. Casanova,  Chun-Min Chang,  Yunqing Chen,  
 A. Chien,  K. D. Closser,  M. P. Coons,  S. Coriani,  S. Dasgupta,  
 A. L. Dempwolff,  M. Diedenhofen,  Hainam Do,  R. G. Edgar,  Po-Tung Fang,  
 S. Faraji,  S. Fatehi,  Qingguo Feng,  K. D. Fenk,  J. Fosso-Tande,  
 J. Gayvert,  Qinghui Ge,  A. Ghysels,  G. Gidofalvi,  J. Gomes,  
 J. Gonthier,  A. Gunina,  D. Hait,  M. W. D. Hanson-Heine,  
 P. H. P. Harbach,  A. W. Hauser,  M. F. Herbst,  J. E. Herr,  
 E. G. Hohenstein,  Z. C. Holden,  Kerwin Hui,  B. C. Huynh,  T.-C. Jagau,  
 Hyunjun Ji,  B. Kaduk,  K. Khistyaev,  Jaehoon Kim,  P. Klunzinger,  K. Koh,  
 D. Kosenkov,  L. Koulias,  T. Kowalczyk,  C. M. Krauter,  A. Kunitsa,  
 Ka Un Lao,  A. Laurent,  K. V. Lawler,  Joonho Lee,  D. Lefrancois,  
 S. Lehtola,  D. S. Levine,  Yi-Pei Li,  You-Sheng Lin,  Fenglai Liu,  
 E. Livshits,  A. Luenser,  P. Manohar,  E. Mansoor,  S. F. Manzer,  
 Shan-Ping Mao,  Yuezhi Mao,  N. Mardirossian,  A. V. Marenich,  
 T. Markovich,  L. A. Martinez-Martinez,  S. A. Maurer,  N. J. Mayhall,  
 S. C. McKenzie,  J.-M. Mewes,  P. Morgante,  A. F. Morrison,  
 J. W. Mullinax,  K. Nanda,  T. S. Nguyen-Beck,  R. Olivares-Amaya,  
 J. A. Parkhill,  Zheng Pei,  T. M. Perrine,  F. Plasser,  P. Pokhilko,  
 S. Prager,  A. Prociuk,  E. Ramos,  D. R. Rehn,  F. Rob,  M. Scheurer,  
 M. Schneider,  N. Sergueev,  S. M. Sharada,  S. Sharma,  D. W. Small,  
 T. Stauch,  T. Stein,  Yu-Chuan Su,  A. J. W. Thom,  A. Tkatchenko,  
 T. Tsuchimochi,  N. M. Tubman,  L. Vogt,  M. L. Vidal,  O. Vydrov,  
 M. A. Watson,  J. Wenzel,  M. de Wergifosse,  T. A. Wesolowski,  A. White,  
 J. Witte,  A. Yamada,  Jun Yang,  K. Yao,  S. Yeganeh,  S. R. Yost,  
 Zhi-Qiang You,  A. Zech,  Igor Ying Zhang,  Xing Zhang,  Yan Zhao,  
 Ying Zhu,  B. R. Brooks,  G. K. L. Chan,  C. J. Cramer,  M. S. Gordon,  
 W. J. Hehre,  A. Klamt,  M. W. Schmidt,  C. D. Sherrill,  D. G. Truhlar,  
 A. Aspuru-Guzik,  R. Baer,  A. T. Bell,  N. A. Besley,  Jeng-Da Chai,  
 A. E. DePrince, III,  R. A. DiStasio Jr.,  A. Dreuw,  B. D. Dunietz,  
 T. R. Furlani,  Chao-Ping Hsu,  Yousung Jung,  Jing Kong,  D. S. Lambrecht,  
 WanZhen Liang,  C. Ochsenfeld,  V. A. Rassolov,  L. V. Slipchenko,  
 J. E. Subotnik,  T. Van Voorhis,  J. M. Herbert,  A. I. Krylov,  
 P. M. W. Gill,  M. Head-Gordon

 Contributors to earlier versions of Q-Chem not listed above: 
 R. D. Adamson,  B. Austin,  J. Baker,  G. J. O. Beran,  K. Brandhorst,  
 S. T. Brown,  E. F. C. Byrd,  A. K. Chakraborty,  C.-L. Cheng,  
 Siu Hung Chien,  D. M. Chipman,  D. L. Crittenden,  H. Dachsel,  
 R. J. Doerksen,  A. D. Dutoi,  L. Fusti-Molnar,  W. A. Goddard III,  
 A. Golubeva-Zadorozhnaya,  S. R. Gwaltney,  G. Hawkins,  A. Heyden,  
 S. Hirata,  G. Kedziora,  F. J. Keil,  C. Kelley,  Jihan Kim,  R. A. King,  
 R. Z. Khaliullin,  P. P. Korambath,  W. Kurlancheek,  A. M. Lee,  M. S. Lee,  
 S. V. Levchenko,  Ching Yeh Lin,  D. Liotard,  R. C. Lochan,  I. Lotan,  
 P. E. Maslen,  N. Nair,  D. P. O'Neill,  D. Neuhauser,  E. Neuscamman,  
 C. M. Oana,  R. Olson,  B. Peters,  R. Peverati,  P. A. Pieniazek,  
 Y. M. Rhee,  J. Ritchie,  M. A. Rohrdanz,  E. Rosta,  N. J. Russ,  
 H. F. Schaefer III,  N. E. Schultz,  N. Shenvi,  A. C. Simmonett,  A. Sodt,  
 D. Stuck,  K. S. Thanthiriwatte,  V. Vanovschi,  Tao Wang,  A. Warshel,  
 C. F. Williams,  Q. Wu,  X. Xu,  W. Zhang

 Please cite Q-Chem as follows:
 Y. Shao et al., Mol. Phys. 113, 184-215 (2015)
 DOI: 10.1080/00268976.2014.952696

 Q-Chem 5.2.1 for Intel X86 EM64T Linux

 Parts of Q-Chem use Armadillo 8.300.2 (Tropical Shenanigans).
 http://arma.sourceforge.net/

 Q-Chem begins on Thu Jan 16 07:25:24 2020  

Host: 
0

     Scratch files written to /scratch/taweetham/qchem26714//
NAlpha2: 178
NElect   178
Mult     1
The previous job contains 0 fragments, simply inherited here

 Q-Chem warning in module libgen/rem_setup.C, line 2168:

 Setting Thresh to 1e-14


Checking the input file for inconsistencies... 	...done.

--------------------------------------------------------------
User input:
--------------------------------------------------------------

$MOLECULE
READ
$END

$REM
   JOB_TYPE 	FREQUENCY
   BASIS 	6-311++G**
   METHOD	B3LYP
   SCF_GUESS_ALWAYS     TRUE
   S2THRESH     15
   THRESH       15
   MEM_TOTAL    10000
$END

--------------------------------------------------------------
 ----------------------------------------------------------------
             Standard Nuclear Orientation (Angstroms)
    I     Atom           X                Y                Z
 ----------------------------------------------------------------
    1      C      -1.2877034706    -0.0031724810    -0.0106084036
    2      C      -2.0330528794     0.8006463792    -0.8859131177
    3      Cl     -1.2052231528     1.8410591615    -2.0292446811
    4      C      -3.4243027445     0.8142534236    -0.8921812194
    5      H      -3.9639324139     1.4484191480    -1.5814012224
    6      C      -4.0978212124    -0.0032419347     0.0064009394
    7      Cl     -5.8494334343    -0.0024333586     0.0186477579
    8      C      -3.4134400522    -0.8219179620     0.8955621300
    9      H      -3.9448592775    -1.4554140649     1.5913182958
   10      C      -2.0226823031    -0.8083037960     0.8723083272
   11      Cl     -1.1813598367    -1.8494040470     2.0062295490
   12      C       0.2049552161     0.0009726011    -0.0116334295
   13      C       0.9027956080     0.9078925554     0.7831621795
   14      H       0.3723496542     1.6195150378     1.4019379422
   15      C       2.2933402273     0.9088106935     0.7906283453
   16      Cl      3.1118097163     2.0652427904     1.8116592192
   17      C       3.0182855108     0.0045631096     0.0024753174
   18      Cl      4.7542845994     0.0059606706     0.0109963083
   19      C       2.3026553448    -0.9011094741    -0.7932452407
   20      Cl      3.1355595395    -2.0585845782    -1.8021046768
   21      C       0.9121095798    -0.9039436250    -0.8005935383
   22      H       0.3897727559    -1.6165079183    -1.4251478550
 ----------------------------------------------------------------
 Molecular Point Group                 C1    NOp =  1
 Largest Abelian Subgroup              C1    NOp =  1
 Nuclear Repulsion Energy =        1983.19825151 hartrees
 There are       89 alpha and       89 beta electrons
 Requested basis set is 6-311++G(d,p)
 There are 170 shells and 472 basis functions

 Total QAlloc Memory Limit  10000 MB
 Mega-Array Size       188 MB
 MEM_STATIC part       192 MB
 A cutoff of  1.0D-15 yielded  10779 shell pairs
 There are     91156 function pairs (     97913 Cartesian)
 Smallest overlap matrix eigenvalue = 1.44E-07
 Linear dependence detected in AO basis
 Number of orthogonalized atomic orbitals = 467
 Maximum deviation from orthogonality = 3.741E-10
 Guess from superposition of atomic densities
 Warning:  Energy on first SCF cycle will be non-variational
 SAD guess density has 178.000000 electrons

 -----------------------------------------------------------------------
  General SCF calculation program by
  Eric Jon Sundstrom, Paul Horn, Yuezhi Mao, Dmitri Zuev, Alec White,
  David Stuck, Shaama M.S., Shane Yost, Joonho Lee, David Small,
  Daniel Levine, Susi Lehtola, Hugh Burton, Evgeny Epifanovsky,
  Bang C. Huynh
 -----------------------------------------------------------------------
 Exchange:     0.2000 Hartree-Fock + 0.0800 Slater + 0.7200 B88
 Correlation:  0.1900 VWN1RPA + 0.8100 LYP
 Using SG-1 standard quadrature grid
 A restricted SCF calculation will be
 performed using DIIS
 SCF converges when DIIS error is below 1.0e-08
 ---------------------------------------
  Cycle       Energy         DIIS error
 ---------------------------------------
    1   -3225.3407256144      2.82e-02  
    2   -3220.9956002570      2.24e-03  
    3   -3220.8843243314      2.88e-03  
    4   -3221.1205190613      6.95e-04  
    5   -3221.1322935288      3.32e-04  
    6   -3221.1351572112      1.02e-04  
    7   -3221.1354091217      3.34e-05  
    8   -3221.1354368930      9.26e-06  
    9   -3221.1354389142      3.09e-06  
   10   -3221.1354391804      8.56e-07  
   11   -3221.1354391996      1.72e-07  
   12   -3221.1354392003      7.26e-08  
   13   -3221.1354392005      1.82e-08  
   14   -3221.1354392002      5.65e-09  Convergence criterion met
 ---------------------------------------
 SCF time:   CPU 694.90s  wall 695.00s 
 SCF   energy in the final basis set =    -3221.1354392002
 Total energy in the final basis set =    -3221.1354392002

 --------------------------------------------------------------

                    Orbital Energies (a.u.)
 --------------------------------------------------------------

 Alpha MOs
 -- Occupied --
********-101.5791-101.5791-101.5758-101.5744-101.5743 -10.2786 -10.2785
-10.2759 -10.2748 -10.2721 -10.2720 -10.2388 -10.2297 -10.2229 -10.2228
-10.2159 -10.2158  -9.4944  -9.4938  -9.4937  -9.4904  -9.4890  -9.4889
 -7.2590  -7.2587  -7.2586  -7.2552  -7.2540  -7.2539  -7.2493  -7.2488
 -7.2486  -7.2485  -7.2481  -7.2480  -7.2453  -7.2445  -7.2437  -7.2436
 -7.2432  -7.2431  -0.9538  -0.9455  -0.9048  -0.9022  -0.8984  -0.8769
 -0.8563  -0.8384  -0.7942  -0.7712  -0.7627  -0.7451  -0.6570  -0.6423
 -0.6398  -0.6173  -0.5587  -0.5390  -0.5334  -0.5283  -0.4966  -0.4858
 -0.4706  -0.4681  -0.4645  -0.4502  -0.4490  -0.4368  -0.4186  -0.4112
 -0.4065  -0.3914  -0.3881  -0.3847  -0.3647  -0.3505  -0.3491  -0.3466
 -0.3422  -0.3398  -0.3319  -0.3310  -0.3187  -0.2808  -0.2802  -0.2727
 -0.2716
 -- Virtual --
 -0.0636  -0.0597  -0.0545  -0.0496  -0.0405  -0.0331  -0.0134   0.0028
  0.0078   0.0087   0.0096   0.0118   0.0150   0.0215   0.0294   0.0414
  0.0427   0.0463   0.0518   0.0607   0.0642   0.0643   0.0676   0.0748
  0.0819   0.0835   0.0841   0.0853   0.0901   0.0951   0.0959   0.0985
  0.1008   0.1106   0.1109   0.1129   0.1137   0.1182   0.1189   0.1195
  0.1211   0.1267   0.1275   0.1277   0.1320   0.1419   0.1442   0.1449
  0.1504   0.1535   0.1561   0.1605   0.1651   0.1683   0.1745   0.1788
  0.1814   0.1835   0.1872   0.1938   0.1986   0.2030   0.2057   0.2126
  0.2162   0.2254   0.2268   0.2278   0.2378   0.2434   0.2456   0.2472
  0.2484   0.2572   0.2576   0.2607   0.2628   0.2643   0.2661   0.2725
  0.2727   0.2774   0.2794   0.2872   0.2891   0.2910   0.2931   0.3041
  0.3095   0.3115   0.3161   0.3306   0.3322   0.3403   0.3545   0.3756
  0.3890   0.4057   0.4267   0.4320   0.4380   0.4424   0.4455   0.4485
  0.4536   0.4547   0.4550   0.4644   0.4661   0.4774   0.4797   0.4864
  0.4898   0.4955   0.5061   0.5134   0.5152   0.5288   0.5460   0.5508
  0.5558   0.5627   0.5629   0.5761   0.5826   0.5922   0.5952   0.6007
  0.6163   0.6194   0.6206   0.6322   0.6378   0.6383   0.6459   0.6489
  0.6563   0.6599   0.6675   0.6852   0.6920   0.6968   0.7002   0.7025
  0.7093   0.7372   0.7515   0.7817   0.8042   0.8155   0.8212   0.8291
  0.8309   0.8340   0.8367   0.8401   0.8421   0.8440   0.8456   0.8493
  0.8498   0.8507   0.8552   0.8595   0.8601   0.8614   0.8626   0.8771
  0.8833   0.8933   0.8951   0.8988   0.9154   0.9212   0.9226   0.9275
  0.9337   0.9413   0.9455   0.9500   0.9547   0.9558   0.9578   0.9683
  0.9758   0.9767   0.9870   0.9970   1.0228   1.0261   1.0402   1.0495
  1.0601   1.0615   1.0880   1.1099   1.1273   1.1677   1.1869   1.1938
  1.1960   1.1977   1.2284   1.2340   1.2368   1.2602   1.2695   1.2769
  1.2934   1.2975   1.3020   1.3142   1.3179   1.3236   1.3474   1.3571
  1.3970   1.4072   1.4536   1.4775   1.4849   1.5382   1.5420   1.5537
  1.5659   1.5725   1.5832   1.5902   1.5965   1.6404   1.6411   1.6689
  1.7031   1.7158   1.7644   1.7754   1.8051   1.8071   1.8097   1.8132
  1.8348   1.8586   1.8630   1.9144   1.9238   1.9262   1.9346   1.9416
  1.9469   1.9491   1.9809   1.9840   2.0533   2.0570   2.0613   2.0994
  2.1225   2.1235   2.1287   2.2221   2.2254   2.2332   2.2450   2.2549
  2.2560   2.2622   2.2655   2.2826   2.2848   2.3010   2.3115   2.3339
  2.3478   2.3825   2.4166   2.4228   2.4346   2.4403   2.4696   2.4833
  2.5061   2.5159   2.5256   2.5459   2.5492   2.5530   2.5819   2.6144
  2.6357   2.6404   2.6821   2.6901   2.6913   2.7103   2.7250   2.7268
  2.7282   2.7462   2.7474   2.7612   2.7698   2.8228   2.8268   2.8372
  2.8777   2.8921   2.9598   2.9906   3.0876   3.0889   3.0896   3.1215
  3.1245   3.1340   3.1578   3.2067   3.2070   3.2097   3.2759   3.3214
  3.3365   3.4164   3.4689   3.5939   3.6737   3.6958   3.7034   3.7297
  3.8064   3.9727   4.0105   4.0781   4.0889   4.3278   4.7950   4.8103
  9.7534   9.7635   9.7911   9.7934   9.8109   9.8362  23.3706  23.5104
 23.8360  23.8381  23.8513  23.8748  23.9314  24.0170  24.0308  24.0368
 24.0929  24.1461  25.7723  25.8106  25.8120  25.8439  25.8924  25.9198
 26.0812  26.1049  26.1141  26.1739  26.2383  26.3297  26.4959  26.5918
 26.6242  26.6324  26.8007  26.8553 215.7437 215.7559 215.7866 215.7900
215.8095 215.8427
 --------------------------------------------------------------

          Ground-State Mulliken Net Atomic Charges

     Atom                 Charge (a.u.)
  ----------------------------------------
      1 C                    -0.757948
      2 C                    -0.204096
      3 Cl                    0.423795
      4 C                    -0.200047
      5 H                     0.229067
      6 C                     0.247564
      7 Cl                    0.478687
      8 C                    -0.175519
      9 H                     0.228806
     10 C                    -0.216610
     11 Cl                    0.425272
     12 C                     0.396253
     13 C                    -1.156483
     14 H                     0.229515
     15 C                    -0.221763
     16 Cl                    0.604138
     17 C                    -0.391777
     18 Cl                    0.604238
     19 C                    -0.249810
     20 Cl                    0.604913
     21 C                    -1.128007
     22 H                     0.229808
  ----------------------------------------
  Sum of atomic charges =     0.000000

 -----------------------------------------------------------------
                    Cartesian Multipole Moments
 -----------------------------------------------------------------
    Charge (ESU x 10^10)
                 0.0000
    Dipole Moment (Debye)
         X      -2.2643      Y       0.0008      Z      -0.0061
       Tot       2.2643
    Quadrupole Moments (Debye-Ang)
        XX    -149.2784     XY      -0.0168     YY    -144.7544
        XZ       0.0046     YZ       0.0543     ZZ    -144.8824
    Octopole Moments (Debye-Ang^2)
       XXX       7.1031    XXY       0.0836    XYY       0.8184
       YYY       0.0172    XXZ       0.0331    XYZ       5.9517
       YYZ       0.0484    XZZ      -0.1733    YZZ      -0.0541
       ZZZ       0.1543
    Hexadecapole Moments (Debye-Ang^3)
      XXXX   -8651.2678   XXXY      -1.0120   XXYY   -1692.3759
      XYYY      -0.4047   YYYY   -1557.0739   XXXZ       0.8119
      XXYZ     -33.1656   XYYZ      -0.0286   YYYZ       5.6450
      XXZZ   -1677.1389   XYZZ       0.1437   YYZZ    -479.6024
      XZZZ       0.0136   YZZZ      -4.5865   ZZZZ   -1500.6175
 -----------------------------------------------------------------
 Calculating MO derivatives via CPSCF
    1     0    69    0.0189426  
    2     0    69    0.0058888  
    3     0    69    0.0006327  
    4     0    69    0.0000574  
    5    64     5    0.0000040  
    6    69     0    0.0000002  Converged
 Time for AOints: 1188.8 s (CPU) 1188.9 s (wall)
 ------------------------------------------------------------------------------
                     AOints        : Timing summary (seconds)
 ------------------------------------------------------------------------------
     job step          cpu (% of tot)      sys (% of tot)     wall (% of tot)
 ------------------------------------------------------------------------------
  AOints            0.1189E+04 ( 9.5)   0.8000E-05 ( 2.3)   0.1189E+04 ( 9.5)
 ------------------------------------------------------------------------------
   Grand Totals     0.1256E+05          0.3440E-03          0.1256E+05
 ------------------------------------------------------------------------------
 Polarizability Matrix (a.u.)
            1           2           3
    1-302.1034274   0.2872520   0.0813060
    2   0.2872520-179.9639718   0.2461740
    3   0.0813060   0.2461740-177.0902721
 Calculating analytic Hessian of the SCF energy

 Direct stationary perturbation theory relativistic correction:

 rels  =       4.761687144223
 relv  =     -18.289620350043
 rel2e =       4.983786239678
 E_rel =      -8.544146966143

 Hessian of the SCF Energy
            1           2           3           4           5           6
    1   0.6501408  -0.0004821  -0.0000619  -0.1712599   0.0781128  -0.0852903
    2  -0.0004821   0.3672501  -0.2163330   0.0383934  -0.1373140   0.0835595
    3  -0.0000619  -0.2163330   0.4025252  -0.0418035   0.0832155  -0.1509415
    4  -0.1712599   0.0383934  -0.0418035   0.6106339  -0.0365956   0.0377076
    5   0.0781128  -0.1373140   0.0832155  -0.0365956   0.2990905  -0.1965226
    6  -0.0852903   0.0835595  -0.1509415   0.0377076  -0.1965226   0.3336641
    7   0.0049263   0.0016536  -0.0018481  -0.0662674  -0.0322355   0.0353704
    8  -0.0129448  -0.0151991   0.0214096  -0.0321487  -0.0707658   0.0526650
    9   0.0141326   0.0212004  -0.0190176   0.0351616   0.0527988  -0.0811266
   10  -0.0235544   0.0472615  -0.0514157  -0.3219169  -0.0095297   0.0119772
   11   0.0173627   0.0173270  -0.0127430   0.0343166  -0.0825581   0.0261443
   12  -0.0187497  -0.0130618   0.0198633  -0.0358818   0.0264077  -0.0868355
   13  -0.0047200  -0.0009573   0.0010925  -0.0116019   0.0180650  -0.0196658
   14  -0.0006644   0.0033642   0.0020957  -0.0019382   0.0027221  -0.0002975
   15   0.0007954   0.0020935   0.0029996   0.0021598  -0.0004234   0.0028644
   16   0.0016931   0.0002044  -0.0002304  -0.0314091  -0.0179326   0.0198591
   17   0.0001779  -0.0326786   0.0348951  -0.0604913   0.0173947  -0.0136222
   18  -0.0002283   0.0349362  -0.0390046   0.0663344  -0.0138629   0.0193418
   19  -0.0021574   0.0000061   0.0000432   0.0037954  -0.0017343   0.0018891
   20  -0.0000104   0.0004544  -0.0015689   0.0012222   0.0010313   0.0039707
   21   0.0000171  -0.0015729   0.0007319  -0.0013441   0.0039960   0.0003127
   22  -0.0227050  -0.0473579   0.0519463  -0.0533286   0.0205753  -0.0222158
   23  -0.0174844   0.0172033  -0.0125601   0.0209506  -0.0082019   0.0073100
   24   0.0192463  -0.0124562   0.0191896  -0.0225698   0.0073731  -0.0092662
   25  -0.0047338   0.0009723  -0.0010132  -0.0008454   0.0005771  -0.0006385
   26   0.0006848   0.0033733   0.0020890   0.0006159  -0.0005177  -0.0006489
   27  -0.0007047   0.0020821   0.0030240  -0.0006625  -0.0006419  -0.0003924
   28  -0.1696023  -0.0377504   0.0417051   0.0675906  -0.0209505   0.0225773
   29  -0.0772738  -0.1375117   0.0839756   0.0213619  -0.0260339   0.0360951
   30   0.0853544   0.0839345  -0.1520296  -0.0237812   0.0363840  -0.0325764
   31   0.0047626  -0.0014236   0.0015339  -0.0020386  -0.0006940   0.0008264
   32   0.0131485  -0.0151366   0.0211846  -0.0036258   0.0025935   0.0013569
   33  -0.0143745   0.0211955  -0.0188686   0.0040278   0.0013258   0.0023533
   34  -0.2190022  -0.0003733   0.0002670  -0.0212576   0.0080254  -0.0084401
   35  -0.0004169  -0.0779846  -0.0010473   0.0182620   0.0036789  -0.0005570
   36  -0.0000262  -0.0010340  -0.0766542  -0.0196801  -0.0005822   0.0037623
   37  -0.0243743  -0.0208518  -0.0182685  -0.0003064  -0.0031124   0.0019631
   38  -0.0050092   0.0043687   0.0001377   0.0015232  -0.0016599   0.0003312
   39  -0.0040231   0.0002149   0.0043315   0.0013088   0.0008122  -0.0001078
   40   0.0011106  -0.0002557  -0.0001743   0.0001355   0.0001465  -0.0003314
   41   0.0010710  -0.0012275   0.0024123   0.0001086   0.0004882  -0.0003172
   42   0.0008963   0.0024486  -0.0018474  -0.0008513  -0.0003921   0.0001919
   43   0.0009054  -0.0019839  -0.0016997  -0.0005496   0.0001917   0.0003134
   44  -0.0022355   0.0012414  -0.0046665  -0.0006688  -0.0003058  -0.0001479
   45  -0.0019010  -0.0046871   0.0024460   0.0007544   0.0003193  -0.0001303
   46   0.0001648  -0.0008564  -0.0007499  -0.0001706  -0.0003607   0.0004323
   47   0.0004346  -0.0002658  -0.0003059  -0.0001307  -0.0002666   0.0003832
   48   0.0003738  -0.0003084  -0.0001978  -0.0000154  -0.0003077   0.0002741
   49  -0.0008074   0.0000065   0.0000058   0.0002137   0.0000582  -0.0000924
   50   0.0000123  -0.0014336  -0.0002209   0.0001671   0.0003510   0.0000704
   51   0.0000012  -0.0002440  -0.0013329  -0.0002421   0.0000409   0.0003478
   52   0.0013183  -0.0000047   0.0000070  -0.0003769  -0.0004439   0.0004823
   53   0.0000012  -0.0000524   0.0002266   0.0000084  -0.0000099   0.0000114
   54   0.0000062   0.0002247  -0.0001190  -0.0000124   0.0000072  -0.0000064
   55   0.0008734   0.0019988   0.0016809  -0.0004735  -0.0002666  -0.0001666
   56   0.0022180   0.0012305  -0.0046372  -0.0006224  -0.0001006   0.0002414
   57   0.0019417  -0.0046729   0.0025073   0.0008239  -0.0001645  -0.0003034
   58   0.0001682   0.0008711   0.0007490  -0.0001869  -0.0003949   0.0004054
   59  -0.0004342  -0.0002747  -0.0003095   0.0000328   0.0002733  -0.0003578
   60  -0.0003744  -0.0003073  -0.0001830   0.0001266   0.0003089  -0.0002506
   61  -0.0242795   0.0207254   0.0180559  -0.0004867  -0.0018070   0.0032617
   62   0.0047635   0.0044888   0.0003215  -0.0015343   0.0000455   0.0005894
   63   0.0038760   0.0003424   0.0044270  -0.0013052   0.0001818  -0.0017195
   64   0.0011324   0.0002058   0.0001823   0.0001097   0.0003052  -0.0002250
   65  -0.0010384  -0.0012266   0.0024285   0.0007910   0.0000671  -0.0002595
   66  -0.0009071   0.0024460  -0.0018459  -0.0002549  -0.0002729   0.0005428
            7           8           9          10          11          12
    1   0.0049263  -0.0129448   0.0141326  -0.0235544   0.0173627  -0.0187497
    2   0.0016536  -0.0151991   0.0212004   0.0472615   0.0173270  -0.0130618
    3  -0.0018481   0.0214096  -0.0190176  -0.0514157  -0.0127430   0.0198633
    4  -0.0662674  -0.0321487   0.0351616  -0.3219169   0.0343166  -0.0358818
    5  -0.0322355  -0.0707658   0.0527988  -0.0095297  -0.0825581   0.0264077
    6   0.0353704   0.0526650  -0.0811266   0.0119772   0.0261443  -0.0868355
    7   0.0856625   0.0522536  -0.0572246  -0.0208465  -0.0260591   0.0286385
    8   0.0522536   0.0906011  -0.0870096  -0.0094657  -0.0053925   0.0109171
    9  -0.0572246  -0.0870096   0.1074993   0.0105268   0.0110180  -0.0075792
   10  -0.0208465  -0.0094657   0.0105268   0.6742922  -0.0315647   0.0305791
   11  -0.0260591  -0.0053925   0.0110180  -0.0315647   0.4013842  -0.3074384
   12   0.0286385   0.0109171  -0.0075792   0.0305791  -0.3074384   0.4556589
   13   0.0007951   0.0003333  -0.0003880  -0.1265759   0.0859151  -0.0932643
   14  -0.0008585  -0.0009299  -0.0017294   0.0859977  -0.1433836   0.1200819
   15   0.0009202  -0.0017341  -0.0006237  -0.0932947   0.1201981  -0.1639986
   16  -0.0019756   0.0005018  -0.0005070  -0.1505786  -0.0774697   0.0856586
   17   0.0033492   0.0040020   0.0006073  -0.0338466  -0.1645475   0.1148661
   18  -0.0036279   0.0006438   0.0039318   0.0378061   0.1149413  -0.1854465
   19  -0.0014248  -0.0006763   0.0007421  -0.0380596  -0.0012974   0.0017330
   20  -0.0006251  -0.0001737   0.0002044  -0.0183738   0.0038475   0.0007943
   21   0.0006967   0.0002075  -0.0002222   0.0204082   0.0006840   0.0035530
   22   0.0009861  -0.0010383   0.0010921   0.0600670   0.0149754  -0.0166924
   23  -0.0015592  -0.0013996   0.0005322  -0.0145939  -0.0200617   0.0302897
   24   0.0016922   0.0005110  -0.0015080   0.0156593   0.0301403  -0.0254388
   25   0.0001427  -0.0000140   0.0000124  -0.0015631   0.0021863  -0.0023354
   26  -0.0000512  -0.0001031  -0.0001572   0.0024413   0.0018276   0.0039744
   27   0.0000538  -0.0001612  -0.0000715  -0.0026239   0.0039791   0.0011554
   28  -0.0020944   0.0036676  -0.0039617  -0.0527837  -0.0208758   0.0230841
   29   0.0007197   0.0026493   0.0013138  -0.0204622  -0.0082237   0.0076035
   30  -0.0007657   0.0013192   0.0023687   0.0227469   0.0075824  -0.0098065
   31   0.0003924  -0.0000968   0.0001068   0.0009502   0.0015606  -0.0017226
   32   0.0001117  -0.0009373   0.0010855   0.0009955  -0.0014036   0.0005164
   33  -0.0001245   0.0010805  -0.0011194  -0.0011474   0.0005031  -0.0014672
   34  -0.0017759  -0.0019364   0.0020281   0.0017243   0.0005346  -0.0006034
   35   0.0019446  -0.0018366  -0.0003829   0.0012876   0.0011919   0.0051825
   36  -0.0021741  -0.0004611  -0.0018276  -0.0013322   0.0051688   0.0003461
   37   0.0003451   0.0002293  -0.0013681  -0.0004589   0.0008635   0.0006205
   38   0.0010260  -0.0000492   0.0006082  -0.0000584  -0.0002329  -0.0001353
   39  -0.0009679  -0.0001972  -0.0003282   0.0001413  -0.0001717   0.0000872
   40  -0.0001048  -0.0001125   0.0000087  -0.0000575   0.0000439   0.0000286
   41  -0.0001416  -0.0000820   0.0000591   0.0000750  -0.0001363  -0.0000158
   42   0.0001483   0.0001543  -0.0001371  -0.0000749   0.0002099  -0.0001521
   43   0.0004814   0.0000898   0.0004222   0.0000664   0.0000422   0.0000394
   44   0.0001586  -0.0000509  -0.0000890   0.0000949   0.0002472   0.0001395
   45   0.0001336  -0.0001122  -0.0001770   0.0002139  -0.0002279   0.0001416
   46   0.0000369   0.0001165  -0.0001804  -0.0001065   0.0000752   0.0000095
   47  -0.0000191   0.0000971  -0.0001292  -0.0001037   0.0000514  -0.0000400
   48  -0.0000261   0.0001246  -0.0001292  -0.0001283   0.0000333   0.0000002
   49  -0.0000023   0.0000139  -0.0000104   0.0002072  -0.0000045  -0.0000006
   50  -0.0001049   0.0001324   0.0001810   0.0000117  -0.0000252   0.0000510
   51   0.0002121   0.0001273   0.0001590   0.0000162   0.0000629  -0.0000349
   52  -0.0000769   0.0001585  -0.0001724  -0.0002356   0.0001348  -0.0001383
   53   0.0000114  -0.0000010  -0.0000068   0.0000034   0.0000091   0.0000104
   54  -0.0000129  -0.0000035  -0.0000029  -0.0000071   0.0000099   0.0000042
   55   0.0003477  -0.0003477  -0.0001296   0.0000343  -0.0000439  -0.0000183
   56  -0.0002195  -0.0001700  -0.0001180  -0.0002399   0.0001643  -0.0001917
   57  -0.0001392  -0.0000508  -0.0000671  -0.0000831   0.0001124   0.0002822
   58   0.0000380   0.0001632  -0.0001290  -0.0001081  -0.0000161  -0.0000781
   59   0.0000314  -0.0001208   0.0001434   0.0001397   0.0000031   0.0000389
   60   0.0000154  -0.0000908   0.0000823   0.0000889  -0.0000333   0.0000472
   61   0.0005141   0.0012613  -0.0002590  -0.0004578  -0.0006620  -0.0008681
   62   0.0006855  -0.0001676  -0.0002689  -0.0001131   0.0000579  -0.0001919
   63  -0.0011061   0.0005795  -0.0000070   0.0000352  -0.0001759  -0.0002167
   64  -0.0001004  -0.0000078   0.0000968  -0.0000415  -0.0000191  -0.0000379
   65  -0.0000706  -0.0001032   0.0001395   0.0000478  -0.0001421   0.0001999
   66   0.0001353   0.0000811  -0.0000970  -0.0000932   0.0000015  -0.0001643
           13          14          15          16          17          18
    1  -0.0047200  -0.0006644   0.0007954   0.0016931   0.0001779  -0.0002283
    2  -0.0009573   0.0033642   0.0020935   0.0002044  -0.0326786   0.0349362
    3   0.0010925   0.0020957   0.0029996  -0.0002304   0.0348951  -0.0390046
    4  -0.0116019  -0.0019382   0.0021598  -0.0314091  -0.0604913   0.0663344
    5   0.0180650   0.0027221  -0.0004234  -0.0179326   0.0173947  -0.0138629
    6  -0.0196658  -0.0002975   0.0028644   0.0198591  -0.0136222   0.0193418
    7   0.0007951  -0.0008585   0.0009202  -0.0019756   0.0033492  -0.0036279
    8   0.0003333  -0.0009299  -0.0017341   0.0005018   0.0040020   0.0006438
    9  -0.0003880  -0.0017294  -0.0006237  -0.0005070   0.0006073   0.0039318
   10  -0.1265759   0.0859977  -0.0932947  -0.1505786  -0.0338466   0.0378061
   11   0.0859151  -0.1433836   0.1201981  -0.0774697  -0.1645475   0.1149413
   12  -0.0932643   0.1200819  -0.1639986   0.0856586   0.1148661  -0.1854465
   13   0.1328486  -0.0902942   0.0979086   0.0103454  -0.0101636   0.0111279
   14  -0.0902942   0.1444605  -0.1322527   0.0099797  -0.0068226   0.0102576
   15   0.0979086  -0.1322527   0.1671261  -0.0109215   0.0102547  -0.0085725
   16   0.0103454   0.0099797  -0.0109215   0.5044847  -0.0018531  -0.0007792
   17  -0.0101636  -0.0068226   0.0102547  -0.0018531   0.3646148  -0.2664385
   18   0.0111279   0.0102576  -0.0085725  -0.0007792  -0.2664385   0.4109254
   19   0.0008907   0.0003511  -0.0004216  -0.1564139   0.0001281   0.0008733
   20  -0.0004813  -0.0008427  -0.0018894   0.0001210  -0.0305701   0.0085147
   21   0.0004887  -0.0018822  -0.0005147   0.0008784   0.0084780  -0.0320966
   22  -0.0015017  -0.0023929   0.0026576  -0.1521836   0.0353808  -0.0381152
   23  -0.0021275   0.0018404   0.0040074   0.0790196  -0.1649548   0.1140968
   24   0.0023777   0.0040011   0.0010868  -0.0859823   0.1145436  -0.1837601
   25   0.0006436   0.0004769  -0.0005244   0.0103190   0.0102813  -0.0113540
   26  -0.0004734  -0.0001310   0.0005002  -0.0098697  -0.0068263   0.0103966
   27   0.0005128   0.0004924  -0.0002166   0.0106723   0.0101176  -0.0085798
   28  -0.0008297  -0.0006072   0.0006839  -0.0324658   0.0603704  -0.0657159
   29  -0.0005875  -0.0005139  -0.0006336   0.0177827   0.0173624  -0.0140675
   30   0.0006423  -0.0006456  -0.0004093  -0.0192264  -0.0143328   0.0204002
   31   0.0001418   0.0000480  -0.0000582  -0.0019215  -0.0033439   0.0036892
   32   0.0000111  -0.0001019  -0.0001592  -0.0004926   0.0040428   0.0006144
   33  -0.0000153  -0.0001589  -0.0000721   0.0005794   0.0006638   0.0038620
   34  -0.0000106  -0.0000992   0.0001014  -0.0010255   0.0000043   0.0000021
   35   0.0007795   0.0002847   0.0000001   0.0000060  -0.0011736   0.0002518
   36  -0.0008327   0.0000081   0.0002902  -0.0000058   0.0002297  -0.0011894
   37  -0.0001358   0.0000843   0.0000882   0.0005899  -0.0001381  -0.0001472
   38   0.0000656   0.0000560   0.0000448   0.0000108   0.0001159  -0.0000888
   39   0.0000420  -0.0000275   0.0000110  -0.0000114  -0.0000874   0.0001246
   40   0.0000010  -0.0000005  -0.0000086  -0.0000945  -0.0000091  -0.0000135
   41   0.0000245   0.0000091   0.0000081  -0.0000899  -0.0000164  -0.0000092
   42  -0.0000550  -0.0000182  -0.0000078  -0.0000843  -0.0000043  -0.0000166
   43  -0.0000159  -0.0000219  -0.0000489  -0.0002814   0.0000125   0.0000413
   44  -0.0000361   0.0000335   0.0000298  -0.0004403  -0.0000090  -0.0000534
   45   0.0000938   0.0000361  -0.0000045  -0.0003891  -0.0000416  -0.0000057
   46  -0.0000329  -0.0000022   0.0000026   0.0002832  -0.0000138  -0.0000155
   47  -0.0000321  -0.0000124  -0.0000041   0.0003122  -0.0000189   0.0000105
   48  -0.0000231  -0.0000089  -0.0000020   0.0002767   0.0000136  -0.0000218
   49   0.0000225  -0.0000030   0.0000044  -0.0004352  -0.0000006   0.0000021
   50   0.0000252  -0.0000391  -0.0000377  -0.0000031   0.0000258   0.0000064
   51  -0.0000290  -0.0000325  -0.0000321  -0.0000010  -0.0000219   0.0000373
   52  -0.0000713  -0.0000116   0.0000144   0.0005736   0.0000000  -0.0000045
   53   0.0000007  -0.0000008  -0.0000008   0.0000006  -0.0000112  -0.0000036
   54  -0.0000014  -0.0000012  -0.0000008   0.0000025   0.0000001  -0.0000090
   55  -0.0000148   0.0000443   0.0000183  -0.0002854  -0.0000133  -0.0000355
   56  -0.0000868   0.0000036   0.0000433   0.0004412  -0.0000130  -0.0000565
   57   0.0000507   0.0000322   0.0000255   0.0003844  -0.0000373  -0.0000147
   58  -0.0000336  -0.0000019   0.0000029   0.0002867   0.0000144   0.0000102
   59   0.0000262  -0.0000040  -0.0000103  -0.0003125  -0.0000201   0.0000160
   60   0.0000285  -0.0000053  -0.0000112  -0.0002724   0.0000127  -0.0000166
   61  -0.0001488  -0.0000917  -0.0000770   0.0005887   0.0001461   0.0001357
   62  -0.0000508   0.0000137  -0.0000210  -0.0000052   0.0001175  -0.0000968
   63  -0.0000616   0.0000471   0.0000540   0.0000164  -0.0000902   0.0001287
   64   0.0000041   0.0000054  -0.0000028  -0.0000936   0.0000092   0.0000133
   65   0.0000443  -0.0000062  -0.0000138   0.0000879  -0.0000143  -0.0000091
   66  -0.0000294   0.0000076   0.0000083   0.0000826  -0.0000058  -0.0000170
           19          20          21          22          23          24
    1  -0.0021574  -0.0000104   0.0000171  -0.0227050  -0.0174844   0.0192463
    2   0.0000061   0.0004544  -0.0015729  -0.0473579   0.0172033  -0.0124562
    3   0.0000432  -0.0015689   0.0007319   0.0519463  -0.0125601   0.0191896
    4   0.0037954   0.0012222  -0.0013441  -0.0533286   0.0209506  -0.0225698
    5  -0.0017343   0.0010313   0.0039960   0.0205753  -0.0082019   0.0073731
    6   0.0018891   0.0039707   0.0003127  -0.0222158   0.0073100  -0.0092662
    7  -0.0014248  -0.0006251   0.0006967   0.0009861  -0.0015592   0.0016922
    8  -0.0006763  -0.0001737   0.0002075  -0.0010383  -0.0013996   0.0005110
    9   0.0007421   0.0002044  -0.0002222   0.0010921   0.0005322  -0.0015080
   10  -0.0380596  -0.0183738   0.0204082   0.0600670  -0.0145939   0.0156593
   11  -0.0012974   0.0038475   0.0006840   0.0149754  -0.0200617   0.0301403
   12   0.0017330   0.0007943   0.0035530  -0.0166924   0.0302897  -0.0254388
   13   0.0008907  -0.0004813   0.0004887  -0.0015017  -0.0021275   0.0023777
   14   0.0003511  -0.0008427  -0.0018822  -0.0023929   0.0018404   0.0040011
   15  -0.0004216  -0.0018894  -0.0005147   0.0026576   0.0040074   0.0010868
   16  -0.1564139   0.0001210   0.0008784  -0.1521836   0.0790196  -0.0859823
   17   0.0001281  -0.0305701   0.0084780   0.0353808  -0.1649548   0.1145436
   18   0.0008733   0.0085147  -0.0320966  -0.0381152   0.1140968  -0.1837601
   19   0.2290547  -0.0002168  -0.0014049  -0.0383970   0.0013608  -0.0011733
   20  -0.0002168   0.0225326  -0.0125965   0.0184696   0.0038235   0.0005734
   21  -0.0014049  -0.0125965   0.0248181  -0.0198319   0.0006828   0.0038489
   22  -0.0383970   0.0184696  -0.0198319   0.6746048   0.0277380  -0.0336928
   23   0.0013608   0.0038235   0.0006828   0.0277380   0.4018183  -0.3080844
   24  -0.0011733   0.0005734   0.0038489  -0.0336928  -0.3080844   0.4564233
   25   0.0008898   0.0004525  -0.0005191  -0.1245162  -0.0845774   0.0930682
   26  -0.0003787  -0.0008393  -0.0018774  -0.0846334  -0.1434194   0.1212828
   27   0.0003989  -0.0019044  -0.0004987   0.0931464   0.1214410  -0.1665311
   28   0.0037933  -0.0011898   0.0012817  -0.3223041  -0.0339521   0.0388338
   29   0.0017915   0.0010259   0.0039705   0.0097288  -0.0824469   0.0262567
   30  -0.0019372   0.0039907   0.0003336  -0.0091793   0.0265551  -0.0871992
   31  -0.0014430   0.0006318  -0.0006758  -0.0213156   0.0261815  -0.0284785
   32   0.0006786  -0.0001775   0.0001973   0.0096607  -0.0054180   0.0108281
   33  -0.0007315   0.0001979  -0.0002038  -0.0103307   0.0107235  -0.0071227
   34   0.0008214  -0.0000002  -0.0000048   0.0017228  -0.0005488   0.0005589
   35  -0.0000098  -0.0000824  -0.0003241  -0.0012326   0.0012244   0.0051629
   36  -0.0000097  -0.0003333  -0.0000345   0.0013334   0.0051854   0.0002807
   37  -0.0006649  -0.0000390  -0.0000309  -0.0004362   0.0006639   0.0008533
   38   0.0001850  -0.0000137   0.0000080   0.0001004   0.0000573  -0.0001882
   39   0.0001589   0.0000135  -0.0000103  -0.0000303  -0.0001745  -0.0002115
   40   0.0000817   0.0000016   0.0000008  -0.0000432   0.0000212   0.0000397
   41   0.0000908  -0.0000017   0.0000072  -0.0000511  -0.0001378   0.0002031
   42   0.0000788   0.0000074  -0.0000051   0.0000925  -0.0000012  -0.0001676
   43   0.0002284  -0.0000133  -0.0000165   0.0000259   0.0000535   0.0000184
   44   0.0003040   0.0000012  -0.0000056   0.0002430   0.0001603  -0.0001998
   45   0.0002827  -0.0000057   0.0000002   0.0000798   0.0001182   0.0002825
   46  -0.0002744   0.0000035   0.0000050  -0.0001047   0.0000154   0.0000769
   47  -0.0002853   0.0000043   0.0000036  -0.0001383   0.0000022   0.0000404
   48  -0.0002534   0.0000023   0.0000053  -0.0000896  -0.0000334   0.0000481
   49   0.0003611  -0.0000001  -0.0000020   0.0002077   0.0000023  -0.0000021
   50   0.0000022  -0.0000042   0.0000127  -0.0000125  -0.0000202   0.0000485
   51   0.0000001   0.0000149  -0.0000089  -0.0000158   0.0000747  -0.0000318
   52  -0.0004652   0.0000001   0.0000033  -0.0002334  -0.0001369   0.0001434
   53  -0.0000005  -0.0000052  -0.0000054  -0.0000041   0.0000090   0.0000113
   54  -0.0000021  -0.0000051  -0.0000039   0.0000047   0.0000086   0.0000054
   55   0.0002311   0.0000128   0.0000129   0.0000710  -0.0000487  -0.0000406
   56  -0.0003069   0.0000003  -0.0000019  -0.0000945   0.0002471   0.0001413
   57  -0.0002769  -0.0000044   0.0000043  -0.0002078  -0.0002385   0.0001436
   58  -0.0002772  -0.0000033  -0.0000010  -0.0001063  -0.0000761  -0.0000055
   59   0.0002853   0.0000047  -0.0000001   0.0001010   0.0000529  -0.0000428
   60   0.0002481   0.0000022   0.0000018   0.0001245   0.0000336  -0.0000028
   61  -0.0006530   0.0000391   0.0000402  -0.0004539  -0.0008587  -0.0005998
   62  -0.0001883  -0.0000137   0.0000102   0.0000593  -0.0002400  -0.0001302
   63  -0.0001601   0.0000142  -0.0000073  -0.0001431  -0.0001767   0.0000829
   64   0.0000829  -0.0000014  -0.0000020  -0.0000547  -0.0000447  -0.0000242
   65  -0.0000892  -0.0000016   0.0000084  -0.0000771  -0.0001381  -0.0000148
   66  -0.0000776   0.0000073  -0.0000040   0.0000690   0.0002096  -0.0001539
           25          26          27          28          29          30
    1  -0.0047338   0.0006848  -0.0007047  -0.1696023  -0.0772738   0.0853544
    2   0.0009723   0.0033733   0.0020821  -0.0377504  -0.1375117   0.0839345
    3  -0.0010132   0.0020890   0.0030240   0.0417051   0.0839756  -0.1520296
    4  -0.0008454   0.0006159  -0.0006625   0.0675906   0.0213619  -0.0237812
    5   0.0005771  -0.0005177  -0.0006419  -0.0209505  -0.0260339   0.0363840
    6  -0.0006385  -0.0006489  -0.0003924   0.0225773   0.0360951  -0.0325764
    7   0.0001427  -0.0000512   0.0000538  -0.0020944   0.0007197  -0.0007657
    8  -0.0000140  -0.0001031  -0.0001612   0.0036676   0.0026493   0.0013192
    9   0.0000124  -0.0001572  -0.0000715  -0.0039617   0.0013138   0.0023687
   10  -0.0015631   0.0024413  -0.0026239  -0.0527837  -0.0204622   0.0227469
   11   0.0021863   0.0018276   0.0039791  -0.0208758  -0.0082237   0.0075824
   12  -0.0023354   0.0039744   0.0011554   0.0230841   0.0076035  -0.0098065
   13   0.0006436  -0.0004734   0.0005128  -0.0008297  -0.0005875   0.0006423
   14   0.0004769  -0.0001310   0.0004924  -0.0006072  -0.0005139  -0.0006456
   15  -0.0005244   0.0005002  -0.0002166   0.0006839  -0.0006336  -0.0004093
   16   0.0103190  -0.0098697   0.0106723  -0.0324658   0.0177827  -0.0192264
   17   0.0102813  -0.0068263   0.0101176   0.0603704   0.0173624  -0.0143328
   18  -0.0113540   0.0103966  -0.0085798  -0.0657159  -0.0140675   0.0204002
   19   0.0008898  -0.0003787   0.0003989   0.0037933   0.0017915  -0.0019372
   20   0.0004525  -0.0008393  -0.0019044  -0.0011898   0.0010259   0.0039907
   21  -0.0005191  -0.0018774  -0.0004987   0.0012817   0.0039705   0.0003336
   22  -0.1245162  -0.0846334   0.0931464  -0.3223041   0.0097288  -0.0091793
   23  -0.0845774  -0.1434194   0.1214410  -0.0339521  -0.0824469   0.0265551
   24   0.0930682   0.1212828  -0.1665311   0.0388338   0.0262567  -0.0871992
   25   0.1307009   0.0888126  -0.0977462  -0.0113913  -0.0180517   0.0198537
   26   0.0888126   0.1444993  -0.1335263   0.0019042   0.0027307  -0.0003293
   27  -0.0977462  -0.1335263   0.1697559  -0.0020220  -0.0002011   0.0026559
   28  -0.0113913   0.0019042  -0.0020220   0.6102980   0.0350069  -0.0410243
   29  -0.0180517   0.0027307  -0.0002011   0.0350069   0.2989575  -0.1965092
   30   0.0198537  -0.0003293   0.0026559  -0.0410243  -0.1965092   0.3337325
   31   0.0007860   0.0008445  -0.0009405  -0.0668436   0.0325981  -0.0352068
   32  -0.0003594  -0.0009362  -0.0017256   0.0323968  -0.0704974   0.0519427
   33   0.0003722  -0.0017354  -0.0006143  -0.0350390   0.0520656  -0.0799517
   34  -0.0000100   0.0001044  -0.0000958  -0.0212198  -0.0082393   0.0085987
   35  -0.0007744   0.0002886   0.0000121  -0.0183430   0.0035997  -0.0004073
   36   0.0008420   0.0000030   0.0002712   0.0199388  -0.0004763   0.0036700
   37  -0.0001455   0.0000907   0.0000777  -0.0005140   0.0017948  -0.0032634
   38   0.0000492   0.0000141  -0.0000231   0.0015518   0.0000809   0.0005509
   39   0.0000623   0.0000451   0.0000530   0.0012960   0.0002118  -0.0017384
   40   0.0000038  -0.0000054   0.0000030   0.0001175  -0.0003133   0.0002155
   41  -0.0000447  -0.0000066  -0.0000134  -0.0007914   0.0000552  -0.0002514
   42   0.0000298   0.0000081   0.0000084   0.0002572  -0.0002709   0.0005495
   43  -0.0000146  -0.0000445  -0.0000183  -0.0004624   0.0002597   0.0001640
   44   0.0000888   0.0000021   0.0000415   0.0006254  -0.0000977   0.0002489
   45  -0.0000503   0.0000317   0.0000260  -0.0008098  -0.0001595  -0.0002963
   46  -0.0000332   0.0000021  -0.0000021  -0.0001869   0.0003931  -0.0003969
   47  -0.0000263  -0.0000039  -0.0000098  -0.0000358   0.0002727  -0.0003549
   48  -0.0000290  -0.0000049  -0.0000106  -0.0001309   0.0003126  -0.0002547
   49   0.0000220   0.0000026  -0.0000051   0.0002134  -0.0000513   0.0000819
   50  -0.0000258  -0.0000382  -0.0000367  -0.0001627   0.0003454   0.0000790
   51   0.0000295  -0.0000332  -0.0000334   0.0002576   0.0000297   0.0003470
   52  -0.0000720   0.0000130  -0.0000126  -0.0003898   0.0004424  -0.0004868
   53  -0.0000008  -0.0000009  -0.0000010  -0.0000078  -0.0000098   0.0000110
   54   0.0000006  -0.0000010  -0.0000008   0.0000082   0.0000103  -0.0000115
   55  -0.0000154   0.0000209   0.0000495  -0.0005686  -0.0001800  -0.0003167
   56   0.0000360   0.0000335   0.0000295   0.0006622  -0.0003061  -0.0001651
   57  -0.0000948   0.0000380  -0.0000019  -0.0007834   0.0003155  -0.0001345
   58  -0.0000331   0.0000028  -0.0000018  -0.0001766   0.0003617  -0.0004384
   59   0.0000322  -0.0000130  -0.0000048   0.0001377  -0.0002657   0.0003863
   60   0.0000225  -0.0000093  -0.0000027   0.0000160  -0.0003002   0.0002685
   61  -0.0001351  -0.0000839  -0.0000870  -0.0003047   0.0030702  -0.0019643
   62  -0.0000661   0.0000578   0.0000461  -0.0015353  -0.0016601   0.0003280
   63  -0.0000433  -0.0000285   0.0000124  -0.0013117   0.0008490  -0.0001047
   64   0.0000008   0.0000004   0.0000080   0.0001245  -0.0001521   0.0003286
   65  -0.0000246   0.0000085   0.0000080  -0.0001202   0.0004839  -0.0003129
   66   0.0000548  -0.0000177  -0.0000083   0.0008578  -0.0003924   0.0001870
           31          32          33          34          35          36
    1   0.0047626   0.0131485  -0.0143745  -0.2190022  -0.0004169  -0.0000262
    2  -0.0014236  -0.0151366   0.0211955  -0.0003733  -0.0779846  -0.0010340
    3   0.0015339   0.0211846  -0.0188686   0.0002670  -0.0010473  -0.0766542
    4  -0.0020386  -0.0036258   0.0040278  -0.0212576   0.0182620  -0.0196801
    5  -0.0006940   0.0025935   0.0013258   0.0080254   0.0036789  -0.0005822
    6   0.0008264   0.0013569   0.0023533  -0.0084401  -0.0005570   0.0037623
    7   0.0003924   0.0001117  -0.0001245  -0.0017759   0.0019446  -0.0021741
    8  -0.0000968  -0.0009373   0.0010805  -0.0019364  -0.0018366  -0.0004611
    9   0.0001068   0.0010855  -0.0011194   0.0020281  -0.0003829  -0.0018276
   10   0.0009502   0.0009955  -0.0011474   0.0017243   0.0012876  -0.0013322
   11   0.0015606  -0.0014036   0.0005031   0.0005346   0.0011919   0.0051688
   12  -0.0017226   0.0005164  -0.0014672  -0.0006034   0.0051825   0.0003461
   13   0.0001418   0.0000111  -0.0000153  -0.0000106   0.0007795  -0.0008327
   14   0.0000480  -0.0001019  -0.0001589  -0.0000992   0.0002847   0.0000081
   15  -0.0000582  -0.0001592  -0.0000721   0.0001014   0.0000001   0.0002902
   16  -0.0019215  -0.0004926   0.0005794  -0.0010255   0.0000060  -0.0000058
   17  -0.0033439   0.0040428   0.0006638   0.0000043  -0.0011736   0.0002297
   18   0.0036892   0.0006144   0.0038620   0.0000021   0.0002518  -0.0011894
   19  -0.0014430   0.0006786  -0.0007315   0.0008214  -0.0000098  -0.0000097
   20   0.0006318  -0.0001775   0.0001979  -0.0000002  -0.0000824  -0.0003333
   21  -0.0006758   0.0001973  -0.0002038  -0.0000048  -0.0003241  -0.0000345
   22  -0.0213156   0.0096607  -0.0103307   0.0017228  -0.0012326   0.0013334
   23   0.0261815  -0.0054180   0.0107235  -0.0005488   0.0012244   0.0051854
   24  -0.0284785   0.0108281  -0.0071227   0.0005589   0.0051629   0.0002807
   25   0.0007860  -0.0003594   0.0003722  -0.0000100  -0.0007744   0.0008420
   26   0.0008445  -0.0009362  -0.0017354   0.0001044   0.0002886   0.0000030
   27  -0.0009405  -0.0017256  -0.0006143  -0.0000958   0.0000121   0.0002712
   28  -0.0668436   0.0323968  -0.0350390  -0.0212198  -0.0183430   0.0199388
   29   0.0325981  -0.0704974   0.0520656  -0.0082393   0.0035997  -0.0004763
   30  -0.0352068   0.0519427  -0.0799517   0.0085987  -0.0004073   0.0036700
   31   0.0868130  -0.0529105   0.0570671  -0.0017997  -0.0020046   0.0021936
   32  -0.0529105   0.0904013  -0.0861051   0.0019487  -0.0018795  -0.0003760
   33   0.0570671  -0.0861051   0.1058208  -0.0020052  -0.0003133  -0.0018898
   34  -0.0017997   0.0019487  -0.0020052   0.6391967  -0.0003682  -0.0003236
   35  -0.0020046  -0.0018795  -0.0003133  -0.0003682   0.4453445   0.2337161
   36   0.0021936  -0.0003760  -0.0018898  -0.0003236   0.2337161   0.3819902
   37   0.0005261  -0.0012655   0.0002527  -0.1668389  -0.0386989  -0.0334898
   38  -0.0007006  -0.0001870  -0.0002536  -0.0879600  -0.1823760  -0.1063225
   39   0.0011413   0.0006029  -0.0000172  -0.0769085  -0.1059888  -0.1548901
   40  -0.0001005   0.0000101  -0.0001005   0.0107503  -0.0112023  -0.0095466
   41   0.0000702  -0.0001106   0.0001374   0.0103351  -0.0084156  -0.0101667
   42  -0.0001378   0.0000815  -0.0000963   0.0092913  -0.0106807  -0.0056352
   43   0.0003514   0.0003609   0.0001320  -0.0284076  -0.0627666  -0.0552644
   44   0.0002211  -0.0001720  -0.0001222  -0.0200529   0.0205599   0.0121484
   45   0.0001395  -0.0000511  -0.0000632  -0.0177505   0.0119073   0.0172438
   46   0.0000397  -0.0001630   0.0001268  -0.0029258   0.0036188   0.0031367
   47  -0.0000305  -0.0001210   0.0001429  -0.0000213   0.0043323  -0.0002210
   48  -0.0000140  -0.0000926   0.0000837  -0.0000439  -0.0001935   0.0043970
   49   0.0000006  -0.0000209   0.0000154   0.0014232   0.0001896   0.0001787
   50   0.0001059   0.0001394   0.0001782   0.0001714  -0.0414757  -0.0334257
   51  -0.0002231   0.0001234   0.0001666   0.0001773  -0.0332910  -0.0324341
   52  -0.0000739  -0.0001593   0.0001724  -0.0016461   0.0000100  -0.0000327
   53  -0.0000123  -0.0000018  -0.0000062  -0.0000033  -0.0000629   0.0006538
   54   0.0000124  -0.0000038  -0.0000016  -0.0000065   0.0006249  -0.0002521
   55   0.0004992  -0.0000865  -0.0004316  -0.0293262   0.0626261   0.0548216
   56  -0.0001558  -0.0000509  -0.0000851   0.0198980   0.0208564   0.0124185
   57  -0.0001234  -0.0001100  -0.0001894   0.0172930   0.0125603   0.0178207
   58   0.0000381  -0.0001195   0.0001834  -0.0029028  -0.0036483  -0.0032045
   59   0.0000187   0.0000984  -0.0001307   0.0000137   0.0043242  -0.0002157
   60   0.0000260   0.0001247  -0.0001261  -0.0000166  -0.0002348   0.0043585
   61   0.0003404  -0.0002315   0.0013785  -0.1682518   0.0394200   0.0337733
   62  -0.0010495  -0.0000657   0.0006383   0.0887516  -0.1819512  -0.1056561
   63   0.0009941  -0.0001866  -0.0003459   0.0769831  -0.1055457  -0.1540883
   64  -0.0001050   0.0001122  -0.0000078   0.0107635   0.0113244   0.0097053
   65   0.0001418  -0.0000778   0.0000574  -0.0101767  -0.0084476  -0.0102606
   66  -0.0001494   0.0001514  -0.0001371  -0.0090985  -0.0104532  -0.0055380
           37          38          39          40          41          42
    1  -0.0243743  -0.0050092  -0.0040231   0.0011106   0.0010710   0.0008963
    2  -0.0208518   0.0043687   0.0002149  -0.0002557  -0.0012275   0.0024486
    3  -0.0182685   0.0001377   0.0043315  -0.0001743   0.0024123  -0.0018474
    4  -0.0003064   0.0015232   0.0013088   0.0001355   0.0001086  -0.0008513
    5  -0.0031124  -0.0016599   0.0008122   0.0001465   0.0004882  -0.0003921
    6   0.0019631   0.0003312  -0.0001078  -0.0003314  -0.0003172   0.0001919
    7   0.0003451   0.0010260  -0.0009679  -0.0001048  -0.0001416   0.0001483
    8   0.0002293  -0.0000492  -0.0001972  -0.0001125  -0.0000820   0.0001543
    9  -0.0013681   0.0006082  -0.0003282   0.0000087   0.0000591  -0.0001371
   10  -0.0004589  -0.0000584   0.0001413  -0.0000575   0.0000750  -0.0000749
   11   0.0008635  -0.0002329  -0.0001717   0.0000439  -0.0001363   0.0002099
   12   0.0006205  -0.0001353   0.0000872   0.0000286  -0.0000158  -0.0001521
   13  -0.0001358   0.0000656   0.0000420   0.0000010   0.0000245  -0.0000550
   14   0.0000843   0.0000560  -0.0000275  -0.0000005   0.0000091  -0.0000182
   15   0.0000882   0.0000448   0.0000110  -0.0000086   0.0000081  -0.0000078
   16   0.0005899   0.0000108  -0.0000114  -0.0000945  -0.0000899  -0.0000843
   17  -0.0001381   0.0001159  -0.0000874  -0.0000091  -0.0000164  -0.0000043
   18  -0.0001472  -0.0000888   0.0001246  -0.0000135  -0.0000092  -0.0000166
   19  -0.0006649   0.0001850   0.0001589   0.0000817   0.0000908   0.0000788
   20  -0.0000390  -0.0000137   0.0000135   0.0000016  -0.0000017   0.0000074
   21  -0.0000309   0.0000080  -0.0000103   0.0000008   0.0000072  -0.0000051
   22  -0.0004362   0.0001004  -0.0000303  -0.0000432  -0.0000511   0.0000925
   23   0.0006639   0.0000573  -0.0001745   0.0000212  -0.0001378  -0.0000012
   24   0.0008533  -0.0001882  -0.0002115   0.0000397   0.0002031  -0.0001676
   25  -0.0001455   0.0000492   0.0000623   0.0000038  -0.0000447   0.0000298
   26   0.0000907   0.0000141   0.0000451  -0.0000054  -0.0000066   0.0000081
   27   0.0000777  -0.0000231   0.0000530   0.0000030  -0.0000134   0.0000084
   28  -0.0005140   0.0015518   0.0012960   0.0001175  -0.0007914   0.0002572
   29   0.0017948   0.0000809   0.0002118  -0.0003133   0.0000552  -0.0002709
   30  -0.0032634   0.0005509  -0.0017384   0.0002155  -0.0002514   0.0005495
   31   0.0005261  -0.0007006   0.0011413  -0.0001005   0.0000702  -0.0001378
   32  -0.0012655  -0.0001870   0.0006029   0.0000101  -0.0001106   0.0000815
   33   0.0002527  -0.0002536  -0.0000172  -0.0001005   0.0001374  -0.0000963
   34  -0.1668389  -0.0879600  -0.0769085   0.0107503   0.0103351   0.0092913
   35  -0.0386989  -0.1823760  -0.1059888  -0.0112023  -0.0084156  -0.0106807
   36  -0.0334898  -0.1063225  -0.1548901  -0.0095466  -0.0101667  -0.0056352
   37   0.6739656  -0.0282141  -0.0226595  -0.1251776   0.0940642   0.0818100
   38  -0.0282141   0.4672980   0.2969320   0.0923735  -0.1711627  -0.1181058
   39  -0.0226595   0.2969320   0.3870974   0.0803125  -0.1185154  -0.1374058
   40  -0.1251776   0.0923735   0.0803125   0.1317738  -0.0978284  -0.0852707
   41   0.0940642  -0.1711627  -0.1185154  -0.0978284   0.1752862   0.1312929
   42   0.0818100  -0.1181058  -0.1374058  -0.0852707   0.1312929   0.1379015
   43  -0.3220992   0.0355404   0.0295497  -0.0126603  -0.0024686  -0.0021982
   44  -0.0147835  -0.0885185  -0.0253554   0.0207258   0.0024658  -0.0001281
   45  -0.0142597  -0.0252210  -0.0820404   0.0180354  -0.0002180   0.0026050
   46  -0.0206113  -0.0290734  -0.0256506   0.0007679  -0.0010296  -0.0008995
   47  -0.0114672  -0.0082775  -0.0112614   0.0004634  -0.0004608   0.0017806
   48  -0.0101703  -0.0113647  -0.0055280   0.0004233   0.0017597  -0.0009558
   49  -0.0260367   0.0172173   0.0149647  -0.0039159  -0.0004029  -0.0003995
   50   0.0569870   0.0220069   0.0132393  -0.0011037   0.0027903  -0.0023160
   51   0.0496709   0.0131774   0.0187222  -0.0010104  -0.0022861   0.0033807
   52   0.0030465   0.0033069   0.0029077  -0.0012283  -0.0003030  -0.0002763
   53  -0.0001437  -0.0004716  -0.0038783   0.0006914   0.0002910   0.0000904
   54  -0.0000985  -0.0038490   0.0005917   0.0005968   0.0000869   0.0002712
   55  -0.0525092  -0.0235929  -0.0208123  -0.0008809  -0.0006596  -0.0005536
   56  -0.0224553  -0.0108713  -0.0066690  -0.0005642  -0.0002219   0.0005638
   57  -0.0198585  -0.0066481  -0.0092668  -0.0004932   0.0005524  -0.0003791
   58   0.0006567   0.0014974   0.0013199   0.0001668   0.0000889   0.0000795
   59   0.0007430  -0.0016195  -0.0006082  -0.0000140  -0.0001235   0.0001648
   60   0.0006623  -0.0005978  -0.0014471  -0.0000092   0.0001658  -0.0001689
   61   0.0624798   0.0176109   0.0156640  -0.0012424  -0.0026881  -0.0023776
   62  -0.0170931  -0.0296540  -0.0347916  -0.0025102   0.0010482  -0.0043833
   63  -0.0147196  -0.0346082  -0.0203064  -0.0022159  -0.0043912   0.0022617
   64  -0.0012996   0.0025506   0.0021963   0.0005970   0.0005705   0.0004950
   65   0.0027398   0.0010976  -0.0043450  -0.0005584  -0.0003311  -0.0005017
   66   0.0023367  -0.0043809   0.0022819  -0.0004898  -0.0005002  -0.0001951
           43          44          45          46          47          48
    1   0.0009054  -0.0022355  -0.0019010   0.0001648   0.0004346   0.0003738
    2  -0.0019839   0.0012414  -0.0046871  -0.0008564  -0.0002658  -0.0003084
    3  -0.0016997  -0.0046665   0.0024460  -0.0007499  -0.0003059  -0.0001978
    4  -0.0005496  -0.0006688   0.0007544  -0.0001706  -0.0001307  -0.0000154
    5   0.0001917  -0.0003058   0.0003193  -0.0003607  -0.0002666  -0.0003077
    6   0.0003134  -0.0001479  -0.0001303   0.0004323   0.0003832   0.0002741
    7   0.0004814   0.0001586   0.0001336   0.0000369  -0.0000191  -0.0000261
    8   0.0000898  -0.0000509  -0.0001122   0.0001165   0.0000971   0.0001246
    9   0.0004222  -0.0000890  -0.0001770  -0.0001804  -0.0001292  -0.0001292
   10   0.0000664   0.0000949   0.0002139  -0.0001065  -0.0001037  -0.0001283
   11   0.0000422   0.0002472  -0.0002279   0.0000752   0.0000514   0.0000333
   12   0.0000394   0.0001395   0.0001416   0.0000095  -0.0000400   0.0000002
   13  -0.0000159  -0.0000361   0.0000938  -0.0000329  -0.0000321  -0.0000231
   14  -0.0000219   0.0000335   0.0000361  -0.0000022  -0.0000124  -0.0000089
   15  -0.0000489   0.0000298  -0.0000045   0.0000026  -0.0000041  -0.0000020
   16  -0.0002814  -0.0004403  -0.0003891   0.0002832   0.0003122   0.0002767
   17   0.0000125  -0.0000090  -0.0000416  -0.0000138  -0.0000189   0.0000136
   18   0.0000413  -0.0000534  -0.0000057  -0.0000155   0.0000105  -0.0000218
   19   0.0002284   0.0003040   0.0002827  -0.0002744  -0.0002853  -0.0002534
   20  -0.0000133   0.0000012  -0.0000057   0.0000035   0.0000043   0.0000023
   21  -0.0000165  -0.0000056   0.0000002   0.0000050   0.0000036   0.0000053
   22   0.0000259   0.0002430   0.0000798  -0.0001047  -0.0001383  -0.0000896
   23   0.0000535   0.0001603   0.0001182   0.0000154   0.0000022  -0.0000334
   24   0.0000184  -0.0001998   0.0002825   0.0000769   0.0000404   0.0000481
   25  -0.0000146   0.0000888  -0.0000503  -0.0000332  -0.0000263  -0.0000290
   26  -0.0000445   0.0000021   0.0000317   0.0000021  -0.0000039  -0.0000049
   27  -0.0000183   0.0000415   0.0000260  -0.0000021  -0.0000098  -0.0000106
   28  -0.0004624   0.0006254  -0.0008098  -0.0001869  -0.0000358  -0.0001309
   29   0.0002597  -0.0000977  -0.0001595   0.0003931   0.0002727   0.0003126
   30   0.0001640   0.0002489  -0.0002963  -0.0003969  -0.0003549  -0.0002547
   31   0.0003514   0.0002211   0.0001395   0.0000397  -0.0000305  -0.0000140
   32   0.0003609  -0.0001720  -0.0000511  -0.0001630  -0.0001210  -0.0000926
   33   0.0001320  -0.0001222  -0.0000632   0.0001268   0.0001429   0.0000837
   34  -0.0284076  -0.0200529  -0.0177505  -0.0029258  -0.0000213  -0.0000439
   35  -0.0627666   0.0205599   0.0119073   0.0036188   0.0043323  -0.0001935
   36  -0.0552644   0.0121484   0.0172438   0.0031367  -0.0002210   0.0043970
   37  -0.3220992  -0.0147835  -0.0142597  -0.0206113  -0.0114672  -0.0101703
   38   0.0355404  -0.0885185  -0.0252210  -0.0290734  -0.0082775  -0.0113647
   39   0.0295497  -0.0253554  -0.0820404  -0.0256506  -0.0112614  -0.0055280
   40  -0.0126603   0.0207258   0.0180354   0.0007679   0.0004634   0.0004233
   41  -0.0024686   0.0024658  -0.0002180  -0.0010296  -0.0004608   0.0017597
   42  -0.0021982  -0.0001281   0.0026050  -0.0008995   0.0017806  -0.0009558
   43   0.6089009  -0.0358088  -0.0282953  -0.0667390  -0.0361600  -0.0322440
   44  -0.0358088   0.3484588   0.2037704  -0.0391237  -0.0852699  -0.0551476
   45  -0.0282953   0.2037704   0.2949553  -0.0347322  -0.0551760  -0.0711464
   46  -0.0667390  -0.0391237  -0.0347322   0.0884997   0.0588353   0.0523264
   47  -0.0361600  -0.0852699  -0.0551760   0.0588353   0.1127562   0.0894841
   48  -0.0322440  -0.0551476  -0.0711464   0.0523264   0.0894841   0.0899964
   49  -0.1509093   0.0906478   0.0785114   0.0011929  -0.0152369  -0.0134018
   50   0.0422432  -0.1614196  -0.0907619   0.0023865  -0.0197628  -0.0200786
   51   0.0364292  -0.0907461  -0.1372821   0.0020430  -0.0201421  -0.0145879
   52  -0.0383814   0.0002521   0.0000162   0.0008416   0.0007608   0.0006789
   53   0.0171153   0.0018153  -0.0011323   0.0057790  -0.0026088  -0.0013884
   54   0.0147687  -0.0012002   0.0021260   0.0050149  -0.0013783  -0.0022736
   55   0.0652709  -0.0224469  -0.0193410  -0.0018815   0.0038142   0.0033140
   56   0.0229733  -0.0305141  -0.0311749   0.0007413   0.0023292  -0.0013731
   57   0.0203307  -0.0313219  -0.0221200   0.0006193  -0.0014033   0.0027073
   58  -0.0018246  -0.0007306  -0.0006724   0.0003863  -0.0002216  -0.0001918
   59  -0.0038186   0.0023053  -0.0014307   0.0002363  -0.0010189  -0.0009718
   60  -0.0033632  -0.0013971   0.0026604   0.0002071  -0.0009688  -0.0007637
   61  -0.0529875   0.0224067   0.0194543   0.0006855  -0.0007244  -0.0006443
   62   0.0235797  -0.0107193  -0.0063444  -0.0014905  -0.0016321  -0.0006237
   63   0.0203615  -0.0063598  -0.0088500  -0.0012971  -0.0006200  -0.0014691
   64  -0.0008967   0.0005561   0.0004846   0.0001680   0.0000126   0.0000127
   65   0.0006198  -0.0002125   0.0005625  -0.0000896  -0.0001260   0.0001668
   66   0.0005794   0.0005594  -0.0003734  -0.0000760   0.0001694  -0.0001715
           49          50          51          52          53          54
    1  -0.0008074   0.0000123   0.0000012   0.0013183   0.0000012   0.0000062
    2   0.0000065  -0.0014336  -0.0002440  -0.0000047  -0.0000524   0.0002247
    3   0.0000058  -0.0002209  -0.0013329   0.0000070   0.0002266  -0.0001190
    4   0.0002137   0.0001671  -0.0002421  -0.0003769   0.0000084  -0.0000124
    5   0.0000582   0.0003510   0.0000409  -0.0004439  -0.0000099   0.0000072
    6  -0.0000924   0.0000704   0.0003478   0.0004823   0.0000114  -0.0000064
    7  -0.0000023  -0.0001049   0.0002121  -0.0000769   0.0000114  -0.0000129
    8   0.0000139   0.0001324   0.0001273   0.0001585  -0.0000010  -0.0000035
    9  -0.0000104   0.0001810   0.0001590  -0.0001724  -0.0000068  -0.0000029
   10   0.0002072   0.0000117   0.0000162  -0.0002356   0.0000034  -0.0000071
   11  -0.0000045  -0.0000252   0.0000629   0.0001348   0.0000091   0.0000099
   12  -0.0000006   0.0000510  -0.0000349  -0.0001383   0.0000104   0.0000042
   13   0.0000225   0.0000252  -0.0000290  -0.0000713   0.0000007  -0.0000014
   14  -0.0000030  -0.0000391  -0.0000325  -0.0000116  -0.0000008  -0.0000012
   15   0.0000044  -0.0000377  -0.0000321   0.0000144  -0.0000008  -0.0000008
   16  -0.0004352  -0.0000031  -0.0000010   0.0005736   0.0000006   0.0000025
   17  -0.0000006   0.0000258  -0.0000219   0.0000000  -0.0000112   0.0000001
   18   0.0000021   0.0000064   0.0000373  -0.0000045  -0.0000036  -0.0000090
   19   0.0003611   0.0000022   0.0000001  -0.0004652  -0.0000005  -0.0000021
   20  -0.0000001  -0.0000042   0.0000149   0.0000001  -0.0000052  -0.0000051
   21  -0.0000020   0.0000127  -0.0000089   0.0000033  -0.0000054  -0.0000039
   22   0.0002077  -0.0000125  -0.0000158  -0.0002334  -0.0000041   0.0000047
   23   0.0000023  -0.0000202   0.0000747  -0.0001369   0.0000090   0.0000086
   24  -0.0000021   0.0000485  -0.0000318   0.0001434   0.0000113   0.0000054
   25   0.0000220  -0.0000258   0.0000295  -0.0000720  -0.0000008   0.0000006
   26   0.0000026  -0.0000382  -0.0000332   0.0000130  -0.0000009  -0.0000010
   27  -0.0000051  -0.0000367  -0.0000334  -0.0000126  -0.0000010  -0.0000008
   28   0.0002134  -0.0001627   0.0002576  -0.0003898  -0.0000078   0.0000082
   29  -0.0000513   0.0003454   0.0000297   0.0004424  -0.0000098   0.0000103
   30   0.0000819   0.0000790   0.0003470  -0.0004868   0.0000110  -0.0000115
   31   0.0000006   0.0001059  -0.0002231  -0.0000739  -0.0000123   0.0000124
   32  -0.0000209   0.0001394   0.0001234  -0.0001593  -0.0000018  -0.0000038
   33   0.0000154   0.0001782   0.0001666   0.0001724  -0.0000062  -0.0000016
   34   0.0014232   0.0001714   0.0001773  -0.0016461  -0.0000033  -0.0000065
   35   0.0001896  -0.0414757  -0.0332910   0.0000100  -0.0000629   0.0006249
   36   0.0001787  -0.0334257  -0.0324341  -0.0000327   0.0006538  -0.0002521
   37  -0.0260367   0.0569870   0.0496709   0.0030465  -0.0001437  -0.0000985
   38   0.0172173   0.0220069   0.0131774   0.0033069  -0.0004716  -0.0038490
   39   0.0149647   0.0132393   0.0187222   0.0029077  -0.0038783   0.0005917
   40  -0.0039159  -0.0011037  -0.0010104  -0.0012283   0.0006914   0.0005968
   41  -0.0004029   0.0027903  -0.0022861  -0.0003030   0.0002910   0.0000869
   42  -0.0003995  -0.0023160   0.0033807  -0.0002763   0.0000904   0.0002712
   43  -0.1509093   0.0422432   0.0364292  -0.0383814   0.0171153   0.0147687
   44   0.0906478  -0.1614196  -0.0907461   0.0002521   0.0018153  -0.0012002
   45   0.0785114  -0.0907619  -0.1372821   0.0000162  -0.0011323   0.0021260
   46   0.0011929   0.0023865   0.0020430   0.0008416   0.0057790   0.0050149
   47  -0.0152369  -0.0197628  -0.0201421   0.0007608  -0.0026088  -0.0013783
   48  -0.0134018  -0.0200786  -0.0145879   0.0006789  -0.0013884  -0.0022736
   49   0.5226885  -0.0014689   0.0005145  -0.1671011  -0.0000384  -0.0006442
   50  -0.0014689   0.3859872   0.2421426  -0.0000622  -0.0312031  -0.0084576
   51   0.0005145   0.2421426   0.3227434  -0.0006370  -0.0084025  -0.0289891
   52  -0.1671011  -0.0000622  -0.0006370   0.2399736   0.0000767   0.0010199
   53  -0.0000384  -0.0312031  -0.0084025   0.0000767   0.0333640   0.0203826
   54  -0.0006442  -0.0084576  -0.0289891   0.0010199   0.0203826   0.0282181
   55  -0.1492914  -0.0410121  -0.0361997  -0.0381641  -0.0171361  -0.0151852
   56  -0.0894247  -0.1611683  -0.0912248  -0.0003087   0.0017719  -0.0012430
   57  -0.0782363  -0.0909105  -0.1381649  -0.0004489  -0.0013027   0.0019733
   58   0.0010220  -0.0021254  -0.0018299   0.0009064  -0.0058235  -0.0050006
   59   0.0154992  -0.0198313  -0.0199917  -0.0007595  -0.0026390  -0.0014207
   60   0.0135766  -0.0201166  -0.0144122  -0.0006519  -0.0014855  -0.0023386
   61  -0.0251527  -0.0571403  -0.0501039   0.0030771   0.0001752   0.0001487
   62  -0.0174016   0.0218542   0.0129122  -0.0032634  -0.0004721  -0.0038796
   63  -0.0153973   0.0126357   0.0180303  -0.0028456  -0.0038674   0.0005510
   64  -0.0039243   0.0011104   0.0009422  -0.0012212  -0.0006928  -0.0006128
   65   0.0004158   0.0027815  -0.0022958   0.0002980   0.0002904   0.0000879
   66   0.0003325  -0.0022821   0.0034106   0.0002614   0.0000834   0.0002688
           55          56          57          58          59          60
    1   0.0008734   0.0022180   0.0019417   0.0001682  -0.0004342  -0.0003744
    2   0.0019988   0.0012305  -0.0046729   0.0008711  -0.0002747  -0.0003073
    3   0.0016809  -0.0046372   0.0025073   0.0007490  -0.0003095  -0.0001830
    4  -0.0004735  -0.0006224   0.0008239  -0.0001869   0.0000328   0.0001266
    5  -0.0002666  -0.0001006  -0.0001645  -0.0003949   0.0002733   0.0003089
    6  -0.0001666   0.0002414  -0.0003034   0.0004054  -0.0003578  -0.0002506
    7   0.0003477  -0.0002195  -0.0001392   0.0000380   0.0000314   0.0000154
    8  -0.0003477  -0.0001700  -0.0000508   0.0001632  -0.0001208  -0.0000908
    9  -0.0001296  -0.0001180  -0.0000671  -0.0001290   0.0001434   0.0000823
   10   0.0000343  -0.0002399  -0.0000831  -0.0001081   0.0001397   0.0000889
   11  -0.0000439   0.0001643   0.0001124  -0.0000161   0.0000031  -0.0000333
   12  -0.0000183  -0.0001917   0.0002822  -0.0000781   0.0000389   0.0000472
   13  -0.0000148  -0.0000868   0.0000507  -0.0000336   0.0000262   0.0000285
   14   0.0000443   0.0000036   0.0000322  -0.0000019  -0.0000040  -0.0000053
   15   0.0000183   0.0000433   0.0000255   0.0000029  -0.0000103  -0.0000112
   16  -0.0002854   0.0004412   0.0003844   0.0002867  -0.0003125  -0.0002724
   17  -0.0000133  -0.0000130  -0.0000373   0.0000144  -0.0000201   0.0000127
   18  -0.0000355  -0.0000565  -0.0000147   0.0000102   0.0000160  -0.0000166
   19   0.0002311  -0.0003069  -0.0002769  -0.0002772   0.0002853   0.0002481
   20   0.0000128   0.0000003  -0.0000044  -0.0000033   0.0000047   0.0000022
   21   0.0000129  -0.0000019   0.0000043  -0.0000010  -0.0000001   0.0000018
   22   0.0000710  -0.0000945  -0.0002078  -0.0001063   0.0001010   0.0001245
   23  -0.0000487   0.0002471  -0.0002385  -0.0000761   0.0000529   0.0000336
   24  -0.0000406   0.0001413   0.0001436  -0.0000055  -0.0000428  -0.0000028
   25  -0.0000154   0.0000360  -0.0000948  -0.0000331   0.0000322   0.0000225
   26   0.0000209   0.0000335   0.0000380   0.0000028  -0.0000130  -0.0000093
   27   0.0000495   0.0000295  -0.0000019  -0.0000018  -0.0000048  -0.0000027
   28  -0.0005686   0.0006622  -0.0007834  -0.0001766   0.0001377   0.0000160
   29  -0.0001800  -0.0003061   0.0003155   0.0003617  -0.0002657  -0.0003002
   30  -0.0003167  -0.0001651  -0.0001345  -0.0004384   0.0003863   0.0002685
   31   0.0004992  -0.0001558  -0.0001234   0.0000381   0.0000187   0.0000260
   32  -0.0000865  -0.0000509  -0.0001100  -0.0001195   0.0000984   0.0001247
   33  -0.0004316  -0.0000851  -0.0001894   0.0001834  -0.0001307  -0.0001261
   34  -0.0293262   0.0198980   0.0172930  -0.0029028   0.0000137  -0.0000166
   35   0.0626261   0.0208564   0.0125603  -0.0036483   0.0043242  -0.0002348
   36   0.0548216   0.0124185   0.0178207  -0.0032045  -0.0002157   0.0043585
   37  -0.0525092  -0.0224553  -0.0198585   0.0006567   0.0007430   0.0006623
   38  -0.0235929  -0.0108713  -0.0066481   0.0014974  -0.0016195  -0.0005978
   39  -0.0208123  -0.0066690  -0.0092668   0.0013199  -0.0006082  -0.0014471
   40  -0.0008809  -0.0005642  -0.0004932   0.0001668  -0.0000140  -0.0000092
   41  -0.0006596  -0.0002219   0.0005524   0.0000889  -0.0001235   0.0001658
   42  -0.0005536   0.0005638  -0.0003791   0.0000795   0.0001648  -0.0001689
   43   0.0652709   0.0229733   0.0203307  -0.0018246  -0.0038186  -0.0033632
   44  -0.0224469  -0.0305141  -0.0313219  -0.0007306   0.0023053  -0.0013971
   45  -0.0193410  -0.0311749  -0.0221200  -0.0006724  -0.0014307   0.0026604
   46  -0.0018815   0.0007413   0.0006193   0.0003863   0.0002363   0.0002071
   47   0.0038142   0.0023292  -0.0014033  -0.0002216  -0.0010189  -0.0009688
   48   0.0033140  -0.0013731   0.0027073  -0.0001918  -0.0009718  -0.0007637
   49  -0.1492914  -0.0894247  -0.0782363   0.0010220   0.0154992   0.0135766
   50  -0.0410121  -0.1611683  -0.0909105  -0.0021254  -0.0198313  -0.0201166
   51  -0.0361997  -0.0912248  -0.1381649  -0.0018299  -0.0199917  -0.0144122
   52  -0.0381641  -0.0003087  -0.0004489   0.0009064  -0.0007595  -0.0006519
   53  -0.0171361   0.0017719  -0.0013027  -0.0058235  -0.0026390  -0.0014855
   54  -0.0151852  -0.0012430   0.0019733  -0.0050006  -0.0014207  -0.0023386
   55   0.6078770   0.0341650   0.0311970  -0.0674793   0.0366930   0.0321387
   56   0.0341650   0.3482190   0.2034711   0.0396615  -0.0852157  -0.0543377
   57   0.0311970   0.2034711   0.2947742   0.0346572  -0.0544257  -0.0699142
   58  -0.0674793   0.0396615   0.0346572   0.0897526  -0.0597060  -0.0521875
   59   0.0366930  -0.0852157  -0.0544257  -0.0597060   0.1127687   0.0884597
   60   0.0321387  -0.0543377  -0.0699142  -0.0521875   0.0884597   0.0882580
   61  -0.3218791   0.0144469   0.0116115  -0.0210558   0.0115347   0.0100118
   62  -0.0359656  -0.0886333  -0.0255481   0.0291937  -0.0082250  -0.0109942
   63  -0.0320374  -0.0253148  -0.0821275   0.0254295  -0.0110562  -0.0050810
   64  -0.0124369  -0.0207637  -0.0181625   0.0007624  -0.0004802  -0.0004178
   65   0.0024287   0.0024138  -0.0002397   0.0010126  -0.0004596   0.0017710
   66   0.0020364  -0.0003144   0.0024470   0.0009039   0.0017676  -0.0009582
           61          62          63          64          65          66
    1  -0.0242795   0.0047635   0.0038760   0.0011324  -0.0010384  -0.0009071
    2   0.0207254   0.0044888   0.0003424   0.0002058  -0.0012266   0.0024460
    3   0.0180559   0.0003215   0.0044270   0.0001823   0.0024285  -0.0018459
    4  -0.0004867  -0.0015343  -0.0013052   0.0001097   0.0007910  -0.0002549
    5  -0.0018070   0.0000455   0.0001818   0.0003052   0.0000671  -0.0002729
    6   0.0032617   0.0005894  -0.0017195  -0.0002250  -0.0002595   0.0005428
    7   0.0005141   0.0006855  -0.0011061  -0.0001004  -0.0000706   0.0001353
    8   0.0012613  -0.0001676   0.0005795  -0.0000078  -0.0001032   0.0000811
    9  -0.0002590  -0.0002689  -0.0000070   0.0000968   0.0001395  -0.0000970
   10  -0.0004578  -0.0001131   0.0000352  -0.0000415   0.0000478  -0.0000932
   11  -0.0006620   0.0000579  -0.0001759  -0.0000191  -0.0001421   0.0000015
   12  -0.0008681  -0.0001919  -0.0002167  -0.0000379   0.0001999  -0.0001643
   13  -0.0001488  -0.0000508  -0.0000616   0.0000041   0.0000443  -0.0000294
   14  -0.0000917   0.0000137   0.0000471   0.0000054  -0.0000062   0.0000076
   15  -0.0000770  -0.0000210   0.0000540  -0.0000028  -0.0000138   0.0000083
   16   0.0005887  -0.0000052   0.0000164  -0.0000936   0.0000879   0.0000826
   17   0.0001461   0.0001175  -0.0000902   0.0000092  -0.0000143  -0.0000058
   18   0.0001357  -0.0000968   0.0001287   0.0000133  -0.0000091  -0.0000170
   19  -0.0006530  -0.0001883  -0.0001601   0.0000829  -0.0000892  -0.0000776
   20   0.0000391  -0.0000137   0.0000142  -0.0000014  -0.0000016   0.0000073
   21   0.0000402   0.0000102  -0.0000073  -0.0000020   0.0000084  -0.0000040
   22  -0.0004539   0.0000593  -0.0001431  -0.0000547  -0.0000771   0.0000690
   23  -0.0008587  -0.0002400  -0.0001767  -0.0000447  -0.0001381   0.0002096
   24  -0.0005998  -0.0001302   0.0000829  -0.0000242  -0.0000148  -0.0001539
   25  -0.0001351  -0.0000661  -0.0000433   0.0000008  -0.0000246   0.0000548
   26  -0.0000839   0.0000578  -0.0000285   0.0000004   0.0000085  -0.0000177
   27  -0.0000870   0.0000461   0.0000124   0.0000080   0.0000080  -0.0000083
   28  -0.0003047  -0.0015353  -0.0013117   0.0001245  -0.0001202   0.0008578
   29   0.0030702  -0.0016601   0.0008490  -0.0001521   0.0004839  -0.0003924
   30  -0.0019643   0.0003280  -0.0001047   0.0003286  -0.0003129   0.0001870
   31   0.0003404  -0.0010495   0.0009941  -0.0001050   0.0001418  -0.0001494
   32  -0.0002315  -0.0000657  -0.0001866   0.0001122  -0.0000778   0.0001514
   33   0.0013785   0.0006383  -0.0003459  -0.0000078   0.0000574  -0.0001371
   34  -0.1682518   0.0887516   0.0769831   0.0107635  -0.0101767  -0.0090985
   35   0.0394200  -0.1819512  -0.1055457   0.0113244  -0.0084476  -0.0104532
   36   0.0337733  -0.1056561  -0.1540883   0.0097053  -0.0102606  -0.0055380
   37   0.0624798  -0.0170931  -0.0147196  -0.0012996   0.0027398   0.0023367
   38   0.0176109  -0.0296540  -0.0346082   0.0025506   0.0010976  -0.0043809
   39   0.0156640  -0.0347916  -0.0203064   0.0021963  -0.0043450   0.0022819
   40  -0.0012424  -0.0025102  -0.0022159   0.0005970  -0.0005584  -0.0004898
   41  -0.0026881   0.0010482  -0.0043912   0.0005705  -0.0003311  -0.0005002
   42  -0.0023776  -0.0043833   0.0022617   0.0004950  -0.0005017  -0.0001951
   43  -0.0529875   0.0235797   0.0203615  -0.0008967   0.0006198   0.0005794
   44   0.0224067  -0.0107193  -0.0063598   0.0005561  -0.0002125   0.0005594
   45   0.0194543  -0.0063444  -0.0088500   0.0004846   0.0005625  -0.0003734
   46   0.0006855  -0.0014905  -0.0012971   0.0001680  -0.0000896  -0.0000760
   47  -0.0007244  -0.0016321  -0.0006200   0.0000126  -0.0001260   0.0001694
   48  -0.0006443  -0.0006237  -0.0014691   0.0000127   0.0001668  -0.0001715
   49  -0.0251527  -0.0174016  -0.0153973  -0.0039243   0.0004158   0.0003325
   50  -0.0571403   0.0218542   0.0126357   0.0011104   0.0027815  -0.0022821
   51  -0.0501039   0.0129122   0.0180303   0.0009422  -0.0022958   0.0034106
   52   0.0030771  -0.0032634  -0.0028456  -0.0012212   0.0002980   0.0002614
   53   0.0001752  -0.0004721  -0.0038674  -0.0006928   0.0002904   0.0000834
   54   0.0001487  -0.0038796   0.0005510  -0.0006128   0.0000879   0.0002688
   55  -0.3218791  -0.0359656  -0.0320374  -0.0124369   0.0024287   0.0020364
   56   0.0144469  -0.0886333  -0.0253148  -0.0207637   0.0024138  -0.0003144
   57   0.0116115  -0.0255481  -0.0821275  -0.0181625  -0.0002397   0.0024470
   58  -0.0210558   0.0291937   0.0254295   0.0007624   0.0010126   0.0009039
   59   0.0115347  -0.0082250  -0.0110562  -0.0004802  -0.0004596   0.0017676
   60   0.0100118  -0.0109942  -0.0050810  -0.0004178   0.0017710  -0.0009582
   61   0.6729337   0.0262034   0.0247843  -0.1231315  -0.0927534  -0.0813417
   62   0.0262034   0.4672669   0.2974997  -0.0909716  -0.1715159  -0.1194166
   63   0.0247843   0.2974997   0.3880871  -0.0798400  -0.1197293  -0.1393117
   64  -0.1231315  -0.0909716  -0.0798400   0.1295599   0.0963705   0.0848678
   65  -0.0927534  -0.1715159  -0.1197293   0.0963705   0.1756598   0.1325521
   66  -0.0813417  -0.1194166  -0.1393117   0.0848678   0.1325521   0.1398289
 **********************************************************************
 **                                                                  **
 **                       VIBRATIONAL ANALYSIS                       **
 **                       --------------------                       **
 **                                                                  **
 **        VIBRATIONAL FREQUENCIES (CM**-1) AND NORMAL MODES         **
 **     FORCE CONSTANTS (mDYN/ANGSTROM) AND REDUCED MASSES (AMU)     **
 **                  INFRARED INTENSITIES (KM/MOL)                   **
 **                                                                  **
 **********************************************************************


 Mode:                 1                      2                      3
 Frequency:        18.75                  32.40                  38.20
 Force Cnst:      0.0042                 0.0156                 0.0175
 Red. Mass:      20.1715                25.2249                20.3843
 IR Active:          YES                    YES                    YES
 IR Intens:        0.000                  0.008                  0.027
 Raman Active:       YES                    YES                    YES
               X      Y      Z        X      Y      Z        X      Y      Z
 C          0.001 -0.002 -0.002    0.000 -0.167 -0.130    0.000  0.122 -0.161
 C          0.001  0.117  0.107    0.010 -0.122 -0.097   -0.108  0.079 -0.106
 Cl        -0.001  0.259  0.234    0.022 -0.245 -0.200   -0.251  0.124 -0.167
 C          0.001  0.120  0.111    0.011  0.032  0.027   -0.111  0.001  0.001
 H          0.002  0.212  0.195    0.019  0.087  0.072   -0.199 -0.029  0.041
 C         -0.000  0.001  0.001    0.002  0.134  0.114    0.002 -0.033  0.054
 Cl         0.000  0.004  0.005    0.003  0.422  0.356    0.003 -0.134  0.207
 C          0.000 -0.121 -0.111   -0.009  0.034  0.030    0.114  0.003  0.000
 H          0.000 -0.211 -0.193   -0.016  0.091  0.076    0.202 -0.027  0.041
 C          0.000 -0.120 -0.110   -0.009 -0.120 -0.095    0.109  0.080 -0.106
 Cl        -0.003 -0.263 -0.239   -0.023 -0.240 -0.196    0.251  0.127 -0.167
 C          0.001 -0.002 -0.002    0.000 -0.144 -0.102    0.000  0.167 -0.208
 C         -0.001  0.096 -0.112   -0.090 -0.103 -0.067   -0.005  0.137 -0.169
 H         -0.003  0.171 -0.200   -0.164 -0.137 -0.092   -0.010  0.166 -0.207
 C         -0.001  0.100 -0.114   -0.093 -0.012 -0.003   -0.006  0.029 -0.035
 Cl        -0.001  0.235 -0.267   -0.219  0.038  0.042   -0.014 -0.041  0.050
 C         -0.001  0.001  0.000   -0.001  0.039  0.024   -0.001 -0.051  0.061
 Cl        -0.000  0.003  0.001   -0.001  0.165  0.096   -0.002 -0.280  0.333
 C          0.001 -0.101  0.113    0.091 -0.008 -0.006    0.005  0.027 -0.034
 Cl         0.004 -0.233  0.268    0.218  0.048  0.033    0.012 -0.042  0.052
 C          0.001 -0.100  0.110    0.090 -0.100 -0.071    0.005  0.135 -0.167
 H          0.001 -0.175  0.197    0.164 -0.130 -0.098    0.010  0.164 -0.204
 TransDip   0.000 -0.000 -0.000    0.000 -0.002 -0.002    0.000  0.003 -0.004

 Mode:                 4                      5                      6
 Frequency:        77.55                 101.31                 147.07
 Force Cnst:      0.1136                 0.1092                 0.3420
 Red. Mass:      32.0513                18.0558                26.8340
 IR Active:          YES                    YES                    YES
 IR Intens:        0.000                  0.071                  0.080
 Raman Active:       YES                    YES                    YES
               X      Y      Z        X      Y      Z        X      Y      Z
 C         -0.000 -0.090  0.107    0.000  0.181  0.161    0.010 -0.001  0.001
 C          0.046 -0.073  0.083   -0.002  0.057  0.048    0.114  0.015 -0.021
 Cl         0.125 -0.110  0.108   -0.003 -0.248 -0.229    0.405 -0.084  0.095
 C          0.049 -0.031  0.037   -0.003  0.019  0.015    0.126  0.019 -0.031
 H          0.090 -0.017  0.018   -0.005 -0.064 -0.059    0.091  0.007 -0.015
 C         -0.001 -0.011  0.016   -0.001  0.034  0.031    0.167 -0.007 -0.006
 Cl        -0.001  0.049 -0.049   -0.001 -0.035 -0.023    0.178  0.004  0.004
 C         -0.050 -0.032  0.037    0.001  0.018  0.015    0.126 -0.035  0.017
 H         -0.091 -0.018  0.019    0.003 -0.065 -0.060    0.090 -0.023  0.002
 C         -0.047 -0.074  0.083    0.001  0.057  0.048    0.114 -0.025  0.015
 Cl        -0.124 -0.111  0.108   -0.002 -0.248 -0.229    0.397  0.083 -0.092
 C         -0.000 -0.078  0.096    0.000  0.224  0.198   -0.076  0.006  0.002
 C          0.000 -0.001  0.008    0.077  0.194  0.177   -0.146  0.016  0.001
 H         -0.001  0.045 -0.045    0.142  0.219  0.205   -0.179  0.004 -0.017
 C          0.001  0.046 -0.045    0.089  0.118  0.109   -0.169  0.018  0.008
 Cl         0.005  0.329 -0.369    0.256  0.059  0.058   -0.341  0.076  0.067
 C          0.000 -0.051  0.065    0.001  0.078  0.071   -0.181  0.003 -0.000
 Cl        -0.001 -0.367  0.420    0.002 -0.036 -0.040   -0.200 -0.001 -0.002
 C         -0.000  0.046 -0.045   -0.086  0.119  0.108   -0.172 -0.009 -0.007
 Cl        -0.003  0.329 -0.371   -0.252  0.057  0.058   -0.353 -0.076 -0.065
 C          0.000 -0.000  0.008   -0.076  0.195  0.175   -0.148 -0.004  0.001
 H          0.001  0.045 -0.045   -0.141  0.221  0.200   -0.183  0.007  0.021
 TransDip  -0.000  0.000  0.000    0.000  0.006  0.006   -0.009 -0.000 -0.000

 Mode:                 7                      8                      9
 Frequency:       152.84                 182.82                 194.14
 Force Cnst:      0.1464                 0.3328                 0.3729
 Red. Mass:      10.6358                16.9004                16.7932
 IR Active:          YES                    YES                    YES
 IR Intens:        0.096                  0.228                  0.020
 Raman Active:       YES                    YES                    YES
               X      Y      Z        X      Y      Z        X      Y      Z
 C          0.000  0.055  0.050    0.000 -0.021  0.024   -0.000  0.097 -0.111
 C          0.002  0.165  0.150   -0.007 -0.022  0.027    0.024  0.126 -0.125
 Cl         0.007 -0.068 -0.058   -0.280  0.065 -0.075    0.161  0.094 -0.110
 C          0.003  0.296  0.269    0.008 -0.057  0.071   -0.011  0.140 -0.123
 H          0.002  0.284  0.258   -0.009 -0.066  0.078   -0.007  0.153 -0.118
 C          0.003  0.265  0.241    0.002 -0.041  0.057   -0.000  0.107 -0.112
 Cl         0.000 -0.169 -0.153    0.000  0.185 -0.208    0.002 -0.261  0.284
 C          0.003  0.296  0.270   -0.005 -0.054  0.076    0.010  0.116 -0.146
 H          0.002  0.285  0.260    0.011 -0.059  0.085    0.007  0.110 -0.157
 C          0.002  0.165  0.151    0.009 -0.021  0.029   -0.025  0.114 -0.136
 Cl         0.002 -0.066 -0.061    0.284  0.065 -0.079   -0.161  0.101 -0.101
 C         -0.000 -0.065 -0.064   -0.000 -0.144  0.159    0.000 -0.072  0.077
 C         -0.013 -0.062 -0.067   -0.002 -0.210  0.235   -0.001 -0.164  0.182
 H         -0.030 -0.070 -0.074   -0.002 -0.173  0.192   -0.000 -0.105  0.114
 C         -0.023 -0.041 -0.046   -0.002 -0.214  0.241   -0.001 -0.208  0.232
 Cl        -0.112 -0.019 -0.013   -0.005  0.072 -0.081   -0.005  0.066 -0.076
 C         -0.002 -0.030 -0.034   -0.001 -0.209  0.237   -0.000 -0.215  0.242
 Cl        -0.002  0.007  0.010    0.001  0.044 -0.047    0.001  0.050 -0.054
 C          0.020 -0.042 -0.045    0.000 -0.211  0.237    0.001 -0.208  0.232
 Cl         0.104 -0.020 -0.015   -0.000  0.066 -0.082    0.003  0.063 -0.078
 C          0.011 -0.065 -0.064    0.000 -0.204  0.228    0.000 -0.165  0.182
 H          0.028 -0.073 -0.069    0.000 -0.163  0.181    0.001 -0.105  0.114
 TransDip   0.000  0.007  0.007   -0.000 -0.010  0.012    0.000  0.003 -0.003

 Mode:                10                     11                     12
 Frequency:       196.76                 204.69                 209.19
 Force Cnst:      0.1082                 0.1155                 0.6339
 Red. Mass:       4.7441                 4.6770                24.5846
 IR Active:          YES                    YES                    YES
 IR Intens:        0.000                  0.000                  0.007
 Raman Active:       YES                    YES                    YES
               X      Y      Z        X      Y      Z        X      Y      Z
 C         -0.001  0.001 -0.002    0.008  0.001 -0.001   -0.140 -0.001 -0.001
 C         -0.001 -0.094 -0.090    0.007 -0.067 -0.064   -0.115 -0.026 -0.005
 Cl         0.005  0.054  0.048   -0.011  0.051  0.027    0.213 -0.132  0.165
 C         -0.002 -0.198 -0.185    0.007 -0.153 -0.141   -0.127 -0.027 -0.044
 H         -0.003 -0.339 -0.314    0.005 -0.266 -0.244   -0.119 -0.051 -0.073
 C          0.001  0.002 -0.001    0.009  0.000 -0.001   -0.140  0.001  0.001
 Cl         0.000 -0.004  0.004    0.012 -0.002  0.002   -0.180 -0.001  0.002
 C          0.001  0.202  0.183    0.009  0.154  0.138   -0.126  0.030  0.045
 H          0.001  0.344  0.311    0.008  0.267  0.241   -0.118  0.055  0.076
 C         -0.000  0.097  0.086    0.007  0.068  0.062   -0.115  0.026  0.004
 Cl        -0.002 -0.051 -0.050   -0.013 -0.050 -0.029    0.212  0.135 -0.169
 C         -0.001 -0.000 -0.000    0.007 -0.000  0.001   -0.130 -0.003 -0.000
 C         -0.001 -0.140  0.159    0.006  0.176 -0.201   -0.147  0.066 -0.028
 H          0.001 -0.240  0.276    0.004  0.307 -0.354   -0.160  0.097 -0.072
 C         -0.001 -0.066  0.074    0.006  0.083 -0.093   -0.145  0.017 -0.023
 Cl        -0.001  0.037 -0.042   -0.012 -0.035  0.057    0.310 -0.215 -0.167
 C          0.000 -0.002  0.002    0.007 -0.002  0.003   -0.215 -0.004  0.001
 Cl         0.000  0.000 -0.001    0.008  0.001 -0.000   -0.257  0.011  0.008
 C         -0.000  0.063 -0.071    0.005 -0.087  0.098   -0.143 -0.026  0.024
 Cl        -0.001 -0.036  0.041   -0.013  0.036 -0.059    0.298  0.209  0.160
 C          0.000  0.138 -0.157    0.005 -0.178  0.205   -0.146 -0.073  0.031
 H          0.003  0.239 -0.275    0.001 -0.308  0.357   -0.159 -0.102  0.074
 TransDip  -0.000  0.000 -0.000    0.001  0.000  0.000   -0.003  0.000  0.000

 Mode:                13                     14                     15
 Frequency:       214.35                 241.77                 331.36
 Force Cnst:      0.8939                 0.7534                 0.4833
 Red. Mass:      33.0214                21.8767                 7.4705
 IR Active:          YES                    YES                    YES
 IR Intens:        0.081                  0.021                  1.455
 Raman Active:       YES                    YES                    YES
               X      Y      Z        X      Y      Z        X      Y      Z
 C          0.004 -0.052 -0.047    0.075 -0.001 -0.001    0.001  0.001 -0.077
 C          0.003 -0.008 -0.007    0.154  0.046 -0.047   -0.071 -0.022 -0.017
 Cl        -0.005  0.007 -0.000   -0.112  0.173 -0.194    0.019 -0.058  0.069
 C          0.004  0.037  0.035    0.191  0.023 -0.011   -0.059 -0.001  0.025
 H          0.004  0.057  0.053    0.125  0.001  0.024   -0.092  0.000  0.053
 C          0.005  0.036  0.034    0.278  0.002  0.000   -0.000 -0.012  0.050
 Cl         0.006 -0.017 -0.016    0.377 -0.001 -0.003   -0.002  0.026 -0.037
 C          0.004  0.034  0.032    0.191 -0.020  0.012    0.059 -0.001  0.024
 H          0.004  0.052  0.047    0.124  0.003 -0.021    0.094 -0.001  0.051
 C          0.004 -0.010 -0.008    0.155 -0.046  0.046    0.071 -0.022 -0.018
 Cl        -0.006 -0.000  0.010   -0.110 -0.174  0.196   -0.020 -0.057  0.068
 C          0.003 -0.051 -0.050   -0.028 -0.000  0.000    0.001  0.179 -0.229
 C         -0.026 -0.037 -0.033   -0.141  0.028  0.045   -0.008  0.165 -0.195
 H         -0.024 -0.039 -0.030   -0.208 -0.007  0.026   -0.021  0.300 -0.362
 C         -0.045 -0.084 -0.074   -0.170  0.016  0.027   -0.006 -0.108  0.144
 Cl         0.262 -0.227 -0.198    0.085 -0.104 -0.095    0.016  0.023 -0.008
 C          0.004 -0.053 -0.048   -0.273 -0.001  0.001   -0.002 -0.283  0.344
 Cl         0.002  0.576  0.507   -0.360 -0.002 -0.004   -0.000  0.046 -0.063
 C          0.051 -0.082 -0.077   -0.170 -0.017 -0.024    0.006 -0.109  0.143
 Cl        -0.274 -0.238 -0.207    0.082  0.108  0.098   -0.015  0.021 -0.010
 C          0.032 -0.031 -0.038   -0.140 -0.029 -0.043    0.010  0.165 -0.196
 H          0.030 -0.028 -0.041   -0.207  0.006 -0.026    0.023  0.301 -0.363
 TransDip   0.000  0.007  0.006    0.005  0.000  0.000    0.000  0.026 -0.029

 Mode:                16                     17                     18
 Frequency:       339.96                 350.42                 372.35
 Force Cnst:      0.6593                 2.0919                 2.6732
 Red. Mass:       9.6825                28.9133                32.7238
 IR Active:          YES                    YES                    YES
 IR Intens:        0.034                  0.001                  0.034
 Raman Active:       YES                    YES                    YES
               X      Y      Z        X      Y      Z        X      Y      Z
 C          0.001  0.357  0.314   -0.099  0.009  0.007    0.005 -0.001 -0.000
 C         -0.010  0.204  0.185   -0.031  0.035 -0.027   -0.062 -0.109  0.121
 Cl         0.002 -0.031 -0.012    0.020  0.028 -0.031   -0.270 -0.334  0.368
 C         -0.010 -0.111 -0.099   -0.015  0.019 -0.025    0.027 -0.027  0.029
 H         -0.016 -0.251 -0.223   -0.065 -0.004 -0.006    0.049 -0.025  0.025
 C         -0.001 -0.182 -0.159    0.048 -0.004 -0.004    0.151 -0.000  0.001
 Cl         0.001  0.046  0.033    0.105  0.001 -0.000    0.514 -0.000 -0.004
 C          0.009 -0.111 -0.099   -0.012 -0.024  0.021    0.027  0.027 -0.026
 H          0.013 -0.251 -0.224   -0.062 -0.008 -0.003    0.049  0.024 -0.021
 C          0.012  0.204  0.186   -0.028 -0.025  0.036   -0.062  0.108 -0.119
 Cl        -0.002 -0.031 -0.012    0.020 -0.031  0.031   -0.275  0.335 -0.365
 C          0.001  0.149  0.079   -0.148  0.005 -0.000   -0.004 -0.000 -0.000
 C          0.090  0.068  0.012   -0.054 -0.078 -0.077   -0.001 -0.001 -0.002
 H          0.205  0.130  0.034    0.104 -0.012 -0.023   -0.000 -0.000 -0.002
 C          0.055 -0.098 -0.054   -0.050 -0.176 -0.152   -0.001  0.000 -0.001
 Cl        -0.139 -0.064 -0.061   -0.223 -0.367 -0.324    0.000 -0.001 -0.000
 C         -0.002 -0.135 -0.036    0.192 -0.007  0.004   -0.000  0.000  0.000
 Cl        -0.005  0.050  0.031    0.402  0.002  0.002    0.001 -0.000 -0.000
 C         -0.054 -0.101 -0.057   -0.055  0.167  0.152   -0.001  0.000  0.001
 Cl         0.143 -0.069 -0.064   -0.221  0.366  0.318   -0.001  0.001  0.001
 C         -0.090  0.067  0.009   -0.060  0.083  0.075   -0.000  0.001  0.001
 H         -0.208  0.131  0.030    0.093  0.023  0.020    0.001 -0.000  0.001
 TransDip   0.000  0.001 -0.006   -0.001  0.000 -0.000   -0.006 -0.000  0.000

 Mode:                19                     20                     21
 Frequency:       436.90                 458.20                 467.52
 Force Cnst:      0.9418                 1.1345                 1.5091
 Red. Mass:       8.3746                 9.1714                11.7185
 IR Active:          YES                    YES                    YES
 IR Intens:        5.340                  5.015                 33.108
 Raman Active:       YES                    YES                    YES
               X      Y      Z        X      Y      Z        X      Y      Z
 C          0.001  0.015 -0.015   -0.007 -0.079 -0.081   -0.348  0.002  0.002
 C          0.022  0.013 -0.014   -0.010 -0.147 -0.142   -0.235  0.090 -0.089
 Cl         0.135  0.106 -0.117    0.002  0.009  0.010    0.066  0.047 -0.052
 C          0.011 -0.235  0.257   -0.009  0.027  0.022   -0.215  0.076 -0.082
 H         -0.194 -0.316  0.343   -0.016  0.053  0.051   -0.390  0.009 -0.009
 C          0.002 -0.261  0.285    0.001  0.149  0.140   -0.006 -0.005 -0.001
 Cl        -0.001  0.036 -0.039    0.004 -0.017 -0.018    0.230  0.001 -0.002
 C         -0.007 -0.235  0.257    0.002  0.024  0.025   -0.211 -0.078  0.086
 H          0.200 -0.316  0.341    0.003  0.053  0.053   -0.383 -0.012  0.017
 C         -0.020  0.013 -0.014    0.001 -0.151 -0.139   -0.231 -0.083  0.095
 Cl        -0.136  0.106 -0.115    0.000  0.007  0.012    0.065 -0.048  0.051
 C          0.001 -0.003  0.004   -0.006  0.255  0.219   -0.268 -0.006 -0.006
 C          0.000  0.016 -0.018   -0.077  0.261  0.233   -0.158 -0.013 -0.014
 H          0.000  0.032 -0.036    0.076  0.320  0.297   -0.129  0.003  0.000
 C          0.000  0.001 -0.001   -0.076  0.020  0.017   -0.087  0.018  0.012
 Cl        -0.000 -0.001  0.000   -0.105 -0.112 -0.099    0.093  0.088  0.078
 C         -0.000 -0.016  0.019   -0.000  0.034  0.022   -0.014 -0.001 -0.001
 Cl        -0.000  0.002 -0.002    0.004 -0.025 -0.021    0.182  0.001  0.002
 C          0.000  0.001 -0.001    0.073  0.018  0.020   -0.092 -0.019 -0.015
 Cl        -0.000 -0.000  0.001    0.109 -0.115 -0.100    0.089 -0.082 -0.072
 C          0.000  0.016 -0.018    0.069  0.262  0.234   -0.163  0.000  0.001
 H          0.000  0.032 -0.036   -0.084  0.323  0.293   -0.129 -0.017 -0.016
 TransDip   0.001 -0.050  0.054   -0.004  0.054  0.047   -0.184 -0.001 -0.001

 Mode:                22                     23                     24
 Frequency:       499.41                 520.87                 527.89
 Force Cnst:      0.9201                 1.2471                 0.8642
 Red. Mass:       6.2611                 7.8020                 5.2637
 IR Active:          YES                    YES                    YES
 IR Intens:        0.117                  0.755                  0.000
 Raman Active:       YES                    YES                    YES
               X      Y      Z        X      Y      Z        X      Y      Z
 C          0.001  0.156 -0.174    0.001  0.007  0.027    0.000  0.000 -0.000
 C         -0.209  0.087 -0.099    0.014 -0.155 -0.129   -0.000 -0.134 -0.122
 Cl         0.025 -0.050  0.055   -0.002  0.013  0.006   -0.000  0.009  0.009
 C         -0.212  0.001 -0.002    0.015 -0.018 -0.015    0.000  0.043  0.040
 H         -0.375 -0.065  0.062    0.025 -0.069 -0.070    0.002  0.176  0.161
 C          0.001 -0.070  0.089    0.001  0.203  0.176   -0.000  0.000  0.000
 Cl        -0.001  0.035 -0.039   -0.001 -0.019 -0.013   -0.000  0.000 -0.000
 C          0.214  0.003 -0.005   -0.014 -0.017 -0.015    0.001 -0.043 -0.040
 H          0.379 -0.060  0.061   -0.024 -0.068 -0.069    0.001 -0.177 -0.162
 C          0.210  0.084 -0.105   -0.014 -0.156 -0.131    0.001  0.134  0.122
 Cl        -0.025 -0.049  0.055    0.001  0.013  0.006   -0.000 -0.010 -0.009
 C          0.001  0.134 -0.152   -0.000  0.080  0.085    0.000  0.001 -0.001
 C          0.015 -0.113  0.117    0.266 -0.016 -0.028   -0.003  0.083 -0.092
 H          0.025 -0.237  0.267    0.444  0.061  0.032   -0.006  0.329 -0.377
 C          0.014 -0.049  0.041    0.245 -0.119 -0.109   -0.004 -0.246  0.281
 Cl         0.000  0.012 -0.003   -0.019  0.062  0.055    0.000  0.018 -0.020
 C          0.001  0.128 -0.168    0.001 -0.209 -0.161   -0.001  0.001 -0.000
 Cl        -0.000 -0.010  0.019   -0.001  0.053  0.044    0.002 -0.000 -0.000
 C         -0.014 -0.049  0.041   -0.244 -0.118 -0.114   -0.000  0.245 -0.281
 Cl        -0.000  0.012 -0.003    0.018  0.062  0.055    0.000 -0.018  0.019
 C         -0.016 -0.114  0.117   -0.265 -0.018 -0.029   -0.002 -0.083  0.094
 H         -0.026 -0.237  0.266   -0.445  0.056  0.032   -0.006 -0.329  0.379
 TransDip   0.001  0.005 -0.010    0.000 -0.022 -0.017    0.000  0.000  0.000

 Mode:                25                     26                     27
 Frequency:       530.70                 590.95                 596.72
 Force Cnst:      0.8746                 1.7489                 0.7506
 Red. Mass:       5.2708                 8.5001                 3.5779
 IR Active:          YES                    YES                    YES
 IR Intens:        0.000                  1.294                  4.945
 Raman Active:       YES                    YES                    YES
               X      Y      Z        X      Y      Z        X      Y      Z
 C          0.001 -0.001  0.001    0.102 -0.004 -0.002    0.001  0.114  0.103
 C          0.002  0.275  0.253    0.163 -0.027  0.032   -0.001  0.005  0.003
 Cl        -0.000 -0.019 -0.018   -0.033 -0.019  0.021   -0.000  0.005  0.006
 C          0.000 -0.090 -0.082    0.183 -0.035  0.042   -0.002 -0.109 -0.101
 H         -0.001 -0.375 -0.343    0.272  0.005  0.014   -0.006 -0.441 -0.402
 C          0.000 -0.000 -0.001    0.081 -0.007 -0.008    0.003  0.266  0.245
 Cl        -0.001 -0.000  0.000   -0.105  0.000  0.001   -0.001 -0.010 -0.010
 C          0.000  0.090  0.082    0.179  0.041 -0.039    0.005 -0.108 -0.102
 H          0.001  0.377  0.344    0.265  0.018  0.003    0.007 -0.441 -0.403
 C         -0.001 -0.275 -0.252    0.159  0.028 -0.030    0.004  0.005  0.001
 Cl        -0.000  0.019  0.018   -0.033  0.019 -0.021   -0.000  0.006  0.005
 C          0.000 -0.001  0.001   -0.076  0.003 -0.001   -0.001 -0.055 -0.042
 C         -0.001  0.039 -0.043   -0.263  0.072  0.067   -0.059 -0.037 -0.033
 H         -0.002  0.146 -0.168   -0.396  0.015  0.023   -0.141 -0.068 -0.068
 C         -0.002 -0.120  0.138   -0.227  0.061  0.047   -0.060  0.034  0.028
 Cl         0.000  0.009 -0.010    0.042  0.026  0.023    0.009 -0.009 -0.008
 C         -0.000 -0.000  0.001   -0.191 -0.001 -0.003   -0.003  0.056  0.050
 Cl         0.000 -0.000 -0.000    0.225  0.000  0.001    0.003 -0.009 -0.008
 C          0.001  0.121 -0.138   -0.230 -0.064 -0.050    0.054  0.033  0.028
 Cl        -0.000 -0.009  0.010    0.043 -0.026 -0.023   -0.008 -0.010 -0.008
 C          0.000 -0.037  0.042   -0.266 -0.070 -0.066    0.053 -0.039 -0.034
 H         -0.001 -0.143  0.164   -0.405 -0.015 -0.017    0.132 -0.067 -0.068
 TransDip  -0.000  0.000  0.000   -0.036  0.000  0.000   -0.001 -0.052 -0.049

 Mode:                28                     29                     30
 Frequency:       649.34                 719.71                 745.01
 Force Cnst:      1.8665                 0.9928                 2.2015
 Red. Mass:       7.5132                 3.2530                 6.7321
 IR Active:          YES                    YES                    YES
 IR Intens:        2.166                  8.022                 15.158
 Raman Active:       YES                    YES                    YES
               X      Y      Z        X      Y      Z        X      Y      Z
 C          0.000  0.064 -0.073    0.000 -0.012  0.005    0.001  0.361  0.330
 C         -0.133  0.066 -0.076    0.028 -0.010  0.017   -0.001 -0.210 -0.194
 Cl         0.005 -0.014  0.015   -0.000  0.002 -0.002    0.000  0.006  0.006
 C         -0.163  0.033 -0.028    0.040 -0.010  0.008    0.001  0.078  0.071
 H         -0.283 -0.002  0.029    0.068 -0.004 -0.008    0.003  0.333  0.305
 C          0.001 -0.041  0.033   -0.000  0.009 -0.006   -0.000 -0.073 -0.067
 Cl        -0.001  0.014 -0.015    0.000 -0.002  0.003   -0.000 -0.002 -0.002
 C          0.165  0.033 -0.031   -0.040 -0.010  0.008    0.001  0.078  0.071
 H          0.287 -0.004  0.024   -0.069 -0.004 -0.007    0.002  0.334  0.306
 C          0.135  0.068 -0.077   -0.028 -0.010  0.017   -0.001 -0.210 -0.194
 Cl        -0.005 -0.014  0.015    0.000  0.002 -0.002   -0.000  0.006  0.006
 C         -0.000 -0.302  0.345   -0.000  0.156 -0.179    0.001 -0.032 -0.040
 C         -0.000 -0.010  0.013   -0.001 -0.065  0.074    0.025 -0.078 -0.066
 H         -0.005  0.230 -0.268    0.003 -0.410  0.475   -0.096 -0.140 -0.101
 C          0.001  0.176 -0.201    0.000  0.120 -0.134    0.004  0.088  0.076
 Cl        -0.000 -0.011  0.013   -0.000 -0.002  0.001   -0.009 -0.029 -0.026
 C         -0.002 -0.216  0.243   -0.000 -0.156  0.181   -0.001  0.113  0.103
 Cl         0.001  0.011 -0.012   -0.000  0.005 -0.006    0.000 -0.005 -0.005
 C         -0.002  0.175 -0.202    0.001  0.120 -0.134   -0.006  0.088  0.074
 Cl         0.000 -0.011  0.013    0.000 -0.002  0.001    0.009 -0.029 -0.025
 C         -0.002 -0.012  0.011    0.000 -0.065  0.075   -0.025 -0.080 -0.068
 H          0.002  0.229 -0.267   -0.005 -0.410  0.474    0.095 -0.139 -0.101
 TransDip  -0.001  0.032 -0.034    0.001 -0.059  0.069    0.002  0.093  0.084

 Mode:                31                     32                     33
 Frequency:       786.65                 800.65                 810.14
 Force Cnst:      4.1185                 4.0739                 4.3107
 Red. Mass:      11.2960                10.7865                11.1474
 IR Active:          YES                    YES                    YES
 IR Intens:       35.367                 83.617                 77.279
 Raman Active:       YES                    YES                    YES
               X      Y      Z        X      Y      Z        X      Y      Z
 C         -0.247 -0.004  0.005    0.004 -0.243  0.274    0.002 -0.202 -0.174
 C          0.107  0.123 -0.135   -0.243 -0.274  0.298   -0.006  0.068  0.081
 Cl        -0.043 -0.033  0.036    0.058  0.085 -0.094    0.002 -0.000 -0.005
 C          0.186  0.123 -0.134   -0.277  0.093 -0.100   -0.008 -0.026 -0.024
 H          0.031  0.058 -0.070   -0.130  0.158 -0.156   -0.001 -0.062 -0.063
 C          0.411  0.000 -0.003   -0.005  0.023 -0.027   -0.005  0.021  0.017
 Cl        -0.134  0.000  0.001    0.001  0.013 -0.015    0.001  0.001  0.000
 C          0.195 -0.120  0.128    0.269  0.095 -0.105    0.004 -0.022 -0.029
 H          0.035 -0.055  0.063    0.123  0.158 -0.160    0.002 -0.060 -0.065
 C          0.116 -0.130  0.144    0.244 -0.273  0.294    0.005  0.071  0.077
 Cl        -0.045  0.035 -0.038   -0.058  0.084 -0.092   -0.001 -0.001 -0.004
 C         -0.357 -0.001 -0.001    0.006  0.030 -0.034    0.002 -0.007 -0.002
 C         -0.016 -0.177 -0.162   -0.006  0.018 -0.010    0.290 -0.078 -0.068
 H          0.228 -0.088 -0.059   -0.007 -0.108  0.134    0.216 -0.094 -0.112
 C          0.026 -0.137 -0.117   -0.006 -0.015  0.009    0.257  0.276  0.246
 Cl         0.029  0.030  0.026    0.001  0.002  0.001   -0.058 -0.091 -0.080
 C          0.218  0.003  0.003   -0.004 -0.006 -0.006   -0.002  0.261  0.224
 Cl        -0.070 -0.000 -0.000    0.001  0.000  0.000    0.000  0.000  0.000
 C          0.021  0.141  0.122    0.006 -0.020  0.005   -0.261  0.276  0.243
 Cl         0.031 -0.031 -0.027   -0.002  0.004  0.001    0.059 -0.091 -0.079
 C         -0.023  0.176  0.160    0.007  0.012 -0.016   -0.289 -0.080 -0.072
 H          0.224  0.086  0.059   -0.001 -0.111  0.131   -0.217 -0.098 -0.111
 TransDip   0.190 -0.001  0.003   -0.000 -0.201  0.213   -0.005  0.208  0.190

 Mode:                34                     35                     36
 Frequency:       863.98                 868.05                 881.25
 Force Cnst:      3.8131                 0.6452                 0.6242
 Red. Mass:       8.6701                 1.4533                 1.3642
 IR Active:          YES                    YES                    YES
 IR Intens:       47.380                 26.224                  0.042
 Raman Active:       YES                    YES                    YES
               X      Y      Z        X      Y      Z        X      Y      Z
 C         -0.029 -0.001 -0.002    0.000  0.007  0.005   -0.001  0.000  0.000
 C         -0.026  0.117 -0.128    0.000  0.027  0.025   -0.000  0.030  0.026
 Cl        -0.023 -0.023  0.025    0.000 -0.002 -0.002   -0.000 -0.003 -0.002
 C         -0.057  0.211 -0.228   -0.000 -0.090 -0.079   -0.001 -0.089 -0.086
 H         -0.333  0.103 -0.124    0.007  0.497  0.455    0.003  0.528  0.478
 C          0.331  0.002  0.000   -0.002  0.062  0.057    0.003  0.001  0.001
 Cl        -0.065 -0.000  0.000    0.000 -0.005 -0.004   -0.001 -0.000 -0.000
 C         -0.057 -0.219  0.222   -0.000 -0.092 -0.086    0.000  0.085  0.082
 H         -0.333 -0.066  0.163    0.004  0.525  0.478   -0.004 -0.502 -0.455
 C         -0.026 -0.112  0.128    0.000  0.030  0.025   -0.000 -0.029 -0.025
 Cl        -0.023  0.022 -0.024    0.000 -0.002 -0.002   -0.000  0.002  0.002
 C          0.254  0.001  0.000   -0.002 -0.000  0.000    0.002 -0.000  0.000
 C          0.075  0.162  0.149   -0.004 -0.002 -0.002    0.001  0.005 -0.003
 H         -0.081  0.120  0.072   -0.004 -0.002 -0.001   -0.000 -0.019  0.024
 C          0.051  0.146  0.126   -0.004 -0.003 -0.003    0.000 -0.000  0.003
 Cl        -0.031 -0.030 -0.026    0.001  0.001  0.001   -0.000 -0.000 -0.000
 C         -0.178  0.001 -0.000    0.001 -0.001 -0.001   -0.001 -0.000  0.000
 Cl         0.037  0.000  0.000   -0.000 -0.000 -0.000    0.000 -0.000 -0.000
 C          0.051 -0.144 -0.124    0.003 -0.001 -0.001    0.001  0.000 -0.003
 Cl        -0.031  0.029  0.025   -0.000  0.000  0.000   -0.000  0.000  0.000
 C          0.075 -0.162 -0.149    0.003  0.000  0.000    0.001 -0.005  0.003
 H         -0.082 -0.125 -0.069    0.005 -0.001  0.000    0.000  0.018 -0.023
 TransDip   0.220  0.003  0.000   -0.002  0.121  0.110    0.005  0.003  0.003

 Mode:                37                     38                     39
 Frequency:       892.84                 902.15                1046.84
 Force Cnst:      0.7554                 0.6520                 5.2079
 Red. Mass:       1.6083                 1.3597                 8.0659
 IR Active:          YES                    YES                    YES
 IR Intens:        6.682                  0.006                 19.076
 Raman Active:       YES                    YES                    YES
               X      Y      Z        X      Y      Z        X      Y      Z
 C         -0.000 -0.001 -0.001    0.001 -0.000 -0.000    0.144  0.000 -0.000
 C         -0.002  0.022 -0.023   -0.000 -0.002 -0.003   -0.019 -0.059  0.064
 Cl        -0.002 -0.003  0.003   -0.000  0.000  0.000    0.002  0.004 -0.005
 C         -0.011  0.003 -0.003   -0.001  0.005  0.003   -0.059  0.088 -0.095
 H         -0.045 -0.011  0.009   -0.002 -0.022 -0.021    0.036  0.128 -0.141
 C         -0.000 -0.006  0.007    0.001 -0.000  0.000    0.031 -0.000 -0.000
 Cl        -0.000  0.001 -0.001   -0.000  0.000  0.000   -0.000  0.000 -0.000
 C          0.011  0.003 -0.004   -0.001 -0.005 -0.003   -0.057 -0.087  0.095
 H          0.046 -0.010  0.009   -0.001  0.021  0.020    0.038 -0.128  0.140
 C          0.002  0.022 -0.023   -0.000  0.003  0.003   -0.020  0.058 -0.064
 Cl         0.002 -0.003  0.003    0.000 -0.000 -0.000    0.002 -0.004  0.004
 C         -0.000 -0.078  0.088    0.002 -0.000  0.001    0.106  0.000  0.000
 C          0.000  0.085 -0.099    0.001  0.082 -0.090   -0.157  0.208  0.183
 H          0.004 -0.447  0.516    0.005 -0.453  0.530    0.015  0.290  0.248
 C         -0.000 -0.028  0.033   -0.000 -0.023  0.028   -0.084 -0.201 -0.178
 Cl         0.000  0.002 -0.002   -0.000  0.002 -0.002    0.011  0.018  0.016
 C          0.000  0.001  0.002   -0.003  0.000  0.000    0.424 -0.000  0.002
 Cl        -0.000  0.000 -0.001    0.001  0.000 -0.000   -0.052 -0.000 -0.000
 C         -0.000 -0.028  0.033   -0.000  0.023 -0.028   -0.086  0.201  0.177
 Cl         0.000  0.002 -0.002   -0.000 -0.002  0.002    0.011 -0.018 -0.016
 C          0.000  0.086 -0.100    0.000 -0.082  0.088   -0.154 -0.208 -0.184
 H         -0.007 -0.452  0.521    0.008  0.450 -0.526    0.020 -0.289 -0.249
 TransDip  -0.002 -0.052  0.064    0.002  0.000  0.000    0.140  0.000  0.000

 Mode:                40                     41                     42
 Frequency:      1061.06                1122.73                1145.91
 Force Cnst:      3.0060                 1.2960                 5.6273
 Red. Mass:       4.5317                 1.7451                 7.2735
 IR Active:          YES                    YES                    YES
 IR Intens:        6.513                  7.512                 20.161
 Raman Active:       YES                    YES                    YES
               X      Y      Z        X      Y      Z        X      Y      Z
 C          0.219  0.000 -0.000   -0.095 -0.000  0.001   -0.044 -0.001  0.001
 C         -0.025 -0.101  0.110   -0.021 -0.049  0.054   -0.189 -0.226  0.248
 Cl         0.003  0.008 -0.009    0.001  0.005 -0.006    0.021  0.024 -0.027
 C         -0.086  0.143 -0.155    0.047  0.046 -0.050    0.018 -0.074  0.081
 H          0.153  0.241 -0.266    0.534  0.233 -0.262   -0.286 -0.214  0.237
 C          0.019  0.000 -0.000   -0.070 -0.000  0.001    0.462 -0.000 -0.003
 Cl         0.003  0.000 -0.000    0.006 -0.000 -0.000   -0.049  0.000  0.000
 C         -0.083 -0.143  0.156    0.047 -0.046  0.050    0.017  0.074 -0.081
 H          0.158 -0.241  0.264    0.537 -0.233  0.255   -0.285  0.213 -0.233
 C         -0.027  0.101 -0.110   -0.021  0.050 -0.054   -0.192  0.226 -0.246
 Cl         0.003 -0.008  0.008    0.001 -0.005  0.006    0.021 -0.024  0.026
 C          0.083 -0.000  0.000   -0.103 -0.000 -0.000   -0.084  0.000 -0.000
 C          0.005 -0.160 -0.141    0.013  0.037  0.033    0.009  0.015  0.013
 H         -0.233 -0.279 -0.235    0.187  0.120  0.100    0.164  0.085  0.072
 C         -0.073 -0.032 -0.028    0.047  0.041  0.036    0.035  0.032  0.028
 Cl         0.011  0.009  0.008   -0.005 -0.005 -0.005   -0.003 -0.003 -0.003
 C         -0.086 -0.000 -0.001   -0.020  0.000  0.000   -0.023  0.000  0.000
 Cl         0.016  0.000  0.000   -0.000 -0.000 -0.000    0.001 -0.000  0.000
 C         -0.073  0.032  0.027    0.048 -0.041 -0.036    0.035 -0.032 -0.028
 Cl         0.012 -0.008 -0.007   -0.005  0.005  0.004   -0.003  0.003  0.003
 C          0.003  0.160  0.141    0.014 -0.037 -0.033    0.009 -0.015 -0.013
 H         -0.237  0.279  0.233    0.188 -0.119 -0.098    0.164 -0.084 -0.071
 TransDip  -0.082  0.000  0.000   -0.088 -0.000  0.001    0.144  0.000 -0.000

 Mode:                43                     44                     45
 Frequency:      1169.58                1207.72                1224.19
 Force Cnst:      1.7400                 1.3284                 1.4225
 Red. Mass:       2.1590                 1.5457                 1.6110
 IR Active:          YES                    YES                    YES
 IR Intens:       43.918                 16.695                 18.360
 Raman Active:       YES                    YES                    YES
               X      Y      Z        X      Y      Z        X      Y      Z
 C         -0.027 -0.000  0.000    0.000 -0.084  0.091    0.001 -0.002 -0.001
 C         -0.009 -0.007  0.007    0.108  0.021 -0.024    0.001 -0.000 -0.000
 Cl         0.001  0.001 -0.001   -0.005 -0.002  0.003   -0.000 -0.000 -0.000
 C          0.011 -0.003  0.003   -0.039  0.028 -0.031   -0.000  0.000 -0.000
 H          0.059  0.015 -0.017   -0.627 -0.190  0.215   -0.004 -0.002  0.001
 C          0.005 -0.000 -0.000   -0.000  0.015 -0.016   -0.000  0.000 -0.000
 Cl        -0.001 -0.000  0.000    0.000  0.001 -0.001    0.000  0.000 -0.000
 C          0.011  0.003 -0.003    0.039  0.028 -0.031    0.000  0.000  0.000
 H          0.059 -0.015  0.016    0.629 -0.190  0.207    0.002 -0.001  0.000
 C         -0.009  0.007 -0.007   -0.108  0.021 -0.022   -0.000 -0.000 -0.000
 Cl         0.001 -0.001  0.001    0.005 -0.002  0.003    0.000 -0.000 -0.000
 C         -0.003  0.000  0.000   -0.000  0.019 -0.023   -0.000 -0.009 -0.007
 C         -0.070 -0.008 -0.008    0.000 -0.003  0.005    0.046 -0.034 -0.028
 H         -0.594 -0.230 -0.190   -0.002  0.018 -0.021    0.633  0.213  0.177
 C          0.076  0.097  0.085    0.001  0.000  0.001   -0.116 -0.031 -0.028
 Cl        -0.007 -0.012 -0.010   -0.000 -0.000 -0.000    0.006  0.004  0.003
 C          0.211  0.001  0.002    0.000 -0.001 -0.001   -0.001  0.094  0.083
 Cl        -0.025 -0.000 -0.000    0.000  0.000  0.000    0.000 -0.003 -0.003
 C          0.078 -0.097 -0.085   -0.001  0.000  0.001    0.116 -0.031 -0.027
 Cl        -0.007  0.012  0.010    0.000 -0.000 -0.000   -0.006  0.003  0.003
 C         -0.070  0.007  0.007   -0.000 -0.003  0.005   -0.045 -0.034 -0.029
 H         -0.601  0.229  0.186    0.002  0.018 -0.021   -0.629  0.208  0.169
 TransDip   0.212 -0.001  0.000   -0.000  0.090 -0.095    0.001 -0.102 -0.092

 Mode:                46                     47                     48
 Frequency:      1282.83                1284.32                1285.80
 Force Cnst:     11.5146                 9.8871                 3.3122
 Red. Mass:      11.8757                10.1736                 3.4003
 IR Active:          YES                    YES                    YES
 IR Intens:        3.024                  6.987                 19.504
 Raman Active:       YES                    YES                    YES
               X      Y      Z        X      Y      Z        X      Y      Z
 C          0.012  0.051 -0.107   -0.088 -0.322  0.339   -0.206  0.047 -0.051
 C          0.069 -0.035  0.049   -0.299  0.170 -0.182   -0.077  0.002 -0.001
 Cl         0.001  0.000 -0.001   -0.004 -0.002  0.002    0.004  0.002 -0.002
 C         -0.064 -0.023  0.029    0.276  0.093 -0.102    0.032 -0.065  0.070
 H         -0.046 -0.024  0.015    0.236  0.077 -0.085    0.432  0.078 -0.090
 C         -0.004  0.059 -0.065    0.027 -0.239  0.260    0.060  0.036 -0.040
 Cl         0.000  0.000 -0.000   -0.003 -0.001  0.001   -0.007  0.000 -0.000
 C          0.056 -0.028  0.034   -0.217  0.134 -0.144    0.105  0.030 -0.034
 H         -0.006 -0.014  0.004    0.146  0.003 -0.004    0.448 -0.092  0.099
 C         -0.054 -0.032  0.046    0.197  0.148 -0.160   -0.152 -0.049  0.054
 Cl        -0.001  0.000 -0.001    0.006 -0.003  0.003    0.002 -0.001  0.001
 C         -0.015  0.306  0.282    0.109  0.093  0.021    0.246 -0.007  0.002
 C         -0.284 -0.142 -0.129   -0.035 -0.035 -0.015    0.056  0.007  0.004
 H          0.001 -0.032 -0.017   -0.154 -0.045 -0.116   -0.353 -0.186 -0.145
 C          0.283 -0.192 -0.168    0.033 -0.082 -0.068   -0.060 -0.089 -0.079
 Cl         0.006  0.004  0.003    0.003  0.004  0.003    0.004  0.007  0.006
 C          0.002  0.368  0.324   -0.024  0.076  0.065   -0.055 -0.005 -0.004
 Cl        -0.000 -0.002 -0.002    0.003 -0.000 -0.000    0.007  0.000  0.000
 C         -0.278 -0.203 -0.180   -0.084 -0.002  0.002   -0.052  0.094  0.082
 Cl        -0.006  0.005  0.004    0.001 -0.002 -0.002    0.004 -0.007 -0.006
 C          0.280 -0.139 -0.125    0.081 -0.038 -0.017    0.048 -0.002 -0.003
 H          0.050 -0.059 -0.033   -0.156  0.113  0.017   -0.359  0.174  0.156
 TransDip   0.005 -0.051 -0.021   -0.036  0.043 -0.063   -0.140 -0.013  0.014

 Mode:                49                     50                     51
 Frequency:      1396.68                1403.18                1440.41
 Force Cnst:      3.5950                 3.4320                 3.8550
 Red. Mass:       3.1279                 2.9585                 3.1535
 IR Active:          YES                    YES                    YES
 IR Intens:       57.470                 51.263                127.679
 Raman Active:       YES                    YES                    YES
               X      Y      Z        X      Y      Z        X      Y      Z
 C          0.001  0.075 -0.086   -0.000 -0.034 -0.017    0.104  0.000 -0.000
 C         -0.167 -0.055  0.061    0.013  0.007 -0.003   -0.087  0.066 -0.072
 Cl         0.005  0.004 -0.004   -0.000 -0.001  0.000    0.002 -0.002  0.003
 C          0.190 -0.019  0.019   -0.014  0.003 -0.001   -0.038 -0.048  0.053
 H         -0.466 -0.286  0.318    0.034  0.020 -0.026    0.354  0.095 -0.108
 C         -0.001  0.126 -0.138   -0.000 -0.011  0.012    0.093 -0.000 -0.000
 Cl         0.000 -0.005  0.005   -0.000  0.000 -0.000   -0.005  0.000  0.000
 C         -0.189 -0.019  0.021    0.014  0.003 -0.001   -0.038  0.049 -0.053
 H          0.470 -0.287  0.312   -0.035  0.020 -0.026    0.353 -0.094  0.102
 C          0.167 -0.055  0.060   -0.013  0.007 -0.003   -0.087 -0.066  0.072
 Cl        -0.005  0.004 -0.004    0.000 -0.001  0.000    0.002  0.002 -0.003
 C         -0.000 -0.005  0.033   -0.000  0.162  0.139    0.087 -0.001 -0.001
 C          0.014 -0.000 -0.005    0.172 -0.029 -0.025   -0.023 -0.063 -0.054
 H         -0.038 -0.040 -0.008   -0.473 -0.322 -0.280    0.473  0.142  0.120
 C         -0.014 -0.003 -0.004   -0.159 -0.051 -0.045   -0.139  0.105  0.091
 Cl         0.000  0.000  0.000    0.005  0.004  0.004    0.002 -0.004 -0.004
 C          0.000  0.004  0.004    0.000  0.061  0.054    0.167 -0.000  0.000
 Cl        -0.000 -0.000 -0.000   -0.000 -0.003 -0.003   -0.008  0.000 -0.000
 C          0.014 -0.003 -0.004    0.158 -0.051 -0.044   -0.139 -0.105 -0.092
 Cl        -0.000  0.000  0.000   -0.005  0.004  0.004    0.002  0.004  0.004
 C         -0.015 -0.000 -0.005   -0.172 -0.029 -0.026   -0.024  0.064  0.055
 H          0.041 -0.041 -0.008    0.482 -0.322 -0.277    0.474 -0.138 -0.115
 TransDip   0.001 -0.176  0.167    0.001 -0.159 -0.165    0.362  0.001 -0.000

 Mode:                52                     53                     54
 Frequency:      1479.30                1570.22                1572.91
 Force Cnst:      5.8274                12.3709                13.5607
 Red. Mass:       4.5197                 8.5159                 9.3030
 IR Active:          YES                    YES                    YES
 IR Intens:       14.696                 68.898                 77.231
 Raman Active:       YES                    YES                    YES
               X      Y      Z        X      Y      Z        X      Y      Z
 C          0.271  0.000 -0.001    0.000  0.004 -0.052   -0.002  0.256 -0.272
 C         -0.077  0.088 -0.096    0.014 -0.015  0.022    0.114 -0.157  0.170
 Cl         0.002 -0.004  0.004   -0.001 -0.000 -0.000   -0.004 -0.000  0.000
 C         -0.113 -0.069  0.077    0.013  0.025 -0.024    0.124  0.201 -0.221
 H          0.473  0.148 -0.167   -0.038  0.005 -0.007   -0.341  0.045 -0.044
 C          0.152 -0.001 -0.000    0.001 -0.041  0.044    0.002 -0.346  0.377
 Cl        -0.006  0.000  0.000   -0.000  0.000 -0.001   -0.000  0.004 -0.004
 C         -0.114  0.070 -0.076   -0.015  0.025 -0.024   -0.125  0.201 -0.219
 H          0.475 -0.148  0.160    0.040  0.005 -0.007    0.338  0.046 -0.050
 C         -0.076 -0.088  0.096   -0.014 -0.016  0.022   -0.113 -0.157  0.171
 Cl         0.002  0.004 -0.004    0.001 -0.000 -0.000    0.004 -0.000  0.000
 C         -0.184  0.000  0.000   -0.001  0.335  0.298    0.000 -0.063 -0.017
 C         -0.037  0.039  0.034   -0.141 -0.203 -0.179    0.017  0.029  0.019
 H         -0.254 -0.042 -0.036    0.397  0.009  0.007   -0.049 -0.019  0.022
 C          0.161 -0.069 -0.060   -0.088  0.186  0.163    0.011 -0.022 -0.022
 Cl        -0.002  0.002  0.002    0.003 -0.001 -0.001   -0.000  0.000  0.000
 C         -0.138  0.001  0.000    0.002 -0.290 -0.254   -0.000  0.036  0.032
 Cl         0.005 -0.000  0.000   -0.000  0.003  0.003    0.000 -0.000 -0.000
 C          0.160  0.069  0.061    0.087  0.185  0.162   -0.012 -0.022 -0.022
 Cl        -0.002 -0.002 -0.002   -0.003 -0.001 -0.001    0.000  0.000  0.000
 C         -0.037 -0.040 -0.035    0.141 -0.202 -0.177   -0.017  0.029  0.019
 H         -0.252  0.039  0.032   -0.395  0.006  0.004    0.048 -0.018  0.023
 TransDip   0.123 -0.001 -0.002   -0.000  0.176  0.199   -0.000 -0.212  0.186

 Mode:                55                     56                     57
 Frequency:      1609.08                1623.11                3207.64
 Force Cnst:     11.1584                 9.9720                 6.6187
 Red. Mass:       7.3147                 6.4244                 1.0918
 IR Active:          YES                    YES                    YES
 IR Intens:       63.857                 44.620                  0.440
 Raman Active:       YES                    YES                    YES
               X      Y      Z        X      Y      Z        X      Y      Z
 C          0.205 -0.000 -0.000    0.167 -0.000 -0.000   -0.000 -0.000 -0.000
 C         -0.301  0.048 -0.051   -0.115  0.022 -0.024   -0.000  0.000  0.000
 Cl         0.002 -0.002  0.002    0.001 -0.001  0.001    0.000  0.000 -0.000
 C          0.317  0.067 -0.076    0.104  0.022 -0.025   -0.000  0.000 -0.000
 H         -0.306 -0.177  0.198   -0.094 -0.056  0.063    0.000 -0.000  0.000
 C         -0.176  0.000  0.001   -0.053  0.000  0.000   -0.000 -0.000 -0.000
 Cl        -0.000  0.000 -0.000   -0.001  0.000  0.000    0.000 -0.000 -0.000
 C          0.320 -0.068  0.072    0.105 -0.022  0.024   -0.000 -0.000  0.000
 H         -0.309  0.179 -0.194   -0.096  0.057 -0.062    0.000  0.000 -0.000
 C         -0.301 -0.048  0.054   -0.115 -0.022  0.024   -0.000  0.000  0.000
 Cl         0.002  0.002 -0.002    0.001  0.001 -0.001   -0.000 -0.000  0.000
 C          0.064  0.000  0.000   -0.299 -0.000 -0.000    0.001  0.003  0.002
 C         -0.149 -0.039 -0.035    0.305  0.092  0.082    0.038 -0.051 -0.044
 H          0.176  0.101  0.087   -0.401 -0.209 -0.180   -0.433  0.580  0.504
 C          0.120 -0.012 -0.010   -0.217  0.019  0.015   -0.003 -0.001 -0.001
 Cl        -0.001  0.000  0.000    0.001 -0.001 -0.001    0.000  0.000  0.000
 C         -0.055 -0.000 -0.000    0.094 -0.000  0.000   -0.000  0.000  0.000
 Cl        -0.001  0.000 -0.000    0.002  0.000  0.000    0.000  0.000  0.000
 C          0.120  0.012  0.011   -0.216 -0.019 -0.017    0.002 -0.000 -0.000
 Cl        -0.001 -0.000 -0.000    0.001  0.001  0.001   -0.000  0.000  0.000
 C         -0.149  0.039  0.033    0.306 -0.092 -0.079   -0.020 -0.026 -0.023
 H          0.177 -0.100 -0.085   -0.405  0.207  0.177    0.224  0.305  0.267
 TransDip  -0.256  0.001  0.002   -0.214  0.000  0.001    0.001  0.016  0.014

 Mode:                58                     59                     60
 Frequency:      3208.21                3220.57                3223.10
 Force Cnst:      6.6263                 6.6797                 6.6906
 Red. Mass:       1.0927                 1.0931                 1.0931
 IR Active:          YES                    YES                    YES
 IR Intens:        0.055                  2.437                  2.236
 Raman Active:       YES                    YES                    YES
               X      Y      Z        X      Y      Z        X      Y      Z
 C          0.000 -0.000 -0.000    0.000 -0.000  0.000   -0.000 -0.000  0.000
 C          0.000  0.000 -0.000    0.004  0.000 -0.000   -0.000 -0.000  0.000
 Cl        -0.000 -0.000  0.000   -0.000 -0.000  0.000   -0.000 -0.000  0.000
 C          0.000 -0.000  0.000   -0.044  0.052 -0.056    0.002 -0.003  0.003
 H         -0.001  0.001 -0.001    0.495 -0.584  0.635   -0.023  0.027 -0.029
 C          0.000 -0.000 -0.000   -0.002 -0.002  0.002    0.003 -0.002  0.002
 Cl        -0.000 -0.000 -0.000    0.000  0.000 -0.000   -0.000  0.000 -0.000
 C          0.000  0.000 -0.000    0.002  0.002 -0.002    0.043  0.052 -0.057
 H         -0.000 -0.001  0.001   -0.023 -0.027  0.030   -0.488 -0.584  0.642
 C          0.000 -0.000  0.000   -0.000 -0.000  0.000   -0.004  0.000 -0.000
 Cl        -0.000  0.000 -0.000    0.000 -0.000  0.000    0.000 -0.000  0.000
 C         -0.003  0.001  0.001   -0.000  0.000 -0.000    0.000  0.000 -0.000
 C         -0.020  0.027  0.023   -0.000  0.000  0.000    0.000 -0.000 -0.000
 H          0.226 -0.304 -0.264    0.000 -0.001 -0.001   -0.000  0.001  0.001
 C          0.002  0.000  0.000   -0.000 -0.000  0.000    0.000  0.000  0.000
 Cl        -0.000 -0.000 -0.000   -0.000  0.000 -0.000    0.000 -0.000  0.000
 C          0.000  0.000  0.000    0.000  0.000 -0.000   -0.000  0.000 -0.000
 Cl        -0.000  0.000  0.000    0.000 -0.000  0.000   -0.000 -0.000  0.000
 C          0.003 -0.001 -0.001   -0.000  0.000  0.000    0.000 -0.000  0.000
 Cl        -0.000  0.000  0.000   -0.000 -0.000  0.000    0.000  0.000 -0.000
 C         -0.037 -0.051 -0.045   -0.000 -0.000 -0.000    0.000  0.000  0.000
 H          0.426  0.581  0.509    0.001  0.001  0.001   -0.000 -0.001 -0.001
 TransDip  -0.003  0.005  0.005    0.023 -0.030  0.033   -0.025 -0.027  0.030

 STANDARD THERMODYNAMIC QUANTITIES AT   298.15 K  AND     1.00 ATM

   This Molecule has  0 Imaginary Frequencies
   Zero point vibrational energy:       76.826 kcal/mol

   Atom    1 Element C  Has Mass   12.00000
   Atom    2 Element C  Has Mass   12.00000
   Atom    3 Element Cl Has Mass   34.96885
   Atom    4 Element C  Has Mass   12.00000
   Atom    5 Element H  Has Mass    1.00783
   Atom    6 Element C  Has Mass   12.00000
   Atom    7 Element Cl Has Mass   34.96885
   Atom    8 Element C  Has Mass   12.00000
   Atom    9 Element H  Has Mass    1.00783
   Atom   10 Element C  Has Mass   12.00000
   Atom   11 Element Cl Has Mass   34.96885
   Atom   12 Element C  Has Mass   12.00000
   Atom   13 Element C  Has Mass   12.00000
   Atom   14 Element H  Has Mass    1.00783
   Atom   15 Element C  Has Mass   12.00000
   Atom   16 Element Cl Has Mass   34.96885
   Atom   17 Element C  Has Mass   12.00000
   Atom   18 Element Cl Has Mass   34.96885
   Atom   19 Element C  Has Mass   12.00000
   Atom   20 Element Cl Has Mass   34.96885
   Atom   21 Element C  Has Mass   12.00000
   Atom   22 Element H  Has Mass    1.00783
   Molecular Mass:   357.844420 amu
   Principal axes and moments of inertia in amu*Bohr^2:
                             1           2           3
    Eigenvalues --     4306.61448 15167.90535 15260.45722
          X               1.00000    -0.00000    -0.00002
          Y               0.00000     1.00000    -0.00143
          Z               0.00002     0.00143     1.00000
   Rotational Symmetry Number is   1
   The Molecule is an Asymmetric Top
   Translational Enthalpy:        0.889 kcal/mol
   Rotational Enthalpy:           0.889 kcal/mol
   Vibrational Enthalpy:         85.475 kcal/mol
   gas constant (RT):             0.592 kcal/mol
   Translational Entropy:        43.518  cal/mol.K
   Rotational Entropy:           35.254  cal/mol.K
   Vibrational Entropy:          58.378  cal/mol.K

   Total Enthalpy:               87.845 kcal/mol
   Total Entropy:               137.150  cal/mol.K

 ======================================================================

 STANDARD THERMODYNAMIC QUANTITIES FOR ANHARMONIC VIBRATION -- TOSH

   Zero point vibrational energy: ************ kcal/mol

   Vibrational Enthalpy:       Infinity kcal/mol
   Vibrational Entropy:             NaN  cal/mol.K

   Total Enthalpy:             Infinity kcal/mol
   Total Entropy:                   NaN  cal/mol.K

 ======================================================================

 STANDARD THERMODYNAMIC QUANTITIES FOR ANHARMONIC VIBRATION -- VPT2

   Zero point vibrational energy: ************ kcal/mol

   Vibrational Enthalpy:       Infinity kcal/mol
   Vibrational Entropy:             NaN  cal/mol.K

   Total Enthalpy:             Infinity kcal/mol
   Total Entropy:                   NaN  cal/mol.K

 ======================================================================

Archival summary:
1\1\november\FREQ\ProcedureUnspecified\BasisUnspecified\l6124\taweetha\ThuJan1611:36:392020ThuJan1611:36:392020\0\\#,FREQ,ProcedureUnspecified,BasisUnspecified,\\0,1\Cl\C,1,1.75428\C,2,1.39102,1,117.573\H,3,1.08065,2,120.542,1,-0.0204262,0\C,3,1.38896,2,118.435,1,179.925,0\C,5,1.38902,3,121.474,2,0.0819835,0\H,6,1.08092,5,121.045,3,179.978,0\C,6,1.39133,5,118.437,3,-0.0750558,0\C,8,1.40279,6,122.664,5,-0.0155829,0\C,9,1.49266,8,121.959,6,-179.61,0\C,10,1.39326,9,120.151,8,88.6895,0\H,11,1.08197,10,120.585,9,-0.380669,0\C,11,1.39056,10,120.288,9,179.605,0\C,10,1.39334,9,120.405,8,-91.6138,0\H,14,1.08197,10,120.635,9,0.308617,0\C,14,1.39057,10,120.212,9,-179.669,0\C,13,1.40157,11,120.916,10,0.0900763,0\Cl,17,1.73602,13,120.927,11,179.97,0\Cl,13,1.74635,11,118.18,10,-179.778,0\Cl,16,1.74679,14,118.191,10,179.985,0\Cl,5,1.75166,3,119.243,2,-179.935,0\Cl,8,1.75356,6,117.601,5,-179.998,0\\\@

 Total job time:  15075.02s(wall), 15074.24s(cpu) 
 Thu Jan 16 11:36:39 2020

        *************************************************************
        *                                                           *
        *  Thank you very much for using Q-Chem.  Have a nice day.  *
        *                                                           *
        *************************************************************
