# Supplementary material for: Quantum Chemical Investigation of Polychlorinated Dibenzodioxins, Dibenzofurans and Biphenyls: Relative Stability and Planarity Analysis
Source: Molecules. 2020 Dec 3;25(23):5697. doi: 10.3390/molecules25235697 (PMC7730433; doi:10.3390/molecules25235697)
Supplement: Supplementary file 1 [file molecules-25-05697-s001.zip › PCB/B3LYP/ClHClHClHClClHH.out]

                  Welcome to Q-Chem
     A Quantum Leap Into The Future Of Chemistry


 Q-Chem 5.2 (devel), Q-Chem, Inc., Pleasanton, CA (2019)

 Yihan Shao,  Zhengting Gan,  E. Epifanovsky,  A. T. B. Gilbert,  M. Wormit,  
 J. Kussmann,  A. W. Lange,  A. Behn,  Jia Deng,  Xintian Feng,  D. Ghosh,  
 M. Goldey,  P. R. Horn,  L. D. Jacobson,  I. Kaliman,  T. Kus,  A. Landau,  
 Jie Liu,  E. I. Proynov,  R. M. Richard,  R. P. Steele,  E. J. Sundstrom,  
 H. L. Woodcock III,  P. M. Zimmerman,  D. Zuev,  B. Albrecht,  E. Alguire,  
 S. A. Baeppler,  D. Barton,  Z. Benda,  Y. A. Bernard,  E. J. Berquist,  
 K. B. Bravaya,  H. Burton,  D. Casanova,  Chun-Min Chang,  Yunqing Chen,  
 A. Chien,  K. D. Closser,  M. P. Coons,  S. Coriani,  S. Dasgupta,  
 A. L. Dempwolff,  M. Diedenhofen,  Hainam Do,  R. G. Edgar,  Po-Tung Fang,  
 S. Faraji,  S. Fatehi,  Qingguo Feng,  K. D. Fenk,  J. Fosso-Tande,  
 J. Gayvert,  Qinghui Ge,  A. Ghysels,  G. Gidofalvi,  J. Gomes,  
 J. Gonthier,  A. Gunina,  D. Hait,  M. W. D. Hanson-Heine,  
 P. H. P. Harbach,  A. W. Hauser,  M. F. Herbst,  J. E. Herr,  
 E. G. Hohenstein,  Z. C. Holden,  Kerwin Hui,  B. C. Huynh,  T.-C. Jagau,  
 Hyunjun Ji,  B. Kaduk,  K. Khistyaev,  Jaehoon Kim,  P. Klunzinger,  K. Koh,  
 D. Kosenkov,  L. Koulias,  T. Kowalczyk,  C. M. Krauter,  A. Kunitsa,  
 Ka Un Lao,  A. Laurent,  K. V. Lawler,  Joonho Lee,  D. Lefrancois,  
 S. Lehtola,  D. S. Levine,  Yi-Pei Li,  You-Sheng Lin,  Fenglai Liu,  
 E. Livshits,  A. Luenser,  P. Manohar,  E. Mansoor,  S. F. Manzer,  
 Shan-Ping Mao,  Yuezhi Mao,  N. Mardirossian,  A. V. Marenich,  
 T. Markovich,  L. A. Martinez-Martinez,  S. A. Maurer,  N. J. Mayhall,  
 S. C. McKenzie,  J.-M. Mewes,  P. Morgante,  A. F. Morrison,  
 J. W. Mullinax,  K. Nanda,  T. S. Nguyen-Beck,  R. Olivares-Amaya,  
 J. A. Parkhill,  Zheng Pei,  T. M. Perrine,  F. Plasser,  P. Pokhilko,  
 S. Prager,  A. Prociuk,  E. Ramos,  D. R. Rehn,  F. Rob,  M. Scheurer,  
 M. Schneider,  N. Sergueev,  S. M. Sharada,  S. Sharma,  D. W. Small,  
 T. Stauch,  T. Stein,  Yu-Chuan Su,  A. J. W. Thom,  A. Tkatchenko,  
 T. Tsuchimochi,  N. M. Tubman,  L. Vogt,  M. L. Vidal,  O. Vydrov,  
 M. A. Watson,  J. Wenzel,  M. de Wergifosse,  T. A. Wesolowski,  A. White,  
 J. Witte,  A. Yamada,  Jun Yang,  K. Yao,  S. Yeganeh,  S. R. Yost,  
 Zhi-Qiang You,  A. Zech,  Igor Ying Zhang,  Xing Zhang,  Yan Zhao,  
 Ying Zhu,  B. R. Brooks,  G. K. L. Chan,  C. J. Cramer,  M. S. Gordon,  
 W. J. Hehre,  A. Klamt,  M. W. Schmidt,  C. D. Sherrill,  D. G. Truhlar,  
 A. Aspuru-Guzik,  R. Baer,  A. T. Bell,  N. A. Besley,  Jeng-Da Chai,  
 A. E. DePrince, III,  R. A. DiStasio Jr.,  A. Dreuw,  B. D. Dunietz,  
 T. R. Furlani,  Chao-Ping Hsu,  Yousung Jung,  Jing Kong,  D. S. Lambrecht,  
 WanZhen Liang,  C. Ochsenfeld,  V. A. Rassolov,  L. V. Slipchenko,  
 J. E. Subotnik,  T. Van Voorhis,  J. M. Herbert,  A. I. Krylov,  
 P. M. W. Gill,  M. Head-Gordon

 Contributors to earlier versions of Q-Chem not listed above: 
 R. D. Adamson,  B. Austin,  J. Baker,  G. J. O. Beran,  K. Brandhorst,  
 S. T. Brown,  E. F. C. Byrd,  A. K. Chakraborty,  C.-L. Cheng,  
 Siu Hung Chien,  D. M. Chipman,  D. L. Crittenden,  H. Dachsel,  
 R. J. Doerksen,  A. D. Dutoi,  L. Fusti-Molnar,  W. A. Goddard III,  
 A. Golubeva-Zadorozhnaya,  S. R. Gwaltney,  G. Hawkins,  A. Heyden,  
 S. Hirata,  G. Kedziora,  F. J. Keil,  C. Kelley,  Jihan Kim,  R. A. King,  
 R. Z. Khaliullin,  P. P. Korambath,  W. Kurlancheek,  A. M. Lee,  M. S. Lee,  
 S. V. Levchenko,  Ching Yeh Lin,  D. Liotard,  R. C. Lochan,  I. Lotan,  
 P. E. Maslen,  N. Nair,  D. P. O'Neill,  D. Neuhauser,  E. Neuscamman,  
 C. M. Oana,  R. Olson,  B. Peters,  R. Peverati,  P. A. Pieniazek,  
 Y. M. Rhee,  J. Ritchie,  M. A. Rohrdanz,  E. Rosta,  N. J. Russ,  
 H. F. Schaefer III,  N. E. Schultz,  N. Shenvi,  A. C. Simmonett,  A. Sodt,  
 D. Stuck,  K. S. Thanthiriwatte,  V. Vanovschi,  Tao Wang,  A. Warshel,  
 C. F. Williams,  Q. Wu,  X. Xu,  W. Zhang

 Please cite Q-Chem as follows:
 Y. Shao et al., Mol. Phys. 113, 184-215 (2015)
 DOI: 10.1080/00268976.2014.952696

 Q-Chem 5.2.1 for Intel X86 EM64T Linux

 Parts of Q-Chem use Armadillo 8.300.2 (Tropical Shenanigans).
 http://arma.sourceforge.net/

 Q-Chem begins on Thu Jan 16 04:04:57 2020  

Host: 
0

     Scratch files written to /scratch/taweetham/qchem27016//
NAlpha2: 162
NElect   162
Mult     1

 Q-Chem warning in module libgen/rem_setup.C, line 2168:

 Setting Thresh to 1e-14


Checking the input file for inconsistencies... 	...done.

--------------------------------------------------------------
User input:
--------------------------------------------------------------
$MOLECULE
0 1
C 
C  1 1.394960
Cl  2 CCl 1 119.528007
C  2 1.386606 1 120.846377 3 178.766605 0
H  4 CH 2 119.698148 1 -179.612229 0
C  4 1.387279 2 120.235871 1 -0.083363 0
Cl  6 CCl 4 120.254637 2 -179.958574 0
C  6 1.387279 4 119.490737 2 0.041992 0
H  8 CH 6 120.064298 4 179.568218 0
C  8 1.386606 6 120.235863 4 0.041336 0
Cl  10 CCl 8 119.614146 6 178.681836 0
C  1 1.488550 2 120.827489 3 1.275929 0
C  12 1.394960 1 120.827496 2 44.635695 0
H  13 CH 12 119.528011 1 1.275194 0
C  13 1.386606 12 120.846392 1 -179.957497 0
Cl  15 CCl 13 119.698155 12 -179.612829 0
C  15 1.387278 13 120.235860 12 -0.083872 0
Cl  17 CCl 15 120.254633 13 -179.958492 0
C  17 1.387279 15 119.490737 13 0.041666 0
H  19 CH 17 120.064293 15 179.568399 0
C  19 1.386606 17 120.235874 15 0.041790 0
H  21 CH 19 119.614152 17 178.681599 0

CH=1.08273
CCl=1.75400
$END

$REM
   JOB_TYPE	OPTIMIZATION
   BASIS	6-311++G**
   METHOD	B3LYP
   SYM_IGNORE	TRUE
   SCF_GUESS_ALWAYS     TRUE
   SYM_IGNORE   TRUE
   S2THRESH     15
   THRESH       15
$END

--------------------------------------------------------------
 ----------------------------------------------------------------
             Standard Nuclear Orientation (Angstroms)
    I     Atom           X                Y                Z
 ----------------------------------------------------------------
    1      C       0.0000000000     0.0000000000     0.0000000000
    2      C       0.0000000000     0.0000000000     1.3949600000
    3      Cl      1.5261815140     0.0000000000     2.2594170471
    4      C      -1.1901880373     0.0256249026     2.1059255403
    5      H      -1.1683702292     0.0315218534     3.1884196336
    6      C      -2.4041742747     0.0535064326     1.4351028665
    7      Cl     -3.9099833729     0.0870232313     2.3339530118
    8      C      -2.4180259722     0.0546630380     0.0478935036
    9      H      -3.3603520375     0.0692493833    -0.4851290834
   10      C      -1.2274122092     0.0272853135    -0.6622934626
   11      Cl     -1.2645630159    -0.0058824468    -2.4155862839
   12      C       1.2779219872    -0.0284629571    -0.7628147595
   13      C       2.3095886281    -0.8932703637    -0.3971844912
   14      H       2.1704206894    -1.5663256744     0.4394355459
   15      C       3.5004827568    -0.9194878930    -1.1069450245
   16      Cl      4.7739092873    -2.0261183446    -0.6270805489
   17      C       3.6821124948    -0.0819958503    -2.1978886372
   18      Cl      5.1879324501    -0.1155248115    -3.0967201401
   19      C       2.6636000698     0.7822218600    -2.5724593424
   20      H       2.7980411655     1.4448431951    -3.4181323354
   21      C       1.4736782845     0.8090230106    -1.8610916159
   22      H       0.6936781770     1.5025559907    -2.1490431582
 ----------------------------------------------------------------
 Nuclear Repulsion Energy =        1705.09123045 hartrees
 There are       81 alpha and       81 beta electrons
 Requested basis set is 6-311++G(d,p)
 There are 162 shells and 449 basis functions

 Total QAlloc Memory Limit   2000 MB
 Mega-Array Size       188 MB
 MEM_STATIC part       192 MB
 A cutoff of  1.0D-15 yielded  10113 shell pairs
 There are     84129 function pairs (     90384 Cartesian)
 Smallest overlap matrix eigenvalue = 3.01E-07
 Linear dependence detected in AO basis
 Number of orthogonalized atomic orbitals = 444
 Maximum deviation from orthogonality = 4.046E-10

 Scale SEOQF with 1.000000e-02/1.000000e-01/1.000000e-01

 Standard Electronic Orientation quadrupole field applied
 Nucleus-field energy     =    -0.0000000552 hartrees
 Guess from superposition of atomic densities
 Warning:  Energy on first SCF cycle will be non-variational
 SAD guess density has 162.000000 electrons

 -----------------------------------------------------------------------
  General SCF calculation program by
  Eric Jon Sundstrom, Paul Horn, Yuezhi Mao, Dmitri Zuev, Alec White,
  David Stuck, Shaama M.S., Shane Yost, Joonho Lee, David Small,
  Daniel Levine, Susi Lehtola, Hugh Burton, Evgeny Epifanovsky,
  Bang C. Huynh
 -----------------------------------------------------------------------
 Exchange:     0.2000 Hartree-Fock + 0.0800 Slater + 0.7200 B88
 Correlation:  0.1900 VWN1RPA + 0.8100 LYP
 Using SG-1 standard quadrature grid
 A restricted SCF calculation will be
 performed using DIIS
 SCF converges when DIIS error is below 1.0e-08
 ---------------------------------------
  Cycle       Energy         DIIS error
 ---------------------------------------
    1   -2765.6003560319      2.95e-02  
    2   -2761.3500918498      2.48e-03  
    3   -2761.2464756118      3.11e-03  
    4   -2761.4971615406      5.95e-04  
    5   -2761.5041001629      3.35e-04  
    6   -2761.5067761452      1.05e-04  
    7   -2761.5070249528      3.17e-05  
    8   -2761.5070466445      1.17e-05  
    9   -2761.5070498696      3.03e-06  
   10   -2761.5070500948      1.05e-06  
   11   -2761.5070501209      2.66e-07  
   12   -2761.5070501224      1.40e-07  
   13   -2761.5070501228      4.60e-08  
   14   -2761.5070501230      1.26e-08  
   15   -2761.5070501229      4.29e-09  Convergence criterion met
 ---------------------------------------
 SCF time:   CPU 659.42s  wall 660.00s 
 SCF   energy in the final basis set =    -2761.5070501229
 Total energy in the final basis set =    -2761.5070501229

 --------------------------------------------------------------

                    Orbital Energies (a.u.)
 --------------------------------------------------------------

 Alpha MOs
 -- Occupied --
********-101.5791-101.5786-101.5670-101.5656 -10.2747 -10.2744 -10.2733
-10.2604 -10.2589 -10.2345 -10.2211 -10.2210 -10.2182 -10.2082 -10.2063
-10.2033  -9.4947  -9.4942  -9.4937  -9.4814  -9.4802  -7.2595  -7.2588
 -7.2585  -7.2495  -7.2491  -7.2490  -7.2486  -7.2485  -7.2478  -7.2462
 -7.2451  -7.2363  -7.2357  -7.2349  -7.2344  -0.9516  -0.9306  -0.9041
 -0.9037  -0.8677  -0.8614  -0.8409  -0.7961  -0.7720  -0.7660  -0.7402
 -0.6543  -0.6487  -0.6356  -0.6120  -0.5568  -0.5407  -0.5241  -0.5066
 -0.4940  -0.4831  -0.4698  -0.4627  -0.4594  -0.4483  -0.4340  -0.4296
 -0.4135  -0.4022  -0.3957  -0.3900  -0.3868  -0.3603  -0.3582  -0.3454
 -0.3436  -0.3411  -0.3337  -0.3271  -0.3155  -0.2918  -0.2811  -0.2708
 -0.2537
 -- Virtual --
 -0.0731  -0.0588  -0.0435  -0.0354  -0.0240  -0.0196  -0.0104  -0.0001
  0.0043   0.0080   0.0107   0.0187   0.0232   0.0306   0.0389   0.0452
  0.0477   0.0532   0.0563   0.0596   0.0657   0.0720   0.0757   0.0803
  0.0837   0.0855   0.0894   0.0940   0.0977   0.1001   0.1049   0.1067
  0.1098   0.1136   0.1165   0.1191   0.1221   0.1246   0.1258   0.1281
  0.1316   0.1331   0.1348   0.1370   0.1438   0.1478   0.1493   0.1550
  0.1619   0.1653   0.1657   0.1697   0.1777   0.1808   0.1883   0.1900
  0.1975   0.1983   0.2085   0.2117   0.2134   0.2154   0.2220   0.2259
  0.2289   0.2328   0.2373   0.2385   0.2407   0.2501   0.2530   0.2541
  0.2565   0.2631   0.2673   0.2686   0.2713   0.2753   0.2815   0.2832
  0.2887   0.2932   0.3026   0.3061   0.3104   0.3142   0.3209   0.3281
  0.3339   0.3357   0.3494   0.3591   0.3789   0.3854   0.4011   0.4296
  0.4393   0.4418   0.4459   0.4486   0.4552   0.4559   0.4667   0.4708
  0.4774   0.4855   0.4886   0.4953   0.5074   0.5133   0.5196   0.5235
  0.5366   0.5447   0.5489   0.5617   0.5661   0.5677   0.5692   0.5785
  0.5903   0.5955   0.6018   0.6101   0.6180   0.6182   0.6220   0.6298
  0.6389   0.6458   0.6608   0.6658   0.6742   0.6778   0.6791   0.6940
  0.7009   0.7083   0.7173   0.7335   0.7504   0.7674   0.7931   0.8016
  0.8106   0.8201   0.8273   0.8276   0.8341   0.8389   0.8441   0.8452
  0.8469   0.8481   0.8538   0.8558   0.8579   0.8659   0.8711   0.8744
  0.8774   0.8919   0.9006   0.9057   0.9089   0.9122   0.9152   0.9223
  0.9330   0.9367   0.9458   0.9499   0.9507   0.9614   0.9635   0.9726
  0.9829   0.9907   0.9954   1.0102   1.0148   1.0502   1.0591   1.0682
  1.0828   1.0869   1.1103   1.1235   1.1301   1.1736   1.1756   1.1864
  1.2148   1.2286   1.2448   1.2509   1.2640   1.2733   1.2835   1.2884
  1.2916   1.2977   1.3099   1.3445   1.3509   1.3622   1.4177   1.4607
  1.4908   1.5055   1.5103   1.5369   1.5467   1.5545   1.5685   1.5744
  1.5847   1.6016   1.6219   1.6398   1.6665   1.6775   1.6925   1.6969
  1.7379   1.7709   1.7881   1.7983   1.8242   1.8517   1.8690   1.8862
  1.8905   1.8941   1.9026   1.9148   1.9306   1.9411   1.9484   1.9605
  1.9724   1.9917   2.0092   2.0661   2.0666   2.0754   2.0868   2.0972
  2.1493   2.1571   2.2028   2.2294   2.2470   2.2550   2.2680   2.2761
  2.2780   2.2974   2.3048   2.3131   2.3252   2.3362   2.3819   2.4057
  2.4167   2.4313   2.4534   2.4661   2.4950   2.5210   2.5314   2.5394
  2.5426   2.5661   2.5796   2.5956   2.6228   2.6350   2.6473   2.6608
  2.6948   2.7168   2.7283   2.7305   2.7400   2.7468   2.7541   2.7675
  2.7803   2.8028   2.8255   2.8373   2.8507   2.8632   2.8759   2.9329
  2.9517   2.9711   3.0687   3.0754   3.0932   3.1447   3.1485   3.1669
  3.1962   3.2239   3.2396   3.2481   3.3384   3.3673   3.4010   3.4672
  3.5377   3.5571   3.6739   3.7104   3.7354   3.8031   3.8735   3.9786
  4.0712   4.0835   4.1327   4.4053   4.8062   4.8370   9.7547   9.7624
  9.8042   9.8095   9.8154  23.3737  23.5437  23.8519  23.8552  23.8976
 23.9211  23.9828  24.0415  24.0454  24.0768  24.1090  24.1597  25.7917
 25.8097  25.8689  25.9026  25.9262  26.0958  26.1263  26.1528  26.2535
 26.3837  26.5193  26.6061  26.6389  26.7865  26.8301 215.7462 215.7535
215.8018 215.8126 215.8186
 --------------------------------------------------------------

          Ground-State Mulliken Net Atomic Charges

     Atom                 Charge (a.u.)
  ----------------------------------------
      1 C                    -0.642766
      2 C                    -0.163088
      3 Cl                    0.520053
      4 C                    -0.265876
      5 H                     0.228658
      6 C                    -0.063749
      7 Cl                    0.472573
      8 C                    -0.186628
      9 H                     0.231000
     10 C                    -0.195247
     11 Cl                    0.507767
     12 C                     0.254620
     13 C                    -1.135828
     14 H                     0.211285
     15 C                    -0.091296
     16 Cl                    0.614241
     17 C                     0.215813
     18 Cl                    0.511852
     19 C                    -0.778346
     20 H                     0.203412
     21 C                    -0.617714
     22 H                     0.169263
  ----------------------------------------
  Sum of atomic charges =     0.000000

 -----------------------------------------------------------------
                    Cartesian Multipole Moments
 -----------------------------------------------------------------
    Charge (ESU x 10^10)
                 0.0000
    Dipole Moment (Debye)
         X      -2.1394      Y       0.9807      Z       0.2301
       Tot       2.3647
    Quadrupole Moments (Debye-Ang)
        XX    -143.7816     XY       2.5253     YY    -133.0821
        XZ       3.4273     YZ      -4.4967     ZZ    -130.3840
    Octopole Moments (Debye-Ang^2)
       XXX    -426.4582    XXY      35.4051    XYY    -122.6025
       YYY      81.2471    XXZ      59.6844    XYZ      -9.5282
       YYZ      43.0655    XZZ    -126.2473    YZZ      38.1075
       ZZZ     139.1621
    Hexadecapole Moments (Debye-Ang^3)
      XXXX   -7544.6861   XXXY     467.6947   XXYY   -1343.6343
      XYYY     448.3186   YYYY    -593.0527   XXXZ    1424.5592
      XXYZ     -35.1616   XYYZ     447.8427   YYYZ     -36.9656
      XXZZ   -1767.2471   XYZZ     174.9154   YYZZ    -611.8834
      XZZZ    1310.0264   YZZZ     -60.2425   ZZZZ   -3026.6951
 -----------------------------------------------------------------
 Calculating analytic gradient of the SCF energy
 Gradient of SCF Energy
            1           2           3           4           5           6
    1  -0.0222301   0.0061241   0.0073968  -0.0005423  -0.0000595  -0.0061154
    2   0.0011384  -0.0000198  -0.0053839  -0.0003732  -0.0000259   0.0001397
    3   0.0122838   0.0009778  -0.0133552  -0.0166137   0.0001616   0.0037457
            7           8           9          10          11          12
    1  -0.0030106   0.0143634  -0.0003644   0.0017985   0.0157993   0.0000402
    2   0.0000990  -0.0000451   0.0000323  -0.0002023   0.0050920  -0.0003339
    3   0.0019472   0.0083958  -0.0001086  -0.0062082   0.0001017   0.0002660
           13          14          15          16          17          18
    1   0.0025057  -0.0035448  -0.0036406   0.0033921  -0.0071958   0.0038311
    2   0.0076089   0.0009357   0.0065934   0.0006718  -0.0010021  -0.0032024
    3   0.0008430   0.0050107  -0.0037322  -0.0028860   0.0059433   0.0012359
           19          20          21          22
    1   0.0016948  -0.0014941  -0.0033496  -0.0053988
    2  -0.0049956   0.0005567  -0.0067081  -0.0005753
    3   0.0030041  -0.0000377  -0.0010791   0.0001040
 Max gradient component =       2.223E-02
 RMS gradient           =       5.926E-03
 Gradient time:  CPU 221.96 s  wall 221.96 s
 Geometry Optimization Parameters
   NAtoms,    NIC,     NZ,  NCons,   NDum,   NFix, NCnnct, MaxDiis
       22     155      22       0       0       0       0       0


** GEOMETRY OPTIMIZATION IN DELOCALIZED INTERNAL COORDINATES **
   Searching for a Minimum

   Optimization Cycle:   1

                       Coordinates (Angstroms)
     ATOM                X               Y               Z
      1  C         0.0000000000    0.0000000000    0.0000000000
      2  C         0.0000000000    0.0000000000    1.3949600000
      3  Cl        1.5261815140    0.0000000000    2.2594170471
      4  C        -1.1901880373    0.0256249026    2.1059255403
      5  H        -1.1683702292    0.0315218534    3.1884196336
      6  C        -2.4041742747    0.0535064326    1.4351028665
      7  Cl       -3.9099833729    0.0870232313    2.3339530118
      8  C        -2.4180259722    0.0546630380    0.0478935036
      9  H        -3.3603520375    0.0692493833   -0.4851290834
     10  C        -1.2274122092    0.0272853135   -0.6622934626
     11  Cl       -1.2645630159   -0.0058824468   -2.4155862839
     12  C         1.2779219872   -0.0284629571   -0.7628147595
     13  C         2.3095886281   -0.8932703637   -0.3971844912
     14  H         2.1704206894   -1.5663256744    0.4394355459
     15  C         3.5004827568   -0.9194878930   -1.1069450245
     16  Cl        4.7739092873   -2.0261183446   -0.6270805489
     17  C         3.6821124948   -0.0819958503   -2.1978886372
     18  Cl        5.1879324501   -0.1155248115   -3.0967201401
     19  C         2.6636000698    0.7822218600   -2.5724593424
     20  H         2.7980411655    1.4448431951   -3.4181323354
     21  C         1.4736782845    0.8090230106   -1.8610916159
     22  H         0.6936781770    1.5025559907   -2.1490431582
   Point Group: c1    Number of degrees of freedom:    60


   Energy is  -2761.507050123


 Attempting to generate delocalized internal coordinates
 Initial Hessian constructed with Jon Baker's OPTIMIZE code

 60 Hessian modes will be used to form the next step
  Hessian Eigenvalues:
     0.010693    0.019215    0.019215    0.023207    0.023207    0.023578
     0.023582    0.023676    0.023681    0.023938    0.023938    0.024090
     0.024090    0.024114    0.024114    0.024135    0.024135    0.024142
     0.024143    0.159962    0.159969    0.159994    0.159995    0.159995
     0.223726    0.234799    0.234830    0.234906    0.246104    0.249938
     0.249949    0.249992    0.250000    0.250000    0.250000    0.250000
     0.250000    0.301033    0.301033    0.301033    0.301033    0.301033
     0.336089    0.356665    0.356665    0.356665    0.356665    0.356665
     0.429778    0.430734    0.431281    0.432120    0.467773    0.467798
     0.472159    0.472166    0.478203    0.478204    0.479142    0.479142

 Minimum search - taking simple RFO step
 Searching for Lamda that Minimizes Along All modes
 Value Taken    Lamda =  -0.03674566
 Calculated Step too Large.  Step scaled by  0.455457
 Step Taken.  Stepsize is  0.300000

                             Maximum     Tolerance    Cnvgd?
         Gradient           0.051660      0.000300      NO
         Displacement       0.263115      0.001200      NO
         Energy change     *********      0.000001      NO


 New Cartesian Coordinates Obtained by Inverse Iteration

 Displacement from previous Coordinates is:  1.094852
 ----------------------------------------------------------------
             Standard Nuclear Orientation (Angstroms)
    I     Atom           X                Y                Z
 ----------------------------------------------------------------
    1      C       0.0075895976     0.0009057869    -0.0045800419
    2      C      -0.0141232485     0.0703487150     1.4019831666
    3      Cl      1.4666889688     0.2104556163     2.3317435917
    4      C      -1.2052561095     0.0975369235     2.1136963601
    5      H      -1.1849685416     0.1663816727     3.1939484949
    6      C      -2.4155161312     0.0515247033     1.4416067513
    7      Cl     -3.9195870432     0.0825763085     2.3384663554
    8      C      -2.4340791862    -0.0195225776     0.0585529915
    9      H      -3.3769135689    -0.0695073762    -0.4709494950
   10      C      -1.2424085469    -0.0423256805    -0.6521447997
   11      Cl     -1.3643291373    -0.2128674829    -2.3939520361
   12      C       1.2944528521    -0.0257558748    -0.7723276468
   13      C       2.2977870264    -0.9498808081    -0.4643404845
   14      H       2.1382534182    -1.6775467696     0.3182121577
   15      C       3.4907584938    -0.9799813363    -1.1730461755
   16      Cl      4.7031208752    -2.1733327442    -0.7494024076
   17      C       3.7120627185    -0.0783481819    -2.2100391208
   18      Cl      5.2114801496    -0.0949947515    -3.1162340593
   19      C       2.7272083402     0.8470724783    -2.5270637683
   20      H       2.8943349927     1.5583108030    -3.3259823964
   21      C       1.5340789159     0.8709427225    -1.8192638681
   22      H       0.7938435200     1.6184577235    -2.0661453036
 ----------------------------------------------------------------
 Nuclear Repulsion Energy =        1692.32434883 hartrees
 There are       81 alpha and       81 beta electrons
 Applying Cartesian multipole field
    Component          Value
    ---------          -----
     (2,0,0)        1.00000E-12
     (0,2,0)        2.00000E-11
     (0,0,2)       -3.00000E-11
 Nucleus-field energy     =    -0.0000000549 hartrees
 Requested basis set is 6-311++G(d,p)
 There are 162 shells and 449 basis functions
 A cutoff of  1.0D-15 yielded  10076 shell pairs
 There are     83845 function pairs (     90080 Cartesian)
 Smallest overlap matrix eigenvalue = 3.25E-07
 Linear dependence detected in AO basis
 Number of orthogonalized atomic orbitals = 445
 Maximum deviation from orthogonality = 6.291E-10
 Guess from superposition of atomic densities
 Warning:  Energy on first SCF cycle will be non-variational
 SAD guess density has 162.000000 electrons

 -----------------------------------------------------------------------
  General SCF calculation program by
  Eric Jon Sundstrom, Paul Horn, Yuezhi Mao, Dmitri Zuev, Alec White,
  David Stuck, Shaama M.S., Shane Yost, Joonho Lee, David Small,
  Daniel Levine, Susi Lehtola, Hugh Burton, Evgeny Epifanovsky,
  Bang C. Huynh
 -----------------------------------------------------------------------
 Exchange:     0.2000 Hartree-Fock + 0.0800 Slater + 0.7200 B88
 Correlation:  0.1900 VWN1RPA + 0.8100 LYP
 Using SG-1 standard quadrature grid
 A restricted SCF calculation will be
 performed using DIIS
 SCF converges when DIIS error is below 1.0e-08
 ---------------------------------------
  Cycle       Energy         DIIS error
 ---------------------------------------
    1   -2765.5097040854      2.92e-02  
    2   -2761.3630079411      2.44e-03  
    3   -2761.2648407161      3.05e-03  
    4   -2761.5070732542      5.74e-04  
    5   -2761.5136781038      3.17e-04  
    6   -2761.5160531197      1.06e-04  
    7   -2761.5163013118      3.36e-05  
    8   -2761.5163267378      1.17e-05  
    9   -2761.5163300085      2.93e-06  
   10   -2761.5163302189      1.04e-06  
   11   -2761.5163302443      2.76e-07  
   12   -2761.5163302460      1.39e-07  
   13   -2761.5163302463      4.19e-08  
   14   -2761.5163302465      1.31e-08  
   15   -2761.5163302464      4.66e-09  Convergence criterion met
 ---------------------------------------
 SCF time:   CPU 649.56s  wall 649.00s 
 SCF   energy in the final basis set =    -2761.5163302464
 Total energy in the final basis set =    -2761.5163302464

 --------------------------------------------------------------

                    Orbital Energies (a.u.)
 --------------------------------------------------------------

 Alpha MOs
 -- Occupied --
********-101.5783-101.5779-101.5685-101.5672 -10.2759 -10.2758 -10.2720
-10.2624 -10.2614 -10.2391 -10.2224 -10.2195 -10.2195 -10.2105 -10.2083
-10.2058  -9.4938  -9.4932  -9.4927  -9.4830  -9.4818  -7.2586  -7.2578
 -7.2575  -7.2487  -7.2481  -7.2480  -7.2478  -7.2476  -7.2475  -7.2468
 -7.2467  -7.2379  -7.2372  -7.2365  -7.2360  -0.9484  -0.9311  -0.9025
 -0.9016  -0.8702  -0.8622  -0.8381  -0.7955  -0.7691  -0.7667  -0.7400
 -0.6537  -0.6469  -0.6346  -0.6122  -0.5569  -0.5385  -0.5231  -0.5087
 -0.4943  -0.4825  -0.4676  -0.4628  -0.4580  -0.4467  -0.4343  -0.4297
 -0.4133  -0.4003  -0.3946  -0.3881  -0.3875  -0.3602  -0.3583  -0.3452
 -0.3437  -0.3410  -0.3324  -0.3293  -0.3185  -0.2899  -0.2792  -0.2730
 -0.2567
 -- Virtual --
 -0.0719  -0.0587  -0.0440  -0.0349  -0.0291  -0.0206  -0.0104   0.0004
  0.0056   0.0093   0.0100   0.0163   0.0218   0.0300   0.0377   0.0444
  0.0479   0.0518   0.0563   0.0593   0.0649   0.0714   0.0760   0.0801
  0.0842   0.0853   0.0888   0.0941   0.0962   0.0991   0.1052   0.1074
  0.1099   0.1129   0.1156   0.1173   0.1203   0.1225   0.1251   0.1268
  0.1288   0.1319   0.1333   0.1357   0.1408   0.1449   0.1477   0.1517
  0.1601   0.1639   0.1657   0.1667   0.1754   0.1782   0.1836   0.1859
  0.1937   0.1980   0.2084   0.2105   0.2116   0.2137   0.2196   0.2237
  0.2268   0.2319   0.2333   0.2350   0.2391   0.2507   0.2515   0.2544
  0.2571   0.2611   0.2626   0.2691   0.2708   0.2768   0.2787   0.2809
  0.2851   0.2895   0.2978   0.3004   0.3011   0.3075   0.3166   0.3192
  0.3311   0.3337   0.3362   0.3495   0.3570   0.3754   0.3918   0.4002
  0.4285   0.4388   0.4436   0.4486   0.4522   0.4536   0.4574   0.4707
  0.4724   0.4781   0.4844   0.4884   0.4954   0.5072   0.5117   0.5174
  0.5218   0.5398   0.5519   0.5555   0.5648   0.5661   0.5742   0.5780
  0.5786   0.5864   0.5990   0.6036   0.6089   0.6135   0.6163   0.6244
  0.6318   0.6443   0.6507   0.6592   0.6660   0.6789   0.6820   0.6851
  0.6976   0.7042   0.7088   0.7120   0.7280   0.7491   0.7618   0.7909
  0.7986   0.8127   0.8207   0.8272   0.8334   0.8384   0.8411   0.8432
  0.8457   0.8480   0.8505   0.8535   0.8569   0.8629   0.8696   0.8736
  0.8776   0.8828   0.8897   0.8941   0.9026   0.9085   0.9191   0.9215
  0.9252   0.9313   0.9368   0.9442   0.9495   0.9513   0.9533   0.9640
  0.9652   0.9715   0.9797   0.9880   0.9945   1.0080   1.0399   1.0455
  1.0542   1.0744   1.0873   1.1097   1.1127   1.1257   1.1679   1.1784
  1.1877   1.2075   1.2286   1.2410   1.2507   1.2574   1.2659   1.2731
  1.2890   1.2918   1.2981   1.3096   1.3355   1.3532   1.3615   1.4255
  1.4593   1.4881   1.5082   1.5090   1.5370   1.5423   1.5527   1.5620
  1.5742   1.5776   1.6013   1.6156   1.6380   1.6609   1.6832   1.6882
  1.6933   1.7362   1.7607   1.7934   1.7946   1.8170   1.8499   1.8623
  1.8735   1.8883   1.8991   1.9037   1.9167   1.9257   1.9363   1.9421
  1.9623   1.9694   1.9820   2.0004   2.0612   2.0648   2.0664   2.0862
  2.0949   2.1397   2.1452   2.1952   2.2275   2.2447   2.2565   2.2688
  2.2734   2.2780   2.2959   2.2962   2.3078   2.3239   2.3375   2.3824
  2.4098   2.4175   2.4329   2.4524   2.4582   2.4933   2.5164   2.5226
  2.5368   2.5422   2.5581   2.5750   2.5906   2.6187   2.6302   2.6593
  2.6614   2.6875   2.7090   2.7248   2.7279   2.7387   2.7420   2.7513
  2.7662   2.7868   2.7961   2.8026   2.8303   2.8428   2.8596   2.8725
  2.9170   2.9451   2.9746   3.0637   3.0650   3.0818   3.1341   3.1405
  3.1532   3.1906   3.2141   3.2269   3.2336   3.3311   3.3557   3.3978
  3.4578   3.5299   3.5525   3.6694   3.7068   3.7328   3.8028   3.8682
  3.9633   4.0731   4.0767   4.1267   4.3887   4.7964   4.8328   9.7537
  9.7632   9.8015   9.8030   9.8093  23.3783  23.5363  23.8378  23.8549
 23.8863  23.9092  23.9552  24.0268  24.0447  24.0692  24.1073  24.1493
 25.7887  25.8124  25.8683  25.8911  25.9060  26.1060  26.1188  26.1595
 26.2123  26.3609  26.5107  26.6056  26.6227  26.7738  26.7887 215.7461
215.7538 215.7993 215.8031 215.8087
 --------------------------------------------------------------

          Ground-State Mulliken Net Atomic Charges

     Atom                 Charge (a.u.)
  ----------------------------------------
      1 C                    -0.738062
      2 C                    -0.051456
      3 Cl                    0.490030
      4 C                    -0.443913
      5 H                     0.230999
      6 C                     0.092390
      7 Cl                    0.455939
      8 C                    -0.352772
      9 H                     0.231909
     10 C                    -0.103296
     11 Cl                    0.472884
     12 C                     0.540490
     13 C                    -1.290784
     14 H                     0.214922
     15 C                     0.062414
     16 Cl                    0.603042
     17 C                     0.264280
     18 Cl                    0.495812
     19 C                    -0.920669
     20 H                     0.203831
     21 C                    -0.634402
     22 H                     0.176412
  ----------------------------------------
  Sum of atomic charges =     0.000000

 -----------------------------------------------------------------
                    Cartesian Multipole Moments
 -----------------------------------------------------------------
    Charge (ESU x 10^10)
                 0.0000
    Dipole Moment (Debye)
         X      -1.9489      Y       1.0353      Z       0.2131
       Tot       2.2170
    Quadrupole Moments (Debye-Ang)
        XX    -143.1393     XY       2.8616     YY    -132.6015
        XZ       3.0888     YZ      -4.5266     ZZ    -130.9267
    Octopole Moments (Debye-Ang^2)
       XXX    -417.0003    XXY      37.1862    XYY    -119.0176
       YYY      86.0433    XXZ      58.0320    XYZ     -10.8116
       YYZ      42.9414    XZZ    -123.8253    YZZ      40.4453
       ZZZ     143.7086
    Hexadecapole Moments (Debye-Ang^3)
      XXXX   -7549.1533   XXXY     463.8378   XXYY   -1352.7289
      XYYY     434.5264   YYYY    -660.2428   XXXZ    1452.7529
      XXYZ     -54.7948   XYYZ     456.8856   YYYZ     -95.2394
      XXZZ   -1770.3109   XYZZ     175.0414   YYZZ    -627.9465
      XZZZ    1348.0236   YZZZ    -107.1269   ZZZZ   -3068.7707
 -----------------------------------------------------------------
 Calculating analytic gradient of the SCF energy
 Gradient of SCF Energy
            1           2           3           4           5           6
    1  -0.0117496   0.0045447   0.0005870   0.0003260  -0.0002866  -0.0037844
    2   0.0007277  -0.0022832  -0.0004209  -0.0005321   0.0000561   0.0000354
    3   0.0064605   0.0052011  -0.0009942  -0.0114287   0.0005181   0.0022873
            7           8           9          10          11          12
    1  -0.0013962   0.0102361  -0.0006582  -0.0025266   0.0010445   0.0005206
    2   0.0000415   0.0002244  -0.0000119   0.0021070   0.0005640  -0.0003116
    3   0.0009343   0.0051489  -0.0000174  -0.0066728   0.0000244   0.0002264
           13          14          15          16          17          18
    1   0.0054543  -0.0012922  -0.0030707   0.0023305  -0.0052844   0.0027699
    2   0.0033461   0.0005474   0.0041316  -0.0002251   0.0000746  -0.0016446
    3  -0.0008647  -0.0005346  -0.0016523  -0.0010550   0.0031352  -0.0001345
           19          20          21          22
    1   0.0018100  -0.0008900   0.0006998   0.0006154
    2  -0.0032716   0.0005287  -0.0031116  -0.0005718
    3   0.0014693   0.0000220  -0.0031346   0.0010615
 Max gradient component =       1.175E-02
 RMS gradient           =       3.358E-03
 Gradient time:  CPU 221.29 s  wall 221.30 s
 Geometry Optimization Parameters
   NAtoms,    NIC,     NZ,  NCons,   NDum,   NFix, NCnnct, MaxDiis
       22     155      22       0       0       0       0       0

 Cartesian Hessian Update
 Hessian updated using BFGS update


** GEOMETRY OPTIMIZATION IN DELOCALIZED INTERNAL COORDINATES **
   Searching for a Minimum

   Optimization Cycle:   2

                       Coordinates (Angstroms)
     ATOM                X               Y               Z
      1  C         0.0075895976    0.0009057869   -0.0045800419
      2  C        -0.0141232485    0.0703487150    1.4019831666
      3  Cl        1.4666889688    0.2104556163    2.3317435917
      4  C        -1.2052561095    0.0975369235    2.1136963601
      5  H        -1.1849685416    0.1663816727    3.1939484949
      6  C        -2.4155161312    0.0515247033    1.4416067513
      7  Cl       -3.9195870432    0.0825763085    2.3384663554
      8  C        -2.4340791862   -0.0195225776    0.0585529915
      9  H        -3.3769135689   -0.0695073762   -0.4709494950
     10  C        -1.2424085469   -0.0423256805   -0.6521447997
     11  Cl       -1.3643291373   -0.2128674829   -2.3939520361
     12  C         1.2944528521   -0.0257558748   -0.7723276468
     13  C         2.2977870264   -0.9498808081   -0.4643404845
     14  H         2.1382534182   -1.6775467696    0.3182121577
     15  C         3.4907584938   -0.9799813363   -1.1730461755
     16  Cl        4.7031208752   -2.1733327442   -0.7494024076
     17  C         3.7120627185   -0.0783481819   -2.2100391208
     18  Cl        5.2114801496   -0.0949947515   -3.1162340593
     19  C         2.7272083402    0.8470724783   -2.5270637683
     20  H         2.8943349927    1.5583108030   -3.3259823964
     21  C         1.5340789159    0.8709427225   -1.8192638681
     22  H         0.7938435200    1.6184577235   -2.0661453036
   Point Group: c1    Number of degrees of freedom:    60


   Energy is  -2761.516330246

 Hessian updated using BFGS update

 51 Hessian modes will be used to form the next step
  Hessian Eigenvalues:
     0.017322    0.019215    0.019216    0.023206    0.023207    0.023570
     0.023676    0.023681    0.023932    0.023938    0.024090    0.024090
     0.024114    0.024114    0.024135    0.024135    0.024142    0.024142
     0.031010    0.159689    0.159971    0.159994    0.159995    0.160352
     0.222327    0.224790    0.234799    0.235445    0.245154    0.247192
     0.249949    0.249993    0.249999    0.297509    0.300848    0.303018
     0.352974    0.356630    0.365907    0.429119    0.430648    0.432116
     0.465338    0.467734    0.467834    0.470151    0.477535    0.478055
     0.478203    0.479124    0.539589

 Minimum search - taking simple RFO step
 Searching for Lamda that Minimizes Along All modes
 Value Taken    Lamda =  -0.00308296
 Step Taken.  Stepsize is  0.280739

                             Maximum     Tolerance    Cnvgd?
         Gradient           0.007812      0.000300      NO
         Displacement       0.218932      0.001200      NO
         Energy change     -0.009280      0.000001      NO


 New Cartesian Coordinates Obtained by Inverse Iteration

 Displacement from previous Coordinates is:  0.882417
 ----------------------------------------------------------------
             Standard Nuclear Orientation (Angstroms)
    I     Atom           X                Y                Z
 ----------------------------------------------------------------
    1      C       0.0188936139     0.0016362214    -0.0063169197
    2      C      -0.0133634146     0.1461462408     1.3913832149
    3      Cl      1.4734597546     0.3561905430     2.2982899895
    4      C      -1.2010142305     0.1700761947     2.1148874574
    5      H      -1.1811934141     0.2909797703     3.1896882668
    6      C      -2.4053884200     0.0510064571     1.4338483238
    7      Cl     -3.9096019384     0.0801777320     2.3257506776
    8      C      -2.4309105575    -0.0933295087     0.0531844678
    9      H      -3.3682509948    -0.1981785430    -0.4761031605
   10      C      -1.2276351945    -0.1184314601    -0.6432931170
   11      Cl     -1.3187236378    -0.3654452177    -2.3779528427
   12      C       1.2950955375    -0.0217363559    -0.7690863724
   13      C       2.2574761632    -1.0000795962    -0.5063704468
   14      H       2.0781317216    -1.7570844822     0.2462236519
   15      C       3.4515947447    -1.0331373203    -1.2172239748
   16      Cl      4.6070889404    -2.2957049230    -0.8508033153
   17      C       3.7057894508    -0.0744270154    -2.2027507202
   18      Cl      5.1953319269    -0.0731969668    -3.1169343584
   19      C       2.7517369084     0.9047437158    -2.4670500117
   20      H       2.9493105334     1.6485222934    -3.2280963402
   21      C       1.5564769273     0.9287024418    -1.7612349647
   22      H       0.8301739352     1.7030196487    -1.9773012399
 ----------------------------------------------------------------
 Nuclear Repulsion Energy =        1693.85196492 hartrees
 There are       81 alpha and       81 beta electrons
 Applying Cartesian multipole field
    Component          Value
    ---------          -----
     (2,0,0)        1.00000E-12
     (0,2,0)        2.00000E-11
     (0,0,2)       -3.00000E-11
 Nucleus-field energy     =    -0.0000000533 hartrees
 Requested basis set is 6-311++G(d,p)
 There are 162 shells and 449 basis functions
 A cutoff of  1.0D-15 yielded  10087 shell pairs
 There are     83955 function pairs (     90190 Cartesian)
 Smallest overlap matrix eigenvalue = 3.05E-07
 Linear dependence detected in AO basis
 Number of orthogonalized atomic orbitals = 445
 Maximum deviation from orthogonality = 6.960E-10
 Guess from superposition of atomic densities
 Warning:  Energy on first SCF cycle will be non-variational
 SAD guess density has 162.000000 electrons

 -----------------------------------------------------------------------
  General SCF calculation program by
  Eric Jon Sundstrom, Paul Horn, Yuezhi Mao, Dmitri Zuev, Alec White,
  David Stuck, Shaama M.S., Shane Yost, Joonho Lee, David Small,
  Daniel Levine, Susi Lehtola, Hugh Burton, Evgeny Epifanovsky,
  Bang C. Huynh
 -----------------------------------------------------------------------
 Exchange:     0.2000 Hartree-Fock + 0.0800 Slater + 0.7200 B88
 Correlation:  0.1900 VWN1RPA + 0.8100 LYP
 Using SG-1 standard quadrature grid
 A restricted SCF calculation will be
 performed using DIIS
 SCF converges when DIIS error is below 1.0e-08
 ---------------------------------------
  Cycle       Energy         DIIS error
 ---------------------------------------
    1   -2765.5016960682      2.92e-02  
    2   -2761.3661142797      2.43e-03  
    3   -2761.2661267475      3.05e-03  
    4   -2761.5077670615      6.14e-04  
    5   -2761.5154497055      3.33e-04  
    6   -2761.5180951670      1.04e-04  
    7   -2761.5183350497      3.47e-05  
    8   -2761.5183627279      1.16e-05  
    9   -2761.5183659209      2.87e-06  
   10   -2761.5183661202      1.04e-06  
   11   -2761.5183661460      2.75e-07  
   12   -2761.5183661474      1.35e-07  
   13   -2761.5183661479      4.19e-08  
   14   -2761.5183661478      1.36e-08  
   15   -2761.5183661480      4.90e-09  Convergence criterion met
 ---------------------------------------
 SCF time:   CPU 657.33s  wall 658.00s 
 SCF   energy in the final basis set =    -2761.5183661480
 Total energy in the final basis set =    -2761.5183661480

 --------------------------------------------------------------

                    Orbital Energies (a.u.)
 --------------------------------------------------------------

 Alpha MOs
 -- Occupied --
********-101.5769-101.5767-101.5690-101.5681 -10.2754 -10.2754 -10.2725
-10.2634 -10.2626 -10.2364 -10.2214 -10.2200 -10.2200 -10.2111 -10.2090
-10.2067  -9.4929  -9.4917  -9.4914  -9.4835  -9.4827  -7.2576  -7.2563
 -7.2563  -7.2483  -7.2477  -7.2475  -7.2472  -7.2466  -7.2463  -7.2461
 -7.2456  -7.2384  -7.2378  -7.2375  -7.2369  -0.9482  -0.9308  -0.9025
 -0.9004  -0.8722  -0.8624  -0.8367  -0.7956  -0.7685  -0.7668  -0.7387
 -0.6531  -0.6458  -0.6349  -0.6118  -0.5573  -0.5376  -0.5227  -0.5108
 -0.4942  -0.4832  -0.4674  -0.4621  -0.4585  -0.4459  -0.4342  -0.4293
 -0.4143  -0.3996  -0.3961  -0.3873  -0.3867  -0.3608  -0.3578  -0.3445
 -0.3429  -0.3402  -0.3310  -0.3289  -0.3204  -0.2871  -0.2786  -0.2734
 -0.2579
 -- Virtual --
 -0.0688  -0.0589  -0.0444  -0.0341  -0.0331  -0.0199  -0.0102   0.0006
  0.0064   0.0098   0.0112   0.0154   0.0210   0.0300   0.0372   0.0444
  0.0484   0.0514   0.0565   0.0597   0.0642   0.0705   0.0768   0.0804
  0.0838   0.0853   0.0885   0.0936   0.0957   0.0984   0.1054   0.1080
  0.1101   0.1132   0.1152   0.1159   0.1195   0.1215   0.1249   0.1264
  0.1272   0.1313   0.1327   0.1357   0.1405   0.1438   0.1480   0.1509
  0.1590   0.1632   0.1655   0.1671   0.1758   0.1764   0.1828   0.1854
  0.1920   0.1993   0.2068   0.2106   0.2125   0.2139   0.2193   0.2234
  0.2277   0.2290   0.2334   0.2367   0.2415   0.2508   0.2522   0.2551
  0.2570   0.2609   0.2631   0.2683   0.2714   0.2759   0.2796   0.2810
  0.2839   0.2853   0.2921   0.2980   0.3016   0.3063   0.3157   0.3214
  0.3314   0.3318   0.3365   0.3483   0.3540   0.3753   0.3947   0.4028
  0.4285   0.4369   0.4432   0.4490   0.4524   0.4543   0.4585   0.4719
  0.4741   0.4778   0.4832   0.4869   0.4919   0.5026   0.5120   0.5175
  0.5203   0.5404   0.5516   0.5577   0.5628   0.5674   0.5758   0.5810
  0.5826   0.5922   0.5974   0.6047   0.6105   0.6166   0.6202   0.6260
  0.6282   0.6488   0.6573   0.6579   0.6624   0.6769   0.6824   0.6884
  0.6956   0.6986   0.7079   0.7118   0.7249   0.7501   0.7634   0.7904
  0.7961   0.8171   0.8245   0.8280   0.8356   0.8385   0.8410   0.8433
  0.8460   0.8464   0.8506   0.8567   0.8573   0.8633   0.8687   0.8742
  0.8794   0.8849   0.8882   0.8900   0.9047   0.9075   0.9196   0.9236
  0.9244   0.9332   0.9366   0.9386   0.9455   0.9521   0.9552   0.9662
  0.9676   0.9698   0.9769   0.9881   0.9979   1.0068   1.0372   1.0423
  1.0533   1.0680   1.0937   1.1054   1.1173   1.1314   1.1621   1.1833
  1.1909   1.2135   1.2301   1.2417   1.2503   1.2599   1.2665   1.2745
  1.2938   1.2945   1.3011   1.3106   1.3272   1.3523   1.3675   1.4331
  1.4554   1.4879   1.5074   1.5127   1.5388   1.5421   1.5467   1.5605
  1.5759   1.5765   1.5964   1.6154   1.6370   1.6595   1.6840   1.6854
  1.6948   1.7387   1.7632   1.7910   1.7999   1.8170   1.8509   1.8549
  1.8672   1.8813   1.9040   1.9107   1.9274   1.9302   1.9320   1.9386
  1.9616   1.9713   1.9791   2.0018   2.0553   2.0592   2.0665   2.0904
  2.1001   2.1375   2.1454   2.1911   2.2288   2.2431   2.2570   2.2684
  2.2727   2.2769   2.2888   2.2957   2.3042   2.3277   2.3449   2.3890
  2.4148   2.4211   2.4338   2.4527   2.4602   2.4925   2.5127   2.5169
  2.5338   2.5438   2.5555   2.5716   2.5917   2.6168   2.6316   2.6653
  2.6665   2.6933   2.7105   2.7255   2.7275   2.7329   2.7445   2.7521
  2.7659   2.7840   2.7900   2.7929   2.8266   2.8391   2.8557   2.8682
  2.9140   2.9559   2.9852   3.0700   3.0723   3.0803   3.1324   3.1376
  3.1478   3.1891   3.2119   3.2288   3.2362   3.3262   3.3520   3.4022
  3.4598   3.5254   3.5569   3.6754   3.7017   3.7314   3.7971   3.8649
  3.9695   4.0732   4.0798   4.1268   4.3751   4.7940   4.8318   9.7549
  9.7662   9.8010   9.8027   9.8132  23.3838  23.5442  23.8409  23.8534
 23.8891  23.8986  23.9562  24.0255  24.0356  24.0678  24.0991  24.1473
 25.7861  25.8136  25.8685  25.8911  25.9013  26.0933  26.1183  26.1742
 26.2085  26.3670  26.5079  26.5996  26.6219  26.7708  26.7845 215.7473
215.7569 215.7980 215.8027 215.8132
 --------------------------------------------------------------

          Ground-State Mulliken Net Atomic Charges

     Atom                 Charge (a.u.)
  ----------------------------------------
      1 C                    -0.635116
      2 C                    -0.124084
      3 Cl                    0.471334
      4 C                    -0.411915
      5 H                     0.232068
      6 C                     0.074517
      7 Cl                    0.457310
      8 C                    -0.364646
      9 H                     0.232611
     10 C                    -0.162856
     11 Cl                    0.456994
     12 C                     0.565181
     13 C                    -1.314752
     14 H                     0.221202
     15 C                     0.095420
     16 Cl                    0.595817
     17 C                     0.210174
     18 Cl                    0.498225
     19 C                    -0.875829
     20 H                     0.206695
     21 C                    -0.609927
     22 H                     0.181575
  ----------------------------------------
  Sum of atomic charges =     0.000000

 -----------------------------------------------------------------
                    Cartesian Multipole Moments
 -----------------------------------------------------------------
    Charge (ESU x 10^10)
                 0.0000
    Dipole Moment (Debye)
         X      -1.8571      Y       1.0728      Z       0.2407
       Tot       2.1582
    Quadrupole Moments (Debye-Ang)
        XX    -142.7769     XY       3.0638     YY    -132.2141
        XZ       2.9964     YZ      -4.5629     ZZ    -131.4150
    Octopole Moments (Debye-Ang^2)
       XXX    -412.6441    XXY      38.4668    XYY    -117.5961
       YYY      90.0161    XXZ      58.0767    XYZ     -11.6976
       YYZ      43.9873    XZZ    -123.3580    YZZ      42.2429
       ZZZ     149.9423
    Hexadecapole Moments (Debye-Ang^3)
      XXXX   -7436.5228   XXXY     458.4412   XXYY   -1343.7869
      XYYY     420.2601   YYYY    -729.1697   XXXZ    1466.1104
      XXYZ     -69.9951   XYYZ     460.7418   YYYZ    -140.1948
      XXZZ   -1748.2111   XYZZ     171.9302   YYZZ    -634.3427
      XZZZ    1364.1616   YZZZ    -143.6715   ZZZZ   -3048.7224
 -----------------------------------------------------------------
 Calculating analytic gradient of the SCF energy
 Gradient of SCF Energy
            1           2           3           4           5           6
    1  -0.0020005   0.0023797  -0.0002015   0.0003022   0.0000887  -0.0026848
    2   0.0001683  -0.0007894  -0.0003978  -0.0005084   0.0000247   0.0000485
    3   0.0009699   0.0005629  -0.0011275  -0.0024747   0.0004051   0.0014897
            7           8           9          10          11          12
    1   0.0005169   0.0023751  -0.0003265   0.0007309   0.0011408  -0.0019356
    2  -0.0000376   0.0004213  -0.0000165   0.0007321   0.0004640   0.0001950
    3  -0.0002768   0.0010370  -0.0002509  -0.0023174   0.0007338   0.0011494
           13          14          15          16          17          18
    1   0.0023335  -0.0002606  -0.0018341   0.0005525  -0.0010843   0.0006189
    2   0.0007868  -0.0005033   0.0007084  -0.0007040   0.0005444   0.0000467
    3   0.0006725   0.0002096   0.0007645   0.0002507   0.0001259  -0.0004268
           19          20          21          22
    1   0.0007640  -0.0006274  -0.0006070  -0.0002410
    2  -0.0005336   0.0002206  -0.0014468   0.0005764
    3  -0.0000104   0.0000594  -0.0014177  -0.0001282
 Max gradient component =       2.685E-03
 RMS gradient           =       1.034E-03
 Gradient time:  CPU 216.17 s  wall 216.17 s
 Geometry Optimization Parameters
   NAtoms,    NIC,     NZ,  NCons,   NDum,   NFix, NCnnct, MaxDiis
       22     155      22       0       0       0       0       0

 Cartesian Hessian Update
 Hessian updated using BFGS update


** GEOMETRY OPTIMIZATION IN DELOCALIZED INTERNAL COORDINATES **
   Searching for a Minimum

   Optimization Cycle:   3

                       Coordinates (Angstroms)
     ATOM                X               Y               Z
      1  C         0.0188936139    0.0016362214   -0.0063169197
      2  C        -0.0133634146    0.1461462408    1.3913832149
      3  Cl        1.4734597546    0.3561905430    2.2982899895
      4  C        -1.2010142305    0.1700761947    2.1148874574
      5  H        -1.1811934141    0.2909797703    3.1896882668
      6  C        -2.4053884200    0.0510064571    1.4338483238
      7  Cl       -3.9096019384    0.0801777320    2.3257506776
      8  C        -2.4309105575   -0.0933295087    0.0531844678
      9  H        -3.3682509948   -0.1981785430   -0.4761031605
     10  C        -1.2276351945   -0.1184314601   -0.6432931170
     11  Cl       -1.3187236378   -0.3654452177   -2.3779528427
     12  C         1.2950955375   -0.0217363559   -0.7690863724
     13  C         2.2574761632   -1.0000795962   -0.5063704468
     14  H         2.0781317216   -1.7570844822    0.2462236519
     15  C         3.4515947447   -1.0331373203   -1.2172239748
     16  Cl        4.6070889404   -2.2957049230   -0.8508033153
     17  C         3.7057894508   -0.0744270154   -2.2027507202
     18  Cl        5.1953319269   -0.0731969668   -3.1169343584
     19  C         2.7517369084    0.9047437158   -2.4670500117
     20  H         2.9493105334    1.6485222934   -3.2280963402
     21  C         1.5564769273    0.9287024418   -1.7612349647
     22  H         0.8301739352    1.7030196487   -1.9773012399
   Point Group: c1    Number of degrees of freedom:    60


   Energy is  -2761.518366148

 Hessian updated using BFGS update

 54 Hessian modes will be used to form the next step
  Hessian Eigenvalues:
     0.012871    0.019215    0.019241    0.023199    0.023210    0.023460
     0.023679    0.023684    0.023913    0.024023    0.024089    0.024092
     0.024114    0.024114    0.024132    0.024136    0.024142    0.024162
     0.029808    0.158002    0.159971    0.159995    0.160070    0.161294
     0.204814    0.223978    0.234806    0.235855    0.245096    0.247239
     0.249950    0.249996    0.250000    0.255528    0.294893    0.300867
     0.302113    0.305393    0.353670    0.356550    0.356715    0.371365
     0.427288    0.430668    0.432172    0.466945    0.467750    0.468969
     0.470311    0.476831    0.478203    0.478764    0.483140    0.559551

 Minimum search - taking simple RFO step
 Searching for Lamda that Minimizes Along All modes
 Value Taken    Lamda =  -0.00095416
 Step Taken.  Stepsize is  0.232137

                             Maximum     Tolerance    Cnvgd?
         Gradient           0.004978      0.000300      NO
         Displacement       0.185876      0.001200      NO
         Energy change     -0.002036      0.000001      NO


 New Cartesian Coordinates Obtained by Inverse Iteration

 Displacement from previous Coordinates is:  0.739329
 ----------------------------------------------------------------
             Standard Nuclear Orientation (Angstroms)
    I     Atom           X                Y                Z
 ----------------------------------------------------------------
    1      C       0.0179157772     0.0001646324    -0.0109616638
    2      C      -0.0178627690     0.2062286188     1.3776234308
    3      Cl      1.4771354523     0.4709135841     2.2605235172
    4      C      -1.2015664412     0.2345269246     2.1086796474
    5      H      -1.1825222468     0.4020154554     3.1761164104
    6      C      -2.4011096174     0.0510291634     1.4325673619
    7      Cl     -3.9051714323     0.0823833251     2.3280353860
    8      C      -2.4321170814    -0.1595892768     0.0599531270
    9      H      -3.3668910715    -0.3115633304    -0.4601282575
   10      C      -1.2268540234    -0.1823614852    -0.6345950142
   11      Cl     -1.3042013332    -0.4898798655    -2.3623838180
   12      C       1.2935448395    -0.0214710749    -0.7737866024
   13      C       2.2234804374    -1.0377593853    -0.5527127570
   14      H       2.0233179878    -1.8142986772     0.1744516121
   15      C       3.4220566005    -1.0704596723    -1.2605951382
   16      Cl      4.5426445781    -2.3750531089    -0.9512819633
   17      C       3.7072466764    -0.0713354800    -2.1950175430
   18      Cl      5.1999878801    -0.0675978622    -3.0991488621
   19      C       2.7817528956     0.9478594227    -2.4144337243
   20      H       3.0104013334     1.7189191256    -3.1387112239
   21      C       1.5830178525     0.9714524404    -1.7130898796
   22      H       0.8702720612     1.7663263959    -1.8983657798
 ----------------------------------------------------------------
 Nuclear Repulsion Energy =        1694.05560027 hartrees
 There are       81 alpha and       81 beta electrons
 Applying Cartesian multipole field
    Component          Value
    ---------          -----
     (2,0,0)        1.00000E-12
     (0,2,0)        2.00000E-11
     (0,0,2)       -3.00000E-11
 Nucleus-field energy     =    -0.0000000517 hartrees
 Requested basis set is 6-311++G(d,p)
 There are 162 shells and 449 basis functions
 A cutoff of  1.0D-15 yielded  10093 shell pairs
 There are     84001 function pairs (     90234 Cartesian)
 Smallest overlap matrix eigenvalue = 2.88E-07
 Linear dependence detected in AO basis
 Number of orthogonalized atomic orbitals = 445
 Maximum deviation from orthogonality = 4.058E-10
 Guess from superposition of atomic densities
 Warning:  Energy on first SCF cycle will be non-variational
 SAD guess density has 162.000000 electrons

 -----------------------------------------------------------------------
  General SCF calculation program by
  Eric Jon Sundstrom, Paul Horn, Yuezhi Mao, Dmitri Zuev, Alec White,
  David Stuck, Shaama M.S., Shane Yost, Joonho Lee, David Small,
  Daniel Levine, Susi Lehtola, Hugh Burton, Evgeny Epifanovsky,
  Bang C. Huynh
 -----------------------------------------------------------------------
 Exchange:     0.2000 Hartree-Fock + 0.0800 Slater + 0.7200 B88
 Correlation:  0.1900 VWN1RPA + 0.8100 LYP
 Using SG-1 standard quadrature grid
 A restricted SCF calculation will be
 performed using DIIS
 SCF converges when DIIS error is below 1.0e-08
 ---------------------------------------
  Cycle       Energy         DIIS error
 ---------------------------------------
    1   -2765.4976225527      2.92e-02  
    2   -2761.3673890497      2.43e-03  
    3   -2761.2678056762      3.04e-03  
    4   -2761.5079558171      6.27e-04  
    5   -2761.5160645657      3.35e-04  
    6   -2761.5187521193      1.04e-04  
    7   -2761.5189907915      3.50e-05  
    8   -2761.5190191958      1.15e-05  
    9   -2761.5190223509      2.83e-06  
   10   -2761.5190225432      1.03e-06  
   11   -2761.5190225686      2.64e-07  
   12   -2761.5190225700      1.31e-07  
   13   -2761.5190225705      4.12e-08  
   14   -2761.5190225705      1.36e-08  
   15   -2761.5190225705      4.99e-09  Convergence criterion met
 ---------------------------------------
 SCF time:   CPU 654.04s  wall 654.00s 
 SCF   energy in the final basis set =    -2761.5190225705
 Total energy in the final basis set =    -2761.5190225705

 --------------------------------------------------------------

                    Orbital Energies (a.u.)
 --------------------------------------------------------------

 Alpha MOs
 -- Occupied --
********-101.5764-101.5761-101.5691-101.5685 -10.2755 -10.2755 -10.2730
-10.2633 -10.2627 -10.2357 -10.2210 -10.2204 -10.2203 -10.2112 -10.2095
-10.2069  -9.4924  -9.4911  -9.4908  -9.4837  -9.4830  -7.2571  -7.2557
 -7.2556  -7.2484  -7.2479  -7.2472  -7.2467  -7.2460  -7.2457  -7.2454
 -7.2450  -7.2385  -7.2379  -7.2378  -7.2372  -0.9480  -0.9312  -0.9020
 -0.8993  -0.8727  -0.8628  -0.8361  -0.7955  -0.7685  -0.7669  -0.7387
 -0.6527  -0.6450  -0.6359  -0.6115  -0.5576  -0.5370  -0.5229  -0.5124
 -0.4937  -0.4834  -0.4677  -0.4619  -0.4585  -0.4457  -0.4345  -0.4292
 -0.4145  -0.3989  -0.3966  -0.3871  -0.3857  -0.3609  -0.3572  -0.3440
 -0.3426  -0.3405  -0.3304  -0.3289  -0.3205  -0.2850  -0.2786  -0.2739
 -0.2598
 -- Virtual --
 -0.0658  -0.0592  -0.0443  -0.0366  -0.0345  -0.0196  -0.0101   0.0007
  0.0068   0.0098   0.0112   0.0147   0.0206   0.0303   0.0369   0.0442
  0.0492   0.0510   0.0566   0.0599   0.0638   0.0694   0.0775   0.0809
  0.0836   0.0851   0.0883   0.0923   0.0955   0.0980   0.1057   0.1085
  0.1103   0.1124   0.1151   0.1154   0.1187   0.1212   0.1247   0.1263
  0.1268   0.1308   0.1324   0.1356   0.1402   0.1429   0.1488   0.1505
  0.1584   0.1618   0.1651   0.1677   0.1740   0.1767   0.1832   0.1855
  0.1913   0.2003   0.2052   0.2104   0.2117   0.2139   0.2189   0.2238
  0.2263   0.2290   0.2328   0.2390   0.2436   0.2499   0.2519   0.2546
  0.2577   0.2619   0.2648   0.2684   0.2719   0.2742   0.2783   0.2800
  0.2833   0.2848   0.2902   0.2984   0.3025   0.3059   0.3146   0.3191
  0.3300   0.3315   0.3376   0.3484   0.3528   0.3749   0.3960   0.4042
  0.4294   0.4364   0.4429   0.4491   0.4522   0.4544   0.4599   0.4698
  0.4741   0.4796   0.4829   0.4847   0.4899   0.5011   0.5122   0.5169
  0.5218   0.5406   0.5496   0.5578   0.5614   0.5674   0.5756   0.5815
  0.5833   0.5968   0.5975   0.6050   0.6075   0.6177   0.6207   0.6282
  0.6304   0.6509   0.6587   0.6606   0.6616   0.6770   0.6814   0.6910
  0.6949   0.6969   0.7084   0.7129   0.7236   0.7514   0.7665   0.7894
  0.7961   0.8207   0.8283   0.8304   0.8328   0.8370   0.8422   0.8447
  0.8458   0.8484   0.8504   0.8570   0.8620   0.8634   0.8658   0.8750
  0.8804   0.8816   0.8864   0.8905   0.9041   0.9088   0.9166   0.9217
  0.9239   0.9303   0.9373   0.9398   0.9466   0.9519   0.9555   0.9630
  0.9702   0.9727   0.9781   0.9954   1.0012   1.0073   1.0364   1.0382
  1.0532   1.0642   1.0936   1.1070   1.1193   1.1382   1.1602   1.1819
  1.1972   1.2193   1.2303   1.2423   1.2482   1.2605   1.2677   1.2807
  1.2957   1.2963   1.3017   1.3114   1.3227   1.3491   1.3759   1.4364
  1.4449   1.4856   1.5043   1.5184   1.5371   1.5440   1.5453   1.5593
  1.5737   1.5769   1.5938   1.6155   1.6382   1.6578   1.6800   1.6881
  1.6972   1.7404   1.7620   1.7882   1.8032   1.8166   1.8474   1.8502
  1.8613   1.8754   1.9042   1.9180   1.9272   1.9312   1.9381   1.9410
  1.9599   1.9728   1.9813   2.0065   2.0525   2.0559   2.0660   2.0939
  2.1063   2.1368   2.1461   2.1891   2.2293   2.2432   2.2573   2.2653
  2.2714   2.2754   2.2847   2.2952   2.3010   2.3306   2.3496   2.3898
  2.4203   2.4222   2.4370   2.4542   2.4639   2.4952   2.5095   2.5180
  2.5322   2.5449   2.5528   2.5707   2.5909   2.6158   2.6355   2.6687
  2.6713   2.6952   2.7134   2.7181   2.7261   2.7331   2.7419   2.7573
  2.7636   2.7816   2.7846   2.7919   2.8250   2.8392   2.8568   2.8633
  2.9106   2.9605   2.9911   3.0744   3.0762   3.0822   3.1299   3.1368
  3.1471   3.1875   3.2106   3.2273   3.2404   3.3248   3.3496   3.4066
  3.4609   3.5239   3.5621   3.6800   3.6988   3.7323   3.7959   3.8657
  3.9719   4.0735   4.0829   4.1268   4.3635   4.7926   4.8305   9.7553
  9.7666   9.8012   9.8030   9.8133  23.3875  23.5452  23.8417  23.8532
 23.8881  23.9009  23.9567  24.0265  24.0340  24.0690  24.0988  24.1503
 25.7860  25.8136  25.8676  25.8887  25.9008  26.0954  26.1182  26.1757
 26.2081  26.3719  26.5125  26.5953  26.6272  26.7708  26.7814 215.7477
215.7574 215.7994 215.8017 215.8136
 --------------------------------------------------------------

          Ground-State Mulliken Net Atomic Charges

     Atom                 Charge (a.u.)
  ----------------------------------------
      1 C                    -0.575480
      2 C                    -0.184185
      3 Cl                    0.468716
      4 C                    -0.369427
      5 H                     0.231640
      6 C                     0.100367
      7 Cl                    0.457551
      8 C                    -0.401748
      9 H                     0.232065
     10 C                    -0.185395
     11 Cl                    0.453060
     12 C                     0.607093
     13 C                    -1.314101
     14 H                     0.222968
     15 C                     0.063750
     16 Cl                    0.592523
     17 C                     0.200419
     18 Cl                    0.498501
     19 C                    -0.834320
     20 H                     0.207816
     21 C                    -0.654954
     22 H                     0.183143
  ----------------------------------------
  Sum of atomic charges =     0.000000

 -----------------------------------------------------------------
                    Cartesian Multipole Moments
 -----------------------------------------------------------------
    Charge (ESU x 10^10)
                 0.0000
    Dipole Moment (Debye)
         X      -1.7968      Y       1.1011      Z       0.2798
       Tot       2.1259
    Quadrupole Moments (Debye-Ang)
        XX    -142.4708     XY       3.2602     YY    -131.9074
        XZ       2.9300     YZ      -4.4792     ZZ    -131.9059
    Octopole Moments (Debye-Ang^2)
       XXX    -408.7281    XXY      39.2792    XYY    -116.4831
       YYY      93.1975    XXZ      58.3015    XYZ     -12.2068
       YYZ      44.8960    XZZ    -123.1431    YZZ      43.4343
       ZZZ     155.1606
    Hexadecapole Moments (Debye-Ang^3)
      XXXX   -7379.2932   XXXY     451.8896   XXYY   -1342.5458
      XYYY     408.9748   YYYY    -785.7228   XXXZ    1480.9792
      XXYZ     -82.2136   XYYZ     464.8430   YYYZ    -179.6745
      XXZZ   -1736.7702   XYZZ     168.2071   YYZZ    -638.7783
      XZZZ    1384.5776   YZZZ    -176.0742   ZZZZ   -3029.0497
 -----------------------------------------------------------------
 Calculating analytic gradient of the SCF energy
 Gradient of SCF Energy
            1           2           3           4           5           6
    1   0.0015580  -0.0001572   0.0005146  -0.0001169   0.0000977  -0.0005858
    2   0.0000112  -0.0001922  -0.0006654   0.0000445  -0.0000532   0.0000342
    3  -0.0006077  -0.0009619  -0.0009946   0.0008607  -0.0001339   0.0002927
            7           8           9          10          11          12
    1   0.0004547  -0.0008672   0.0001755   0.0006130   0.0008902  -0.0014610
    2  -0.0000254  -0.0000503   0.0000189   0.0002839   0.0003335   0.0003569
    3  -0.0002640  -0.0003149   0.0000092   0.0005682  -0.0000795   0.0004172
           13          14          15          16          17          18
    1  -0.0001480  -0.0000418  -0.0000361   0.0001001   0.0005621  -0.0002719
    2   0.0004124  -0.0000226   0.0002406   0.0001367  -0.0003197  -0.0001634
    3   0.0006745   0.0005651  -0.0001299  -0.0002599  -0.0001081   0.0003583
           19          20          21          22
    1   0.0000794  -0.0000437  -0.0007032  -0.0006124
    2   0.0000686  -0.0000866  -0.0004836   0.0001210
    3  -0.0001231   0.0000330   0.0004184  -0.0002198
 Max gradient component =       1.558E-03
 RMS gradient           =       4.793E-04
 Gradient time:  CPU 219.47 s  wall 219.48 s
 Geometry Optimization Parameters
   NAtoms,    NIC,     NZ,  NCons,   NDum,   NFix, NCnnct, MaxDiis
       22     155      22       0       0       0       0       0

 Cartesian Hessian Update
 Hessian updated using BFGS update


** GEOMETRY OPTIMIZATION IN DELOCALIZED INTERNAL COORDINATES **
   Searching for a Minimum

   Optimization Cycle:   4

                       Coordinates (Angstroms)
     ATOM                X               Y               Z
      1  C         0.0179157772    0.0001646324   -0.0109616638
      2  C        -0.0178627690    0.2062286188    1.3776234308
      3  Cl        1.4771354523    0.4709135841    2.2605235172
      4  C        -1.2015664412    0.2345269246    2.1086796474
      5  H        -1.1825222468    0.4020154554    3.1761164104
      6  C        -2.4011096174    0.0510291634    1.4325673619
      7  Cl       -3.9051714323    0.0823833251    2.3280353860
      8  C        -2.4321170814   -0.1595892768    0.0599531270
      9  H        -3.3668910715   -0.3115633304   -0.4601282575
     10  C        -1.2268540234   -0.1823614852   -0.6345950142
     11  Cl       -1.3042013332   -0.4898798655   -2.3623838180
     12  C         1.2935448395   -0.0214710749   -0.7737866024
     13  C         2.2234804374   -1.0377593853   -0.5527127570
     14  H         2.0233179878   -1.8142986772    0.1744516121
     15  C         3.4220566005   -1.0704596723   -1.2605951382
     16  Cl        4.5426445781   -2.3750531089   -0.9512819633
     17  C         3.7072466764   -0.0713354800   -2.1950175430
     18  Cl        5.1999878801   -0.0675978622   -3.0991488621
     19  C         2.7817528956    0.9478594227   -2.4144337243
     20  H         3.0104013334    1.7189191256   -3.1387112239
     21  C         1.5830178525    0.9714524404   -1.7130898796
     22  H         0.8702720612    1.7663263959   -1.8983657798
   Point Group: c1    Number of degrees of freedom:    60


   Energy is  -2761.519022571

 Hessian updated using BFGS update

 57 Hessian modes will be used to form the next step
  Hessian Eigenvalues:
     0.007947    0.019215    0.019400    0.023210    0.023270    0.023576
     0.023682    0.023854    0.024007    0.024019    0.024091    0.024104
     0.024114    0.024124    0.024135    0.024142    0.024154    0.024231
     0.028856    0.158231    0.159972    0.159996    0.160080    0.161667
     0.205190    0.223969    0.234840    0.235856    0.244906    0.247476
     0.249970    0.249996    0.250000    0.250165    0.264279    0.293014
     0.301022    0.301270    0.302210    0.308544    0.353543    0.356658
     0.356677    0.357308    0.370252    0.425940    0.430728    0.432492
     0.465169    0.467996    0.468758    0.470350    0.477223    0.478205
     0.478782    0.490064    0.535389

 Minimum search - taking simple RFO step
 Searching for Lamda that Minimizes Along All modes
 Value Taken    Lamda =  -0.00049164
 Step Taken.  Stepsize is  0.212686

                             Maximum     Tolerance    Cnvgd?
         Gradient           0.004203      0.000300      NO
         Displacement       0.183641      0.001200      NO
         Energy change     -0.000656      0.000001      NO


 New Cartesian Coordinates Obtained by Inverse Iteration

 Displacement from previous Coordinates is:  0.733052
 ----------------------------------------------------------------
             Standard Nuclear Orientation (Angstroms)
    I     Atom           X                Y                Z
 ----------------------------------------------------------------
    1      C       0.0199186119    -0.0000607924    -0.0051188149
    2      C      -0.0242869106     0.2653685077     1.3727891604
    3      Cl      1.4650337443     0.6076828573     2.2411753184
    4      C      -1.2094819679     0.2940861723     2.1009657013
    5      H      -1.1992017041     0.5088358814     3.1597548488
    6      C      -2.4000506991     0.0469764949     1.4297534214
    7      Cl     -3.9090255335     0.0773726363     2.3217355649
    8      C      -2.4245694225    -0.2224050282     0.0674180103
    9      H      -3.3540902287    -0.4188127195    -0.4467298309
   10      C      -1.2168693247    -0.2400252220    -0.6224186694
   11      Cl     -1.2727586546    -0.6017463586    -2.3414110280
   12      C       1.2982611107    -0.0202578131    -0.7689882460
   13      C       2.1960169115    -1.0725440406    -0.5975318640
   14      H       1.9738282482    -1.8736454580     0.0958198005
   15      C       3.3942288337    -1.1058925317    -1.3078491824
   16      Cl      4.4771448300    -2.4526406754    -1.0582793114
   17      C       3.7056833130    -0.0713686533    -2.1948136980
   18      Cl      5.1953989632    -0.0656014007    -3.1035140049
   19      C       2.8086782714     0.9828796040    -2.3652097040
   20      H       3.0612214317     1.7789040780    -3.0539713644
   21      C       1.6117495072     1.0072932812    -1.6616626395
   22      H       0.9176490245     1.8260510501    -1.8091752024
 ----------------------------------------------------------------
 Nuclear Repulsion Energy =        1693.33784833 hartrees
 There are       81 alpha and       81 beta electrons
 Applying Cartesian multipole field
    Component          Value
    ---------          -----
     (2,0,0)        1.00000E-12
     (0,2,0)        2.00000E-11
     (0,0,2)       -3.00000E-11
 Nucleus-field energy     =    -0.0000000505 hartrees
 Requested basis set is 6-311++G(d,p)
 There are 162 shells and 449 basis functions
 A cutoff of  1.0D-15 yielded  10082 shell pairs
 There are     83848 function pairs (     90054 Cartesian)
 Smallest overlap matrix eigenvalue = 2.65E-07
 Linear dependence detected in AO basis
 Number of orthogonalized atomic orbitals = 445
 Maximum deviation from orthogonality = 5.110E-10
 Guess from superposition of atomic densities
 Warning:  Energy on first SCF cycle will be non-variational
 SAD guess density has 162.000000 electrons

 -----------------------------------------------------------------------
  General SCF calculation program by
  Eric Jon Sundstrom, Paul Horn, Yuezhi Mao, Dmitri Zuev, Alec White,
  David Stuck, Shaama M.S., Shane Yost, Joonho Lee, David Small,
  Daniel Levine, Susi Lehtola, Hugh Burton, Evgeny Epifanovsky,
  Bang C. Huynh
 -----------------------------------------------------------------------
 Exchange:     0.2000 Hartree-Fock + 0.0800 Slater + 0.7200 B88
 Correlation:  0.1900 VWN1RPA + 0.8100 LYP
 Using SG-1 standard quadrature grid
 A restricted SCF calculation will be
 performed using DIIS
 SCF converges when DIIS error is below 1.0e-08
 ---------------------------------------
  Cycle       Energy         DIIS error
 ---------------------------------------
    1   -2765.4909780321      2.91e-02  
    2   -2761.3678581072      2.43e-03  
    3   -2761.2682276574      3.04e-03  
    4   -2761.5079888337      6.36e-04  
    5   -2761.5163913092      3.37e-04  
    6   -2761.5191009171      1.04e-04  
    7   -2761.5193386081      3.53e-05  
    8   -2761.5193676404      1.15e-05  
    9   -2761.5193707766      2.80e-06  
   10   -2761.5193709648      1.03e-06  
   11   -2761.5193709901      2.56e-07  
   12   -2761.5193709916      1.28e-07  
   13   -2761.5193709921      4.00e-08  
   14   -2761.5193709921      1.33e-08  
   15   -2761.5193709921      4.98e-09  Convergence criterion met
 ---------------------------------------
 SCF time:   CPU 654.62s  wall 656.00s 
 SCF   energy in the final basis set =    -2761.5193709921
 Total energy in the final basis set =    -2761.5193709921

 --------------------------------------------------------------

                    Orbital Energies (a.u.)
 --------------------------------------------------------------

 Alpha MOs
 -- Occupied --
********-101.5761-101.5759-101.5690-101.5688 -10.2756 -10.2754 -10.2732
-10.2635 -10.2629 -10.2354 -10.2210 -10.2204 -10.2204 -10.2111 -10.2097
-10.2068  -9.4921  -9.4908  -9.4906  -9.4836  -9.4833  -7.2568  -7.2554
 -7.2554  -7.2484  -7.2482  -7.2470  -7.2464  -7.2457  -7.2455  -7.2451
 -7.2448  -7.2385  -7.2382  -7.2379  -7.2376  -0.9479  -0.9313  -0.9015
 -0.8987  -0.8731  -0.8628  -0.8358  -0.7952  -0.7687  -0.7671  -0.7386
 -0.6524  -0.6440  -0.6369  -0.6114  -0.5577  -0.5365  -0.5229  -0.5137
 -0.4933  -0.4834  -0.4679  -0.4615  -0.4586  -0.4455  -0.4346  -0.4292
 -0.4146  -0.3984  -0.3964  -0.3871  -0.3849  -0.3609  -0.3567  -0.3437
 -0.3424  -0.3404  -0.3301  -0.3290  -0.3208  -0.2831  -0.2786  -0.2746
 -0.2615
 -- Virtual --
 -0.0629  -0.0596  -0.0441  -0.0399  -0.0351  -0.0197  -0.0102   0.0007
  0.0071   0.0097   0.0110   0.0139   0.0202   0.0302   0.0367   0.0439
  0.0501   0.0506   0.0566   0.0601   0.0633   0.0683   0.0779   0.0818
  0.0836   0.0848   0.0880   0.0911   0.0955   0.0975   0.1061   0.1087
  0.1106   0.1113   0.1148   0.1155   0.1184   0.1211   0.1242   0.1262
  0.1270   0.1305   0.1321   0.1354   0.1396   0.1429   0.1493   0.1502
  0.1578   0.1601   0.1642   0.1678   0.1730   0.1769   0.1828   0.1853
  0.1917   0.2006   0.2041   0.2097   0.2106   0.2133   0.2186   0.2247
  0.2258   0.2294   0.2321   0.2407   0.2443   0.2485   0.2506   0.2545
  0.2614   0.2622   0.2659   0.2674   0.2707   0.2740   0.2775   0.2804
  0.2848   0.2859   0.2884   0.2982   0.3037   0.3067   0.3116   0.3142
  0.3311   0.3319   0.3388   0.3478   0.3546   0.3747   0.3959   0.4050
  0.4321   0.4361   0.4418   0.4491   0.4520   0.4547   0.4605   0.4649
  0.4733   0.4791   0.4815   0.4847   0.4891   0.5023   0.5133   0.5164
  0.5242   0.5411   0.5476   0.5578   0.5602   0.5663   0.5720   0.5812
  0.5838   0.5984   0.5996   0.6029   0.6070   0.6172   0.6194   0.6311
  0.6346   0.6520   0.6582   0.6620   0.6644   0.6748   0.6777   0.6946
  0.6965   0.6984   0.7086   0.7144   0.7234   0.7518   0.7681   0.7904
  0.7957   0.8223   0.8283   0.8312   0.8331   0.8370   0.8436   0.8457
  0.8460   0.8501   0.8511   0.8569   0.8610   0.8642   0.8654   0.8731
  0.8745   0.8805   0.8869   0.8918   0.9040   0.9100   0.9118   0.9210
  0.9235   0.9303   0.9409   0.9412   0.9485   0.9514   0.9561   0.9618
  0.9725   0.9736   0.9776   0.9986   1.0098   1.0130   1.0337   1.0351
  1.0540   1.0631   1.0932   1.1067   1.1196   1.1475   1.1591   1.1815
  1.2005   1.2237   1.2304   1.2425   1.2457   1.2573   1.2690   1.2858
  1.2969   1.2995   1.3018   1.3136   1.3211   1.3465   1.3851   1.4278
  1.4402   1.4824   1.5009   1.5244   1.5366   1.5431   1.5494   1.5584
  1.5701   1.5786   1.5927   1.6147   1.6400   1.6565   1.6768   1.6916
  1.6980   1.7419   1.7618   1.7844   1.8039   1.8161   1.8387   1.8444
  1.8597   1.8711   1.9012   1.9227   1.9270   1.9307   1.9406   1.9479
  1.9566   1.9744   1.9849   2.0113   2.0508   2.0544   2.0652   2.0973
  2.1117   2.1368   2.1461   2.1870   2.2292   2.2429   2.2581   2.2610
  2.2708   2.2739   2.2813   2.2946   2.3004   2.3337   2.3527   2.3894
  2.4205   2.4241   2.4373   2.4567   2.4661   2.4958   2.5089   2.5181
  2.5309   2.5460   2.5495   2.5687   2.5888   2.6159   2.6384   2.6707
  2.6771   2.6957   2.7116   2.7151   2.7259   2.7317   2.7403   2.7576
  2.7603   2.7798   2.7843   2.8014   2.8263   2.8413   2.8551   2.8586
  2.9070   2.9624   2.9946   3.0788   3.0814   3.0860   3.1280   3.1357
  3.1448   3.1864   3.2100   3.2227   3.2459   3.3243   3.3447   3.4125
  3.4626   3.5235   3.5680   3.6827   3.6977   3.7341   3.7977   3.8657
  3.9731   4.0737   4.0837   4.1273   4.3527   4.7936   4.8277   9.7574
  9.7672   9.8019   9.8045   9.8088  23.3906  23.5450  23.8422  23.8539
 23.8866  23.8993  23.9562  24.0266  24.0345  24.0721  24.1003  24.1539
 25.7856  25.8135  25.8665  25.8835  25.9041  26.0925  26.1173  26.1769
 26.2178  26.3688  26.5151  26.5929  26.6318  26.7728  26.7817 215.7497
215.7583 215.7984 215.8055 215.8086
 --------------------------------------------------------------

          Ground-State Mulliken Net Atomic Charges

     Atom                 Charge (a.u.)
  ----------------------------------------
      1 C                    -0.559932
      2 C                    -0.213082
      3 Cl                    0.464259
      4 C                    -0.352246
      5 H                     0.230866
      6 C                     0.146524
      7 Cl                    0.459321
      8 C                    -0.378686
      9 H                     0.230807
     10 C                    -0.208046
     11 Cl                    0.454606
     12 C                     0.652168
     13 C                    -1.387851
     14 H                     0.224100
     15 C                     0.035302
     16 Cl                    0.589732
     17 C                     0.188143
     18 Cl                    0.498816
     19 C                    -0.801944
     20 H                     0.208770
     21 C                    -0.666588
     22 H                     0.184960
  ----------------------------------------
  Sum of atomic charges =     0.000000

 -----------------------------------------------------------------
                    Cartesian Multipole Moments
 -----------------------------------------------------------------
    Charge (ESU x 10^10)
                 0.0000
    Dipole Moment (Debye)
         X      -1.7591      Y       1.1255      Z       0.3228
       Tot       2.1131
    Quadrupole Moments (Debye-Ang)
        XX    -142.3248     XY       3.4755     YY    -131.5787
        XZ       2.9451     YZ      -4.3668     ZZ    -132.3896
    Octopole Moments (Debye-Ang^2)
       XXX    -405.4000    XXY      40.1256    XYY    -115.3280
       YYY      95.5811    XXZ      59.2346    XYZ     -12.6865
       YYZ      46.0050    XZZ    -123.1655    YZZ      44.3347
       ZZZ     160.4510
    Hexadecapole Moments (Debye-Ang^3)
      XXXX   -7319.8437   XXXY     446.1611   XXYY   -1340.7404
      XYYY     397.7784   YYYY    -847.2726   XXXZ    1503.9373
      XXYZ     -95.1468   XYYZ     471.3525   YYYZ    -220.7054
      XXZZ   -1727.1337   XYZZ     164.4804   YYZZ    -647.1009
      XZZZ    1411.9992   YZZZ    -210.8718   ZZZZ   -3025.4268
 -----------------------------------------------------------------
 Calculating analytic gradient of the SCF energy
 Gradient of SCF Energy
            1           2           3           4           5           6
    1   0.0011863  -0.0014984   0.0009127  -0.0001568   0.0000563   0.0009391
    2  -0.0003252  -0.0002840  -0.0002228   0.0003411  -0.0000251  -0.0000496
    3  -0.0009572  -0.0008662  -0.0001368   0.0013005  -0.0002596  -0.0004330
            7           8           9          10          11          12
    1  -0.0001776  -0.0011475   0.0002378   0.0002448   0.0009841   0.0000600
    2   0.0000376  -0.0001947   0.0000001   0.0003240   0.0003492   0.0002533
    3   0.0000920  -0.0005080   0.0000647   0.0018673  -0.0006541  -0.0001975
           13          14          15          16          17          18
    1  -0.0008768  -0.0000111   0.0005642  -0.0003027   0.0009075  -0.0005332
    2  -0.0000610   0.0001113  -0.0004896   0.0003509  -0.0001170   0.0000099
    3   0.0002373   0.0004908  -0.0000838  -0.0001157  -0.0002621   0.0003198
           19          20          21          22
    1  -0.0005527   0.0002390  -0.0004766  -0.0005983
    2   0.0003149  -0.0000883  -0.0001192  -0.0001158
    3   0.0000184  -0.0000051   0.0002948  -0.0002066
 Max gradient component =       1.867E-03
 RMS gradient           =       5.608E-04
 Gradient time:  CPU 218.94 s  wall 218.97 s
 Geometry Optimization Parameters
   NAtoms,    NIC,     NZ,  NCons,   NDum,   NFix, NCnnct, MaxDiis
       22     155      22       0       0       0       0       0

 Cartesian Hessian Update
 Hessian updated using BFGS update


** GEOMETRY OPTIMIZATION IN DELOCALIZED INTERNAL COORDINATES **
   Searching for a Minimum

   Optimization Cycle:   5

                       Coordinates (Angstroms)
     ATOM                X               Y               Z
      1  C         0.0199186119   -0.0000607924   -0.0051188149
      2  C        -0.0242869106    0.2653685077    1.3727891604
      3  Cl        1.4650337443    0.6076828573    2.2411753184
      4  C        -1.2094819679    0.2940861723    2.1009657013
      5  H        -1.1992017041    0.5088358814    3.1597548488
      6  C        -2.4000506991    0.0469764949    1.4297534214
      7  Cl       -3.9090255335    0.0773726363    2.3217355649
      8  C        -2.4245694225   -0.2224050282    0.0674180103
      9  H        -3.3540902287   -0.4188127195   -0.4467298309
     10  C        -1.2168693247   -0.2400252220   -0.6224186694
     11  Cl       -1.2727586546   -0.6017463586   -2.3414110280
     12  C         1.2982611107   -0.0202578131   -0.7689882460
     13  C         2.1960169115   -1.0725440406   -0.5975318640
     14  H         1.9738282482   -1.8736454580    0.0958198005
     15  C         3.3942288337   -1.1058925317   -1.3078491824
     16  Cl        4.4771448300   -2.4526406754   -1.0582793114
     17  C         3.7056833130   -0.0713686533   -2.1948136980
     18  Cl        5.1953989632   -0.0656014007   -3.1035140049
     19  C         2.8086782714    0.9828796040   -2.3652097040
     20  H         3.0612214317    1.7789040780   -3.0539713644
     21  C         1.6117495072    1.0072932812   -1.6616626395
     22  H         0.9176490245    1.8260510501   -1.8091752024
   Point Group: c1    Number of degrees of freedom:    60


   Energy is  -2761.519370992

 Hessian updated using BFGS update

 60 Hessian modes will be used to form the next step
  Hessian Eigenvalues:
     0.004916    0.019247    0.019728    0.023218    0.023332    0.023681
     0.023731    0.023990    0.024006    0.024051    0.024096    0.024114
     0.024122    0.024128    0.024140    0.024145    0.024207    0.024544
     0.027549    0.158718    0.159972    0.159996    0.160055    0.162024
     0.209402    0.223992    0.234924    0.235857    0.244796    0.247538
     0.249970    0.249996    0.250000    0.250001    0.253677    0.270994
     0.289594    0.301025    0.301128    0.301228    0.302194    0.312462
     0.349902    0.356662    0.356665    0.356702    0.357366    0.361923
     0.426587    0.430677    0.433768    0.457292    0.468032    0.469463
     0.471028    0.477797    0.478323    0.478972    0.488569    0.499382

 Minimum search - taking simple RFO step
 Searching for Lamda that Minimizes Along All modes
 Value Taken    Lamda =  -0.00029046
 Step Taken.  Stepsize is  0.202137

                             Maximum     Tolerance    Cnvgd?
         Gradient           0.003017      0.000300      NO
         Displacement       0.177300      0.001200      NO
         Energy change     -0.000348      0.000001      NO


 New Cartesian Coordinates Obtained by Inverse Iteration

 Displacement from previous Coordinates is:  0.706985
 ----------------------------------------------------------------
             Standard Nuclear Orientation (Angstroms)
    I     Atom           X                Y                Z
 ----------------------------------------------------------------
    1      C       0.0155413380     0.0067513362    -0.0083843464
    2      C      -0.0307733162     0.3243582904     1.3571392138
    3      Cl      1.4542110172     0.7348212956     2.2011565440
    4      C      -1.2144103810     0.3470264842     2.0876751832
    5      H      -1.2083746354     0.6005686295     3.1381194913
    6      C      -2.3990297580     0.0416496123     1.4303281119
    7      Cl     -3.9065582792     0.0614169996     2.3270601619
    8      C      -2.4197952764    -0.2801851377     0.0795406285
    9      H      -3.3456047597    -0.5215515984    -0.4224606373
   10      C      -1.2142051118    -0.2918704538    -0.6139340522
   11      Cl     -1.2629884597    -0.7212689238    -2.3166375254
   12      C       1.2979141962    -0.0150066570    -0.7704523976
   13      C       2.1654909516    -1.0971653318    -0.6404097938
   14      H       1.9171246942    -1.9214283413     0.0159894910
   15      C       3.3654639536    -1.1337038000    -1.3482613297
   16      Cl      4.4108092113    -2.5183772692    -1.1514846670
   17      C       3.7069733662    -0.0726639793    -2.1912312506
   18      Cl      5.1990072290    -0.0712926187    -3.0982052786
   19      C       2.8420698620     1.0141035488    -2.3164241650
   20      H       3.1196715822     1.8317698576    -2.9694114227
   21      C       1.6447733603     1.0431718814    -1.6139438921
   22      H       0.9771675713     1.8893260452    -1.7230298016
 ----------------------------------------------------------------
 Nuclear Repulsion Energy =        1692.85396216 hartrees
 There are       81 alpha and       81 beta electrons
 Applying Cartesian multipole field
    Component          Value
    ---------          -----
     (2,0,0)        1.00000E-12
     (0,2,0)        2.00000E-11
     (0,0,2)       -3.00000E-11
 Nucleus-field energy     =    -0.0000000490 hartrees
 Requested basis set is 6-311++G(d,p)
 There are 162 shells and 449 basis functions
 A cutoff of  1.0D-15 yielded  10089 shell pairs
 There are     83956 function pairs (     90180 Cartesian)
 Smallest overlap matrix eigenvalue = 2.32E-07
 Linear dependence detected in AO basis
 Number of orthogonalized atomic orbitals = 445
 Maximum deviation from orthogonality = 3.305E-10
 Guess from superposition of atomic densities
 Warning:  Energy on first SCF cycle will be non-variational
 SAD guess density has 162.000000 electrons

 -----------------------------------------------------------------------
  General SCF calculation program by
  Eric Jon Sundstrom, Paul Horn, Yuezhi Mao, Dmitri Zuev, Alec White,
  David Stuck, Shaama M.S., Shane Yost, Joonho Lee, David Small,
  Daniel Levine, Susi Lehtola, Hugh Burton, Evgeny Epifanovsky,
  Bang C. Huynh
 -----------------------------------------------------------------------
 Exchange:     0.2000 Hartree-Fock + 0.0800 Slater + 0.7200 B88
 Correlation:  0.1900 VWN1RPA + 0.8100 LYP
 Using SG-1 standard quadrature grid
 A restricted SCF calculation will be
 performed using DIIS
 SCF converges when DIIS error is below 1.0e-08
 ---------------------------------------
  Cycle       Energy         DIIS error
 ---------------------------------------
    1   -2765.4882417938      2.91e-02  
    2   -2761.3679957201      2.43e-03  
    3   -2761.2682492853      3.04e-03  
    4   -2761.5080152890      6.40e-04  
    5   -2761.5165582243      3.37e-04  
    6   -2761.5192791107      1.04e-04  
    7   -2761.5195167207      3.54e-05  
    8   -2761.5195460010      1.15e-05  
    9   -2761.5195491330      2.78e-06  
   10   -2761.5195493170      1.03e-06  
   11   -2761.5195493426      2.46e-07  
   12   -2761.5195493436      1.25e-07  
   13   -2761.5195493440      3.87e-08  
   14   -2761.5195493442      1.25e-08  
   15   -2761.5195493442      4.79e-09  Convergence criterion met
 ---------------------------------------
 SCF time:   CPU 652.00s  wall 652.00s 
 SCF   energy in the final basis set =    -2761.5195493442
 Total energy in the final basis set =    -2761.5195493442

 --------------------------------------------------------------

                    Orbital Energies (a.u.)
 --------------------------------------------------------------

 Alpha MOs
 -- Occupied --
********-101.5761-101.5759-101.5689-101.5689 -10.2754 -10.2754 -10.2732
-10.2635 -10.2630 -10.2350 -10.2211 -10.2204 -10.2203 -10.2111 -10.2098
-10.2068  -9.4920  -9.4907  -9.4906  -9.4835  -9.4834  -7.2567  -7.2554
 -7.2554  -7.2483  -7.2483  -7.2469  -7.2463  -7.2456  -7.2455  -7.2451
 -7.2448  -7.2383  -7.2383  -7.2378  -7.2377  -0.9478  -0.9313  -0.9012
 -0.8987  -0.8730  -0.8628  -0.8358  -0.7950  -0.7687  -0.7672  -0.7386
 -0.6522  -0.6432  -0.6378  -0.6112  -0.5575  -0.5360  -0.5229  -0.5145
 -0.4931  -0.4834  -0.4679  -0.4612  -0.4585  -0.4453  -0.4346  -0.4292
 -0.4146  -0.3982  -0.3957  -0.3875  -0.3844  -0.3607  -0.3561  -0.3435
 -0.3424  -0.3405  -0.3300  -0.3291  -0.3208  -0.2814  -0.2784  -0.2752
 -0.2630
 -- Virtual --
 -0.0602  -0.0596  -0.0444  -0.0422  -0.0352  -0.0200  -0.0102   0.0007
  0.0075   0.0097   0.0109   0.0134   0.0199   0.0301   0.0367   0.0437
  0.0503   0.0512   0.0566   0.0603   0.0628   0.0673   0.0781   0.0826
  0.0838   0.0846   0.0876   0.0902   0.0952   0.0973   0.1064   0.1083
  0.1096   0.1119   0.1145   0.1155   0.1185   0.1212   0.1236   0.1260
  0.1273   0.1304   0.1322   0.1351   0.1390   0.1436   0.1496   0.1503
  0.1575   0.1579   0.1632   0.1673   0.1732   0.1771   0.1827   0.1853
  0.1926   0.2006   0.2030   0.2088   0.2099   0.2127   0.2181   0.2249
  0.2272   0.2295   0.2316   0.2415   0.2436   0.2468   0.2501   0.2556
  0.2614   0.2628   0.2667   0.2678   0.2711   0.2745   0.2781   0.2813
  0.2846   0.2865   0.2889   0.2978   0.3023   0.3084   0.3103   0.3129
  0.3325   0.3330   0.3402   0.3463   0.3592   0.3756   0.3949   0.4056
  0.4361   0.4363   0.4406   0.4491   0.4521   0.4554   0.4594   0.4604
  0.4728   0.4776   0.4805   0.4858   0.4894   0.5050   0.5145   0.5160
  0.5270   0.5419   0.5463   0.5575   0.5597   0.5652   0.5686   0.5810
  0.5834   0.5970   0.6008   0.6038   0.6082   0.6163   0.6214   0.6338
  0.6385   0.6528   0.6576   0.6620   0.6679   0.6691   0.6771   0.6952
  0.6992   0.7026   0.7079   0.7170   0.7265   0.7517   0.7676   0.7925
  0.7971   0.8215   0.8280   0.8322   0.8354   0.8384   0.8443   0.8455
  0.8461   0.8504   0.8521   0.8568   0.8575   0.8645   0.8655   0.8687
  0.8698   0.8779   0.8898   0.8922   0.9044   0.9089   0.9117   0.9202
  0.9238   0.9322   0.9429   0.9449   0.9505   0.9520   0.9562   0.9628
  0.9738   0.9749   0.9762   0.9957   1.0192   1.0211   1.0315   1.0327
  1.0556   1.0640   1.0911   1.1054   1.1183   1.1511   1.1701   1.1817
  1.2022   1.2282   1.2303   1.2393   1.2447   1.2545   1.2721   1.2862
  1.2978   1.3018   1.3070   1.3167   1.3210   1.3454   1.3930   1.4181
  1.4390   1.4799   1.4973   1.5289   1.5375   1.5432   1.5550   1.5572
  1.5664   1.5802   1.5927   1.6146   1.6425   1.6558   1.6751   1.6937
  1.6999   1.7431   1.7650   1.7813   1.8043   1.8152   1.8315   1.8376
  1.8601   1.8689   1.8968   1.9253   1.9270   1.9302   1.9429   1.9514
  1.9545   1.9760   1.9901   2.0153   2.0499   2.0545   2.0647   2.1013
  2.1188   2.1369   2.1451   2.1855   2.2291   2.2430   2.2577   2.2587
  2.2692   2.2723   2.2778   2.2944   2.3021   2.3365   2.3546   2.3880
  2.4188   2.4254   2.4328   2.4602   2.4664   2.4938   2.5094   2.5180
  2.5305   2.5454   2.5478   2.5687   2.5861   2.6172   2.6394   2.6715
  2.6843   2.6954   2.7085   2.7152   2.7247   2.7291   2.7394   2.7566
  2.7586   2.7738   2.7829   2.8195   2.8293   2.8425   2.8527   2.8564
  2.9035   2.9628   2.9964   3.0845   3.0874   3.0906   3.1259   3.1353
  3.1426   3.1859   3.2096   3.2180   3.2551   3.3240   3.3397   3.4169
  3.4657   3.5234   3.5761   3.6845   3.6979   3.7360   3.8013   3.8663
  3.9749   4.0745   4.0827   4.1280   4.3442   4.7956   4.8241   9.7605
  9.7675   9.8010   9.8032   9.8135  23.3938  23.5452  23.8423  23.8542
 23.8861  23.8989  23.9562  24.0275  24.0345  24.0743  24.1012  24.1565
 25.7856  25.8134  25.8626  25.8758  25.9099  26.0909  26.1166  26.1750
 26.2330  26.3547  26.5174  26.5926  26.6283  26.7762  26.7876 215.7528
215.7587 215.7971 215.8017 215.8166
 --------------------------------------------------------------

          Ground-State Mulliken Net Atomic Charges

     Atom                 Charge (a.u.)
  ----------------------------------------
      1 C                    -0.597690
      2 C                    -0.228720
      3 Cl                    0.452270
      4 C                    -0.295597
      5 H                     0.229551
      6 C                     0.207544
      7 Cl                    0.462926
      8 C                    -0.345571
      9 H                     0.229474
     10 C                    -0.215693
     11 Cl                    0.446026
     12 C                     0.698564
     13 C                    -1.420960
     14 H                     0.225191
     15 C                     0.009337
     16 Cl                    0.588647
     17 C                     0.185961
     18 Cl                    0.499158
     19 C                    -0.799757
     20 H                     0.209106
     21 C                    -0.727517
     22 H                     0.187751
  ----------------------------------------
  Sum of atomic charges =     0.000000

 -----------------------------------------------------------------
                    Cartesian Multipole Moments
 -----------------------------------------------------------------
    Charge (ESU x 10^10)
                 0.0000
    Dipole Moment (Debye)
         X      -1.7291      Y       1.1569      Z       0.3720
       Tot       2.1135
    Quadrupole Moments (Debye-Ang)
        XX    -142.1896     XY       3.7448     YY    -131.2612
        XZ       2.9780     YZ      -4.2364     ZZ    -132.8392
    Octopole Moments (Debye-Ang^2)
       XXX    -402.2365    XXY      41.3257    XYY    -114.1567
       YYY      98.5674    XXZ      60.2753    XYZ     -13.0930
       YYZ      46.9787    XZZ    -123.0861    YZZ      45.1316
       ZZZ     165.2815
    Hexadecapole Moments (Debye-Ang^3)
      XXXX   -7270.8315   XXXY     437.2215   XXYY   -1340.7997
      XYYY     383.7307   YYYY    -908.9975   XXXZ    1522.9677
      XXYZ    -107.2441   XYYZ     476.7093   YYYZ    -258.0418
      XXZZ   -1717.2897   XYZZ     159.4380   YYZZ    -653.6757
      XZZZ    1436.3835   YZZZ    -242.8361   ZZZZ   -3011.4374
 -----------------------------------------------------------------
 Calculating analytic gradient of the SCF energy
 Gradient of SCF Energy
            1           2           3           4           5           6
    1   0.0002136  -0.0012682   0.0009422  -0.0000461  -0.0000012   0.0011750
    2   0.0001299  -0.0004220  -0.0000488   0.0000568   0.0000016   0.0000797
    3   0.0001034  -0.0007523  -0.0002497   0.0005618  -0.0001299  -0.0006655
            7           8           9          10          11          12
    1  -0.0005189  -0.0005885   0.0000893  -0.0001061   0.0002998   0.0008345
    2  -0.0000205  -0.0001289  -0.0000507   0.0003986  -0.0000859  -0.0004650
    3   0.0002918  -0.0003013   0.0000511   0.0013021  -0.0005947  -0.0003658
           13          14          15          16          17          18
    1  -0.0007570  -0.0000858   0.0007093  -0.0002534   0.0003152  -0.0002073
    2   0.0002910   0.0000850  -0.0004455   0.0003321  -0.0002325  -0.0000017
    3   0.0004161   0.0002947  -0.0001985  -0.0000415  -0.0001320   0.0001536
           19          20          21          22
    1  -0.0006835   0.0002358  -0.0000150  -0.0002837
    2   0.0002649  -0.0000560   0.0004207  -0.0001029
    3   0.0001718  -0.0000112   0.0001170  -0.0000210
 Max gradient component =       1.302E-03
 RMS gradient           =       4.391E-04
 Gradient time:  CPU 218.65 s  wall 218.69 s
 Geometry Optimization Parameters
   NAtoms,    NIC,     NZ,  NCons,   NDum,   NFix, NCnnct, MaxDiis
       22     155      22       0       0       0       0       0

 Cartesian Hessian Update
 Hessian updated using BFGS update


** GEOMETRY OPTIMIZATION IN DELOCALIZED INTERNAL COORDINATES **
   Searching for a Minimum

   Optimization Cycle:   6

                       Coordinates (Angstroms)
     ATOM                X               Y               Z
      1  C         0.0155413380    0.0067513362   -0.0083843464
      2  C        -0.0307733162    0.3243582904    1.3571392138
      3  Cl        1.4542110172    0.7348212956    2.2011565440
      4  C        -1.2144103810    0.3470264842    2.0876751832
      5  H        -1.2083746354    0.6005686295    3.1381194913
      6  C        -2.3990297580    0.0416496123    1.4303281119
      7  Cl       -3.9065582792    0.0614169996    2.3270601619
      8  C        -2.4197952764   -0.2801851377    0.0795406285
      9  H        -3.3456047597   -0.5215515984   -0.4224606373
     10  C        -1.2142051118   -0.2918704538   -0.6139340522
     11  Cl       -1.2629884597   -0.7212689238   -2.3166375254
     12  C         1.2979141962   -0.0150066570   -0.7704523976
     13  C         2.1654909516   -1.0971653318   -0.6404097938
     14  H         1.9171246942   -1.9214283413    0.0159894910
     15  C         3.3654639536   -1.1337038000   -1.3482613297
     16  Cl        4.4108092113   -2.5183772692   -1.1514846670
     17  C         3.7069733662   -0.0726639793   -2.1912312506
     18  Cl        5.1990072290   -0.0712926187   -3.0982052786
     19  C         2.8420698620    1.0141035488   -2.3164241650
     20  H         3.1196715822    1.8317698576   -2.9694114227
     21  C         1.6447733603    1.0431718814   -1.6139438921
     22  H         0.9771675713    1.8893260452   -1.7230298016
   Point Group: c1    Number of degrees of freedom:    60


   Energy is  -2761.519549344

 Hessian updated using BFGS update

 60 Hessian modes will be used to form the next step
  Hessian Eigenvalues:
     0.003843    0.019232    0.020200    0.023239    0.023339    0.023661
     0.023685    0.023964    0.024018    0.024052    0.024095    0.024114
     0.024119    0.024132    0.024140    0.024142    0.024190    0.024807
     0.027804    0.158738    0.159945    0.159995    0.160019    0.161138
     0.209835    0.223983    0.234959    0.235817    0.245057    0.247466
     0.249791    0.249972    0.249998    0.250000    0.255852    0.271747
     0.285698    0.300476    0.301029    0.301283    0.301622    0.303904
     0.349311    0.356662    0.356679    0.356691    0.356956    0.360832
     0.426581    0.430596    0.435132    0.443213    0.467801    0.470679
     0.473656    0.476032    0.478275    0.478886    0.484945    0.494532

 Minimum search - taking simple RFO step
 Searching for Lamda that Minimizes Along All modes
 Value Taken    Lamda =  -0.00008343
 Step Taken.  Stepsize is  0.105920

                             Maximum     Tolerance    Cnvgd?
         Gradient           0.001741      0.000300      NO
         Displacement       0.088908      0.001200      NO
         Energy change     -0.000178      0.000001      NO


 New Cartesian Coordinates Obtained by Inverse Iteration

 Displacement from previous Coordinates is:  0.362795
 ----------------------------------------------------------------
             Standard Nuclear Orientation (Angstroms)
    I     Atom           X                Y                Z
 ----------------------------------------------------------------
    1      C       0.0179128964     0.0092848693    -0.0024166874
    2      C      -0.0361013400     0.3558314804     1.3564798323
    3      Cl      1.4367217057     0.8037483207     2.1991766918
    4      C      -1.2227686922     0.3748976982     2.0825834504
    5      H      -1.2237886114     0.6489873132     3.1280916599
    6      C      -2.4012353376     0.0385525711     1.4293852057
    7      Cl     -3.9107423091     0.0558305182     2.3212077116
    8      C      -2.4127912481    -0.3096640244     0.0851207115
    9      H      -3.3343764268    -0.5712199427    -0.4148171513
   10      C      -1.2053974967    -0.3191826336    -0.6056321874
   11      Cl     -1.2448437210    -0.7752310446    -2.3000512267
   12      C       1.3018871967    -0.0117578696    -0.7637134169
   13      C       2.1541865135    -1.1094324551    -0.6617079922
   14      H       1.8950181970    -1.9467577070    -0.0265228988
   15      C       3.3519557303    -1.1471518118    -1.3729068701
   16      Cl      4.3776141472    -2.5516611939    -1.2101054051
   17      C       3.7065612911    -0.0739687089    -2.1944101559
   18      Cl      5.1949551005    -0.0764242620    -3.1087078107
   19      C       2.8570226811     1.0267792629    -2.2941330423
   20      H       3.1418121112     1.8537136672    -2.9321576301
   21      C       1.6623863762     1.0581135231    -1.5865915549
   22      H       1.0084895917     1.9171622991    -1.6754329679
 ----------------------------------------------------------------
 Nuclear Repulsion Energy =        1692.27243485 hartrees
 There are       81 alpha and       81 beta electrons
 Applying Cartesian multipole field
    Component          Value
    ---------          -----
     (2,0,0)        1.00000E-12
     (0,2,0)        2.00000E-11
     (0,0,2)       -3.00000E-11
 Nucleus-field energy     =    -0.0000000486 hartrees
 Requested basis set is 6-311++G(d,p)
 There are 162 shells and 449 basis functions
 A cutoff of  1.0D-15 yielded  10089 shell pairs
 There are     83950 function pairs (     90174 Cartesian)
 Smallest overlap matrix eigenvalue = 2.11E-07
 Linear dependence detected in AO basis
 Number of orthogonalized atomic orbitals = 445
 Maximum deviation from orthogonality = 4.004E-10
 Guess from superposition of atomic densities
 Warning:  Energy on first SCF cycle will be non-variational
 SAD guess density has 162.000000 electrons

 -----------------------------------------------------------------------
  General SCF calculation program by
  Eric Jon Sundstrom, Paul Horn, Yuezhi Mao, Dmitri Zuev, Alec White,
  David Stuck, Shaama M.S., Shane Yost, Joonho Lee, David Small,
  Daniel Levine, Susi Lehtola, Hugh Burton, Evgeny Epifanovsky,
  Bang C. Huynh
 -----------------------------------------------------------------------
 Exchange:     0.2000 Hartree-Fock + 0.0800 Slater + 0.7200 B88
 Correlation:  0.1900 VWN1RPA + 0.8100 LYP
 Using SG-1 standard quadrature grid
 A restricted SCF calculation will be
 performed using DIIS
 SCF converges when DIIS error is below 1.0e-08
 ---------------------------------------
  Cycle       Energy         DIIS error
 ---------------------------------------
    1   -2765.4875662069      2.91e-02  
    2   -2761.3680112644      2.43e-03  
    3   -2761.2682170774      3.04e-03  
    4   -2761.5080999857      6.39e-04  
    5   -2761.5166165135      3.37e-04  
    6   -2761.5193342254      1.04e-04  
    7   -2761.5195722647      3.55e-05  
    8   -2761.5196017352      1.15e-05  
    9   -2761.5196048668      2.77e-06  
   10   -2761.5196050491      1.03e-06  
   11   -2761.5196050746      2.42e-07  
   12   -2761.5196050757      1.24e-07  
   13   -2761.5196050761      3.80e-08  
   14   -2761.5196050761      1.20e-08  
   15   -2761.5196050763      4.61e-09  Convergence criterion met
 ---------------------------------------
 SCF time:   CPU 654.75s  wall 655.00s 
 SCF   energy in the final basis set =    -2761.5196050763
 Total energy in the final basis set =    -2761.5196050763

 --------------------------------------------------------------

                    Orbital Energies (a.u.)
 --------------------------------------------------------------

 Alpha MOs
 -- Occupied --
********-101.5761-101.5760-101.5689-101.5688 -10.2753 -10.2753 -10.2730
-10.2636 -10.2630 -10.2350 -10.2212 -10.2202 -10.2201 -10.2111 -10.2099
-10.2068  -9.4920  -9.4908  -9.4907  -9.4835  -9.4834  -7.2567  -7.2555
 -7.2554  -7.2483  -7.2482  -7.2469  -7.2463  -7.2457  -7.2456  -7.2451
 -7.2449  -7.2383  -7.2382  -7.2378  -7.2376  -0.9477  -0.9312  -0.9014
 -0.8990  -0.8728  -0.8627  -0.8358  -0.7949  -0.7684  -0.7671  -0.7386
 -0.6522  -0.6427  -0.6382  -0.6112  -0.5574  -0.5358  -0.5229  -0.5148
 -0.4931  -0.4833  -0.4678  -0.4613  -0.4584  -0.4453  -0.4346  -0.4293
 -0.4146  -0.3982  -0.3955  -0.3878  -0.3843  -0.3606  -0.3558  -0.3435
 -0.3424  -0.3405  -0.3301  -0.3291  -0.3208  -0.2806  -0.2780  -0.2755
 -0.2637
 -- Virtual --
 -0.0599  -0.0587  -0.0453  -0.0425  -0.0348  -0.0201  -0.0103   0.0007
  0.0077   0.0096   0.0112   0.0133   0.0198   0.0301   0.0367   0.0437
  0.0502   0.0516   0.0567   0.0604   0.0625   0.0670   0.0782   0.0829
  0.0840   0.0847   0.0873   0.0900   0.0949   0.0974   0.1066   0.1081
  0.1091   0.1124   0.1143   0.1153   0.1186   0.1212   0.1232   0.1260
  0.1274   0.1305   0.1323   0.1350   0.1387   0.1442   0.1497   0.1504
  0.1567   0.1576   0.1627   0.1669   0.1736   0.1771   0.1825   0.1851
  0.1932   0.2003   0.2025   0.2085   0.2098   0.2122   0.2178   0.2252
  0.2280   0.2295   0.2313   0.2417   0.2429   0.2460   0.2502   0.2564
  0.2611   0.2624   0.2670   0.2684   0.2714   0.2745   0.2784   0.2820
  0.2838   0.2869   0.2901   0.2967   0.3012   0.3093   0.3120   0.3127
  0.3329   0.3339   0.3408   0.3455   0.3619   0.3766   0.3940   0.4058
  0.4363   0.4393   0.4400   0.4490   0.4522   0.4558   0.4569   0.4597
  0.4726   0.4769   0.4805   0.4860   0.4896   0.5060   0.5154   0.5165
  0.5282   0.5426   0.5456   0.5576   0.5595   0.5649   0.5677   0.5807
  0.5833   0.5958   0.6007   0.6047   0.6095   0.6163   0.6221   0.6350
  0.6404   0.6534   0.6569   0.6619   0.6666   0.6695   0.6774   0.6962
  0.6989   0.7048   0.7071   0.7181   0.7306   0.7516   0.7667   0.7942
  0.7992   0.8205   0.8280   0.8329   0.8354   0.8406   0.8435   0.8454
  0.8462   0.8503   0.8521   0.8561   0.8563   0.8635   0.8656   0.8675
  0.8692   0.8770   0.8905   0.8932   0.9046   0.9084   0.9110   0.9202
  0.9241   0.9335   0.9447   0.9458   0.9511   0.9525   0.9570   0.9639
  0.9734   0.9743   0.9775   0.9936   1.0216   1.0243   1.0308   1.0318
  1.0571   1.0649   1.0894   1.1038   1.1173   1.1508   1.1786   1.1822
  1.2031   1.2300   1.2310   1.2372   1.2447   1.2540   1.2745   1.2853
  1.2980   1.3022   1.3109   1.3188   1.3220   1.3455   1.3962   1.4149
  1.4387   1.4789   1.4955   1.5304   1.5385   1.5435   1.5551   1.5587
  1.5654   1.5808   1.5933   1.6145   1.6437   1.6558   1.6750   1.6931
  1.7023   1.7438   1.7685   1.7798   1.8045   1.8146   1.8278   1.8350
  1.8599   1.8692   1.8943   1.9252   1.9278   1.9299   1.9440   1.9517
  1.9543   1.9771   1.9924   2.0165   2.0501   2.0552   2.0647   2.1038
  2.1220   2.1378   2.1436   2.1849   2.2290   2.2430   2.2562   2.2586
  2.2685   2.2707   2.2768   2.2944   2.3034   2.3372   2.3553   2.3871
  2.4177   2.4255   2.4304   2.4617   2.4665   2.4918   2.5102   2.5182
  2.5308   2.5445   2.5478   2.5690   2.5848   2.6177   2.6393   2.6719
  2.6876   2.6951   2.7075   2.7144   2.7236   2.7288   2.7391   2.7545
  2.7601   2.7688   2.7819   2.8252   2.8309   2.8429   2.8505   2.8580
  2.9016   2.9627   2.9967   3.0881   3.0898   3.0926   3.1247   3.1352
  3.1412   3.1856   3.2101   3.2155   3.2613   3.3238   3.3371   3.4184
  3.4674   3.5236   3.5808   3.6850   3.6983   3.7372   3.8036   3.8668
  3.9758   4.0747   4.0819   4.1284   4.3412   4.7965   4.8224   9.7622
  9.7676   9.7993   9.8018   9.8201  23.3958  23.5454  23.8413  23.8540
 23.8860  23.8988  23.9561  24.0280  24.0341  24.0744  24.1009  24.1567
 25.7854  25.8134  25.8576  25.8728  25.9128  26.0902  26.1165  26.1739
 26.2395  26.3461  26.5188  26.5938  26.6240  26.7776  26.7922 215.7545
215.7589 215.7959 215.7990 215.8241
 --------------------------------------------------------------

          Ground-State Mulliken Net Atomic Charges

     Atom                 Charge (a.u.)
  ----------------------------------------
      1 C                    -0.623649
      2 C                    -0.223656
      3 Cl                    0.440799
      4 C                    -0.292303
      5 H                     0.228836
      6 C                     0.243215
      7 Cl                    0.464663
      8 C                    -0.300074
      9 H                     0.228523
     10 C                    -0.227092
     11 Cl                    0.439714
     12 C                     0.718858
     13 C                    -1.464477
     14 H                     0.226088
     15 C                     0.000819
     16 Cl                    0.587893
     17 C                     0.184294
     18 Cl                    0.499391
     19 C                    -0.800978
     20 H                     0.209296
     21 C                    -0.729296
     22 H                     0.189136
  ----------------------------------------
  Sum of atomic charges =     0.000000

 -----------------------------------------------------------------
                    Cartesian Multipole Moments
 -----------------------------------------------------------------
    Charge (ESU x 10^10)
                -0.0000
    Dipole Moment (Debye)
         X      -1.7206      Y       1.1723      Z       0.3957
       Tot       2.1193
    Quadrupole Moments (Debye-Ang)
        XX    -142.1342     XY       3.8742     YY    -131.1220
        XZ       3.0036     YZ      -4.1613     ZZ    -133.0262
    Octopole Moments (Debye-Ang^2)
       XXX    -400.6609    XXY      41.8920    XYY    -113.5987
       YYY      99.7218    XXZ      61.0366    XYZ     -13.2848
       YYZ      47.5946    XZZ    -123.1158    YZZ      45.4772
       ZZZ     167.7826
    Hexadecapole Moments (Debye-Ang^3)
      XXXX   -7241.2191   XXXY     434.5881   XXYY   -1340.4351
      XYYY     378.8567   YYYY    -942.1710   XXXZ    1537.5390
      XXYZ    -113.9253   XYYZ     481.1810   YYYZ    -278.9174
      XXZZ   -1712.9754   XYZZ     157.5144   YYZZ    -659.4459
      XZZZ    1453.5305   YZZZ    -261.6082   ZZZZ   -3015.7437
 -----------------------------------------------------------------
 Calculating analytic gradient of the SCF energy
 Gradient of SCF Energy
            1           2           3           4           5           6
    1  -0.0003183  -0.0003929   0.0002372  -0.0000045  -0.0000385   0.0006333
    2  -0.0000477  -0.0000625   0.0000472  -0.0000018   0.0000107  -0.0000239
    3  -0.0001014  -0.0000857   0.0000427   0.0002465  -0.0000139  -0.0002840
            7           8           9          10          11          12
    1  -0.0002732  -0.0001833   0.0000008   0.0000218   0.0001751   0.0006104
    2   0.0000135   0.0000333  -0.0000021   0.0000054   0.0000726  -0.0002595
    3   0.0001590  -0.0000854   0.0000338   0.0003729  -0.0001288  -0.0001753
           13          14          15          16          17          18
    1  -0.0004543  -0.0000230   0.0004169  -0.0000642  -0.0000613   0.0000163
    2   0.0001497   0.0000428  -0.0001254   0.0001632  -0.0001067  -0.0000399
    3   0.0001341   0.0000616  -0.0001793  -0.0000239   0.0001637  -0.0000442
           19          20          21          22
    1  -0.0002162   0.0000997  -0.0000693  -0.0001123
    2   0.0000865  -0.0000410   0.0001826  -0.0000971
    3   0.0000679  -0.0000295  -0.0001438   0.0000129
 Max gradient component =       6.333E-04
 RMS gradient           =       1.905E-04
 Gradient time:  CPU 219.26 s  wall 219.29 s
 Geometry Optimization Parameters
   NAtoms,    NIC,     NZ,  NCons,   NDum,   NFix, NCnnct, MaxDiis
       22     155      22       0       0       0       0       0

 Cartesian Hessian Update
 Hessian updated using BFGS update


** GEOMETRY OPTIMIZATION IN DELOCALIZED INTERNAL COORDINATES **
   Searching for a Minimum

   Optimization Cycle:   7

                       Coordinates (Angstroms)
     ATOM                X               Y               Z
      1  C         0.0179128964    0.0092848693   -0.0024166874
      2  C        -0.0361013400    0.3558314804    1.3564798323
      3  Cl        1.4367217057    0.8037483207    2.1991766918
      4  C        -1.2227686922    0.3748976982    2.0825834504
      5  H        -1.2237886114    0.6489873132    3.1280916599
      6  C        -2.4012353376    0.0385525711    1.4293852057
      7  Cl       -3.9107423091    0.0558305182    2.3212077116
      8  C        -2.4127912481   -0.3096640244    0.0851207115
      9  H        -3.3343764268   -0.5712199427   -0.4148171513
     10  C        -1.2053974967   -0.3191826336   -0.6056321874
     11  Cl       -1.2448437210   -0.7752310446   -2.3000512267
     12  C         1.3018871967   -0.0117578696   -0.7637134169
     13  C         2.1541865135   -1.1094324551   -0.6617079922
     14  H         1.8950181970   -1.9467577070   -0.0265228988
     15  C         3.3519557303   -1.1471518118   -1.3729068701
     16  Cl        4.3776141472   -2.5516611939   -1.2101054051
     17  C         3.7065612911   -0.0739687089   -2.1944101559
     18  Cl        5.1949551005   -0.0764242620   -3.1087078107
     19  C         2.8570226811    1.0267792629   -2.2941330423
     20  H         3.1418121112    1.8537136672   -2.9321576301
     21  C         1.6623863762    1.0581135231   -1.5865915549
     22  H         1.0084895917    1.9171622991   -1.6754329679
   Point Group: c1    Number of degrees of freedom:    60


   Energy is  -2761.519605076

 Hessian updated using BFGS update

 60 Hessian modes will be used to form the next step
  Hessian Eigenvalues:
     0.002245    0.019259    0.020361    0.023235    0.023340    0.023560
     0.023682    0.023944    0.024042    0.024058    0.024095    0.024115
     0.024121    0.024137    0.024140    0.024180    0.024440    0.025642
     0.027884    0.158283    0.159150    0.159999    0.160056    0.160163
     0.209468    0.223879    0.234675    0.235275    0.240077    0.245195
     0.249596    0.249997    0.250000    0.250225    0.252480    0.266164
     0.295006    0.299942    0.301074    0.301373    0.302452    0.307266
     0.351089    0.356664    0.356681    0.356690    0.357097    0.362268
     0.426644    0.430356    0.436316    0.443269    0.466713    0.469997
     0.474332    0.478045    0.478751    0.483089    0.487597    0.497825

 Minimum search - taking simple RFO step
 Searching for Lamda that Minimizes Along All modes
 Value Taken    Lamda =  -0.00003798
 Step Taken.  Stepsize is  0.117829

                             Maximum     Tolerance    Cnvgd?
         Gradient           0.000346      0.000300      NO
         Displacement       0.103554      0.001200      NO
         Energy change     -0.000056      0.000001      NO


 New Cartesian Coordinates Obtained by Inverse Iteration

 Displacement from previous Coordinates is:  0.412876
 ----------------------------------------------------------------
             Standard Nuclear Orientation (Angstroms)
    I     Atom           X                Y                Z
 ----------------------------------------------------------------
    1      C       0.0184269254     0.0116966656    -0.0001621319
    2      C      -0.0413233341     0.3896836959     1.3497234806
    3      Cl      1.4235099287     0.8742975543     2.1830020873
    4      C      -1.2295918829     0.4078591353     2.0735546273
    5      H      -1.2355425851     0.7052713542     3.1127476487
    6      C      -2.4025063523     0.0372427469     1.4286610198
    7      Cl     -3.9119368200     0.0511756300     2.3189993753
    8      C      -2.4063869445    -0.3433232268     0.0931399846
    9      H      -3.3234470573    -0.6301369619    -0.4013637549
   10      C      -1.1985693458    -0.3498406340    -0.5972415400
   11      Cl     -1.2294614040    -0.8430104301    -2.2803503595
   12      C       1.3032917953    -0.0092366838    -0.7601045313
   13      C       2.1383954402    -1.1227147006    -0.6870176013
   14      H       1.8658829143    -1.9729609300    -0.0749415535
   15      C       3.3348287246    -1.1614560167    -1.3997982242
   16      Cl      4.3373744776    -2.5869633504    -1.2734385283
   17      C       3.7063830495    -0.0743290059    -2.1951246887
   18      Cl      5.1941912704    -0.0777258030    -3.1108887530
   19      C       2.8749296284     1.0418949226    -2.2658842320
   20      H       3.1707120057     1.8803390785    -2.8835541600
   21      C       1.6816452155     1.0748033614    -1.5557055576
   22      H       1.0436727060     1.9478834684    -1.6215143417
 ----------------------------------------------------------------
 Nuclear Repulsion Energy =        1692.16072139 hartrees
 There are       81 alpha and       81 beta electrons
 Applying Cartesian multipole field
    Component          Value
    ---------          -----
     (2,0,0)        1.00000E-12
     (0,2,0)        2.00000E-11
     (0,0,2)       -3.00000E-11
 Nucleus-field energy     =    -0.0000000478 hartrees
 Requested basis set is 6-311++G(d,p)
 There are 162 shells and 449 basis functions
 A cutoff of  1.0D-15 yielded  10091 shell pairs
 There are     83948 function pairs (     90172 Cartesian)
 Smallest overlap matrix eigenvalue = 1.85E-07
 Linear dependence detected in AO basis
 Number of orthogonalized atomic orbitals = 445
 Maximum deviation from orthogonality = 4.843E-10
 Guess from superposition of atomic densities
 Warning:  Energy on first SCF cycle will be non-variational
 SAD guess density has 162.000000 electrons

 -----------------------------------------------------------------------
  General SCF calculation program by
  Eric Jon Sundstrom, Paul Horn, Yuezhi Mao, Dmitri Zuev, Alec White,
  David Stuck, Shaama M.S., Shane Yost, Joonho Lee, David Small,
  Daniel Levine, Susi Lehtola, Hugh Burton, Evgeny Epifanovsky,
  Bang C. Huynh
 -----------------------------------------------------------------------
 Exchange:     0.2000 Hartree-Fock + 0.0800 Slater + 0.7200 B88
 Correlation:  0.1900 VWN1RPA + 0.8100 LYP
 Using SG-1 standard quadrature grid
 A restricted SCF calculation will be
 performed using DIIS
 SCF converges when DIIS error is below 1.0e-08
 ---------------------------------------
  Cycle       Energy         DIIS error
 ---------------------------------------
    1   -2765.4892387538      2.91e-02  
    2   -2761.3678759245      2.43e-03  
    3   -2761.2676669559      3.04e-03  
    4   -2761.5080734936      6.41e-04  
    5   -2761.5166333106      3.38e-04  
    6   -2761.5193623364      1.04e-04  
    7   -2761.5196004138      3.56e-05  
    8   -2761.5196300265      1.15e-05  
    9   -2761.5196331599      2.76e-06  
   10   -2761.5196333408      1.03e-06  
   11   -2761.5196333663      2.39e-07  
   12   -2761.5196333673      1.23e-07  
   13   -2761.5196333676      3.73e-08  
   14   -2761.5196333677      1.14e-08  
   15   -2761.5196333677      4.28e-09  Convergence criterion met
 ---------------------------------------
 SCF time:   CPU 649.39s  wall 650.00s 
 SCF   energy in the final basis set =    -2761.5196333677
 Total energy in the final basis set =    -2761.5196333677

 --------------------------------------------------------------

                    Orbital Energies (a.u.)
 --------------------------------------------------------------

 Alpha MOs
 -- Occupied --
********-101.5761-101.5761-101.5689-101.5688 -10.2752 -10.2751 -10.2729
-10.2636 -10.2630 -10.2348 -10.2212 -10.2200 -10.2200 -10.2111 -10.2098
-10.2067  -9.4921  -9.4908  -9.4908  -9.4835  -9.4833  -7.2568  -7.2556
 -7.2554  -7.2482  -7.2482  -7.2470  -7.2464  -7.2457  -7.2457  -7.2451
 -7.2450  -7.2382  -7.2382  -7.2378  -7.2376  -0.9477  -0.9312  -0.9015
 -0.8992  -0.8727  -0.8627  -0.8358  -0.7948  -0.7683  -0.7671  -0.7385
 -0.6521  -0.6422  -0.6386  -0.6111  -0.5573  -0.5357  -0.5229  -0.5150
 -0.4931  -0.4832  -0.4677  -0.4613  -0.4582  -0.4452  -0.4346  -0.4294
 -0.4147  -0.3981  -0.3953  -0.3880  -0.3843  -0.3605  -0.3556  -0.3434
 -0.3425  -0.3405  -0.3300  -0.3291  -0.3208  -0.2799  -0.2776  -0.2759
 -0.2642
 -- Virtual --
 -0.0599  -0.0573  -0.0465  -0.0425  -0.0346  -0.0202  -0.0103   0.0007
  0.0079   0.0096   0.0113   0.0132   0.0197   0.0300   0.0367   0.0437
  0.0502   0.0521   0.0567   0.0606   0.0622   0.0667   0.0784   0.0831
  0.0842   0.0851   0.0869   0.0898   0.0946   0.0975   0.1066   0.1079
  0.1087   0.1129   0.1140   0.1152   0.1188   0.1212   0.1230   0.1259
  0.1276   0.1306   0.1325   0.1347   0.1385   0.1449   0.1498   0.1505
  0.1558   0.1575   0.1623   0.1663   0.1740   0.1771   0.1826   0.1849
  0.1937   0.2002   0.2021   0.2083   0.2098   0.2118   0.2176   0.2256
  0.2287   0.2297   0.2311   0.2416   0.2423   0.2454   0.2503   0.2575
  0.2606   0.2620   0.2674   0.2683   0.2718   0.2747   0.2791   0.2826
  0.2832   0.2875   0.2912   0.2949   0.3010   0.3102   0.3118   0.3148
  0.3333   0.3349   0.3414   0.3447   0.3643   0.3782   0.3934   0.4061
  0.4365   0.4394   0.4426   0.4490   0.4517   0.4551   0.4563   0.4592
  0.4724   0.4764   0.4805   0.4860   0.4900   0.5071   0.5156   0.5177
  0.5295   0.5433   0.5454   0.5576   0.5591   0.5649   0.5672   0.5805
  0.5832   0.5949   0.6007   0.6059   0.6107   0.6164   0.6227   0.6366
  0.6424   0.6537   0.6559   0.6610   0.6655   0.6704   0.6778   0.6976
  0.6989   0.7041   0.7075   0.7196   0.7360   0.7519   0.7658   0.7954
  0.8027   0.8189   0.8284   0.8331   0.8350   0.8419   0.8429   0.8447
  0.8475   0.8500   0.8519   0.8553   0.8564   0.8623   0.8640   0.8667
  0.8708   0.8763   0.8902   0.8951   0.9050   0.9078   0.9096   0.9207
  0.9245   0.9351   0.9461   0.9473   0.9513   0.9533   0.9578   0.9653
  0.9715   0.9752   0.9804   0.9911   1.0232   1.0257   1.0302   1.0326
  1.0592   1.0655   1.0863   1.1029   1.1167   1.1503   1.1823   1.1883
  1.2038   1.2304   1.2321   1.2369   1.2441   1.2543   1.2777   1.2843
  1.2986   1.3023   1.3148   1.3213   1.3237   1.3460   1.3989   1.4128
  1.4387   1.4783   1.4938   1.5313   1.5396   1.5438   1.5536   1.5606
  1.5663   1.5812   1.5937   1.6149   1.6450   1.6561   1.6751   1.6919
  1.7053   1.7447   1.7739   1.7785   1.8053   1.8134   1.8249   1.8335
  1.8595   1.8699   1.8922   1.9254   1.9282   1.9299   1.9447   1.9518
  1.9547   1.9779   1.9956   2.0173   2.0504   2.0561   2.0647   2.1067
  2.1260   2.1389   2.1421   2.1845   2.2290   2.2430   2.2550   2.2584
  2.2668   2.2695   2.2761   2.2944   2.3047   2.3378   2.3561   2.3861
  2.4168   2.4254   2.4279   2.4625   2.4677   2.4899   2.5109   2.5186
  2.5313   2.5444   2.5475   2.5698   2.5837   2.6185   2.6395   2.6724
  2.6913   2.6950   2.7072   2.7139   2.7220   2.7288   2.7390   2.7522
  2.7602   2.7647   2.7808   2.8281   2.8314   2.8429   2.8491   2.8625
  2.9000   2.9629   2.9973   3.0915   3.0931   3.0942   3.1238   3.1348
  3.1411   3.1856   3.2105   3.2138   3.2687   3.3237   3.3353   3.4197
  3.4698   3.5239   3.5869   3.6856   3.6986   3.7383   3.8061   3.8673
  3.9774   4.0753   4.0811   4.1290   4.3388   4.7975   4.8208   9.7638
  9.7679   9.7972   9.8011   9.8282  23.3978  23.5462  23.8411  23.8539
 23.8865  23.8984  23.9566  24.0291  24.0337  24.0746  24.1007  24.1575
 25.7853  25.8135  25.8502  25.8711  25.9157  26.0892  26.1164  26.1736
 26.2466  26.3372  26.5201  26.5949  26.6193  26.7795  26.7973 215.7560
215.7595 215.7940 215.7975 215.8332
 --------------------------------------------------------------

          Ground-State Mulliken Net Atomic Charges

     Atom                 Charge (a.u.)
  ----------------------------------------
      1 C                    -0.662036
      2 C                    -0.215529
      3 Cl                    0.428521
      4 C                    -0.268835
      5 H                     0.227936
      6 C                     0.280284
      7 Cl                    0.467352
      8 C                    -0.259050
      9 H                     0.227661
     10 C                    -0.225263
     11 Cl                    0.430167
     12 C                     0.722006
     13 C                    -1.489835
     14 H                     0.226820
     15 C                    -0.006301
     16 Cl                    0.587544
     17 C                     0.183069
     18 Cl                    0.499925
     19 C                    -0.804414
     20 H                     0.209534
     21 C                    -0.750260
     22 H                     0.190703
  ----------------------------------------
  Sum of atomic charges =     0.000000

 -----------------------------------------------------------------
                    Cartesian Multipole Moments
 -----------------------------------------------------------------
    Charge (ESU x 10^10)
                -0.0000
    Dipole Moment (Debye)
         X      -1.7087      Y       1.1911      Z       0.4265
       Tot       2.1261
    Quadrupole Moments (Debye-Ang)
        XX    -142.0383     XY       4.0354     YY    -130.9578
        XZ       3.0202     YZ      -4.0673     ZZ    -133.2609
    Octopole Moments (Debye-Ang^2)
       XXX    -398.8308    XXY      42.5897    XYY    -113.0012
       YYY     101.2083    XXZ      61.8645    XYZ     -13.4886
       YYZ      48.3009    XZZ    -123.1267    YZZ      45.8405
       ZZZ     170.6181
    Hexadecapole Moments (Debye-Ang^3)
      XXXX   -7207.4282   XXXY     430.2930   XXYY   -1340.2336
      XYYY     371.8266   YYYY    -980.4852   XXXZ    1550.8218
      XXYZ    -121.3249   XYYZ     485.2646   YYYZ    -301.1648
      XXZZ   -1706.8094   XYZZ     154.5772   YYZZ    -664.5042
      XZZZ    1470.2207   YZZZ    -281.5296   ZZZZ   -3011.8093
 -----------------------------------------------------------------
 Calculating analytic gradient of the SCF energy
 Gradient of SCF Energy
            1           2           3           4           5           6
    1  -0.0004836   0.0003638  -0.0001466   0.0000039  -0.0000200  -0.0000358
    2   0.0000042   0.0000167  -0.0000253  -0.0000177  -0.0000060  -0.0000092
    3   0.0001562   0.0001496  -0.0001329  -0.0001078   0.0000146  -0.0000107
            7           8           9          10          11          12
    1  -0.0000329   0.0000867  -0.0000250   0.0000962   0.0000912   0.0002443
    2  -0.0000056   0.0000124   0.0000200  -0.0000069   0.0000827  -0.0001167
    3   0.0000308   0.0001534   0.0000177  -0.0003827   0.0001981  -0.0000050
           13          14          15          16          17          18
    1  -0.0000928   0.0000078   0.0000501   0.0000439  -0.0002769   0.0001215
    2   0.0001218  -0.0000117   0.0000713  -0.0000121  -0.0000339   0.0000056
    3   0.0000703  -0.0000143  -0.0000812   0.0000139   0.0001592  -0.0001086
           19          20          21          22
    1   0.0000905  -0.0000368  -0.0000455  -0.0000043
    2  -0.0000364   0.0000082  -0.0000448  -0.0000164
    3  -0.0000027  -0.0000189  -0.0001350   0.0000359
 Max gradient component =       4.836E-04
 RMS gradient           =       1.228E-04
 Gradient time:  CPU 218.45 s  wall 218.49 s
 Geometry Optimization Parameters
   NAtoms,    NIC,     NZ,  NCons,   NDum,   NFix, NCnnct, MaxDiis
       22     155      22       0       0       0       0       0

 Cartesian Hessian Update
 Hessian updated using BFGS update


** GEOMETRY OPTIMIZATION IN DELOCALIZED INTERNAL COORDINATES **
   Searching for a Minimum

   Optimization Cycle:   8

                       Coordinates (Angstroms)
     ATOM                X               Y               Z
      1  C         0.0184269254    0.0116966656   -0.0001621319
      2  C        -0.0413233341    0.3896836959    1.3497234806
      3  Cl        1.4235099287    0.8742975543    2.1830020873
      4  C        -1.2295918829    0.4078591353    2.0735546273
      5  H        -1.2355425851    0.7052713542    3.1127476487
      6  C        -2.4025063523    0.0372427469    1.4286610198
      7  Cl       -3.9119368200    0.0511756300    2.3189993753
      8  C        -2.4063869445   -0.3433232268    0.0931399846
      9  H        -3.3234470573   -0.6301369619   -0.4013637549
     10  C        -1.1985693458   -0.3498406340   -0.5972415400
     11  Cl       -1.2294614040   -0.8430104301   -2.2803503595
     12  C         1.3032917953   -0.0092366838   -0.7601045313
     13  C         2.1383954402   -1.1227147006   -0.6870176013
     14  H         1.8658829143   -1.9729609300   -0.0749415535
     15  C         3.3348287246   -1.1614560167   -1.3997982242
     16  Cl        4.3373744776   -2.5869633504   -1.2734385283
     17  C         3.7063830495   -0.0743290059   -2.1951246887
     18  Cl        5.1941912704   -0.0777258030   -3.1108887530
     19  C         2.8749296284    1.0418949226   -2.2658842320
     20  H         3.1707120057    1.8803390785   -2.8835541600
     21  C         1.6816452155    1.0748033614   -1.5557055576
     22  H         1.0436727060    1.9478834684   -1.6215143417
   Point Group: c1    Number of degrees of freedom:    60


   Energy is  -2761.519633368

 Hessian updated using BFGS update

 60 Hessian modes will be used to form the next step
  Hessian Eigenvalues:
     0.000946    0.019262    0.020458    0.023182    0.023358    0.023680
     0.023695    0.023972    0.024043    0.024093    0.024112    0.024117
     0.024128    0.024138    0.024153    0.024353    0.024455    0.025501
     0.028413    0.158847    0.159484    0.160001    0.160056    0.161136
     0.214639    0.224128    0.234980    0.236080    0.240187    0.245685
     0.249746    0.249999    0.250124    0.250246    0.258804    0.265209
     0.295847    0.300212    0.301076    0.301984    0.303008    0.322025
     0.350649    0.356665    0.356681    0.356690    0.357192    0.362030
     0.427250    0.430651    0.435845    0.442569    0.466460    0.469588
     0.476205    0.478554    0.478897    0.482801    0.487587    0.498300

 Minimum search - taking simple RFO step
 Searching for Lamda that Minimizes Along All modes
 Value Taken    Lamda =  -0.00003145
 Step Taken.  Stepsize is  0.174157

                             Maximum     Tolerance    Cnvgd?
         Gradient           0.000266      0.000300     YES
         Displacement       0.151836      0.001200      NO
         Energy change     -0.000028      0.000001      NO


 New Cartesian Coordinates Obtained by Inverse Iteration

 Displacement from previous Coordinates is:  0.603455
 ----------------------------------------------------------------
             Standard Nuclear Orientation (Angstroms)
    I     Atom           X                Y                Z
 ----------------------------------------------------------------
    1      C       0.0188970230     0.0143480275     0.0015911603
    2      C      -0.0501609445     0.4385054139     1.3370080313
    3      Cl      1.4040370992     0.9749795379     2.1551817755
    4      C      -1.2395392037     0.4553445929     2.0593305238
    5      H      -1.2525722090     0.7872814484     3.0880395526
    6      C      -2.4033471920     0.0353987245     1.4281458151
    7      Cl     -3.9126932003     0.0465082094     2.3173257724
    8      C      -2.3971007106    -0.3923596495     0.1068911991
    9      H      -3.3071705495    -0.7159546617    -0.3777872193
   10      C      -1.1888190673    -0.3959809628    -0.5828793131
   11      Cl     -1.2080700546    -0.9414063733    -2.2494474469
   12      C       1.3046900238    -0.0062019375    -0.7571627646
   13      C       2.1138435644    -1.1409588990    -0.7262437413
   14      H       1.8208337437    -2.0077917194    -0.1477250160
   15      C       3.3097210227    -1.1806829733    -1.4394952180
   16      Cl      4.2773647128    -2.6341793893    -1.3672257400
   17      C       3.7074898277    -0.0738962172    -2.1942174954
   18      Cl      5.1952555927    -0.0781193167    -3.1098539124
   19      C       2.9021287768     1.0629658158    -2.2231877695
   20      H       3.2165305736     1.9168000744    -2.8097965913
   21      C       1.7095446915     1.0975591871    -1.5112784404
   22      H       1.0936148355     1.9882909377    -1.5444748961
 ----------------------------------------------------------------
 Nuclear Repulsion Energy =        1692.09445019 hartrees
 There are       81 alpha and       81 beta electrons
 Applying Cartesian multipole field
    Component          Value
    ---------          -----
     (2,0,0)        1.00000E-12
     (0,2,0)        2.00000E-11
     (0,0,2)       -3.00000E-11
 Nucleus-field energy     =    -0.0000000466 hartrees
 Requested basis set is 6-311++G(d,p)
 There are 162 shells and 449 basis functions
 A cutoff of  1.0D-15 yielded  10099 shell pairs
 There are     84036 function pairs (     90263 Cartesian)
 Smallest overlap matrix eigenvalue = 1.61E-07
 Linear dependence detected in AO basis
 Number of orthogonalized atomic orbitals = 445
 Maximum deviation from orthogonality = 6.236E-10
 Guess from superposition of atomic densities
 Warning:  Energy on first SCF cycle will be non-variational
 SAD guess density has 162.000000 electrons

 -----------------------------------------------------------------------
  General SCF calculation program by
  Eric Jon Sundstrom, Paul Horn, Yuezhi Mao, Dmitri Zuev, Alec White,
  David Stuck, Shaama M.S., Shane Yost, Joonho Lee, David Small,
  Daniel Levine, Susi Lehtola, Hugh Burton, Evgeny Epifanovsky,
  Bang C. Huynh
 -----------------------------------------------------------------------
 Exchange:     0.2000 Hartree-Fock + 0.0800 Slater + 0.7200 B88
 Correlation:  0.1900 VWN1RPA + 0.8100 LYP
 Using SG-1 standard quadrature grid
 A restricted SCF calculation will be
 performed using DIIS
 SCF converges when DIIS error is below 1.0e-08
 ---------------------------------------
  Cycle       Energy         DIIS error
 ---------------------------------------
    1   -2765.4896688628      2.91e-02  
    2   -2761.3678439453      2.43e-03  
    3   -2761.2674312081      3.04e-03  
    4   -2761.5080521498      6.42e-04  
    5   -2761.5166419689      3.38e-04  
    6   -2761.5193776122      1.04e-04  
    7   -2761.5196156182      3.56e-05  
    8   -2761.5196453197      1.15e-05  
    9   -2761.5196484523      2.75e-06  
   10   -2761.5196486319      1.03e-06  
   11   -2761.5196486574      2.36e-07  
   12   -2761.5196486585      1.22e-07  
   13   -2761.5196486587      3.68e-08  
   14   -2761.5196486590      1.08e-08  
   15   -2761.5196486590      3.80e-09  Convergence criterion met
 ---------------------------------------
 SCF time:   CPU 649.71s  wall 650.00s 
 SCF   energy in the final basis set =    -2761.5196486590
 Total energy in the final basis set =    -2761.5196486590

 --------------------------------------------------------------

                    Orbital Energies (a.u.)
 --------------------------------------------------------------

 Alpha MOs
 -- Occupied --
********-101.5761-101.5761-101.5689-101.5687 -10.2751 -10.2751 -10.2729
-10.2636 -10.2630 -10.2347 -10.2213 -10.2200 -10.2199 -10.2110 -10.2099
-10.2068  -9.4921  -9.4909  -9.4907  -9.4835  -9.4833  -7.2568  -7.2556
 -7.2554  -7.2482  -7.2481  -7.2470  -7.2464  -7.2457  -7.2456  -7.2451
 -7.2450  -7.2383  -7.2381  -7.2378  -7.2375  -0.9477  -0.9311  -0.9016
 -0.8993  -0.8727  -0.8627  -0.8358  -0.7948  -0.7682  -0.7670  -0.7385
 -0.6521  -0.6418  -0.6390  -0.6111  -0.5573  -0.5355  -0.5229  -0.5152
 -0.4932  -0.4832  -0.4677  -0.4613  -0.4581  -0.4451  -0.4345  -0.4295
 -0.4147  -0.3981  -0.3951  -0.3881  -0.3843  -0.3605  -0.3554  -0.3434
 -0.3425  -0.3404  -0.3300  -0.3291  -0.3208  -0.2794  -0.2770  -0.2765
 -0.2646
 -- Virtual --
 -0.0599  -0.0562  -0.0476  -0.0425  -0.0344  -0.0202  -0.0103   0.0007
  0.0081   0.0094   0.0114   0.0132   0.0196   0.0300   0.0367   0.0437
  0.0502   0.0524   0.0567   0.0608   0.0618   0.0665   0.0784   0.0831
  0.0843   0.0857   0.0864   0.0896   0.0944   0.0976   0.1065   0.1081
  0.1083   0.1133   0.1137   0.1151   0.1190   0.1212   0.1229   0.1258
  0.1277   0.1306   0.1330   0.1344   0.1382   0.1456   0.1499   0.1507
  0.1550   0.1576   0.1620   0.1659   0.1743   0.1770   0.1827   0.1848
  0.1940   0.2001   0.2016   0.2083   0.2098   0.2113   0.2174   0.2260
  0.2291   0.2300   0.2308   0.2411   0.2420   0.2448   0.2504   0.2589
  0.2597   0.2617   0.2677   0.2680   0.2720   0.2748   0.2799   0.2824
  0.2833   0.2886   0.2913   0.2935   0.3012   0.3109   0.3115   0.3168
  0.3336   0.3357   0.3418   0.3439   0.3659   0.3797   0.3930   0.4064
  0.4366   0.4391   0.4468   0.4489   0.4492   0.4546   0.4566   0.4587
  0.4724   0.4761   0.4804   0.4859   0.4903   0.5078   0.5157   0.5187
  0.5304   0.5434   0.5458   0.5576   0.5588   0.5652   0.5669   0.5803
  0.5831   0.5943   0.6007   0.6068   0.6116   0.6167   0.6232   0.6380
  0.6444   0.6525   0.6556   0.6601   0.6654   0.6709   0.6781   0.6987
  0.7002   0.7014   0.7078   0.7209   0.7408   0.7525   0.7651   0.7963
  0.8068   0.8175   0.8299   0.8317   0.8349   0.8402   0.8434   0.8445
  0.8492   0.8499   0.8519   0.8548   0.8568   0.8614   0.8626   0.8662
  0.8726   0.8760   0.8899   0.8972   0.9054   0.9067   0.9084   0.9212
  0.9248   0.9366   0.9467   0.9503   0.9508   0.9537   0.9587   0.9662
  0.9698   0.9761   0.9850   0.9873   1.0235   1.0258   1.0299   1.0345
  1.0610   1.0655   1.0831   1.1019   1.1164   1.1500   1.1824   1.1956
  1.2047   1.2305   1.2311   1.2395   1.2427   1.2550   1.2810   1.2832
  1.2995   1.3022   1.3175   1.3223   1.3270   1.3468   1.4009   1.4113
  1.4389   1.4781   1.4922   1.5319   1.5404   1.5437   1.5520   1.5611
  1.5684   1.5813   1.5939   1.6154   1.6459   1.6563   1.6751   1.6908
  1.7080   1.7455   1.7777   1.7801   1.8064   1.8119   1.8231   1.8331
  1.8589   1.8705   1.8907   1.9253   1.9282   1.9298   1.9449   1.9526
  1.9547   1.9785   1.9985   2.0177   2.0506   2.0566   2.0645   2.1091
  2.1298   2.1397   2.1406   2.1844   2.2291   2.2430   2.2542   2.2582
  2.2644   2.2692   2.2757   2.2943   2.3058   2.3382   2.3565   2.3850
  2.4160   2.4245   2.4266   2.4629   2.4688   2.4885   2.5111   2.5191
  2.5318   2.5449   2.5466   2.5706   2.5829   2.6191   2.6395   2.6725
  2.6944   2.6953   2.7068   2.7134   2.7206   2.7289   2.7390   2.7500
  2.7561   2.7658   2.7799   2.8291   2.8306   2.8428   2.8480   2.8675
  2.8987   2.9630   2.9976   3.0940   3.0948   3.0962   3.1232   3.1336
  3.1417   3.1856   3.2107   3.2125   3.2754   3.3235   3.3342   3.4204
  3.4719   3.5240   3.5929   3.6861   3.6988   3.7389   3.8078   3.8678
  3.9786   4.0758   4.0805   4.1296   4.3372   4.7979   4.8195   9.7649
  9.7683   9.7956   9.8008   9.8356  23.3997  23.5468  23.8409  23.8538
 23.8867  23.8979  23.9567  24.0298  24.0333  24.0745  24.1005  24.1578
 25.7852  25.8136  25.8430  25.8702  25.9181  26.0885  26.1163  26.1736
 26.2518  26.3300  26.5211  26.5955  26.6154  26.7812  26.8009 215.7569
215.7601 215.7920 215.7969 215.8412
 --------------------------------------------------------------

          Ground-State Mulliken Net Atomic Charges

     Atom                 Charge (a.u.)
  ----------------------------------------
      1 C                    -0.692566
      2 C                    -0.207979
      3 Cl                    0.417301
      4 C                    -0.254246
      5 H                     0.227103
      6 C                     0.311809
      7 Cl                    0.469705
      8 C                    -0.222152
      9 H                     0.227063
     10 C                    -0.223270
     11 Cl                    0.421330
     12 C                     0.723748
     13 C                    -1.508463
     14 H                     0.227358
     15 C                    -0.017398
     16 Cl                    0.587704
     17 C                     0.186510
     18 Cl                    0.500244
     19 C                    -0.807742
     20 H                     0.209678
     21 C                    -0.767810
     22 H                     0.192073
  ----------------------------------------
  Sum of atomic charges =     0.000000

 -----------------------------------------------------------------
                    Cartesian Multipole Moments
 -----------------------------------------------------------------
    Charge (ESU x 10^10)
                -0.0000
    Dipole Moment (Debye)
         X      -1.6849      Y       1.2142      Z       0.4685
       Tot       2.1290
    Quadrupole Moments (Debye-Ang)
        XX    -141.8741     XY       4.2556     YY    -130.7324
        XZ       3.0276     YZ      -3.9213     ZZ    -133.6124
    Octopole Moments (Debye-Ang^2)
       XXX    -395.8806    XXY      43.5265    XYY    -112.1438
       YYY     103.1544    XXZ      62.9578    XYZ     -13.7342
       YYZ      49.3542    XZZ    -123.0743    YZZ      46.2678
       ZZZ     174.6190
    Hexadecapole Moments (Debye-Ang^3)
      XXXX   -7158.4525   XXXY     423.0193   XXYY   -1340.1636
      XYYY     360.8906   YYYY   -1037.4699   XXXZ    1569.4625
      XXYZ    -131.9642   XYYZ     491.0329   YYYZ    -332.7036
      XXZZ   -1697.6925   XYZZ     149.6696   YYZZ    -671.7658
      XZZZ    1494.0232   YZZZ    -310.2915   ZZZZ   -3003.8801
 -----------------------------------------------------------------
 Calculating analytic gradient of the SCF energy
 Gradient of SCF Energy
            1           2           3           4           5           6
    1  -0.0005220   0.0007539  -0.0003879  -0.0000275   0.0000022  -0.0003921
    2   0.0000762   0.0002102  -0.0001215  -0.0000686  -0.0000002  -0.0000206
    3   0.0003273   0.0002920  -0.0002877  -0.0001817   0.0000537   0.0001878
            7           8           9          10          11          12
    1   0.0002011   0.0001128  -0.0000308   0.0001258   0.0000372   0.0001141
    2  -0.0000046   0.0000553   0.0000291  -0.0002237   0.0001355   0.0000028
    3  -0.0000927   0.0001824  -0.0000035  -0.0007293   0.0003770  -0.0000166
           13          14          15          16          17          18
    1   0.0000673   0.0000215  -0.0001436   0.0000635  -0.0002099   0.0001036
    2   0.0000383  -0.0000616   0.0001908  -0.0001381   0.0000455   0.0000197
    3  -0.0000098  -0.0000343   0.0000659  -0.0000201   0.0000795  -0.0001133
           19          20          21          22
    1   0.0003156  -0.0001113  -0.0001553   0.0000617
    2  -0.0000910   0.0000370  -0.0002001   0.0000897
    3  -0.0001065  -0.0000103  -0.0000103   0.0000503
 Max gradient component =       7.539E-04
 RMS gradient           =       2.067E-04
 Gradient time:  CPU 219.94 s  wall 219.99 s
 Geometry Optimization Parameters
   NAtoms,    NIC,     NZ,  NCons,   NDum,   NFix, NCnnct, MaxDiis
       22     155      22       0       0       0       0       0

 Cartesian Hessian Update
 Hessian updated using BFGS update


** GEOMETRY OPTIMIZATION IN DELOCALIZED INTERNAL COORDINATES **
   Searching for a Minimum

   Optimization Cycle:   9

                       Coordinates (Angstroms)
     ATOM                X               Y               Z
      1  C         0.0188970230    0.0143480275    0.0015911603
      2  C        -0.0501609445    0.4385054139    1.3370080313
      3  Cl        1.4040370992    0.9749795379    2.1551817755
      4  C        -1.2395392037    0.4553445929    2.0593305238
      5  H        -1.2525722090    0.7872814484    3.0880395526
      6  C        -2.4033471920    0.0353987245    1.4281458151
      7  Cl       -3.9126932003    0.0465082094    2.3173257724
      8  C        -2.3971007106   -0.3923596495    0.1068911991
      9  H        -3.3071705495   -0.7159546617   -0.3777872193
     10  C        -1.1888190673   -0.3959809628   -0.5828793131
     11  Cl       -1.2080700546   -0.9414063733   -2.2494474469
     12  C         1.3046900238   -0.0062019375   -0.7571627646
     13  C         2.1138435644   -1.1409588990   -0.7262437413
     14  H         1.8208337437   -2.0077917194   -0.1477250160
     15  C         3.3097210227   -1.1806829733   -1.4394952180
     16  Cl        4.2773647128   -2.6341793893   -1.3672257400
     17  C         3.7074898277   -0.0738962172   -2.1942174954
     18  Cl        5.1952555927   -0.0781193167   -3.1098539124
     19  C         2.9021287768    1.0629658158   -2.2231877695
     20  H         3.2165305736    1.9168000744   -2.8097965913
     21  C         1.7095446915    1.0975591871   -1.5112784404
     22  H         1.0936148355    1.9882909377   -1.5444748961
   Point Group: c1    Number of degrees of freedom:    60


   Energy is  -2761.519648659

 Hessian updated using BFGS update

 60 Hessian modes will be used to form the next step
  Hessian Eigenvalues:
     0.001177    0.019255    0.020428    0.023096    0.023379    0.023679
     0.023741    0.023984    0.024044    0.024091    0.024109    0.024115
     0.024138    0.024140    0.024209    0.024304    0.024475    0.025440
     0.028467    0.158700    0.159594    0.160002    0.160047    0.161515
     0.210947    0.224093    0.234982    0.236080    0.239652    0.246100
     0.249866    0.250000    0.250136    0.250282    0.259169    0.264673
     0.295980    0.299995    0.301074    0.301929    0.303772    0.322661
     0.350422    0.356664    0.356683    0.356698    0.357230    0.361922
     0.426809    0.430649    0.435828    0.442639    0.466673    0.469649
     0.476486    0.478524    0.478897    0.482726    0.487606    0.498956

 Minimum search - taking simple RFO step
 Searching for Lamda that Minimizes Along All modes
 Value Taken    Lamda =  -0.00000454
 Step Taken.  Stepsize is  0.020847

                             Maximum     Tolerance    Cnvgd?
         Gradient           0.000363      0.000300      NO
         Displacement       0.017450      0.001200      NO
         Energy change     -0.000015      0.000001      NO


 New Cartesian Coordinates Obtained by Inverse Iteration

 Displacement from previous Coordinates is:  0.072169
 ----------------------------------------------------------------
             Standard Nuclear Orientation (Angstroms)
    I     Atom           X                Y                Z
 ----------------------------------------------------------------
    1      C       0.0187272817     0.0137066903     0.0001938607
    2      C      -0.0490235875     0.4324529290     1.3375727581
    3      Cl      1.4073661424     0.9613460717     2.1585269497
    4      C      -1.2377191706     0.4502431266     2.0608367153
    5      H      -1.2490877693     0.7783486629     3.0907280905
    6      C      -2.4029350413     0.0361470722     1.4285686281
    7      Cl     -3.9120447724     0.0481241046     2.3187962233
    8      C      -2.3988195892    -0.3868367150     0.1057997489
    9      H      -3.3098747125    -0.7067615986    -0.3793903524
   10      C      -1.1909402413    -0.3909176438    -0.5844943848
   11      Cl     -1.2136028472    -0.9313536309    -2.2533107878
   12      C       1.3038565322    -0.0067922339    -0.7591449169
   13      C       2.1160307878    -1.1392186829    -0.7230114291
   14      H       1.8251869138    -2.0039213291    -0.1403081792
   15      C       3.3126184930    -1.1786305759    -1.4351716091
   16      Cl      4.2848221492    -2.6283766727    -1.3550585192
   17      C       3.7080383946    -0.0734636104    -2.1935651828
   18      Cl      5.1971213511    -0.0765691605    -3.1066070004
   19      C       2.8992861325     1.0610376546    -2.2279354502
   20      H       3.2126973523     1.9132966105    -2.8173535095
   21      C       1.7059788361     1.0951864096    -1.5174622961
   22      H       1.0867957201     1.9834023915    -1.5554710914
 ----------------------------------------------------------------
 Nuclear Repulsion Energy =        1691.98601660 hartrees
 There are       81 alpha and       81 beta electrons
 Applying Cartesian multipole field
    Component          Value
    ---------          -----
     (2,0,0)        1.00000E-12
     (0,2,0)        2.00000E-11
     (0,0,2)       -3.00000E-11
 Nucleus-field energy     =    -0.0000000467 hartrees
 Requested basis set is 6-311++G(d,p)
 There are 162 shells and 449 basis functions
 A cutoff of  1.0D-15 yielded  10092 shell pairs
 There are     83974 function pairs (     90198 Cartesian)
 Smallest overlap matrix eigenvalue = 1.62E-07
 Linear dependence detected in AO basis
 Number of orthogonalized atomic orbitals = 445
 Maximum deviation from orthogonality = 7.390E-10
 Guess from superposition of atomic densities
 Warning:  Energy on first SCF cycle will be non-variational
 SAD guess density has 162.000000 electrons

 -----------------------------------------------------------------------
  General SCF calculation program by
  Eric Jon Sundstrom, Paul Horn, Yuezhi Mao, Dmitri Zuev, Alec White,
  David Stuck, Shaama M.S., Shane Yost, Joonho Lee, David Small,
  Daniel Levine, Susi Lehtola, Hugh Burton, Evgeny Epifanovsky,
  Bang C. Huynh
 -----------------------------------------------------------------------
 Exchange:     0.2000 Hartree-Fock + 0.0800 Slater + 0.7200 B88
 Correlation:  0.1900 VWN1RPA + 0.8100 LYP
 Using SG-1 standard quadrature grid
 A restricted SCF calculation will be
 performed using DIIS
 SCF converges when DIIS error is below 1.0e-08
 ---------------------------------------
  Cycle       Energy         DIIS error
 ---------------------------------------
    1   -2765.4884602104      2.91e-02  
    2   -2761.3679036012      2.43e-03  
    3   -2761.2676242555      3.04e-03  
    4   -2761.5080607889      6.42e-04  
    5   -2761.5166469802      3.38e-04  
    6   -2761.5193801728      1.04e-04  
    7   -2761.5196182380      3.57e-05  
    8   -2761.5196479988      1.15e-05  
    9   -2761.5196511272      2.75e-06  
   10   -2761.5196513072      1.03e-06  
   11   -2761.5196513324      2.37e-07  
   12   -2761.5196513337      1.22e-07  
   13   -2761.5196513342      3.68e-08  
   14   -2761.5196513341      1.09e-08  
   15   -2761.5196513343      3.83e-09  Convergence criterion met
 ---------------------------------------
 SCF time:   CPU 651.22s  wall 651.00s 
 SCF   energy in the final basis set =    -2761.5196513343
 Total energy in the final basis set =    -2761.5196513343

 --------------------------------------------------------------

                    Orbital Energies (a.u.)
 --------------------------------------------------------------

 Alpha MOs
 -- Occupied --
********-101.5761-101.5760-101.5689-101.5688 -10.2752 -10.2751 -10.2729
-10.2636 -10.2630 -10.2348 -10.2213 -10.2200 -10.2199 -10.2110 -10.2099
-10.2068  -9.4921  -9.4908  -9.4907  -9.4835  -9.4833  -7.2568  -7.2556
 -7.2554  -7.2483  -7.2481  -7.2470  -7.2464  -7.2457  -7.2456  -7.2450
 -7.2450  -7.2383  -7.2382  -7.2378  -7.2376  -0.9477  -0.9312  -0.9016
 -0.8991  -0.8728  -0.8627  -0.8358  -0.7948  -0.7682  -0.7670  -0.7385
 -0.6521  -0.6418  -0.6389  -0.6111  -0.5573  -0.5355  -0.5229  -0.5152
 -0.4931  -0.4832  -0.4677  -0.4613  -0.4581  -0.4451  -0.4346  -0.4295
 -0.4146  -0.3981  -0.3952  -0.3880  -0.3842  -0.3605  -0.3554  -0.3433
 -0.3425  -0.3404  -0.3300  -0.3291  -0.3208  -0.2795  -0.2771  -0.2765
 -0.2646
 -- Virtual --
 -0.0599  -0.0563  -0.0476  -0.0425  -0.0346  -0.0202  -0.0103   0.0007
  0.0081   0.0094   0.0113   0.0132   0.0196   0.0300   0.0366   0.0437
  0.0501   0.0524   0.0567   0.0608   0.0618   0.0665   0.0784   0.0831
  0.0843   0.0856   0.0864   0.0896   0.0944   0.0975   0.1065   0.1081
  0.1083   0.1133   0.1137   0.1151   0.1190   0.1212   0.1229   0.1258
  0.1277   0.1306   0.1329   0.1344   0.1383   0.1455   0.1499   0.1507
  0.1550   0.1575   0.1620   0.1658   0.1743   0.1770   0.1827   0.1848
  0.1940   0.2001   0.2016   0.2083   0.2098   0.2113   0.2174   0.2260
  0.2290   0.2300   0.2308   0.2412   0.2420   0.2448   0.2503   0.2587
  0.2597   0.2617   0.2677   0.2680   0.2720   0.2748   0.2799   0.2825
  0.2833   0.2885   0.2913   0.2935   0.3012   0.3110   0.3114   0.3167
  0.3336   0.3357   0.3418   0.3440   0.3658   0.3796   0.3931   0.4065
  0.4366   0.4390   0.4464   0.4490   0.4495   0.4546   0.4565   0.4587
  0.4724   0.4760   0.4803   0.4859   0.4903   0.5077   0.5157   0.5187
  0.5305   0.5434   0.5457   0.5576   0.5588   0.5651   0.5668   0.5802
  0.5830   0.5943   0.6007   0.6066   0.6116   0.6167   0.6232   0.6379
  0.6443   0.6526   0.6555   0.6601   0.6654   0.6708   0.6780   0.6987
  0.6999   0.7017   0.7077   0.7209   0.7405   0.7525   0.7651   0.7963
  0.8065   0.8176   0.8299   0.8318   0.8348   0.8403   0.8433   0.8445
  0.8491   0.8499   0.8519   0.8548   0.8568   0.8615   0.8627   0.8662
  0.8725   0.8760   0.8899   0.8971   0.9054   0.9067   0.9084   0.9212
  0.9248   0.9365   0.9467   0.9500   0.9510   0.9537   0.9586   0.9661
  0.9698   0.9758   0.9845   0.9877   1.0235   1.0257   1.0297   1.0344
  1.0609   1.0653   1.0832   1.1019   1.1163   1.1499   1.1824   1.1952
  1.2046   1.2306   1.2312   1.2393   1.2428   1.2549   1.2808   1.2833
  1.2995   1.3022   1.3173   1.3220   1.3268   1.3468   1.4007   1.4114
  1.4391   1.4782   1.4922   1.5318   1.5402   1.5435   1.5520   1.5609
  1.5682   1.5811   1.5938   1.6154   1.6458   1.6562   1.6749   1.6909
  1.7078   1.7453   1.7780   1.7797   1.8063   1.8119   1.8232   1.8331
  1.8589   1.8704   1.8909   1.9254   1.9281   1.9297   1.9448   1.9525
  1.9547   1.9784   1.9982   2.0177   2.0505   2.0564   2.0643   2.1091
  2.1296   2.1397   2.1404   2.1844   2.2292   2.2430   2.2542   2.2582
  2.2645   2.2691   2.2758   2.2943   2.3057   2.3383   2.3565   2.3850
  2.4161   2.4246   2.4266   2.4629   2.4688   2.4886   2.5107   2.5190
  2.5317   2.5447   2.5463   2.5706   2.5829   2.6190   2.6395   2.6724
  2.6943   2.6952   2.7069   2.7135   2.7207   2.7289   2.7390   2.7500
  2.7563   2.7657   2.7799   2.8290   2.8306   2.8427   2.8482   2.8670
  2.8987   2.9629   2.9977   3.0937   3.0948   3.0958   3.1231   3.1336
  3.1416   3.1856   3.2106   3.2122   3.2751   3.3234   3.3342   3.4205
  3.4719   3.5240   3.5926   3.6861   3.6985   3.7387   3.8075   3.8677
  3.9783   4.0759   4.0806   4.1296   4.3375   4.7975   4.8195   9.7647
  9.7683   9.7954   9.8008   9.8349  23.3997  23.5468  23.8408  23.8540
 23.8867  23.8978  23.9564  24.0295  24.0335  24.0745  24.1007  24.1577
 25.7852  25.8135  25.8433  25.8703  25.9179  26.0886  26.1163  26.1737
 26.2514  26.3299  26.5211  26.5952  26.6151  26.7812  26.7996 215.7567
215.7601 215.7919 215.7970 215.8405
 --------------------------------------------------------------

          Ground-State Mulliken Net Atomic Charges

     Atom                 Charge (a.u.)
  ----------------------------------------
      1 C                    -0.689754
      2 C                    -0.210642
      3 Cl                    0.418109
      4 C                    -0.251016
      5 H                     0.227103
      6 C                     0.310305
      7 Cl                    0.469416
      8 C                    -0.226631
      9 H                     0.227069
     10 C                    -0.224137
     11 Cl                    0.421527
     12 C                     0.723892
     13 C                    -1.507425
     14 H                     0.227349
     15 C                    -0.017185
     16 Cl                    0.587714
     17 C                     0.186679
     18 Cl                    0.500258
     19 C                    -0.807250
     20 H                     0.209683
     21 C                    -0.767051
     22 H                     0.191987
  ----------------------------------------
  Sum of atomic charges =     0.000000

 -----------------------------------------------------------------
                    Cartesian Multipole Moments
 -----------------------------------------------------------------
    Charge (ESU x 10^10)
                -0.0000
    Dipole Moment (Debye)
         X      -1.6854      Y       1.2105      Z       0.4615
       Tot       2.1258
    Quadrupole Moments (Debye-Ang)
        XX    -141.8812     XY       4.2256     YY    -130.7568
        XZ       3.0109     YZ      -3.9406     ZZ    -133.5777
    Octopole Moments (Debye-Ang^2)
       XXX    -396.1363    XXY      43.3879    XYY    -112.2373
       YYY     102.9290    XXZ      62.7170    XYZ     -13.7054
       YYZ      49.1740    XZZ    -123.0435    YZZ      46.2268
       ZZZ     174.0114
    Hexadecapole Moments (Debye-Ang^3)
      XXXX   -7165.9117   XXXY     423.5332   XXYY   -1340.4379
      XYYY     361.8002   YYYY   -1030.5429   XXXZ    1566.3240
      XXYZ    -130.6820   XYYZ     490.0855   YYYZ    -328.8303
      XXZZ   -1698.8827   XYZZ     150.1376   YYZZ    -670.6410
      XZZZ    1490.5308   YZZZ    -306.6350   ZZZZ   -3003.5643
 -----------------------------------------------------------------
 Calculating analytic gradient of the SCF energy
 Gradient of SCF Energy
            1           2           3           4           5           6
    1  -0.0001272   0.0003388  -0.0001770  -0.0000205   0.0000055  -0.0001454
    2   0.0000262   0.0001149  -0.0000568  -0.0000215  -0.0000041   0.0000039
    3   0.0001016   0.0001682  -0.0000759  -0.0000609   0.0000264   0.0000786
            7           8           9          10          11          12
    1   0.0000981   0.0000387  -0.0000168   0.0000294  -0.0000372   0.0000230
    2  -0.0000055   0.0000087   0.0000104  -0.0001029   0.0000494   0.0000163
    3  -0.0000333   0.0000823   0.0000047  -0.0003717   0.0001828  -0.0000134
           13          14          15          16          17          18
    1   0.0000379   0.0000216  -0.0000896   0.0000245  -0.0000732   0.0000308
    2  -0.0000226  -0.0000148   0.0000431  -0.0000541   0.0000227   0.0000211
    3  -0.0000007  -0.0000160   0.0000020   0.0000136   0.0000085  -0.0000463
           19          20          21          22
    1   0.0001271  -0.0000494  -0.0000662   0.0000271
    2  -0.0000161   0.0000128  -0.0000602   0.0000289
    3  -0.0000583  -0.0000027   0.0000040   0.0000064
 Max gradient component =       3.717E-04
 RMS gradient           =       8.893E-05
 Gradient time:  CPU 218.96 s  wall 218.99 s
 Geometry Optimization Parameters
   NAtoms,    NIC,     NZ,  NCons,   NDum,   NFix, NCnnct, MaxDiis
       22     155      22       0       0       0       0       0

 Cartesian Hessian Update
 Hessian updated using BFGS update


** GEOMETRY OPTIMIZATION IN DELOCALIZED INTERNAL COORDINATES **
   Searching for a Minimum

   Optimization Cycle:  10

                       Coordinates (Angstroms)
     ATOM                X               Y               Z
      1  C         0.0187272817    0.0137066903    0.0001938607
      2  C        -0.0490235875    0.4324529290    1.3375727581
      3  Cl        1.4073661424    0.9613460717    2.1585269497
      4  C        -1.2377191706    0.4502431266    2.0608367153
      5  H        -1.2490877693    0.7783486629    3.0907280905
      6  C        -2.4029350413    0.0361470722    1.4285686281
      7  Cl       -3.9120447724    0.0481241046    2.3187962233
      8  C        -2.3988195892   -0.3868367150    0.1057997489
      9  H        -3.3098747125   -0.7067615986   -0.3793903524
     10  C        -1.1909402413   -0.3909176438   -0.5844943848
     11  Cl       -1.2136028472   -0.9313536309   -2.2533107878
     12  C         1.3038565322   -0.0067922339   -0.7591449169
     13  C         2.1160307878   -1.1392186829   -0.7230114291
     14  H         1.8251869138   -2.0039213291   -0.1403081792
     15  C         3.3126184930   -1.1786305759   -1.4351716091
     16  Cl        4.2848221492   -2.6283766727   -1.3550585192
     17  C         3.7080383946   -0.0734636104   -2.1935651828
     18  Cl        5.1971213511   -0.0765691605   -3.1066070004
     19  C         2.8992861325    1.0610376546   -2.2279354502
     20  H         3.2126973523    1.9132966105   -2.8173535095
     21  C         1.7059788361    1.0951864096   -1.5174622961
     22  H         1.0867957201    1.9834023915   -1.5554710914
   Point Group: c1    Number of degrees of freedom:    60


   Energy is  -2761.519651334

 Hessian updated using BFGS update

 60 Hessian modes will be used to form the next step
  Hessian Eigenvalues:
     0.001389    0.019095    0.020255    0.022196    0.023312    0.023477
     0.023714    0.023944    0.023998    0.024046    0.024105    0.024113
     0.024127    0.024138    0.024147    0.024295    0.024591    0.026601
     0.028743    0.152191    0.158999    0.159621    0.160004    0.160083
     0.192017    0.223663    0.231971    0.234986    0.237725    0.240987
     0.247936    0.249991    0.250005    0.250765    0.251687    0.266890
     0.275653    0.296110    0.300339    0.301104    0.301991    0.304135
     0.350423    0.356671    0.356678    0.356699    0.356923    0.361947
     0.430076    0.430684    0.436162    0.446846    0.466411    0.469623
     0.474143    0.477895    0.479010    0.481547    0.488716    0.499588

 Minimum search - taking simple RFO step
 Searching for Lamda that Minimizes Along All modes
 Value Taken    Lamda =  -0.00000122
 Step Taken.  Stepsize is  0.011133

                             Maximum     Tolerance    Cnvgd?
         Gradient           0.000178      0.000300     YES
         Displacement       0.009506      0.001200      NO
         Energy change     -0.000003      0.000001      NO


 New Cartesian Coordinates Obtained by Inverse Iteration

 Displacement from previous Coordinates is:  0.037792
 ----------------------------------------------------------------
             Standard Nuclear Orientation (Angstroms)
    I     Atom           X                Y                Z
 ----------------------------------------------------------------
    1      C       0.0187143604     0.0134035705    -0.0001818294
    2      C      -0.0495964185     0.4348425293     1.3362337411
    3      Cl      1.4069783717     0.9668171095     2.1560462395
    4      C      -1.2380014349     0.4531854323     2.0598390222
    5      H      -1.2494067783     0.7837804944     3.0888919786
    6      C      -2.4027979431     0.0362745855     1.4286992063
    7      Cl     -3.9120507135     0.0488791405     2.3191807069
    8      C      -2.3984770579    -0.3898530007     0.1069326083
    9      H      -3.3091122971    -0.7122231578    -0.3773609321
   10      C      -1.1906674623    -0.3938855956    -0.5833420968
   11      Cl     -1.2127582958    -0.9377935157    -2.2515443189
   12      C       1.3036170482    -0.0068676174    -0.7595802692
   13      C       2.1142583733    -1.1404219170    -0.7258814186
   14      H       1.8218277456    -2.0060000532    -0.1452879703
   15      C       3.3111867646    -1.1796859626    -1.4375460885
   16      Cl      4.2813382124    -2.6308118407    -1.3610385028
   17      C       3.7083820922    -0.0730766694    -2.1928181728
   18      Cl      5.1978812600    -0.0759885125    -3.1049051650
   19      C       2.9009167273     1.0625088686    -2.2248902709
   20      H       3.2161302584     1.9156473704    -2.8120870869
   21      C       1.7073353555     1.0965132835    -1.5150234839
   22      H       1.0887801876     1.9852053280    -1.5515976311
 ----------------------------------------------------------------
 Nuclear Repulsion Energy =        1691.99260399 hartrees
 There are       81 alpha and       81 beta electrons
 Applying Cartesian multipole field
    Component          Value
    ---------          -----
     (2,0,0)        1.00000E-12
     (0,2,0)        2.00000E-11
     (0,0,2)       -3.00000E-11
 Nucleus-field energy     =    -0.0000000466 hartrees
 Requested basis set is 6-311++G(d,p)
 There are 162 shells and 449 basis functions
 A cutoff of  1.0D-15 yielded  10096 shell pairs
 There are     83987 function pairs (     90211 Cartesian)
 Smallest overlap matrix eigenvalue = 1.61E-07
 Linear dependence detected in AO basis
 Number of orthogonalized atomic orbitals = 445
 Maximum deviation from orthogonality = 3.912E-10
 Guess from superposition of atomic densities
 Warning:  Energy on first SCF cycle will be non-variational
 SAD guess density has 162.000000 electrons

 -----------------------------------------------------------------------
  General SCF calculation program by
  Eric Jon Sundstrom, Paul Horn, Yuezhi Mao, Dmitri Zuev, Alec White,
  David Stuck, Shaama M.S., Shane Yost, Joonho Lee, David Small,
  Daniel Levine, Susi Lehtola, Hugh Burton, Evgeny Epifanovsky,
  Bang C. Huynh
 -----------------------------------------------------------------------
 Exchange:     0.2000 Hartree-Fock + 0.0800 Slater + 0.7200 B88
 Correlation:  0.1900 VWN1RPA + 0.8100 LYP
 Using SG-1 standard quadrature grid
 A restricted SCF calculation will be
 performed using DIIS
 SCF converges when DIIS error is below 1.0e-08
 ---------------------------------------
  Cycle       Energy         DIIS error
 ---------------------------------------
    1   -2765.4881701988      2.91e-02  
    2   -2761.3679334193      2.43e-03  
    3   -2761.2677339472      3.04e-03  
    4   -2761.5080553316      6.42e-04  
    5   -2761.5166472844      3.38e-04  
    6   -2761.5193808558      1.04e-04  
    7   -2761.5196188961      3.57e-05  
    8   -2761.5196486392      1.15e-05  
    9   -2761.5196517675      2.75e-06  
   10   -2761.5196519477      1.03e-06  
   11   -2761.5196519729      2.37e-07  
   12   -2761.5196519743      1.22e-07  
   13   -2761.5196519745      3.68e-08  
   14   -2761.5196519745      1.09e-08  
   15   -2761.5196519747      3.81e-09  Convergence criterion met
 ---------------------------------------
 SCF time:   CPU 667.01s  wall 667.00s 
 SCF   energy in the final basis set =    -2761.5196519747
 Total energy in the final basis set =    -2761.5196519747

 --------------------------------------------------------------

                    Orbital Energies (a.u.)
 --------------------------------------------------------------

 Alpha MOs
 -- Occupied --
********-101.5761-101.5760-101.5689-101.5688 -10.2752 -10.2752 -10.2730
-10.2636 -10.2630 -10.2348 -10.2213 -10.2200 -10.2200 -10.2110 -10.2099
-10.2068  -9.4921  -9.4907  -9.4907  -9.4835  -9.4833  -7.2568  -7.2555
 -7.2553  -7.2483  -7.2482  -7.2470  -7.2464  -7.2456  -7.2455  -7.2450
 -7.2449  -7.2383  -7.2382  -7.2378  -7.2376  -0.9477  -0.9312  -0.9015
 -0.8990  -0.8728  -0.8627  -0.8358  -0.7949  -0.7682  -0.7670  -0.7386
 -0.6521  -0.6419  -0.6389  -0.6111  -0.5574  -0.5355  -0.5229  -0.5152
 -0.4931  -0.4832  -0.4677  -0.4613  -0.4582  -0.4452  -0.4346  -0.4294
 -0.4146  -0.3981  -0.3952  -0.3879  -0.3842  -0.3605  -0.3554  -0.3433
 -0.3425  -0.3405  -0.3300  -0.3291  -0.3208  -0.2795  -0.2771  -0.2766
 -0.2646
 -- Virtual --
 -0.0599  -0.0563  -0.0476  -0.0425  -0.0347  -0.0202  -0.0103   0.0007
  0.0081   0.0094   0.0113   0.0131   0.0196   0.0301   0.0366   0.0436
  0.0501   0.0524   0.0567   0.0608   0.0618   0.0665   0.0784   0.0831
  0.0843   0.0856   0.0864   0.0896   0.0944   0.0975   0.1065   0.1081
  0.1083   0.1133   0.1137   0.1151   0.1190   0.1212   0.1229   0.1258
  0.1277   0.1305   0.1330   0.1344   0.1383   0.1455   0.1499   0.1507
  0.1549   0.1575   0.1620   0.1658   0.1743   0.1770   0.1827   0.1848
  0.1940   0.2001   0.2016   0.2083   0.2098   0.2113   0.2174   0.2260
  0.2290   0.2301   0.2308   0.2411   0.2420   0.2448   0.2503   0.2588
  0.2597   0.2617   0.2677   0.2680   0.2721   0.2748   0.2799   0.2825
  0.2833   0.2886   0.2913   0.2935   0.3012   0.3110   0.3114   0.3168
  0.3337   0.3357   0.3418   0.3439   0.3659   0.3797   0.3931   0.4065
  0.4366   0.4390   0.4466   0.4489   0.4493   0.4545   0.4565   0.4587
  0.4724   0.4760   0.4803   0.4859   0.4903   0.5078   0.5157   0.5187
  0.5305   0.5433   0.5458   0.5576   0.5587   0.5651   0.5668   0.5802
  0.5830   0.5943   0.6007   0.6066   0.6118   0.6168   0.6232   0.6379
  0.6443   0.6526   0.6555   0.6601   0.6654   0.6708   0.6781   0.6987
  0.7000   0.7015   0.7077   0.7209   0.7406   0.7525   0.7650   0.7964
  0.8066   0.8176   0.8301   0.8317   0.8348   0.8403   0.8433   0.8445
  0.8491   0.8498   0.8519   0.8548   0.8568   0.8614   0.8627   0.8662
  0.8726   0.8760   0.8899   0.8972   0.9054   0.9066   0.9084   0.9212
  0.9248   0.9365   0.9467   0.9501   0.9509   0.9538   0.9586   0.9660
  0.9698   0.9758   0.9848   0.9875   1.0234   1.0256   1.0297   1.0345
  1.0610   1.0653   1.0831   1.1019   1.1162   1.1499   1.1823   1.1955
  1.2046   1.2305   1.2312   1.2395   1.2427   1.2549   1.2808   1.2834
  1.2995   1.3021   1.3174   1.3219   1.3269   1.3468   1.4006   1.4114
  1.4393   1.4782   1.4922   1.5318   1.5400   1.5434   1.5519   1.5609
  1.5683   1.5810   1.5937   1.6155   1.6458   1.6562   1.6748   1.6909
  1.7078   1.7453   1.7781   1.7799   1.8064   1.8119   1.8232   1.8332
  1.8589   1.8704   1.8911   1.9254   1.9280   1.9297   1.9448   1.9526
  1.9547   1.9785   1.9983   2.0178   2.0505   2.0564   2.0642   2.1093
  2.1298   2.1396   2.1404   2.1844   2.2293   2.2430   2.2542   2.2582
  2.2644   2.2691   2.2758   2.2942   2.3057   2.3384   2.3565   2.3849
  2.4161   2.4246   2.4267   2.4629   2.4689   2.4886   2.5105   2.5191
  2.5317   2.5447   2.5461   2.5708   2.5828   2.6191   2.6395   2.6724
  2.6945   2.6952   2.7068   2.7136   2.7207   2.7289   2.7390   2.7498
  2.7562   2.7657   2.7799   2.8290   2.8305   2.8427   2.8483   2.8673
  2.8987   2.9629   2.9978   3.0938   3.0947   3.0958   3.1232   3.1336
  3.1417   3.1857   3.2105   3.2120   3.2754   3.3233   3.3342   3.4206
  3.4721   3.5240   3.5928   3.6862   3.6983   3.7387   3.8074   3.8678
  3.9783   4.0760   4.0806   4.1296   4.3377   4.7974   4.8195   9.7647
  9.7683   9.7952   9.8009   9.8350  23.3997  23.5469  23.8410  23.8541
 23.8868  23.8979  23.9564  24.0295  24.0336  24.0746  24.1008  24.1578
 25.7852  25.8135  25.8431  25.8703  25.9180  26.0888  26.1162  26.1735
 26.2515  26.3294  26.5213  26.5951  26.6148  26.7812  26.7991 215.7567
215.7601 215.7917 215.7970 215.8406
 --------------------------------------------------------------

          Ground-State Mulliken Net Atomic Charges

     Atom                 Charge (a.u.)
  ----------------------------------------
      1 C                    -0.690623
      2 C                    -0.210741
      3 Cl                    0.417704
      4 C                    -0.248755
      5 H                     0.227038
      6 C                     0.311169
      7 Cl                    0.469526
      8 C                    -0.225537
      9 H                     0.227048
     10 C                    -0.224087
     11 Cl                    0.421239
     12 C                     0.723285
     13 C                    -1.507780
     14 H                     0.227339
     15 C                    -0.018150
     16 Cl                    0.587715
     17 C                     0.186873
     18 Cl                    0.500299
     19 C                    -0.807291
     20 H                     0.209687
     21 C                    -0.767971
     22 H                     0.192013
  ----------------------------------------
  Sum of atomic charges =     0.000000

 -----------------------------------------------------------------
                    Cartesian Multipole Moments
 -----------------------------------------------------------------
    Charge (ESU x 10^10)
                -0.0000
    Dipole Moment (Debye)
         X      -1.6835      Y       1.2107      Z       0.4633
       Tot       2.1248
    Quadrupole Moments (Debye-Ang)
        XX    -141.8643     XY       4.2332     YY    -130.7436
        XZ       3.0015     YZ      -3.9316     ZZ    -133.6058
    Octopole Moments (Debye-Ang^2)
       XXX    -395.9221    XXY      43.4120    XYY    -112.1910
       YYY     103.0093    XXZ      62.7391    XYZ     -13.7074
       YYZ      49.2266    XZZ    -123.0306    YZZ      46.2415
       ZZZ     174.2183
    Hexadecapole Moments (Debye-Ang^3)
      XXXX   -7163.4407   XXXY     422.9320   XXYY   -1340.5068
      XYYY     361.0222   YYYY   -1033.9115   XXXZ    1567.0765
      XXYZ    -131.2789   XYYZ     490.3182   YYYZ    -330.6898
      XXZZ   -1698.3372   XYZZ     149.7476   YYZZ    -670.9192
      XZZZ    1491.6909   YZZZ    -308.3330   ZZZZ   -3002.2853
 -----------------------------------------------------------------
 Calculating analytic gradient of the SCF energy
 Gradient of SCF Energy
            1           2           3           4           5           6
    1   0.0000026   0.0000504  -0.0000053  -0.0000092   0.0000107  -0.0000053
    2  -0.0000040  -0.0000077  -0.0000001  -0.0000021  -0.0000016   0.0000001
    3   0.0000117   0.0000183  -0.0000042  -0.0000137   0.0000044   0.0000223
            7           8           9          10          11          12
    1   0.0000066   0.0000117  -0.0000006   0.0000169  -0.0000098  -0.0000286
    2   0.0000017   0.0000040   0.0000016   0.0000006   0.0000046   0.0000285
    3   0.0000164   0.0000301   0.0000129  -0.0000554   0.0000316  -0.0000077
           13          14          15          16          17          18
    1   0.0000099   0.0000016  -0.0000192   0.0000050   0.0000016  -0.0000155
    2  -0.0000156   0.0000030   0.0000110   0.0000017   0.0000012  -0.0000098
    3  -0.0000101  -0.0000074  -0.0000129  -0.0000136  -0.0000102  -0.0000075
           19          20          21          22
    1   0.0000048  -0.0000095  -0.0000175  -0.0000011
    2  -0.0000079  -0.0000006  -0.0000057  -0.0000032
    3  -0.0000095  -0.0000043   0.0000148  -0.0000061
 Max gradient component =       5.537E-05
 RMS gradient           =       1.485E-05
 Gradient time:  CPU 227.76 s  wall 227.80 s
 Geometry Optimization Parameters
   NAtoms,    NIC,     NZ,  NCons,   NDum,   NFix, NCnnct, MaxDiis
       22     155      22       0       0       0       0       0

 Cartesian Hessian Update
 Hessian updated using BFGS update


** GEOMETRY OPTIMIZATION IN DELOCALIZED INTERNAL COORDINATES **
   Searching for a Minimum

   Optimization Cycle:  11

                       Coordinates (Angstroms)
     ATOM                X               Y               Z
      1  C         0.0187143604    0.0134035705   -0.0001818294
      2  C        -0.0495964185    0.4348425293    1.3362337411
      3  Cl        1.4069783717    0.9668171095    2.1560462395
      4  C        -1.2380014349    0.4531854323    2.0598390222
      5  H        -1.2494067783    0.7837804944    3.0888919786
      6  C        -2.4027979431    0.0362745855    1.4286992063
      7  Cl       -3.9120507135    0.0488791405    2.3191807069
      8  C        -2.3984770579   -0.3898530007    0.1069326083
      9  H        -3.3091122971   -0.7122231578   -0.3773609321
     10  C        -1.1906674623   -0.3938855956   -0.5833420968
     11  Cl       -1.2127582958   -0.9377935157   -2.2515443189
     12  C         1.3036170482   -0.0068676174   -0.7595802692
     13  C         2.1142583733   -1.1404219170   -0.7258814186
     14  H         1.8218277456   -2.0060000532   -0.1452879703
     15  C         3.3111867646   -1.1796859626   -1.4375460885
     16  Cl        4.2813382124   -2.6308118407   -1.3610385028
     17  C         3.7083820922   -0.0730766694   -2.1928181728
     18  Cl        5.1978812600   -0.0759885125   -3.1049051650
     19  C         2.9009167273    1.0625088686   -2.2248902709
     20  H         3.2161302584    1.9156473704   -2.8120870869
     21  C         1.7073353555    1.0965132835   -1.5150234839
     22  H         1.0887801876    1.9852053280   -1.5515976311
   Point Group: c1    Number of degrees of freedom:    60


   Energy is  -2761.519651975

 Hessian updated using BFGS update

 60 Hessian modes will be used to form the next step
  Hessian Eigenvalues:
     0.001325    0.019198    0.020318    0.022573    0.023326    0.023551
     0.023771    0.023904    0.023992    0.024072    0.024103    0.024112
     0.024122    0.024139    0.024146    0.024312    0.024714    0.026564
     0.028805    0.146620    0.159015    0.159655    0.160004    0.160110
     0.182367    0.224274    0.234568    0.235204    0.237801    0.240160
     0.247764    0.249994    0.250032    0.250604    0.254083    0.265601
     0.276725    0.296115    0.300628    0.301817    0.302213    0.304011
     0.351000    0.356661    0.356678    0.356692    0.357034    0.361959
     0.430179    0.430875    0.436027    0.445791    0.466243    0.470734
     0.473711    0.477864    0.479090    0.481472    0.489450    0.499543

 Minimum search - taking simple RFO step
 Searching for Lamda that Minimizes Along All modes
 Value Taken    Lamda =   0.00000000
 Step Taken.  Stepsize is  0.002680

                             Maximum     Tolerance    Cnvgd?
         Gradient           0.000030      0.000300     YES
         Displacement       0.002153      0.001200      NO
         Energy change     -0.000001      0.000001     YES

 Final energy is   -2761.5196519746960     


 ******************************
 **  OPTIMIZATION CONVERGED  **
 ******************************

                       Coordinates (Angstroms)
     ATOM                X               Y               Z
      1  C         0.0187143604    0.0134035705   -0.0001818294
      2  C        -0.0495964185    0.4348425293    1.3362337411
      3  Cl        1.4069783717    0.9668171095    2.1560462395
      4  C        -1.2380014349    0.4531854323    2.0598390222
      5  H        -1.2494067783    0.7837804944    3.0888919786
      6  C        -2.4027979431    0.0362745855    1.4286992063
      7  Cl       -3.9120507135    0.0488791405    2.3191807069
      8  C        -2.3984770579   -0.3898530007    0.1069326083
      9  H        -3.3091122971   -0.7122231578   -0.3773609321
     10  C        -1.1906674623   -0.3938855956   -0.5833420968
     11  Cl       -1.2127582958   -0.9377935157   -2.2515443189
     12  C         1.3036170482   -0.0068676174   -0.7595802692
     13  C         2.1142583733   -1.1404219170   -0.7258814186
     14  H         1.8218277456   -2.0060000532   -0.1452879703
     15  C         3.3111867646   -1.1796859626   -1.4375460885
     16  Cl        4.2813382124   -2.6308118407   -1.3610385028
     17  C         3.7083820922   -0.0730766694   -2.1928181728
     18  Cl        5.1978812600   -0.0759885125   -3.1049051650
     19  C         2.9009167273    1.0625088686   -2.2248902709
     20  H         3.2161302584    1.9156473704   -2.8120870869
     21  C         1.7073353555    1.0965132835   -1.5150234839
     22  H         1.0887801876    1.9852053280   -1.5515976311

Z-matrix Print:
$molecule
0 1
Cl
C  1 1.754771
C  2 1.391150 1 117.495544
H  3 1.080611 2 120.557526 1 0.013879 0
C  3 1.388766 2 118.414222 1 179.962041 0
C  5 1.388850 3 121.467100 2 0.088106 0
H  6 1.080913 5 121.037038 3 179.982193 0
C  6 1.391491 5 118.424560 3 -0.087894 0
C  8 1.402955 6 122.745056 5 -0.012449 0
C  9 1.492673 8 122.046972 6 -179.664973 0
C  10 1.393994 9 119.955311 8 88.799163 0
H  11 1.082511 10 120.403376 9 -0.471083 0
C  11 1.393071 10 120.678224 9 179.481026 0
C  10 1.396829 9 120.878101 8 -91.547401 0
H  14 1.083384 10 120.079683 9 0.350227 0
C  14 1.389138 10 120.355944 9 -179.561698 0
H  16 1.082592 14 120.534619 10 179.940091 0
C  16 1.393766 14 120.395713 10 0.074689 0
Cl 18 1.746573 16 118.908381 14 179.760773 0
Cl 13 1.747230 11 118.562147 10 -179.767314 0
Cl 5 1.752416 3 119.243154 2 -179.948867 0
Cl 8 1.754052 6 117.526734 5 179.975528 0
$end


 --------------------------------------------------------------

                    Orbital Energies (a.u.)
 --------------------------------------------------------------

 Alpha MOs
 -- Occupied --
********-101.5761-101.5760-101.5689-101.5688 -10.2752 -10.2752 -10.2730
-10.2636 -10.2630 -10.2348 -10.2213 -10.2200 -10.2200 -10.2110 -10.2099
-10.2068  -9.4921  -9.4907  -9.4907  -9.4835  -9.4833  -7.2568  -7.2555
 -7.2553  -7.2483  -7.2482  -7.2470  -7.2464  -7.2456  -7.2455  -7.2450
 -7.2449  -7.2383  -7.2382  -7.2378  -7.2376  -0.9477  -0.9312  -0.9015
 -0.8990  -0.8728  -0.8627  -0.8358  -0.7949  -0.7682  -0.7670  -0.7386
 -0.6521  -0.6419  -0.6389  -0.6111  -0.5574  -0.5355  -0.5229  -0.5152
 -0.4931  -0.4832  -0.4677  -0.4613  -0.4582  -0.4452  -0.4346  -0.4294
 -0.4146  -0.3981  -0.3952  -0.3879  -0.3842  -0.3605  -0.3554  -0.3433
 -0.3425  -0.3405  -0.3300  -0.3291  -0.3208  -0.2795  -0.2771  -0.2766
 -0.2646
 -- Virtual --
 -0.0599  -0.0563  -0.0476  -0.0425  -0.0347  -0.0202  -0.0103   0.0007
  0.0081   0.0094   0.0113   0.0131   0.0196   0.0301   0.0366   0.0436
  0.0501   0.0524   0.0567   0.0608   0.0618   0.0665   0.0784   0.0831
  0.0843   0.0856   0.0864   0.0896   0.0944   0.0975   0.1065   0.1081
  0.1083   0.1133   0.1137   0.1151   0.1190   0.1212   0.1229   0.1258
  0.1277   0.1305   0.1330   0.1344   0.1383   0.1455   0.1499   0.1507
  0.1549   0.1575   0.1620   0.1658   0.1743   0.1770   0.1827   0.1848
  0.1940   0.2001   0.2016   0.2083   0.2098   0.2113   0.2174   0.2260
  0.2290   0.2301   0.2308   0.2411   0.2420   0.2448   0.2503   0.2588
  0.2597   0.2617   0.2677   0.2680   0.2721   0.2748   0.2799   0.2825
  0.2833   0.2886   0.2913   0.2935   0.3012   0.3110   0.3114   0.3168
  0.3337   0.3357   0.3418   0.3439   0.3659   0.3797   0.3931   0.4065
  0.4366   0.4390   0.4466   0.4489   0.4493   0.4545   0.4565   0.4587
  0.4724   0.4760   0.4803   0.4859   0.4903   0.5078   0.5157   0.5187
  0.5305   0.5433   0.5458   0.5576   0.5587   0.5651   0.5668   0.5802
  0.5830   0.5943   0.6007   0.6066   0.6118   0.6168   0.6232   0.6379
  0.6443   0.6526   0.6555   0.6601   0.6654   0.6708   0.6781   0.6987
  0.7000   0.7015   0.7077   0.7209   0.7406   0.7525   0.7650   0.7964
  0.8066   0.8176   0.8301   0.8317   0.8348   0.8403   0.8433   0.8445
  0.8491   0.8498   0.8519   0.8548   0.8568   0.8614   0.8627   0.8662
  0.8726   0.8760   0.8899   0.8972   0.9054   0.9066   0.9084   0.9212
  0.9248   0.9365   0.9467   0.9501   0.9509   0.9538   0.9586   0.9660
  0.9698   0.9758   0.9848   0.9875   1.0234   1.0256   1.0297   1.0345
  1.0610   1.0653   1.0831   1.1019   1.1162   1.1499   1.1823   1.1955
  1.2046   1.2305   1.2312   1.2395   1.2427   1.2549   1.2808   1.2834
  1.2995   1.3021   1.3174   1.3219   1.3269   1.3468   1.4006   1.4114
  1.4393   1.4782   1.4922   1.5318   1.5400   1.5434   1.5519   1.5609
  1.5683   1.5810   1.5937   1.6155   1.6458   1.6562   1.6748   1.6909
  1.7078   1.7453   1.7781   1.7799   1.8064   1.8119   1.8232   1.8332
  1.8589   1.8704   1.8911   1.9254   1.9280   1.9297   1.9448   1.9526
  1.9547   1.9785   1.9983   2.0178   2.0505   2.0564   2.0642   2.1093
  2.1298   2.1396   2.1404   2.1844   2.2293   2.2430   2.2542   2.2582
  2.2644   2.2691   2.2758   2.2942   2.3057   2.3384   2.3565   2.3849
  2.4161   2.4246   2.4267   2.4629   2.4689   2.4886   2.5105   2.5191
  2.5317   2.5447   2.5461   2.5708   2.5828   2.6191   2.6395   2.6724
  2.6945   2.6952   2.7068   2.7136   2.7207   2.7289   2.7390   2.7498
  2.7562   2.7657   2.7799   2.8290   2.8305   2.8427   2.8483   2.8673
  2.8987   2.9629   2.9978   3.0938   3.0947   3.0958   3.1232   3.1336
  3.1417   3.1857   3.2105   3.2120   3.2754   3.3233   3.3342   3.4206
  3.4721   3.5240   3.5928   3.6862   3.6983   3.7387   3.8074   3.8678
  3.9783   4.0760   4.0806   4.1296   4.3377   4.7974   4.8195   9.7647
  9.7683   9.7952   9.8009   9.8350  23.3997  23.5469  23.8410  23.8541
 23.8868  23.8979  23.9564  24.0295  24.0336  24.0746  24.1008  24.1578
 25.7852  25.8135  25.8431  25.8703  25.9180  26.0888  26.1162  26.1735
 26.2515  26.3294  26.5213  26.5951  26.6148  26.7812  26.7991 215.7567
215.7601 215.7917 215.7970 215.8406
 --------------------------------------------------------------

          Ground-State Mulliken Net Atomic Charges

     Atom                 Charge (a.u.)
  ----------------------------------------
      1 C                    -0.690623
      2 C                    -0.210741
      3 Cl                    0.417704
      4 C                    -0.248755
      5 H                     0.227038
      6 C                     0.311169
      7 Cl                    0.469526
      8 C                    -0.225537
      9 H                     0.227048
     10 C                    -0.224087
     11 Cl                    0.421239
     12 C                     0.723285
     13 C                    -1.507780
     14 H                     0.227339
     15 C                    -0.018150
     16 Cl                    0.587715
     17 C                     0.186873
     18 Cl                    0.500299
     19 C                    -0.807291
     20 H                     0.209687
     21 C                    -0.767971
     22 H                     0.192013
  ----------------------------------------
  Sum of atomic charges =     0.000000

 -----------------------------------------------------------------
                    Cartesian Multipole Moments
 -----------------------------------------------------------------
    Charge (ESU x 10^10)
                -0.0000
    Dipole Moment (Debye)
         X      -1.6835      Y       1.2107      Z       0.4633
       Tot       2.1248
    Quadrupole Moments (Debye-Ang)
        XX    -141.8643     XY       4.2332     YY    -130.7436
        XZ       3.0015     YZ      -3.9316     ZZ    -133.6058
    Octopole Moments (Debye-Ang^2)
       XXX    -395.9221    XXY      43.4120    XYY    -112.1910
       YYY     103.0093    XXZ      62.7391    XYZ     -13.7074
       YYZ      49.2266    XZZ    -123.0306    YZZ      46.2415
       ZZZ     174.2183
    Hexadecapole Moments (Debye-Ang^3)
      XXXX   -7163.4407   XXXY     422.9320   XXYY   -1340.5068
      XYYY     361.0222   YYYY   -1033.9115   XXXZ    1567.0765
      XXYZ    -131.2789   XYYZ     490.3182   YYYZ    -330.6898
      XXZZ   -1698.3372   XYZZ     149.7476   YYZZ    -670.9192
      XZZZ    1491.6909   YZZZ    -308.3330   ZZZZ   -3002.2853
 -----------------------------------------------------------------
Archival summary:
1\1\november\OPT\ProcedureUnspecified\BasisUnspecified\l5125\taweetha\ThuJan1606:45:292020ThuJan1606:45:292020\0\\#,OPT,ProcedureUnspecified,BasisUnspecified,\\0,1\Cl\C,1,1.75477\C,2,1.39115,1,117.496\H,3,1.08061,2,120.558,1,0.0138785,0\C,3,1.38877,2,118.414,1,179.962,0\C,5,1.38885,3,121.467,2,0.0881062,0\H,6,1.08091,5,121.037,3,179.982,0\C,6,1.39149,5,118.425,3,-0.0878941,0\C,8,1.40296,6,122.745,5,-0.012449,0\C,9,1.49267,8,122.047,6,-179.665,0\C,10,1.39399,9,119.955,8,88.7992,0\H,11,1.08251,10,120.403,9,-0.471083,0\C,11,1.39307,10,120.678,9,179.481,0\C,10,1.39683,9,120.878,8,-91.5474,0\H,14,1.08338,10,120.08,9,0.350227,0\C,14,1.38914,10,120.356,9,-179.562,0\H,16,1.08259,14,120.535,10,179.94,0\C,16,1.39377,14,120.396,10,0.0746892,0\Cl,18,1.74657,16,118.908,14,179.761,0\Cl,13,1.74723,11,118.562,10,-179.767,0\Cl,5,1.75242,3,119.243,2,-179.949,0\Cl,8,1.75405,6,117.527,5,179.976,0\\\@

 Total job time:  9632.14s(wall), 9630.16s(cpu) 
 Thu Jan 16 06:45:29 2020

        *************************************************************
        *                                                           *
        *  Thank you very much for using Q-Chem.  Have a nice day.  *
        *                                                           *
        *************************************************************


 
User input: 2 of 2 
 
                  Welcome to Q-Chem
     A Quantum Leap Into The Future Of Chemistry


 Q-Chem 5.2 (devel), Q-Chem, Inc., Pleasanton, CA (2019)

 Yihan Shao,  Zhengting Gan,  E. Epifanovsky,  A. T. B. Gilbert,  M. Wormit,  
 J. Kussmann,  A. W. Lange,  A. Behn,  Jia Deng,  Xintian Feng,  D. Ghosh,  
 M. Goldey,  P. R. Horn,  L. D. Jacobson,  I. Kaliman,  T. Kus,  A. Landau,  
 Jie Liu,  E. I. Proynov,  R. M. Richard,  R. P. Steele,  E. J. Sundstrom,  
 H. L. Woodcock III,  P. M. Zimmerman,  D. Zuev,  B. Albrecht,  E. Alguire,  
 S. A. Baeppler,  D. Barton,  Z. Benda,  Y. A. Bernard,  E. J. Berquist,  
 K. B. Bravaya,  H. Burton,  D. Casanova,  Chun-Min Chang,  Yunqing Chen,  
 A. Chien,  K. D. Closser,  M. P. Coons,  S. Coriani,  S. Dasgupta,  
 A. L. Dempwolff,  M. Diedenhofen,  Hainam Do,  R. G. Edgar,  Po-Tung Fang,  
 S. Faraji,  S. Fatehi,  Qingguo Feng,  K. D. Fenk,  J. Fosso-Tande,  
 J. Gayvert,  Qinghui Ge,  A. Ghysels,  G. Gidofalvi,  J. Gomes,  
 J. Gonthier,  A. Gunina,  D. Hait,  M. W. D. Hanson-Heine,  
 P. H. P. Harbach,  A. W. Hauser,  M. F. Herbst,  J. E. Herr,  
 E. G. Hohenstein,  Z. C. Holden,  Kerwin Hui,  B. C. Huynh,  T.-C. Jagau,  
 Hyunjun Ji,  B. Kaduk,  K. Khistyaev,  Jaehoon Kim,  P. Klunzinger,  K. Koh,  
 D. Kosenkov,  L. Koulias,  T. Kowalczyk,  C. M. Krauter,  A. Kunitsa,  
 Ka Un Lao,  A. Laurent,  K. V. Lawler,  Joonho Lee,  D. Lefrancois,  
 S. Lehtola,  D. S. Levine,  Yi-Pei Li,  You-Sheng Lin,  Fenglai Liu,  
 E. Livshits,  A. Luenser,  P. Manohar,  E. Mansoor,  S. F. Manzer,  
 Shan-Ping Mao,  Yuezhi Mao,  N. Mardirossian,  A. V. Marenich,  
 T. Markovich,  L. A. Martinez-Martinez,  S. A. Maurer,  N. J. Mayhall,  
 S. C. McKenzie,  J.-M. Mewes,  P. Morgante,  A. F. Morrison,  
 J. W. Mullinax,  K. Nanda,  T. S. Nguyen-Beck,  R. Olivares-Amaya,  
 J. A. Parkhill,  Zheng Pei,  T. M. Perrine,  F. Plasser,  P. Pokhilko,  
 S. Prager,  A. Prociuk,  E. Ramos,  D. R. Rehn,  F. Rob,  M. Scheurer,  
 M. Schneider,  N. Sergueev,  S. M. Sharada,  S. Sharma,  D. W. Small,  
 T. Stauch,  T. Stein,  Yu-Chuan Su,  A. J. W. Thom,  A. Tkatchenko,  
 T. Tsuchimochi,  N. M. Tubman,  L. Vogt,  M. L. Vidal,  O. Vydrov,  
 M. A. Watson,  J. Wenzel,  M. de Wergifosse,  T. A. Wesolowski,  A. White,  
 J. Witte,  A. Yamada,  Jun Yang,  K. Yao,  S. Yeganeh,  S. R. Yost,  
 Zhi-Qiang You,  A. Zech,  Igor Ying Zhang,  Xing Zhang,  Yan Zhao,  
 Ying Zhu,  B. R. Brooks,  G. K. L. Chan,  C. J. Cramer,  M. S. Gordon,  
 W. J. Hehre,  A. Klamt,  M. W. Schmidt,  C. D. Sherrill,  D. G. Truhlar,  
 A. Aspuru-Guzik,  R. Baer,  A. T. Bell,  N. A. Besley,  Jeng-Da Chai,  
 A. E. DePrince, III,  R. A. DiStasio Jr.,  A. Dreuw,  B. D. Dunietz,  
 T. R. Furlani,  Chao-Ping Hsu,  Yousung Jung,  Jing Kong,  D. S. Lambrecht,  
 WanZhen Liang,  C. Ochsenfeld,  V. A. Rassolov,  L. V. Slipchenko,  
 J. E. Subotnik,  T. Van Voorhis,  J. M. Herbert,  A. I. Krylov,  
 P. M. W. Gill,  M. Head-Gordon

 Contributors to earlier versions of Q-Chem not listed above: 
 R. D. Adamson,  B. Austin,  J. Baker,  G. J. O. Beran,  K. Brandhorst,  
 S. T. Brown,  E. F. C. Byrd,  A. K. Chakraborty,  C.-L. Cheng,  
 Siu Hung Chien,  D. M. Chipman,  D. L. Crittenden,  H. Dachsel,  
 R. J. Doerksen,  A. D. Dutoi,  L. Fusti-Molnar,  W. A. Goddard III,  
 A. Golubeva-Zadorozhnaya,  S. R. Gwaltney,  G. Hawkins,  A. Heyden,  
 S. Hirata,  G. Kedziora,  F. J. Keil,  C. Kelley,  Jihan Kim,  R. A. King,  
 R. Z. Khaliullin,  P. P. Korambath,  W. Kurlancheek,  A. M. Lee,  M. S. Lee,  
 S. V. Levchenko,  Ching Yeh Lin,  D. Liotard,  R. C. Lochan,  I. Lotan,  
 P. E. Maslen,  N. Nair,  D. P. O'Neill,  D. Neuhauser,  E. Neuscamman,  
 C. M. Oana,  R. Olson,  B. Peters,  R. Peverati,  P. A. Pieniazek,  
 Y. M. Rhee,  J. Ritchie,  M. A. Rohrdanz,  E. Rosta,  N. J. Russ,  
 H. F. Schaefer III,  N. E. Schultz,  N. Shenvi,  A. C. Simmonett,  A. Sodt,  
 D. Stuck,  K. S. Thanthiriwatte,  V. Vanovschi,  Tao Wang,  A. Warshel,  
 C. F. Williams,  Q. Wu,  X. Xu,  W. Zhang

 Please cite Q-Chem as follows:
 Y. Shao et al., Mol. Phys. 113, 184-215 (2015)
 DOI: 10.1080/00268976.2014.952696

 Q-Chem 5.2.1 for Intel X86 EM64T Linux

 Parts of Q-Chem use Armadillo 8.300.2 (Tropical Shenanigans).
 http://arma.sourceforge.net/

 Q-Chem begins on Thu Jan 16 06:45:29 2020  

Host: 
0

     Scratch files written to /scratch/taweetham/qchem27016//
NAlpha2: 162
NElect   162
Mult     1
The previous job contains 0 fragments, simply inherited here

 Q-Chem warning in module libgen/rem_setup.C, line 2168:

 Setting Thresh to 1e-14


Checking the input file for inconsistencies... 	...done.

--------------------------------------------------------------
User input:
--------------------------------------------------------------

$MOLECULE
READ
$END

$REM
   JOB_TYPE 	FREQUENCY
   BASIS 	6-311++G**
   METHOD	B3LYP
   SCF_GUESS_ALWAYS     TRUE
   S2THRESH     15
   THRESH       15
   MEM_TOTAL    10000
$END

--------------------------------------------------------------
 ----------------------------------------------------------------
             Standard Nuclear Orientation (Angstroms)
    I     Atom           X                Y                Z
 ----------------------------------------------------------------
    1      C       0.9986484901     0.0002823055     0.1823636090
    2      C       1.7398671767     1.1902199085     0.1282609736
    3      Cl      0.9164749640     2.7341850780     0.2503118875
    4      C       3.1233009504     1.2091257451    -0.0200667415
    5      H       3.6587538896     2.1472956280    -0.0588041247
    6      C       3.7943086940    -0.0029222152    -0.1180023171
    7      Cl      5.5365303718    -0.0055392623    -0.3067266637
    8      C       3.1153986252    -1.2134367156    -0.0689503809
    9      H       3.6447229519    -2.1524310916    -0.1452695093
   10      C       1.7324416121    -1.1912159039     0.0801656311
   11      Cl      0.8989654519    -2.7343197796     0.1382208055
   12      C      -0.4862474359    -0.0016698182     0.3345217715
   13      C      -1.3017602620     0.0447990944    -0.7950798358
   14      H      -0.8650600584     0.0900771456    -1.7845608939
   15      C      -2.6892433532     0.0328241798    -0.6710108444
   16      Cl     -3.6583566228     0.0867226699    -2.1238453085
   17      C      -3.2740999974    -0.0243391488     0.5968453134
   18      Cl     -5.0082935064    -0.0456132379     0.8033379707
   19      C      -2.4603637097    -0.0672856193     1.7275850288
   20      H      -2.9214508889    -0.1110013138     2.7061004990
   21      C      -1.0772322179    -0.0568810497     1.5989667258
   22      H      -0.4575285214    -0.0933478979     2.4868626720
 ----------------------------------------------------------------
 Molecular Point Group                 C1    NOp =  1
 Largest Abelian Subgroup              C1    NOp =  1
 Nuclear Repulsion Energy =        1691.99260399 hartrees
 There are       81 alpha and       81 beta electrons
 Requested basis set is 6-311++G(d,p)
 There are 162 shells and 449 basis functions

 Total QAlloc Memory Limit  10000 MB
 Mega-Array Size       188 MB
 MEM_STATIC part       192 MB
 A cutoff of  1.0D-15 yielded  10096 shell pairs
 There are     83987 function pairs (     90211 Cartesian)
 Smallest overlap matrix eigenvalue = 1.61E-07
 Linear dependence detected in AO basis
 Number of orthogonalized atomic orbitals = 445
 Maximum deviation from orthogonality = 6.256E-10
 Guess from superposition of atomic densities
 Warning:  Energy on first SCF cycle will be non-variational
 SAD guess density has 162.000000 electrons

 -----------------------------------------------------------------------
  General SCF calculation program by
  Eric Jon Sundstrom, Paul Horn, Yuezhi Mao, Dmitri Zuev, Alec White,
  David Stuck, Shaama M.S., Shane Yost, Joonho Lee, David Small,
  Daniel Levine, Susi Lehtola, Hugh Burton, Evgeny Epifanovsky,
  Bang C. Huynh
 -----------------------------------------------------------------------
 Exchange:     0.2000 Hartree-Fock + 0.0800 Slater + 0.7200 B88
 Correlation:  0.1900 VWN1RPA + 0.8100 LYP
 Using SG-1 standard quadrature grid
 A restricted SCF calculation will be
 performed using DIIS
 SCF converges when DIIS error is below 1.0e-08
 ---------------------------------------
  Cycle       Energy         DIIS error
 ---------------------------------------
    1   -2765.4884835314      2.91e-02  
    2   -2761.3680488567      2.43e-03  
    3   -2761.2678412433      3.04e-03  
    4   -2761.5081895483      6.42e-04  
    5   -2761.5167736474      3.38e-04  
    6   -2761.5195068029      1.04e-04  
    7   -2761.5197447391      3.57e-05  
    8   -2761.5197744818      1.15e-05  
    9   -2761.5197776099      2.75e-06  
   10   -2761.5197777897      1.03e-06  
   11   -2761.5197778151      2.37e-07  
   12   -2761.5197778162      1.22e-07  
   13   -2761.5197778166      3.68e-08  
   14   -2761.5197778165      1.09e-08  
   15   -2761.5197778167      3.81e-09  Convergence criterion met
 ---------------------------------------
 SCF time:   CPU 654.62s  wall 656.00s 
 SCF   energy in the final basis set =    -2761.5197778167
 Total energy in the final basis set =    -2761.5197778167

 --------------------------------------------------------------

                    Orbital Energies (a.u.)
 --------------------------------------------------------------

 Alpha MOs
 -- Occupied --
********-101.5762-101.5761-101.5690-101.5687 -10.2753 -10.2752 -10.2730
-10.2636 -10.2630 -10.2349 -10.2212 -10.2201 -10.2200 -10.2110 -10.2098
-10.2067  -9.4921  -9.4908  -9.4907  -9.4835  -9.4833  -7.2567  -7.2556
 -7.2555  -7.2482  -7.2481  -7.2470  -7.2466  -7.2458  -7.2457  -7.2451
 -7.2450  -7.2384  -7.2382  -7.2378  -7.2375  -0.9477  -0.9312  -0.9015
 -0.8990  -0.8728  -0.8627  -0.8358  -0.7949  -0.7683  -0.7670  -0.7385
 -0.6521  -0.6418  -0.6390  -0.6111  -0.5574  -0.5356  -0.5229  -0.5152
 -0.4931  -0.4832  -0.4677  -0.4613  -0.4581  -0.4452  -0.4345  -0.4294
 -0.4146  -0.3981  -0.3952  -0.3880  -0.3842  -0.3605  -0.3554  -0.3434
 -0.3425  -0.3404  -0.3300  -0.3292  -0.3208  -0.2794  -0.2771  -0.2766
 -0.2645
 -- Virtual --
 -0.0600  -0.0563  -0.0475  -0.0425  -0.0347  -0.0202  -0.0103   0.0008
  0.0081   0.0094   0.0114   0.0131   0.0196   0.0300   0.0368   0.0437
  0.0503   0.0525   0.0567   0.0609   0.0619   0.0666   0.0783   0.0831
  0.0843   0.0856   0.0864   0.0895   0.0944   0.0978   0.1066   0.1081
  0.1083   0.1134   0.1139   0.1152   0.1189   0.1212   0.1229   0.1259
  0.1278   0.1306   0.1332   0.1344   0.1382   0.1457   0.1498   0.1507
  0.1550   0.1578   0.1620   0.1657   0.1747   0.1769   0.1828   0.1852
  0.1940   0.2004   0.2015   0.2084   0.2097   0.2115   0.2172   0.2262
  0.2287   0.2302   0.2304   0.2408   0.2416   0.2448   0.2500   0.2586
  0.2604   0.2616   0.2676   0.2682   0.2719   0.2747   0.2799   0.2824
  0.2834   0.2886   0.2916   0.2934   0.3010   0.3108   0.3111   0.3169
  0.3337   0.3357   0.3417   0.3438   0.3660   0.3800   0.3932   0.4065
  0.4368   0.4391   0.4467   0.4491   0.4496   0.4545   0.4565   0.4588
  0.4724   0.4760   0.4803   0.4859   0.4902   0.5077   0.5161   0.5188
  0.5308   0.5434   0.5458   0.5575   0.5587   0.5652   0.5668   0.5804
  0.5831   0.5944   0.6007   0.6066   0.6120   0.6169   0.6229   0.6380
  0.6443   0.6528   0.6557   0.6600   0.6656   0.6710   0.6786   0.6989
  0.7000   0.7015   0.7075   0.7209   0.7406   0.7525   0.7651   0.7964
  0.8066   0.8176   0.8301   0.8318   0.8348   0.8403   0.8435   0.8447
  0.8491   0.8498   0.8520   0.8546   0.8567   0.8615   0.8630   0.8662
  0.8725   0.8760   0.8898   0.8972   0.9054   0.9067   0.9083   0.9213
  0.9247   0.9366   0.9466   0.9500   0.9508   0.9538   0.9585   0.9660
  0.9696   0.9759   0.9847   0.9874   1.0234   1.0256   1.0297   1.0345
  1.0608   1.0653   1.0831   1.1019   1.1161   1.1499   1.1823   1.1955
  1.2046   1.2304   1.2313   1.2394   1.2427   1.2548   1.2808   1.2834
  1.2994   1.3021   1.3174   1.3217   1.3269   1.3468   1.4006   1.4114
  1.4393   1.4782   1.4922   1.5319   1.5400   1.5434   1.5519   1.5609
  1.5684   1.5810   1.5937   1.6155   1.6458   1.6562   1.6748   1.6910
  1.7079   1.7454   1.7781   1.7798   1.8064   1.8119   1.8232   1.8332
  1.8588   1.8704   1.8910   1.9254   1.9280   1.9296   1.9448   1.9526
  1.9547   1.9785   1.9983   2.0178   2.0505   2.0563   2.0642   2.1093
  2.1298   2.1396   2.1404   2.1844   2.2292   2.2430   2.2542   2.2583
  2.2644   2.2691   2.2759   2.2942   2.3058   2.3384   2.3566   2.3848
  2.4162   2.4245   2.4268   2.4630   2.4690   2.4885   2.5104   2.5191
  2.5317   2.5447   2.5461   2.5709   2.5828   2.6191   2.6394   2.6724
  2.6945   2.6953   2.7068   2.7136   2.7207   2.7289   2.7390   2.7498
  2.7562   2.7657   2.7800   2.8290   2.8305   2.8427   2.8483   2.8672
  2.8987   2.9630   2.9978   3.0938   3.0947   3.0958   3.1231   3.1336
  3.1417   3.1857   3.2105   3.2120   3.2753   3.3233   3.3342   3.4206
  3.4721   3.5240   3.5928   3.6862   3.6983   3.7387   3.8074   3.8678
  3.9783   4.0760   4.0806   4.1296   4.3376   4.7973   4.8194   9.7647
  9.7684   9.7951   9.8010   9.8349  23.3997  23.5469  23.8410  23.8541
 23.8868  23.8980  23.9564  24.0295  24.0336  24.0747  24.1008  24.1578
 25.7853  25.8138  25.8430  25.8703  25.9180  26.0891  26.1163  26.1738
 26.2515  26.3294  26.5215  26.5953  26.6145  26.7813  26.7989 215.7566
215.7601 215.7916 215.7971 215.8405
 --------------------------------------------------------------

          Ground-State Mulliken Net Atomic Charges

     Atom                 Charge (a.u.)
  ----------------------------------------
      1 C                    -0.700973
      2 C                    -0.198234
      3 Cl                    0.416429
      4 C                    -0.249832
      5 H                     0.227176
      6 C                     0.299731
      7 Cl                    0.471591
      8 C                    -0.223956
      9 H                     0.226929
     10 C                    -0.211333
     11 Cl                    0.417726
     12 C                     0.730387
     13 C                    -1.504744
     14 H                     0.227790
     15 C                    -0.017821
     16 Cl                    0.587147
     17 C                     0.190913
     18 Cl                    0.500099
     19 C                    -0.813289
     20 H                     0.209581
     21 C                    -0.777452
     22 H                     0.192136
  ----------------------------------------
  Sum of atomic charges =     0.000000

 -----------------------------------------------------------------
                    Cartesian Multipole Moments
 -----------------------------------------------------------------
    Charge (ESU x 10^10)
                -0.0000
    Dipole Moment (Debye)
         X       1.8251      Y      -0.0393      Z       1.0935
       Tot       2.1279
    Quadrupole Moments (Debye-Ang)
        XX    -139.8753     XY       0.1339     YY    -133.6171
        XZ      -3.0886     YZ      -0.2536     ZZ    -128.6492
    Octopole Moments (Debye-Ang^2)
       XXX      14.7486    XXY      -0.2235    XYY       9.2267
       YYY       0.3093    XXZ       5.1138    XYZ       0.7074
       YYZ      -4.3075    XZZ     -14.0751    YZZ      -0.5120
       ZZZ       4.5027
    Hexadecapole Moments (Debye-Ang^3)
      XXXX   -8035.2810   XXXY       1.5914   XXYY   -1536.9917
      XYYY      -0.4021   YYYY   -1473.8968   XXXZ      -9.5704
      XXYZ      -0.0105   XYYZ       1.8270   YYYZ       2.5299
      XXZZ   -1459.0990   XYZZ       0.4966   YYZZ    -409.7072
      XZZZ       0.6929   YZZZ      -3.2778   ZZZZ    -801.9756
 -----------------------------------------------------------------
 Calculating MO derivatives via CPSCF
    1     0    69    0.0198721  
    2     0    69    0.0057648  
    3     0    69    0.0007017  
    4     1    68    0.0000556  
    5    63     6    0.0000039  
    6    69     0    0.0000002  Converged
 Time for AOints: 1028.1 s (CPU) 1028.2 s (wall)
 ------------------------------------------------------------------------------
                     AOints        : Timing summary (seconds)
 ------------------------------------------------------------------------------
     job step          cpu (% of tot)      sys (% of tot)     wall (% of tot)
 ------------------------------------------------------------------------------
  AOints            0.1028E+04 ( 9.2)   0.7000E-05 ( 2.4)   0.1028E+04 ( 9.2)
 ------------------------------------------------------------------------------
   Grand Totals     0.1115E+05          0.2930E-03          0.1115E+05
 ------------------------------------------------------------------------------
 Polarizability Matrix (a.u.)
            1           2           3
    1-291.4388847  -0.2480621   3.5710896
    2  -0.2480621-173.5913895   0.5431635
    3   3.5710896   0.5431635-152.6995286
 Calculating analytic Hessian of the SCF energy

 Direct stationary perturbation theory relativistic correction:

 rels  =       3.985346508788
 relv  =     -15.238810769094
 rel2e =       4.104759381996
 E_rel =      -7.148704878310

 Hessian of the SCF Energy
            1           2           3           4           5           6
    1   0.6435966   0.0017266  -0.0486934  -0.1696786  -0.1150343   0.0088135
    2   0.0017266   0.5982993   0.0077984  -0.0569048  -0.2265473   0.0027512
    3  -0.0486934   0.0077984   0.1744791   0.0101393   0.0091078  -0.0616506
    4  -0.1696786  -0.0569048   0.0101393   0.6045940   0.0533787  -0.0509408
    5  -0.1150343  -0.2265473   0.0091078   0.0533787   0.5114458   0.0017734
    6   0.0088135   0.0027512  -0.0616506  -0.0509408   0.0017734   0.1247351
    7   0.0049028  -0.0024021  -0.0001016  -0.0655701   0.0477311   0.0058962
    8   0.0191715  -0.0386381  -0.0029915   0.0473167  -0.1268496  -0.0067576
    9   0.0003304  -0.0006626   0.0042669   0.0059376  -0.0068472  -0.0238981
   10  -0.0230716  -0.0693479   0.0016538  -0.3187277   0.0146842   0.0280444
   11  -0.0255413   0.0315611   0.0031777  -0.0498904  -0.1116820   0.0045577
   12   0.0026015   0.0078864   0.0056991   0.0268645  -0.0025990  -0.0615432
   13  -0.0046151   0.0014386   0.0010776  -0.0115345  -0.0267496   0.0009716
   14   0.0010054   0.0011151  -0.0001905   0.0028555   0.0029995  -0.0003026
   15   0.0010863  -0.0002319   0.0051517   0.0015446   0.0028825   0.0023859
   16   0.0020881  -0.0002495  -0.0003532  -0.0313598   0.0260545   0.0045413
   17  -0.0002326  -0.0710805  -0.0014044   0.0888089   0.0329810  -0.0089271
   18  -0.0003673  -0.0014381  -0.0010139   0.0056184  -0.0022026   0.0040633
   19  -0.0020486   0.0000219   0.0001339   0.0037373   0.0025319   0.0001630
   20   0.0000118   0.0021602   0.0000606  -0.0018070  -0.0033153   0.0000267
   21   0.0001139   0.0000617  -0.0009851   0.0000436  -0.0004389   0.0046206
   22  -0.0224346   0.0695767   0.0044168  -0.0525357  -0.0300388   0.0048616
   23   0.0257121   0.0313565  -0.0021869  -0.0308044  -0.0165942   0.0030312
   24   0.0035881  -0.0068094   0.0052908   0.0048843   0.0028609  -0.0018560
   25  -0.0046203  -0.0014448   0.0010233  -0.0008645  -0.0008560  -0.0000486
   26  -0.0010078   0.0011211   0.0000268  -0.0008870   0.0001905   0.0001163
   27   0.0010328   0.0000717   0.0051701  -0.0000370   0.0001164  -0.0010793
   28  -0.1681688   0.0558730   0.0125460   0.0667500   0.0307558  -0.0056887
   29   0.1140826  -0.2267263  -0.0157230  -0.0313736  -0.0663158   0.0016899
   30   0.0137958  -0.0094111  -0.0625917  -0.0070079  -0.0047269   0.0080193
   31   0.0047590   0.0021112  -0.0000339  -0.0019159   0.0010916   0.0006592
   32  -0.0193900  -0.0385142   0.0012083   0.0054517   0.0012027  -0.0006289
   33  -0.0004624  -0.0010873   0.0043298   0.0007432  -0.0001562   0.0037086
   34  -0.2169531  -0.0000899   0.0136653  -0.0207001  -0.0119065   0.0024672
   35  -0.0003240  -0.0760942   0.0007178  -0.0266409   0.0041842   0.0027310
   36   0.0139424   0.0007585  -0.0809421   0.0019505   0.0010593   0.0031218
   37  -0.0281852   0.0010269  -0.0245328  -0.0002200   0.0035463  -0.0009360
   38   0.0003843   0.0037147  -0.0001541  -0.0000711  -0.0014041   0.0010596
   39  -0.0033214  -0.0001940   0.0073458   0.0020453   0.0002051  -0.0004670
   40   0.0010963   0.0000386  -0.0004101   0.0001085  -0.0003682  -0.0000720
   41  -0.0001360  -0.0041111  -0.0002396  -0.0007009   0.0006562  -0.0001009
   42   0.0014197  -0.0002641   0.0008316  -0.0004774  -0.0001123   0.0000752
   43   0.0007619   0.0001054  -0.0028564  -0.0005455   0.0001670   0.0004133
   44   0.0001916   0.0069084   0.0003431   0.0010990  -0.0003010   0.0001428
   45  -0.0034053   0.0003772  -0.0022917   0.0001209  -0.0002582  -0.0001971
   46   0.0000613   0.0000504  -0.0012106  -0.0001708   0.0006145   0.0000624
   47  -0.0000283   0.0001022   0.0000127   0.0000750  -0.0000179  -0.0000688
   48   0.0004940   0.0000196  -0.0004748  -0.0000918   0.0005797   0.0000366
   49  -0.0009077   0.0000106  -0.0002281   0.0002501  -0.0002085  -0.0000028
   50  -0.0000328  -0.0009822   0.0000511  -0.0002850   0.0002606   0.0000142
   51   0.0003151   0.0000629  -0.0017726  -0.0000724   0.0001877   0.0004242
   52   0.0013977   0.0000112  -0.0000121  -0.0004012   0.0006748   0.0000442
   53   0.0000168  -0.0005254  -0.0000369  -0.0000475  -0.0000146   0.0000233
   54  -0.0001982  -0.0000356   0.0002358   0.0000470  -0.0000840  -0.0000053
   55   0.0019121  -0.0001555   0.0024718  -0.0006018   0.0004867  -0.0003188
   56  -0.0000641   0.0064768   0.0004333   0.0010275  -0.0003539  -0.0003875
   57   0.0018727   0.0004861  -0.0042605   0.0003853  -0.0007133  -0.0001274
   58  -0.0000897  -0.0000583   0.0011482  -0.0002028   0.0003237   0.0000354
   59   0.0000078   0.0000802   0.0000163   0.0000599   0.0001737   0.0000724
   60  -0.0000948   0.0000033   0.0000497   0.0000146  -0.0000534  -0.0000120
   61  -0.0208733  -0.0013375   0.0300075  -0.0005956   0.0034731   0.0009863
   62  -0.0005528   0.0039336   0.0000932  -0.0000466  -0.0012598  -0.0010731
   63   0.0086026   0.0000514   0.0021416  -0.0021055  -0.0008108  -0.0003374
   64   0.0010725   0.0000003   0.0001479   0.0001857  -0.0003523   0.0000492
   65   0.0000276  -0.0036125  -0.0001204  -0.0006140   0.0005584   0.0002583
   66  -0.0014624  -0.0001950   0.0009787   0.0003921   0.0002283  -0.0000134
            7           8           9          10          11          12
    1   0.0049028   0.0191715   0.0003304  -0.0230716  -0.0255413   0.0026015
    2  -0.0024021  -0.0386381  -0.0006626  -0.0693479   0.0315611   0.0078864
    3  -0.0001016  -0.0029915   0.0042669   0.0016538   0.0031777   0.0056991
    4  -0.0655701   0.0473167   0.0059376  -0.3187277  -0.0498904   0.0268645
    5   0.0477311  -0.1268496  -0.0068472   0.0146842  -0.1116820  -0.0025990
    6   0.0058962  -0.0067576  -0.0238981   0.0280444   0.0045577  -0.0615432
    7   0.0847203  -0.0770576  -0.0097966  -0.0205456   0.0383920   0.0035203
    8  -0.0770576   0.1843065   0.0114904   0.0139725  -0.0173957  -0.0019805
    9  -0.0097966   0.0114904   0.0131320   0.0030178  -0.0045967   0.0041506
   10  -0.0205456   0.0139725   0.0030178   0.6677281   0.0441858  -0.0580621
   11   0.0383920  -0.0173957  -0.0045967   0.0441858   0.7384489   0.0084698
   12   0.0035203  -0.0019805   0.0041506  -0.0580621   0.0084698   0.1263191
   13   0.0007192  -0.0004753  -0.0003938  -0.1253370  -0.1259027   0.0072863
   14   0.0011756   0.0010282  -0.0000604  -0.1263258  -0.2750195   0.0084867
   15  -0.0003109   0.0001211  -0.0025704   0.0072710   0.0084535  -0.0336852
   16  -0.0018860  -0.0007232   0.0006744  -0.1497217   0.1149506   0.0120783
   17  -0.0048771   0.0032777   0.0005301   0.0506953  -0.2900181  -0.0105962
   18   0.0005912   0.0000507   0.0044943   0.0109662  -0.0176116  -0.0612091
   19  -0.0014142   0.0010093   0.0001736  -0.0375686   0.0019249   0.0046106
   20   0.0009244  -0.0003982  -0.0001103   0.0272380   0.0029800  -0.0029767
   21   0.0001751  -0.0001215  -0.0000017   0.0051007  -0.0002384   0.0039206
   22   0.0009096   0.0015702  -0.0001911   0.0593565  -0.0221678  -0.0059567
   23   0.0022783  -0.0019448  -0.0002838   0.0216162  -0.0533719  -0.0035174
   24  -0.0001532  -0.0001834  -0.0008773  -0.0050458   0.0010714   0.0082496
   25   0.0001357   0.0000237  -0.0000412  -0.0014699  -0.0031763   0.0006892
   26   0.0000769   0.0000709  -0.0000015  -0.0035717  -0.0025470   0.0002300
   27  -0.0000387   0.0000087  -0.0002479   0.0006832   0.0001737   0.0053796
   28  -0.0019569  -0.0054708   0.0005204  -0.0521173   0.0308264   0.0061167
   29  -0.0011017   0.0012206   0.0000432   0.0300443  -0.0167516  -0.0035174
   30   0.0005943   0.0004785   0.0037475   0.0061205  -0.0036625  -0.0021382
   31   0.0003889   0.0001502  -0.0000325   0.0008808  -0.0022832  -0.0002483
   32  -0.0001633  -0.0021389  -0.0000287  -0.0015626  -0.0019409   0.0001454
   33  -0.0000416  -0.0000510   0.0000605  -0.0002632   0.0002469  -0.0008571
   34  -0.0018168   0.0028289  -0.0000551   0.0017141  -0.0006804   0.0004248
   35  -0.0029755  -0.0013504   0.0002740  -0.0017930  -0.0044271   0.0000022
   36  -0.0001692  -0.0002299  -0.0022155   0.0004629  -0.0001804   0.0059209
   37   0.0002954  -0.0010688  -0.0007826  -0.0002823  -0.0000973   0.0010895
   38  -0.0013995  -0.0004682  -0.0003533   0.0001729   0.0000696   0.0001205
   39   0.0001085   0.0004133   0.0000885   0.0000638   0.0002163  -0.0003562
   40  -0.0000922   0.0001073  -0.0000627  -0.0000493  -0.0000170   0.0000519
   41   0.0002280  -0.0001460   0.0000267  -0.0000919  -0.0002487   0.0001217
   42   0.0000163  -0.0000581   0.0000099   0.0000029  -0.0001164  -0.0000534
   43   0.0004960   0.0001920   0.0002740   0.0000514  -0.0000297   0.0000219
   44   0.0000435   0.0000034  -0.0000373   0.0000166   0.0002682  -0.0002261
   45   0.0001339  -0.0000241  -0.0002422   0.0002551   0.0001628   0.0001448
   46   0.0000308  -0.0002327  -0.0000453  -0.0001116  -0.0000451   0.0000926
   47  -0.0000122  -0.0000255   0.0000040  -0.0000171   0.0000268   0.0000065
   48  -0.0000346  -0.0002243  -0.0000043  -0.0001580  -0.0000556   0.0000305
   49   0.0000030   0.0000163   0.0000212   0.0002404   0.0000124  -0.0000122
   50   0.0001859   0.0000191  -0.0000347   0.0000593  -0.0000922   0.0000409
   51   0.0000514  -0.0000327   0.0002777  -0.0000568  -0.0000574   0.0000435
   52  -0.0000721  -0.0002415   0.0000022  -0.0002431  -0.0001960   0.0000093
   53  -0.0000127   0.0000138  -0.0000013  -0.0000156  -0.0000114  -0.0000146
   54   0.0000124   0.0000274  -0.0000052   0.0000316   0.0000265  -0.0000107
   55   0.0002552   0.0000090  -0.0003492  -0.0001033  -0.0000371   0.0000029
   56   0.0000423   0.0000295   0.0000684   0.0000591   0.0003181   0.0001239
   57  -0.0002188   0.0003163  -0.0001394   0.0000186   0.0000128   0.0002481
   58   0.0000660  -0.0001216   0.0000089  -0.0000439  -0.0000390  -0.0000749
   59   0.0000117  -0.0001418  -0.0000157  -0.0000200  -0.0000137   0.0000223
   60   0.0000045   0.0000135  -0.0000032   0.0000077   0.0000132  -0.0000088
   61   0.0005174  -0.0010810   0.0007111  -0.0005441  -0.0001883  -0.0010890
   62  -0.0012187  -0.0002485   0.0005794   0.0001220   0.0000731  -0.0001356
   63  -0.0002930  -0.0003028   0.0000031  -0.0000907  -0.0001515  -0.0001896
   64  -0.0000859   0.0001053   0.0000788  -0.0000355  -0.0000008  -0.0000182
   65   0.0001314  -0.0002236   0.0000171  -0.0001183  -0.0002324  -0.0000945
   66   0.0000541   0.0000368  -0.0000253  -0.0000184   0.0001029  -0.0000507
           13          14          15          16          17          18
    1  -0.0046151   0.0010054   0.0010863   0.0020881  -0.0002326  -0.0003673
    2   0.0014386   0.0011151  -0.0002319  -0.0002495  -0.0710805  -0.0014381
    3   0.0010776  -0.0001905   0.0051517  -0.0003532  -0.0014044  -0.0010139
    4  -0.0115345   0.0028555   0.0015446  -0.0313598   0.0888089   0.0056184
    5  -0.0267496   0.0029995   0.0028825   0.0260545   0.0329810  -0.0022026
    6   0.0009716  -0.0003026   0.0023859   0.0045413  -0.0089271   0.0040633
    7   0.0007192   0.0011756  -0.0003109  -0.0018860  -0.0048771   0.0005912
    8  -0.0004753   0.0010282   0.0001211  -0.0007232   0.0032777   0.0000507
    9  -0.0003938  -0.0000604  -0.0025704   0.0006744   0.0005301   0.0044943
   10  -0.1253370  -0.1263258   0.0072710  -0.1497217   0.0506953   0.0109662
   11  -0.1259027  -0.2750195   0.0084535   0.1149506  -0.2900181  -0.0176116
   12   0.0072863   0.0084867  -0.0336852   0.0120783  -0.0105962  -0.0612091
   13   0.1318132   0.1328339  -0.0088935   0.0100633   0.0148622  -0.0005012
   14   0.1328339   0.2896914  -0.0087518  -0.0147686  -0.0179776   0.0011953
   15  -0.0088935  -0.0087518   0.0240047  -0.0011296  -0.0019783   0.0026569
   16   0.0100633  -0.0147686  -0.0011296   0.5005440   0.0014239  -0.0412315
   17   0.0148622  -0.0179776  -0.0019783   0.0014239   0.6555942   0.0108410
   18  -0.0005012   0.0011953   0.0026569  -0.0412315   0.0108410   0.1256653
   19   0.0008494  -0.0005599  -0.0003862  -0.1551627   0.0000873   0.0143159
   20   0.0004409   0.0008712   0.0000352   0.0001065  -0.0405765  -0.0003763
   21  -0.0003516   0.0001814  -0.0026463   0.0144142  -0.0003761  -0.0250499
   22  -0.0014268   0.0035326   0.0008162  -0.1507777  -0.0520321   0.0090047
   23   0.0031383  -0.0025620  -0.0005072  -0.1163331  -0.2898011   0.0082605
   24   0.0008133  -0.0005500   0.0053524   0.0074369   0.0012566  -0.0603420
   25   0.0006232  -0.0007018  -0.0000472   0.0100538  -0.0150340  -0.0011065
   26   0.0006951  -0.0006905  -0.0000964   0.0146194  -0.0179830  -0.0020137
   27  -0.0000189   0.0000555   0.0003375  -0.0005157   0.0011845   0.0026665
   28  -0.0008530   0.0008942   0.0000045  -0.0321159  -0.0885703   0.0020390
   29   0.0008655   0.0001900  -0.0000629  -0.0258035   0.0332277   0.0033958
   30  -0.0000132  -0.0000643  -0.0010857   0.0034907   0.0100648   0.0045799
   31   0.0001347  -0.0000759  -0.0000434  -0.0018487   0.0048775   0.0007902
   32  -0.0000213   0.0000705   0.0000101   0.0007265   0.0032907  -0.0001084
   33  -0.0000424   0.0000150  -0.0002462   0.0007004  -0.0006011   0.0044792
   34   0.0000045   0.0001446   0.0000287  -0.0010119   0.0000023   0.0000160
   35  -0.0011367   0.0002772   0.0001275  -0.0000065  -0.0013530  -0.0000049
   36   0.0000048  -0.0000114   0.0002668  -0.0000072   0.0000147  -0.0009165
   37  -0.0001085   0.0000011   0.0001338   0.0004625  -0.0000064  -0.0002567
   38  -0.0000337   0.0000278  -0.0000510  -0.0000137   0.0001971  -0.0000016
   39   0.0000979   0.0000117   0.0000249  -0.0000439   0.0000037   0.0000657
   40   0.0000022  -0.0000040  -0.0000040  -0.0000982  -0.0000054  -0.0000083
   41  -0.0000560   0.0000034  -0.0000138   0.0000011  -0.0000164   0.0000038
   42  -0.0000182   0.0000057   0.0000002  -0.0001094  -0.0000055  -0.0000049
   43  -0.0000254  -0.0000151  -0.0000347  -0.0002384   0.0000169   0.0000744
   44   0.0001079  -0.0000295  -0.0000264   0.0000273   0.0000532   0.0000015
   45   0.0000575  -0.0000188   0.0000403  -0.0006430  -0.0000080  -0.0000050
   46  -0.0000379   0.0000023   0.0000005   0.0003239  -0.0000007  -0.0000657
   47   0.0000033   0.0000008   0.0000043  -0.0000141  -0.0000372   0.0000020
   48  -0.0000393   0.0000062  -0.0000098   0.0004032  -0.0000014  -0.0000458
   49   0.0000275   0.0000011  -0.0000092  -0.0005270   0.0000024   0.0000549
   50  -0.0000472   0.0000057  -0.0000024  -0.0000125   0.0000212  -0.0000048
   51  -0.0000288   0.0000037  -0.0000616   0.0002033   0.0000171   0.0000177
   52  -0.0000723   0.0000169   0.0000113   0.0006003  -0.0000021  -0.0000590
   53  -0.0000040  -0.0000000   0.0000021   0.0000082  -0.0000056   0.0000014
   54   0.0000097  -0.0000025  -0.0000019  -0.0000890  -0.0000007   0.0000020
   55  -0.0000383  -0.0000084   0.0000521   0.0001056  -0.0000162  -0.0000589
   56   0.0001094  -0.0000286   0.0000193  -0.0000011   0.0000275   0.0000043
   57   0.0000386   0.0000094   0.0000135   0.0000207  -0.0000037  -0.0000665
   58  -0.0000245  -0.0000010   0.0000035   0.0000719  -0.0000015   0.0000116
   59  -0.0000036   0.0000031  -0.0000104   0.0000015  -0.0000246   0.0000003
   60   0.0000041  -0.0000022   0.0000022  -0.0000199  -0.0000007   0.0000024
   61  -0.0001709   0.0000019  -0.0000912   0.0005060  -0.0000051   0.0001590
   62  -0.0000147   0.0000225   0.0000500   0.0000117   0.0002170   0.0000050
   63  -0.0000764  -0.0000134   0.0000787   0.0000611  -0.0000013  -0.0000071
   64   0.0000069  -0.0000046  -0.0000025  -0.0000725   0.0000069   0.0000139
   65  -0.0000504   0.0000014   0.0000270  -0.0000034  -0.0000129   0.0000002
   66   0.0000161  -0.0000028  -0.0000086   0.0001138  -0.0000072  -0.0000339
           19          20          21          22          23          24
    1  -0.0020486   0.0000118   0.0001139  -0.0224346   0.0257121   0.0035881
    2   0.0000219   0.0021602   0.0000617   0.0695767   0.0313565  -0.0068094
    3   0.0001339   0.0000606  -0.0009851   0.0044168  -0.0021869   0.0052908
    4   0.0037373  -0.0018070   0.0000436  -0.0525357  -0.0308044   0.0048843
    5   0.0025319  -0.0033153  -0.0004389  -0.0300388  -0.0165942   0.0028609
    6   0.0001630   0.0000267   0.0046206   0.0048616   0.0030312  -0.0018560
    7  -0.0014142   0.0009244   0.0001751   0.0009096   0.0022783  -0.0001532
    8   0.0010093  -0.0003982  -0.0001215   0.0015702  -0.0019448  -0.0001834
    9   0.0001736  -0.0001103  -0.0000017  -0.0001911  -0.0002838  -0.0008773
   10  -0.0375686   0.0272380   0.0051007   0.0593565   0.0216162  -0.0050458
   11   0.0019249   0.0029800  -0.0002384  -0.0221678  -0.0533719   0.0010714
   12   0.0046106  -0.0029767   0.0039206  -0.0059567  -0.0035174   0.0082496
   13   0.0008494   0.0004409  -0.0003516  -0.0014268   0.0031383   0.0008133
   14  -0.0005599   0.0008712   0.0001814   0.0035326  -0.0025620  -0.0005500
   15  -0.0003862   0.0000352  -0.0026463   0.0008162  -0.0005072   0.0053524
   16  -0.1551627   0.0001065   0.0144142  -0.1507777  -0.1163331   0.0074369
   17   0.0000873  -0.0405765  -0.0003761  -0.0520321  -0.2898011   0.0012566
   18   0.0143159  -0.0003763  -0.0250499   0.0090047   0.0082605  -0.0603420
   19   0.2268756  -0.0001539  -0.0234168  -0.0378525  -0.0018390   0.0045624
   20  -0.0001539   0.0378578   0.0005422  -0.0271663   0.0030417   0.0029032
   21  -0.0234168   0.0005422   0.0144797   0.0040224   0.0001696   0.0040609
   22  -0.0378525  -0.0271663   0.0040224   0.6682283  -0.0416733  -0.0597996
   23  -0.0018390   0.0030417   0.0001696  -0.0416733   0.7393509   0.0165585
   24   0.0045624   0.0029032   0.0040609  -0.0597996   0.0165585   0.1265467
   25   0.0008507  -0.0004260  -0.0003815  -0.1238707   0.1248592   0.0122049
   26   0.0005862   0.0008799  -0.0000137   0.1252456  -0.2761339  -0.0182160
   27  -0.0003690   0.0001359  -0.0026552   0.0121718  -0.0181808  -0.0348351
   28   0.0037358   0.0017518   0.0001140  -0.3193072   0.0502235   0.0290282
   29  -0.0025939  -0.0033105   0.0001200  -0.0143447  -0.1117356   0.0004351
   30   0.0000648  -0.0003440   0.0046310   0.0275931  -0.0067108  -0.0616463
   31  -0.0014274  -0.0009224   0.0001391  -0.0208927  -0.0384782   0.0019456
   32  -0.0010134  -0.0003954   0.0001020  -0.0140821  -0.0173277   0.0010768
   33   0.0001377   0.0000927   0.0000039   0.0025068   0.0037021   0.0043784
   34   0.0007752  -0.0000007  -0.0001316   0.0016912   0.0006605   0.0004386
   35   0.0000011   0.0002712   0.0000058   0.0017567  -0.0044315  -0.0004191
   36  -0.0000828   0.0000123  -0.0003812   0.0004658  -0.0002228   0.0058996
   37  -0.0005654   0.0000021   0.0000088  -0.0002613   0.0001011   0.0011008
   38  -0.0000139  -0.0000217   0.0000039  -0.0001192   0.0000730  -0.0000879
   39   0.0002999   0.0000003  -0.0000285   0.0000504  -0.0001934  -0.0003737
   40   0.0000947  -0.0000002  -0.0000065  -0.0000322   0.0000214   0.0000439
   41  -0.0000052  -0.0000111  -0.0000007   0.0000910  -0.0002587  -0.0001290
   42   0.0001103  -0.0000012  -0.0000064   0.0000226   0.0000910  -0.0000627
   43   0.0001867  -0.0000020  -0.0000259   0.0000154   0.0000098   0.0000178
   44  -0.0000101   0.0000088   0.0000032  -0.0000500   0.0002985   0.0001926
   45   0.0004573   0.0000007  -0.0000564   0.0002835  -0.0001320   0.0001714
   46  -0.0003188   0.0000005   0.0000336  -0.0001100   0.0000432   0.0000966
   47   0.0000128   0.0000015  -0.0000019   0.0000263   0.0000219  -0.0000063
   48  -0.0003705  -0.0000000   0.0000470  -0.0001560   0.0000526   0.0000341
   49   0.0004496  -0.0000006  -0.0000499   0.0002364  -0.0000156  -0.0000109
   50   0.0000098  -0.0000187  -0.0000020  -0.0000461  -0.0000976  -0.0000261
   51  -0.0001665  -0.0000021   0.0000153  -0.0000938   0.0000313   0.0000498
   52  -0.0004959   0.0000009   0.0000559  -0.0002413   0.0002019   0.0000086
   53  -0.0000062   0.0000009   0.0000006   0.0000094  -0.0000064   0.0000142
   54   0.0000690  -0.0000001  -0.0000078   0.0000354  -0.0000283  -0.0000096
   55  -0.0000958   0.0000021   0.0000134  -0.0000710   0.0000550  -0.0000135
   56  -0.0000111   0.0000095   0.0000018  -0.0000602   0.0003068  -0.0001618
   57   0.0001037   0.0000002  -0.0000110   0.0000231   0.0000179   0.0002163
   58  -0.0000945   0.0000003   0.0000120  -0.0000416   0.0000416  -0.0000731
   59  -0.0000023  -0.0000047  -0.0000002   0.0000206  -0.0000135  -0.0000237
   60   0.0000098  -0.0000002  -0.0000017   0.0000088  -0.0000153  -0.0000120
   61  -0.0005898  -0.0000001   0.0001286  -0.0005325   0.0001849  -0.0010481
   62   0.0000191  -0.0000213   0.0000032  -0.0001641   0.0000591   0.0001386
   63  -0.0003113   0.0000012   0.0000334  -0.0000914   0.0001721  -0.0001805
   64   0.0000793  -0.0000004  -0.0000115  -0.0000497  -0.0000030  -0.0000248
   65   0.0000042  -0.0000091  -0.0000019   0.0001136  -0.0002222   0.0001068
   66  -0.0001082  -0.0000007   0.0000188   0.0000062  -0.0001224  -0.0000474
           25          26          27          28          29          30
    1  -0.0046203  -0.0010078   0.0010328  -0.1681688   0.1140826   0.0137958
    2  -0.0014448   0.0011211   0.0000717   0.0558730  -0.2267263  -0.0094111
    3   0.0010233   0.0000268   0.0051701   0.0125460  -0.0157230  -0.0625917
    4  -0.0008645  -0.0008870  -0.0000370   0.0667500  -0.0313736  -0.0070079
    5  -0.0008560   0.0001905   0.0001164   0.0307558  -0.0663158  -0.0047269
    6  -0.0000486   0.0001163  -0.0010793  -0.0056887   0.0016899   0.0080193
    7   0.0001357   0.0000769  -0.0000387  -0.0019569  -0.0011017   0.0005943
    8   0.0000237   0.0000709   0.0000087  -0.0054708   0.0012206   0.0004785
    9  -0.0000412  -0.0000015  -0.0002479   0.0005204   0.0000432   0.0037475
   10  -0.0014699  -0.0035717   0.0006832  -0.0521173   0.0300443   0.0061205
   11  -0.0031763  -0.0025470   0.0001737   0.0308264  -0.0167516  -0.0036625
   12   0.0006892   0.0002300   0.0053796   0.0061167  -0.0035174  -0.0021382
   13   0.0006232   0.0006951  -0.0000189  -0.0008530   0.0008655  -0.0000132
   14  -0.0007018  -0.0006905   0.0000555   0.0008942   0.0001900  -0.0000643
   15  -0.0000472  -0.0000964   0.0003375   0.0000045  -0.0000629  -0.0010857
   16   0.0100538   0.0146194  -0.0005157  -0.0321159  -0.0258035   0.0034907
   17  -0.0150340  -0.0179830   0.0011845  -0.0885703   0.0332277   0.0100648
   18  -0.0011065  -0.0020137   0.0026665   0.0020390   0.0033958   0.0045799
   19   0.0008507   0.0005862  -0.0003690   0.0037358  -0.0025939   0.0000648
   20  -0.0004260   0.0008799   0.0001359   0.0017518  -0.0033105  -0.0003440
   21  -0.0003815  -0.0000137  -0.0026552   0.0001140   0.0001200   0.0046310
   22  -0.1238707   0.1252456   0.0121718  -0.3193072  -0.0143447   0.0275931
   23   0.1248592  -0.2761339  -0.0181808   0.0502235  -0.1117356  -0.0067108
   24   0.0122049  -0.0182160  -0.0348351   0.0290282   0.0004351  -0.0616463
   25   0.1302455  -0.1316165  -0.0140794  -0.0113737   0.0267670   0.0020498
   26  -0.1316165   0.2908284   0.0194325  -0.0028351   0.0029519   0.0003178
   27  -0.0140794   0.0194325   0.0252468   0.0014379  -0.0028814   0.0022577
   28  -0.0113737  -0.0028351   0.0014379   0.6051566  -0.0518025  -0.0530355
   29   0.0267670   0.0029519  -0.0028814  -0.0518025   0.5109742   0.0140430
   30   0.0020498   0.0003178   0.0022577  -0.0530355   0.0140430   0.1253071
   31   0.0007272  -0.0011697  -0.0003729  -0.0665319  -0.0484435   0.0038013
   32   0.0004852   0.0010294   0.0000273  -0.0479581  -0.1261606   0.0027386
   33  -0.0003619   0.0002075  -0.0025730   0.0037589   0.0027826  -0.0235908
   34  -0.0000024  -0.0001459   0.0000395  -0.0209909   0.0120452   0.0025270
   35   0.0011395   0.0002715  -0.0001323   0.0268236   0.0042314  -0.0027566
   36   0.0000369   0.0000086   0.0002566   0.0029565  -0.0010612   0.0030789
   37  -0.0001166  -0.0000031   0.0001317  -0.0003837  -0.0035784  -0.0009715
   38   0.0000306   0.0000299   0.0000456  -0.0001598  -0.0012394  -0.0010773
   39   0.0001033  -0.0000109   0.0000249   0.0020858  -0.0003462  -0.0005179
   40   0.0000043   0.0000036  -0.0000009   0.0000826   0.0003831  -0.0000469
   41   0.0000529   0.0000039   0.0000122   0.0007122   0.0005915   0.0000991
   42  -0.0000132  -0.0000047   0.0000001  -0.0004094   0.0002062   0.0000824
   43  -0.0000238   0.0000124  -0.0000309  -0.0004809  -0.0001486   0.0003510
   44  -0.0001134  -0.0000334   0.0000243  -0.0011066  -0.0002783  -0.0000891
   45   0.0000469   0.0000166   0.0000421  -0.0000264   0.0002222  -0.0001730
   46  -0.0000383  -0.0000021   0.0000004  -0.0001867  -0.0006106   0.0000327
   47  -0.0000008   0.0000014  -0.0000037  -0.0000691   0.0000182   0.0000631
   48  -0.0000389  -0.0000054  -0.0000105  -0.0001007  -0.0005616   0.0000077
   49   0.0000266  -0.0000011  -0.0000115   0.0002582   0.0002027   0.0000456
   50   0.0000511   0.0000066   0.0000072   0.0002983   0.0002820  -0.0000750
   51  -0.0000249  -0.0000053  -0.0000614   0.0000211  -0.0001461   0.0003943
   52  -0.0000729  -0.0000170   0.0000109  -0.0004151  -0.0006822   0.0000118
   53   0.0000018  -0.0000005  -0.0000022   0.0000365  -0.0000301  -0.0000211
   54   0.0000103   0.0000027  -0.0000020   0.0000535   0.0000887  -0.0000032
   55  -0.0000382   0.0000120   0.0000560  -0.0006794  -0.0005295  -0.0003775
   56  -0.0001137  -0.0000274  -0.0000200  -0.0010612  -0.0004768   0.0004181
   57   0.0000263  -0.0000110   0.0000115   0.0002271   0.0006743  -0.0000558
   58  -0.0000238   0.0000012   0.0000039  -0.0001952  -0.0003278   0.0000223
   59   0.0000038   0.0000032   0.0000106  -0.0000630   0.0001712  -0.0000693
   60   0.0000046   0.0000024   0.0000033   0.0000103   0.0000698  -0.0000140
   61  -0.0001588  -0.0000000  -0.0000927  -0.0004148  -0.0034134   0.0008823
   62   0.0000185   0.0000250  -0.0000574   0.0002753  -0.0014557   0.0010476
   63  -0.0000739   0.0000137   0.0000784  -0.0021232   0.0006711  -0.0002426
   64   0.0000069   0.0000046  -0.0000005   0.0001886   0.0003612   0.0000694
   65   0.0000500   0.0000020  -0.0000284   0.0006268   0.0006227  -0.0002631
   66   0.0000214   0.0000036  -0.0000108   0.0004632  -0.0001451  -0.0000451
           31          32          33          34          35          36
    1   0.0047590  -0.0193900  -0.0004624  -0.2169531  -0.0003240   0.0139424
    2   0.0021112  -0.0385142  -0.0010873  -0.0000899  -0.0760942   0.0007585
    3  -0.0000339   0.0012083   0.0043298   0.0136653   0.0007178  -0.0809421
    4  -0.0019159   0.0054517   0.0007432  -0.0207001  -0.0266409   0.0019505
    5   0.0010916   0.0012027  -0.0001562  -0.0119065   0.0041842   0.0010593
    6   0.0006592  -0.0006289   0.0037086   0.0024672   0.0027310   0.0031218
    7   0.0003889  -0.0001633  -0.0000416  -0.0018168  -0.0029755  -0.0001692
    8   0.0001502  -0.0021389  -0.0000510   0.0028289  -0.0013504  -0.0002299
    9  -0.0000325  -0.0000287   0.0000605  -0.0000551   0.0002740  -0.0022155
   10   0.0008808  -0.0015626  -0.0002632   0.0017141  -0.0017930   0.0004629
   11  -0.0022832  -0.0019409   0.0002469  -0.0006804  -0.0044271  -0.0001804
   12  -0.0002483   0.0001454  -0.0008571   0.0004248   0.0000022   0.0059209
   13   0.0001347  -0.0000213  -0.0000424   0.0000045  -0.0011367   0.0000048
   14  -0.0000759   0.0000705   0.0000150   0.0001446   0.0002772  -0.0000114
   15  -0.0000434   0.0000101  -0.0002462   0.0000287   0.0001275   0.0002668
   16  -0.0018487   0.0007265   0.0007004  -0.0010119  -0.0000065  -0.0000072
   17   0.0048775   0.0032907  -0.0006011   0.0000023  -0.0013530   0.0000147
   18   0.0007902  -0.0001084   0.0044792   0.0000160  -0.0000049  -0.0009165
   19  -0.0014274  -0.0010134   0.0001377   0.0007752   0.0000011  -0.0000828
   20  -0.0009224  -0.0003954   0.0000927  -0.0000007   0.0002712   0.0000123
   21   0.0001391   0.0001020   0.0000039  -0.0001316   0.0000058  -0.0003812
   22  -0.0208927  -0.0140821   0.0025068   0.0016912   0.0017567   0.0004658
   23  -0.0384782  -0.0173277   0.0037021   0.0006605  -0.0044315  -0.0002228
   24   0.0019456   0.0010768   0.0043784   0.0004386  -0.0004191   0.0058996
   25   0.0007272   0.0004852  -0.0003619  -0.0000024   0.0011395   0.0000369
   26  -0.0011697   0.0010294   0.0002075  -0.0001459   0.0002715   0.0000086
   27  -0.0003729   0.0000273  -0.0025730   0.0000395  -0.0001323   0.0002566
   28  -0.0665319  -0.0479581   0.0037589  -0.0209909   0.0268236   0.0029565
   29  -0.0484435  -0.1261606   0.0027826   0.0120452   0.0042314  -0.0010612
   30   0.0038013   0.0027386  -0.0235908   0.0025270  -0.0027566   0.0030789
   31   0.0862486   0.0779177  -0.0065461  -0.0019617   0.0031390  -0.0000538
   32   0.0779177   0.1836824  -0.0045531  -0.0027096  -0.0015898   0.0003315
   33  -0.0065461  -0.0045531   0.0126341  -0.0000856  -0.0002698  -0.0022284
   34  -0.0019617  -0.0027096  -0.0000856   0.6392086  -0.0002958   0.0015524
   35   0.0031390  -0.0015898  -0.0002698  -0.0002958   0.1794268  -0.0208973
   36  -0.0000538   0.0003315  -0.0022284   0.0015524  -0.0208973   0.6419499
   37   0.0004311   0.0009678  -0.0007614  -0.1841096   0.0026260  -0.0599870
   38   0.0013125  -0.0003554   0.0003080   0.0048749  -0.0626322   0.0084474
   39   0.0002267  -0.0004195   0.0000602  -0.1249466   0.0083515  -0.2560320
   40  -0.0000952  -0.0001114  -0.0000617   0.0100958   0.0007694  -0.0174541
   41  -0.0001606  -0.0001981   0.0000153  -0.0003853   0.0036455   0.0007390
   42  -0.0000191   0.0000312   0.0000087   0.0110828   0.0008800  -0.0173381
   43   0.0003709  -0.0000974   0.0002788  -0.0378224   0.0028990  -0.0759071
   44  -0.0000946  -0.0000032   0.0000520   0.0006649   0.0073512  -0.0016514
   45   0.0001820  -0.0000222  -0.0002471  -0.0194938  -0.0014404   0.0428782
   46   0.0000337   0.0002254  -0.0000334  -0.0021427  -0.0002628   0.0054097
   47   0.0000172  -0.0000440  -0.0000070  -0.0000544   0.0047334   0.0000702
   48  -0.0000341   0.0002054   0.0000122   0.0007432   0.0000513   0.0033420
   49  -0.0000056  -0.0000015   0.0000168   0.0012776   0.0002946  -0.0066528
   50  -0.0001904   0.0000225   0.0000252   0.0003128  -0.0065379   0.0028013
   51  -0.0000844   0.0001332   0.0002993  -0.0058665   0.0026791  -0.0732883
   52  -0.0000662   0.0002396   0.0000121  -0.0017949  -0.0000782   0.0010850
   53   0.0000108   0.0000182   0.0000025  -0.0000092  -0.0005845  -0.0000940
   54   0.0000130  -0.0000320  -0.0000066   0.0000612  -0.0000671   0.0013109
   55   0.0004094  -0.0001110  -0.0003679  -0.0185937  -0.0034483   0.0815274
   56   0.0000147   0.0000741  -0.0000864  -0.0015166   0.0090617  -0.0003013
   57  -0.0001825  -0.0003663  -0.0001697   0.0339920  -0.0004686   0.0229641
   58   0.0000698   0.0001248   0.0000120  -0.0051462  -0.0000142  -0.0002775
   59  -0.0000130  -0.0001383   0.0000108  -0.0000254   0.0066884   0.0002213
   60   0.0000048  -0.0000274  -0.0000025  -0.0003304   0.0002067   0.0019161
   61   0.0003907   0.0011771   0.0007679  -0.1519318  -0.0019995   0.0391309
   62   0.0013553  -0.0003710  -0.0006420  -0.0045109  -0.0643836   0.0092270
   63  -0.0001376   0.0002501  -0.0000289   0.1014519   0.0095765  -0.2819474
   64  -0.0000992  -0.0000943   0.0000931   0.0102108  -0.0004718   0.0120670
   65  -0.0001659  -0.0002133  -0.0000068   0.0008029   0.0032455   0.0009584
   66   0.0000259  -0.0000728  -0.0000242  -0.0175851   0.0008556  -0.0176194
           37          38          39          40          41          42
    1  -0.0281852   0.0003843  -0.0033214   0.0010963  -0.0001360   0.0014197
    2   0.0010269   0.0037147  -0.0001940   0.0000386  -0.0041111  -0.0002641
    3  -0.0245328  -0.0001541   0.0073458  -0.0004101  -0.0002396   0.0008316
    4  -0.0002200  -0.0000711   0.0020453   0.0001085  -0.0007009  -0.0004774
    5   0.0035463  -0.0014041   0.0002051  -0.0003682   0.0006562  -0.0001123
    6  -0.0009360   0.0010596  -0.0004670  -0.0000720  -0.0001009   0.0000752
    7   0.0002954  -0.0013995   0.0001085  -0.0000922   0.0002280   0.0000163
    8  -0.0010688  -0.0004682   0.0004133   0.0001073  -0.0001460  -0.0000581
    9  -0.0007826  -0.0003533   0.0000885  -0.0000627   0.0000267   0.0000099
   10  -0.0002823   0.0001729   0.0000638  -0.0000493  -0.0000919   0.0000029
   11  -0.0000973   0.0000696   0.0002163  -0.0000170  -0.0002487  -0.0001164
   12   0.0010895   0.0001205  -0.0003562   0.0000519   0.0001217  -0.0000534
   13  -0.0001085  -0.0000337   0.0000979   0.0000022  -0.0000560  -0.0000182
   14   0.0000011   0.0000278   0.0000117  -0.0000040   0.0000034   0.0000057
   15   0.0001338  -0.0000510   0.0000249  -0.0000040  -0.0000138   0.0000002
   16   0.0004625  -0.0000137  -0.0000439  -0.0000982   0.0000011  -0.0001094
   17  -0.0000064   0.0001971   0.0000037  -0.0000054  -0.0000164  -0.0000055
   18  -0.0002567  -0.0000016   0.0000657  -0.0000083   0.0000038  -0.0000049
   19  -0.0005654  -0.0000139   0.0002999   0.0000947  -0.0000052   0.0001103
   20   0.0000021  -0.0000217   0.0000003  -0.0000002  -0.0000111  -0.0000012
   21   0.0000088   0.0000039  -0.0000285  -0.0000065  -0.0000007  -0.0000064
   22  -0.0002613  -0.0001192   0.0000504  -0.0000322   0.0000910   0.0000226
   23   0.0001011   0.0000730  -0.0001934   0.0000214  -0.0002587   0.0000910
   24   0.0011008  -0.0000879  -0.0003737   0.0000439  -0.0001290  -0.0000627
   25  -0.0001166   0.0000306   0.0001033   0.0000043   0.0000529  -0.0000132
   26  -0.0000031   0.0000299  -0.0000109   0.0000036   0.0000039  -0.0000047
   27   0.0001317   0.0000456   0.0000249  -0.0000009   0.0000122   0.0000001
   28  -0.0003837  -0.0001598   0.0020858   0.0000826   0.0007122  -0.0004094
   29  -0.0035784  -0.0012394  -0.0003462   0.0003831   0.0005915   0.0002062
   30  -0.0009715  -0.0010773  -0.0005179  -0.0000469   0.0000991   0.0000824
   31   0.0004311   0.0013125   0.0002267  -0.0000952  -0.0001606  -0.0000191
   32   0.0009678  -0.0003554  -0.0004195  -0.0001114  -0.0001981   0.0000312
   33  -0.0007614   0.0003080   0.0000602  -0.0000617   0.0000153   0.0000087
   34  -0.1841096   0.0048749  -0.1249466   0.0100958  -0.0003853   0.0110828
   35   0.0026260  -0.0626322   0.0083515   0.0007694   0.0036455   0.0008800
   36  -0.0599870   0.0084474  -0.2560320  -0.0174541   0.0007390  -0.0173381
   37   0.6634059   0.0034283  -0.0292646  -0.1030980  -0.0048188   0.1076626
   38   0.0034283   0.1313362  -0.0265127  -0.0048043  -0.0359519   0.0118843
   39  -0.0292646  -0.0265127   0.7274190   0.1053657   0.0118238  -0.2939927
   40  -0.1030980  -0.0048043   0.1053657   0.1086611   0.0051065  -0.1118809
   41  -0.0048188  -0.0359519   0.0118238   0.0051065   0.0249556  -0.0130361
   42   0.1076626   0.0118843  -0.2939927  -0.1118809  -0.0130361   0.3104943
   43  -0.3129282  -0.0040186   0.0644213  -0.0100743  -0.0000109  -0.0020789
   44  -0.0014108  -0.0614354   0.0025687  -0.0012273   0.0030689   0.0001391
   45  -0.0028164   0.0023198  -0.1150137   0.0287844   0.0003442  -0.0001843
   46  -0.0252953   0.0014019  -0.0375967   0.0009100   0.0000571  -0.0012864
   47   0.0004647   0.0043114   0.0004919  -0.0000125  -0.0026023  -0.0001637
   48  -0.0138972   0.0006476  -0.0127076   0.0005868  -0.0001642   0.0012926
   49  -0.0170674  -0.0013461   0.0281012  -0.0041745  -0.0000439   0.0000263
   50  -0.0036386   0.0095151  -0.0004845  -0.0000114   0.0054612   0.0001985
   51   0.0827418  -0.0003577   0.0250324  -0.0009476   0.0001575   0.0011207
   52   0.0024705  -0.0001764   0.0038302  -0.0012064   0.0000089  -0.0002884
   53   0.0000926   0.0037207   0.0003883  -0.0000540   0.0001674  -0.0000063
   54  -0.0016279   0.0003496  -0.0045764   0.0010792  -0.0000019   0.0002761
   55  -0.0547412   0.0008523  -0.0246254  -0.0008270   0.0000655  -0.0006652
   56   0.0008488  -0.0050218   0.0002652   0.0000252  -0.0009962  -0.0000698
   57  -0.0243365   0.0002246  -0.0131828  -0.0006185  -0.0000659   0.0004554
   58  -0.0008580   0.0000380  -0.0008044   0.0000493  -0.0000019   0.0000768
   59   0.0000129  -0.0010755  -0.0000650   0.0000007  -0.0003602  -0.0000144
   60  -0.0007334  -0.0000603   0.0003253   0.0000409  -0.0000138  -0.0000365
   61   0.0615827  -0.0001950   0.0107273  -0.0019176   0.0001181  -0.0037850
   62   0.0017045   0.0105888   0.0031023   0.0001240   0.0061190   0.0003709
   63  -0.0355118   0.0028098  -0.0594044  -0.0034482   0.0003782  -0.0021347
   64  -0.0004322  -0.0001449   0.0030687   0.0005604  -0.0000300   0.0006114
   65  -0.0002010   0.0060210   0.0003888   0.0000359   0.0002280   0.0000453
   66   0.0035459   0.0004342  -0.0037348  -0.0009306   0.0000444  -0.0008335
           43          44          45          46          47          48
    1   0.0007619   0.0001916  -0.0034053   0.0000613  -0.0000283   0.0004940
    2   0.0001054   0.0069084   0.0003772   0.0000504   0.0001022   0.0000196
    3  -0.0028564   0.0003431  -0.0022917  -0.0012106   0.0000127  -0.0004748
    4  -0.0005455   0.0010990   0.0001209  -0.0001708   0.0000750  -0.0000918
    5   0.0001670  -0.0003010  -0.0002582   0.0006145  -0.0000179   0.0005797
    6   0.0004133   0.0001428  -0.0001971   0.0000624  -0.0000688   0.0000366
    7   0.0004960   0.0000435   0.0001339   0.0000308  -0.0000122  -0.0000346
    8   0.0001920   0.0000034  -0.0000241  -0.0002327  -0.0000255  -0.0002243
    9   0.0002740  -0.0000373  -0.0002422  -0.0000453   0.0000040  -0.0000043
   10   0.0000514   0.0000166   0.0002551  -0.0001116  -0.0000171  -0.0001580
   11  -0.0000297   0.0002682   0.0001628  -0.0000451   0.0000268  -0.0000556
   12   0.0000219  -0.0002261   0.0001448   0.0000926   0.0000065   0.0000305
   13  -0.0000254   0.0001079   0.0000575  -0.0000379   0.0000033  -0.0000393
   14  -0.0000151  -0.0000295  -0.0000188   0.0000023   0.0000008   0.0000062
   15  -0.0000347  -0.0000264   0.0000403   0.0000005   0.0000043  -0.0000098
   16  -0.0002384   0.0000273  -0.0006430   0.0003239  -0.0000141   0.0004032
   17   0.0000169   0.0000532  -0.0000080  -0.0000007  -0.0000372  -0.0000014
   18   0.0000744   0.0000015  -0.0000050  -0.0000657   0.0000020  -0.0000458
   19   0.0001867  -0.0000101   0.0004573  -0.0003188   0.0000128  -0.0003705
   20  -0.0000020   0.0000088   0.0000007   0.0000005   0.0000015  -0.0000000
   21  -0.0000259   0.0000032  -0.0000564   0.0000336  -0.0000019   0.0000470
   22   0.0000154  -0.0000500   0.0002835  -0.0001100   0.0000263  -0.0001560
   23   0.0000098   0.0002985  -0.0001320   0.0000432   0.0000219   0.0000526
   24   0.0000178   0.0001926   0.0001714   0.0000966  -0.0000063   0.0000341
   25  -0.0000238  -0.0001134   0.0000469  -0.0000383  -0.0000008  -0.0000389
   26   0.0000124  -0.0000334   0.0000166  -0.0000021   0.0000014  -0.0000054
   27  -0.0000309   0.0000243   0.0000421   0.0000004  -0.0000037  -0.0000105
   28  -0.0004809  -0.0011066  -0.0000264  -0.0001867  -0.0000691  -0.0001007
   29  -0.0001486  -0.0002783   0.0002222  -0.0006106   0.0000182  -0.0005616
   30   0.0003510  -0.0000891  -0.0001730   0.0000327   0.0000631   0.0000077
   31   0.0003709  -0.0000946   0.0001820   0.0000337   0.0000172  -0.0000341
   32  -0.0000974  -0.0000032  -0.0000222   0.0002254  -0.0000440   0.0002054
   33   0.0002788   0.0000520  -0.0002471  -0.0000334  -0.0000070   0.0000122
   34  -0.0378224   0.0006649  -0.0194938  -0.0021427  -0.0000544   0.0007432
   35   0.0028990   0.0073512  -0.0014404  -0.0002628   0.0047334   0.0000513
   36  -0.0759071  -0.0016514   0.0428782   0.0054097   0.0000702   0.0033420
   37  -0.3129282  -0.0014108  -0.0028164  -0.0252953   0.0004647  -0.0138972
   38  -0.0040186  -0.0614354   0.0023198   0.0014019   0.0043114   0.0006476
   39   0.0644213   0.0025687  -0.1150137  -0.0375967   0.0004919  -0.0127076
   40  -0.0100743  -0.0012273   0.0287844   0.0009100  -0.0000125   0.0005868
   41  -0.0000109   0.0030689   0.0003442   0.0000571  -0.0026023  -0.0001642
   42  -0.0020789   0.0001391  -0.0001843  -0.0012864  -0.0001637   0.0012926
   43   0.5913353   0.0052266  -0.0518912  -0.0772104   0.0014820  -0.0539504
   44   0.0052266   0.1201810  -0.0182865   0.0017186  -0.0231921   0.0036417
   45  -0.0518912  -0.0182865   0.5456220  -0.0579161   0.0036044  -0.1226757
   46  -0.0772104   0.0017186  -0.0579161   0.1035350  -0.0027345   0.0884411
   47   0.0014820  -0.0231921   0.0036044  -0.0027345   0.0118227  -0.0060249
   48  -0.0539504   0.0036417  -0.1226757   0.0884411  -0.0060249   0.1733307
   49  -0.1326293  -0.0050672   0.1106793  -0.0013716   0.0010474  -0.0260771
   50  -0.0023342  -0.0642144   0.0092168  -0.0000265   0.0033198   0.0014097
   51   0.0458862   0.0090115  -0.2662274  -0.0007953   0.0015524  -0.0344839
   52  -0.0336367  -0.0003321   0.0016053   0.0021426  -0.0000059   0.0005354
   53  -0.0014249   0.0033235   0.0002642  -0.0002416  -0.0010838   0.0001287
   54   0.0268977   0.0003845  -0.0021987   0.0060698   0.0001592  -0.0038134
   55   0.0615954   0.0018792  -0.0397870  -0.0003513  -0.0002822   0.0067004
   56  -0.0004853   0.0094130   0.0025622  -0.0000602   0.0036873   0.0002539
   57   0.0148023   0.0027263  -0.0539443   0.0010406   0.0002449  -0.0015704
   58  -0.0015328   0.0000464  -0.0022138  -0.0000004   0.0000605  -0.0014179
   59   0.0000982   0.0053236   0.0002705  -0.0000027   0.0001938   0.0000423
   60  -0.0031688   0.0002732  -0.0015281   0.0000010   0.0000510  -0.0010028
   61  -0.0468904  -0.0015731   0.0347215   0.0001745   0.0000373  -0.0014688
   62  -0.0016475  -0.0061077   0.0008879   0.0000942  -0.0006192   0.0000222
   63   0.0355121   0.0008421  -0.0240446  -0.0021843   0.0000383  -0.0013495
   64  -0.0007703  -0.0000369   0.0008674   0.0001339   0.0000047  -0.0000687
   65   0.0000020  -0.0006075  -0.0000592   0.0000118  -0.0006189  -0.0000234
   66   0.0009984  -0.0000290   0.0001193  -0.0001470  -0.0000284   0.0000157
           49          50          51          52          53          54
    1  -0.0009077  -0.0000328   0.0003151   0.0013977   0.0000168  -0.0001982
    2   0.0000106  -0.0009822   0.0000629   0.0000112  -0.0005254  -0.0000356
    3  -0.0002281   0.0000511  -0.0017726  -0.0000121  -0.0000369   0.0002358
    4   0.0002501  -0.0002850  -0.0000724  -0.0004012  -0.0000475   0.0000470
    5  -0.0002085   0.0002606   0.0001877   0.0006748  -0.0000146  -0.0000840
    6  -0.0000028   0.0000142   0.0004242   0.0000442   0.0000233  -0.0000053
    7   0.0000030   0.0001859   0.0000514  -0.0000721  -0.0000127   0.0000124
    8   0.0000163   0.0000191  -0.0000327  -0.0002415   0.0000138   0.0000274
    9   0.0000212  -0.0000347   0.0002777   0.0000022  -0.0000013  -0.0000052
   10   0.0002404   0.0000593  -0.0000568  -0.0002431  -0.0000156   0.0000316
   11   0.0000124  -0.0000922  -0.0000574  -0.0001960  -0.0000114   0.0000265
   12  -0.0000122   0.0000409   0.0000435   0.0000093  -0.0000146  -0.0000107
   13   0.0000275  -0.0000472  -0.0000288  -0.0000723  -0.0000040   0.0000097
   14   0.0000011   0.0000057   0.0000037   0.0000169  -0.0000000  -0.0000025
   15  -0.0000092  -0.0000024  -0.0000616   0.0000113   0.0000021  -0.0000019
   16  -0.0005270  -0.0000125   0.0002033   0.0006003   0.0000082  -0.0000890
   17   0.0000024   0.0000212   0.0000171  -0.0000021  -0.0000056  -0.0000007
   18   0.0000549  -0.0000048   0.0000177  -0.0000590   0.0000014   0.0000020
   19   0.0004496   0.0000098  -0.0001665  -0.0004959  -0.0000062   0.0000690
   20  -0.0000006  -0.0000187  -0.0000021   0.0000009   0.0000009  -0.0000001
   21  -0.0000499  -0.0000020   0.0000153   0.0000559   0.0000006  -0.0000078
   22   0.0002364  -0.0000461  -0.0000938  -0.0002413   0.0000094   0.0000354
   23  -0.0000156  -0.0000976   0.0000313   0.0002019  -0.0000064  -0.0000283
   24  -0.0000109  -0.0000261   0.0000498   0.0000086   0.0000142  -0.0000096
   25   0.0000266   0.0000511  -0.0000249  -0.0000729   0.0000018   0.0000103
   26  -0.0000011   0.0000066  -0.0000053  -0.0000170  -0.0000005   0.0000027
   27  -0.0000115   0.0000072  -0.0000614   0.0000109  -0.0000022  -0.0000020
   28   0.0002582   0.0002983   0.0000211  -0.0004151   0.0000365   0.0000535
   29   0.0002027   0.0002820  -0.0001461  -0.0006822  -0.0000301   0.0000887
   30   0.0000456  -0.0000750   0.0003943   0.0000118  -0.0000211  -0.0000032
   31  -0.0000056  -0.0001904  -0.0000844  -0.0000662   0.0000108   0.0000130
   32  -0.0000015   0.0000225   0.0001332   0.0002396   0.0000182  -0.0000320
   33   0.0000168   0.0000252   0.0002993   0.0000121   0.0000025  -0.0000066
   34   0.0012776   0.0003128  -0.0058665  -0.0017949  -0.0000092   0.0000612
   35   0.0002946  -0.0065379   0.0026791  -0.0000782  -0.0005845  -0.0000671
   36  -0.0066528   0.0028013  -0.0732883   0.0010850  -0.0000940   0.0013109
   37  -0.0170674  -0.0036386   0.0827418   0.0024705   0.0000926  -0.0016279
   38  -0.0013461   0.0095151  -0.0003577  -0.0001764   0.0037207   0.0003496
   39   0.0281012  -0.0004845   0.0250324   0.0038302   0.0003883  -0.0045764
   40  -0.0041745  -0.0000114  -0.0009476  -0.0012064  -0.0000540   0.0010792
   41  -0.0000439   0.0054612   0.0001575   0.0000089   0.0001674  -0.0000019
   42   0.0000263   0.0001985   0.0011207  -0.0002884  -0.0000063   0.0002761
   43  -0.1326293  -0.0023342   0.0458862  -0.0336367  -0.0014249   0.0268977
   44  -0.0050672  -0.0642144   0.0090115  -0.0003321   0.0033235   0.0003845
   45   0.1106793   0.0092168  -0.2662274   0.0016053   0.0002642  -0.0021987
   46  -0.0013716  -0.0000265  -0.0007953   0.0021426  -0.0002416   0.0060698
   47   0.0010474   0.0033198   0.0015524  -0.0000059  -0.0010838   0.0001592
   48  -0.0260771   0.0014097  -0.0344839   0.0005354   0.0001287  -0.0038134
   49   0.5147065   0.0016419   0.0136756  -0.1582821  -0.0013213   0.0120682
   50   0.0016419   0.1208731  -0.0212375  -0.0014576  -0.0230609   0.0008939
   51   0.0136756  -0.0212375   0.6220381   0.0158871   0.0008635  -0.0412630
   52  -0.1582821  -0.0014576   0.0158871   0.2305666   0.0022746  -0.0209295
   53  -0.0013213  -0.0230609   0.0008635   0.0022746   0.0116434  -0.0016073
   54   0.0120682   0.0008939  -0.0412630  -0.0209295  -0.0016073   0.0460443
   55  -0.1692554   0.0018209  -0.0588181  -0.0431954   0.0006322  -0.0220631
   56   0.0047904  -0.0631506   0.0078558  -0.0004452   0.0043716  -0.0002071
   57  -0.1259597   0.0075402  -0.2582384   0.0025888  -0.0000340   0.0057852
   58   0.0087974   0.0008089  -0.0184141   0.0008022   0.0000490  -0.0010540
   59  -0.0004998   0.0029086   0.0008921  -0.0000065  -0.0026760  -0.0001771
   60   0.0125361   0.0010075  -0.0192553   0.0006861  -0.0001610   0.0010413
   61  -0.0383041   0.0029882  -0.0748944   0.0035776  -0.0000099   0.0001931
   62   0.0005725   0.0084363  -0.0018986   0.0002230   0.0046734   0.0003143
   63  -0.0194799  -0.0015868   0.0435087  -0.0053958   0.0002880  -0.0029255
   64  -0.0037486  -0.0000949   0.0014830  -0.0013618   0.0000150  -0.0006894
   65  -0.0000872   0.0070230   0.0002875  -0.0000110   0.0000663  -0.0000032
   66   0.0012707   0.0002470   0.0014372   0.0003008   0.0000022   0.0001332
           55          56          57          58          59          60
    1   0.0019121  -0.0000641   0.0018727  -0.0000897   0.0000078  -0.0000948
    2  -0.0001555   0.0064768   0.0004861  -0.0000583   0.0000802   0.0000033
    3   0.0024718   0.0004333  -0.0042605   0.0011482   0.0000163   0.0000497
    4  -0.0006018   0.0010275   0.0003853  -0.0002028   0.0000599   0.0000146
    5   0.0004867  -0.0003539  -0.0007133   0.0003237   0.0001737  -0.0000534
    6  -0.0003188  -0.0003875  -0.0001274   0.0000354   0.0000724  -0.0000120
    7   0.0002552   0.0000423  -0.0002188   0.0000660   0.0000117   0.0000045
    8   0.0000090   0.0000295   0.0003163  -0.0001216  -0.0001418   0.0000135
    9  -0.0003492   0.0000684  -0.0001394   0.0000089  -0.0000157  -0.0000032
   10  -0.0001033   0.0000591   0.0000186  -0.0000439  -0.0000200   0.0000077
   11  -0.0000371   0.0003181   0.0000128  -0.0000390  -0.0000137   0.0000132
   12   0.0000029   0.0001239   0.0002481  -0.0000749   0.0000223  -0.0000088
   13  -0.0000383   0.0001094   0.0000386  -0.0000245  -0.0000036   0.0000041
   14  -0.0000084  -0.0000286   0.0000094  -0.0000010   0.0000031  -0.0000022
   15   0.0000521   0.0000193   0.0000135   0.0000035  -0.0000104   0.0000022
   16   0.0001056  -0.0000011   0.0000207   0.0000719   0.0000015  -0.0000199
   17  -0.0000162   0.0000275  -0.0000037  -0.0000015  -0.0000246  -0.0000007
   18  -0.0000589   0.0000043  -0.0000665   0.0000116   0.0000003   0.0000024
   19  -0.0000958  -0.0000111   0.0001037  -0.0000945  -0.0000023   0.0000098
   20   0.0000021   0.0000095   0.0000002   0.0000003  -0.0000047  -0.0000002
   21   0.0000134   0.0000018  -0.0000110   0.0000120  -0.0000002  -0.0000017
   22  -0.0000710  -0.0000602   0.0000231  -0.0000416   0.0000206   0.0000088
   23   0.0000550   0.0003068   0.0000179   0.0000416  -0.0000135  -0.0000153
   24  -0.0000135  -0.0001618   0.0002163  -0.0000731  -0.0000237  -0.0000120
   25  -0.0000382  -0.0001137   0.0000263  -0.0000238   0.0000038   0.0000046
   26   0.0000120  -0.0000274  -0.0000110   0.0000012   0.0000032   0.0000024
   27   0.0000560  -0.0000200   0.0000115   0.0000039   0.0000106   0.0000033
   28  -0.0006794  -0.0010612   0.0002271  -0.0001952  -0.0000630   0.0000103
   29  -0.0005295  -0.0004768   0.0006743  -0.0003278   0.0001712   0.0000698
   30  -0.0003775   0.0004181  -0.0000558   0.0000223  -0.0000693  -0.0000140
   31   0.0004094   0.0000147  -0.0001825   0.0000698  -0.0000130   0.0000048
   32  -0.0001110   0.0000741  -0.0003663   0.0001248  -0.0001383  -0.0000274
   33  -0.0003679  -0.0000864  -0.0001697   0.0000120   0.0000108  -0.0000025
   34  -0.0185937  -0.0015166   0.0339920  -0.0051462  -0.0000254  -0.0003304
   35  -0.0034483   0.0090617  -0.0004686  -0.0000142   0.0066884   0.0002067
   36   0.0815274  -0.0003013   0.0229641  -0.0002775   0.0002213   0.0019161
   37  -0.0547412   0.0008488  -0.0243365  -0.0008580   0.0000129  -0.0007334
   38   0.0008523  -0.0050218   0.0002246   0.0000380  -0.0010755  -0.0000603
   39  -0.0246254   0.0002652  -0.0131828  -0.0008044  -0.0000650   0.0003253
   40  -0.0008270   0.0000252  -0.0006185   0.0000493   0.0000007   0.0000409
   41   0.0000655  -0.0009962  -0.0000659  -0.0000019  -0.0003602  -0.0000138
   42  -0.0006652  -0.0000698   0.0004554   0.0000768  -0.0000144  -0.0000365
   43   0.0615954  -0.0004853   0.0148023  -0.0015328   0.0000982  -0.0031688
   44   0.0018792   0.0094130   0.0027263   0.0000464   0.0053236   0.0002732
   45  -0.0397870   0.0025622  -0.0539443  -0.0022138   0.0002705  -0.0015281
   46  -0.0003513  -0.0000602   0.0010406  -0.0000004  -0.0000027   0.0000010
   47  -0.0002822   0.0036873   0.0002449   0.0000605   0.0001938   0.0000510
   48   0.0067004   0.0002539  -0.0015704  -0.0014179   0.0000423  -0.0010028
   49  -0.1692554   0.0047904  -0.1259597   0.0087974  -0.0004998   0.0125361
   50   0.0018209  -0.0631506   0.0075402   0.0008089   0.0029086   0.0010075
   51  -0.0588181   0.0078558  -0.2582384  -0.0184141   0.0008921  -0.0192553
   52  -0.0431954  -0.0004452   0.0025888   0.0008022  -0.0000065   0.0006861
   53   0.0006322   0.0043716  -0.0000340   0.0000490  -0.0026760  -0.0001610
   54  -0.0220631  -0.0002071   0.0057852  -0.0010540  -0.0001771   0.0010413
   55   0.6827866   0.0041863  -0.0414738  -0.1066468  -0.0048546   0.1079676
   56   0.0041863   0.1305159  -0.0249727  -0.0050091  -0.0357259   0.0113834
   57  -0.0414738  -0.0249727   0.7148171   0.1108048   0.0113525  -0.2904715
   58  -0.1066468  -0.0050091   0.1108048   0.1121868   0.0052755  -0.1161435
   59  -0.0048546  -0.0357259   0.0113525   0.0052755   0.0250974  -0.0125370
   60   0.1079676   0.0113834  -0.2904715  -0.1161435  -0.0125370   0.3060745
   61  -0.3382610  -0.0033911   0.0534581  -0.0080508  -0.0000009  -0.0010236
   62  -0.0002282  -0.0619648   0.0032462  -0.0012338   0.0037879   0.0000608
   63  -0.0139918   0.0029264  -0.1283971   0.0286143   0.0002244   0.0022546
   64  -0.0135670   0.0011154  -0.0266125   0.0009077  -0.0000009   0.0002135
   65  -0.0003308   0.0034537  -0.0002170   0.0000383  -0.0042572  -0.0002138
   66   0.0041175  -0.0001105   0.0061273  -0.0002805  -0.0002229   0.0006790
           61          62          63          64          65          66
    1  -0.0208733  -0.0005528   0.0086026   0.0010725   0.0000276  -0.0014624
    2  -0.0013375   0.0039336   0.0000514   0.0000003  -0.0036125  -0.0001950
    3   0.0300075   0.0000932   0.0021416   0.0001479  -0.0001204   0.0009787
    4  -0.0005956  -0.0000466  -0.0021055   0.0001857  -0.0006140   0.0003921
    5   0.0034731  -0.0012598  -0.0008108  -0.0003523   0.0005584   0.0002283
    6   0.0009863  -0.0010731  -0.0003374   0.0000492   0.0002583  -0.0000134
    7   0.0005174  -0.0012187  -0.0002930  -0.0000859   0.0001314   0.0000541
    8  -0.0010810  -0.0002485  -0.0003028   0.0001053  -0.0002236   0.0000368
    9   0.0007111   0.0005794   0.0000031   0.0000788   0.0000171  -0.0000253
   10  -0.0005441   0.0001220  -0.0000907  -0.0000355  -0.0001183  -0.0000184
   11  -0.0001883   0.0000731  -0.0001515  -0.0000008  -0.0002324   0.0001029
   12  -0.0010890  -0.0001356  -0.0001896  -0.0000182  -0.0000945  -0.0000507
   13  -0.0001709  -0.0000147  -0.0000764   0.0000069  -0.0000504   0.0000161
   14   0.0000019   0.0000225  -0.0000134  -0.0000046   0.0000014  -0.0000028
   15  -0.0000912   0.0000500   0.0000787  -0.0000025   0.0000270  -0.0000086
   16   0.0005060   0.0000117   0.0000611  -0.0000725  -0.0000034   0.0001138
   17  -0.0000051   0.0002170  -0.0000013   0.0000069  -0.0000129  -0.0000072
   18   0.0001590   0.0000050  -0.0000071   0.0000139   0.0000002  -0.0000339
   19  -0.0005898   0.0000191  -0.0003113   0.0000793   0.0000042  -0.0001082
   20  -0.0000001  -0.0000213   0.0000012  -0.0000004  -0.0000091  -0.0000007
   21   0.0001286   0.0000032   0.0000334  -0.0000115  -0.0000019   0.0000188
   22  -0.0005325  -0.0001641  -0.0000914  -0.0000497   0.0001136   0.0000062
   23   0.0001849   0.0000591   0.0001721  -0.0000030  -0.0002222  -0.0001224
   24  -0.0010481   0.0001386  -0.0001805  -0.0000248   0.0001068  -0.0000474
   25  -0.0001588   0.0000185  -0.0000739   0.0000069   0.0000500   0.0000214
   26  -0.0000000   0.0000250   0.0000137   0.0000046   0.0000020   0.0000036
   27  -0.0000927  -0.0000574   0.0000784  -0.0000005  -0.0000284  -0.0000108
   28  -0.0004148   0.0002753  -0.0021232   0.0001886   0.0006268   0.0004632
   29  -0.0034134  -0.0014557   0.0006711   0.0003612   0.0006227  -0.0001451
   30   0.0008823   0.0010476  -0.0002426   0.0000694  -0.0002631  -0.0000451
   31   0.0003907   0.0013553  -0.0001376  -0.0000992  -0.0001659   0.0000259
   32   0.0011771  -0.0003710   0.0002501  -0.0000943  -0.0002133  -0.0000728
   33   0.0007679  -0.0006420  -0.0000289   0.0000931  -0.0000068  -0.0000242
   34  -0.1519318  -0.0045109   0.1014519   0.0102108   0.0008029  -0.0175851
   35  -0.0019995  -0.0643836   0.0095765  -0.0004718   0.0032455   0.0008556
   36   0.0391309   0.0092270  -0.2819474   0.0120670   0.0009584  -0.0176194
   37   0.0615827   0.0017045  -0.0355118  -0.0004322  -0.0002010   0.0035459
   38  -0.0001950   0.0105888   0.0028098  -0.0001449   0.0060210   0.0004342
   39   0.0107273   0.0031023  -0.0594044   0.0030687   0.0003888  -0.0037348
   40  -0.0019176   0.0001240  -0.0034482   0.0005604   0.0000359  -0.0009306
   41   0.0001181   0.0061190   0.0003782  -0.0000300   0.0002280   0.0000444
   42  -0.0037850   0.0003709  -0.0021347   0.0006114   0.0000453  -0.0008335
   43  -0.0468904  -0.0016475   0.0355121  -0.0007703   0.0000020   0.0009984
   44  -0.0015731  -0.0061077   0.0008421  -0.0000369  -0.0006075  -0.0000290
   45   0.0347215   0.0008879  -0.0240446   0.0008674  -0.0000592   0.0001193
   46   0.0001745   0.0000942  -0.0021843   0.0001339   0.0000118  -0.0001470
   47   0.0000373  -0.0006192   0.0000383   0.0000047  -0.0006189  -0.0000284
   48  -0.0014688   0.0000222  -0.0013495  -0.0000687  -0.0000234   0.0000157
   49  -0.0383041   0.0005725  -0.0194799  -0.0037486  -0.0000872   0.0012707
   50   0.0029882   0.0084363  -0.0015868  -0.0000949   0.0070230   0.0002470
   51  -0.0748944  -0.0018986   0.0435087   0.0014830   0.0002875   0.0014372
   52   0.0035776   0.0002230  -0.0053958  -0.0013618  -0.0000110   0.0003008
   53  -0.0000099   0.0046734   0.0002880   0.0000150   0.0000663   0.0000022
   54   0.0001931   0.0003143  -0.0029255  -0.0006894  -0.0000032   0.0001332
   55  -0.3382610  -0.0002282  -0.0139918  -0.0135670  -0.0003308   0.0041175
   56  -0.0033911  -0.0619648   0.0029264   0.0011154   0.0034537  -0.0001105
   57   0.0534581   0.0032462  -0.1283971  -0.0266125  -0.0002170   0.0061273
   58  -0.0080508  -0.0012338   0.0286143   0.0009077   0.0000383  -0.0002805
   59  -0.0000009   0.0037879   0.0002244  -0.0000009  -0.0042572  -0.0002229
   60  -0.0010236   0.0000608   0.0022546   0.0002135  -0.0002138   0.0006790
   61   0.6922261  -0.0002443   0.0431009  -0.1497379   0.0054586  -0.1314851
   62  -0.0002443   0.1351064  -0.0238023   0.0053424  -0.0366094   0.0084627
   63   0.0431009  -0.0238023   0.7002708  -0.1320264   0.0084232  -0.2471793
   64  -0.1497379   0.0053424  -0.1320264   0.1566077  -0.0057210   0.1406913
   65   0.0054586  -0.0366094   0.0084232  -0.0057210   0.0253970  -0.0094809
   66  -0.1314851   0.0084627  -0.2471793   0.1406913  -0.0094809   0.2601174
 **********************************************************************
 **                                                                  **
 **                       VIBRATIONAL ANALYSIS                       **
 **                       --------------------                       **
 **                                                                  **
 **        VIBRATIONAL FREQUENCIES (CM**-1) AND NORMAL MODES         **
 **     FORCE CONSTANTS (mDYN/ANGSTROM) AND REDUCED MASSES (AMU)     **
 **                  INFRARED INTENSITIES (KM/MOL)                   **
 **                                                                  **
 **********************************************************************


 Mode:                 1                      2                      3
 Frequency:        19.95                  35.41                  41.49
 Force Cnst:      0.0029                 0.0172                 0.0211
 Red. Mass:      12.2738                23.2260                20.8211
 IR Active:          YES                    YES                    YES
 IR Intens:        0.104                  0.030                  0.008
 Raman Active:       YES                    YES                    YES
               X      Y      Z        X      Y      Z        X      Y      Z
 C          0.000 -0.035  0.001    0.004 -0.009 -0.216    0.000 -0.195  0.009
 C         -0.027 -0.022 -0.103    0.003 -0.006 -0.160   -0.106 -0.126  0.019
 Cl        -0.062 -0.032 -0.219   -0.024 -0.008 -0.314   -0.249 -0.204  0.039
 C         -0.027 -0.003 -0.105    0.023 -0.001  0.031   -0.110  0.004  0.011
 H         -0.048  0.006 -0.181    0.025  0.001  0.101   -0.196  0.053  0.017
 C          0.000  0.003  0.001    0.045  0.001  0.156   -0.002  0.065 -0.008
 Cl         0.000  0.025  0.001    0.083  0.005  0.505   -0.004  0.235 -0.028
 C          0.028 -0.008  0.106    0.038 -0.001  0.026    0.108  0.003 -0.013
 H          0.049 -0.002  0.182    0.051  0.001  0.092    0.193  0.052 -0.025
 C          0.027 -0.027  0.104    0.017 -0.006 -0.164    0.106 -0.126 -0.003
 Cl         0.062 -0.042  0.214    0.010 -0.008 -0.320    0.249 -0.204 -0.007
 C          0.000 -0.054 -0.000    0.008 -0.015 -0.172   -0.000 -0.255  0.002
 C          0.000  0.133  0.007   -0.086 -0.016 -0.102    0.008 -0.226 -0.002
 H          0.001  0.292  0.015   -0.172 -0.022 -0.141    0.015 -0.298 -0.002
 C          0.000  0.119  0.005   -0.077 -0.004  0.023    0.006 -0.043 -0.004
 Cl        -0.001  0.367  0.015   -0.213  0.001  0.113    0.016  0.026 -0.009
 C          0.000 -0.091 -0.004    0.031  0.007  0.074   -0.004  0.115 -0.002
 Cl         0.000 -0.124 -0.008    0.050  0.029  0.230   -0.008  0.476  0.001
 C         -0.000 -0.277 -0.011    0.127  0.003  0.004   -0.011  0.018 -0.000
 H         -0.001 -0.434 -0.018    0.213  0.011  0.045   -0.018  0.120  0.001
 C         -0.000 -0.259 -0.009    0.114 -0.008 -0.120   -0.009 -0.169  0.002
 H         -0.001 -0.405 -0.015    0.193 -0.006 -0.175   -0.016 -0.201  0.005
 TransDip  -0.000 -0.010 -0.000    0.004  0.000 -0.003   -0.000 -0.003  0.000

 Mode:                 4                      5                      6
 Frequency:       107.99                 123.04                 154.18
 Force Cnst:      0.1065                 0.0620                 0.2009
 Red. Mass:      15.4990                 6.9500                14.3415
 IR Active:          YES                    YES                    YES
 IR Intens:        0.137                  0.428                  0.077
 Raman Active:       YES                    YES                    YES
               X      Y      Z        X      Y      Z        X      Y      Z
 C         -0.003  0.005 -0.267    0.000 -0.068 -0.003   -0.001  0.002 -0.100
 C          0.025 -0.001 -0.112   -0.015 -0.059  0.009   -0.065  0.017 -0.208
 Cl         0.099  0.006  0.291   -0.070 -0.090  0.004   -0.181 -0.070  0.113
 C          0.032 -0.003 -0.061   -0.018 -0.028  0.013   -0.085  0.025 -0.349
 H          0.040 -0.003  0.051   -0.034 -0.018  0.022   -0.065  0.015 -0.321
 C          0.036  0.001 -0.073   -0.000 -0.017 -0.002   -0.100  0.006 -0.306
 Cl         0.051 -0.001  0.053    0.000  0.024  0.001   -0.048 -0.004  0.216
 C          0.032  0.005 -0.059    0.018 -0.027 -0.018   -0.085 -0.011 -0.348
 H          0.040 -0.000  0.054    0.034 -0.017 -0.025   -0.064 -0.002 -0.319
 C          0.026  0.005 -0.110    0.015 -0.059 -0.015   -0.065 -0.009 -0.207
 Cl         0.096 -0.018  0.292    0.066 -0.088 -0.006   -0.179  0.065  0.116
 C         -0.016  0.005 -0.305    0.001  0.005 -0.001    0.054  0.001  0.042
 C         -0.101  0.000 -0.257    0.002 -0.100 -0.005    0.085  0.007  0.044
 H         -0.177 -0.002 -0.291    0.002 -0.245 -0.012    0.106  0.011  0.055
 C         -0.104  0.000 -0.145    0.001  0.029  0.000    0.101  0.004  0.028
 Cl        -0.292  0.005 -0.032   -0.000  0.139  0.005    0.230 -0.001 -0.044
 C         -0.003  0.000 -0.098    0.001  0.130  0.005    0.109 -0.000  0.031
 Cl         0.017 -0.002  0.071    0.003 -0.184 -0.009    0.124 -0.000  0.052
 C          0.080  0.003 -0.162   -0.000  0.373  0.015    0.100 -0.006  0.042
 H          0.156  0.004 -0.126   -0.001  0.534  0.022    0.083 -0.011  0.034
 C          0.063  0.007 -0.269   -0.000  0.337  0.013    0.096 -0.007  0.053
 H          0.128  0.011 -0.314   -0.000  0.524  0.021    0.109 -0.014  0.043
 TransDip   0.004  0.000 -0.011    0.001  0.021  0.001    0.004 -0.000 -0.008

 Mode:                 7                      8                      9
 Frequency:       165.62                 188.19                 198.51
 Force Cnst:      0.2076                 0.3066                 0.1728
 Red. Mass:      12.8444                14.6930                 7.4438
 IR Active:          YES                    YES                    YES
 IR Intens:        0.162                  0.119                  0.025
 Raman Active:       YES                    YES                    YES
               X      Y      Z        X      Y      Z        X      Y      Z
 C         -0.040 -0.003  0.049    0.001 -0.083 -0.001   -0.003 -0.068 -0.005
 C          0.002 -0.013 -0.118    0.011 -0.092  0.021   -0.003 -0.080 -0.117
 Cl         0.221  0.097  0.004    0.269  0.029 -0.042    0.073 -0.071  0.055
 C         -0.011 -0.018 -0.282   -0.010 -0.134  0.044   -0.032 -0.078 -0.233
 H         -0.032 -0.007 -0.302    0.004 -0.142  0.069   -0.048 -0.076 -0.394
 C          0.014  0.004 -0.251   -0.001 -0.103 -0.001   -0.002 -0.069  0.005
 Cl         0.059  0.003  0.148   -0.000  0.353  0.006   -0.002  0.170  0.001
 C         -0.009  0.025 -0.275    0.008 -0.133 -0.047    0.029 -0.087  0.242
 H         -0.029  0.016 -0.289   -0.005 -0.140 -0.075    0.045 -0.092  0.406
 C          0.003  0.014 -0.114   -0.012 -0.092 -0.023   -0.001 -0.085  0.115
 Cl         0.214 -0.099 -0.001   -0.277  0.032  0.042   -0.067 -0.075 -0.059
 C         -0.071 -0.005  0.172    0.001 -0.156 -0.004   -0.002  0.062 -0.003
 C         -0.072 -0.003  0.164    0.004 -0.384 -0.014   -0.005  0.312  0.009
 H         -0.054 -0.004  0.172    0.005 -0.511 -0.019   -0.006  0.397  0.012
 C         -0.078 -0.001  0.106    0.004 -0.259 -0.009   -0.005  0.248  0.006
 Cl        -0.011 -0.004  0.066    0.003  0.118  0.005    0.006 -0.099 -0.015
 C         -0.160  0.001  0.066    0.003 -0.144 -0.005   -0.003  0.166  0.004
 Cl        -0.204  0.002 -0.127    0.002  0.022  0.001    0.000 -0.039  0.013
 C         -0.186  0.001  0.090    0.001 -0.027  0.001   -0.000  0.068 -0.002
 H         -0.209  0.001  0.080   -0.000  0.094  0.006    0.001 -0.010 -0.005
 C         -0.159 -0.003  0.147    0.001  0.032  0.004   -0.001 -0.054 -0.008
 H         -0.221 -0.006  0.190    0.000  0.221  0.012    0.000 -0.242 -0.016
 TransDip  -0.013 -0.000 -0.001    0.000 -0.011  0.000   -0.000 -0.005 -0.000

 Mode:                10                     11                     12
 Frequency:       202.68                 203.12                 238.09
 Force Cnst:      0.6798                 0.1343                 0.7137
 Red. Mass:      28.0880                 5.5269                21.3702
 IR Active:          YES                    YES                    YES
 IR Intens:        0.015                  0.010                  0.029
 Raman Active:       YES                    YES                    YES
               X      Y      Z        X      Y      Z        X      Y      Z
 C         -0.094  0.003 -0.038   -0.002  0.031  0.002    0.101 -0.000  0.025
 C         -0.062  0.007  0.032   -0.025  0.044 -0.139    0.175 -0.066 -0.011
 Cl         0.141  0.133 -0.026   -0.012  0.044  0.085   -0.133 -0.288  0.008
 C         -0.058 -0.011  0.111   -0.035  0.047 -0.303    0.209 -0.021 -0.047
 H         -0.052 -0.013  0.167   -0.058  0.052 -0.517    0.141  0.020 -0.054
 C         -0.068  0.001  0.054   -0.003  0.034  0.001    0.297  0.000 -0.053
 Cl        -0.095 -0.005 -0.012   -0.004 -0.079 -0.001    0.403 -0.001 -0.035
 C         -0.070  0.014 -0.000    0.030  0.034  0.305    0.210  0.022 -0.038
 H         -0.072  0.016 -0.023    0.054  0.031  0.518    0.142 -0.019 -0.040
 C         -0.067 -0.002 -0.021    0.021  0.037  0.141    0.175  0.066 -0.006
 Cl         0.149 -0.130 -0.002    0.018  0.041 -0.085   -0.132  0.291  0.018
 C         -0.097 -0.001 -0.050   -0.002 -0.048 -0.001   -0.006 -0.001  0.036
 C         -0.126 -0.007 -0.013   -0.001 -0.208 -0.008   -0.094 -0.001  0.074
 H         -0.131 -0.010 -0.015   -0.000 -0.271 -0.010   -0.138  0.002  0.054
 C         -0.149 -0.001 -0.088   -0.001 -0.162 -0.008   -0.132  0.000  0.028
 Cl         0.333  0.025 -0.452    0.009  0.065 -0.007    0.010  0.004 -0.099
 C         -0.162 -0.001 -0.062   -0.002 -0.098 -0.005   -0.225  0.000 -0.000
 Cl        -0.121 -0.025  0.571   -0.002  0.019  0.013   -0.285 -0.007  0.117
 C         -0.089  0.002 -0.100   -0.002 -0.020 -0.002   -0.161  0.002 -0.035
 H         -0.089  0.004 -0.100   -0.003  0.047  0.001   -0.129  0.001 -0.019
 C         -0.102  0.003 -0.057   -0.002  0.043  0.002   -0.133  0.000 -0.001
 H         -0.124  0.006 -0.042   -0.003  0.173  0.008   -0.216 -0.005  0.059
 TransDip   0.003  0.000  0.003    0.000  0.003  0.000    0.004 -0.000  0.004

 Mode:                13                     14                     15
 Frequency:       319.98                 327.95                 372.20
 Force Cnst:      0.5812                 0.4480                 2.6724
 Red. Mass:       9.6339                 7.0695                32.7404
 IR Active:          YES                    YES                    YES
 IR Intens:        0.197                  0.863                  0.035
 Raman Active:       YES                    YES                    YES
               X      Y      Z        X      Y      Z        X      Y      Z
 C          0.022  0.001  0.375    0.002 -0.059  0.040    0.004  0.000 -0.000
 C          0.029 -0.014  0.191   -0.071  0.002  0.029   -0.061  0.160  0.009
 Cl        -0.002 -0.025 -0.026    0.019  0.094 -0.004   -0.271  0.495  0.039
 C         -0.004 -0.007 -0.128   -0.061  0.020 -0.003    0.028  0.038 -0.001
 H         -0.023 -0.002 -0.270   -0.097  0.040 -0.010    0.049  0.033 -0.003
 C         -0.007 -0.004 -0.184   -0.001  0.047 -0.020    0.153 -0.000 -0.015
 Cl         0.029  0.007  0.046    0.003 -0.049  0.004    0.513 -0.000 -0.056
 C         -0.021  0.005 -0.125    0.059  0.021 -0.023    0.027 -0.038 -0.003
 H         -0.051 -0.001 -0.264    0.090  0.041 -0.047    0.047 -0.034 -0.005
 C          0.007  0.004  0.193    0.075  0.004  0.014   -0.062 -0.160  0.003
 Cl         0.004 -0.003 -0.027   -0.020  0.096  0.002   -0.274 -0.495  0.019
 C         -0.012  0.043  0.172   -0.002 -0.309  0.008   -0.004 -0.000  0.002
 C          0.115  0.029  0.016    0.014 -0.191 -0.005   -0.001  0.000 -0.000
 H          0.296  0.047  0.093    0.036 -0.300 -0.001    0.001 -0.000  0.000
 C          0.067 -0.016 -0.197    0.007  0.147 -0.015   -0.001 -0.001 -0.001
 Cl        -0.217  0.006 -0.123   -0.023 -0.017 -0.014   -0.001  0.000 -0.001
 C          0.071 -0.048 -0.189    0.006  0.373 -0.005    0.000 -0.000 -0.001
 Cl         0.170  0.009  0.093    0.021 -0.077  0.007    0.002 -0.000  0.000
 C         -0.096 -0.024 -0.095   -0.013  0.183 -0.001   -0.001  0.000  0.000
 H         -0.273 -0.032 -0.181   -0.034  0.241 -0.009   -0.003  0.001 -0.000
 C         -0.108  0.044  0.116   -0.013 -0.328  0.001   -0.001 -0.000  0.003
 H         -0.205  0.075  0.184   -0.025 -0.578 -0.001   -0.001  0.000  0.003
 TransDip  -0.011  0.004 -0.008   -0.002 -0.030 -0.002   -0.006  0.000 -0.000

 Mode:                16                     17                     18
 Frequency:       409.25                 437.57                 448.31
 Force Cnst:      1.1678                 0.9236                 0.3929
 Red. Mass:      11.8343                 8.1870                 3.3180
 IR Active:          YES                    YES                    YES
 IR Intens:        6.354                  4.244                  4.064
 Raman Active:       YES                    YES                    YES
               X      Y      Z        X      Y      Z        X      Y      Z
 C         -0.188  0.002 -0.224   -0.000 -0.012  0.000    0.002 -0.043 -0.003
 C         -0.107 -0.058 -0.221    0.027 -0.013 -0.004   -0.034 -0.020 -0.001
 Cl         0.033 -0.042  0.013    0.130 -0.156 -0.017    0.018  0.003 -0.002
 C         -0.057 -0.050  0.080    0.017  0.340  0.005   -0.032  0.035  0.008
 H         -0.123 -0.008  0.191   -0.178  0.452  0.029   -0.076  0.060  0.021
 C          0.051 -0.003  0.197    0.001  0.374  0.007    0.000  0.057  0.003
 Cl         0.118 -0.000 -0.046    0.000 -0.052 -0.001   -0.002 -0.016 -0.000
 C         -0.052  0.048  0.082   -0.015  0.341  0.008    0.035  0.034 -0.006
 H         -0.116  0.004  0.190    0.179  0.452 -0.011    0.081  0.060 -0.016
 C         -0.102  0.065 -0.219   -0.028 -0.013  0.004    0.036 -0.022 -0.005
 Cl         0.033  0.044  0.015   -0.131 -0.156  0.011   -0.018  0.002  0.003
 C         -0.164 -0.009  0.195   -0.001  0.023  0.001    0.002 -0.093 -0.002
 C         -0.172 -0.004  0.194   -0.000 -0.068 -0.003    0.003  0.194  0.009
 H         -0.052 -0.001  0.249   -0.000 -0.178 -0.008    0.005  0.595  0.028
 C         -0.145 -0.004  0.032   -0.001  0.044  0.002    0.005 -0.220 -0.011
 Cl        -0.091  0.008 -0.202    0.000 -0.003 -0.000   -0.000  0.017  0.003
 C          0.066 -0.010  0.118   -0.000  0.066  0.003    0.001 -0.177 -0.011
 Cl         0.232  0.005 -0.068    0.001 -0.006 -0.000   -0.002  0.011  0.002
 C         -0.020 -0.009  0.220    0.000 -0.045 -0.001   -0.003  0.227  0.007
 H         -0.153 -0.003  0.159    0.001 -0.143 -0.006   -0.006  0.628  0.023
 C         -0.018 -0.010  0.293   -0.000  0.002  0.000   -0.001 -0.123 -0.005
 H          0.021 -0.004  0.266    0.000 -0.022 -0.001   -0.004 -0.151 -0.004
 TransDip  -0.064 -0.001  0.049    0.000  0.066  0.001    0.000  0.065  0.003

 Mode:                19                     20                     21
 Frequency:       461.94                 469.09                 504.00
 Force Cnst:      1.3593                 0.8881                 0.8994
 Red. Mass:      10.8119                 6.8503                 6.0092
 IR Active:          YES                    YES                    YES
 IR Intens:       22.042                  2.719                  0.340
 Raman Active:       YES                    YES                    YES
               X      Y      Z        X      Y      Z        X      Y      Z
 C         -0.238 -0.000  0.002   -0.095  0.002  0.129   -0.000 -0.217 -0.003
 C         -0.157 -0.086 -0.016   -0.044 -0.042  0.243   -0.194 -0.125  0.016
 Cl         0.044 -0.049 -0.004    0.019 -0.023 -0.019    0.022  0.067 -0.001
 C         -0.139 -0.076  0.018   -0.066 -0.035 -0.024   -0.197 -0.005  0.025
 H         -0.252 -0.011  0.044   -0.121 -0.005 -0.059   -0.347  0.081  0.052
 C          0.002 -0.000  0.018   -0.027  0.003 -0.230   -0.001  0.104 -0.007
 Cl         0.156 -0.000 -0.020    0.074  0.000  0.020    0.000 -0.048 -0.000
 C         -0.137  0.076  0.020   -0.073  0.036 -0.023    0.197 -0.005 -0.025
 H         -0.251  0.011  0.041   -0.133  0.005 -0.059    0.348  0.081 -0.046
 C         -0.155  0.086 -0.011   -0.050  0.037  0.246    0.194 -0.127 -0.006
 Cl         0.045  0.049 -0.002    0.019  0.020 -0.018   -0.022  0.067  0.002
 C         -0.201  0.003 -0.091   -0.101  0.006 -0.179   -0.001 -0.159 -0.011
 C          0.012  0.007 -0.177   -0.204  0.007 -0.098   -0.003  0.080  0.001
 H          0.031  0.005 -0.166   -0.363  0.022 -0.165   -0.007  0.053 -0.002
 C          0.072  0.004 -0.072   -0.159 -0.016  0.121   -0.004  0.220  0.011
 Cl         0.152 -0.009  0.238    0.038  0.004 -0.066    0.000 -0.022 -0.002
 C         -0.028  0.004 -0.169    0.016 -0.011  0.215    0.001 -0.158 -0.004
 Cl         0.149 -0.001  0.049    0.045  0.003 -0.063    0.000  0.018 -0.000
 C         -0.241  0.003 -0.123    0.137  0.004  0.164    0.004 -0.123 -0.003
 H         -0.324  0.003 -0.167    0.297  0.017  0.241    0.007 -0.154 -0.003
 C         -0.290  0.006 -0.130    0.101 -0.005 -0.116    0.001  0.224  0.006
 H         -0.297  0.009 -0.130    0.309 -0.002 -0.262    0.005  0.535  0.016
 TransDip  -0.146  0.001 -0.034   -0.053  0.002 -0.005    0.000 -0.019 -0.000

 Mode:                22                     23                     24
 Frequency:       530.90                 576.69                 593.30
 Force Cnst:      0.8628                 1.5324                 0.7990
 Red. Mass:       5.1955                 7.8207                 3.8526
 IR Active:          YES                    YES                    YES
 IR Intens:        0.001                  0.125                  4.536
 Raman Active:       YES                    YES                    YES
               X      Y      Z        X      Y      Z        X      Y      Z
 C          0.000 -0.005 -0.001    0.125  0.004 -0.079    0.032 -0.005  0.167
 C          0.039 -0.011  0.410    0.185  0.054  0.012    0.020  0.005 -0.023
 Cl        -0.002  0.002 -0.029   -0.037  0.032  0.001   -0.004  0.004  0.010
 C         -0.020  0.003 -0.135    0.205  0.064  0.025    0.009  0.011 -0.152
 H         -0.069  0.014 -0.555    0.321  0.005  0.147   -0.026  0.014 -0.592
 C         -0.000  0.003 -0.000    0.064  0.002 -0.150    0.054 -0.007  0.383
 Cl        -0.000 -0.001  0.000   -0.119  0.001  0.020   -0.017  0.000 -0.015
 C          0.021 -0.003  0.135    0.197 -0.065  0.022    0.012 -0.006 -0.153
 H          0.070 -0.008  0.551    0.308 -0.014  0.142   -0.021  0.010 -0.590
 C         -0.038  0.006 -0.409    0.178 -0.052  0.014    0.023 -0.007 -0.023
 Cl         0.002  0.000  0.029   -0.037 -0.033 -0.001   -0.004 -0.004  0.010
 C         -0.001 -0.004 -0.001   -0.060 -0.002 -0.051   -0.018  0.002 -0.059
 C         -0.001  0.006 -0.000   -0.199 -0.002  0.037   -0.047  0.002 -0.055
 H         -0.001  0.025  0.001   -0.346  0.002 -0.026   -0.125  0.004 -0.090
 C         -0.001  0.003  0.000   -0.171 -0.002  0.089   -0.041 -0.001  0.041
 Cl         0.000 -0.001  0.000    0.042 -0.001  0.022    0.008  0.000 -0.009
 C         -0.000 -0.003 -0.000   -0.149 -0.006  0.034   -0.021 -0.003  0.057
 Cl         0.001  0.000 -0.000    0.192  0.002 -0.016    0.029  0.001 -0.008
 C         -0.001 -0.001  0.000   -0.230 -0.002  0.024   -0.015 -0.002  0.043
 H         -0.001 -0.011 -0.000   -0.222  0.002  0.027    0.049 -0.001  0.073
 C         -0.001  0.001 -0.000   -0.246  0.003 -0.075   -0.035  0.003 -0.078
 H         -0.001 -0.014 -0.001   -0.302  0.007 -0.036    0.016  0.006 -0.114
 TransDip  -0.001  0.001 -0.000   -0.003 -0.000  0.011   -0.006  0.001 -0.068

 Mode:                25                     26                     27
 Frequency:       632.29                 684.04                 739.44
 Force Cnst:      1.1935                 1.9089                 1.0560
 Red. Mass:       5.0669                 6.9242                 3.2780
 IR Active:          YES                    YES                    YES
 IR Intens:        7.084                 21.232                  4.440
 Raman Active:       YES                    YES                    YES
               X      Y      Z        X      Y      Z        X      Y      Z
 C          0.000 -0.092 -0.002    0.001 -0.002  0.079    0.003 -0.006  0.014
 C         -0.112 -0.087  0.007    0.018 -0.002 -0.098   -0.031 -0.016 -0.005
 Cl         0.004  0.021 -0.000   -0.006  0.005  0.003    0.001  0.001  0.000
 C         -0.134 -0.033  0.016    0.043  0.002  0.045   -0.042 -0.014  0.008
 H         -0.231  0.021  0.036    0.068 -0.005  0.211   -0.070  0.001  0.021
 C          0.001  0.045 -0.002    0.023  0.001 -0.066   -0.002  0.011 -0.003
 Cl        -0.001 -0.018 -0.000   -0.018  0.000  0.002    0.001 -0.004 -0.000
 C          0.137 -0.034 -0.015    0.041 -0.003  0.045    0.041 -0.015 -0.001
 H          0.238  0.021 -0.025    0.065 -0.003  0.210    0.071  0.000  0.009
 C          0.114 -0.088 -0.012    0.016  0.005 -0.097    0.027 -0.017 -0.012
 Cl        -0.004  0.020  0.001   -0.005 -0.005  0.003   -0.001  0.001  0.000
 C         -0.001  0.337  0.013   -0.068  0.002 -0.071    0.003  0.250  0.010
 C         -0.003  0.036 -0.000    0.233  0.014 -0.298   -0.001 -0.091 -0.003
 H         -0.006 -0.103 -0.008    0.263  0.016 -0.289   -0.006 -0.678 -0.031
 C          0.000 -0.314 -0.011    0.230  0.001  0.037   -0.003  0.189  0.011
 Cl         0.001  0.020  0.001   -0.039  0.002 -0.070   -0.000 -0.002 -0.001
 C         -0.003  0.241  0.012    0.127 -0.006  0.163   -0.002 -0.242 -0.008
 Cl         0.002 -0.010 -0.001   -0.048 -0.001  0.017    0.001  0.007 -0.000
 C         -0.002 -0.028 -0.001   -0.163 -0.019  0.398    0.000  0.140  0.003
 H          0.003 -0.489 -0.019   -0.116 -0.018  0.424    0.006  0.264  0.011
 C         -0.002  0.014 -0.003   -0.186  0.001 -0.035    0.001 -0.120 -0.010
 H         -0.001 -0.520 -0.025    0.040  0.014 -0.189   -0.002 -0.501 -0.024
 TransDip  -0.001 -0.085 -0.003    0.125 -0.002  0.078   -0.004 -0.067  0.001

 Mode:                28                     29                     30
 Frequency:       751.21                 787.89                 799.58
 Force Cnst:      2.2503                 3.8447                 3.7176
 Red. Mass:       6.7683                10.5117                 9.8693
 IR Active:          YES                    YES                    YES
 IR Intens:        7.368                 38.239                 91.550
 Raman Active:       YES                    YES                    YES
               X      Y      Z        X      Y      Z        X      Y      Z
 C          0.088 -0.009  0.485   -0.189  0.001  0.231    0.003  0.345  0.001
 C         -0.058  0.029 -0.273    0.078 -0.157 -0.105   -0.233  0.382  0.034
 Cl         0.009 -0.009  0.007   -0.036  0.041  0.008    0.055 -0.119 -0.008
 C         -0.033  0.013  0.107    0.157 -0.157  0.011   -0.266 -0.132  0.025
 H          0.013 -0.001  0.435    0.031 -0.080  0.104   -0.128 -0.211  0.007
 C         -0.071  0.001 -0.089    0.346 -0.000 -0.063   -0.004 -0.034  0.001
 Cl         0.024  0.000 -0.006   -0.113 -0.000  0.011    0.001 -0.019 -0.001
 C         -0.036 -0.016  0.107    0.168  0.151  0.017    0.261 -0.136 -0.032
 H          0.007 -0.017  0.432    0.039  0.070  0.104    0.127 -0.213 -0.020
 C         -0.059 -0.014 -0.275    0.087  0.170 -0.099    0.234  0.377 -0.014
 Cl         0.009  0.008  0.008   -0.038 -0.045  0.006   -0.055 -0.118  0.003
 C          0.092 -0.018 -0.014   -0.297 -0.000  0.016    0.004 -0.025 -0.001
 C         -0.049  0.002  0.062   -0.172  0.003 -0.157    0.004 -0.014  0.002
 H         -0.191  0.049  0.002    0.020  0.013 -0.073    0.002  0.138  0.008
 C         -0.065 -0.013  0.084   -0.126  0.011 -0.253    0.003  0.010  0.004
 Cl        -0.004  0.000 -0.010    0.057 -0.003  0.072   -0.001 -0.001 -0.001
 C         -0.098  0.012  0.040    0.193  0.006 -0.114   -0.003  0.027  0.002
 Cl         0.034  0.000 -0.011   -0.062 -0.001  0.003    0.001 -0.002 -0.000
 C          0.054 -0.004 -0.113    0.147  0.002 -0.005   -0.003 -0.033 -0.000
 H          0.219 -0.006 -0.038   -0.126  0.008 -0.133   -0.001  0.213  0.012
 C          0.023  0.013 -0.150    0.148 -0.010  0.219   -0.003 -0.030 -0.004
 H         -0.026  0.044 -0.117    0.347  0.001  0.081   -0.006  0.280  0.011
 TransDip  -0.059  0.003  0.064    0.159  0.009 -0.118   -0.000  0.306  0.009

 Mode:                31                     32                     33
 Frequency:       835.16                 852.29                 871.22
 Force Cnst:      0.5826                 3.5564                 0.6448
 Red. Mass:       1.4176                 8.3097                 1.4418
 IR Active:          YES                    YES                    YES
 IR Intens:        8.778                 53.300                 27.440
 Raman Active:       YES                    YES                    YES
               X      Y      Z        X      Y      Z        X      Y      Z
 C         -0.000 -0.013 -0.001   -0.088  0.001 -0.062    0.000 -0.000  0.007
 C          0.002 -0.032  0.001   -0.008 -0.187  0.022    0.005 -0.000  0.040
 Cl        -0.002  0.006  0.000   -0.026  0.037  0.002   -0.000 -0.000 -0.003
 C         -0.003  0.000  0.001   -0.022 -0.296 -0.014   -0.013  0.005 -0.128
 H         -0.028  0.014 -0.004   -0.284 -0.151  0.029    0.080 -0.014  0.728
 C          0.000  0.008  0.000    0.350 -0.001 -0.030    0.007 -0.002  0.082
 Cl        -0.000 -0.000 -0.000   -0.075  0.000  0.008   -0.000  0.000 -0.006
 C          0.003  0.000 -0.001   -0.022  0.297 -0.003   -0.012  0.000 -0.113
 H          0.029  0.013  0.007   -0.285  0.152  0.038    0.071 -0.014  0.647
 C         -0.002 -0.032 -0.001   -0.007  0.186  0.030    0.004 -0.002  0.035
 Cl         0.002  0.006 -0.000   -0.027 -0.036  0.001   -0.000  0.000 -0.003
 C         -0.000  0.089  0.004    0.165 -0.003  0.012   -0.002  0.000  0.001
 C         -0.000  0.006  0.001    0.156 -0.004  0.158   -0.003 -0.000 -0.003
 H          0.000 -0.094 -0.004    0.067 -0.014  0.124   -0.003  0.003 -0.003
 C         -0.000 -0.004 -0.000    0.138 -0.009  0.226   -0.003  0.000 -0.002
 Cl         0.000  0.000  0.000   -0.045  0.002 -0.053    0.001 -0.000  0.001
 C         -0.001  0.061  0.002   -0.160 -0.004  0.083    0.001 -0.000 -0.000
 Cl         0.000 -0.005 -0.000    0.034  0.000 -0.004   -0.000  0.000 -0.000
 C          0.000 -0.109 -0.005   -0.012  0.003 -0.098    0.002  0.000 -0.001
 H         -0.003  0.740  0.032    0.294  0.001  0.043    0.001 -0.001 -0.001
 C          0.000 -0.105 -0.004   -0.050  0.010 -0.203    0.001  0.000  0.000
 H          0.001  0.635  0.025   -0.196  0.003 -0.109    0.004 -0.000 -0.002
 TransDip  -0.002  0.095  0.006    0.217 -0.006  0.088    0.015 -0.003  0.167

 Mode:                34                     35                     36
 Frequency:       884.08                 905.01                 971.70
 Force Cnst:      0.6250                 0.7285                 0.7526
 Red. Mass:       1.3572                 1.5097                 1.3529
 IR Active:          YES                    YES                    YES
 IR Intens:        0.102                  3.215                  0.856
 Raman Active:       YES                    YES                    YES
               X      Y      Z        X      Y      Z        X      Y      Z
 C          0.000  0.000  0.001    0.000  0.002 -0.002    0.000  0.003 -0.000
 C         -0.004  0.001 -0.037   -0.002 -0.023 -0.002   -0.000 -0.006  0.001
 Cl         0.000 -0.000  0.003   -0.001  0.003  0.000   -0.000  0.001 -0.000
 C          0.012 -0.002  0.112   -0.008 -0.004  0.004   -0.003 -0.002 -0.001
 H         -0.068  0.013 -0.651   -0.036  0.010 -0.016   -0.012  0.003  0.006
 C          0.000 -0.000  0.004    0.000  0.007  0.000    0.000  0.002 -0.000
 Cl         0.000  0.000 -0.000   -0.000 -0.001  0.000   -0.000 -0.000 -0.000
 C         -0.014  0.002 -0.125    0.008 -0.003 -0.004    0.003 -0.001  0.001
 H          0.077 -0.015  0.730    0.035  0.010  0.014    0.011  0.004 -0.006
 C          0.004 -0.000  0.040    0.002 -0.022  0.002   -0.000 -0.007 -0.001
 Cl        -0.000 -0.000 -0.003    0.001  0.003 -0.000    0.000  0.001  0.000
 C         -0.000 -0.003 -0.000    0.000  0.085  0.004    0.000  0.021  0.001
 C         -0.000  0.005  0.000    0.001 -0.180 -0.007    0.000  0.020  0.002
 H         -0.000 -0.023 -0.001    0.001  0.972  0.045   -0.000 -0.109 -0.004
 C         -0.000 -0.002 -0.000   -0.000  0.061  0.003    0.000 -0.008 -0.000
 Cl         0.000  0.000  0.000   -0.000 -0.004 -0.000   -0.000  0.000 -0.000
 C          0.000 -0.000 -0.000   -0.001 -0.008  0.000    0.000 -0.017 -0.001
 Cl        -0.000  0.000  0.000    0.000 -0.000 -0.000   -0.000  0.002  0.000
 C          0.000  0.002  0.000   -0.000  0.020  0.001   -0.001  0.117  0.005
 H          0.000 -0.011 -0.001    0.002 -0.043 -0.001    0.001 -0.663 -0.029
 C          0.000  0.000  0.000   -0.000 -0.021 -0.002    0.000 -0.128 -0.006
 H          0.000 -0.002 -0.000   -0.000  0.051  0.001    0.002  0.718  0.027
 TransDip   0.001 -0.003  0.010   -0.000  0.057  0.004    0.001 -0.030 -0.001

 Mode:                37                     38                     39
 Frequency:      1035.80                1047.57                1115.25
 Force Cnst:      5.0207                 2.6983                 1.3212
 Red. Mass:       7.9425                 4.1733                 1.8029
 IR Active:          YES                    YES                    YES
 IR Intens:       44.844                 17.438                 13.923
 Raman Active:       YES                    YES                    YES
               X      Y      Z        X      Y      Z        X      Y      Z
 C         -0.276  0.000  0.014    0.151 -0.000 -0.005   -0.065  0.000  0.002
 C          0.031 -0.126 -0.003   -0.014  0.072  0.001   -0.029  0.110  0.006
 Cl        -0.002  0.008  0.000    0.001 -0.005 -0.000    0.003 -0.011 -0.001
 C          0.121  0.237 -0.008   -0.064 -0.131  0.004    0.037 -0.086 -0.006
 H          0.016  0.308 -0.000    0.025 -0.190 -0.003    0.524 -0.369 -0.064
 C         -0.060  0.000  0.006    0.017  0.000 -0.001   -0.047  0.000  0.005
 Cl         0.001  0.000 -0.000    0.001 -0.000 -0.000    0.004 -0.000 -0.000
 C          0.118 -0.237 -0.017   -0.063  0.131  0.009    0.037  0.086 -0.002
 H          0.014 -0.308 -0.012    0.027  0.189  0.005    0.524  0.367 -0.050
 C          0.033  0.125  0.002   -0.014 -0.072 -0.002   -0.029 -0.110  0.002
 Cl        -0.002 -0.008 -0.000    0.001  0.005  0.000    0.003  0.011 -0.000
 C         -0.216 -0.003  0.048    0.079  0.002 -0.037   -0.108 -0.001  0.028
 C          0.129  0.007 -0.167    0.022  0.011 -0.263    0.013 -0.000  0.013
 H          0.152  0.009 -0.152   -0.348  0.023 -0.443    0.201 -0.005  0.101
 C          0.164 -0.011  0.283   -0.030 -0.004  0.089    0.035 -0.001  0.030
 Cl        -0.022  0.001 -0.033    0.004  0.000 -0.002   -0.003  0.000 -0.004
 C         -0.265 -0.005  0.085   -0.189 -0.002  0.015   -0.007 -0.001  0.020
 Cl         0.027  0.000 -0.005    0.026  0.000 -0.003   -0.001  0.000 -0.001
 C          0.108  0.011 -0.242   -0.045  0.002 -0.044    0.049  0.002 -0.047
 H          0.280  0.006 -0.166   -0.350  0.006 -0.176    0.217 -0.000  0.027
 C          0.072 -0.006  0.122    0.109 -0.011  0.265   -0.025  0.001 -0.029
 H         -0.017 -0.004  0.177   -0.062 -0.014  0.406   -0.001  0.002 -0.054
 TransDip  -0.146 -0.007  0.157   -0.121 -0.003  0.057   -0.103 -0.001  0.060

 Mode:                40                     41                     42
 Frequency:      1142.99                1145.24                1166.85
 Force Cnst:      2.0771                 3.8961                 1.1024
 Red. Mass:       2.6985                 5.0418                 1.3742
 IR Active:          YES                    YES                    YES
 IR Intens:       73.929                  5.739                  0.485
 Raman Active:       YES                    YES                    YES
               X      Y      Z        X      Y      Z        X      Y      Z
 C         -0.019  0.000  0.006   -0.008  0.000 -0.002   -0.027  0.000  0.011
 C         -0.032  0.057  0.004   -0.145  0.257  0.021   -0.010  0.009  0.000
 Cl         0.004 -0.006 -0.000    0.017 -0.027 -0.002    0.001 -0.001  0.000
 C          0.008  0.018 -0.001    0.002  0.095  0.002    0.011  0.003 -0.001
 H         -0.014  0.037  0.003   -0.333  0.317  0.041    0.060 -0.024 -0.006
 C          0.071 -0.000 -0.008    0.380 -0.000 -0.042    0.004  0.000 -0.000
 Cl        -0.008  0.000  0.001   -0.040  0.000  0.004   -0.001  0.000  0.000
 C          0.008 -0.018 -0.001    0.001 -0.095 -0.002    0.011 -0.003 -0.002
 H         -0.013 -0.036  0.001   -0.339 -0.317  0.029    0.063  0.025 -0.005
 C         -0.032 -0.057  0.002   -0.146 -0.256  0.011   -0.010 -0.009  0.000
 Cl         0.004  0.006 -0.000    0.017  0.027 -0.001    0.001  0.001  0.000
 C         -0.017  0.001 -0.016   -0.049 -0.001  0.019   -0.012  0.001 -0.021
 C         -0.084 -0.002  0.031    0.033  0.001 -0.016    0.002 -0.003  0.060
 H         -0.638  0.011 -0.203    0.331 -0.005  0.112   -0.020 -0.003  0.057
 C          0.121 -0.007  0.183   -0.025  0.002 -0.043    0.054 -0.001  0.026
 Cl        -0.013  0.001 -0.023    0.004 -0.000  0.006   -0.005  0.000 -0.002
 C          0.254  0.002 -0.002   -0.093 -0.001  0.012   -0.065  0.002 -0.046
 Cl        -0.030 -0.000  0.003    0.010  0.000 -0.002    0.007 -0.000  0.002
 C          0.010  0.004 -0.101    0.023 -0.000  0.007   -0.084 -0.002  0.031
 H         -0.473  0.014 -0.343    0.259 -0.005  0.120   -0.515  0.007 -0.162
 C         -0.048 -0.000 -0.004    0.005  0.000 -0.002    0.095  0.002 -0.014
 H         -0.214 -0.004  0.104    0.074  0.001 -0.050    0.694  0.015 -0.426
 TransDip   0.266 -0.001  0.073    0.076  0.000 -0.010   -0.021 -0.002  0.007

 Mode:                43                     44                     45
 Frequency:      1208.58                1269.51                1282.46
 Force Cnst:      1.3425                 1.5466                10.7967
 Red. Mass:       1.5600                 1.6287                11.1417
 IR Active:          YES                    YES                    YES
 IR Intens:       17.441                  7.107                  7.328
 Raman Active:       YES                    YES                    YES
               X      Y      Z        X      Y      Z        X      Y      Z
 C         -0.000  0.129  0.003    0.098 -0.004 -0.008   -0.016  0.514  0.016
 C          0.106 -0.033 -0.012    0.050  0.012 -0.006   -0.285 -0.263  0.025
 Cl        -0.005  0.004  0.001   -0.001  0.001  0.000   -0.005  0.003  0.001
 C         -0.039 -0.043  0.003   -0.035 -0.028  0.003    0.272 -0.175 -0.034
 H         -0.622  0.284  0.072   -0.193  0.057  0.022    0.131 -0.100 -0.014
 C          0.000 -0.019 -0.000   -0.024 -0.003  0.003    0.005  0.392  0.008
 Cl        -0.000 -0.001 -0.000    0.003 -0.000 -0.000   -0.001  0.001  0.000
 C          0.038 -0.043 -0.005   -0.030  0.031  0.004   -0.260 -0.186  0.024
 H          0.626  0.283 -0.062   -0.193 -0.056  0.020   -0.059 -0.080  0.005
 C         -0.107 -0.034  0.011    0.046 -0.008 -0.005    0.264 -0.255 -0.034
 Cl         0.005  0.004 -0.000   -0.001 -0.001  0.000    0.005  0.003 -0.001
 C         -0.000 -0.030 -0.003   -0.096  0.001 -0.014    0.020 -0.049 -0.042
 C          0.001  0.006  0.001    0.002  0.002 -0.029    0.023  0.013  0.008
 H          0.003 -0.030  0.000    0.728 -0.013  0.293    0.100 -0.070  0.037
 C         -0.000  0.000  0.000   -0.062 -0.003  0.066   -0.035  0.002  0.016
 Cl        -0.000  0.000 -0.000    0.001  0.000 -0.004    0.000  0.000  0.000
 C         -0.000 -0.000 -0.001    0.050 -0.004  0.097    0.005 -0.001 -0.008
 Cl         0.000  0.000  0.000   -0.004  0.000 -0.002   -0.000 -0.000 -0.000
 C          0.000  0.000  0.000    0.032  0.003 -0.070    0.013  0.002  0.012
 H          0.002 -0.002  0.001   -0.404  0.012 -0.283   -0.111 -0.004 -0.046
 C         -0.000  0.006  0.001   -0.018  0.001 -0.023   -0.005  0.012  0.008
 H         -0.003 -0.028  0.001   -0.004  0.002 -0.041   -0.063 -0.065  0.046
 TransDip   0.000 -0.134 -0.003    0.085  0.002  0.011    0.001 -0.087 -0.006

 Mode:                46                     47                     48
 Frequency:      1290.25                1297.85                1395.78
 Force Cnst:      3.3792                 4.1561                 3.5466
 Red. Mass:       3.4452                 4.1879                 3.0898
 IR Active:          YES                    YES                    YES
 IR Intens:        2.185                  5.175                 56.676
 Raman Active:       YES                    YES                    YES
               X      Y      Z        X      Y      Z        X      Y      Z
 C          0.130  0.027 -0.035   -0.125 -0.001 -0.002    0.001 -0.109 -0.005
 C          0.061  0.015 -0.003   -0.073 -0.029  0.010   -0.168  0.078  0.020
 Cl        -0.002  0.001  0.000    0.002 -0.001 -0.000    0.005 -0.005 -0.001
 C         -0.031 -0.056  0.003    0.041  0.046 -0.002    0.189  0.026 -0.019
 H         -0.288  0.082  0.029    0.275 -0.079 -0.035   -0.461  0.424  0.058
 C         -0.036  0.020  0.004    0.038 -0.002 -0.004    0.000 -0.183 -0.004
 Cl         0.004  0.000 -0.000   -0.004  0.000  0.001   -0.000  0.007  0.000
 C         -0.058  0.037  0.008    0.042 -0.045 -0.004   -0.188  0.025  0.021
 H         -0.288 -0.086  0.026    0.283  0.084 -0.032    0.474  0.426 -0.042
 C          0.088 -0.040 -0.006   -0.075  0.031  0.012    0.164  0.081 -0.016
 Cl        -0.002 -0.001  0.000    0.002  0.001 -0.000   -0.005 -0.006  0.000
 C         -0.141 -0.013  0.232    0.189 -0.007  0.148    0.004  0.026  0.017
 C         -0.152  0.003 -0.056   -0.092  0.004 -0.103    0.014 -0.003 -0.006
 H         -0.322 -0.001 -0.124    0.225 -0.002  0.023   -0.029  0.021 -0.027
 C          0.202  0.005 -0.084    0.000  0.007 -0.163   -0.019 -0.001  0.001
 Cl        -0.002 -0.000 -0.001    0.008 -0.000  0.007    0.001  0.000  0.000
 C         -0.011 -0.004  0.098    0.018 -0.012  0.287    0.005  0.000  0.005
 Cl         0.000 -0.000  0.001    0.004  0.000 -0.003   -0.000  0.000 -0.000
 C         -0.087  0.004 -0.095   -0.143  0.002 -0.058    0.008 -0.001 -0.006
 H          0.525 -0.007  0.185   -0.498  0.008 -0.224   -0.005  0.003 -0.013
 C          0.039  0.003 -0.054    0.157  0.005 -0.128   -0.014 -0.004 -0.001
 H          0.320  0.009 -0.258   -0.365 -0.006  0.239    0.045  0.020 -0.042
 TransDip   0.006 -0.009  0.046   -0.051  0.003 -0.052    0.001  0.241 -0.006

 Mode:                49                     50                     51
 Frequency:      1401.93                1460.92                1504.86
 Force Cnst:      3.4226                 3.8141                 4.1465
 Red. Mass:       2.9557                 3.0331                 3.1077
 IR Active:          YES                    YES                    YES
 IR Intens:       20.974                130.264                 16.442
 Raman Active:       YES                    YES                    YES
               X      Y      Z        X      Y      Z        X      Y      Z
 C          0.002 -0.011  0.036    0.210  0.000 -0.019    0.126 -0.000 -0.015
 C          0.003  0.021 -0.003   -0.103 -0.135  0.008   -0.013 -0.043  0.000
 Cl         0.000 -0.001  0.000    0.002  0.005 -0.000    0.001  0.002 -0.000
 C          0.014 -0.008 -0.003   -0.080  0.102  0.011   -0.058  0.039  0.007
 H         -0.094  0.054  0.014    0.481 -0.209 -0.056    0.171 -0.090 -0.020
 C         -0.013 -0.016  0.002    0.139  0.001 -0.015    0.062  0.001 -0.007
 Cl         0.001  0.001 -0.000   -0.006 -0.000  0.001   -0.002 -0.000  0.000
 C         -0.014  0.015  0.000   -0.081 -0.102  0.007   -0.059 -0.040  0.006
 H         -0.024  0.012  0.006    0.482  0.207 -0.048    0.173  0.089 -0.017
 C          0.030 -0.008 -0.007   -0.102  0.135  0.014   -0.012  0.044  0.002
 Cl        -0.001 -0.000  0.000    0.002 -0.005 -0.000    0.001 -0.002 -0.000
 C         -0.056  0.011 -0.200   -0.021  0.000 -0.007   -0.169 -0.000  0.005
 C         -0.172 -0.004  0.074   -0.081  0.002 -0.037    0.074 -0.004  0.089
 H          0.357 -0.013  0.336    0.287 -0.006  0.128   -0.443  0.005 -0.131
 C          0.217  0.001  0.002    0.015 -0.003  0.073    0.087  0.007 -0.149
 Cl        -0.007  0.000 -0.003   -0.001  0.000 -0.003   -0.001 -0.000  0.005
 C         -0.057  0.003 -0.070    0.056  0.002 -0.038   -0.147 -0.004  0.075
 Cl         0.002 -0.000  0.004   -0.003 -0.000  0.001    0.005  0.000 -0.002
 C         -0.084 -0.004  0.075   -0.067  0.002 -0.047    0.208 -0.003  0.086
 H          0.042 -0.007  0.156    0.308 -0.004  0.124   -0.565  0.010 -0.271
 C          0.162 -0.000  0.005   -0.018 -0.002  0.053   -0.025  0.003 -0.080
 H         -0.534 -0.018  0.509    0.205  0.004 -0.096   -0.339 -0.005  0.115
 TransDip  -0.009  0.013  0.146    0.365 -0.002  0.020   -0.121  0.001 -0.046

 Mode:                52                     53                     54
 Frequency:      1573.14                1586.49                1609.77
 Force Cnst:     13.4931                10.9127                11.4851
 Red. Mass:       9.2540                 7.3588                 7.5224
 IR Active:          YES                    YES                    YES
 IR Intens:       76.569                 16.403                 94.913
 Raman Active:       YES                    YES                    YES
               X      Y      Z        X      Y      Z        X      Y      Z
 C         -0.001 -0.370 -0.008    0.002  0.010 -0.028    0.236  0.002 -0.026
 C          0.112  0.231 -0.008    0.008 -0.005  0.002   -0.319 -0.076  0.033
 Cl        -0.004  0.000  0.001   -0.000  0.000 -0.000    0.003  0.003 -0.000
 C          0.126 -0.302 -0.020   -0.016  0.011  0.004    0.333 -0.107 -0.038
 H         -0.347 -0.062  0.037    0.024 -0.012 -0.004   -0.322  0.279  0.040
 C          0.000  0.516  0.011    0.008 -0.010 -0.002   -0.184 -0.001  0.020
 Cl        -0.000 -0.006 -0.000    0.000  0.000 -0.000   -0.000 -0.000  0.000
 C         -0.124 -0.300  0.007   -0.010  0.001  0.003    0.336  0.108 -0.034
 H          0.341 -0.067 -0.038    0.009  0.013 -0.002   -0.327 -0.279  0.029
 C         -0.113  0.230  0.017    0.012 -0.005  0.002   -0.319  0.075  0.036
 Cl         0.004  0.000 -0.001   -0.000 -0.000 -0.000    0.003 -0.002 -0.000
 C          0.001  0.028  0.010    0.004 -0.018  0.385    0.001 -0.001  0.016
 C         -0.004 -0.004 -0.006   -0.115  0.009 -0.207   -0.088  0.001 -0.024
 H          0.010  0.029  0.002    0.285  0.001 -0.043    0.095 -0.003  0.059
 C         -0.002 -0.002  0.007   -0.067 -0.010  0.237    0.073  0.001 -0.016
 Cl         0.000  0.000 -0.000    0.002  0.000 -0.001   -0.000 -0.000  0.001
 C         -0.001  0.001 -0.011   -0.047  0.016 -0.377   -0.045 -0.000 -0.005
 Cl        -0.000  0.000  0.000    0.000 -0.000  0.005   -0.000  0.000 -0.000
 C          0.002 -0.002  0.007    0.123 -0.010  0.240    0.101 -0.000  0.021
 H         -0.009  0.002  0.003   -0.360 -0.003  0.039   -0.095  0.003 -0.074
 C          0.005 -0.004 -0.008    0.133  0.012 -0.274   -0.088 -0.001  0.021
 H         -0.014  0.026  0.006   -0.443 -0.005  0.105    0.063  0.003 -0.089
 TransDip   0.000  0.280  0.009    0.069 -0.012  0.109   -0.307 -0.002  0.053

 Mode:                55                     56                     57
 Frequency:      1628.97                3187.38                3201.04
 Force Cnst:      9.5859                 6.5187                 6.5925
 Red. Mass:       6.1313                 1.0890                 1.0920
 IR Active:          YES                    YES                    YES
 IR Intens:        7.489                  1.877                  0.113
 Raman Active:       YES                    YES                    YES
               X      Y      Z        X      Y      Z        X      Y      Z
 C          0.118  0.000 -0.010    0.000  0.000 -0.000   -0.000 -0.000 -0.000
 C         -0.064 -0.019  0.006    0.000 -0.000  0.000   -0.000  0.000  0.000
 Cl         0.001  0.000 -0.000   -0.000  0.000  0.000    0.000 -0.000 -0.000
 C          0.054 -0.017 -0.006    0.000  0.000  0.000    0.000 -0.000  0.000
 H         -0.049  0.044  0.006   -0.000 -0.001 -0.000    0.000  0.000  0.000
 C         -0.027 -0.001  0.003    0.000 -0.000 -0.000   -0.000 -0.000 -0.000
 Cl        -0.000 -0.000  0.000   -0.000 -0.000  0.000    0.000  0.000  0.000
 C          0.054  0.018 -0.006    0.000 -0.000  0.000   -0.000  0.000  0.000
 H         -0.050 -0.044  0.004   -0.000  0.000  0.000    0.000 -0.001 -0.000
 C         -0.063  0.018  0.007    0.000  0.000  0.000   -0.000 -0.000  0.000
 Cl         0.001 -0.000 -0.000   -0.000 -0.000 -0.000    0.000  0.000  0.000
 C         -0.279 -0.000  0.004   -0.002 -0.000  0.002    0.002 -0.000  0.003
 C          0.310 -0.003  0.096    0.000 -0.000  0.001    0.035  0.004 -0.078
 H         -0.404  0.009 -0.221    0.003  0.000 -0.007   -0.398 -0.041  0.896
 C         -0.214 -0.003  0.050    0.000  0.000 -0.000   -0.004 -0.000 -0.001
 Cl         0.001  0.000 -0.002    0.000  0.000  0.000    0.000 -0.000  0.000
 C          0.116  0.001 -0.006   -0.001  0.000 -0.000    0.000 -0.000  0.001
 Cl         0.002  0.000  0.000    0.000  0.000 -0.000   -0.000  0.000 -0.000
 C         -0.276  0.000 -0.035   -0.014 -0.002  0.035    0.006  0.001 -0.012
 H          0.204 -0.008  0.202    0.188  0.018 -0.409   -0.064 -0.006  0.136
 C          0.313  0.006 -0.127   -0.043  0.003 -0.064   -0.005  0.000 -0.005
 H         -0.343 -0.013  0.335    0.507 -0.029  0.729    0.049 -0.003  0.069
 TransDip  -0.068  0.003 -0.055   -0.039  0.001 -0.020    0.010  0.000 -0.003

 Mode:                58                     59                     60
 Frequency:      3205.39                3223.33                3226.39
 Force Cnst:      6.6282                 6.6891                 6.7023
 Red. Mass:       1.0949                 1.0927                 1.0928
 IR Active:          YES                    YES                    YES
 IR Intens:        0.853                  2.163                  1.969
 Raman Active:       YES                    YES                    YES
               X      Y      Z        X      Y      Z        X      Y      Z
 C          0.000  0.000 -0.000    0.000  0.001 -0.000   -0.000  0.000  0.000
 C          0.000 -0.000 -0.000    0.004 -0.001 -0.000   -0.000  0.000  0.000
 Cl        -0.000  0.000 -0.000   -0.000  0.000  0.000   -0.000  0.000  0.000
 C          0.000  0.000  0.000   -0.043 -0.076  0.003    0.002  0.004 -0.000
 H         -0.000 -0.001  0.000    0.492  0.864 -0.035   -0.023 -0.041  0.002
 C         -0.000 -0.000 -0.000   -0.002  0.003  0.000    0.003  0.003 -0.000
 Cl         0.000 -0.000 -0.000    0.000 -0.000 -0.000   -0.000 -0.000  0.000
 C          0.000 -0.000  0.000    0.002 -0.003 -0.000    0.043 -0.076 -0.006
 H         -0.000  0.001  0.000   -0.023  0.041  0.003   -0.486  0.865  0.069
 C          0.000  0.000 -0.000   -0.000  0.000  0.000   -0.004 -0.001  0.000
 Cl        -0.000 -0.000 -0.000    0.000  0.000 -0.000    0.000  0.000 -0.000
 C         -0.002 -0.000  0.001   -0.000 -0.000  0.000    0.000 -0.000 -0.000
 C         -0.006 -0.001  0.014   -0.000 -0.000  0.000    0.000  0.000 -0.000
 H          0.070  0.007 -0.158    0.000  0.000 -0.000   -0.000 -0.000  0.001
 C          0.000 -0.000  0.001   -0.000  0.000 -0.000    0.000  0.000  0.000
 Cl        -0.000  0.000 -0.000   -0.000 -0.000  0.000    0.000 -0.000 -0.000
 C          0.003 -0.000  0.002    0.000 -0.000  0.000   -0.000 -0.000 -0.000
 Cl        -0.000 -0.000 -0.000    0.000 -0.000  0.000   -0.000 -0.000 -0.000
 C          0.034  0.003 -0.070    0.000  0.000 -0.000   -0.000  0.000  0.000
 H         -0.373 -0.035  0.793   -0.000 -0.000  0.000    0.000  0.000 -0.000
 C         -0.025  0.001 -0.032   -0.000  0.000 -0.000    0.000 -0.000  0.000
 H          0.254 -0.015  0.359    0.000 -0.000  0.001   -0.000  0.000 -0.001
 TransDip  -0.002  0.001 -0.029    0.021  0.042 -0.001   -0.023  0.039  0.003

 STANDARD THERMODYNAMIC QUANTITIES AT   298.15 K  AND     1.00 ATM

   This Molecule has  0 Imaginary Frequencies
   Zero point vibrational energy:       82.988 kcal/mol

   Atom    1 Element C  Has Mass   12.00000
   Atom    2 Element C  Has Mass   12.00000
   Atom    3 Element Cl Has Mass   34.96885
   Atom    4 Element C  Has Mass   12.00000
   Atom    5 Element H  Has Mass    1.00783
   Atom    6 Element C  Has Mass   12.00000
   Atom    7 Element Cl Has Mass   34.96885
   Atom    8 Element C  Has Mass   12.00000
   Atom    9 Element H  Has Mass    1.00783
   Atom   10 Element C  Has Mass   12.00000
   Atom   11 Element Cl Has Mass   34.96885
   Atom   12 Element C  Has Mass   12.00000
   Atom   13 Element C  Has Mass   12.00000
   Atom   14 Element H  Has Mass    1.00783
   Atom   15 Element C  Has Mass   12.00000
   Atom   16 Element Cl Has Mass   34.96885
   Atom   17 Element C  Has Mass   12.00000
   Atom   18 Element Cl Has Mass   34.96885
   Atom   19 Element C  Has Mass   12.00000
   Atom   20 Element H  Has Mass    1.00783
   Atom   21 Element C  Has Mass   12.00000
   Atom   22 Element H  Has Mass    1.00783
   Molecular Mass:   323.883400 amu
   Principal axes and moments of inertia in amu*Bohr^2:
                             1           2           3
    Eigenvalues --     3182.28702 12913.17937 14029.91871
          X               0.99999     0.00013    -0.00344
          Y              -0.00013     1.00000    -0.00189
          Z               0.00344     0.00189     0.99999
   Rotational Symmetry Number is   1
   The Molecule is an Asymmetric Top
   Translational Enthalpy:        0.889 kcal/mol
   Rotational Enthalpy:           0.889 kcal/mol
   Vibrational Enthalpy:         90.814 kcal/mol
   gas constant (RT):             0.592 kcal/mol
   Translational Entropy:        43.221  cal/mol.K
   Rotational Entropy:           34.710  cal/mol.K
   Vibrational Entropy:          52.287  cal/mol.K

   Total Enthalpy:               93.184 kcal/mol
   Total Entropy:               130.217  cal/mol.K

 ======================================================================

 STANDARD THERMODYNAMIC QUANTITIES FOR ANHARMONIC VIBRATION -- TOSH

   Zero point vibrational energy: ************ kcal/mol

   Vibrational Enthalpy:       Infinity kcal/mol
   Vibrational Entropy:             NaN  cal/mol.K

   Total Enthalpy:             Infinity kcal/mol
   Total Entropy:                   NaN  cal/mol.K

 ======================================================================

 STANDARD THERMODYNAMIC QUANTITIES FOR ANHARMONIC VIBRATION -- VPT2

   Zero point vibrational energy: ************ kcal/mol

   Vibrational Enthalpy:       Infinity kcal/mol
   Vibrational Entropy:             NaN  cal/mol.K

   Total Enthalpy:             Infinity kcal/mol
   Total Entropy:                   NaN  cal/mol.K

 ======================================================================

Archival summary:
1\1\november\FREQ\ProcedureUnspecified\BasisUnspecified\l5125\taweetha\ThuJan1610:29:472020ThuJan1610:29:472020\0\\#,FREQ,ProcedureUnspecified,BasisUnspecified,\\0,1\Cl\C,1,1.75477\C,2,1.39115,1,117.496\H,3,1.08061,2,120.558,1,0.0138785,0\C,3,1.38877,2,118.414,1,179.962,0\C,5,1.38885,3,121.467,2,0.0881062,0\H,6,1.08091,5,121.037,3,179.982,0\C,6,1.39149,5,118.425,3,-0.0878941,0\C,8,1.40296,6,122.745,5,-0.012449,0\C,9,1.49267,8,122.047,6,-179.665,0\C,10,1.39399,9,119.955,8,88.7992,0\H,11,1.08251,10,120.403,9,-0.471083,0\C,11,1.39307,10,120.678,9,179.481,0\C,10,1.39683,9,120.878,8,-91.5474,0\H,14,1.08338,10,120.08,9,0.350227,0\C,14,1.38914,10,120.356,9,-179.562,0\H,16,1.08259,14,120.535,10,179.94,0\C,16,1.39377,14,120.396,10,0.0746892,0\Cl,18,1.74657,16,118.908,14,179.761,0\Cl,13,1.74723,11,118.562,10,-179.767,0\Cl,5,1.75242,3,119.243,2,-179.949,0\Cl,8,1.75405,6,117.527,5,179.976,0\\\@

 Total job time:  13458.06s(wall), 13456.89s(cpu) 
 Thu Jan 16 10:29:47 2020

        *************************************************************
        *                                                           *
        *  Thank you very much for using Q-Chem.  Have a nice day.  *
        *                                                           *
        *************************************************************
