# Supplementary material for: Quantum Chemical Investigation of Polychlorinated Dibenzodioxins, Dibenzofurans and Biphenyls: Relative Stability and Planarity Analysis
Source: Molecules. 2020 Dec 3;25(23):5697. doi: 10.3390/molecules25235697 (PMC7730433; doi:10.3390/molecules25235697)
Supplement: Supplementary file 1 [file molecules-25-05697-s001.zip › PCB/B3LYP/ClHClHClHClHClH.out]

                  Welcome to Q-Chem
     A Quantum Leap Into The Future Of Chemistry


 Q-Chem 5.2 (devel), Q-Chem, Inc., Pleasanton, CA (2019)

 Yihan Shao,  Zhengting Gan,  E. Epifanovsky,  A. T. B. Gilbert,  M. Wormit,  
 J. Kussmann,  A. W. Lange,  A. Behn,  Jia Deng,  Xintian Feng,  D. Ghosh,  
 M. Goldey,  P. R. Horn,  L. D. Jacobson,  I. Kaliman,  T. Kus,  A. Landau,  
 Jie Liu,  E. I. Proynov,  R. M. Richard,  R. P. Steele,  E. J. Sundstrom,  
 H. L. Woodcock III,  P. M. Zimmerman,  D. Zuev,  B. Albrecht,  E. Alguire,  
 S. A. Baeppler,  D. Barton,  Z. Benda,  Y. A. Bernard,  E. J. Berquist,  
 K. B. Bravaya,  H. Burton,  D. Casanova,  Chun-Min Chang,  Yunqing Chen,  
 A. Chien,  K. D. Closser,  M. P. Coons,  S. Coriani,  S. Dasgupta,  
 A. L. Dempwolff,  M. Diedenhofen,  Hainam Do,  R. G. Edgar,  Po-Tung Fang,  
 S. Faraji,  S. Fatehi,  Qingguo Feng,  K. D. Fenk,  J. Fosso-Tande,  
 J. Gayvert,  Qinghui Ge,  A. Ghysels,  G. Gidofalvi,  J. Gomes,  
 J. Gonthier,  A. Gunina,  D. Hait,  M. W. D. Hanson-Heine,  
 P. H. P. Harbach,  A. W. Hauser,  M. F. Herbst,  J. E. Herr,  
 E. G. Hohenstein,  Z. C. Holden,  Kerwin Hui,  B. C. Huynh,  T.-C. Jagau,  
 Hyunjun Ji,  B. Kaduk,  K. Khistyaev,  Jaehoon Kim,  P. Klunzinger,  K. Koh,  
 D. Kosenkov,  L. Koulias,  T. Kowalczyk,  C. M. Krauter,  A. Kunitsa,  
 Ka Un Lao,  A. Laurent,  K. V. Lawler,  Joonho Lee,  D. Lefrancois,  
 S. Lehtola,  D. S. Levine,  Yi-Pei Li,  You-Sheng Lin,  Fenglai Liu,  
 E. Livshits,  A. Luenser,  P. Manohar,  E. Mansoor,  S. F. Manzer,  
 Shan-Ping Mao,  Yuezhi Mao,  N. Mardirossian,  A. V. Marenich,  
 T. Markovich,  L. A. Martinez-Martinez,  S. A. Maurer,  N. J. Mayhall,  
 S. C. McKenzie,  J.-M. Mewes,  P. Morgante,  A. F. Morrison,  
 J. W. Mullinax,  K. Nanda,  T. S. Nguyen-Beck,  R. Olivares-Amaya,  
 J. A. Parkhill,  Zheng Pei,  T. M. Perrine,  F. Plasser,  P. Pokhilko,  
 S. Prager,  A. Prociuk,  E. Ramos,  D. R. Rehn,  F. Rob,  M. Scheurer,  
 M. Schneider,  N. Sergueev,  S. M. Sharada,  S. Sharma,  D. W. Small,  
 T. Stauch,  T. Stein,  Yu-Chuan Su,  A. J. W. Thom,  A. Tkatchenko,  
 T. Tsuchimochi,  N. M. Tubman,  L. Vogt,  M. L. Vidal,  O. Vydrov,  
 M. A. Watson,  J. Wenzel,  M. de Wergifosse,  T. A. Wesolowski,  A. White,  
 J. Witte,  A. Yamada,  Jun Yang,  K. Yao,  S. Yeganeh,  S. R. Yost,  
 Zhi-Qiang You,  A. Zech,  Igor Ying Zhang,  Xing Zhang,  Yan Zhao,  
 Ying Zhu,  B. R. Brooks,  G. K. L. Chan,  C. J. Cramer,  M. S. Gordon,  
 W. J. Hehre,  A. Klamt,  M. W. Schmidt,  C. D. Sherrill,  D. G. Truhlar,  
 A. Aspuru-Guzik,  R. Baer,  A. T. Bell,  N. A. Besley,  Jeng-Da Chai,  
 A. E. DePrince, III,  R. A. DiStasio Jr.,  A. Dreuw,  B. D. Dunietz,  
 T. R. Furlani,  Chao-Ping Hsu,  Yousung Jung,  Jing Kong,  D. S. Lambrecht,  
 WanZhen Liang,  C. Ochsenfeld,  V. A. Rassolov,  L. V. Slipchenko,  
 J. E. Subotnik,  T. Van Voorhis,  J. M. Herbert,  A. I. Krylov,  
 P. M. W. Gill,  M. Head-Gordon

 Contributors to earlier versions of Q-Chem not listed above: 
 R. D. Adamson,  B. Austin,  J. Baker,  G. J. O. Beran,  K. Brandhorst,  
 S. T. Brown,  E. F. C. Byrd,  A. K. Chakraborty,  C.-L. Cheng,  
 Siu Hung Chien,  D. M. Chipman,  D. L. Crittenden,  H. Dachsel,  
 R. J. Doerksen,  A. D. Dutoi,  L. Fusti-Molnar,  W. A. Goddard III,  
 A. Golubeva-Zadorozhnaya,  S. R. Gwaltney,  G. Hawkins,  A. Heyden,  
 S. Hirata,  G. Kedziora,  F. J. Keil,  C. Kelley,  Jihan Kim,  R. A. King,  
 R. Z. Khaliullin,  P. P. Korambath,  W. Kurlancheek,  A. M. Lee,  M. S. Lee,  
 S. V. Levchenko,  Ching Yeh Lin,  D. Liotard,  R. C. Lochan,  I. Lotan,  
 P. E. Maslen,  N. Nair,  D. P. O'Neill,  D. Neuhauser,  E. Neuscamman,  
 C. M. Oana,  R. Olson,  B. Peters,  R. Peverati,  P. A. Pieniazek,  
 Y. M. Rhee,  J. Ritchie,  M. A. Rohrdanz,  E. Rosta,  N. J. Russ,  
 H. F. Schaefer III,  N. E. Schultz,  N. Shenvi,  A. C. Simmonett,  A. Sodt,  
 D. Stuck,  K. S. Thanthiriwatte,  V. Vanovschi,  Tao Wang,  A. Warshel,  
 C. F. Williams,  Q. Wu,  X. Xu,  W. Zhang

 Please cite Q-Chem as follows:
 Y. Shao et al., Mol. Phys. 113, 184-215 (2015)
 DOI: 10.1080/00268976.2014.952696

 Q-Chem 5.2.1 for Intel X86 EM64T Linux

 Parts of Q-Chem use Armadillo 8.300.2 (Tropical Shenanigans).
 http://arma.sourceforge.net/

 Q-Chem begins on Fri Jan 17 07:06:55 2020  

Host: 
0

     Scratch files written to /scratch/taweetham/qchem14388//
NAlpha2: 162
NElect   162
Mult     1

 Q-Chem warning in module libgen/rem_setup.C, line 2168:

 Setting Thresh to 1e-14


Checking the input file for inconsistencies... 	...done.

--------------------------------------------------------------
User input:
--------------------------------------------------------------
$MOLECULE
0 1
C 
C  1 1.394960
Cl  2 CCl 1 119.528007
C  2 1.386606 1 120.846377 3 178.766605 0
H  4 CH 2 119.698148 1 -179.612229 0
C  4 1.387279 2 120.235871 1 -0.083363 0
Cl  6 CCl 4 120.254637 2 -179.958574 0
C  6 1.387279 4 119.490737 2 0.041992 0
H  8 CH 6 120.064298 4 179.568218 0
C  8 1.386606 6 120.235863 4 0.041336 0
Cl  10 CCl 8 119.614146 6 178.681836 0
C  1 1.488550 2 120.827489 3 1.275929 0
C  12 1.394960 1 120.827496 2 44.635695 0
H  13 CH 12 119.528011 1 1.275194 0
C  13 1.386606 12 120.846392 1 -179.957497 0
Cl  15 CCl 13 119.698155 12 -179.612829 0
C  15 1.387278 13 120.235860 12 -0.083872 0
H  17 CH 15 120.254633 13 -179.958492 0
C  17 1.387279 15 119.490737 13 0.041666 0
Cl  19 CCl 17 120.064293 15 179.568399 0
C  19 1.386606 17 120.235874 15 0.041790 0
H  21 CH 19 119.614152 17 178.681599 0

CH=1.08273
CCl=1.75400
$END

$REM
   JOB_TYPE	OPTIMIZATION
   BASIS	6-311++G**
   METHOD	B3LYP
   SYM_IGNORE	TRUE
   SCF_GUESS_ALWAYS     TRUE
   S2THRESH     15
   THRESH       15
   GEOM_OPT_TOL_DISPLACEMENT 120
   GEOM_OPT_TOL_ENERGY 10
$END

--------------------------------------------------------------
 ----------------------------------------------------------------
             Standard Nuclear Orientation (Angstroms)
    I     Atom           X                Y                Z
 ----------------------------------------------------------------
    1      C       0.0000000000     0.0000000000     0.0000000000
    2      C       0.0000000000     0.0000000000     1.3949600000
    3      Cl      1.5261815140     0.0000000000     2.2594170471
    4      C      -1.1901880373     0.0256249026     2.1059255403
    5      H      -1.1683702292     0.0315218534     3.1884196336
    6      C      -2.4041742747     0.0535064326     1.4351028665
    7      Cl     -3.9099833729     0.0870232313     2.3339530118
    8      C      -2.4180259722     0.0546630380     0.0478935036
    9      H      -3.3603520375     0.0692493833    -0.4851290834
   10      C      -1.2274122092     0.0272853135    -0.6622934626
   11      Cl     -1.2645630159    -0.0058824468    -2.4155862839
   12      C       1.2779219872    -0.0284629571    -0.7628147595
   13      C       2.3095886281    -0.8932703637    -0.3971844912
   14      H       2.1704206894    -1.5663256744     0.4394355459
   15      C       3.5004827568    -0.9194878930    -1.1069450245
   16      Cl      4.7739092873    -2.0261183446    -0.6270805489
   17      C       3.6821124948    -0.0819958503    -2.1978886372
   18      H       4.6116429624    -0.1026930066    -2.7527300472
   19      C       2.6636000698     0.7822218600    -2.5724593424
   20      Cl      2.8813918386     1.8556545918    -3.9424319391
   21      C       1.4736782845     0.8090230106    -1.8610916159
   22      H       0.6936781770     1.5025559907    -2.1490431582
 ----------------------------------------------------------------
 Nuclear Repulsion Energy =        1702.69306516 hartrees
 There are       81 alpha and       81 beta electrons
 Requested basis set is 6-311++G(d,p)
 There are 162 shells and 449 basis functions

 Total QAlloc Memory Limit   2000 MB
 Mega-Array Size       188 MB
 MEM_STATIC part       192 MB
 A cutoff of  1.0D-15 yielded  10129 shell pairs
 There are     84329 function pairs (     90588 Cartesian)
 Smallest overlap matrix eigenvalue = 2.80E-07
 Linear dependence detected in AO basis
 Number of orthogonalized atomic orbitals = 444
 Maximum deviation from orthogonality = 3.955E-10

 Scale SEOQF with 1.000000e-01/1.000000e-01/1.000000e-01

 Standard Electronic Orientation quadrupole field applied
 Nucleus-field energy     =    -0.0000000230 hartrees
 Guess from superposition of atomic densities
 Warning:  Energy on first SCF cycle will be non-variational
 SAD guess density has 162.000000 electrons

 -----------------------------------------------------------------------
  General SCF calculation program by
  Eric Jon Sundstrom, Paul Horn, Yuezhi Mao, Dmitri Zuev, Alec White,
  David Stuck, Shaama M.S., Shane Yost, Joonho Lee, David Small,
  Daniel Levine, Susi Lehtola, Hugh Burton, Evgeny Epifanovsky,
  Bang C. Huynh
 -----------------------------------------------------------------------
 Exchange:     0.2000 Hartree-Fock + 0.0800 Slater + 0.7200 B88
 Correlation:  0.1900 VWN1RPA + 0.8100 LYP
 Using SG-1 standard quadrature grid
 using 4 threads for integral computing
 -------------------------------------------------------
 OpenMP Integral computing Module                
 Release: version 2.0, May 2017, Q-Chem Inc. Pleasanton 
 -------------------------------------------------------
 A restricted SCF calculation will be
 performed using DIIS
 SCF converges when DIIS error is below 1.0e-08
 ---------------------------------------
  Cycle       Energy         DIIS error
 ---------------------------------------
    1   -2765.5937415642      2.94e-02  
    2   -2761.3508191426      2.51e-03  
    3   -2761.2613952672      3.08e-03  
    4   -2761.5047767772      4.58e-04  
    5   -2761.5086874877      2.48e-04  
    6   -2761.5099627052      1.14e-04  
    7   -2761.5102917668      2.62e-05  
    8   -2761.5103059360      9.20e-06  
    9   -2761.5103079491      2.27e-06  
   10   -2761.5103080614      1.05e-06  
   11   -2761.5103080880      1.67e-07  
   12   -2761.5103080883      7.58e-08  
   13   -2761.5103080885      2.07e-08  
   14   -2761.5103080886      4.89e-09  Convergence criterion met
 ---------------------------------------
 SCF time:   CPU 585.66s  wall 152.00s 
 SCF   energy in the final basis set =    -2761.5103080886
 Total energy in the final basis set =    -2761.5103080886

 --------------------------------------------------------------

                    Orbital Energies (a.u.)
 --------------------------------------------------------------

 Alpha MOs
 -- Occupied --
********-101.5792-101.5791-101.5684-101.5684 -10.2757 -10.2757 -10.2743
-10.2584 -10.2584 -10.2360 -10.2229 -10.2217 -10.2217 -10.2097 -10.2051
-10.2051  -9.4953  -9.4943  -9.4943  -9.4829  -9.4829  -7.2601  -7.2590
 -7.2589  -7.2501  -7.2496  -7.2492  -7.2492  -7.2485  -7.2483  -7.2477
 -7.2477  -7.2377  -7.2376  -7.2374  -7.2373  -0.9524  -0.9253  -0.9044
 -0.9036  -0.8881  -0.8512  -0.8411  -0.7977  -0.7722  -0.7551  -0.7541
 -0.6612  -0.6470  -0.6233  -0.6177  -0.5545  -0.5413  -0.5341  -0.5075
 -0.4959  -0.4812  -0.4703  -0.4639  -0.4597  -0.4489  -0.4315  -0.4282
 -0.4131  -0.4034  -0.3985  -0.3901  -0.3867  -0.3782  -0.3520  -0.3452
 -0.3433  -0.3349  -0.3341  -0.3285  -0.3254  -0.2945  -0.2815  -0.2629
 -0.2609
 -- Virtual --
 -0.0751  -0.0594  -0.0429  -0.0360  -0.0255  -0.0137  -0.0097   0.0018
  0.0040   0.0080   0.0087   0.0165   0.0200   0.0229   0.0433   0.0437
  0.0451   0.0494   0.0513   0.0596   0.0716   0.0734   0.0782   0.0823
  0.0834   0.0844   0.0912   0.0945   0.0981   0.1015   0.1041   0.1104
  0.1107   0.1146   0.1171   0.1182   0.1189   0.1229   0.1237   0.1290
  0.1300   0.1315   0.1334   0.1371   0.1408   0.1414   0.1442   0.1554
  0.1561   0.1623   0.1640   0.1687   0.1771   0.1829   0.1846   0.1876
  0.1940   0.2004   0.2040   0.2122   0.2133   0.2161   0.2214   0.2256
  0.2299   0.2339   0.2385   0.2416   0.2430   0.2502   0.2550   0.2559
  0.2648   0.2660   0.2677   0.2696   0.2724   0.2763   0.2797   0.2798
  0.2886   0.2915   0.3013   0.3022   0.3086   0.3127   0.3194   0.3268
  0.3393   0.3400   0.3528   0.3549   0.3676   0.3834   0.4026   0.4311
  0.4345   0.4464   0.4494   0.4517   0.4561   0.4597   0.4624   0.4687
  0.4751   0.4856   0.4958   0.4968   0.5037   0.5108   0.5155   0.5321
  0.5396   0.5455   0.5496   0.5551   0.5658   0.5692   0.5745   0.5809
  0.5859   0.5931   0.5980   0.6053   0.6112   0.6182   0.6216   0.6265
  0.6351   0.6354   0.6565   0.6606   0.6667   0.6790   0.6936   0.7004
  0.7059   0.7119   0.7142   0.7226   0.7416   0.7424   0.7969   0.8013
  0.8080   0.8169   0.8259   0.8272   0.8351   0.8395   0.8415   0.8469
  0.8473   0.8511   0.8566   0.8580   0.8660   0.8687   0.8699   0.8719
  0.8752   0.8816   0.8943   0.8951   0.9090   0.9127   0.9155   0.9239
  0.9276   0.9411   0.9485   0.9538   0.9597   0.9622   0.9645   0.9696
  0.9832   0.9879   0.9958   1.0026   1.0199   1.0517   1.0633   1.0683
  1.0871   1.0943   1.1120   1.1161   1.1387   1.1713   1.1746   1.1889
  1.2091   1.2217   1.2329   1.2343   1.2406   1.2641   1.2722   1.2749
  1.2879   1.2923   1.3169   1.3368   1.3542   1.3663   1.4267   1.4563
  1.4894   1.5073   1.5136   1.5390   1.5546   1.5610   1.5717   1.5910
  1.5917   1.6054   1.6105   1.6209   1.6388   1.6705   1.6764   1.6907
  1.7231   1.7513   1.7916   1.7938   1.8466   1.8627   1.8755   1.8880
  1.8902   1.9014   1.9014   1.9328   1.9411   1.9532   1.9544   1.9690
  1.9728   1.9785   2.0282   2.0642   2.0643   2.0783   2.0822   2.1063
  2.1180   2.1423   2.1915   2.2287   2.2324   2.2568   2.2607   2.2753
  2.2829   2.2947   2.3114   2.3155   2.3236   2.3353   2.3854   2.4078
  2.4157   2.4272   2.4591   2.4718   2.5071   2.5355   2.5390   2.5410
  2.5480   2.5556   2.5714   2.5946   2.6230   2.6366   2.6487   2.6588
  2.6899   2.7145   2.7253   2.7365   2.7437   2.7498   2.7651   2.7668
  2.7778   2.7856   2.7948   2.8322   2.8383   2.8509   2.8784   2.9335
  2.9463   2.9695   3.0679   3.0858   3.0913   3.1492   3.1576   3.1706
  3.2069   3.2280   3.2378   3.2418   3.3392   3.3604   3.3880   3.4384
  3.5531   3.5708   3.6880   3.7112   3.7336   3.7938   3.8312   3.9802
  4.0714   4.1031   4.1070   4.4130   4.8044   4.8332   9.7572   9.7680
  9.7901   9.8115   9.8119  23.3789  23.5574  23.8529  23.8543  23.8714
 23.9184  24.0047  24.0439  24.0572  24.0636  24.1063  24.1493  25.8077
 25.8211  25.8390  25.9043  25.9249  26.1032  26.1047  26.1947  26.2526
 26.3894  26.6042  26.6095  26.6573  26.6618  26.8434 215.7497 215.7588
215.7850 215.8129 215.8174
 --------------------------------------------------------------

          Ground-State Mulliken Net Atomic Charges

     Atom                 Charge (a.u.)
  ----------------------------------------
      1 C                    -0.547709
      2 C                    -0.068819
      3 Cl                    0.524127
      4 C                    -0.345153
      5 H                     0.232181
      6 C                     0.014197
      7 Cl                    0.475296
      8 C                    -0.343962
      9 H                     0.232028
     10 C                    -0.076736
     11 Cl                    0.524853
     12 C                    -0.046587
     13 C                    -0.936677
     14 H                     0.190593
     15 C                     0.390632
     16 Cl                    0.480727
     17 C                    -1.021466
     18 H                     0.196719
     19 C                     0.390055
     20 Cl                    0.480612
     21 C                    -0.935786
     22 H                     0.190875
  ----------------------------------------
  Sum of atomic charges =     0.000000

 -----------------------------------------------------------------
                    Cartesian Multipole Moments
 -----------------------------------------------------------------
    Charge (ESU x 10^10)
                 0.0000
    Dipole Moment (Debye)
         X      -1.2804      Y       0.0285      Z       0.7638
       Tot       1.4912
    Quadrupole Moments (Debye-Ang)
        XX    -135.3300     XY      -0.1270     YY    -135.3408
        XZ       1.3879     YZ      -0.2397     ZZ    -133.8152
    Octopole Moments (Debye-Ang^2)
       XXX    -295.6116    XXY       5.1441    XYY    -101.1426
       YYY       6.7583    XXZ      48.0758    XYZ       1.9331
       YYZ      60.2120    XZZ     -98.0363    YZZ      -0.8859
       ZZZ     187.0295
    Hexadecapole Moments (Debye-Ang^3)
      XXXX   -5957.4645   XXXY     239.9885   XXYY   -1178.0845
      XYYY     226.0528   YYYY    -852.0747   XXXZ    1128.8276
      XXYZ      89.2870   XYYZ     406.9490   YYYZ     251.3448
      XXZZ   -1570.0622   XYZZ      63.6908   YYZZ    -742.5812
      XZZZ    1154.4155   YZZZ     265.3036   ZZZZ   -3526.1095
 -----------------------------------------------------------------
 Calculating analytic gradient of the SCF energy
 Gradient of SCF Energy
            1           2           3           4           5           6
    1  -0.0214086   0.0054411   0.0075807  -0.0005271  -0.0001012  -0.0060278
    2   0.0005169  -0.0001031  -0.0055185  -0.0003230  -0.0000182   0.0001141
    3   0.0126191   0.0009666  -0.0134687  -0.0165378   0.0001840   0.0037431
            7           8           9          10          11          12
    1  -0.0031450   0.0143513  -0.0004007   0.0017583   0.0157218  -0.0050163
    2   0.0001022   0.0000216   0.0000218  -0.0000860   0.0049864  -0.0001822
    3   0.0020150   0.0082795  -0.0000839  -0.0055004  -0.0001489   0.0031309
           13          14          15          16          17          18
    1   0.0009493  -0.0026067   0.0068471  -0.0000685  -0.0130313   0.0002396
    2   0.0126719   0.0006977  -0.0030462  -0.0006919   0.0004191   0.0000365
    3  -0.0035876   0.0047818   0.0009070   0.0007801   0.0077150  -0.0001579
           19          20          21          22
    1   0.0023611  -0.0004914   0.0030099  -0.0054355
    2   0.0027458   0.0006331  -0.0125755  -0.0004225
    3  -0.0063629  -0.0004334   0.0013010  -0.0001416
 Max gradient component =       2.141E-02
 RMS gradient           =       6.296E-03
 Gradient time:  CPU 183.22 s  wall 45.99 s
 Geometry Optimization Parameters
   NAtoms,    NIC,     NZ,  NCons,   NDum,   NFix, NCnnct, MaxDiis
       22     155      22       0       0       0       0       0


** GEOMETRY OPTIMIZATION IN DELOCALIZED INTERNAL COORDINATES **
   Searching for a Minimum

   Optimization Cycle:   1

                       Coordinates (Angstroms)
     ATOM                X               Y               Z
      1  C         0.0000000000    0.0000000000    0.0000000000
      2  C         0.0000000000    0.0000000000    1.3949600000
      3  Cl        1.5261815140    0.0000000000    2.2594170471
      4  C        -1.1901880373    0.0256249026    2.1059255403
      5  H        -1.1683702292    0.0315218534    3.1884196336
      6  C        -2.4041742747    0.0535064326    1.4351028665
      7  Cl       -3.9099833729    0.0870232313    2.3339530118
      8  C        -2.4180259722    0.0546630380    0.0478935036
      9  H        -3.3603520375    0.0692493833   -0.4851290834
     10  C        -1.2274122092    0.0272853135   -0.6622934626
     11  Cl       -1.2645630159   -0.0058824468   -2.4155862839
     12  C         1.2779219872   -0.0284629571   -0.7628147595
     13  C         2.3095886281   -0.8932703637   -0.3971844912
     14  H         2.1704206894   -1.5663256744    0.4394355459
     15  C         3.5004827568   -0.9194878930   -1.1069450245
     16  Cl        4.7739092873   -2.0261183446   -0.6270805489
     17  C         3.6821124948   -0.0819958503   -2.1978886372
     18  H         4.6116429624   -0.1026930066   -2.7527300472
     19  C         2.6636000698    0.7822218600   -2.5724593424
     20  Cl        2.8813918386    1.8556545918   -3.9424319391
     21  C         1.4736782845    0.8090230106   -1.8610916159
     22  H         0.6936781770    1.5025559907   -2.1490431582
   Point Group: c1    Number of degrees of freedom:    60


   Energy is  -2761.510308089


 Attempting to generate delocalized internal coordinates
 Initial Hessian constructed with Jon Baker's OPTIMIZE code

 60 Hessian modes will be used to form the next step
  Hessian Eigenvalues:
     0.010693    0.019215    0.019215    0.023207    0.023207    0.023578
     0.023582    0.023677    0.023681    0.023938    0.023938    0.024090
     0.024090    0.024114    0.024114    0.024135    0.024136    0.024142
     0.024143    0.159963    0.159969    0.159994    0.159995    0.160000
     0.234671    0.234791    0.234799    0.234906    0.235016    0.249938
     0.249949    0.249991    0.249992    0.250000    0.250000    0.250000
     0.250000    0.301033    0.301033    0.301033    0.301033    0.301033
     0.336089    0.356665    0.356665    0.356665    0.356665    0.356665
     0.429162    0.430734    0.432120    0.432123    0.467798    0.467799
     0.472132    0.472166    0.478203    0.478204    0.479142    0.479142

 Minimum search - taking simple RFO step
 Searching for Lamda that Minimizes Along All modes
 Value Taken    Lamda =  -0.03646563
 Calculated Step too Large.  Step scaled by  0.450650
 Step Taken.  Stepsize is  0.300000

                             Maximum     Tolerance    Cnvgd?
         Gradient           0.051719      0.000300      NO
         Displacement       0.263249      0.000120      NO
         Energy change     *********      0.000000      NO


 New Cartesian Coordinates Obtained by Inverse Iteration

 Displacement from previous Coordinates is:  1.121346
 ----------------------------------------------------------------
             Standard Nuclear Orientation (Angstroms)
    I     Atom           X                Y                Z
 ----------------------------------------------------------------
    1      C       0.0076697558     0.0001005131    -0.0036264103
    2      C      -0.0136994924     0.0753182592     1.4024890241
    3      Cl      1.4666746451     0.2215403797     2.3318630114
    4      C      -1.2051549867     0.1038740187     2.1135351176
    5      H      -1.1852406442     0.1771357242     3.1934906378
    6      C      -2.4152349082     0.0537722392     1.4412867639
    7      Cl     -3.9194456949     0.0867452818     2.3376843834
    8      C      -2.4334932497    -0.0226032957     0.0584908264
    9      H      -3.3761144265    -0.0754543366    -0.4710952154
   10      C      -1.2416823322    -0.0468286769    -0.6518231534
   11      Cl     -1.3615975810    -0.2231755084    -2.3930078480
   12      C       1.2940415846    -0.0286687093    -0.7715592335
   13      C       2.2981533752    -0.9520306175    -0.4611156962
   14      H       2.1409413323    -1.6777089816     0.3239060710
   15      C       3.4867829095    -0.9760512254    -1.1769684952
   16      Cl      4.7168673710    -2.1578225673    -0.7703544853
   17      C       3.7097594883    -0.0829807570    -2.2152084486
   18      H       4.6388812915    -0.1039830350    -2.7703843574
   19      C       2.7198949605     0.8375017619    -2.5285799453
   20      Cl      2.9821040315     1.9863309353    -3.8271591951
   21      C       1.5265885854     0.8667298656    -1.8208878164
   22      H       0.7848435262     1.6123518036    -2.0685467805
 ----------------------------------------------------------------
 Nuclear Repulsion Energy =        1690.13593899 hartrees
 There are       81 alpha and       81 beta electrons
 Applying Cartesian multipole field
    Component          Value
    ---------          -----
     (2,0,0)        1.00000E-11
     (0,2,0)        2.00000E-11
     (0,0,2)       -3.00000E-11
 Nucleus-field energy     =    -0.0000000202 hartrees
 Requested basis set is 6-311++G(d,p)
 There are 162 shells and 449 basis functions
 A cutoff of  1.0D-15 yielded  10091 shell pairs
 There are     83993 function pairs (     90210 Cartesian)
 Smallest overlap matrix eigenvalue = 3.07E-07
 Linear dependence detected in AO basis
 Number of orthogonalized atomic orbitals = 444
 Maximum deviation from orthogonality = 5.002E-10
 Guess from superposition of atomic densities
 Warning:  Energy on first SCF cycle will be non-variational
 SAD guess density has 162.000000 electrons

 -----------------------------------------------------------------------
  General SCF calculation program by
  Eric Jon Sundstrom, Paul Horn, Yuezhi Mao, Dmitri Zuev, Alec White,
  David Stuck, Shaama M.S., Shane Yost, Joonho Lee, David Small,
  Daniel Levine, Susi Lehtola, Hugh Burton, Evgeny Epifanovsky,
  Bang C. Huynh
 -----------------------------------------------------------------------
 Exchange:     0.2000 Hartree-Fock + 0.0800 Slater + 0.7200 B88
 Correlation:  0.1900 VWN1RPA + 0.8100 LYP
 Using SG-1 standard quadrature grid
 using 4 threads for integral computing
 -------------------------------------------------------
 OpenMP Integral computing Module                
 Release: version 2.0, May 2017, Q-Chem Inc. Pleasanton 
 -------------------------------------------------------
 A restricted SCF calculation will be
 performed using DIIS
 SCF converges when DIIS error is below 1.0e-08
 ---------------------------------------
  Cycle       Energy         DIIS error
 ---------------------------------------
    1   -2765.5100282442      2.92e-02  
    2   -2761.3640878835      2.48e-03  
    3   -2761.2820205991      3.01e-03  
    4   -2761.5144747957      4.35e-04  
    5   -2761.5183098421      2.06e-04  
    6   -2761.5191070559      1.07e-04  
    7   -2761.5193951841      2.68e-05  
    8   -2761.5194105138      1.00e-05  
    9   -2761.5194129392      2.25e-06  
   10   -2761.5194130533      1.02e-06  
   11   -2761.5194130783      1.50e-07  
   12   -2761.5194130787      6.73e-08  
   13   -2761.5194130787      2.05e-08  
   14   -2761.5194130787      5.07e-09  Convergence criterion met
 ---------------------------------------
 SCF time:   CPU 582.29s  wall 151.00s 
 SCF   energy in the final basis set =    -2761.5194130787
 Total energy in the final basis set =    -2761.5194130787

 --------------------------------------------------------------

                    Orbital Energies (a.u.)
 --------------------------------------------------------------

 Alpha MOs
 -- Occupied --
********-101.5786-101.5786-101.5691-101.5691 -10.2770 -10.2769 -10.2730
-10.2604 -10.2604 -10.2405 -10.2272 -10.2203 -10.2202 -10.2113 -10.2078
-10.2078  -9.4944  -9.4934  -9.4934  -9.4836  -9.4836  -7.2592  -7.2583
 -7.2580  -7.2493  -7.2487  -7.2484  -7.2484  -7.2483  -7.2483  -7.2477
 -7.2475  -7.2384  -7.2384  -7.2381  -7.2380  -0.9493  -0.9264  -0.9024
 -0.9023  -0.8894  -0.8522  -0.8383  -0.7976  -0.7695  -0.7558  -0.7541
 -0.6616  -0.6436  -0.6231  -0.6178  -0.5549  -0.5394  -0.5334  -0.5100
 -0.4962  -0.4808  -0.4683  -0.4641  -0.4580  -0.4474  -0.4320  -0.4289
 -0.4132  -0.4012  -0.3967  -0.3888  -0.3879  -0.3786  -0.3515  -0.3456
 -0.3424  -0.3359  -0.3329  -0.3290  -0.3277  -0.2928  -0.2797  -0.2652
 -0.2641
 -- Virtual --
 -0.0740  -0.0594  -0.0436  -0.0356  -0.0309  -0.0147  -0.0098   0.0020
  0.0061   0.0084   0.0089   0.0154   0.0184   0.0213   0.0417   0.0427
  0.0456   0.0471   0.0520   0.0601   0.0704   0.0725   0.0779   0.0831
  0.0843   0.0847   0.0911   0.0942   0.0979   0.0993   0.1061   0.1105
  0.1112   0.1123   0.1164   0.1169   0.1181   0.1206   0.1227   0.1274
  0.1294   0.1299   0.1321   0.1343   0.1366   0.1417   0.1434   0.1542
  0.1569   0.1610   0.1614   0.1691   0.1759   0.1801   0.1826   0.1830
  0.1920   0.1955   0.2038   0.2111   0.2144   0.2148   0.2209   0.2224
  0.2232   0.2344   0.2368   0.2405   0.2449   0.2505   0.2551   0.2575
  0.2628   0.2634   0.2671   0.2702   0.2726   0.2751   0.2769   0.2803
  0.2878   0.2922   0.2957   0.3042   0.3047   0.3075   0.3128   0.3309
  0.3370   0.3397   0.3476   0.3550   0.3662   0.3870   0.4013   0.4319
  0.4322   0.4457   0.4475   0.4512   0.4558   0.4626   0.4630   0.4697
  0.4766   0.4826   0.4917   0.4938   0.5031   0.5033   0.5172   0.5300
  0.5451   0.5489   0.5496   0.5537   0.5654   0.5686   0.5707   0.5799
  0.5838   0.5975   0.5983   0.6002   0.6049   0.6174   0.6212   0.6340
  0.6383   0.6469   0.6538   0.6582   0.6785   0.6812   0.6975   0.6987
  0.7053   0.7094   0.7156   0.7162   0.7213   0.7395   0.7917   0.7979
  0.8126   0.8216   0.8260   0.8284   0.8326   0.8400   0.8421   0.8447
  0.8476   0.8507   0.8572   0.8616   0.8654   0.8657   0.8668   0.8734
  0.8743   0.8823   0.8927   0.8983   0.9051   0.9062   0.9172   0.9217
  0.9226   0.9390   0.9458   0.9496   0.9555   0.9643   0.9644   0.9695
  0.9741   0.9773   0.9885   0.9909   0.9997   1.0413   1.0442   1.0668
  1.0720   1.1021   1.1030   1.1078   1.1295   1.1749   1.1776   1.1887
  1.2025   1.2182   1.2248   1.2339   1.2388   1.2586   1.2602   1.2671
  1.2909   1.2974   1.3112   1.3276   1.3589   1.3605   1.4378   1.4529
  1.4849   1.5052   1.5112   1.5374   1.5514   1.5552   1.5639   1.5861
  1.5909   1.6021   1.6082   1.6197   1.6371   1.6654   1.6821   1.6920
  1.7176   1.7411   1.7856   1.7982   1.8318   1.8629   1.8789   1.8812
  1.8857   1.9001   1.9078   1.9305   1.9415   1.9453   1.9510   1.9605
  1.9633   1.9715   2.0262   2.0602   2.0626   2.0725   2.0833   2.0927
  2.1136   2.1281   2.1781   2.2265   2.2375   2.2576   2.2604   2.2716
  2.2798   2.2893   2.2978   2.3198   2.3222   2.3377   2.3832   2.4073
  2.4193   2.4259   2.4513   2.4697   2.5042   2.5279   2.5329   2.5349
  2.5407   2.5466   2.5675   2.5916   2.6158   2.6310   2.6541   2.6617
  2.6842   2.7070   2.7237   2.7351   2.7398   2.7404   2.7547   2.7663
  2.7793   2.7806   2.7907   2.8101   2.8298   2.8433   2.8756   2.9165
  2.9405   2.9713   3.0635   3.0730   3.0795   3.1378   3.1541   3.1564
  3.1964   3.2235   3.2248   3.2284   3.3322   3.3554   3.3720   3.4323
  3.5502   3.5655   3.6872   3.7056   3.7242   3.7918   3.8233   3.9642
  4.0738   4.0979   4.0992   4.3968   4.7958   4.8317   9.7548   9.7676
  9.7896   9.8036   9.8083  23.3838  23.5505  23.8335  23.8542  23.8673
 23.9007  23.9788  24.0435  24.0492  24.0563  24.1056  24.1386  25.8088
 25.8207  25.8354  25.8900  25.9031  26.0972  26.1113  26.1742  26.2057
 26.3579  26.6033  26.6039  26.6183  26.6348  26.7977 215.7472 215.7585
215.7849 215.8050 215.8077
 --------------------------------------------------------------

          Ground-State Mulliken Net Atomic Charges

     Atom                 Charge (a.u.)
  ----------------------------------------
      1 C                    -0.562791
      2 C                    -0.067914
      3 Cl                    0.496348
      4 C                    -0.355026
      5 H                     0.232876
      6 C                     0.037188
      7 Cl                    0.466388
      8 C                    -0.352430
      9 H                     0.232802
     10 C                    -0.077932
     11 Cl                    0.497415
     12 C                     0.032617
     13 C                    -0.946549
     14 H                     0.194056
     15 C                     0.373465
     16 Cl                    0.473185
     17 C                    -0.962682
     18 H                     0.194780
     19 C                     0.373070
     20 Cl                    0.473146
     21 C                    -0.946796
     22 H                     0.194785
  ----------------------------------------
  Sum of atomic charges =     0.000000

 -----------------------------------------------------------------
                    Cartesian Multipole Moments
 -----------------------------------------------------------------
    Charge (ESU x 10^10)
                 0.0000
    Dipole Moment (Debye)
         X      -1.1529      Y       0.0262      Z       0.6887
       Tot       1.3432
    Quadrupole Moments (Debye-Ang)
        XX    -134.9848     XY      -0.0556     YY    -135.2368
        XZ       1.0857     YZ      -0.1019     ZZ    -133.7985
    Octopole Moments (Debye-Ang^2)
       XXX    -289.7337    XXY       4.2806    XYY     -99.9888
       YYY       6.6741    XXZ      45.5445    XYZ       1.5476
       YYZ      59.5813    XZZ     -95.9640    YZZ      -0.1517
       ZZZ     184.8384
    Hexadecapole Moments (Debye-Ang^3)
      XXXX   -5988.5278   XXXY     213.0615   XXYY   -1202.5880
      XYYY     193.7636   YYYY    -953.0334   XXXZ    1157.5380
      XXYZ      75.1343   XYYZ     418.3475   YYYZ     197.1480
      XXZZ   -1566.4835   XYZZ      55.9882   YYZZ    -753.6785
      XZZZ    1187.6768   YZZZ     222.2642   ZZZZ   -3486.2638
 -----------------------------------------------------------------
 Calculating analytic gradient of the SCF energy
 Gradient of SCF Energy
            1           2           3           4           5           6
    1  -0.0111751   0.0041680   0.0007031   0.0003607  -0.0002988  -0.0037435
    2   0.0003224  -0.0023610  -0.0004211  -0.0005427   0.0000566   0.0000106
    3   0.0065789   0.0051655  -0.0009336  -0.0114197   0.0005202   0.0022687
            7           8           9          10          11          12
    1  -0.0014964   0.0102556  -0.0006709  -0.0025016   0.0011944  -0.0031935
    2   0.0000519   0.0003274  -0.0000168   0.0021711   0.0005978  -0.0000716
    3   0.0009843   0.0050931  -0.0000043  -0.0062091  -0.0001771   0.0021803
           13          14          15          16          17          18
    1   0.0040967  -0.0006477   0.0047400  -0.0002208  -0.0090144   0.0004840
    2   0.0073802   0.0002306  -0.0025012  -0.0002064   0.0002541   0.0000209
    3  -0.0038135  -0.0006529   0.0001081   0.0003658   0.0052635  -0.0002759
           19          20          21          22
    1   0.0021323  -0.0003233   0.0048791   0.0002721
    2   0.0021911   0.0003214  -0.0074963  -0.0003190
    3  -0.0041970  -0.0000075  -0.0016998   0.0008620
 Max gradient component =       1.142E-02
 RMS gradient           =       3.707E-03
 Gradient time:  CPU 182.11 s  wall 45.71 s
 Geometry Optimization Parameters
   NAtoms,    NIC,     NZ,  NCons,   NDum,   NFix, NCnnct, MaxDiis
       22     155      22       0       0       0       0       0

 Cartesian Hessian Update
 Hessian updated using BFGS update


** GEOMETRY OPTIMIZATION IN DELOCALIZED INTERNAL COORDINATES **
   Searching for a Minimum

   Optimization Cycle:   2

                       Coordinates (Angstroms)
     ATOM                X               Y               Z
      1  C         0.0076697558    0.0001005131   -0.0036264103
      2  C        -0.0136994924    0.0753182592    1.4024890241
      3  Cl        1.4666746451    0.2215403797    2.3318630114
      4  C        -1.2051549867    0.1038740187    2.1135351176
      5  H        -1.1852406442    0.1771357242    3.1934906378
      6  C        -2.4152349082    0.0537722392    1.4412867639
      7  Cl       -3.9194456949    0.0867452818    2.3376843834
      8  C        -2.4334932497   -0.0226032957    0.0584908264
      9  H        -3.3761144265   -0.0754543366   -0.4710952154
     10  C        -1.2416823322   -0.0468286769   -0.6518231534
     11  Cl       -1.3615975810   -0.2231755084   -2.3930078480
     12  C         1.2940415846   -0.0286687093   -0.7715592335
     13  C         2.2981533752   -0.9520306175   -0.4611156962
     14  H         2.1409413323   -1.6777089816    0.3239060710
     15  C         3.4867829095   -0.9760512254   -1.1769684952
     16  Cl        4.7168673710   -2.1578225673   -0.7703544853
     17  C         3.7097594883   -0.0829807570   -2.2152084486
     18  H         4.6388812915   -0.1039830350   -2.7703843574
     19  C         2.7198949605    0.8375017619   -2.5285799453
     20  Cl        2.9821040315    1.9863309353   -3.8271591951
     21  C         1.5265885854    0.8667298656   -1.8208878164
     22  H         0.7848435262    1.6123518036   -2.0685467805
   Point Group: c1    Number of degrees of freedom:    60


   Energy is  -2761.519413079

 Hessian updated using BFGS update

 52 Hessian modes will be used to form the next step
  Hessian Eigenvalues:
     0.017482    0.019215    0.019216    0.023206    0.023207    0.023570
     0.023677    0.023681    0.023934    0.023938    0.024090    0.024090
     0.024114    0.024114    0.024135    0.024136    0.024142    0.024143
     0.031456    0.159935    0.159969    0.159995    0.160000    0.160396
     0.215958    0.234791    0.234799    0.234953    0.235439    0.248728
     0.249949    0.249991    0.249992    0.250000    0.300686    0.300845
     0.301964    0.353124    0.356619    0.365099    0.429173    0.432118
     0.432123    0.466731    0.467799    0.467800    0.471034    0.477359
     0.478203    0.478204    0.479104    0.541298

 Minimum search - taking simple RFO step
 Searching for Lamda that Minimizes Along All modes
 Value Taken    Lamda =  -0.00341796
 Step Taken.  Stepsize is  0.289261

                             Maximum     Tolerance    Cnvgd?
         Gradient           0.011476      0.000300      NO
         Displacement       0.221842      0.000120      NO
         Energy change     -0.009105      0.000000      NO


 New Cartesian Coordinates Obtained by Inverse Iteration

 Displacement from previous Coordinates is:  0.920669
 ----------------------------------------------------------------
             Standard Nuclear Orientation (Angstroms)
    I     Atom           X                Y                Z
 ----------------------------------------------------------------
    1      C       0.0171216921     0.0017893845    -0.0088803092
    2      C      -0.0124539796     0.1564955845     1.3875471526
    3      Cl      1.4753672446     0.3756558207     2.2900351499
    4      C      -1.1990315370     0.1823716309     2.1126160775
    5      H      -1.1778197837     0.3110172080     3.1864737517
    6      C      -2.4040664631     0.0548225691     1.4342149823
    7      Cl     -3.9065736436     0.0858187942     2.3283670222
    8      C      -2.4316941635    -0.1004676443     0.0547403523
    9      H      -3.3695856482    -0.2124690559    -0.4720653430
   10      C      -1.2297278851    -0.1270884102    -0.6439453266
   11      Cl     -1.3236439564    -0.3899455842    -2.3756210098
   12      C       1.2936919212    -0.0263688996    -0.7710481043
   13      C       2.2543391891    -1.0061275472    -0.5000267052
   14      H       2.0756183022    -1.7588423112     0.2570519876
   15      C       3.4403858399    -1.0236020633    -1.2227235007
   16      Cl      4.6333805253    -2.2636514466    -0.8848238501
   17      C       3.7045258656    -0.0827057772    -2.2122621169
   18      H       4.6320243701    -0.1055656139    -2.7682722581
   19      C       2.7410947456     0.8875509498    -2.4672575594
   20      Cl      3.0464029008     2.0896685620    -3.7066426208
   21      C       1.5437788622     0.9259212092    -1.7643000906
   22      H       0.8184051425     1.6998157121    -1.9807489267
 ----------------------------------------------------------------
 Nuclear Repulsion Energy =        1691.88810954 hartrees
 There are       81 alpha and       81 beta electrons
 Applying Cartesian multipole field
    Component          Value
    ---------          -----
     (2,0,0)        1.00000E-11
     (0,2,0)        2.00000E-11
     (0,0,2)       -3.00000E-11
 Nucleus-field energy     =    -0.0000000169 hartrees
 Requested basis set is 6-311++G(d,p)
 There are 162 shells and 449 basis functions
 A cutoff of  1.0D-15 yielded  10095 shell pairs
 There are     84105 function pairs (     90330 Cartesian)
 Smallest overlap matrix eigenvalue = 2.89E-07
 Linear dependence detected in AO basis
 Number of orthogonalized atomic orbitals = 444
 Maximum deviation from orthogonality = 3.470E-10
 Guess from superposition of atomic densities
 Warning:  Energy on first SCF cycle will be non-variational
 SAD guess density has 162.000000 electrons

 -----------------------------------------------------------------------
  General SCF calculation program by
  Eric Jon Sundstrom, Paul Horn, Yuezhi Mao, Dmitri Zuev, Alec White,
  David Stuck, Shaama M.S., Shane Yost, Joonho Lee, David Small,
  Daniel Levine, Susi Lehtola, Hugh Burton, Evgeny Epifanovsky,
  Bang C. Huynh
 -----------------------------------------------------------------------
 Exchange:     0.2000 Hartree-Fock + 0.0800 Slater + 0.7200 B88
 Correlation:  0.1900 VWN1RPA + 0.8100 LYP
 Using SG-1 standard quadrature grid
 using 4 threads for integral computing
 -------------------------------------------------------
 OpenMP Integral computing Module                
 Release: version 2.0, May 2017, Q-Chem Inc. Pleasanton 
 -------------------------------------------------------
 A restricted SCF calculation will be
 performed using DIIS
 SCF converges when DIIS error is below 1.0e-08
 ---------------------------------------
  Cycle       Energy         DIIS error
 ---------------------------------------
    1   -2765.5013115415      2.92e-02  
    2   -2761.3692705237      2.45e-03  
    3   -2761.2914510206      2.96e-03  
    4   -2761.5161666358      4.56e-04  
    5   -2761.5201866193      2.39e-04  
    6   -2761.5213580921      1.13e-04  
    7   -2761.5216751264      2.68e-05  
    8   -2761.5216902937      9.91e-06  
    9   -2761.5216926677      2.15e-06  
   10   -2761.5216927690      1.00e-06  
   11   -2761.5216927927      1.47e-07  
   12   -2761.5216927932      6.58e-08  
   13   -2761.5216927932      1.98e-08  
   14   -2761.5216927932      4.90e-09  Convergence criterion met
 ---------------------------------------
 SCF time:   CPU 583.82s  wall 152.00s 
 SCF   energy in the final basis set =    -2761.5216927932
 Total energy in the final basis set =    -2761.5216927932

 --------------------------------------------------------------

                    Orbital Energies (a.u.)
 --------------------------------------------------------------

 Alpha MOs
 -- Occupied --
********-101.5775-101.5775-101.5688-101.5688 -10.2766 -10.2765 -10.2735
-10.2616 -10.2616 -10.2379 -10.2268 -10.2209 -10.2208 -10.2124 -10.2091
-10.2091  -9.4935  -9.4923  -9.4923  -9.4834  -9.4834  -7.2582  -7.2571
 -7.2569  -7.2484  -7.2481  -7.2481  -7.2478  -7.2472  -7.2471  -7.2466
 -7.2464  -7.2382  -7.2381  -7.2379  -7.2377  -0.9493  -0.9265  -0.9025
 -0.9013  -0.8896  -0.8526  -0.8370  -0.7976  -0.7690  -0.7565  -0.7535
 -0.6616  -0.6425  -0.6234  -0.6170  -0.5553  -0.5387  -0.5337  -0.5127
 -0.4959  -0.4814  -0.4683  -0.4637  -0.4582  -0.4468  -0.4323  -0.4294
 -0.4141  -0.4005  -0.3987  -0.3880  -0.3878  -0.3785  -0.3508  -0.3451
 -0.3414  -0.3357  -0.3317  -0.3286  -0.3273  -0.2901  -0.2790  -0.2661
 -0.2660
 -- Virtual --
 -0.0710  -0.0597  -0.0441  -0.0355  -0.0347  -0.0146  -0.0096   0.0021
  0.0069   0.0094   0.0097   0.0146   0.0179   0.0205   0.0410   0.0422
  0.0463   0.0464   0.0524   0.0607   0.0696   0.0713   0.0791   0.0833
  0.0845   0.0849   0.0908   0.0931   0.0981   0.0986   0.1075   0.1099
  0.1107   0.1122   0.1150   0.1168   0.1184   0.1196   0.1221   0.1265
  0.1282   0.1297   0.1303   0.1317   0.1374   0.1424   0.1432   0.1524
  0.1563   0.1603   0.1617   0.1694   0.1746   0.1778   0.1816   0.1838
  0.1924   0.1941   0.2023   0.2138   0.2143   0.2156   0.2212   0.2217
  0.2235   0.2349   0.2354   0.2402   0.2466   0.2467   0.2560   0.2590
  0.2618   0.2630   0.2676   0.2685   0.2728   0.2730   0.2754   0.2826
  0.2855   0.2896   0.2930   0.2998   0.3066   0.3073   0.3135   0.3307
  0.3367   0.3374   0.3450   0.3549   0.3666   0.3901   0.4035   0.4312
  0.4344   0.4445   0.4477   0.4508   0.4566   0.4637   0.4643   0.4753
  0.4761   0.4778   0.4862   0.4917   0.5025   0.5056   0.5157   0.5273
  0.5437   0.5452   0.5550   0.5583   0.5603   0.5694   0.5726   0.5841
  0.5859   0.5977   0.6014   0.6041   0.6100   0.6185   0.6259   0.6290
  0.6447   0.6522   0.6526   0.6631   0.6750   0.6851   0.6955   0.6965
  0.6976   0.7014   0.7046   0.7165   0.7228   0.7420   0.7928   0.7978
  0.8188   0.8221   0.8276   0.8330   0.8345   0.8406   0.8429   0.8440
  0.8473   0.8508   0.8570   0.8602   0.8650   0.8680   0.8688   0.8722
  0.8773   0.8831   0.8935   0.8937   0.9085   0.9096   0.9189   0.9191
  0.9292   0.9326   0.9409   0.9505   0.9575   0.9599   0.9678   0.9689
  0.9709   0.9771   0.9890   0.9926   1.0009   1.0381   1.0435   1.0638
  1.0655   1.1002   1.1003   1.1120   1.1316   1.1765   1.1858   1.1871
  1.2060   1.2218   1.2234   1.2358   1.2372   1.2550   1.2665   1.2755
  1.2963   1.2992   1.3127   1.3245   1.3522   1.3686   1.4470   1.4482
  1.4850   1.5025   1.5169   1.5383   1.5456   1.5538   1.5656   1.5832
  1.5841   1.5957   1.6020   1.6188   1.6359   1.6657   1.6857   1.6934
  1.7180   1.7437   1.7961   1.7967   1.8305   1.8583   1.8753   1.8791
  1.8897   1.9099   1.9126   1.9325   1.9387   1.9437   1.9481   1.9577
  1.9632   1.9771   2.0281   2.0580   2.0592   2.0678   2.0812   2.0919
  2.1156   2.1285   2.1682   2.2287   2.2446   2.2572   2.2612   2.2729
  2.2759   2.2887   2.2891   2.3174   2.3260   2.3452   2.3895   2.4080
  2.4241   2.4300   2.4560   2.4635   2.5002   2.5155   2.5285   2.5326
  2.5437   2.5460   2.5671   2.5921   2.6208   2.6317   2.6599   2.6687
  2.6913   2.7091   2.7218   2.7291   2.7366   2.7459   2.7490   2.7661
  2.7780   2.7799   2.7867   2.7942   2.8254   2.8424   2.8713   2.9134
  2.9520   2.9808   3.0681   3.0775   3.0790   3.1304   3.1536   3.1552
  3.1980   3.2205   3.2283   3.2317   3.3272   3.3534   3.3647   3.4369
  3.5557   3.5696   3.6949   3.7009   3.7161   3.7862   3.8125   3.9675
  4.0789   4.0973   4.1041   4.3828   4.7942   4.8315   9.7562   9.7689
  9.7901   9.8024   9.8163  23.3907  23.5595  23.8374  23.8522  23.8628
 23.9065  23.9866  24.0343  24.0436  24.0530  24.0968  24.1373  25.8097
 25.8203  25.8322  25.8893  25.8992  26.0994  26.1148  26.1649  26.2031
 26.3620  26.5932  26.6081  26.6183  26.6201  26.7909 215.7485 215.7596
215.7854 215.8032 215.8170
 --------------------------------------------------------------

          Ground-State Mulliken Net Atomic Charges

     Atom                 Charge (a.u.)
  ----------------------------------------
      1 C                    -0.535367
      2 C                    -0.129891
      3 Cl                    0.476886
      4 C                    -0.329494
      5 H                     0.234188
      6 C                     0.034038
      7 Cl                    0.468782
      8 C                    -0.325149
      9 H                     0.234240
     10 C                    -0.140343
     11 Cl                    0.476916
     12 C                     0.083149
     13 C                    -0.933768
     14 H                     0.198945
     15 C                     0.385018
     16 Cl                    0.465285
     17 C                    -0.964417
     18 H                     0.192380
     19 C                     0.381656
     20 Cl                    0.464863
     21 C                    -0.937952
     22 H                     0.200034
  ----------------------------------------
  Sum of atomic charges =     0.000000

 -----------------------------------------------------------------
                    Cartesian Multipole Moments
 -----------------------------------------------------------------
    Charge (ESU x 10^10)
                -0.0000
    Dipole Moment (Debye)
         X      -1.1242      Y       0.0282      Z       0.6732
       Tot       1.3107
    Quadrupole Moments (Debye-Ang)
        XX    -135.0241     XY      -0.0128     YY    -135.2109
        XZ       1.0471     YZ      -0.0392     ZZ    -133.8775
    Octopole Moments (Debye-Ang^2)
       XXX    -289.8562    XXY       3.7269    XYY    -101.0215
       YYY       7.0983    XXZ      45.0554    XYZ       1.2712
       YYZ      60.2289    XZZ     -95.9325    YZZ       0.4997
       ZZZ     185.4645
    Hexadecapole Moments (Debye-Ang^3)
      XXXX   -5926.0899   XXXY     190.3478   XXYY   -1211.1955
      XYYY     165.5345   YYYY   -1051.5778   XXXZ    1173.7106
      XXYZ      62.8670   XYYZ     424.5406   YYYZ     152.4271
      XXZZ   -1541.7906   XYZZ      46.9061   YYZZ    -755.0262
      XZZZ    1200.4174   YZZZ     185.4618   ZZZZ   -3391.9818
 -----------------------------------------------------------------
 Calculating analytic gradient of the SCF energy
 Gradient of SCF Energy
            1           2           3           4           5           6
    1  -0.0013453   0.0022974  -0.0001507   0.0003135   0.0000934  -0.0026297
    2   0.0001113  -0.0008273  -0.0005209  -0.0005305   0.0000194   0.0000737
    3   0.0008718   0.0005105  -0.0011862  -0.0024333   0.0004060   0.0014639
            7           8           9          10          11          12
    1   0.0005202   0.0022956  -0.0003193   0.0005612   0.0009258  -0.0031489
    2  -0.0000458   0.0004181  -0.0000286   0.0008346   0.0003782   0.0000322
    3  -0.0002810   0.0009161  -0.0002448  -0.0022387   0.0006809   0.0019277
           13          14          15          16          17          18
    1   0.0013592  -0.0001491   0.0012681  -0.0005891  -0.0016838   0.0003454
    2   0.0024766  -0.0007378  -0.0013605   0.0004480   0.0000254  -0.0000197
    3   0.0001210   0.0004085   0.0006265  -0.0000593   0.0009264  -0.0001988
           19          20          21          22
    1   0.0001906  -0.0003422   0.0006039  -0.0004163
    2   0.0014569  -0.0004584  -0.0025289   0.0007840
    3  -0.0014171   0.0005638  -0.0012536  -0.0001105
 Max gradient component =       3.149E-03
 RMS gradient           =       1.134E-03
 Gradient time:  CPU 182.93 s  wall 45.92 s
 Geometry Optimization Parameters
   NAtoms,    NIC,     NZ,  NCons,   NDum,   NFix, NCnnct, MaxDiis
       22     155      22       0       0       0       0       0

 Cartesian Hessian Update
 Hessian updated using BFGS update


** GEOMETRY OPTIMIZATION IN DELOCALIZED INTERNAL COORDINATES **
   Searching for a Minimum

   Optimization Cycle:   3

                       Coordinates (Angstroms)
     ATOM                X               Y               Z
      1  C         0.0171216921    0.0017893845   -0.0088803092
      2  C        -0.0124539796    0.1564955845    1.3875471526
      3  Cl        1.4753672446    0.3756558207    2.2900351499
      4  C        -1.1990315370    0.1823716309    2.1126160775
      5  H        -1.1778197837    0.3110172080    3.1864737517
      6  C        -2.4040664631    0.0548225691    1.4342149823
      7  Cl       -3.9065736436    0.0858187942    2.3283670222
      8  C        -2.4316941635   -0.1004676443    0.0547403523
      9  H        -3.3695856482   -0.2124690559   -0.4720653430
     10  C        -1.2297278851   -0.1270884102   -0.6439453266
     11  Cl       -1.3236439564   -0.3899455842   -2.3756210098
     12  C         1.2936919212   -0.0263688996   -0.7710481043
     13  C         2.2543391891   -1.0061275472   -0.5000267052
     14  H         2.0756183022   -1.7588423112    0.2570519876
     15  C         3.4403858399   -1.0236020633   -1.2227235007
     16  Cl        4.6333805253   -2.2636514466   -0.8848238501
     17  C         3.7045258656   -0.0827057772   -2.2122621169
     18  H         4.6320243701   -0.1055656139   -2.7682722581
     19  C         2.7410947456    0.8875509498   -2.4672575594
     20  Cl        3.0464029008    2.0896685620   -3.7066426208
     21  C         1.5437788622    0.9259212092   -1.7643000906
     22  H         0.8184051425    1.6998157121   -1.9807489267
   Point Group: c1    Number of degrees of freedom:    60


   Energy is  -2761.521692793

 Hessian updated using BFGS update

 55 Hessian modes will be used to form the next step
  Hessian Eigenvalues:
     0.013306    0.019215    0.019226    0.023207    0.023216    0.023465
     0.023677    0.023709    0.023924    0.024015    0.024090    0.024093
     0.024114    0.024114    0.024135    0.024136    0.024142    0.024165
     0.030103    0.159968    0.159995    0.159998    0.160068    0.160962
     0.194479    0.234793    0.234799    0.235161    0.235520    0.248164
     0.249953    0.249992    0.249995    0.250000    0.250097    0.300245
     0.300856    0.301332    0.305901    0.353816    0.356580    0.356670
     0.372673    0.428777    0.432117    0.432123    0.467778    0.467799
     0.469123    0.472445    0.476103    0.478204    0.478209    0.479201
     0.555735

 Minimum search - taking simple RFO step
 Searching for Lamda that Minimizes Along All modes
 Value Taken    Lamda =  -0.00102115
 Step Taken.  Stepsize is  0.236260

                             Maximum     Tolerance    Cnvgd?
         Gradient           0.004621      0.000300      NO
         Displacement       0.187184      0.000120      NO
         Energy change     -0.002280      0.000000      NO


 New Cartesian Coordinates Obtained by Inverse Iteration

 Displacement from previous Coordinates is:  0.769414
 ----------------------------------------------------------------
             Standard Nuclear Orientation (Angstroms)
    I     Atom           X                Y                Z
 ----------------------------------------------------------------
    1      C       0.0188368824    -0.0027469272    -0.0087980130
    2      C      -0.0172827127     0.2197250268     1.3771751836
    3      Cl      1.4753046270     0.5042615831     2.2573537622
    4      C      -1.2019872971     0.2519253606     2.1063521776
    5      H      -1.1847584720     0.4326295732     3.1716469550
    6      C      -2.4002633194     0.0560970752     1.4314617038
    7      Cl     -3.9050543191     0.0933647421     2.3251186399
    8      C      -2.4293575251    -0.1696734008     0.0612230392
    9      H      -3.3633090000    -0.3292001550    -0.4580893603
   10      C      -1.2237780177    -0.1957392791    -0.6326148448
   11      Cl     -1.2963998136    -0.5178677577    -2.3572644422
   12      C       1.2955648165    -0.0296835361    -0.7721886023
   13      C       2.2231399663    -1.0494674892    -0.5446909236
   14      H       2.0249427809    -1.8213235709     0.1869639845
   15      C       3.4093049539    -1.0612215627    -1.2685995324
   16      Cl      4.5736369590    -2.3449929118    -0.9880358569
   17      C       3.7030746867    -0.0813158619    -2.2114430239
   18      H       4.6297395020    -0.1016974005    -2.7668522795
   19      C       2.7644415754     0.9248027550    -2.4180564090
   20      Cl      3.1068043965     2.1747013624    -3.6023822647
   21      C       1.5661807107     0.9647597254    -1.7152388438
   22      H       0.8527581604     1.7567557205    -1.9006122945
 ----------------------------------------------------------------
 Nuclear Repulsion Energy =        1691.39020047 hartrees
 There are       81 alpha and       81 beta electrons
 Applying Cartesian multipole field
    Component          Value
    ---------          -----
     (2,0,0)        1.00000E-11
     (0,2,0)        2.00000E-11
     (0,0,2)       -3.00000E-11
 Nucleus-field energy     =    -0.0000000140 hartrees
 Requested basis set is 6-311++G(d,p)
 There are 162 shells and 449 basis functions
 A cutoff of  1.0D-15 yielded  10101 shell pairs
 There are     84131 function pairs (     90360 Cartesian)
 Smallest overlap matrix eigenvalue = 2.75E-07
 Linear dependence detected in AO basis
 Number of orthogonalized atomic orbitals = 445
 Maximum deviation from orthogonality = 8.749E-10
 Guess from superposition of atomic densities
 Warning:  Energy on first SCF cycle will be non-variational
 SAD guess density has 162.000000 electrons

 -----------------------------------------------------------------------
  General SCF calculation program by
  Eric Jon Sundstrom, Paul Horn, Yuezhi Mao, Dmitri Zuev, Alec White,
  David Stuck, Shaama M.S., Shane Yost, Joonho Lee, David Small,
  Daniel Levine, Susi Lehtola, Hugh Burton, Evgeny Epifanovsky,
  Bang C. Huynh
 -----------------------------------------------------------------------
 Exchange:     0.2000 Hartree-Fock + 0.0800 Slater + 0.7200 B88
 Correlation:  0.1900 VWN1RPA + 0.8100 LYP
 Using SG-1 standard quadrature grid
 using 4 threads for integral computing
 -------------------------------------------------------
 OpenMP Integral computing Module                
 Release: version 2.0, May 2017, Q-Chem Inc. Pleasanton 
 -------------------------------------------------------
 A restricted SCF calculation will be
 performed using DIIS
 SCF converges when DIIS error is below 1.0e-08
 ---------------------------------------
  Cycle       Energy         DIIS error
 ---------------------------------------
    1   -2765.4888137192      2.91e-02  
    2   -2761.3710976054      2.44e-03  
    3   -2761.2952539580      2.93e-03  
    4   -2761.5166448391      4.67e-04  
    5   -2761.5208232117      2.51e-04  
    6   -2761.5221655769      1.12e-04  
    7   -2761.5224795895      2.70e-05  
    8   -2761.5224950807      9.92e-06  
    9   -2761.5224974822      2.10e-06  
   10   -2761.5224975783      9.91e-07  
   11   -2761.5224976015      1.43e-07  
   12   -2761.5224976017      6.48e-08  
   13   -2761.5224976020      2.02e-08  
   14   -2761.5224976022      5.99e-09  Convergence criterion met
 ---------------------------------------
 SCF time:   CPU 585.59s  wall 151.00s 
 SCF   energy in the final basis set =    -2761.5224976022
 Total energy in the final basis set =    -2761.5224976022

 --------------------------------------------------------------

                    Orbital Energies (a.u.)
 --------------------------------------------------------------

 Alpha MOs
 -- Occupied --
********-101.5771-101.5770-101.5688-101.5688 -10.2767 -10.2766 -10.2739
-10.2625 -10.2624 -10.2371 -10.2269 -10.2212 -10.2211 -10.2128 -10.2096
-10.2095  -9.4930  -9.4918  -9.4918  -9.4834  -9.4833  -7.2577  -7.2566
 -7.2564  -7.2481  -7.2480  -7.2479  -7.2473  -7.2467  -7.2466  -7.2461
 -7.2460  -7.2381  -7.2381  -7.2378  -7.2377  -0.9492  -0.9265  -0.9020
 -0.9003  -0.8892  -0.8527  -0.8365  -0.7976  -0.7692  -0.7571  -0.7536
 -0.6615  -0.6417  -0.6244  -0.6168  -0.5557  -0.5381  -0.5342  -0.5146
 -0.4954  -0.4814  -0.4686  -0.4636  -0.4582  -0.4466  -0.4326  -0.4297
 -0.4143  -0.3995  -0.3994  -0.3880  -0.3869  -0.3782  -0.3501  -0.3448
 -0.3408  -0.3357  -0.3312  -0.3286  -0.3274  -0.2880  -0.2791  -0.2687
 -0.2668
 -- Virtual --
 -0.0679  -0.0600  -0.0443  -0.0394  -0.0354  -0.0151  -0.0098   0.0021
  0.0073   0.0094   0.0099   0.0136   0.0172   0.0198   0.0404   0.0417
  0.0458   0.0473   0.0526   0.0614   0.0686   0.0698   0.0805   0.0829
  0.0842   0.0851   0.0891   0.0920   0.0978   0.0979   0.1072   0.1086
  0.1112   0.1128   0.1139   0.1164   0.1186   0.1191   0.1213   0.1260
  0.1272   0.1280   0.1302   0.1304   0.1375   0.1424   0.1429   0.1490
  0.1557   0.1599   0.1624   0.1672   0.1724   0.1743   0.1777   0.1846
  0.1899   0.1942   0.1999   0.2130   0.2141   0.2161   0.2205   0.2225
  0.2236   0.2316   0.2355   0.2360   0.2425   0.2476   0.2538   0.2569
  0.2614   0.2645   0.2666   0.2691   0.2720   0.2729   0.2753   0.2780
  0.2851   0.2907   0.2912   0.3000   0.3040   0.3080   0.3131   0.3242
  0.3271   0.3361   0.3385   0.3449   0.3569   0.3666   0.3958   0.4046
  0.4306   0.4370   0.4428   0.4486   0.4501   0.4593   0.4611   0.4660
  0.4750   0.4775   0.4812   0.4866   0.4925   0.5074   0.5079   0.5178
  0.5258   0.5448   0.5450   0.5578   0.5579   0.5597   0.5688   0.5782
  0.5872   0.5922   0.5967   0.6036   0.6091   0.6193   0.6219   0.6267
  0.6288   0.6474   0.6546   0.6578   0.6625   0.6798   0.6819   0.6929
  0.6946   0.6978   0.7016   0.7030   0.7181   0.7276   0.7447   0.7926
  0.8004   0.8248   0.8283   0.8309   0.8332   0.8420   0.8436   0.8478
  0.8492   0.8508   0.8509   0.8569   0.8642   0.8675   0.8677   0.8684
  0.8761   0.8816   0.8826   0.8884   0.8989   0.9119   0.9131   0.9209
  0.9232   0.9282   0.9348   0.9490   0.9501   0.9539   0.9584   0.9656
  0.9717   0.9734   0.9806   0.9912   1.0046   1.0060   1.0366   1.0405
  1.0581   1.0621   1.0951   1.1052   1.1187   1.1341   1.1760   1.1830
  1.1990   1.2066   1.2200   1.2294   1.2364   1.2365   1.2552   1.2652
  1.2884   1.2994   1.3019   1.3127   1.3221   1.3444   1.3785   1.4353
  1.4525   1.4847   1.5050   1.5239   1.5398   1.5436   1.5535   1.5669
  1.5781   1.5820   1.5940   1.5994   1.6176   1.6365   1.6644   1.6895
  1.6930   1.7184   1.7454   1.7938   1.8023   1.8271   1.8484   1.8698
  1.8757   1.8972   1.9152   1.9176   1.9354   1.9361   1.9413   1.9488
  1.9592   1.9639   1.9863   2.0361   2.0552   2.0596   2.0669   2.0772
  2.0989   2.1176   2.1301   2.1619   2.2301   2.2492   2.2571   2.2617
  2.2712   2.2745   2.2838   2.2904   2.3169   2.3286   2.3491   2.3895
  2.4230   2.4232   2.4381   2.4605   2.4694   2.4991   2.5102   2.5257
  2.5335   2.5479   2.5481   2.5658   2.5912   2.6270   2.6327   2.6619
  2.6753   2.6950   2.7128   2.7146   2.7286   2.7360   2.7484   2.7526
  2.7641   2.7759   2.7801   2.7883   2.7942   2.8229   2.8436   2.8661
  2.9101   2.9568   2.9888   3.0735   3.0788   3.0809   3.1285   3.1510
  3.1567   3.1976   3.2200   3.2297   3.2333   3.3257   3.3538   3.3636
  3.4406   3.5620   3.5739   3.6982   3.7011   3.7147   3.7841   3.8098
  3.9688   4.0812   4.0995   4.1073   4.3708   4.7933   4.8311   9.7575
  9.7690   9.7916   9.8017   9.8170  23.3950  23.5611  23.8399  23.8517
 23.8627  23.9063  23.9903  24.0329  24.0454  24.0563  24.0965  24.1417
 25.8136  25.8195  25.8303  25.8864  25.9015  26.1000  26.1160  26.1902
 26.2072  26.3777  26.5845  26.6137  26.6175  26.6382  26.7876 215.7498
215.7599 215.7870 215.8027 215.8183
 --------------------------------------------------------------

          Ground-State Mulliken Net Atomic Charges

     Atom                 Charge (a.u.)
  ----------------------------------------
      1 C                    -0.528886
      2 C                    -0.162530
      3 Cl                    0.480026
      4 C                    -0.346486
      5 H                     0.235203
      6 C                     0.051139
      7 Cl                    0.472598
      8 C                    -0.335395
      9 H                     0.235208
     10 C                    -0.173863
     11 Cl                    0.480483
     12 C                     0.265025
     13 C                    -1.147783
     14 H                     0.198413
     15 C                     0.550733
     16 Cl                    0.440494
     17 C                    -0.910974
     18 H                     0.189881
     19 C                     0.524665
     20 Cl                    0.443818
     21 C                    -1.161860
     22 H                     0.200091
  ----------------------------------------
  Sum of atomic charges =     0.000000

 -----------------------------------------------------------------
                    Cartesian Multipole Moments
 -----------------------------------------------------------------
    Charge (ESU x 10^10)
                -0.0000
    Dipole Moment (Debye)
         X      -1.1127      Y       0.0275      Z       0.6660
       Tot       1.2971
    Quadrupole Moments (Debye-Ang)
        XX    -135.1014     XY       0.0491     YY    -135.2001
        XZ       1.0394     YZ       0.0578     ZZ    -133.9664
    Octopole Moments (Debye-Ang^2)
       XXX    -290.0674    XXY       3.1330    XYY    -101.8990
       YYY       6.9043    XXZ      45.0893    XYZ       0.9607
       YYZ      60.8056    XZZ     -95.9913    YZZ       1.0222
       ZZZ     185.5194
    Hexadecapole Moments (Debye-Ang^3)
      XXXX   -5899.4877   XXXY     172.0287   XXYY   -1222.9670
      XYYY     142.9306   YYYY   -1139.3062   XXXZ    1193.9476
      XXYZ      51.4014   XYYZ     431.5119   YYYZ     112.8186
      XXZZ   -1526.3404   XYZZ      39.5041   YYZZ    -757.8722
      XZZZ    1217.8940   YZZZ     151.7291   ZZZZ   -3318.4274
 -----------------------------------------------------------------
 Calculating analytic gradient of the SCF energy
 Gradient of SCF Energy
            1           2           3           4           5           6
    1   0.0012933  -0.0001418   0.0004807  -0.0001584   0.0000861  -0.0005859
    2  -0.0001425  -0.0002427  -0.0005952   0.0000710  -0.0000426  -0.0000060
    3  -0.0007625  -0.0007803  -0.0007930   0.0007462  -0.0001452   0.0003414
            7           8           9          10          11          12
    1   0.0003955  -0.0007073   0.0001773   0.0006270   0.0011379  -0.0010148
    2   0.0000085  -0.0000003   0.0000319   0.0002893   0.0004906   0.0001873
    3  -0.0002287  -0.0001822   0.0000105   0.0005454  -0.0000695   0.0003788
           13          14          15          16          17          18
    1  -0.0002874  -0.0000522  -0.0002706  -0.0000313   0.0008166  -0.0001592
    2   0.0001570   0.0000164  -0.0000238   0.0000913   0.0000021  -0.0000038
    3   0.0007735   0.0004676   0.0001751  -0.0000526  -0.0004071   0.0000916
           19          20          21          22
    1  -0.0002777  -0.0000079  -0.0007932  -0.0005267
    2   0.0001020  -0.0001315  -0.0003002   0.0000413
    3  -0.0000300   0.0001026  -0.0000062  -0.0001751
 Max gradient component =       1.293E-03
 RMS gradient           =       4.370E-04
 Gradient time:  CPU 182.59 s  wall 45.83 s
 Geometry Optimization Parameters
   NAtoms,    NIC,     NZ,  NCons,   NDum,   NFix, NCnnct, MaxDiis
       22     155      22       0       0       0       0       0

 Cartesian Hessian Update
 Hessian updated using BFGS update


** GEOMETRY OPTIMIZATION IN DELOCALIZED INTERNAL COORDINATES **
   Searching for a Minimum

   Optimization Cycle:   4

                       Coordinates (Angstroms)
     ATOM                X               Y               Z
      1  C         0.0188368824   -0.0027469272   -0.0087980130
      2  C        -0.0172827127    0.2197250268    1.3771751836
      3  Cl        1.4753046270    0.5042615831    2.2573537622
      4  C        -1.2019872971    0.2519253606    2.1063521776
      5  H        -1.1847584720    0.4326295732    3.1716469550
      6  C        -2.4002633194    0.0560970752    1.4314617038
      7  Cl       -3.9050543191    0.0933647421    2.3251186399
      8  C        -2.4293575251   -0.1696734008    0.0612230392
      9  H        -3.3633090000   -0.3292001550   -0.4580893603
     10  C        -1.2237780177   -0.1957392791   -0.6326148448
     11  Cl       -1.2963998136   -0.5178677577   -2.3572644422
     12  C         1.2955648165   -0.0296835361   -0.7721886023
     13  C         2.2231399663   -1.0494674892   -0.5446909236
     14  H         2.0249427809   -1.8213235709    0.1869639845
     15  C         3.4093049539   -1.0612215627   -1.2685995324
     16  Cl        4.5736369590   -2.3449929118   -0.9880358569
     17  C         3.7030746867   -0.0813158619   -2.2114430239
     18  H         4.6297395020   -0.1016974005   -2.7668522795
     19  C         2.7644415754    0.9248027550   -2.4180564090
     20  Cl        3.1068043965    2.1747013624   -3.6023822647
     21  C         1.5661807107    0.9647597254   -1.7152388438
     22  H         0.8527581604    1.7567557205   -1.9006122945
   Point Group: c1    Number of degrees of freedom:    60


   Energy is  -2761.522497602

 Hessian updated using BFGS update

 58 Hessian modes will be used to form the next step
  Hessian Eigenvalues:
     0.008127    0.019217    0.019269    0.023209    0.023221    0.023650
     0.023678    0.023719    0.023923    0.024016    0.024090    0.024098
     0.024114    0.024120    0.024135    0.024137    0.024143    0.024185
     0.028962    0.159975    0.159995    0.159998    0.160069    0.161271
     0.199701    0.234795    0.234817    0.235164    0.235530    0.248818
     0.249965    0.249992    0.249997    0.250000    0.250038    0.251792
     0.299629    0.301031    0.301122    0.301460    0.308847    0.354205
     0.356663    0.356666    0.358070    0.370272    0.429385    0.432122
     0.432170    0.467799    0.467895    0.469088    0.471809    0.475703
     0.478204    0.478211    0.479284    0.536090

 Minimum search - taking simple RFO step
 Searching for Lamda that Minimizes Along All modes
 Value Taken    Lamda =  -0.00053432
 Step Taken.  Stepsize is  0.222464

                             Maximum     Tolerance    Cnvgd?
         Gradient           0.004280      0.000300      NO
         Displacement       0.193983      0.000120      NO
         Energy change     -0.000805      0.000000      NO


 New Cartesian Coordinates Obtained by Inverse Iteration

 Displacement from previous Coordinates is:  0.794293
 ----------------------------------------------------------------
             Standard Nuclear Orientation (Angstroms)
    I     Atom           X                Y                Z
 ----------------------------------------------------------------
    1      C       0.0155640119    -0.0006027840    -0.0110596722
    2      C      -0.0227985704     0.2854782749     1.3617333811
    3      Cl      1.4705847888     0.6475679138     2.2136790515
    4      C      -1.2050893323     0.3175380039     2.0941723205
    5      H      -1.1918302892     0.5476853762     3.1497437599
    6      C      -2.3969013148     0.0531067903     1.4314779182
    7      Cl     -3.9019928875     0.0858459975     2.3292922920
    8      C      -2.4251149284    -0.2378521722     0.0735253669
    9      H      -3.3555407663    -0.4484673398    -0.4334718251
   10      C      -1.2205605083    -0.2587986907    -0.6217100913
   11      Cl     -1.2796955798    -0.6522417605    -2.3329053233
   12      C       1.2950715271    -0.0286526684    -0.7752103374
   13      C       2.1900597312    -1.0845197377    -0.5911576435
   14      H       1.9667059961    -1.8795617379     0.1076929804
   15      C       3.3775787717    -1.0962452360    -1.3130512303
   16      Cl      4.5049021656    -2.4252614301    -1.0903478071
   17      C       3.7022418349    -0.0821986552    -2.2082787383
   18      H       4.6297008645    -0.1029708867    -2.7621557662
   19      C       2.7942025121     0.9595951447    -2.3688003930
   20      Cl      3.1784900347     2.2536997462    -3.4934465253
   21      C       1.5944497234     1.0019938756    -1.6684346177
   22      H       0.9015117562     1.8189550477    -1.8188583450
 ----------------------------------------------------------------
 Nuclear Repulsion Energy =        1690.59468882 hartrees
 There are       81 alpha and       81 beta electrons
 Applying Cartesian multipole field
    Component          Value
    ---------          -----
     (2,0,0)        1.00000E-11
     (0,2,0)        2.00000E-11
     (0,0,2)       -3.00000E-11
 Nucleus-field energy     =    -0.0000000109 hartrees
 Requested basis set is 6-311++G(d,p)
 There are 162 shells and 449 basis functions
 A cutoff of  1.0D-15 yielded  10078 shell pairs
 There are     83939 function pairs (     90140 Cartesian)
 Smallest overlap matrix eigenvalue = 2.53E-07
 Linear dependence detected in AO basis
 Number of orthogonalized atomic orbitals = 445
 Maximum deviation from orthogonality = 5.098E-10
 Guess from superposition of atomic densities
 Warning:  Energy on first SCF cycle will be non-variational
 SAD guess density has 162.000000 electrons

 -----------------------------------------------------------------------
  General SCF calculation program by
  Eric Jon Sundstrom, Paul Horn, Yuezhi Mao, Dmitri Zuev, Alec White,
  David Stuck, Shaama M.S., Shane Yost, Joonho Lee, David Small,
  Daniel Levine, Susi Lehtola, Hugh Burton, Evgeny Epifanovsky,
  Bang C. Huynh
 -----------------------------------------------------------------------
 Exchange:     0.2000 Hartree-Fock + 0.0800 Slater + 0.7200 B88
 Correlation:  0.1900 VWN1RPA + 0.8100 LYP
 Using SG-1 standard quadrature grid
 using 4 threads for integral computing
 -------------------------------------------------------
 OpenMP Integral computing Module                
 Release: version 2.0, May 2017, Q-Chem Inc. Pleasanton 
 -------------------------------------------------------
 A restricted SCF calculation will be
 performed using DIIS
 SCF converges when DIIS error is below 1.0e-08
 ---------------------------------------
  Cycle       Energy         DIIS error
 ---------------------------------------
    1   -2765.4809941890      2.91e-02  
    2   -2761.3718217025      2.44e-03  
    3   -2761.2968397250      2.92e-03  
    4   -2761.5168296301      4.75e-04  
    5   -2761.5211100186      2.58e-04  
    6   -2761.5225559580      1.12e-04  
    7   -2761.5228670647      2.71e-05  
    8   -2761.5228826732      9.93e-06  
    9   -2761.5228850863      2.06e-06  
   10   -2761.5228851786      9.85e-07  
   11   -2761.5228852014      1.41e-07  
   12   -2761.5228852016      6.37e-08  
   13   -2761.5228852018      1.95e-08  
   14   -2761.5228852018      4.74e-09  Convergence criterion met
 ---------------------------------------
 SCF time:   CPU 584.30s  wall 152.00s 
 SCF   energy in the final basis set =    -2761.5228852018
 Total energy in the final basis set =    -2761.5228852018

 --------------------------------------------------------------

                    Orbital Energies (a.u.)
 --------------------------------------------------------------

 Alpha MOs
 -- Occupied --
********-101.5769-101.5769-101.5689-101.5689 -10.2766 -10.2766 -10.2741
-10.2629 -10.2629 -10.2366 -10.2270 -10.2213 -10.2212 -10.2130 -10.2097
-10.2097  -9.4927  -9.4916  -9.4916  -9.4834  -9.4834  -7.2574  -7.2564
 -7.2562  -7.2482  -7.2481  -7.2476  -7.2470  -7.2465  -7.2465  -7.2459
 -7.2457  -7.2383  -7.2382  -7.2379  -7.2378  -0.9491  -0.9266  -0.9015
 -0.8997  -0.8891  -0.8526  -0.8363  -0.7974  -0.7696  -0.7574  -0.7537
 -0.6613  -0.6412  -0.6252  -0.6167  -0.5558  -0.5376  -0.5343  -0.5161
 -0.4948  -0.4813  -0.4688  -0.4633  -0.4583  -0.4465  -0.4327  -0.4297
 -0.4143  -0.4000  -0.3982  -0.3882  -0.3862  -0.3780  -0.3495  -0.3445
 -0.3403  -0.3358  -0.3310  -0.3286  -0.3276  -0.2857  -0.2792  -0.2713
 -0.2675
 -- Virtual --
 -0.0646  -0.0604  -0.0440  -0.0432  -0.0360  -0.0156  -0.0101   0.0021
  0.0078   0.0094   0.0099   0.0127   0.0168   0.0192   0.0399   0.0414
  0.0452   0.0484   0.0529   0.0622   0.0676   0.0684   0.0820   0.0830
  0.0840   0.0855   0.0886   0.0909   0.0971   0.0975   0.1057   0.1099
  0.1120   0.1133   0.1135   0.1159   0.1186   0.1190   0.1210   0.1255
  0.1261   0.1269   0.1292   0.1306   0.1372   0.1419   0.1431   0.1484
  0.1551   0.1609   0.1633   0.1670   0.1703   0.1729   0.1780   0.1855
  0.1895   0.1962   0.1964   0.2118   0.2133   0.2168   0.2216   0.2226
  0.2240   0.2302   0.2359   0.2373   0.2407   0.2483   0.2524   0.2577
  0.2633   0.2637   0.2654   0.2690   0.2713   0.2731   0.2757   0.2791
  0.2862   0.2881   0.2926   0.3003   0.3021   0.3101   0.3123   0.3181
  0.3276   0.3358   0.3389   0.3435   0.3602   0.3683   0.3953   0.4055
  0.4310   0.4337   0.4410   0.4485   0.4496   0.4564   0.4594   0.4670
  0.4729   0.4813   0.4823   0.4854   0.4943   0.5083   0.5093   0.5160
  0.5255   0.5437   0.5454   0.5562   0.5570   0.5584   0.5675   0.5787
  0.5886   0.5968   0.5972   0.6016   0.6099   0.6162   0.6199   0.6310
  0.6311   0.6492   0.6537   0.6603   0.6627   0.6752   0.6765   0.6918
  0.6935   0.6973   0.7038   0.7041   0.7192   0.7349   0.7447   0.7926
  0.8019   0.8279   0.8305   0.8308   0.8335   0.8433   0.8434   0.8481
  0.8487   0.8513   0.8561   0.8575   0.8624   0.8642   0.8647   0.8674
  0.8752   0.8786   0.8826   0.8877   0.8992   0.9081   0.9181   0.9211
  0.9225   0.9309   0.9394   0.9476   0.9495   0.9498   0.9596   0.9668
  0.9723   0.9730   0.9806   0.9917   1.0124   1.0174   1.0370   1.0372
  1.0522   1.0612   1.0934   1.1095   1.1206   1.1449   1.1757   1.1792
  1.2030   1.2057   1.2159   1.2346   1.2348   1.2400   1.2594   1.2607
  1.2979   1.2991   1.3068   1.3132   1.3199   1.3373   1.3868   1.4191
  1.4543   1.4827   1.5018   1.5325   1.5428   1.5434   1.5547   1.5681
  1.5737   1.5810   1.5928   1.5987   1.6144   1.6371   1.6634   1.6901
  1.6932   1.7187   1.7477   1.7904   1.8058   1.8238   1.8376   1.8646
  1.8705   1.9030   1.9172   1.9227   1.9330   1.9367   1.9423   1.9467
  1.9617   1.9647   1.9939   2.0369   2.0538   2.0600   2.0673   2.0716
  2.1035   2.1208   2.1299   2.1579   2.2302   2.2526   2.2577   2.2622
  2.2673   2.2751   2.2792   2.2910   2.3146   2.3314   2.3517   2.3878
  2.4221   2.4236   2.4395   2.4627   2.4753   2.4965   2.5093   2.5234
  2.5265   2.5490   2.5527   2.5627   2.5893   2.6311   2.6351   2.6608
  2.6832   2.6975   2.7091   2.7149   2.7281   2.7354   2.7488   2.7509
  2.7609   2.7713   2.7793   2.7830   2.8068   2.8237   2.8444   2.8620
  2.9064   2.9591   2.9925   3.0795   3.0829   3.0845   3.1271   3.1489
  3.1542   3.1981   3.2181   3.2237   3.2416   3.3248   3.3551   3.3580
  3.4456   3.5694   3.5765   3.6973   3.7065   3.7136   3.7843   3.8113
  3.9700   4.0813   4.1003   4.1084   4.3596   4.7944   4.8278   9.7598
  9.7699   9.7901   9.8059   9.8111  23.3981  23.5612  23.8411  23.8522
 23.8615  23.9052  23.9935  24.0333  24.0446  24.0599  24.0978  24.1459
 25.8136  25.8186  25.8303  25.8802  25.9059  26.0991  26.1157  26.1868
 26.2185  26.3719  26.5783  26.6111  26.6230  26.6438  26.7909 215.7520
215.7610 215.7850 215.8082 215.8116
 --------------------------------------------------------------

          Ground-State Mulliken Net Atomic Charges

     Atom                 Charge (a.u.)
  ----------------------------------------
      1 C                    -0.550421
      2 C                    -0.209552
      3 Cl                    0.481926
      4 C                    -0.283567
      5 H                     0.233935
      6 C                     0.090430
      7 Cl                    0.475950
      8 C                    -0.309336
      9 H                     0.234483
     10 C                    -0.201259
     11 Cl                    0.482686
     12 C                     0.312652
     13 C                    -1.204151
     14 H                     0.198507
     15 C                     0.559388
     16 Cl                    0.437091
     17 C                    -0.930743
     18 H                     0.187906
     19 C                     0.579211
     20 Cl                    0.435332
     21 C                    -1.219360
     22 H                     0.198893
  ----------------------------------------
  Sum of atomic charges =     0.000000

 -----------------------------------------------------------------
                    Cartesian Multipole Moments
 -----------------------------------------------------------------
    Charge (ESU x 10^10)
                 0.0000
    Dipole Moment (Debye)
         X      -1.1039      Y       0.0258      Z       0.6622
       Tot       1.2876
    Quadrupole Moments (Debye-Ang)
        XX    -135.1522     XY       0.1085     YY    -135.1233
        XZ       1.0322     YZ       0.1601     ZZ    -134.0545
    Octopole Moments (Debye-Ang^2)
       XXX    -289.8183    XXY       2.4217    XYY    -102.5532
       YYY       6.9284    XXZ      45.1977    XYZ       0.6679
       YYZ      61.2191    XZZ     -95.9359    YZZ       1.5985
       ZZZ     185.2672
    Hexadecapole Moments (Debye-Ang^3)
      XXXX   -5874.4440   XXXY     146.5406   XXYY   -1235.1908
      XYYY     114.3375   YYYY   -1233.4461   XXXZ    1214.7130
      XXYZ      39.4246   XYYZ     438.4277   YYYZ      71.7320
      XXZZ   -1510.5889   XYZZ      30.5357   YYZZ    -760.9077
      XZZZ    1237.1589   YZZZ     115.4663   ZZZZ   -3242.1939
 -----------------------------------------------------------------
 Calculating analytic gradient of the SCF energy
 Gradient of SCF Energy
            1           2           3           4           5           6
    1   0.0008602  -0.0013891   0.0010729  -0.0001372   0.0000648   0.0007966
    2  -0.0000053  -0.0003883  -0.0003700   0.0002298  -0.0000330   0.0000556
    3  -0.0003540  -0.0010813  -0.0005406   0.0010353  -0.0002282  -0.0004140
            7           8           9          10          11          12
    1  -0.0001934  -0.0009860   0.0002116   0.0002122   0.0007999   0.0005873
    2   0.0000036  -0.0002268  -0.0000125   0.0004643   0.0001872  -0.0000473
    3   0.0001003  -0.0004248   0.0000376   0.0016081  -0.0006484  -0.0004301
           13          14          15          16          17          18
    1  -0.0004664  -0.0000994  -0.0007561   0.0002752   0.0008821  -0.0002101
    2  -0.0004949   0.0001953   0.0006398  -0.0003062  -0.0000457   0.0000137
    3   0.0006867   0.0004970   0.0000015   0.0000110  -0.0004652   0.0001138
           19          20          21          22
    1  -0.0004076   0.0001411  -0.0007997  -0.0004588
    2  -0.0005281   0.0002497   0.0005800  -0.0001610
    3   0.0006237  -0.0002548   0.0003058  -0.0001795
 Max gradient component =       1.608E-03
 RMS gradient           =       5.398E-04
 Gradient time:  CPU 182.57 s  wall 45.83 s
 Geometry Optimization Parameters
   NAtoms,    NIC,     NZ,  NCons,   NDum,   NFix, NCnnct, MaxDiis
       22     155      22       0       0       0       0       0

 Cartesian Hessian Update
 Hessian updated using BFGS update


** GEOMETRY OPTIMIZATION IN DELOCALIZED INTERNAL COORDINATES **
   Searching for a Minimum

   Optimization Cycle:   5

                       Coordinates (Angstroms)
     ATOM                X               Y               Z
      1  C         0.0155640119   -0.0006027840   -0.0110596722
      2  C        -0.0227985704    0.2854782749    1.3617333811
      3  Cl        1.4705847888    0.6475679138    2.2136790515
      4  C        -1.2050893323    0.3175380039    2.0941723205
      5  H        -1.1918302892    0.5476853762    3.1497437599
      6  C        -2.3969013148    0.0531067903    1.4314779182
      7  Cl       -3.9019928875    0.0858459975    2.3292922920
      8  C        -2.4251149284   -0.2378521722    0.0735253669
      9  H        -3.3555407663   -0.4484673398   -0.4334718251
     10  C        -1.2205605083   -0.2587986907   -0.6217100913
     11  Cl       -1.2796955798   -0.6522417605   -2.3329053233
     12  C         1.2950715271   -0.0286526684   -0.7752103374
     13  C         2.1900597312   -1.0845197377   -0.5911576435
     14  H         1.9667059961   -1.8795617379    0.1076929804
     15  C         3.3775787717   -1.0962452360   -1.3130512303
     16  Cl        4.5049021656   -2.4252614301   -1.0903478071
     17  C         3.7022418349   -0.0821986552   -2.2082787383
     18  H         4.6297008645   -0.1029708867   -2.7621557662
     19  C         2.7942025121    0.9595951447   -2.3688003930
     20  Cl        3.1784900347    2.2536997462   -3.4934465253
     21  C         1.5944497234    1.0019938756   -1.6684346177
     22  H         0.9015117562    1.8189550477   -1.8188583450
   Point Group: c1    Number of degrees of freedom:    60


   Energy is  -2761.522885202

 Hessian updated using BFGS update

 60 Hessian modes will be used to form the next step
  Hessian Eigenvalues:
     0.005184    0.019247    0.019343    0.023208    0.023215    0.023677
     0.023718    0.023788    0.023976    0.024067    0.024090    0.024098
     0.024116    0.024122    0.024135    0.024142    0.024176    0.024211
     0.027875    0.159990    0.159996    0.159999    0.160038    0.161214
     0.202093    0.234796    0.234842    0.235230    0.235725    0.249211
     0.249966    0.249992    0.250000    0.250007    0.250167    0.254621
     0.296664    0.301031    0.301033    0.301151    0.301187    0.314520
     0.351212    0.356663    0.356665    0.356683    0.357825    0.363222
     0.429431    0.432121    0.432424    0.462144    0.467811    0.468210
     0.471225    0.474955    0.478206    0.478218    0.479304    0.493788

 Minimum search - taking simple RFO step
 Searching for Lamda that Minimizes Along All modes
 Value Taken    Lamda =  -0.00030121
 Step Taken.  Stepsize is  0.200622

                             Maximum     Tolerance    Cnvgd?
         Gradient           0.003476      0.000300      NO
         Displacement       0.175125      0.000120      NO
         Energy change     -0.000388      0.000000      NO


 New Cartesian Coordinates Obtained by Inverse Iteration

 Displacement from previous Coordinates is:  0.717919
 ----------------------------------------------------------------
             Standard Nuclear Orientation (Angstroms)
    I     Atom           X                Y                Z
 ----------------------------------------------------------------
    1      C       0.0157009357     0.0026062722    -0.0069936608
    2      C      -0.0304499348     0.3466865976     1.3523158237
    3      Cl      1.4509211402     0.7857481005     2.1869174816
    4      C      -1.2140896189     0.3743724416     2.0827146787
    5      H      -1.2097550825     0.6481538259     3.1280879192
    6      C      -2.3967868521     0.0483098680     1.4315217008
    7      Cl     -3.9037418996     0.0764264573     2.3278954360
    8      C      -2.4163243926    -0.2976904768     0.0865597373
    9      H      -3.3412048837    -0.5516384004    -0.4109434072
   10      C      -1.2110049215    -0.3148872634    -0.6074197484
   11      Cl     -1.2548845716    -0.7680273002    -2.3031583842
   12      C       1.2975792760    -0.0257295755    -0.7721293909
   13      C       2.1634794339    -1.1120543207    -0.6342256824
   14      H       1.9181486979    -1.9301188508     0.0297988844
   15      C       3.3501278864    -1.1260920050    -1.3580377306
   16      Cl      4.4410197618    -2.4929986675    -1.1924867234
   17      C       3.7004631639    -0.0853359894    -2.2115160949
   18      H       4.6268067461    -0.1080710274    -2.7676938789
   19      C       2.8208215794     0.9858052375    -2.3278749816
   20      Cl      3.2389930132     2.3143193471    -3.3989827103
   21      C       1.6230302488     1.0315291181    -1.6238820257
   22      H       0.9526898151     1.8727796828    -1.7380384876
 ----------------------------------------------------------------
 Nuclear Repulsion Energy =        1689.74797058 hartrees
 There are       81 alpha and       81 beta electrons
 Applying Cartesian multipole field
    Component          Value
    ---------          -----
     (2,0,0)        1.00000E-11
     (0,2,0)        2.00000E-11
     (0,0,2)       -3.00000E-11
 Nucleus-field energy     =    -0.0000000082 hartrees
 Requested basis set is 6-311++G(d,p)
 There are 162 shells and 449 basis functions
 A cutoff of  1.0D-15 yielded  10091 shell pairs
 There are     84152 function pairs (     90389 Cartesian)
 Smallest overlap matrix eigenvalue = 2.21E-07
 Linear dependence detected in AO basis
 Number of orthogonalized atomic orbitals = 446
 Maximum deviation from orthogonality = 4.823E-10
 Guess from superposition of atomic densities
 Warning:  Energy on first SCF cycle will be non-variational
 SAD guess density has 162.000000 electrons

 -----------------------------------------------------------------------
  General SCF calculation program by
  Eric Jon Sundstrom, Paul Horn, Yuezhi Mao, Dmitri Zuev, Alec White,
  David Stuck, Shaama M.S., Shane Yost, Joonho Lee, David Small,
  Daniel Levine, Susi Lehtola, Hugh Burton, Evgeny Epifanovsky,
  Bang C. Huynh
 -----------------------------------------------------------------------
 Exchange:     0.2000 Hartree-Fock + 0.0800 Slater + 0.7200 B88
 Correlation:  0.1900 VWN1RPA + 0.8100 LYP
 Using SG-1 standard quadrature grid
 using 4 threads for integral computing
 -------------------------------------------------------
 OpenMP Integral computing Module                
 Release: version 2.0, May 2017, Q-Chem Inc. Pleasanton 
 -------------------------------------------------------
 A restricted SCF calculation will be
 performed using DIIS
 SCF converges when DIIS error is below 1.0e-08
 ---------------------------------------
  Cycle       Energy         DIIS error
 ---------------------------------------
    1   -2765.4785227083      2.91e-02  
    2   -2761.3720374022      2.43e-03  
    3   -2761.2970126276      2.92e-03  
    4   -2761.5170191065      4.76e-04  
    5   -2761.5213443516      2.60e-04  
    6   -2761.5228277006      1.11e-04  
    7   -2761.5231371630      2.72e-05  
    8   -2761.5231530078      9.93e-06  
    9   -2761.5231554357      2.03e-06  
   10   -2761.5231555258      9.80e-07  
   11   -2761.5231555484      1.39e-07  
   12   -2761.5231555488      6.38e-08  
   13   -2761.5231555487      2.15e-08  
   14   -2761.5231555488      7.00e-09  Convergence criterion met
 ---------------------------------------
 SCF time:   CPU 584.96s  wall 152.00s 
 SCF   energy in the final basis set =    -2761.5231555488
 Total energy in the final basis set =    -2761.5231555488

 --------------------------------------------------------------

                    Orbital Energies (a.u.)
 --------------------------------------------------------------

 Alpha MOs
 -- Occupied --
********-101.5769-101.5769-101.5690-101.5690 -10.2765 -10.2764 -10.2740
-10.2630 -10.2630 -10.2364 -10.2271 -10.2212 -10.2211 -10.2129 -10.2097
-10.2096  -9.4925  -9.4915  -9.4915  -9.4836  -9.4835  -7.2573  -7.2563
 -7.2562  -7.2483  -7.2482  -7.2474  -7.2469  -7.2464  -7.2464  -7.2459
 -7.2457  -7.2384  -7.2382  -7.2380  -7.2380  -0.9489  -0.9266  -0.9013
 -0.8997  -0.8892  -0.8526  -0.8362  -0.7973  -0.7695  -0.7573  -0.7536
 -0.6611  -0.6406  -0.6256  -0.6165  -0.5557  -0.5371  -0.5342  -0.5169
 -0.4946  -0.4812  -0.4688  -0.4632  -0.4581  -0.4463  -0.4328  -0.4297
 -0.4143  -0.4002  -0.3973  -0.3886  -0.3857  -0.3780  -0.3491  -0.3444
 -0.3400  -0.3358  -0.3308  -0.3286  -0.3278  -0.2834  -0.2791  -0.2737
 -0.2677
 -- Virtual --
 -0.0615  -0.0606  -0.0464  -0.0436  -0.0360  -0.0160  -0.0101   0.0020
  0.0083   0.0097   0.0100   0.0119   0.0166   0.0188   0.0395   0.0414
  0.0448   0.0493   0.0533   0.0630   0.0667   0.0673   0.0828   0.0832
  0.0841   0.0858   0.0884   0.0891   0.0920   0.0966   0.1048   0.1108
  0.1127   0.1134   0.1139   0.1155   0.1185   0.1189   0.1212   0.1221
  0.1246   0.1253   0.1287   0.1307   0.1367   0.1416   0.1434   0.1482
  0.1523   0.1604   0.1619   0.1668   0.1693   0.1718   0.1758   0.1863
  0.1896   0.1929   0.1981   0.2112   0.2119   0.2167   0.2220   0.2225
  0.2237   0.2285   0.2345   0.2376   0.2411   0.2430   0.2502   0.2586
  0.2604   0.2638   0.2654   0.2685   0.2710   0.2715   0.2755   0.2788
  0.2834   0.2847   0.2933   0.2943   0.3056   0.3119   0.3143   0.3149
  0.3266   0.3285   0.3361   0.3392   0.3426   0.3646   0.3733   0.3939
  0.4089   0.4305   0.4363   0.4397   0.4485   0.4529   0.4567   0.4592
  0.4668   0.4710   0.4814   0.4864   0.4883   0.4966   0.5080   0.5113
  0.5151   0.5320   0.5434   0.5471   0.5547   0.5574   0.5583   0.5664
  0.5790   0.5901   0.5973   0.5995   0.5998   0.6040   0.6202   0.6262
  0.6331   0.6354   0.6510   0.6520   0.6625   0.6683   0.6707   0.6862
  0.6931   0.6968   0.7033   0.7042   0.7201   0.7381   0.7443   0.7616
  0.8048   0.8071   0.8283   0.8296   0.8339   0.8394   0.8428   0.8438
  0.8468   0.8478   0.8520   0.8539   0.8579   0.8589   0.8603   0.8631
  0.8666   0.8755   0.8768   0.8825   0.8919   0.8995   0.9089   0.9185
  0.9236   0.9327   0.9347   0.9435   0.9484   0.9510   0.9550   0.9611
  0.9700   0.9702   0.9743   0.9815   0.9910   1.0187   1.0237   1.0354
  1.0408   1.0478   1.0626   1.0937   1.1092   1.1199   1.1618   1.1753
  1.1765   1.2053   1.2092   1.2127   1.2347   1.2353   1.2468   1.2521
  1.2737   1.3000   1.3046   1.3105   1.3144   1.3207   1.3405   1.3927
  1.4108   1.4548   1.4812   1.4988   1.5384   1.5426   1.5518   1.5630
  1.5692   1.5706   1.5800   1.5929   1.5991   1.6094   1.6383   1.6631
  1.6878   1.6975   1.7192   1.7542   1.7874   1.8085   1.8218   1.8293
  1.8611   1.8662   1.9084   1.9185   1.9248   1.9310   1.9362   1.9422
  1.9440   1.9615   1.9690   2.0011   2.0371   2.0554   2.0608   2.0676
  2.0704   2.1083   2.1250   2.1280   2.1587   2.2301   2.2537   2.2590
  2.2626   2.2702   2.2742   2.2765   2.2911   2.3132   2.3360   2.3536
  2.3859   2.4222   2.4225   2.4369   2.4647   2.4797   2.4976   2.5110
  2.5196   2.5336   2.5485   2.5599   2.5632   2.5870   2.6340   2.6397
  2.6584   2.6906   2.6989   2.7065   2.7147   2.7270   2.7446   2.7473
  2.7503   2.7571   2.7724   2.7736   2.7802   2.8258   2.8341   2.8437
  2.8789   2.9030   2.9594   2.9943   3.0844   3.0872   3.0914   3.1262
  3.1482   3.1502   3.2030   3.2172   3.2174   3.2537   3.3240   3.3528
  3.3560   3.4532   3.5766   3.5845   3.6973   3.7129   3.7136   3.7860
  3.8152   3.9716   4.0809   4.1000   4.1105   4.3549   4.7957   4.8243
  9.7630   9.7719   9.7894   9.8039   9.8203  23.4027  23.5619  23.8410
 23.8531  23.8604  23.9039  23.9959  24.0332  24.0436  24.0628  24.0984
 24.1484  25.8139  25.8187  25.8310  25.8711  25.9112  26.1006  26.1156
 26.1857  26.2379  26.3553  26.6007  26.6098  26.6385  26.6897  26.8048
215.7553 215.7640 215.7840 215.8029 215.8255
 --------------------------------------------------------------

          Ground-State Mulliken Net Atomic Charges

     Atom                 Charge (a.u.)
  ----------------------------------------
      1 C                    -0.388647
      2 C                     0.043917
      3 Cl                    0.470692
      4 C                    -0.559468
      5 H                     0.233945
      6 C                     0.337720
      7 Cl                    0.480419
      8 C                    -0.561147
      9 H                     0.234280
     10 C                     0.036972
     11 Cl                    0.474835
     12 C                    -0.085635
     13 C                    -1.055705
     14 H                     0.207398
     15 C                     0.243836
     16 Cl                    0.486613
     17 C                    -0.753931
     18 H                     0.223075
     19 C                     0.231576
     20 Cl                    0.487461
     21 C                    -0.996943
     22 H                     0.208739
  ----------------------------------------
  Sum of atomic charges =     0.000000

 -----------------------------------------------------------------
                    Cartesian Multipole Moments
 -----------------------------------------------------------------
    Charge (ESU x 10^10)
                 0.0000
    Dipole Moment (Debye)
         X      -1.0929      Y       0.0233      Z       0.6545
       Tot       1.2741
    Quadrupole Moments (Debye-Ang)
        XX    -135.1716     XY       0.1565     YY    -135.0157
        XZ       1.0012     YZ       0.2633     ZZ    -134.0885
    Octopole Moments (Debye-Ang^2)
       XXX    -289.2345    XXY       1.7727    XYY    -102.9337
       YYY       6.7992    XXZ      45.2776    XYZ       0.4147
       YYZ      61.5169    XZZ     -95.7159    YZZ       2.0430
       ZZZ     184.7375
    Hexadecapole Moments (Debye-Ang^3)
      XXXX   -5848.5854   XXXY     123.4473   XXYY   -1245.2575
      XYYY      89.4931   YYYY   -1319.8857   XXXZ    1235.7942
      XXYZ      27.6433   XYYZ     445.5172   YYYZ      32.4645
      XXZZ   -1496.1254   XYZZ      22.6244   YYZZ    -765.2850
      XZZZ    1257.5976   YZZZ      79.3698   ZZZZ   -3181.6608
 -----------------------------------------------------------------
 Calculating analytic gradient of the SCF energy
 Gradient of SCF Energy
            1           2           3           4           5           6
    1  -0.0001856  -0.0011285   0.0007585  -0.0000607  -0.0000174   0.0011188
    2  -0.0001270  -0.0003877   0.0000753   0.0001449   0.0000095  -0.0000219
    3  -0.0002747  -0.0004414  -0.0000911   0.0007176  -0.0001146  -0.0005226
            7           8           9          10          11          12
    1  -0.0003792  -0.0006011   0.0000732   0.0001124   0.0005873   0.0010771
    2   0.0000320  -0.0000483  -0.0000051   0.0002474   0.0001393  -0.0000364
    3   0.0002033  -0.0002799   0.0000391   0.0011654  -0.0003901  -0.0006347
           13          14          15          16          17          18
    1  -0.0003369  -0.0001345  -0.0004817   0.0002306   0.0003829  -0.0000872
    2  -0.0005017   0.0001678   0.0006334  -0.0002872   0.0000162   0.0000122
    3   0.0003609   0.0002533  -0.0001326   0.0000199  -0.0001881   0.0000408
           19          20          21          22
    1  -0.0000914   0.0001297  -0.0006868  -0.0002795
    2  -0.0006855   0.0002876   0.0005053  -0.0001702
    3   0.0004878  -0.0002459   0.0000786  -0.0000509
 Max gradient component =       1.165E-03
 RMS gradient           =       4.240E-04
 Gradient time:  CPU 181.92 s  wall 45.67 s
 Geometry Optimization Parameters
   NAtoms,    NIC,     NZ,  NCons,   NDum,   NFix, NCnnct, MaxDiis
       22     155      22       0       0       0       0       0

 Cartesian Hessian Update
 Hessian updated using BFGS update


** GEOMETRY OPTIMIZATION IN DELOCALIZED INTERNAL COORDINATES **
   Searching for a Minimum

   Optimization Cycle:   6

                       Coordinates (Angstroms)
     ATOM                X               Y               Z
      1  C         0.0157009357    0.0026062722   -0.0069936608
      2  C        -0.0304499348    0.3466865976    1.3523158237
      3  Cl        1.4509211402    0.7857481005    2.1869174816
      4  C        -1.2140896189    0.3743724416    2.0827146787
      5  H        -1.2097550825    0.6481538259    3.1280879192
      6  C        -2.3967868521    0.0483098680    1.4315217008
      7  Cl       -3.9037418996    0.0764264573    2.3278954360
      8  C        -2.4163243926   -0.2976904768    0.0865597373
      9  H        -3.3412048837   -0.5516384004   -0.4109434072
     10  C        -1.2110049215   -0.3148872634   -0.6074197484
     11  Cl       -1.2548845716   -0.7680273002   -2.3031583842
     12  C         1.2975792760   -0.0257295755   -0.7721293909
     13  C         2.1634794339   -1.1120543207   -0.6342256824
     14  H         1.9181486979   -1.9301188508    0.0297988844
     15  C         3.3501278864   -1.1260920050   -1.3580377306
     16  Cl        4.4410197618   -2.4929986675   -1.1924867234
     17  C         3.7004631639   -0.0853359894   -2.2115160949
     18  H         4.6268067461   -0.1080710274   -2.7676938789
     19  C         2.8208215794    0.9858052375   -2.3278749816
     20  Cl        3.2389930132    2.3143193471   -3.3989827103
     21  C         1.6230302488    1.0315291181   -1.6238820257
     22  H         0.9526898151    1.8727796828   -1.7380384876
   Point Group: c1    Number of degrees of freedom:    60


   Energy is  -2761.523155549

 Hessian updated using BFGS update

 60 Hessian modes will be used to form the next step
  Hessian Eigenvalues:
     0.003806    0.019239    0.019431    0.023200    0.023284    0.023677
     0.023686    0.023937    0.023962    0.024090    0.024094    0.024107
     0.024118    0.024129    0.024139    0.024143    0.024179    0.024340
     0.027822    0.159926    0.159991    0.160002    0.160005    0.160670
     0.203100    0.234804    0.234866    0.235241    0.235576    0.249442
     0.249909    0.249984    0.249998    0.250019    0.250331    0.257769
     0.275518    0.300943    0.301031    0.301149    0.301467    0.304341
     0.351012    0.356661    0.356666    0.356676    0.357220    0.362834
     0.429435    0.432129    0.432913    0.441886    0.467827    0.469619
     0.470273    0.475039    0.478205    0.478229    0.479437    0.486880

 Minimum search - taking simple RFO step
 Searching for Lamda that Minimizes Along All modes
 Value Taken    Lamda =  -0.00010136
 Step Taken.  Stepsize is  0.130755

                             Maximum     Tolerance    Cnvgd?
         Gradient           0.001654      0.000300      NO
         Displacement       0.111789      0.000120      NO
         Energy change     -0.000270      0.000000      NO


 New Cartesian Coordinates Obtained by Inverse Iteration

 Displacement from previous Coordinates is:  0.459008
 ----------------------------------------------------------------
             Standard Nuclear Orientation (Angstroms)
    I     Atom           X                Y                Z
 ----------------------------------------------------------------
    1      C       0.0143505468     0.0071380577    -0.0075096662
    2      C      -0.0363430554     0.3872278367     1.3417819790
    3      Cl      1.4372855496     0.8640299239     2.1656414412
    4      C      -1.2203905896     0.4119781767     2.0718834543
    5      H      -1.2200097990     0.7109667439     3.1105161503
    6      C      -2.3978688432     0.0464781921     1.4322567729
    7      Cl     -3.9032534103     0.0679197185     2.3305400597
    8      C      -2.4111405819    -0.3360306517     0.0972903273
    9      H      -3.3319425562    -0.6198767101    -0.3917380198
   10      C      -1.2067158939    -0.3495548133    -0.5987342452
   11      Cl     -1.2468711660    -0.8468457140    -2.2810789180
   12      C       1.2976879693    -0.0223005047    -0.7714709495
   13      C       2.1456628085    -1.1259282144    -0.6619951459
   14      H       1.8862001048    -1.9583264578    -0.0215154951
   15      C       3.3326214700    -1.1426745518    -1.3855379633
   16      Cl      4.3987290893    -2.5317607809    -1.2548492958
   17      C       3.7003521868    -0.0872612384    -2.2131227754
   18      H       4.6261418302    -0.1123654774    -2.7704655892
   19      C       2.8403371863     1.0022120764    -2.3013436216
   20      Cl      3.2812698271     2.3497540380    -3.3377761001
   21      C       1.6441586181     1.0507974429    -1.5948059745
   22      H       0.9912782497     1.9085159793    -1.6855376703
 ----------------------------------------------------------------
 Nuclear Repulsion Energy =        1689.26675474 hartrees
 There are       81 alpha and       81 beta electrons
 Applying Cartesian multipole field
    Component          Value
    ---------          -----
     (2,0,0)        1.00000E-11
     (0,2,0)        2.00000E-11
     (0,0,2)       -3.00000E-11
 Nucleus-field energy     =    -0.0000000065 hartrees
 Requested basis set is 6-311++G(d,p)
 There are 162 shells and 449 basis functions
 A cutoff of  1.0D-15 yielded  10089 shell pairs
 There are     84111 function pairs (     90340 Cartesian)
 Smallest overlap matrix eigenvalue = 1.95E-07
 Linear dependence detected in AO basis
 Number of orthogonalized atomic orbitals = 446
 Maximum deviation from orthogonality = 1.356E-09
 Guess from superposition of atomic densities
 Warning:  Energy on first SCF cycle will be non-variational
 SAD guess density has 162.000000 electrons

 -----------------------------------------------------------------------
  General SCF calculation program by
  Eric Jon Sundstrom, Paul Horn, Yuezhi Mao, Dmitri Zuev, Alec White,
  David Stuck, Shaama M.S., Shane Yost, Joonho Lee, David Small,
  Daniel Levine, Susi Lehtola, Hugh Burton, Evgeny Epifanovsky,
  Bang C. Huynh
 -----------------------------------------------------------------------
 Exchange:     0.2000 Hartree-Fock + 0.0800 Slater + 0.7200 B88
 Correlation:  0.1900 VWN1RPA + 0.8100 LYP
 Using SG-1 standard quadrature grid
 using 4 threads for integral computing
 -------------------------------------------------------
 OpenMP Integral computing Module                
 Release: version 2.0, May 2017, Q-Chem Inc. Pleasanton 
 -------------------------------------------------------
 A restricted SCF calculation will be
 performed using DIIS
 SCF converges when DIIS error is below 1.0e-08
 ---------------------------------------
  Cycle       Energy         DIIS error
 ---------------------------------------
    1   -2765.4802628511      2.91e-02  
    2   -2761.3718881617      2.44e-03  
    3   -2761.2964050393      2.92e-03  
    4   -2761.5170802494      4.77e-04  
    5   -2761.5214099580      2.60e-04  
    6   -2761.5229011417      1.11e-04  
    7   -2761.5232102952      2.73e-05  
    8   -2761.5232263193      9.96e-06  
    9   -2761.5232287602      2.02e-06  
   10   -2761.5232288490      9.79e-07  
   11   -2761.5232288714      1.37e-07  
   12   -2761.5232288719      6.26e-08  
   13   -2761.5232288721      2.00e-08  
   14   -2761.5232288719      5.19e-09  Convergence criterion met
 ---------------------------------------
 SCF time:   CPU 584.02s  wall 152.00s 
 SCF   energy in the final basis set =    -2761.5232288719
 Total energy in the final basis set =    -2761.5232288719

 --------------------------------------------------------------

                    Orbital Energies (a.u.)
 --------------------------------------------------------------

 Alpha MOs
 -- Occupied --
********-101.5769-101.5769-101.5691-101.5690 -10.2763 -10.2763 -10.2738
-10.2629 -10.2629 -10.2363 -10.2271 -10.2210 -10.2209 -10.2129 -10.2096
-10.2095  -9.4925  -9.4916  -9.4916  -9.4837  -9.4836  -7.2573  -7.2564
 -7.2562  -7.2484  -7.2483  -7.2474  -7.2469  -7.2465  -7.2464  -7.2459
 -7.2458  -7.2385  -7.2383  -7.2381  -7.2380  -0.9488  -0.9267  -0.9013
 -0.8999  -0.8894  -0.8527  -0.8361  -0.7972  -0.7693  -0.7571  -0.7535
 -0.6611  -0.6403  -0.6257  -0.6164  -0.5556  -0.5368  -0.5341  -0.5173
 -0.4947  -0.4812  -0.4687  -0.4631  -0.4580  -0.4461  -0.4328  -0.4297
 -0.4143  -0.4002  -0.3969  -0.3888  -0.3856  -0.3781  -0.3489  -0.3443
 -0.3399  -0.3359  -0.3308  -0.3285  -0.3279  -0.2819  -0.2788  -0.2751
 -0.2677
 -- Virtual --
 -0.0606  -0.0596  -0.0483  -0.0433  -0.0357  -0.0159  -0.0101   0.0020
  0.0086   0.0100   0.0101   0.0116   0.0167   0.0186   0.0394   0.0414
  0.0447   0.0497   0.0536   0.0636   0.0661   0.0667   0.0829   0.0833
  0.0848   0.0859   0.0883   0.0888   0.0917   0.0964   0.1044   0.1112
  0.1132   0.1135   0.1142   0.1153   0.1185   0.1188   0.1213   0.1220
  0.1241   0.1250   0.1285   0.1306   0.1364   0.1415   0.1438   0.1481
  0.1516   0.1606   0.1625   0.1667   0.1693   0.1712   0.1755   0.1865
  0.1897   0.1913   0.1993   0.2110   0.2113   0.2163   0.2220   0.2226
  0.2237   0.2280   0.2333   0.2373   0.2418   0.2448   0.2497   0.2593
  0.2604   0.2636   0.2663   0.2700   0.2708   0.2716   0.2753   0.2785
  0.2827   0.2836   0.2910   0.2934   0.3075   0.3117   0.3140   0.3184
  0.3288   0.3301   0.3372   0.3394   0.3422   0.3657   0.3775   0.3928
  0.4099   0.4290   0.4384   0.4391   0.4485   0.4522   0.4540   0.4591
  0.4664   0.4696   0.4810   0.4867   0.4931   0.4976   0.5076   0.5121
  0.5150   0.5337   0.5436   0.5480   0.5547   0.5578   0.5583   0.5658
  0.5791   0.5891   0.5950   0.6000   0.6007   0.6029   0.6204   0.6295
  0.6344   0.6382   0.6506   0.6519   0.6627   0.6678   0.6701   0.6870
  0.6933   0.6964   0.7037   0.7056   0.7208   0.7440   0.7460   0.7601
  0.8087   0.8114   0.8279   0.8281   0.8335   0.8413   0.8422   0.8437
  0.8447   0.8470   0.8498   0.8519   0.8579   0.8584   0.8595   0.8618
  0.8665   0.8762   0.8771   0.8829   0.8913   0.8994   0.9093   0.9170
  0.9241   0.9362   0.9367   0.9460   0.9479   0.9530   0.9547   0.9620
  0.9679   0.9736   0.9756   0.9809   0.9890   1.0202   1.0255   1.0341
  1.0438   1.0462   1.0636   1.0931   1.1078   1.1194   1.1719   1.1752
  1.1761   1.2058   1.2100   1.2117   1.2354   1.2357   1.2477   1.2507
  1.2858   1.3002   1.3067   1.3133   1.3143   1.3204   1.3402   1.3948
  1.4091   1.4549   1.4806   1.4970   1.5405   1.5430   1.5581   1.5642
  1.5693   1.5704   1.5784   1.5935   1.5996   1.6058   1.6394   1.6631
  1.6871   1.6995   1.7195   1.7610   1.7859   1.8098   1.8200   1.8256
  1.8595   1.8641   1.9118   1.9193   1.9251   1.9303   1.9357   1.9386
  1.9445   1.9601   1.9732   2.0054   2.0374   2.0562   2.0615   2.0660
  2.0712   2.1118   2.1257   2.1281   2.1599   2.2297   2.2534   2.2597
  2.2621   2.2693   2.2714   2.2778   2.2905   2.3129   2.3374   2.3542
  2.3850   2.4224   2.4227   2.4336   2.4643   2.4821   2.4982   2.5125
  2.5162   2.5343   2.5480   2.5586   2.5676   2.5860   2.6356   2.6414
  2.6566   2.6951   2.6996   2.7055   2.7139   2.7268   2.7450   2.7462
  2.7510   2.7541   2.7651   2.7731   2.7787   2.8271   2.8314   2.8427
  2.8881   2.9009   2.9596   2.9949   3.0870   3.0894   3.0952   3.1257
  3.1472   3.1485   3.2043   3.2144   3.2170   3.2639   3.3236   3.3500
  3.3565   3.4561   3.5768   3.5918   3.6977   3.7129   3.7160   3.7882
  3.8180   3.9728   4.0804   4.0993   4.1114   4.3518   4.7967   4.8225
  9.7644   9.7728   9.7893   9.7999   9.8303  23.4052  23.5624  23.8405
 23.8531  23.8596  23.9034  23.9962  24.0329  24.0431  24.0640  24.0984
 24.1492  25.8140  25.8177  25.8313  25.8603  25.9143  26.0995  26.1155
 26.1858  26.2459  26.3434  26.6027  26.6103  26.6316  26.7009  26.8100
215.7566 215.7651 215.7839 215.7978 215.8369
 --------------------------------------------------------------

          Ground-State Mulliken Net Atomic Charges

     Atom                 Charge (a.u.)
  ----------------------------------------
      1 C                    -0.436784
      2 C                     0.050851
      3 Cl                    0.459790
      4 C                    -0.545492
      5 H                     0.233191
      6 C                     0.386404
      7 Cl                    0.482426
      8 C                    -0.547105
      9 H                     0.233441
     10 C                     0.045523
     11 Cl                    0.463249
     12 C                    -0.090910
     13 C                    -1.063994
     14 H                     0.207410
     15 C                     0.229957
     16 Cl                    0.487011
     17 C                    -0.728352
     18 H                     0.223573
     19 C                     0.209240
     20 Cl                    0.488111
     21 C                    -0.996301
     22 H                     0.208763
  ----------------------------------------
  Sum of atomic charges =     0.000000

 -----------------------------------------------------------------
                    Cartesian Multipole Moments
 -----------------------------------------------------------------
    Charge (ESU x 10^10)
                -0.0000
    Dipole Moment (Debye)
         X      -1.0840      Y       0.0238      Z       0.6522
       Tot       1.2652
    Quadrupole Moments (Debye-Ang)
        XX    -135.1471     XY       0.1921     YY    -134.9261
        XZ       0.9712     YZ       0.3304     ZZ    -134.0990
    Octopole Moments (Debye-Ang^2)
       XXX    -288.7181    XXY       1.3825    XYY    -103.0682
       YYY       7.0870    XXZ      45.4089    XYZ       0.2473
       YYZ      61.6036    XZZ     -95.5025    YZZ       2.4184
       ZZZ     184.2542
    Hexadecapole Moments (Debye-Ang^3)
      XXXX   -5834.6673   XXXY     106.7046   XXYY   -1251.8802
      XYYY      72.1893   YYYY   -1374.7503   XXXZ    1248.3254
      XXYZ      20.1899   XYYZ     449.6899   YYYZ       8.2958
      XXZZ   -1486.7700   XYZZ      17.1244   YYZZ    -767.6288
      XZZZ    1270.3135   YZZZ      56.6222   ZZZZ   -3141.5879
 -----------------------------------------------------------------
 Calculating analytic gradient of the SCF energy
 Gradient of SCF Energy
            1           2           3           4           5           6
    1  -0.0002982  -0.0002663   0.0002437   0.0000411  -0.0000344   0.0005251
    2   0.0000644   0.0000263  -0.0000922   0.0000003  -0.0000148   0.0000258
    3   0.0001954  -0.0001733  -0.0001519   0.0001999  -0.0000291  -0.0003647
            7           8           9          10          11          12
    1  -0.0002756  -0.0002455   0.0000117  -0.0000258   0.0001282   0.0006620
    2  -0.0000161  -0.0000432   0.0000106   0.0000606   0.0000311  -0.0001230
    3   0.0001726  -0.0000205   0.0000598   0.0001918  -0.0000955  -0.0003126
           13          14          15          16          17          18
    1  -0.0001426  -0.0000351  -0.0000795   0.0000781  -0.0000267  -0.0000061
    2  -0.0000834   0.0000996   0.0002344  -0.0000885  -0.0000155   0.0000069
    3   0.0002141   0.0001068  -0.0000730   0.0000049  -0.0000553   0.0000070
           19          20          21          22
    1  -0.0000152   0.0000440  -0.0001715  -0.0001116
    2  -0.0002984   0.0000933   0.0002504  -0.0001286
    3   0.0001742  -0.0001120   0.0000789  -0.0000173
 Max gradient component =       6.620E-04
 RMS gradient           =       1.749E-04
 Gradient time:  CPU 181.98 s  wall 45.68 s
 Geometry Optimization Parameters
   NAtoms,    NIC,     NZ,  NCons,   NDum,   NFix, NCnnct, MaxDiis
       22     155      22       0       0       0       0       0

 Cartesian Hessian Update
 Hessian updated using BFGS update


** GEOMETRY OPTIMIZATION IN DELOCALIZED INTERNAL COORDINATES **
   Searching for a Minimum

   Optimization Cycle:   7

                       Coordinates (Angstroms)
     ATOM                X               Y               Z
      1  C         0.0143505468    0.0071380577   -0.0075096662
      2  C        -0.0363430554    0.3872278367    1.3417819790
      3  Cl        1.4372855496    0.8640299239    2.1656414412
      4  C        -1.2203905896    0.4119781767    2.0718834543
      5  H        -1.2200097990    0.7109667439    3.1105161503
      6  C        -2.3978688432    0.0464781921    1.4322567729
      7  Cl       -3.9032534103    0.0679197185    2.3305400597
      8  C        -2.4111405819   -0.3360306517    0.0972903273
      9  H        -3.3319425562   -0.6198767101   -0.3917380198
     10  C        -1.2067158939   -0.3495548133   -0.5987342452
     11  Cl       -1.2468711660   -0.8468457140   -2.2810789180
     12  C         1.2976879693   -0.0223005047   -0.7714709495
     13  C         2.1456628085   -1.1259282144   -0.6619951459
     14  H         1.8862001048   -1.9583264578   -0.0215154951
     15  C         3.3326214700   -1.1426745518   -1.3855379633
     16  Cl        4.3987290893   -2.5317607809   -1.2548492958
     17  C         3.7003521868   -0.0872612384   -2.2131227754
     18  H         4.6261418302   -0.1123654774   -2.7704655892
     19  C         2.8403371863    1.0022120764   -2.3013436216
     20  Cl        3.2812698271    2.3497540380   -3.3377761001
     21  C         1.6441586181    1.0507974429   -1.5948059745
     22  H         0.9912782497    1.9085159793   -1.6855376703
   Point Group: c1    Number of degrees of freedom:    60


   Energy is  -2761.523228872

 Hessian updated using BFGS update

 60 Hessian modes will be used to form the next step
  Hessian Eigenvalues:
     0.001806    0.019259    0.019577    0.023210    0.023262    0.023617
     0.023683    0.023938    0.024033    0.024090    0.024093    0.024109
     0.024124    0.024132    0.024136    0.024156    0.024231    0.025402
     0.027737    0.159263    0.159991    0.159999    0.160007    0.160200
     0.203389    0.234347    0.234805    0.234901    0.235458    0.247327
     0.249765    0.249994    0.250009    0.250063    0.250331    0.253552
     0.275429    0.301031    0.301070    0.301310    0.302032    0.305767
     0.352076    0.356658    0.356668    0.356683    0.357372    0.364331
     0.429433    0.432138    0.433913    0.441444    0.467830    0.469975
     0.473429    0.475626    0.478216    0.478720    0.479920    0.487677

 Minimum search - taking simple RFO step
 Searching for Lamda that Minimizes Along All modes
 Value Taken    Lamda =  -0.00007826
 Step Taken.  Stepsize is  0.193539

                             Maximum     Tolerance    Cnvgd?
         Gradient           0.000514      0.000300      NO
         Displacement       0.169921      0.000120      NO
         Energy change     -0.000073      0.000000      NO


 New Cartesian Coordinates Obtained by Inverse Iteration

 Displacement from previous Coordinates is:  0.695645
 ----------------------------------------------------------------
             Standard Nuclear Orientation (Angstroms)
    I     Atom           X                Y                Z
 ----------------------------------------------------------------
    1      C       0.0151661901     0.0082817352    -0.0042282837
    2      C      -0.0455712310     0.4426481098     1.3279415198
    3      Cl      1.4139257025     0.9849341278     2.1328797093
    4      C      -1.2316485041     0.4679370653     2.0551777225
    5      H      -1.2398708554     0.8094526449     3.0807490021
    6      C      -2.3988922034     0.0449487276     1.4323615506
    7      Cl     -3.9046440809     0.0664659811     2.3283192781
    8      C      -2.3996767812    -0.3932869027     0.1144837797
    9      H      -3.3126233962    -0.7190098714    -0.3632671852
   10      C      -1.1948449859    -0.4040812341    -0.5810856615
   11      Cl     -1.2206343988    -0.9617259318    -2.2435852915
   12      C       1.2985833333    -0.0207366199    -0.7682158141
   13      C       2.1189572684    -1.1486605536    -0.7056662175
   14      H       1.8388131501    -2.0015285814    -0.1015788259
   15      C       3.3053238892    -1.1666300703    -1.4304211583
   16      Cl      4.3350854601    -2.5861196357    -1.3571404719
   17      C       3.6987016430    -0.0884778609    -2.2158459972
   18      H       4.6231272188    -0.1148227592    -2.7756132397
   19      C       2.8662730304     1.0249039635    -2.2595880502
   20      Cl      3.3398373428     2.4011867488    -3.2411547839
   21      C       1.6723164832     1.0746696033    -1.5491896380
   22      H       1.0438352662     1.9537443851    -1.6029031886
 ----------------------------------------------------------------
 Nuclear Repulsion Energy =        1689.16236227 hartrees
 There are       81 alpha and       81 beta electrons
 Applying Cartesian multipole field
    Component          Value
    ---------          -----
     (2,0,0)        1.00000E-11
     (0,2,0)        2.00000E-11
     (0,0,2)       -3.00000E-11
 Nucleus-field energy     =    -0.0000000039 hartrees
 Requested basis set is 6-311++G(d,p)
 There are 162 shells and 449 basis functions
 A cutoff of  1.0D-15 yielded  10096 shell pairs
 There are     84146 function pairs (     90375 Cartesian)
 Smallest overlap matrix eigenvalue = 1.62E-07
 Linear dependence detected in AO basis
 Number of orthogonalized atomic orbitals = 445
 Maximum deviation from orthogonality = 4.969E-10
 Guess from superposition of atomic densities
 Warning:  Energy on first SCF cycle will be non-variational
 SAD guess density has 162.000000 electrons

 -----------------------------------------------------------------------
  General SCF calculation program by
  Eric Jon Sundstrom, Paul Horn, Yuezhi Mao, Dmitri Zuev, Alec White,
  David Stuck, Shaama M.S., Shane Yost, Joonho Lee, David Small,
  Daniel Levine, Susi Lehtola, Hugh Burton, Evgeny Epifanovsky,
  Bang C. Huynh
 -----------------------------------------------------------------------
 Exchange:     0.2000 Hartree-Fock + 0.0800 Slater + 0.7200 B88
 Correlation:  0.1900 VWN1RPA + 0.8100 LYP
 Using SG-1 standard quadrature grid
 using 4 threads for integral computing
 -------------------------------------------------------
 OpenMP Integral computing Module                
 Release: version 2.0, May 2017, Q-Chem Inc. Pleasanton 
 -------------------------------------------------------
 A restricted SCF calculation will be
 performed using DIIS
 SCF converges when DIIS error is below 1.0e-08
 ---------------------------------------
  Cycle       Energy         DIIS error
 ---------------------------------------
    1   -2765.4837346668      2.91e-02  
    2   -2761.3716366251      2.44e-03  
    3   -2761.2955951592      2.93e-03  
    4   -2761.5170190672      4.79e-04  
    5   -2761.5213656868      2.63e-04  
    6   -2761.5228856752      1.12e-04  
    7   -2761.5231942710      2.74e-05  
    8   -2761.5232103709      9.99e-06  
    9   -2761.5232128196      2.02e-06  
   10   -2761.5232129074      9.80e-07  
   11   -2761.5232129299      1.37e-07  
   12   -2761.5232129301      6.29e-08  
   13   -2761.5232129303      2.08e-08  
   14   -2761.5232129303      6.06e-09  Convergence criterion met
 ---------------------------------------
 SCF time:   CPU 583.63s  wall 152.00s 
 SCF   energy in the final basis set =    -2761.5232129303
 Total energy in the final basis set =    -2761.5232129303

 --------------------------------------------------------------

                    Orbital Energies (a.u.)
 --------------------------------------------------------------

 Alpha MOs
 -- Occupied --
********-101.5770-101.5769-101.5692-101.5691 -10.2762 -10.2761 -10.2737
-10.2629 -10.2629 -10.2361 -10.2270 -10.2208 -10.2207 -10.2128 -10.2095
-10.2094  -9.4926  -9.4917  -9.4915  -9.4837  -9.4836  -7.2573  -7.2564
 -7.2562  -7.2484  -7.2484  -7.2475  -7.2469  -7.2465  -7.2464  -7.2459
 -7.2458  -7.2386  -7.2384  -7.2381  -7.2381  -0.9488  -0.9267  -0.9015
 -0.9001  -0.8896  -0.8527  -0.8361  -0.7971  -0.7690  -0.7569  -0.7534
 -0.6610  -0.6401  -0.6258  -0.6163  -0.5555  -0.5366  -0.5339  -0.5175
 -0.4948  -0.4811  -0.4686  -0.4631  -0.4579  -0.4460  -0.4328  -0.4298
 -0.4142  -0.4002  -0.3966  -0.3891  -0.3856  -0.3782  -0.3488  -0.3442
 -0.3398  -0.3359  -0.3308  -0.3285  -0.3280  -0.2797  -0.2786  -0.2772
 -0.2677
 -- Virtual --
 -0.0606  -0.0574  -0.0505  -0.0431  -0.0354  -0.0155  -0.0100   0.0021
  0.0089   0.0102   0.0104   0.0112   0.0168   0.0186   0.0395   0.0414
  0.0446   0.0501   0.0540   0.0645   0.0652   0.0662   0.0833   0.0835
  0.0857   0.0861   0.0883   0.0893   0.0963   0.0967   0.1042   0.1115
  0.1136   0.1139   0.1145   0.1149   0.1185   0.1188   0.1215   0.1237
  0.1247   0.1259   0.1284   0.1309   0.1364   0.1414   0.1445   0.1481
  0.1531   0.1631   0.1635   0.1667   0.1696   0.1709   0.1774   0.1868
  0.1897   0.1904   0.2006   0.2110   0.2113   0.2159   0.2222   0.2226
  0.2237   0.2287   0.2317   0.2383   0.2463   0.2488   0.2501   0.2604
  0.2621   0.2633   0.2674   0.2699   0.2708   0.2753   0.2757   0.2806
  0.2807   0.2881   0.2893   0.2949   0.3089   0.3116   0.3136   0.3224
  0.3290   0.3386   0.3397   0.3415   0.3658   0.3815   0.3919   0.4085
  0.4279   0.4342   0.4385   0.4446   0.4485   0.4541   0.4590   0.4661
  0.4680   0.4808   0.4868   0.4961   0.4992   0.5070   0.5129   0.5149
  0.5274   0.5438   0.5472   0.5552   0.5583   0.5583   0.5654   0.5794
  0.5881   0.5931   0.5996   0.6013   0.6029   0.6206   0.6310   0.6362
  0.6419   0.6473   0.6529   0.6626   0.6648   0.6706   0.6736   0.6900
  0.6943   0.6959   0.7030   0.7090   0.7219   0.7439   0.7548   0.8065
  0.8176   0.8238   0.8268   0.8327   0.8372   0.8394   0.8442   0.8445
  0.8463   0.8477   0.8502   0.8574   0.8581   0.8582   0.8600   0.8669
  0.8769   0.8778   0.8834   0.8882   0.8988   0.9101   0.9153   0.9238
  0.9309   0.9373   0.9433   0.9482   0.9494   0.9566   0.9626   0.9646
  0.9757   0.9772   0.9795   0.9850   1.0203   1.0275   1.0316   1.0450
  1.0473   1.0642   1.0913   1.1061   1.1189   1.1739   1.1761   1.1819
  1.2055   1.2076   1.2112   1.2354   1.2382   1.2424   1.2543   1.2983
  1.3028   1.3080   1.3119   1.3164   1.3222   1.3310   1.3958   1.4091
  1.4553   1.4803   1.4951   1.5421   1.5435   1.5601   1.5645   1.5679
  1.5728   1.5757   1.5941   1.6000   1.6015   1.6407   1.6630   1.6866
  1.7012   1.7198   1.7700   1.7845   1.8129   1.8165   1.8228   1.8588
  1.8622   1.9159   1.9193   1.9251   1.9296   1.9346   1.9356   1.9447
  1.9584   1.9788   2.0093   2.0376   2.0551   2.0625   2.0644   2.0696
  2.1170   2.1216   2.1312   2.1605   2.2295   2.2529   2.2603   2.2616
  2.2649   2.2668   2.2795   2.2895   2.3128   2.3334   2.3548   2.3841
  2.4222   2.4243   2.4280   2.4594   2.4843   2.4966   2.5134   2.5136
  2.5217   2.5475   2.5575   2.5642   2.5848   2.6375   2.6428   2.6548
  2.7002   2.7007   2.7046   2.7133   2.7275   2.7372   2.7422   2.7504
  2.7525   2.7545   2.7737   2.7769   2.8267   2.8282   2.8416   2.8764
  2.8988   2.9602   2.9955   3.0896   3.0911   3.0986   3.1258   3.1441
  3.1490   3.2029   3.2122   3.2169   3.2769   3.3233   3.3476   3.3569
  3.4560   3.5773   3.5969   3.6982   3.7127   3.7150   3.7907   3.8204
  3.9739   4.0800   4.0985   4.1114   4.3464   4.7978   4.8207   9.7650
  9.7733   9.7895   9.7961   9.8393  23.4061  23.5628  23.8406  23.8525
 23.8588  23.9034  23.9952  24.0325  24.0426  24.0651  24.0982  24.1500
 25.8140  25.8165  25.8314  25.8474  25.9174  26.0962  26.1153  26.1860
 26.2439  26.3311  26.5714  26.6124  26.6225  26.6478  26.8102 215.7569
215.7655 215.7844 215.7928 215.8462
 --------------------------------------------------------------

          Ground-State Mulliken Net Atomic Charges

     Atom                 Charge (a.u.)
  ----------------------------------------
      1 C                    -0.693963
      2 C                    -0.211893
      3 Cl                    0.451947
      4 C                    -0.183950
      5 H                     0.230704
      6 C                     0.239733
      7 Cl                    0.486445
      8 C                    -0.158974
      9 H                     0.230732
     10 C                    -0.227273
     11 Cl                    0.456000
     12 C                     0.327768
     13 C                    -1.361573
     14 H                     0.198609
     15 C                     0.565706
     16 Cl                    0.438947
     17 C                    -0.961770
     18 H                     0.187760
     19 C                     0.592833
     20 Cl                    0.431685
     21 C                    -1.235347
     22 H                     0.195873
  ----------------------------------------
  Sum of atomic charges =     0.000000

 -----------------------------------------------------------------
                    Cartesian Multipole Moments
 -----------------------------------------------------------------
    Charge (ESU x 10^10)
                -0.0000
    Dipole Moment (Debye)
         X      -1.0792      Y       0.0245      Z       0.6501
       Tot       1.2601
    Quadrupole Moments (Debye-Ang)
        XX    -135.1377     XY       0.2455     YY    -134.7981
        XZ       0.9183     YZ       0.4298     ZZ    -134.1271
    Octopole Moments (Debye-Ang^2)
       XXX    -288.2954    XXY       0.8122    XYY    -103.3437
       YYY       7.0829    XXZ      45.7308    XYZ      -0.0394
       YYZ      61.8478    XZZ     -95.3153    YZZ       2.9228
       ZZZ     183.5718
    Hexadecapole Moments (Debye-Ang^3)
      XXXX   -5808.8519   XXXY      84.0896   XXYY   -1261.1800
      XYYY      48.9778   YYYY   -1459.6717   XXXZ    1267.4271
      XXYZ       7.9638   XYYZ     456.0172   YYYZ     -30.1194
      XXZZ   -1471.6778   XYZZ       9.5232   YYZZ    -771.3160
      XZZZ    1289.5396   YZZZ      19.5735   ZZZZ   -3080.0399
 -----------------------------------------------------------------
 Calculating analytic gradient of the SCF energy
 Gradient of SCF Energy
            1           2           3           4           5           6
    1  -0.0006922   0.0006139  -0.0002338  -0.0000212  -0.0000254  -0.0001065
    2   0.0000506   0.0000560  -0.0000947  -0.0000324   0.0000159  -0.0000326
    3   0.0003179   0.0001944  -0.0002873  -0.0001888   0.0000278   0.0000395
            7           8           9          10          11          12
    1  -0.0000568   0.0001307  -0.0000183   0.0001881   0.0001398   0.0002361
    2   0.0000216   0.0000369   0.0000418  -0.0001379   0.0001632  -0.0000426
    3   0.0000579   0.0002003   0.0000228  -0.0004869   0.0002081  -0.0000018
           13          14          15          16          17          18
    1  -0.0001696   0.0000332   0.0001895  -0.0000619  -0.0002306   0.0000269
    2   0.0002900  -0.0000453  -0.0002325   0.0000994   0.0000215  -0.0000089
    3  -0.0000420   0.0000175  -0.0000071  -0.0000150   0.0001140  -0.0000339
           19          20          21          22
    1   0.0000906  -0.0000256  -0.0000080   0.0000012
    2   0.0001870  -0.0001035  -0.0002844   0.0000307
    3  -0.0001483   0.0000351  -0.0000672   0.0000432
 Max gradient component =       6.922E-04
 RMS gradient           =       1.810E-04
 Gradient time:  CPU 181.71 s  wall 45.62 s
 Geometry Optimization Parameters
   NAtoms,    NIC,     NZ,  NCons,   NDum,   NFix, NCnnct, MaxDiis
       22     155      22       0       0       0       0       0

 Cartesian Hessian Update
 Hessian updated using BFGS update


** GEOMETRY OPTIMIZATION IN DELOCALIZED INTERNAL COORDINATES **
   Searching for a Minimum

   Optimization Cycle:   8

                       Coordinates (Angstroms)
     ATOM                X               Y               Z
      1  C         0.0151661901    0.0082817352   -0.0042282837
      2  C        -0.0455712310    0.4426481098    1.3279415198
      3  Cl        1.4139257025    0.9849341278    2.1328797093
      4  C        -1.2316485041    0.4679370653    2.0551777225
      5  H        -1.2398708554    0.8094526449    3.0807490021
      6  C        -2.3988922034    0.0449487276    1.4323615506
      7  Cl       -3.9046440809    0.0664659811    2.3283192781
      8  C        -2.3996767812   -0.3932869027    0.1144837797
      9  H        -3.3126233962   -0.7190098714   -0.3632671852
     10  C        -1.1948449859   -0.4040812341   -0.5810856615
     11  Cl       -1.2206343988   -0.9617259318   -2.2435852915
     12  C         1.2985833333   -0.0207366199   -0.7682158141
     13  C         2.1189572684   -1.1486605536   -0.7056662175
     14  H         1.8388131501   -2.0015285814   -0.1015788259
     15  C         3.3053238892   -1.1666300703   -1.4304211583
     16  Cl        4.3350854601   -2.5861196357   -1.3571404719
     17  C         3.6987016430   -0.0884778609   -2.2158459972
     18  H         4.6231272188   -0.1148227592   -2.7756132397
     19  C         2.8662730304    1.0249039635   -2.2595880502
     20  Cl        3.3398373428    2.4011867488   -3.2411547839
     21  C         1.6723164832    1.0746696033   -1.5491896380
     22  H         1.0438352662    1.9537443851   -1.6029031886
   Point Group: c1    Number of degrees of freedom:    60


   Energy is  -2761.523212930

 Hessian updated using BFGS update

 60 Hessian modes will be used to form the next step
  Hessian Eigenvalues:
     0.001238    0.019274    0.019627    0.023134    0.023280    0.023682
     0.023756    0.023981    0.024057    0.024090    0.024107    0.024112
     0.024128    0.024132    0.024155    0.024159    0.024256    0.025649
     0.028260    0.159091    0.159999    0.160004    0.160027    0.160269
     0.208770    0.234324    0.234830    0.234910    0.235623    0.244752
     0.249864    0.249995    0.250011    0.250281    0.250385    0.255970
     0.274807    0.300988    0.301031    0.301270    0.301943    0.312848
     0.352099    0.356652    0.356667    0.356689    0.357555    0.364223
     0.429490    0.432141    0.433200    0.439970    0.467873    0.469843
     0.473807    0.475533    0.478216    0.478667    0.479923    0.487907

 Minimum search - taking simple RFO step
 Searching for Lamda that Minimizes Along All modes
 Value Taken    Lamda =  -0.00001881
 Step Taken.  Stepsize is  0.105316

                             Maximum     Tolerance    Cnvgd?
         Gradient           0.000492      0.000300      NO
         Displacement       0.091527      0.000120      NO
         Energy change      0.000016      0.000000      NO


 New Cartesian Coordinates Obtained by Inverse Iteration

 Displacement from previous Coordinates is:  0.374232
 ----------------------------------------------------------------
             Standard Nuclear Orientation (Angstroms)
    I     Atom           X                Y                Z
 ----------------------------------------------------------------
    1      C       0.0153760500     0.0089638688    -0.0043657850
    2      C      -0.0516046979     0.4726660039     1.3178047029
    3      Cl      1.4012746653     1.0453508560     2.1138945842
    4      C      -1.2378160597     0.4983521708     2.0448530412
    5      H      -1.2498691029     0.8614000029     3.0629694055
    6      C      -2.3992280837     0.0456186401     1.4322730692
    7      Cl     -3.9043795385     0.0660865004     2.3284532600
    8      C      -2.3943237747    -0.4228080110     0.1248423872
    9      H      -3.3027206652    -0.7720199597    -0.3449839114
   10      C      -1.1895194767    -0.4331063269    -0.5706747672
   11      Cl     -1.2101465578    -1.0272600237    -2.2206537772
   12      C       1.2987364495    -0.0201780585    -0.7683950729
   13      C       2.1043184647    -1.1600512249    -0.7301012200
   14      H       1.8122523505    -2.0225249328    -0.1456156342
   15      C       3.2908650242    -1.1778672129    -1.4546879072
   16      Cl      4.3010597024    -2.6125974384    -1.4121474088
   17      C       3.6992037679    -0.0883948525    -2.2165746570
   18      H       4.6233701609    -0.1149840984    -2.7766959961
   19      C       2.8814262479     1.0366035014    -2.2360335020
   20      Cl      3.3737492549     2.4278124234    -3.1868328616
   21      C       1.6878287938     1.0871446135    -1.5248907592
   22      H       1.0716865660     1.9758866302    -1.5600084357
 ----------------------------------------------------------------
 Nuclear Repulsion Energy =        1688.97459951 hartrees
 There are       81 alpha and       81 beta electrons
 Applying Cartesian multipole field
    Component          Value
    ---------          -----
     (2,0,0)        1.00000E-11
     (0,2,0)        2.00000E-11
     (0,0,2)       -3.00000E-11
 Nucleus-field energy     =    -0.0000000024 hartrees
 Requested basis set is 6-311++G(d,p)
 There are 162 shells and 449 basis functions
 A cutoff of  1.0D-15 yielded  10100 shell pairs
 There are     84169 function pairs (     90398 Cartesian)
 Smallest overlap matrix eigenvalue = 1.57E-07
 Linear dependence detected in AO basis
 Number of orthogonalized atomic orbitals = 445
 Maximum deviation from orthogonality = 3.966E-10
 Guess from superposition of atomic densities
 Warning:  Energy on first SCF cycle will be non-variational
 SAD guess density has 162.000000 electrons

 -----------------------------------------------------------------------
  General SCF calculation program by
  Eric Jon Sundstrom, Paul Horn, Yuezhi Mao, Dmitri Zuev, Alec White,
  David Stuck, Shaama M.S., Shane Yost, Joonho Lee, David Small,
  Daniel Levine, Susi Lehtola, Hugh Burton, Evgeny Epifanovsky,
  Bang C. Huynh
 -----------------------------------------------------------------------
 Exchange:     0.2000 Hartree-Fock + 0.0800 Slater + 0.7200 B88
 Correlation:  0.1900 VWN1RPA + 0.8100 LYP
 Using SG-1 standard quadrature grid
 using 4 threads for integral computing
 -------------------------------------------------------
 OpenMP Integral computing Module                
 Release: version 2.0, May 2017, Q-Chem Inc. Pleasanton 
 -------------------------------------------------------
 A restricted SCF calculation will be
 performed using DIIS
 SCF converges when DIIS error is below 1.0e-08
 ---------------------------------------
  Cycle       Energy         DIIS error
 ---------------------------------------
    1   -2765.4824887478      2.91e-02  
    2   -2761.3717391892      2.44e-03  
    3   -2761.2958438650      2.93e-03  
    4   -2761.5170417494      4.79e-04  
    5   -2761.5213835228      2.62e-04  
    6   -2761.5228935233      1.12e-04  
    7   -2761.5232022668      2.74e-05  
    8   -2761.5232184143      1.00e-05  
    9   -2761.5232208648      2.02e-06  
   10   -2761.5232209526      9.79e-07  
   11   -2761.5232209751      1.37e-07  
   12   -2761.5232209754      6.29e-08  
   13   -2761.5232209753      2.10e-08  
   14   -2761.5232209754      6.27e-09  Convergence criterion met
 ---------------------------------------
 SCF time:   CPU 583.49s  wall 151.00s 
 SCF   energy in the final basis set =    -2761.5232209754
 Total energy in the final basis set =    -2761.5232209754

 --------------------------------------------------------------

                    Orbital Energies (a.u.)
 --------------------------------------------------------------

 Alpha MOs
 -- Occupied --
********-101.5769-101.5769-101.5692-101.5691 -10.2762 -10.2761 -10.2736
-10.2629 -10.2629 -10.2361 -10.2271 -10.2208 -10.2207 -10.2128 -10.2095
-10.2095  -9.4926  -9.4916  -9.4915  -9.4837  -9.4836  -7.2573  -7.2564
 -7.2562  -7.2484  -7.2483  -7.2474  -7.2469  -7.2465  -7.2463  -7.2459
 -7.2458  -7.2386  -7.2384  -7.2381  -7.2381  -0.9487  -0.9267  -0.9015
 -0.9001  -0.8896  -0.8527  -0.8361  -0.7971  -0.7690  -0.7569  -0.7534
 -0.6610  -0.6400  -0.6258  -0.6163  -0.5555  -0.5366  -0.5339  -0.5175
 -0.4948  -0.4811  -0.4685  -0.4632  -0.4579  -0.4460  -0.4327  -0.4298
 -0.4142  -0.4002  -0.3966  -0.3890  -0.3856  -0.3782  -0.3487  -0.3442
 -0.3397  -0.3359  -0.3307  -0.3285  -0.3281  -0.2792  -0.2785  -0.2777
 -0.2677
 -- Virtual --
 -0.0606  -0.0571  -0.0509  -0.0431  -0.0354  -0.0155  -0.0100   0.0021
  0.0089   0.0102   0.0104   0.0111   0.0168   0.0186   0.0395   0.0413
  0.0446   0.0501   0.0540   0.0647   0.0650   0.0662   0.0833   0.0836
  0.0857   0.0861   0.0883   0.0892   0.0962   0.0966   0.1041   0.1116
  0.1136   0.1140   0.1145   0.1149   0.1185   0.1188   0.1215   0.1237
  0.1246   0.1258   0.1284   0.1308   0.1363   0.1414   0.1446   0.1481
  0.1530   0.1631   0.1635   0.1667   0.1697   0.1708   0.1773   0.1867
  0.1897   0.1903   0.2007   0.2110   0.2112   0.2158   0.2221   0.2225
  0.2237   0.2290   0.2314   0.2383   0.2464   0.2487   0.2500   0.2605
  0.2620   0.2632   0.2677   0.2697   0.2708   0.2752   0.2758   0.2805
  0.2805   0.2878   0.2894   0.2950   0.3090   0.3116   0.3135   0.3229
  0.3290   0.3389   0.3398   0.3414   0.3659   0.3819   0.3918   0.4086
  0.4277   0.4343   0.4384   0.4444   0.4484   0.4543   0.4590   0.4659
  0.4678   0.4807   0.4868   0.4964   0.4993   0.5069   0.5130   0.5150
  0.5275   0.5438   0.5472   0.5552   0.5583   0.5584   0.5654   0.5793
  0.5881   0.5928   0.5996   0.6012   0.6029   0.6206   0.6314   0.6363
  0.6425   0.6467   0.6529   0.6627   0.6644   0.6707   0.6737   0.6899
  0.6944   0.6957   0.7029   0.7090   0.7219   0.7439   0.7552   0.8076
  0.8190   0.8227   0.8268   0.8327   0.8368   0.8388   0.8443   0.8449
  0.8462   0.8475   0.8500   0.8576   0.8579   0.8582   0.8601   0.8669
  0.8770   0.8780   0.8836   0.8883   0.8986   0.9099   0.9150   0.9238
  0.9313   0.9373   0.9435   0.9483   0.9495   0.9573   0.9626   0.9641
  0.9756   0.9772   0.9803   0.9843   1.0204   1.0278   1.0309   1.0449
  1.0475   1.0641   1.0909   1.1057   1.1187   1.1738   1.1760   1.1828
  1.2055   1.2078   1.2113   1.2354   1.2389   1.2413   1.2547   1.2989
  1.3044   1.3083   1.3113   1.3166   1.3227   1.3308   1.3957   1.4091
  1.4556   1.4803   1.4949   1.5421   1.5433   1.5601   1.5650   1.5677
  1.5730   1.5752   1.5940   1.5999   1.6009   1.6407   1.6629   1.6866
  1.7014   1.7197   1.7713   1.7847   1.8140   1.8154   1.8225   1.8586
  1.8620   1.9164   1.9191   1.9250   1.9295   1.9343   1.9354   1.9447
  1.9582   1.9793   2.0096   2.0375   2.0551   2.0626   2.0640   2.0695
  2.1183   2.1202   2.1312   2.1609   2.2295   2.2528   2.2603   2.2614
  2.2645   2.2668   2.2796   2.2894   2.3127   2.3336   2.3547   2.3840
  2.4222   2.4252   2.4265   2.4592   2.4845   2.4965   2.5131   2.5132
  2.5217   2.5472   2.5572   2.5643   2.5848   2.6377   2.6429   2.6545
  2.7007   2.7008   2.7045   2.7131   2.7277   2.7374   2.7416   2.7498
  2.7528   2.7531   2.7739   2.7766   2.8265   2.8282   2.8414   2.8771
  2.8984   2.9600   2.9956   3.0898   3.0911   3.0990   3.1256   3.1435
  3.1488   3.2029   3.2117   3.2167   3.2784   3.3231   3.3470   3.3567
  3.4562   3.5772   3.5980   3.6981   3.7125   3.7150   3.7908   3.8203
  3.9737   4.0800   4.0984   4.1116   4.3465   4.7975   4.8202   9.7653
  9.7733   9.7896   9.7955   9.8406  23.4065  23.5629  23.8402  23.8526
 23.8585  23.9031  23.9947  24.0326  24.0422  24.0648  24.0983  24.1495
 25.8141  25.8162  25.8312  25.8460  25.9177  26.0961  26.1156  26.1860
 26.2442  26.3296  26.5711  26.6129  26.6208  26.6483  26.8099 215.7571
215.7656 215.7844 215.7921 215.8475
 --------------------------------------------------------------

          Ground-State Mulliken Net Atomic Charges

     Atom                 Charge (a.u.)
  ----------------------------------------
      1 C                    -0.699949
      2 C                    -0.208615
      3 Cl                    0.450669
      4 C                    -0.182047
      5 H                     0.230632
      6 C                     0.244280
      7 Cl                    0.486759
      8 C                    -0.152030
      9 H                     0.230604
     10 C                    -0.226360
     11 Cl                    0.453961
     12 C                     0.324597
     13 C                    -1.359715
     14 H                     0.198725
     15 C                     0.562786
     16 Cl                    0.439493
     17 C                    -0.958508
     18 H                     0.187816
     19 C                     0.594202
     20 Cl                    0.431596
     21 C                    -1.244680
     22 H                     0.195782
  ----------------------------------------
  Sum of atomic charges =     0.000000

 -----------------------------------------------------------------
                    Cartesian Multipole Moments
 -----------------------------------------------------------------
    Charge (ESU x 10^10)
                 0.0000
    Dipole Moment (Debye)
         X      -1.0790      Y       0.0243      Z       0.6489
       Tot       1.2593
    Quadrupole Moments (Debye-Ang)
        XX    -135.1422     XY       0.2729     YY    -134.7458
        XZ       0.8852     YZ       0.4737     ZZ    -134.1642
    Octopole Moments (Debye-Ang^2)
       XXX    -288.0527    XXY       0.5471    XYY    -103.5786
       YYY       7.2041    XXZ      45.8564    XYZ      -0.1761
       YYZ      61.9621    XZZ     -95.2215    YZZ       3.2080
       ZZZ     183.1630
    Hexadecapole Moments (Debye-Ang^3)
      XXXX   -5797.9533   XXXY      71.4388   XXYY   -1266.9890
      XYYY      36.0487   YYYY   -1506.1245   XXXZ    1277.2818
      XXYZ       1.2210   XYYZ     459.3438   YYYZ     -50.5805
      XXZZ   -1464.0202   XYZZ       5.1180   YYZZ    -773.3056
      XZZZ    1299.6984   YZZZ      -0.5994   ZZZZ   -3046.4458
 -----------------------------------------------------------------
 Calculating analytic gradient of the SCF energy
 Gradient of SCF Energy
            1           2           3           4           5           6
    1  -0.0003415   0.0005323  -0.0002938  -0.0000448   0.0000020  -0.0001213
    2   0.0000297   0.0002185  -0.0001035  -0.0000354   0.0000104  -0.0000060
    3   0.0002176   0.0002218  -0.0001616  -0.0000636   0.0000469   0.0000419
            7           8           9          10          11          12
    1   0.0001189   0.0000161  -0.0000228   0.0000508  -0.0000161   0.0001457
    2   0.0000003   0.0000252   0.0000184  -0.0001956   0.0001297  -0.0000317
    3  -0.0000384   0.0001006   0.0000115  -0.0004352   0.0002313  -0.0000595
           13          14          15          16          17          18
    1  -0.0001397   0.0000236   0.0002028  -0.0000873  -0.0000525   0.0000045
    2   0.0001460  -0.0000796  -0.0001900   0.0000917  -0.0000170  -0.0000164
    3   0.0000408  -0.0000156  -0.0000245  -0.0000278   0.0000125  -0.0000242
           19          20          21          22
    1   0.0000695  -0.0000270  -0.0000443   0.0000249
    2   0.0001952  -0.0001166  -0.0001461   0.0000726
    3  -0.0001394   0.0000569  -0.0000272   0.0000352
 Max gradient component =       5.323E-04
 RMS gradient           =       1.408E-04
 Gradient time:  CPU 181.76 s  wall 45.63 s
 Geometry Optimization Parameters
   NAtoms,    NIC,     NZ,  NCons,   NDum,   NFix, NCnnct, MaxDiis
       22     155      22       0       0       0       0       0

 Cartesian Hessian Update
 Hessian updated using BFGS update


** GEOMETRY OPTIMIZATION IN DELOCALIZED INTERNAL COORDINATES **
   Searching for a Minimum

   Optimization Cycle:   9

                       Coordinates (Angstroms)
     ATOM                X               Y               Z
      1  C         0.0153760500    0.0089638688   -0.0043657850
      2  C        -0.0516046979    0.4726660039    1.3178047029
      3  Cl        1.4012746653    1.0453508560    2.1138945842
      4  C        -1.2378160597    0.4983521708    2.0448530412
      5  H        -1.2498691029    0.8614000029    3.0629694055
      6  C        -2.3992280837    0.0456186401    1.4322730692
      7  Cl       -3.9043795385    0.0660865004    2.3284532600
      8  C        -2.3943237747   -0.4228080110    0.1248423872
      9  H        -3.3027206652   -0.7720199597   -0.3449839114
     10  C        -1.1895194767   -0.4331063269   -0.5706747672
     11  Cl       -1.2101465578   -1.0272600237   -2.2206537772
     12  C         1.2987364495   -0.0201780585   -0.7683950729
     13  C         2.1043184647   -1.1600512249   -0.7301012200
     14  H         1.8122523505   -2.0225249328   -0.1456156342
     15  C         3.2908650242   -1.1778672129   -1.4546879072
     16  Cl        4.3010597024   -2.6125974384   -1.4121474088
     17  C         3.6992037679   -0.0883948525   -2.2165746570
     18  H         4.6233701609   -0.1149840984   -2.7766959961
     19  C         2.8814262479    1.0366035014   -2.2360335020
     20  Cl        3.3737492549    2.4278124234   -3.1868328616
     21  C         1.6878287938    1.0871446135   -1.5248907592
     22  H         1.0716865660    1.9758866302   -1.5600084357
   Point Group: c1    Number of degrees of freedom:    60


   Energy is  -2761.523220975

 Hessian updated using BFGS update

 60 Hessian modes will be used to form the next step
  Hessian Eigenvalues:
     0.001672    0.019162    0.019622    0.022732    0.023276    0.023654
     0.023702    0.023944    0.023999    0.024091    0.024105    0.024110
     0.024128    0.024132    0.024151    0.024183    0.024225    0.025574
     0.028212    0.159208    0.159995    0.160003    0.160034    0.160153
     0.194622    0.234254    0.234822    0.235009    0.235538    0.242626
     0.249815    0.249956    0.249998    0.250061    0.250474    0.256945
     0.273454    0.299330    0.301032    0.301370    0.301834    0.305343
     0.351299    0.356657    0.356672    0.356696    0.357339    0.364035
     0.429548    0.432139    0.434092    0.442313    0.467697    0.470038
     0.474081    0.475124    0.478223    0.479001    0.480057    0.486959

 Minimum search - taking simple RFO step
 Searching for Lamda that Minimizes Along All modes
 Value Taken    Lamda =  -0.00000273
 Step Taken.  Stepsize is  0.018842

                             Maximum     Tolerance    Cnvgd?
         Gradient           0.000392      0.000300      NO
         Displacement       0.015604      0.000120      NO
         Energy change     -0.000008      0.000000      NO


 New Cartesian Coordinates Obtained by Inverse Iteration

 Displacement from previous Coordinates is:  0.065634
 ----------------------------------------------------------------
             Standard Nuclear Orientation (Angstroms)
    I     Atom           X                Y                Z
 ----------------------------------------------------------------
    1      C       0.0155319839     0.0076424729    -0.0048629786
    2      C      -0.0504730727     0.4664015046     1.3191109567
    3      Cl      1.4044638227     1.0323779321     2.1176898973
    4      C      -1.2364324939     0.4935267076     2.0463896819
    5      H      -1.2471808949     0.8532046292     3.0656537798
    6      C      -2.3993158883     0.0469998392     1.4321175809
    7      Cl     -3.9047491945     0.0696601440     2.3281565932
    8      C      -2.3957686476    -0.4171176446     0.1231305733
    9      H      -3.3050621228    -0.7622850648    -0.3478950290
   10      C      -1.1909295735    -0.4288211371    -0.5722156596
   11      Cl     -1.2134667380    -1.0195699546    -2.2238781257
   12      C       1.2984677537    -0.0211865452    -0.7690295548
   13      C       2.1070909376    -1.1588087436    -0.7266788310
   14      H       1.8171591384    -2.0196655012    -0.1388928530
   15      C       3.2938029570    -1.1756234419    -1.4508056371
   16      Cl      4.3083458397    -2.6073886351    -1.4027185843
   17      C       3.6996202586    -0.0875358091    -2.2160067368
   18      H       4.6241305468    -0.1133208841    -2.7755419222
   19      C       2.8786498858     1.0350263315    -2.2394760710
   20      Cl      3.3673800876     2.4246411874    -3.1948740958
   21      C       1.6846965810     1.0847553003    -1.5290152918
   22      H       1.0655783744     1.9711803838    -1.5679289374
 ----------------------------------------------------------------
 Nuclear Repulsion Energy =        1688.89423786 hartrees
 There are       81 alpha and       81 beta electrons
 Applying Cartesian multipole field
    Component          Value
    ---------          -----
     (2,0,0)        1.00000E-11
     (0,2,0)        2.00000E-11
     (0,0,2)       -3.00000E-11
 Nucleus-field energy     =    -0.0000000026 hartrees
 Requested basis set is 6-311++G(d,p)
 There are 162 shells and 449 basis functions
 A cutoff of  1.0D-15 yielded  10098 shell pairs
 There are     84164 function pairs (     90393 Cartesian)
 Smallest overlap matrix eigenvalue = 1.57E-07
 Linear dependence detected in AO basis
 Number of orthogonalized atomic orbitals = 445
 Maximum deviation from orthogonality = 3.756E-10
 Guess from superposition of atomic densities
 Warning:  Energy on first SCF cycle will be non-variational
 SAD guess density has 162.000000 electrons

 -----------------------------------------------------------------------
  General SCF calculation program by
  Eric Jon Sundstrom, Paul Horn, Yuezhi Mao, Dmitri Zuev, Alec White,
  David Stuck, Shaama M.S., Shane Yost, Joonho Lee, David Small,
  Daniel Levine, Susi Lehtola, Hugh Burton, Evgeny Epifanovsky,
  Bang C. Huynh
 -----------------------------------------------------------------------
 Exchange:     0.2000 Hartree-Fock + 0.0800 Slater + 0.7200 B88
 Correlation:  0.1900 VWN1RPA + 0.8100 LYP
 Using SG-1 standard quadrature grid
 using 4 threads for integral computing
 -------------------------------------------------------
 OpenMP Integral computing Module                
 Release: version 2.0, May 2017, Q-Chem Inc. Pleasanton 
 -------------------------------------------------------
 A restricted SCF calculation will be
 performed using DIIS
 SCF converges when DIIS error is below 1.0e-08
 ---------------------------------------
  Cycle       Energy         DIIS error
 ---------------------------------------
    1   -2765.4813919250      2.91e-02  
    2   -2761.3717986316      2.44e-03  
    3   -2761.2960467399      2.93e-03  
    4   -2761.5170451685      4.79e-04  
    5   -2761.5213868136      2.62e-04  
    6   -2761.5228951260      1.12e-04  
    7   -2761.5232039551      2.74e-05  
    8   -2761.5232201023      9.99e-06  
    9   -2761.5232225522      2.02e-06  
   10   -2761.5232226399      9.79e-07  
   11   -2761.5232226625      1.37e-07  
   12   -2761.5232226629      6.28e-08  
   13   -2761.5232226630      2.08e-08  
   14   -2761.5232226630      6.08e-09  Convergence criterion met
 ---------------------------------------
 SCF time:   CPU 583.51s  wall 151.00s 
 SCF   energy in the final basis set =    -2761.5232226630
 Total energy in the final basis set =    -2761.5232226630

 --------------------------------------------------------------

                    Orbital Energies (a.u.)
 --------------------------------------------------------------

 Alpha MOs
 -- Occupied --
********-101.5769-101.5768-101.5692-101.5691 -10.2763 -10.2762 -10.2737
-10.2629 -10.2629 -10.2362 -10.2271 -10.2208 -10.2207 -10.2129 -10.2095
-10.2095  -9.4926  -9.4916  -9.4915  -9.4837  -9.4836  -7.2573  -7.2564
 -7.2562  -7.2484  -7.2483  -7.2475  -7.2469  -7.2465  -7.2463  -7.2458
 -7.2458  -7.2386  -7.2384  -7.2381  -7.2381  -0.9487  -0.9267  -0.9015
 -0.9000  -0.8896  -0.8527  -0.8361  -0.7972  -0.7690  -0.7570  -0.7534
 -0.6611  -0.6400  -0.6258  -0.6163  -0.5555  -0.5366  -0.5340  -0.5176
 -0.4947  -0.4812  -0.4685  -0.4632  -0.4579  -0.4460  -0.4327  -0.4298
 -0.4142  -0.4002  -0.3967  -0.3890  -0.3856  -0.3781  -0.3487  -0.3442
 -0.3398  -0.3359  -0.3308  -0.3285  -0.3281  -0.2792  -0.2786  -0.2778
 -0.2678
 -- Virtual --
 -0.0606  -0.0572  -0.0509  -0.0431  -0.0355  -0.0156  -0.0100   0.0021
  0.0089   0.0101   0.0103   0.0111   0.0167   0.0186   0.0395   0.0413
  0.0445   0.0501   0.0540   0.0648   0.0649   0.0662   0.0833   0.0835
  0.0857   0.0861   0.0883   0.0892   0.0962   0.0966   0.1041   0.1116
  0.1136   0.1139   0.1145   0.1149   0.1185   0.1188   0.1215   0.1237
  0.1246   0.1258   0.1284   0.1308   0.1363   0.1414   0.1446   0.1481
  0.1530   0.1631   0.1635   0.1667   0.1697   0.1708   0.1773   0.1867
  0.1897   0.1902   0.2006   0.2110   0.2112   0.2158   0.2221   0.2225
  0.2237   0.2290   0.2314   0.2383   0.2465   0.2487   0.2500   0.2605
  0.2621   0.2632   0.2677   0.2697   0.2708   0.2753   0.2758   0.2804
  0.2805   0.2878   0.2894   0.2950   0.3091   0.3116   0.3135   0.3230
  0.3290   0.3389   0.3398   0.3414   0.3660   0.3820   0.3918   0.4086
  0.4277   0.4343   0.4384   0.4445   0.4484   0.4542   0.4589   0.4659
  0.4678   0.4807   0.4868   0.4964   0.4993   0.5069   0.5130   0.5150
  0.5275   0.5438   0.5472   0.5552   0.5583   0.5583   0.5654   0.5792
  0.5880   0.5927   0.5996   0.6011   0.6029   0.6206   0.6315   0.6363
  0.6426   0.6467   0.6529   0.6630   0.6644   0.6705   0.6736   0.6899
  0.6943   0.6957   0.7029   0.7089   0.7220   0.7439   0.7552   0.8077
  0.8192   0.8227   0.8269   0.8327   0.8367   0.8388   0.8443   0.8450
  0.8462   0.8475   0.8500   0.8575   0.8579   0.8582   0.8601   0.8669
  0.8770   0.8779   0.8836   0.8883   0.8986   0.9099   0.9151   0.9238
  0.9312   0.9373   0.9435   0.9482   0.9494   0.9573   0.9626   0.9640
  0.9755   0.9771   0.9804   0.9842   1.0203   1.0277   1.0308   1.0448
  1.0475   1.0641   1.0908   1.1057   1.1186   1.1738   1.1760   1.1828
  1.2056   1.2078   1.2112   1.2353   1.2390   1.2411   1.2547   1.2988
  1.3046   1.3082   1.3113   1.3167   1.3227   1.3306   1.3955   1.4091
  1.4557   1.4804   1.4949   1.5419   1.5432   1.5601   1.5650   1.5675
  1.5730   1.5750   1.5940   1.5998   1.6008   1.6407   1.6629   1.6865
  1.7014   1.7197   1.7713   1.7848   1.8141   1.8152   1.8226   1.8586
  1.8620   1.9165   1.9191   1.9250   1.9295   1.9345   1.9354   1.9446
  1.9582   1.9792   2.0096   2.0375   2.0550   2.0625   2.0640   2.0694
  2.1185   2.1200   2.1311   2.1609   2.2296   2.2528   2.2603   2.2615
  2.2644   2.2668   2.2796   2.2894   2.3127   2.3337   2.3547   2.3839
  2.4223   2.4253   2.4264   2.4592   2.4845   2.4966   2.5129   2.5131
  2.5216   2.5469   2.5572   2.5642   2.5847   2.6376   2.6429   2.6545
  2.7007   2.7009   2.7046   2.7131   2.7277   2.7374   2.7416   2.7497
  2.7528   2.7530   2.7738   2.7766   2.8264   2.8282   2.8414   2.8771
  2.8983   2.9600   2.9957   3.0898   3.0911   3.0988   3.1256   3.1436
  3.1487   3.2027   3.2114   3.2167   3.2786   3.3230   3.3470   3.3569
  3.4562   3.5774   3.5981   3.6979   3.7124   3.7149   3.7908   3.8201
  3.9736   4.0800   4.0985   4.1117   4.3467   4.7972   4.8201   9.7652
  9.7733   9.7895   9.7953   9.8405  23.4065  23.5630  23.8402  23.8528
 23.8585  23.9034  23.9948  24.0327  24.0424  24.0648  24.0984  24.1495
 25.8141  25.8162  25.8312  25.8458  25.9176  26.0960  26.1155  26.1860
 26.2440  26.3292  26.5709  26.6128  26.6203  26.6480  26.8092 215.7569
215.7655 215.7844 215.7919 215.8474
 --------------------------------------------------------------

          Ground-State Mulliken Net Atomic Charges

     Atom                 Charge (a.u.)
  ----------------------------------------
      1 C                    -0.700560
      2 C                    -0.210666
      3 Cl                    0.450721
      4 C                    -0.177349
      5 H                     0.230561
      6 C                     0.244090
      7 Cl                    0.486723
      8 C                    -0.152253
      9 H                     0.230580
     10 C                    -0.225973
     11 Cl                    0.453935
     12 C                     0.323922
     13 C                    -1.353826
     14 H                     0.198416
     15 C                     0.567614
     16 Cl                    0.438788
     17 C                    -0.959871
     18 H                     0.187716
     19 C                     0.594890
     20 Cl                    0.431931
     21 C                    -1.255383
     22 H                     0.195996
  ----------------------------------------
  Sum of atomic charges =     0.000000

 -----------------------------------------------------------------
                    Cartesian Multipole Moments
 -----------------------------------------------------------------
    Charge (ESU x 10^10)
                -0.0000
    Dipole Moment (Debye)
         X      -1.0808      Y       0.0242      Z       0.6490
       Tot       1.2609
    Quadrupole Moments (Debye-Ang)
        XX    -135.1408     XY       0.2680     YY    -134.7625
        XZ       0.8846     YZ       0.4613     ZZ    -134.1668
    Octopole Moments (Debye-Ang^2)
       XXX    -288.0999    XXY       0.6128    XYY    -103.5628
       YYY       7.1978    XXZ      45.8140    XYZ      -0.1587
       YYZ      61.9329    XZZ     -95.2468    YZZ       3.1733
       ZZZ     183.1978
    Hexadecapole Moments (Debye-Ang^3)
      XXXX   -5801.2553   XXXY      74.0697   XXYY   -1266.4314
      XYYY      38.6024   YYYY   -1498.5365   XXXZ    1275.1907
      XXYZ       2.2056   XYYZ     458.6886   YYYZ     -47.4170
      XXZZ   -1465.4741   XYZZ       6.0051   YYZZ    -772.8534
      XZZZ    1297.6356   YZZZ       2.5679   ZZZZ   -3051.3381
 -----------------------------------------------------------------
 Calculating analytic gradient of the SCF energy
 Gradient of SCF Energy
            1           2           3           4           5           6
    1  -0.0000568   0.0002089  -0.0000952  -0.0000311   0.0000069  -0.0000190
    2   0.0000022   0.0000783  -0.0000351  -0.0000150   0.0000042   0.0000138
    3   0.0000529   0.0001011  -0.0000363  -0.0000111   0.0000128   0.0000211
            7           8           9          10          11          12
    1   0.0000400  -0.0000028  -0.0000103   0.0000127  -0.0000409   0.0000312
    2   0.0000060   0.0000082   0.0000115  -0.0000591   0.0000381   0.0000004
    3   0.0000032   0.0000448   0.0000127  -0.0001969   0.0000982  -0.0000362
           13          14          15          16          17          18
    1  -0.0000643   0.0000099   0.0000573  -0.0000376  -0.0000028  -0.0000050
    2   0.0000215  -0.0000145  -0.0000748   0.0000312  -0.0000186  -0.0000109
    3   0.0000289  -0.0000112  -0.0000278  -0.0000105  -0.0000023  -0.0000168
           19          20          21          22
    1   0.0000062  -0.0000182  -0.0000039   0.0000146
    2   0.0000730  -0.0000457  -0.0000268   0.0000120
    3  -0.0000466   0.0000164  -0.0000000   0.0000034
 Max gradient component =       2.089E-04
 RMS gradient           =       5.104E-05
 Gradient time:  CPU 182.30 s  wall 45.76 s
 Geometry Optimization Parameters
   NAtoms,    NIC,     NZ,  NCons,   NDum,   NFix, NCnnct, MaxDiis
       22     155      22       0       0       0       0       0

 Cartesian Hessian Update
 Hessian updated using BFGS update


** GEOMETRY OPTIMIZATION IN DELOCALIZED INTERNAL COORDINATES **
   Searching for a Minimum

   Optimization Cycle:  10

                       Coordinates (Angstroms)
     ATOM                X               Y               Z
      1  C         0.0155319839    0.0076424729   -0.0048629786
      2  C        -0.0504730727    0.4664015046    1.3191109567
      3  Cl        1.4044638227    1.0323779321    2.1176898973
      4  C        -1.2364324939    0.4935267076    2.0463896819
      5  H        -1.2471808949    0.8532046292    3.0656537798
      6  C        -2.3993158883    0.0469998392    1.4321175809
      7  Cl       -3.9047491945    0.0696601440    2.3281565932
      8  C        -2.3957686476   -0.4171176446    0.1231305733
      9  H        -3.3050621228   -0.7622850648   -0.3478950290
     10  C        -1.1909295735   -0.4288211371   -0.5722156596
     11  Cl       -1.2134667380   -1.0195699546   -2.2238781257
     12  C         1.2984677537   -0.0211865452   -0.7690295548
     13  C         2.1070909376   -1.1588087436   -0.7266788310
     14  H         1.8171591384   -2.0196655012   -0.1388928530
     15  C         3.2938029570   -1.1756234419   -1.4508056371
     16  Cl        4.3083458397   -2.6073886351   -1.4027185843
     17  C         3.6996202586   -0.0875358091   -2.2160067368
     18  H         4.6241305468   -0.1133208841   -2.7755419222
     19  C         2.8786498858    1.0350263315   -2.2394760710
     20  Cl        3.3673800876    2.4246411874   -3.1948740958
     21  C         1.6846965810    1.0847553003   -1.5290152918
     22  H         1.0655783744    1.9711803838   -1.5679289374
   Point Group: c1    Number of degrees of freedom:    60


   Energy is  -2761.523222663

 Hessian updated using BFGS update

 60 Hessian modes will be used to form the next step
  Hessian Eigenvalues:
     0.001794    0.018799    0.019651    0.021481    0.023280    0.023540
     0.023711    0.023932    0.023993    0.024089    0.024105    0.024114
     0.024128    0.024134    0.024154    0.024189    0.024590    0.025585
     0.028306    0.156739    0.159276    0.159999    0.160020    0.160060
     0.188287    0.225821    0.234360    0.234850    0.235304    0.236199
     0.245785    0.249882    0.250001    0.250046    0.250500    0.253030
     0.275558    0.277318    0.301033    0.301157    0.301694    0.302806
     0.351690    0.356656    0.356682    0.356713    0.357187    0.364050
     0.429849    0.432148    0.432908    0.440285    0.467546    0.469796
     0.473704    0.474693    0.478046    0.478736    0.480410    0.487046

 Minimum search - taking simple RFO step
 Searching for Lamda that Minimizes Along All modes
 Value Taken    Lamda =   0.00000000
 Step Taken.  Stepsize is  0.002314

                             Maximum     Tolerance    Cnvgd?
         Gradient           0.000138      0.000300     YES
         Displacement       0.000968      0.000120      NO
         Energy change     -0.000002      0.000000      NO


 New Cartesian Coordinates Obtained by Inverse Iteration

 Displacement from previous Coordinates is:  0.006813
 ----------------------------------------------------------------
             Standard Nuclear Orientation (Angstroms)
    I     Atom           X                Y                Z
 ----------------------------------------------------------------
    1      C       0.0156363655     0.0069846783    -0.0047831230
    2      C      -0.0505096849     0.4658765206     1.3190375371
    3      Cl      1.4049432270     1.0315778692     2.1175455164
    4      C      -1.2363976756     0.4937177650     2.0463025784
    5      H      -1.2469601478     0.8536759470     3.0654545569
    6      C      -2.3994460456     0.0476258958     1.4319895007
    7      Cl     -3.9051502050     0.0714607584     2.3277094678
    8      C      -2.3958630900    -0.4168706657     0.1231186128
    9      H      -3.3051546026    -0.7618796742    -0.3479965042
   10      C      -1.1909013680    -0.4292423468    -0.5719234939
   11      Cl     -1.2130498537    -1.0208310415    -2.2235605608
   12      C       1.2984699638    -0.0216779143    -0.7689255257
   13      C       2.1073713524    -1.1591329596    -0.7268190210
   14      H       1.8174974578    -2.0200820293    -0.1391585314
   15      C       3.2940155026    -1.1754931400    -1.4509512510
   16      Cl      4.3088470853    -2.6072238609    -1.4033782169
   17      C       3.6996093071    -0.0871767195    -2.2159153985
   18      H       4.6241310518    -0.1126141849    -2.7754291159
   19      C       2.8783705884     1.0351417690    -2.2391584982
   20      Cl      3.3668528085     2.4252023218    -3.1942657083
   21      C       1.6843873580     1.0844723295    -1.5287579700
   22      H       1.0648401461     1.9705817536    -1.5677060965
 ----------------------------------------------------------------
 Nuclear Repulsion Energy =        1688.89353557 hartrees
 There are       81 alpha and       81 beta electrons
 Applying Cartesian multipole field
    Component          Value
    ---------          -----
     (2,0,0)        1.00000E-11
     (0,2,0)        2.00000E-11
     (0,0,2)       -3.00000E-11
 Nucleus-field energy     =    -0.0000000026 hartrees
 Requested basis set is 6-311++G(d,p)
 There are 162 shells and 449 basis functions
 A cutoff of  1.0D-15 yielded  10099 shell pairs
 There are     84165 function pairs (     90394 Cartesian)
 Smallest overlap matrix eigenvalue = 1.57E-07
 Linear dependence detected in AO basis
 Number of orthogonalized atomic orbitals = 445
 Maximum deviation from orthogonality = 5.246E-10
 Guess from superposition of atomic densities
 Warning:  Energy on first SCF cycle will be non-variational
 SAD guess density has 162.000000 electrons

 -----------------------------------------------------------------------
  General SCF calculation program by
  Eric Jon Sundstrom, Paul Horn, Yuezhi Mao, Dmitri Zuev, Alec White,
  David Stuck, Shaama M.S., Shane Yost, Joonho Lee, David Small,
  Daniel Levine, Susi Lehtola, Hugh Burton, Evgeny Epifanovsky,
  Bang C. Huynh
 -----------------------------------------------------------------------
 Exchange:     0.2000 Hartree-Fock + 0.0800 Slater + 0.7200 B88
 Correlation:  0.1900 VWN1RPA + 0.8100 LYP
 Using SG-1 standard quadrature grid
 using 4 threads for integral computing
 -------------------------------------------------------
 OpenMP Integral computing Module                
 Release: version 2.0, May 2017, Q-Chem Inc. Pleasanton 
 -------------------------------------------------------
 A restricted SCF calculation will be
 performed using DIIS
 SCF converges when DIIS error is below 1.0e-08
 ---------------------------------------
  Cycle       Energy         DIIS error
 ---------------------------------------
    1   -2765.4810915132      2.91e-02  
    2   -2761.3718221054      2.44e-03  
    3   -2761.2961366183      2.93e-03  
    4   -2761.5170436445      4.79e-04  
    5   -2761.5213855900      2.62e-04  
    6   -2761.5228952982      1.12e-04  
    7   -2761.5232041761      2.74e-05  
    8   -2761.5232202960      9.99e-06  
    9   -2761.5232227456      2.02e-06  
   10   -2761.5232228333      9.79e-07  
   11   -2761.5232228559      1.37e-07  
   12   -2761.5232228561      6.28e-08  
   13   -2761.5232228563      2.07e-08  
   14   -2761.5232228560      5.98e-09  Convergence criterion met
 ---------------------------------------
 SCF time:   CPU 583.57s  wall 151.00s 
 SCF   energy in the final basis set =    -2761.5232228560
 Total energy in the final basis set =    -2761.5232228560

 --------------------------------------------------------------

                    Orbital Energies (a.u.)
 --------------------------------------------------------------

 Alpha MOs
 -- Occupied --
********-101.5769-101.5768-101.5692-101.5691 -10.2763 -10.2762 -10.2737
-10.2630 -10.2629 -10.2362 -10.2271 -10.2208 -10.2207 -10.2129 -10.2096
-10.2095  -9.4926  -9.4916  -9.4915  -9.4837  -9.4836  -7.2573  -7.2563
 -7.2562  -7.2484  -7.2483  -7.2475  -7.2469  -7.2464  -7.2463  -7.2458
 -7.2457  -7.2386  -7.2384  -7.2381  -7.2380  -0.9487  -0.9267  -0.9015
 -0.8999  -0.8895  -0.8527  -0.8361  -0.7972  -0.7691  -0.7570  -0.7535
 -0.6611  -0.6400  -0.6258  -0.6164  -0.5555  -0.5366  -0.5340  -0.5176
 -0.4947  -0.4812  -0.4685  -0.4632  -0.4579  -0.4460  -0.4327  -0.4298
 -0.4142  -0.4002  -0.3967  -0.3889  -0.3856  -0.3781  -0.3487  -0.3442
 -0.3398  -0.3359  -0.3308  -0.3285  -0.3281  -0.2792  -0.2786  -0.2778
 -0.2678
 -- Virtual --
 -0.0606  -0.0572  -0.0509  -0.0431  -0.0356  -0.0156  -0.0100   0.0020
  0.0089   0.0101   0.0103   0.0111   0.0167   0.0186   0.0395   0.0413
  0.0445   0.0501   0.0540   0.0648   0.0649   0.0662   0.0833   0.0835
  0.0857   0.0860   0.0883   0.0892   0.0962   0.0966   0.1041   0.1116
  0.1136   0.1139   0.1145   0.1149   0.1185   0.1188   0.1215   0.1237
  0.1246   0.1258   0.1284   0.1308   0.1363   0.1414   0.1446   0.1481
  0.1530   0.1631   0.1635   0.1667   0.1697   0.1707   0.1773   0.1867
  0.1897   0.1902   0.2006   0.2110   0.2112   0.2158   0.2221   0.2225
  0.2237   0.2290   0.2314   0.2383   0.2465   0.2487   0.2500   0.2605
  0.2621   0.2632   0.2677   0.2697   0.2707   0.2753   0.2758   0.2805
  0.2805   0.2878   0.2895   0.2950   0.3091   0.3116   0.3135   0.3230
  0.3290   0.3389   0.3398   0.3414   0.3660   0.3820   0.3919   0.4086
  0.4277   0.4343   0.4383   0.4445   0.4484   0.4542   0.4589   0.4659
  0.4678   0.4807   0.4869   0.4964   0.4993   0.5069   0.5130   0.5150
  0.5275   0.5437   0.5472   0.5552   0.5582   0.5583   0.5653   0.5792
  0.5880   0.5927   0.5996   0.6011   0.6029   0.6206   0.6316   0.6363
  0.6426   0.6466   0.6529   0.6632   0.6644   0.6703   0.6735   0.6899
  0.6943   0.6957   0.7029   0.7089   0.7220   0.7439   0.7552   0.8077
  0.8192   0.8227   0.8270   0.8327   0.8367   0.8388   0.8443   0.8450
  0.8462   0.8475   0.8500   0.8575   0.8579   0.8582   0.8601   0.8669
  0.8770   0.8779   0.8836   0.8884   0.8986   0.9099   0.9151   0.9238
  0.9312   0.9373   0.9435   0.9482   0.9494   0.9573   0.9626   0.9640
  0.9755   0.9771   0.9804   0.9842   1.0202   1.0277   1.0308   1.0448
  1.0475   1.0640   1.0908   1.1057   1.1185   1.1738   1.1759   1.1829
  1.2055   1.2078   1.2112   1.2353   1.2390   1.2411   1.2547   1.2988
  1.3046   1.3081   1.3112   1.3167   1.3227   1.3305   1.3955   1.4092
  1.4558   1.4804   1.4949   1.5418   1.5432   1.5601   1.5650   1.5675
  1.5730   1.5750   1.5939   1.5998   1.6007   1.6407   1.6628   1.6865
  1.7014   1.7196   1.7713   1.7849   1.8140   1.8152   1.8226   1.8586
  1.8620   1.9164   1.9190   1.9250   1.9295   1.9346   1.9353   1.9446
  1.9583   1.9792   2.0096   2.0376   2.0550   2.0624   2.0639   2.0694
  2.1185   2.1200   2.1311   2.1609   2.2296   2.2528   2.2603   2.2615
  2.2644   2.2668   2.2796   2.2894   2.3126   2.3337   2.3548   2.3839
  2.4223   2.4252   2.4264   2.4592   2.4845   2.4966   2.5128   2.5131
  2.5216   2.5469   2.5572   2.5642   2.5846   2.6376   2.6430   2.6545
  2.7007   2.7009   2.7046   2.7132   2.7276   2.7374   2.7417   2.7497
  2.7528   2.7530   2.7738   2.7766   2.8264   2.8282   2.8414   2.8771
  2.8983   2.9600   2.9957   3.0898   3.0911   3.0987   3.1257   3.1436
  3.1486   3.2027   3.2113   3.2167   3.2787   3.3229   3.3470   3.3569
  3.4563   3.5774   3.5981   3.6978   3.7124   3.7149   3.7908   3.8201
  3.9736   4.0800   4.0985   4.1118   4.3468   4.7972   4.8202   9.7651
  9.7733   9.7895   9.7953   9.8404  23.4065  23.5631  23.8404  23.8528
 23.8586  23.9035  23.9949  24.0328  24.0425  24.0649  24.0984  24.1496
 25.8141  25.8162  25.8312  25.8458  25.9176  26.0960  26.1155  26.1861
 26.2440  26.3291  26.5708  26.6128  26.6203  26.6478  26.8089 215.7569
215.7655 215.7844 215.7918 215.8474
 --------------------------------------------------------------

          Ground-State Mulliken Net Atomic Charges

     Atom                 Charge (a.u.)
  ----------------------------------------
      1 C                    -0.700872
      2 C                    -0.211010
      3 Cl                    0.450724
      4 C                    -0.175745
      5 H                     0.230536
      6 C                     0.243713
      7 Cl                    0.486774
      8 C                    -0.151260
      9 H                     0.230565
     10 C                    -0.226131
     11 Cl                    0.453962
     12 C                     0.323917
     13 C                    -1.350333
     14 H                     0.198229
     15 C                     0.570082
     16 Cl                    0.438381
     17 C                    -0.960598
     18 H                     0.187657
     19 C                     0.594813
     20 Cl                    0.432168
     21 C                    -1.261681
     22 H                     0.196108
  ----------------------------------------
  Sum of atomic charges =     0.000000

 -----------------------------------------------------------------
                    Cartesian Multipole Moments
 -----------------------------------------------------------------
    Charge (ESU x 10^10)
                -0.0000
    Dipole Moment (Debye)
         X      -1.0824      Y       0.0240      Z       0.6496
       Tot       1.2626
    Quadrupole Moments (Debye-Ang)
        XX    -135.1414     XY       0.2675     YY    -134.7666
        XZ       0.8816     YZ       0.4594     ZZ    -134.1707
    Octopole Moments (Debye-Ang^2)
       XXX    -288.1332    XXY       0.6228    XYY    -103.5777
       YYY       7.1876    XXZ      45.8213    XYZ      -0.1611
       YYZ      61.9418    XZZ     -95.2582    YZZ       3.1736
       ZZZ     183.2069
    Hexadecapole Moments (Debye-Ang^3)
      XXXX   -5801.5897   XXXY      74.4193   XXYY   -1266.5767
      XYYY      38.8889   YYYY   -1498.7884   XXXZ    1275.1383
      XXYZ       2.0969   XYYZ     458.6787   YYYZ     -47.6629
      XXZZ   -1465.4601   XYZZ       6.0934   YYZZ    -772.8065
      XZZZ    1297.5663   YZZZ       2.3227   ZZZZ   -3050.8280
 -----------------------------------------------------------------
 Calculating analytic gradient of the SCF energy
 Gradient of SCF Energy
            1           2           3           4           5           6
    1  -0.0000105   0.0000343   0.0000064  -0.0000010   0.0000136   0.0000058
    2  -0.0000018  -0.0000019  -0.0000059  -0.0000065   0.0000035   0.0000075
    3   0.0000175   0.0000021  -0.0000112  -0.0000080   0.0000052   0.0000134
            7           8           9          10          11          12
    1  -0.0000004   0.0000040  -0.0000016   0.0000139  -0.0000089  -0.0000151
    2   0.0000116   0.0000156   0.0000114   0.0000060   0.0000080   0.0000114
    3   0.0000217   0.0000243   0.0000136  -0.0000245   0.0000186  -0.0000020
           13          14          15          16          17          18
    1  -0.0000095  -0.0000051   0.0000065  -0.0000128  -0.0000154  -0.0000091
    2  -0.0000016  -0.0000003  -0.0000077  -0.0000090  -0.0000135  -0.0000089
    3  -0.0000013  -0.0000092  -0.0000142  -0.0000137  -0.0000025  -0.0000137
           19          20          21          22
    1  -0.0000027  -0.0000044   0.0000086   0.0000035
    2   0.0000019  -0.0000066  -0.0000089  -0.0000042
    3  -0.0000108  -0.0000060   0.0000013  -0.0000007
 Max gradient component =       3.426E-05
 RMS gradient           =       1.100E-05
 Gradient time:  CPU 181.27 s  wall 45.51 s
 Geometry Optimization Parameters
   NAtoms,    NIC,     NZ,  NCons,   NDum,   NFix, NCnnct, MaxDiis
       22     155      22       0       0       0       0       0

 Cartesian Hessian Update
 Hessian updated using BFGS update


** GEOMETRY OPTIMIZATION IN DELOCALIZED INTERNAL COORDINATES **
   Searching for a Minimum

   Optimization Cycle:  11

                       Coordinates (Angstroms)
     ATOM                X               Y               Z
      1  C         0.0156363655    0.0069846783   -0.0047831230
      2  C        -0.0505096849    0.4658765206    1.3190375371
      3  Cl        1.4049432270    1.0315778692    2.1175455164
      4  C        -1.2363976756    0.4937177650    2.0463025784
      5  H        -1.2469601478    0.8536759470    3.0654545569
      6  C        -2.3994460456    0.0476258958    1.4319895007
      7  Cl       -3.9051502050    0.0714607584    2.3277094678
      8  C        -2.3958630900   -0.4168706657    0.1231186128
      9  H        -3.3051546026   -0.7618796742   -0.3479965042
     10  C        -1.1909013680   -0.4292423468   -0.5719234939
     11  Cl       -1.2130498537   -1.0208310415   -2.2235605608
     12  C         1.2984699638   -0.0216779143   -0.7689255257
     13  C         2.1073713524   -1.1591329596   -0.7268190210
     14  H         1.8174974578   -2.0200820293   -0.1391585314
     15  C         3.2940155026   -1.1754931400   -1.4509512510
     16  Cl        4.3088470853   -2.6072238609   -1.4033782169
     17  C         3.6996093071   -0.0871767195   -2.2159153985
     18  H         4.6241310518   -0.1126141849   -2.7754291159
     19  C         2.8783705884    1.0351417690   -2.2391584982
     20  Cl        3.3668528085    2.4252023218   -3.1942657083
     21  C         1.6843873580    1.0844723295   -1.5287579700
     22  H         1.0648401461    1.9705817536   -1.5677060965
   Point Group: c1    Number of degrees of freedom:    60


   Energy is  -2761.523222856

 Hessian updated using BFGS update

 60 Hessian modes will be used to form the next step
  Hessian Eigenvalues:
     0.001793    0.018819    0.019531    0.021550    0.023273    0.023630
     0.023708    0.023931    0.024021    0.024087    0.024106    0.024114
     0.024127    0.024136    0.024178    0.024189    0.024571    0.025548
     0.028626    0.152724    0.159439    0.160006    0.160020    0.160061
     0.172696    0.231303    0.234835    0.235095    0.235731    0.236200
     0.244849    0.249988    0.250045    0.250099    0.250293    0.256422
     0.271078    0.278698    0.301032    0.301345    0.301699    0.305074
     0.352209    0.356659    0.356684    0.356718    0.357319    0.364145
     0.430038    0.432062    0.435318    0.444420    0.467521    0.472432
     0.473321    0.475407    0.477861    0.478740    0.480473    0.488221

 Minimum search - taking simple RFO step
 Searching for Lamda that Minimizes Along All modes
 Value Taken    Lamda =   0.00000000
 Step Taken.  Stepsize is  0.000956

                             Maximum     Tolerance    Cnvgd?
         Gradient           0.000021      0.000300     YES
         Displacement       0.000688      0.000120      NO
         Energy change     -0.000000      0.000000      NO


 New Cartesian Coordinates Obtained by Inverse Iteration

 Displacement from previous Coordinates is:  0.002988
 ----------------------------------------------------------------
             Standard Nuclear Orientation (Angstroms)
    I     Atom           X                Y                Z
 ----------------------------------------------------------------
    1      C       0.0156860393     0.0069447221    -0.0047202984
    2      C      -0.0505977022     0.4661141352     1.3190198634
    3      Cl      1.4047925499     1.0319527574     2.1176219990
    4      C      -1.2364948332     0.4940236575     2.0462483162
    5      H      -1.2471122861     0.8541489365     3.0653421339
    6      C      -2.3994706163     0.0477011155     1.4319500391
    7      Cl     -3.9052062116     0.0716054264     2.3275810364
    8      C      -2.3958156449    -0.4170954476     0.1231814875
    9      H      -3.3050599871    -0.7622582326    -0.3479126427
   10      C      -1.1908215429    -0.4295152264    -0.5717731888
   11      Cl     -1.2129037920    -1.0213301868    -2.2233708024
   12      C       1.2985313615    -0.0217325195    -0.7688657864
   13      C       2.1073402379    -1.1592694903    -0.7269991354
   14      H       1.8174379717    -2.0202945419    -0.1394545087
   15      C       3.2939269924    -1.1755879172    -1.4512117904
   16      Cl      4.3086621082    -2.6074094579    -1.4039476632
   17      C       3.6996000924    -0.0871668808    -2.2159974341
   18      H       4.6241033032    -0.1125795617    -2.7755436893
   19      C       2.8784414855     1.0352123752    -2.2389926661
   20      Cl      3.3670258897     2.4254187052    -3.1938551336
   21      C       1.6844782322     1.0845212608    -1.5285493285
   22      H       1.0649958934     1.9706894422    -1.5673220524
 ----------------------------------------------------------------
 Nuclear Repulsion Energy =        1688.88331159 hartrees
 There are       81 alpha and       81 beta electrons
 Applying Cartesian multipole field
    Component          Value
    ---------          -----
     (2,0,0)        1.00000E-11
     (0,2,0)        2.00000E-11
     (0,0,2)       -3.00000E-11
 Nucleus-field energy     =    -0.0000000026 hartrees
 Requested basis set is 6-311++G(d,p)
 There are 162 shells and 449 basis functions
 A cutoff of  1.0D-15 yielded  10099 shell pairs
 There are     84165 function pairs (     90394 Cartesian)
 Smallest overlap matrix eigenvalue = 1.57E-07
 Linear dependence detected in AO basis
 Number of orthogonalized atomic orbitals = 445
 Maximum deviation from orthogonality = 6.413E-10
 Guess from superposition of atomic densities
 Warning:  Energy on first SCF cycle will be non-variational
 SAD guess density has 162.000000 electrons

 -----------------------------------------------------------------------
  General SCF calculation program by
  Eric Jon Sundstrom, Paul Horn, Yuezhi Mao, Dmitri Zuev, Alec White,
  David Stuck, Shaama M.S., Shane Yost, Joonho Lee, David Small,
  Daniel Levine, Susi Lehtola, Hugh Burton, Evgeny Epifanovsky,
  Bang C. Huynh
 -----------------------------------------------------------------------
 Exchange:     0.2000 Hartree-Fock + 0.0800 Slater + 0.7200 B88
 Correlation:  0.1900 VWN1RPA + 0.8100 LYP
 Using SG-1 standard quadrature grid
 using 4 threads for integral computing
 -------------------------------------------------------
 OpenMP Integral computing Module                
 Release: version 2.0, May 2017, Q-Chem Inc. Pleasanton 
 -------------------------------------------------------
 A restricted SCF calculation will be
 performed using DIIS
 SCF converges when DIIS error is below 1.0e-08
 ---------------------------------------
  Cycle       Energy         DIIS error
 ---------------------------------------
    1   -2765.4809541314      2.91e-02  
    2   -2761.3718324067      2.44e-03  
    3   -2761.2961672234      2.93e-03  
    4   -2761.5170448835      4.79e-04  
    5   -2761.5213862614      2.62e-04  
    6   -2761.5228952916      1.12e-04  
    7   -2761.5232041916      2.74e-05  
    8   -2761.5232203084      9.99e-06  
    9   -2761.5232227578      2.02e-06  
   10   -2761.5232228456      9.79e-07  
   11   -2761.5232228679      1.37e-07  
   12   -2761.5232228683      6.28e-08  
   13   -2761.5232228685      2.07e-08  
   14   -2761.5232228685      6.01e-09  Convergence criterion met
 ---------------------------------------
 SCF time:   CPU 583.74s  wall 151.00s 
 SCF   energy in the final basis set =    -2761.5232228685
 Total energy in the final basis set =    -2761.5232228685

 --------------------------------------------------------------

                    Orbital Energies (a.u.)
 --------------------------------------------------------------

 Alpha MOs
 -- Occupied --
********-101.5769-101.5768-101.5692-101.5691 -10.2763 -10.2762 -10.2737
-10.2630 -10.2629 -10.2362 -10.2271 -10.2208 -10.2207 -10.2129 -10.2096
-10.2095  -9.4926  -9.4916  -9.4915  -9.4837  -9.4836  -7.2573  -7.2563
 -7.2562  -7.2484  -7.2483  -7.2475  -7.2469  -7.2464  -7.2463  -7.2458
 -7.2457  -7.2386  -7.2384  -7.2381  -7.2380  -0.9487  -0.9267  -0.9015
 -0.8999  -0.8895  -0.8527  -0.8361  -0.7972  -0.7691  -0.7570  -0.7535
 -0.6611  -0.6400  -0.6258  -0.6164  -0.5555  -0.5366  -0.5340  -0.5176
 -0.4947  -0.4812  -0.4685  -0.4632  -0.4579  -0.4460  -0.4327  -0.4298
 -0.4142  -0.4002  -0.3967  -0.3889  -0.3856  -0.3781  -0.3487  -0.3442
 -0.3398  -0.3359  -0.3308  -0.3285  -0.3281  -0.2792  -0.2786  -0.2778
 -0.2678
 -- Virtual --
 -0.0606  -0.0572  -0.0510  -0.0431  -0.0356  -0.0156  -0.0100   0.0020
  0.0089   0.0101   0.0103   0.0111   0.0167   0.0186   0.0395   0.0413
  0.0445   0.0501   0.0540   0.0648   0.0649   0.0662   0.0833   0.0835
  0.0857   0.0860   0.0883   0.0892   0.0962   0.0966   0.1041   0.1116
  0.1136   0.1139   0.1145   0.1149   0.1185   0.1188   0.1215   0.1236
  0.1246   0.1258   0.1284   0.1308   0.1363   0.1414   0.1446   0.1481
  0.1530   0.1631   0.1635   0.1667   0.1697   0.1707   0.1773   0.1867
  0.1897   0.1902   0.2006   0.2110   0.2112   0.2158   0.2221   0.2225
  0.2237   0.2290   0.2314   0.2383   0.2465   0.2487   0.2500   0.2605
  0.2621   0.2631   0.2677   0.2697   0.2707   0.2753   0.2758   0.2805
  0.2805   0.2878   0.2895   0.2950   0.3091   0.3116   0.3135   0.3230
  0.3290   0.3389   0.3398   0.3414   0.3660   0.3820   0.3919   0.4086
  0.4277   0.4343   0.4383   0.4445   0.4484   0.4542   0.4589   0.4659
  0.4678   0.4807   0.4869   0.4964   0.4993   0.5069   0.5129   0.5150
  0.5275   0.5437   0.5472   0.5552   0.5582   0.5583   0.5653   0.5792
  0.5880   0.5927   0.5996   0.6011   0.6029   0.6206   0.6316   0.6363
  0.6426   0.6466   0.6529   0.6632   0.6644   0.6703   0.6735   0.6899
  0.6943   0.6957   0.7029   0.7089   0.7220   0.7439   0.7552   0.8077
  0.8192   0.8227   0.8270   0.8327   0.8367   0.8388   0.8443   0.8450
  0.8462   0.8474   0.8500   0.8575   0.8579   0.8582   0.8601   0.8669
  0.8770   0.8779   0.8836   0.8884   0.8986   0.9099   0.9151   0.9238
  0.9312   0.9373   0.9435   0.9482   0.9494   0.9573   0.9626   0.9640
  0.9755   0.9771   0.9804   0.9842   1.0202   1.0277   1.0308   1.0448
  1.0475   1.0640   1.0908   1.1057   1.1185   1.1738   1.1759   1.1829
  1.2055   1.2078   1.2112   1.2353   1.2390   1.2411   1.2547   1.2988
  1.3046   1.3081   1.3112   1.3166   1.3227   1.3305   1.3955   1.4092
  1.4558   1.4804   1.4949   1.5418   1.5432   1.5601   1.5650   1.5675
  1.5730   1.5750   1.5939   1.5998   1.6007   1.6407   1.6628   1.6865
  1.7013   1.7196   1.7713   1.7849   1.8140   1.8152   1.8226   1.8586
  1.8620   1.9164   1.9190   1.9250   1.9295   1.9346   1.9353   1.9446
  1.9583   1.9792   2.0096   2.0376   2.0550   2.0624   2.0639   2.0694
  2.1185   2.1200   2.1311   2.1609   2.2297   2.2528   2.2603   2.2615
  2.2644   2.2669   2.2796   2.2894   2.3126   2.3337   2.3548   2.3839
  2.4223   2.4252   2.4264   2.4592   2.4845   2.4966   2.5128   2.5131
  2.5216   2.5469   2.5572   2.5641   2.5846   2.6376   2.6430   2.6545
  2.7007   2.7009   2.7046   2.7132   2.7276   2.7374   2.7417   2.7497
  2.7528   2.7530   2.7738   2.7766   2.8264   2.8282   2.8414   2.8771
  2.8983   2.9600   2.9957   3.0898   3.0911   3.0987   3.1256   3.1436
  3.1486   3.2026   3.2113   3.2167   3.2787   3.3229   3.3470   3.3569
  3.4563   3.5774   3.5981   3.6978   3.7124   3.7149   3.7907   3.8201
  3.9735   4.0801   4.0985   4.1118   4.3468   4.7972   4.8201   9.7651
  9.7733   9.7895   9.7952   9.8404  23.4065  23.5630  23.8404  23.8528
 23.8586  23.9035  23.9949  24.0328  24.0425  24.0649  24.0984  24.1496
 25.8141  25.8162  25.8312  25.8458  25.9176  26.0960  26.1155  26.1861
 26.2440  26.3290  26.5708  26.6128  26.6202  26.6478  26.8088 215.7569
215.7655 215.7844 215.7918 215.8473
 --------------------------------------------------------------

          Ground-State Mulliken Net Atomic Charges

     Atom                 Charge (a.u.)
  ----------------------------------------
      1 C                    -0.700847
      2 C                    -0.210939
      3 Cl                    0.450734
      4 C                    -0.175837
      5 H                     0.230540
      6 C                     0.243581
      7 Cl                    0.486778
      8 C                    -0.150864
      9 H                     0.230566
     10 C                    -0.226363
     11 Cl                    0.453972
     12 C                     0.323863
     13 C                    -1.349724
     14 H                     0.198218
     15 C                     0.570261
     16 Cl                    0.438339
     17 C                    -0.960582
     18 H                     0.187654
     19 C                     0.594835
     20 Cl                    0.432188
     21 C                    -1.262493
     22 H                     0.196122
  ----------------------------------------
  Sum of atomic charges =     0.000000

 -----------------------------------------------------------------
                    Cartesian Multipole Moments
 -----------------------------------------------------------------
    Charge (ESU x 10^10)
                -0.0000
    Dipole Moment (Debye)
         X      -1.0825      Y       0.0240      Z       0.6498
       Tot       1.2628
    Quadrupole Moments (Debye-Ang)
        XX    -135.1415     XY       0.2675     YY    -134.7667
        XZ       0.8808     YZ       0.4594     ZZ    -134.1713
    Octopole Moments (Debye-Ang^2)
       XXX    -288.1325    XXY       0.6205    XYY    -103.5804
       YYY       7.1865    XXZ      45.8220    XYZ      -0.1629
       YYZ      61.9447    XZZ     -95.2574    YZZ       3.1757
       ZZZ     183.2060
    Hexadecapole Moments (Debye-Ang^3)
      XXXX   -5801.5404   XXXY      74.3824   XXYY   -1266.6304
      XYYY      38.8456   YYYY   -1499.1441   XXXZ    1275.2254
      XXYZ       2.0307   XYYZ     458.7094   YYYZ     -47.8567
      XXZZ   -1465.4144   XYZZ       6.0763   YYZZ    -772.8381
      XZZZ    1297.6511   YZZZ       2.1337   ZZZZ   -3050.6471
 -----------------------------------------------------------------
 Calculating analytic gradient of the SCF energy
 Gradient of SCF Energy
            1           2           3           4           5           6
    1   0.0000030   0.0000053   0.0000114   0.0000090   0.0000151   0.0000101
    2  -0.0000012   0.0000019  -0.0000037   0.0000022   0.0000031   0.0000077
    3  -0.0000007   0.0000036   0.0000016   0.0000077   0.0000079   0.0000089
            7           8           9          10          11          12
    1   0.0000084  -0.0000007  -0.0000022  -0.0000016  -0.0000107  -0.0000044
    2   0.0000112   0.0000100   0.0000112   0.0000039   0.0000070   0.0000038
    3   0.0000160   0.0000113   0.0000118   0.0000044   0.0000071  -0.0000021
           13          14          15          16          17          18
    1  -0.0000016  -0.0000057  -0.0000075  -0.0000107  -0.0000062  -0.0000080
    2  -0.0000074  -0.0000032  -0.0000046  -0.0000103  -0.0000088  -0.0000090
    3  -0.0000055  -0.0000061  -0.0000117  -0.0000142  -0.0000090  -0.0000139
           19          20          21          22
    1  -0.0000038  -0.0000023   0.0000018   0.0000014
    2  -0.0000063  -0.0000049  -0.0000018  -0.0000007
    3  -0.0000056  -0.0000072  -0.0000038  -0.0000005
 Max gradient component =       1.603E-05
 RMS gradient           =       7.440E-06
 Gradient time:  CPU 181.51 s  wall 45.56 s
 Geometry Optimization Parameters
   NAtoms,    NIC,     NZ,  NCons,   NDum,   NFix, NCnnct, MaxDiis
       22     155      22       0       0       0       0       0

 Cartesian Hessian Update
 Hessian updated using BFGS update


** GEOMETRY OPTIMIZATION IN DELOCALIZED INTERNAL COORDINATES **
   Searching for a Minimum

   Optimization Cycle:  12

                       Coordinates (Angstroms)
     ATOM                X               Y               Z
      1  C         0.0156860393    0.0069447221   -0.0047202984
      2  C        -0.0505977022    0.4661141352    1.3190198634
      3  Cl        1.4047925499    1.0319527574    2.1176219990
      4  C        -1.2364948332    0.4940236575    2.0462483162
      5  H        -1.2471122861    0.8541489365    3.0653421339
      6  C        -2.3994706163    0.0477011155    1.4319500391
      7  Cl       -3.9052062116    0.0716054264    2.3275810364
      8  C        -2.3958156449   -0.4170954476    0.1231814875
      9  H        -3.3050599871   -0.7622582326   -0.3479126427
     10  C        -1.1908215429   -0.4295152264   -0.5717731888
     11  Cl       -1.2129037920   -1.0213301868   -2.2233708024
     12  C         1.2985313615   -0.0217325195   -0.7688657864
     13  C         2.1073402379   -1.1592694903   -0.7269991354
     14  H         1.8174379717   -2.0202945419   -0.1394545087
     15  C         3.2939269924   -1.1755879172   -1.4512117904
     16  Cl        4.3086621082   -2.6074094579   -1.4039476632
     17  C         3.6996000924   -0.0871668808   -2.2159974341
     18  H         4.6241033032   -0.1125795617   -2.7755436893
     19  C         2.8784414855    1.0352123752   -2.2389926661
     20  Cl        3.3670258897    2.4254187052   -3.1938551336
     21  C         1.6844782322    1.0845212608   -1.5285493285
     22  H         1.0649958934    1.9706894422   -1.5673220524
   Point Group: c1    Number of degrees of freedom:    60


   Energy is  -2761.523222868

 Hessian updated using BFGS update

 59 Hessian modes will be used to form the next step
  Hessian Eigenvalues:
     0.001695    0.018892    0.019546    0.021723    0.023017    0.023575
     0.023702    0.023874    0.023980    0.024074    0.024097    0.024111
     0.024124    0.024136    0.024166    0.024327    0.024625    0.025718
     0.029183    0.155078    0.159676    0.159845    0.160020    0.160160
     0.173835    0.231274    0.234684    0.234895    0.236182    0.238489
     0.242624    0.249185    0.249989    0.250047    0.250179    0.261519
     0.270785    0.278003    0.299850    0.301037    0.301346    0.303620
     0.352524    0.356662    0.356739    0.357949    0.363886    0.430190
     0.431539    0.434871    0.450296    0.467534    0.472316    0.473562
     0.477569    0.477891    0.478914    0.480636    0.501362

 Minimum search - taking simple RFO step
 Searching for Lamda that Minimizes Along All modes
 Value Taken    Lamda =   0.00000000
 Step Taken.  Stepsize is  0.000313

                             Maximum     Tolerance    Cnvgd?
         Gradient           0.000007      0.000300     YES
         Displacement       0.000266      0.000120      NO
         Energy change     -0.000000      0.000000     YES

 Final energy is   -2761.5232228684813     


 ******************************
 **  OPTIMIZATION CONVERGED  **
 ******************************

                       Coordinates (Angstroms)
     ATOM                X               Y               Z
      1  C         0.0156860393    0.0069447221   -0.0047202984
      2  C        -0.0505977022    0.4661141352    1.3190198634
      3  Cl        1.4047925499    1.0319527574    2.1176219990
      4  C        -1.2364948332    0.4940236575    2.0462483162
      5  H        -1.2471122861    0.8541489365    3.0653421339
      6  C        -2.3994706163    0.0477011155    1.4319500391
      7  Cl       -3.9052062116    0.0716054264    2.3275810364
      8  C        -2.3958156449   -0.4170954476    0.1231814875
      9  H        -3.3050599871   -0.7622582326   -0.3479126427
     10  C        -1.1908215429   -0.4295152264   -0.5717731888
     11  Cl       -1.2129037920   -1.0213301868   -2.2233708024
     12  C         1.2985313615   -0.0217325195   -0.7688657864
     13  C         2.1073402379   -1.1592694903   -0.7269991354
     14  H         1.8174379717   -2.0202945419   -0.1394545087
     15  C         3.2939269924   -1.1755879172   -1.4512117904
     16  Cl        4.3086621082   -2.6074094579   -1.4039476632
     17  C         3.6996000924   -0.0871668808   -2.2159974341
     18  H         4.6241033032   -0.1125795617   -2.7755436893
     19  C         2.8784414855    1.0352123752   -2.2389926661
     20  Cl        3.3670258897    2.4254187052   -3.1938551336
     21  C         1.6844782322    1.0845212608   -1.5285493285
     22  H         1.0649958934    1.9706894422   -1.5673220524

Z-matrix Print:
$molecule
0 1
Cl
C  1 1.754568
C  2 1.391088 1 117.539964
H  3 1.080644 2 120.543802 1 0.023849 0
C  3 1.388857 2 118.426796 1 179.997777 0
C  5 1.388913 3 121.474652 2 0.055924 0
H  6 1.080905 5 121.053181 3 -179.984310 0
C  6 1.391399 5 118.427594 3 -0.067596 0
C  8 1.402682 6 122.689534 5 0.011126 0
C  9 1.493463 8 121.987926 6 -179.726675 0
C  10 1.396378 9 120.037280 8 -90.154116 0
H  11 1.081922 10 120.672679 9 0.329139 0
C  11 1.390219 10 119.162893 9 -179.626480 0
C  13 1.390887 11 121.817376 10 0.095617 0
H  14 1.080946 13 121.021060 11 179.831793 0
C  14 1.390729 13 117.931749 11 -0.145174 0
C  16 1.390230 14 121.752545 13 0.040221 0
H  17 1.081950 16 120.148395 14 -179.919143 0
Cl 5 1.752132 3 119.243174 2 -179.954834 0
Cl 8 1.753881 6 117.567696 5 -179.885434 0
Cl 16 1.755572 14 118.979761 13 179.930982 0
Cl 13 1.755890 11 119.261250 10 -179.940523 0
$end


 --------------------------------------------------------------

                    Orbital Energies (a.u.)
 --------------------------------------------------------------

 Alpha MOs
 -- Occupied --
********-101.5769-101.5768-101.5692-101.5691 -10.2763 -10.2762 -10.2737
-10.2630 -10.2629 -10.2362 -10.2271 -10.2208 -10.2207 -10.2129 -10.2096
-10.2095  -9.4926  -9.4916  -9.4915  -9.4837  -9.4836  -7.2573  -7.2563
 -7.2562  -7.2484  -7.2483  -7.2475  -7.2469  -7.2464  -7.2463  -7.2458
 -7.2457  -7.2386  -7.2384  -7.2381  -7.2380  -0.9487  -0.9267  -0.9015
 -0.8999  -0.8895  -0.8527  -0.8361  -0.7972  -0.7691  -0.7570  -0.7535
 -0.6611  -0.6400  -0.6258  -0.6164  -0.5555  -0.5366  -0.5340  -0.5176
 -0.4947  -0.4812  -0.4685  -0.4632  -0.4579  -0.4460  -0.4327  -0.4298
 -0.4142  -0.4002  -0.3967  -0.3889  -0.3856  -0.3781  -0.3487  -0.3442
 -0.3398  -0.3359  -0.3308  -0.3285  -0.3281  -0.2792  -0.2786  -0.2778
 -0.2678
 -- Virtual --
 -0.0606  -0.0572  -0.0510  -0.0431  -0.0356  -0.0156  -0.0100   0.0020
  0.0089   0.0101   0.0103   0.0111   0.0167   0.0186   0.0395   0.0413
  0.0445   0.0501   0.0540   0.0648   0.0649   0.0662   0.0833   0.0835
  0.0857   0.0860   0.0883   0.0892   0.0962   0.0966   0.1041   0.1116
  0.1136   0.1139   0.1145   0.1149   0.1185   0.1188   0.1215   0.1236
  0.1246   0.1258   0.1284   0.1308   0.1363   0.1414   0.1446   0.1481
  0.1530   0.1631   0.1635   0.1667   0.1697   0.1707   0.1773   0.1867
  0.1897   0.1902   0.2006   0.2110   0.2112   0.2158   0.2221   0.2225
  0.2237   0.2290   0.2314   0.2383   0.2465   0.2487   0.2500   0.2605
  0.2621   0.2631   0.2677   0.2697   0.2707   0.2753   0.2758   0.2805
  0.2805   0.2878   0.2895   0.2950   0.3091   0.3116   0.3135   0.3230
  0.3290   0.3389   0.3398   0.3414   0.3660   0.3820   0.3919   0.4086
  0.4277   0.4343   0.4383   0.4445   0.4484   0.4542   0.4589   0.4659
  0.4678   0.4807   0.4869   0.4964   0.4993   0.5069   0.5129   0.5150
  0.5275   0.5437   0.5472   0.5552   0.5582   0.5583   0.5653   0.5792
  0.5880   0.5927   0.5996   0.6011   0.6029   0.6206   0.6316   0.6363
  0.6426   0.6466   0.6529   0.6632   0.6644   0.6703   0.6735   0.6899
  0.6943   0.6957   0.7029   0.7089   0.7220   0.7439   0.7552   0.8077
  0.8192   0.8227   0.8270   0.8327   0.8367   0.8388   0.8443   0.8450
  0.8462   0.8474   0.8500   0.8575   0.8579   0.8582   0.8601   0.8669
  0.8770   0.8779   0.8836   0.8884   0.8986   0.9099   0.9151   0.9238
  0.9312   0.9373   0.9435   0.9482   0.9494   0.9573   0.9626   0.9640
  0.9755   0.9771   0.9804   0.9842   1.0202   1.0277   1.0308   1.0448
  1.0475   1.0640   1.0908   1.1057   1.1185   1.1738   1.1759   1.1829
  1.2055   1.2078   1.2112   1.2353   1.2390   1.2411   1.2547   1.2988
  1.3046   1.3081   1.3112   1.3166   1.3227   1.3305   1.3955   1.4092
  1.4558   1.4804   1.4949   1.5418   1.5432   1.5601   1.5650   1.5675
  1.5730   1.5750   1.5939   1.5998   1.6007   1.6407   1.6628   1.6865
  1.7013   1.7196   1.7713   1.7849   1.8140   1.8152   1.8226   1.8586
  1.8620   1.9164   1.9190   1.9250   1.9295   1.9346   1.9353   1.9446
  1.9583   1.9792   2.0096   2.0376   2.0550   2.0624   2.0639   2.0694
  2.1185   2.1200   2.1311   2.1609   2.2297   2.2528   2.2603   2.2615
  2.2644   2.2669   2.2796   2.2894   2.3126   2.3337   2.3548   2.3839
  2.4223   2.4252   2.4264   2.4592   2.4845   2.4966   2.5128   2.5131
  2.5216   2.5469   2.5572   2.5641   2.5846   2.6376   2.6430   2.6545
  2.7007   2.7009   2.7046   2.7132   2.7276   2.7374   2.7417   2.7497
  2.7528   2.7530   2.7738   2.7766   2.8264   2.8282   2.8414   2.8771
  2.8983   2.9600   2.9957   3.0898   3.0911   3.0987   3.1256   3.1436
  3.1486   3.2026   3.2113   3.2167   3.2787   3.3229   3.3470   3.3569
  3.4563   3.5774   3.5981   3.6978   3.7124   3.7149   3.7907   3.8201
  3.9735   4.0801   4.0985   4.1118   4.3468   4.7972   4.8201   9.7651
  9.7733   9.7895   9.7952   9.8404  23.4065  23.5630  23.8404  23.8528
 23.8586  23.9035  23.9949  24.0328  24.0425  24.0649  24.0984  24.1496
 25.8141  25.8162  25.8312  25.8458  25.9176  26.0960  26.1155  26.1861
 26.2440  26.3290  26.5708  26.6128  26.6202  26.6478  26.8088 215.7569
215.7655 215.7844 215.7918 215.8473
 --------------------------------------------------------------

          Ground-State Mulliken Net Atomic Charges

     Atom                 Charge (a.u.)
  ----------------------------------------
      1 C                    -0.700847
      2 C                    -0.210939
      3 Cl                    0.450734
      4 C                    -0.175837
      5 H                     0.230540
      6 C                     0.243581
      7 Cl                    0.486778
      8 C                    -0.150864
      9 H                     0.230566
     10 C                    -0.226363
     11 Cl                    0.453972
     12 C                     0.323863
     13 C                    -1.349724
     14 H                     0.198218
     15 C                     0.570261
     16 Cl                    0.438339
     17 C                    -0.960582
     18 H                     0.187654
     19 C                     0.594835
     20 Cl                    0.432188
     21 C                    -1.262493
     22 H                     0.196122
  ----------------------------------------
  Sum of atomic charges =     0.000000

 -----------------------------------------------------------------
                    Cartesian Multipole Moments
 -----------------------------------------------------------------
    Charge (ESU x 10^10)
                -0.0000
    Dipole Moment (Debye)
         X      -1.0825      Y       0.0240      Z       0.6498
       Tot       1.2628
    Quadrupole Moments (Debye-Ang)
        XX    -135.1415     XY       0.2675     YY    -134.7667
        XZ       0.8808     YZ       0.4594     ZZ    -134.1713
    Octopole Moments (Debye-Ang^2)
       XXX    -288.1325    XXY       0.6205    XYY    -103.5804
       YYY       7.1865    XXZ      45.8220    XYZ      -0.1629
       YYZ      61.9447    XZZ     -95.2574    YZZ       3.1757
       ZZZ     183.2060
    Hexadecapole Moments (Debye-Ang^3)
      XXXX   -5801.5404   XXXY      74.3824   XXYY   -1266.6304
      XYYY      38.8456   YYYY   -1499.1441   XXXZ    1275.2254
      XXYZ       2.0307   XYYZ     458.7094   YYYZ     -47.8567
      XXZZ   -1465.4144   XYZZ       6.0763   YYZZ    -772.8381
      XZZZ    1297.6511   YZZZ       2.1337   ZZZZ   -3050.6471
 -----------------------------------------------------------------
Archival summary:
1\1\garfield\OPT\ProcedureUnspecified\BasisUnspecified\l5125\taweetha\FriJan1707:46:322020FriJan1707:46:322020\0\\#,OPT,ProcedureUnspecified,BasisUnspecified,\\0,1\Cl\C,1,1.75457\C,2,1.39109,1,117.54\H,3,1.08064,2,120.544,1,0.0238493,0\C,3,1.38886,2,118.427,1,179.998,0\C,5,1.38891,3,121.475,2,0.0559238,0\H,6,1.0809,5,121.053,3,-179.984,0\C,6,1.3914,5,118.428,3,-0.0675957,0\C,8,1.40268,6,122.69,5,0.0111264,0\C,9,1.49346,8,121.988,6,-179.727,0\C,10,1.39638,9,120.037,8,-90.1541,0\H,11,1.08192,10,120.673,9,0.329139,0\C,11,1.39022,10,119.163,9,-179.626,0\C,13,1.39089,11,121.817,10,0.0956167,0\H,14,1.08095,13,121.021,11,179.832,0\C,14,1.39073,13,117.932,11,-0.145174,0\C,16,1.39023,14,121.753,13,0.0402214,0\H,17,1.08195,16,120.148,14,-179.919,0\Cl,5,1.75213,3,119.243,2,-179.955,0\Cl,8,1.75388,6,117.568,5,-179.885,0\Cl,16,1.75557,14,118.98,13,179.931,0\Cl,13,1.75589,11,119.261,10,-179.941,0\\\@

 Total job time:  2376.32s(wall), 9206.69s(cpu) 
 Fri Jan 17 07:46:32 2020

        *************************************************************
        *                                                           *
        *  Thank you very much for using Q-Chem.  Have a nice day.  *
        *                                                           *
        *************************************************************


 
User input: 2 of 2 
 
                  Welcome to Q-Chem
     A Quantum Leap Into The Future Of Chemistry


 Q-Chem 5.2 (devel), Q-Chem, Inc., Pleasanton, CA (2019)

 Yihan Shao,  Zhengting Gan,  E. Epifanovsky,  A. T. B. Gilbert,  M. Wormit,  
 J. Kussmann,  A. W. Lange,  A. Behn,  Jia Deng,  Xintian Feng,  D. Ghosh,  
 M. Goldey,  P. R. Horn,  L. D. Jacobson,  I. Kaliman,  T. Kus,  A. Landau,  
 Jie Liu,  E. I. Proynov,  R. M. Richard,  R. P. Steele,  E. J. Sundstrom,  
 H. L. Woodcock III,  P. M. Zimmerman,  D. Zuev,  B. Albrecht,  E. Alguire,  
 S. A. Baeppler,  D. Barton,  Z. Benda,  Y. A. Bernard,  E. J. Berquist,  
 K. B. Bravaya,  H. Burton,  D. Casanova,  Chun-Min Chang,  Yunqing Chen,  
 A. Chien,  K. D. Closser,  M. P. Coons,  S. Coriani,  S. Dasgupta,  
 A. L. Dempwolff,  M. Diedenhofen,  Hainam Do,  R. G. Edgar,  Po-Tung Fang,  
 S. Faraji,  S. Fatehi,  Qingguo Feng,  K. D. Fenk,  J. Fosso-Tande,  
 J. Gayvert,  Qinghui Ge,  A. Ghysels,  G. Gidofalvi,  J. Gomes,  
 J. Gonthier,  A. Gunina,  D. Hait,  M. W. D. Hanson-Heine,  
 P. H. P. Harbach,  A. W. Hauser,  M. F. Herbst,  J. E. Herr,  
 E. G. Hohenstein,  Z. C. Holden,  Kerwin Hui,  B. C. Huynh,  T.-C. Jagau,  
 Hyunjun Ji,  B. Kaduk,  K. Khistyaev,  Jaehoon Kim,  P. Klunzinger,  K. Koh,  
 D. Kosenkov,  L. Koulias,  T. Kowalczyk,  C. M. Krauter,  A. Kunitsa,  
 Ka Un Lao,  A. Laurent,  K. V. Lawler,  Joonho Lee,  D. Lefrancois,  
 S. Lehtola,  D. S. Levine,  Yi-Pei Li,  You-Sheng Lin,  Fenglai Liu,  
 E. Livshits,  A. Luenser,  P. Manohar,  E. Mansoor,  S. F. Manzer,  
 Shan-Ping Mao,  Yuezhi Mao,  N. Mardirossian,  A. V. Marenich,  
 T. Markovich,  L. A. Martinez-Martinez,  S. A. Maurer,  N. J. Mayhall,  
 S. C. McKenzie,  J.-M. Mewes,  P. Morgante,  A. F. Morrison,  
 J. W. Mullinax,  K. Nanda,  T. S. Nguyen-Beck,  R. Olivares-Amaya,  
 J. A. Parkhill,  Zheng Pei,  T. M. Perrine,  F. Plasser,  P. Pokhilko,  
 S. Prager,  A. Prociuk,  E. Ramos,  D. R. Rehn,  F. Rob,  M. Scheurer,  
 M. Schneider,  N. Sergueev,  S. M. Sharada,  S. Sharma,  D. W. Small,  
 T. Stauch,  T. Stein,  Yu-Chuan Su,  A. J. W. Thom,  A. Tkatchenko,  
 T. Tsuchimochi,  N. M. Tubman,  L. Vogt,  M. L. Vidal,  O. Vydrov,  
 M. A. Watson,  J. Wenzel,  M. de Wergifosse,  T. A. Wesolowski,  A. White,  
 J. Witte,  A. Yamada,  Jun Yang,  K. Yao,  S. Yeganeh,  S. R. Yost,  
 Zhi-Qiang You,  A. Zech,  Igor Ying Zhang,  Xing Zhang,  Yan Zhao,  
 Ying Zhu,  B. R. Brooks,  G. K. L. Chan,  C. J. Cramer,  M. S. Gordon,  
 W. J. Hehre,  A. Klamt,  M. W. Schmidt,  C. D. Sherrill,  D. G. Truhlar,  
 A. Aspuru-Guzik,  R. Baer,  A. T. Bell,  N. A. Besley,  Jeng-Da Chai,  
 A. E. DePrince, III,  R. A. DiStasio Jr.,  A. Dreuw,  B. D. Dunietz,  
 T. R. Furlani,  Chao-Ping Hsu,  Yousung Jung,  Jing Kong,  D. S. Lambrecht,  
 WanZhen Liang,  C. Ochsenfeld,  V. A. Rassolov,  L. V. Slipchenko,  
 J. E. Subotnik,  T. Van Voorhis,  J. M. Herbert,  A. I. Krylov,  
 P. M. W. Gill,  M. Head-Gordon

 Contributors to earlier versions of Q-Chem not listed above: 
 R. D. Adamson,  B. Austin,  J. Baker,  G. J. O. Beran,  K. Brandhorst,  
 S. T. Brown,  E. F. C. Byrd,  A. K. Chakraborty,  C.-L. Cheng,  
 Siu Hung Chien,  D. M. Chipman,  D. L. Crittenden,  H. Dachsel,  
 R. J. Doerksen,  A. D. Dutoi,  L. Fusti-Molnar,  W. A. Goddard III,  
 A. Golubeva-Zadorozhnaya,  S. R. Gwaltney,  G. Hawkins,  A. Heyden,  
 S. Hirata,  G. Kedziora,  F. J. Keil,  C. Kelley,  Jihan Kim,  R. A. King,  
 R. Z. Khaliullin,  P. P. Korambath,  W. Kurlancheek,  A. M. Lee,  M. S. Lee,  
 S. V. Levchenko,  Ching Yeh Lin,  D. Liotard,  R. C. Lochan,  I. Lotan,  
 P. E. Maslen,  N. Nair,  D. P. O'Neill,  D. Neuhauser,  E. Neuscamman,  
 C. M. Oana,  R. Olson,  B. Peters,  R. Peverati,  P. A. Pieniazek,  
 Y. M. Rhee,  J. Ritchie,  M. A. Rohrdanz,  E. Rosta,  N. J. Russ,  
 H. F. Schaefer III,  N. E. Schultz,  N. Shenvi,  A. C. Simmonett,  A. Sodt,  
 D. Stuck,  K. S. Thanthiriwatte,  V. Vanovschi,  Tao Wang,  A. Warshel,  
 C. F. Williams,  Q. Wu,  X. Xu,  W. Zhang

 Please cite Q-Chem as follows:
 Y. Shao et al., Mol. Phys. 113, 184-215 (2015)
 DOI: 10.1080/00268976.2014.952696

 Q-Chem 5.2.1 for Intel X86 EM64T Linux

 Parts of Q-Chem use Armadillo 8.300.2 (Tropical Shenanigans).
 http://arma.sourceforge.net/

 Q-Chem begins on Fri Jan 17 07:46:32 2020  

Host: 
0

     Scratch files written to /scratch/taweetham/qchem14388//
NAlpha2: 162
NElect   162
Mult     1
The previous job contains 0 fragments, simply inherited here

 Q-Chem warning in module libgen/rem_setup.C, line 2168:

 Setting Thresh to 1e-14


Checking the input file for inconsistencies... 	...done.

--------------------------------------------------------------
User input:
--------------------------------------------------------------

$MOLECULE
READ
$END

$REM
   JOB_TYPE 	FREQUENCY
   BASIS 	6-311++G**
   METHOD	B3LYP
   SYM_IGNORE   TRUE
   SCF_GUESS_ALWAYS     TRUE
   S2THRESH     15
   THRESH       15
   MEM_TOTAL    16000
$END

--------------------------------------------------------------
 ----------------------------------------------------------------
             Standard Nuclear Orientation (Angstroms)
    I     Atom           X                Y                Z
 ----------------------------------------------------------------
    1      C       0.0156860393     0.0069447221    -0.0047202984
    2      C      -0.0505977022     0.4661141352     1.3190198634
    3      Cl      1.4047925499     1.0319527574     2.1176219990
    4      C      -1.2364948332     0.4940236575     2.0462483162
    5      H      -1.2471122861     0.8541489365     3.0653421339
    6      C      -2.3994706163     0.0477011155     1.4319500391
    7      Cl     -3.9052062116     0.0716054264     2.3275810364
    8      C      -2.3958156449    -0.4170954476     0.1231814875
    9      H      -3.3050599871    -0.7622582326    -0.3479126427
   10      C      -1.1908215429    -0.4295152264    -0.5717731888
   11      Cl     -1.2129037920    -1.0213301868    -2.2233708024
   12      C       1.2985313615    -0.0217325195    -0.7688657864
   13      C       2.1073402379    -1.1592694903    -0.7269991354
   14      H       1.8174379717    -2.0202945419    -0.1394545087
   15      C       3.2939269924    -1.1755879172    -1.4512117904
   16      Cl      4.3086621082    -2.6074094579    -1.4039476632
   17      C       3.6996000924    -0.0871668808    -2.2159974341
   18      H       4.6241033032    -0.1125795617    -2.7755436893
   19      C       2.8784414855     1.0352123752    -2.2389926661
   20      Cl      3.3670258897     2.4254187052    -3.1938551336
   21      C       1.6844782322     1.0845212608    -1.5285493285
   22      H       1.0649958934     1.9706894422    -1.5673220524
 ----------------------------------------------------------------
 Nuclear Repulsion Energy =        1688.88331159 hartrees
 There are       81 alpha and       81 beta electrons
 Requested basis set is 6-311++G(d,p)
 There are 162 shells and 449 basis functions

 Total QAlloc Memory Limit  16000 MB
 Mega-Array Size       188 MB
 MEM_STATIC part       192 MB
 A cutoff of  1.0D-15 yielded  10099 shell pairs
 There are     84165 function pairs (     90394 Cartesian)
 Smallest overlap matrix eigenvalue = 1.57E-07
 Linear dependence detected in AO basis
 Number of orthogonalized atomic orbitals = 445
 Maximum deviation from orthogonality = 4.292E-10
 Guess from superposition of atomic densities
 Warning:  Energy on first SCF cycle will be non-variational
 SAD guess density has 162.000000 electrons

 -----------------------------------------------------------------------
  General SCF calculation program by
  Eric Jon Sundstrom, Paul Horn, Yuezhi Mao, Dmitri Zuev, Alec White,
  David Stuck, Shaama M.S., Shane Yost, Joonho Lee, David Small,
  Daniel Levine, Susi Lehtola, Hugh Burton, Evgeny Epifanovsky,
  Bang C. Huynh
 -----------------------------------------------------------------------
 Exchange:     0.2000 Hartree-Fock + 0.0800 Slater + 0.7200 B88
 Correlation:  0.1900 VWN1RPA + 0.8100 LYP
 Using SG-1 standard quadrature grid
 using 4 threads for integral computing
 -------------------------------------------------------
 OpenMP Integral computing Module                
 Release: version 2.0, May 2017, Q-Chem Inc. Pleasanton 
 -------------------------------------------------------
 A restricted SCF calculation will be
 performed using DIIS
 SCF converges when DIIS error is below 1.0e-08
 ---------------------------------------
  Cycle       Energy         DIIS error
 ---------------------------------------
    1   -2765.4809541314      2.91e-02  
    2   -2761.3718324067      2.44e-03  
    3   -2761.2961672234      2.93e-03  
    4   -2761.5170448834      4.79e-04  
    5   -2761.5213862615      2.62e-04  
    6   -2761.5228952919      1.12e-04  
    7   -2761.5232041917      2.74e-05  
    8   -2761.5232203083      9.99e-06  
    9   -2761.5232227578      2.02e-06  
   10   -2761.5232228454      9.79e-07  
   11   -2761.5232228679      1.37e-07  
   12   -2761.5232228682      6.28e-08  
   13   -2761.5232228683      2.07e-08  
   14   -2761.5232228683      6.01e-09  Convergence criterion met
 ---------------------------------------
 SCF time:   CPU 583.54s  wall 152.00s 
 SCF   energy in the final basis set =    -2761.5232228683
 Total energy in the final basis set =    -2761.5232228683

 --------------------------------------------------------------

                    Orbital Energies (a.u.)
 --------------------------------------------------------------

 Alpha MOs
 -- Occupied --
********-101.5769-101.5768-101.5692-101.5691 -10.2763 -10.2762 -10.2737
-10.2630 -10.2629 -10.2362 -10.2271 -10.2208 -10.2207 -10.2129 -10.2096
-10.2095  -9.4926  -9.4916  -9.4915  -9.4837  -9.4836  -7.2573  -7.2563
 -7.2562  -7.2484  -7.2483  -7.2475  -7.2469  -7.2464  -7.2463  -7.2458
 -7.2457  -7.2386  -7.2384  -7.2381  -7.2380  -0.9487  -0.9267  -0.9015
 -0.8999  -0.8895  -0.8527  -0.8361  -0.7972  -0.7691  -0.7570  -0.7535
 -0.6611  -0.6400  -0.6258  -0.6164  -0.5555  -0.5366  -0.5340  -0.5176
 -0.4947  -0.4812  -0.4685  -0.4632  -0.4579  -0.4460  -0.4327  -0.4298
 -0.4142  -0.4002  -0.3967  -0.3889  -0.3856  -0.3781  -0.3487  -0.3442
 -0.3398  -0.3359  -0.3308  -0.3285  -0.3281  -0.2792  -0.2786  -0.2778
 -0.2678
 -- Virtual --
 -0.0606  -0.0572  -0.0510  -0.0431  -0.0356  -0.0156  -0.0100   0.0020
  0.0089   0.0101   0.0103   0.0111   0.0167   0.0186   0.0395   0.0413
  0.0445   0.0501   0.0540   0.0648   0.0649   0.0662   0.0833   0.0835
  0.0857   0.0860   0.0883   0.0892   0.0962   0.0966   0.1041   0.1116
  0.1136   0.1139   0.1145   0.1149   0.1185   0.1188   0.1215   0.1236
  0.1246   0.1258   0.1284   0.1308   0.1363   0.1414   0.1446   0.1481
  0.1530   0.1631   0.1635   0.1667   0.1697   0.1707   0.1773   0.1867
  0.1897   0.1902   0.2006   0.2110   0.2112   0.2158   0.2221   0.2225
  0.2237   0.2290   0.2314   0.2383   0.2465   0.2487   0.2500   0.2605
  0.2621   0.2631   0.2677   0.2697   0.2707   0.2753   0.2758   0.2805
  0.2805   0.2878   0.2895   0.2950   0.3091   0.3116   0.3135   0.3230
  0.3290   0.3389   0.3398   0.3414   0.3660   0.3820   0.3919   0.4086
  0.4277   0.4343   0.4383   0.4445   0.4484   0.4542   0.4589   0.4659
  0.4678   0.4807   0.4869   0.4964   0.4993   0.5069   0.5129   0.5150
  0.5275   0.5437   0.5472   0.5552   0.5582   0.5583   0.5653   0.5792
  0.5880   0.5927   0.5996   0.6011   0.6029   0.6206   0.6316   0.6363
  0.6426   0.6466   0.6529   0.6632   0.6644   0.6703   0.6735   0.6899
  0.6943   0.6957   0.7029   0.7089   0.7220   0.7439   0.7552   0.8077
  0.8192   0.8227   0.8270   0.8327   0.8367   0.8388   0.8443   0.8450
  0.8462   0.8474   0.8500   0.8575   0.8579   0.8582   0.8601   0.8669
  0.8770   0.8779   0.8836   0.8884   0.8986   0.9099   0.9151   0.9238
  0.9312   0.9373   0.9435   0.9482   0.9494   0.9573   0.9626   0.9640
  0.9755   0.9771   0.9804   0.9842   1.0202   1.0277   1.0308   1.0448
  1.0475   1.0640   1.0908   1.1057   1.1185   1.1738   1.1759   1.1829
  1.2055   1.2078   1.2112   1.2353   1.2390   1.2411   1.2547   1.2988
  1.3046   1.3081   1.3112   1.3166   1.3227   1.3305   1.3955   1.4092
  1.4558   1.4804   1.4949   1.5418   1.5432   1.5601   1.5650   1.5675
  1.5730   1.5750   1.5939   1.5998   1.6007   1.6407   1.6628   1.6865
  1.7013   1.7196   1.7713   1.7849   1.8140   1.8152   1.8226   1.8586
  1.8620   1.9164   1.9190   1.9250   1.9295   1.9346   1.9353   1.9446
  1.9583   1.9792   2.0096   2.0376   2.0550   2.0624   2.0639   2.0694
  2.1185   2.1200   2.1311   2.1609   2.2297   2.2528   2.2603   2.2615
  2.2644   2.2669   2.2796   2.2894   2.3126   2.3337   2.3548   2.3839
  2.4223   2.4252   2.4264   2.4592   2.4845   2.4966   2.5128   2.5131
  2.5216   2.5469   2.5572   2.5641   2.5846   2.6376   2.6430   2.6545
  2.7007   2.7009   2.7046   2.7132   2.7276   2.7374   2.7417   2.7497
  2.7528   2.7530   2.7738   2.7766   2.8264   2.8282   2.8414   2.8771
  2.8983   2.9600   2.9957   3.0898   3.0911   3.0987   3.1256   3.1436
  3.1486   3.2026   3.2113   3.2167   3.2787   3.3229   3.3470   3.3569
  3.4563   3.5774   3.5981   3.6978   3.7124   3.7149   3.7907   3.8201
  3.9735   4.0801   4.0985   4.1118   4.3468   4.7972   4.8201   9.7651
  9.7733   9.7895   9.7952   9.8404  23.4065  23.5630  23.8404  23.8528
 23.8586  23.9035  23.9949  24.0328  24.0425  24.0649  24.0984  24.1496
 25.8141  25.8162  25.8312  25.8458  25.9176  26.0960  26.1155  26.1861
 26.2440  26.3290  26.5708  26.6128  26.6202  26.6478  26.8088 215.7569
215.7655 215.7844 215.7918 215.8473
 --------------------------------------------------------------

          Ground-State Mulliken Net Atomic Charges

     Atom                 Charge (a.u.)
  ----------------------------------------
      1 C                    -0.700847
      2 C                    -0.210939
      3 Cl                    0.450734
      4 C                    -0.175837
      5 H                     0.230540
      6 C                     0.243581
      7 Cl                    0.486778
      8 C                    -0.150864
      9 H                     0.230566
     10 C                    -0.226363
     11 Cl                    0.453972
     12 C                     0.323863
     13 C                    -1.349724
     14 H                     0.198218
     15 C                     0.570261
     16 Cl                    0.438339
     17 C                    -0.960582
     18 H                     0.187654
     19 C                     0.594835
     20 Cl                    0.432188
     21 C                    -1.262493
     22 H                     0.196122
  ----------------------------------------
  Sum of atomic charges =     0.000000

 -----------------------------------------------------------------
                    Cartesian Multipole Moments
 -----------------------------------------------------------------
    Charge (ESU x 10^10)
                 0.0000
    Dipole Moment (Debye)
         X      -1.0825      Y       0.0240      Z       0.6498
       Tot       1.2628
    Quadrupole Moments (Debye-Ang)
        XX    -135.1415     XY       0.2675     YY    -134.7667
        XZ       0.8808     YZ       0.4594     ZZ    -134.1713
    Octopole Moments (Debye-Ang^2)
       XXX    -288.1325    XXY       0.6205    XYY    -103.5804
       YYY       7.1865    XXZ      45.8220    XYZ      -0.1629
       YYZ      61.9447    XZZ     -95.2574    YZZ       3.1757
       ZZZ     183.2060
    Hexadecapole Moments (Debye-Ang^3)
      XXXX   -5801.5404   XXXY      74.3824   XXYY   -1266.6304
      XYYY      38.8456   YYYY   -1499.1441   XXXZ    1275.2254
      XXYZ       2.0307   XYYZ     458.7094   YYYZ     -47.8567
      XXZZ   -1465.4144   XYZZ       6.0763   YYZZ    -772.8381
      XZZZ    1297.6511   YZZZ       2.1337   ZZZZ   -3050.6471
 -----------------------------------------------------------------
 Calculating MO derivatives via CPSCF
    1     0    69    0.0185158  
    2     0    69    0.0055801  
    3     0    69    0.0005718  
    4     1    68    0.0000482  
    5    65     4    0.0000031  
    6    69     0    0.0000002  Converged
 Time for AOints: 1283.9 s (CPU) 322.1 s (wall)
 ------------------------------------------------------------------------------
                     AOints        : Timing summary (seconds)
 ------------------------------------------------------------------------------
     job step          cpu (% of tot)      sys (% of tot)     wall (% of tot)
 ------------------------------------------------------------------------------
  AOints            0.1284E+04 ( 9.1)   0.3200E-04 ( 5.8)   0.3221E+03 ( 9.0)
 ------------------------------------------------------------------------------
   Grand Totals     0.1419E+05          0.5510E-03          0.3590E+04
 ------------------------------------------------------------------------------
 Polarizability Matrix (a.u.)
            1           2           3
    1-245.7001636   1.1949974  43.6382040
    2   1.1949974-172.7769011  -1.3034346
    3  43.6382040  -1.3034346-199.4488473
 Calculating analytic Hessian of the SCF energy

 Direct stationary perturbation theory relativistic correction:

 rels  =       3.985391935411
 relv  =     -15.229387102419
 rel2e =       4.095293702342
 E_rel =      -7.148701464666

 Hessian of the SCF Energy
            1           2           3           4           5           6
    1   0.6217096   0.0705623  -0.0474131  -0.1091277   0.0081334   0.0501513
    2   0.0705623   0.2301202   0.1330900  -0.0111120  -0.0853513  -0.0629568
    3  -0.0474131   0.1330900   0.5664026  -0.0040500  -0.0734056  -0.2644821
    4  -0.1091277  -0.0111120  -0.0040500   0.5285025   0.0472478  -0.0896325
    5   0.0081334  -0.0853513  -0.0734056   0.0472478   0.1749600   0.1312521
    6   0.0501513  -0.0629568  -0.2644821  -0.0896325   0.1312521   0.5370114
    7  -0.0120550  -0.0067567  -0.0101844  -0.1191792  -0.0331297  -0.0420656
    8  -0.0140033  -0.0015644  -0.0091496  -0.0328776  -0.0370338  -0.0211621
    9  -0.0303783  -0.0130521  -0.0157905  -0.0416687  -0.0212394  -0.0606174
   10   0.0297214   0.0272960   0.0637526  -0.2499211  -0.0109405   0.0732210
   11   0.0127698   0.0089302   0.0015504   0.0103905  -0.0661844  -0.0270414
   12   0.0230613  -0.0064029  -0.0244547   0.1333062  -0.0152777  -0.1748174
   13  -0.0040921  -0.0010655   0.0020999   0.0021572   0.0090171   0.0254508
   14  -0.0009247   0.0046707  -0.0010907  -0.0008151   0.0024814   0.0003265
   15   0.0024885  -0.0010151   0.0010392  -0.0021451  -0.0050930  -0.0105512
   16  -0.0146929  -0.0126001  -0.0280220  -0.0633962  -0.0024557   0.0306941
   17  -0.0126221  -0.0110469  -0.0208647  -0.0230319   0.0096381   0.0255654
   18  -0.0280376  -0.0209009  -0.0444309  -0.0272571   0.0143388   0.0599770
   19  -0.0011062   0.0005542   0.0016958   0.0018315  -0.0022727  -0.0048278
   20   0.0005751  -0.0005098   0.0009212  -0.0008119   0.0034989  -0.0027012
   21   0.0016981   0.0009334   0.0007050  -0.0007890  -0.0018965  -0.0002778
   22  -0.0490893  -0.0174668  -0.0189132  -0.0182022   0.0074956   0.0301472
   23  -0.0029939   0.0101596   0.0132049   0.0077500  -0.0039916  -0.0111667
   24   0.0217595   0.0211814   0.0532203   0.0307298  -0.0110347  -0.0489831
   25  -0.0020725  -0.0001604   0.0035445   0.0001011   0.0004878   0.0007345
   26  -0.0002982   0.0046458  -0.0015193   0.0004980  -0.0008954   0.0001977
   27   0.0031562  -0.0016000  -0.0009587   0.0007797   0.0001891  -0.0009511
   28  -0.2505961  -0.0461197  -0.0257593   0.0351351  -0.0242924  -0.0832921
   29  -0.0653854  -0.0832910  -0.0275263  -0.0038886  -0.0028325  -0.0272539
   30  -0.0799118  -0.0382658  -0.1238343  -0.0256441  -0.0160177  -0.0234921
   31   0.0019221  -0.0085529  -0.0227296  -0.0037917  -0.0006973   0.0021577
   32  -0.0014733  -0.0018125  -0.0164835  -0.0021437   0.0034632   0.0002586
   33  -0.0027372  -0.0124900  -0.0293713  -0.0018824  -0.0005254   0.0032676
   34  -0.1814099   0.0027131   0.0616315   0.0016724   0.0042500   0.0125375
   35   0.0030066  -0.0791167  -0.0011150   0.0090687   0.0030193  -0.0052088
   36   0.0619766  -0.0009771  -0.1147538   0.0263813  -0.0025061  -0.0179408
   37  -0.0216937   0.0225657   0.0053390  -0.0022863  -0.0002248  -0.0035110
   38   0.0054999   0.0038638  -0.0031333  -0.0014655   0.0000822   0.0011182
   39   0.0133280  -0.0135344   0.0026287   0.0009099   0.0005548  -0.0001398
   40   0.0002069  -0.0007353  -0.0022112   0.0006319   0.0002119   0.0003231
   41  -0.0021338   0.0003757  -0.0007936   0.0006495  -0.0000633  -0.0002756
   42  -0.0015793  -0.0015347  -0.0023156   0.0005326  -0.0000488   0.0001929
   43   0.0008970   0.0037915   0.0018322  -0.0006925  -0.0000274   0.0004811
   44   0.0041278  -0.0017181   0.0014838  -0.0004067  -0.0000279  -0.0000474
   45   0.0016478   0.0017086   0.0050102  -0.0007528   0.0004883  -0.0001064
   46   0.0000551   0.0010821  -0.0005206  -0.0004964  -0.0003062  -0.0003706
   47  -0.0004144  -0.0005299   0.0005158   0.0003845   0.0001862   0.0004315
   48   0.0001835  -0.0004106   0.0001133   0.0000692  -0.0000413   0.0001125
   49   0.0003298  -0.0000646  -0.0010543  -0.0003143  -0.0002601  -0.0003331
   50  -0.0000424  -0.0013631   0.0000212   0.0000544   0.0003930  -0.0001081
   51  -0.0010541  -0.0000089  -0.0008027   0.0005760   0.0000621   0.0002969
   52  -0.0001451  -0.0000841  -0.0001097   0.0000375  -0.0000002  -0.0000257
   53  -0.0000843   0.0000363  -0.0001472   0.0000244  -0.0000009   0.0000103
   54  -0.0001034  -0.0001474  -0.0002517   0.0000451   0.0000246   0.0000333
   55   0.0026221  -0.0003455   0.0027634  -0.0007518   0.0001239   0.0003745
   56  -0.0007293  -0.0014827   0.0043823  -0.0002716  -0.0002689   0.0003349
   57   0.0028666   0.0041610   0.0030839  -0.0005649  -0.0006021   0.0001879
   58   0.0002380  -0.0008847   0.0003034  -0.0003782  -0.0000993  -0.0002704
   59   0.0006193  -0.0004966  -0.0001193  -0.0004174  -0.0001711  -0.0003962
   60  -0.0004158   0.0007953  -0.0000972   0.0003175   0.0002669   0.0003406
   61  -0.0114432  -0.0215069   0.0198338  -0.0022604  -0.0025029  -0.0021232
   62  -0.0045328   0.0052351   0.0023252   0.0011310  -0.0011215  -0.0015414
   63   0.0117260   0.0127034  -0.0087499   0.0000977   0.0002475   0.0010769
   64  -0.0001752  -0.0011093  -0.0018274   0.0007271   0.0002420   0.0001783
   65   0.0003460   0.0002414  -0.0021471   0.0000446   0.0002218   0.0003631
   66  -0.0024145  -0.0012775  -0.0019100   0.0006414   0.0002644  -0.0001383
            7           8           9          10          11          12
    1  -0.0120550  -0.0140033  -0.0303783   0.0297214   0.0127698   0.0230613
    2  -0.0067567  -0.0015644  -0.0130521   0.0272960   0.0089302  -0.0064029
    3  -0.0101844  -0.0091496  -0.0157905   0.0637526   0.0015504  -0.0244547
    4  -0.1191792  -0.0328776  -0.0416687  -0.2499211   0.0103905   0.1333062
    5  -0.0331297  -0.0370338  -0.0212394  -0.0109405  -0.0661844  -0.0152777
    6  -0.0420656  -0.0211621  -0.0606174   0.0732210  -0.0270414  -0.1748174
    7   0.1710591   0.0543107   0.0674438  -0.0411138  -0.0159616  -0.0199873
    8   0.0543107   0.0351426   0.0360292  -0.0078898   0.0017998  -0.0035619
    9   0.0674438   0.0360292   0.0768948   0.0028120   0.0008665   0.0055120
   10  -0.0411138  -0.0078898   0.0028120   0.6345380   0.0906359  -0.0274465
   11  -0.0159616   0.0017998   0.0008665   0.0906359   0.2077192   0.1971727
   12  -0.0199873  -0.0035619   0.0055120  -0.0274465   0.1971727   0.6890710
   13   0.0004137   0.0008095   0.0005484  -0.0532253  -0.0026419   0.0033904
   14   0.0002281  -0.0021245   0.0012757  -0.0024196  -0.0685160  -0.0985283
   15  -0.0011046   0.0009662   0.0007693   0.0037927  -0.0985269  -0.3123602
   16   0.0017918   0.0000683   0.0016738  -0.2487998  -0.0775478  -0.1135066
   17   0.0014526   0.0043456  -0.0013774  -0.0564443  -0.0917760  -0.0580559
   18   0.0055522  -0.0006093  -0.0002440  -0.0538485  -0.0463478  -0.1604839
   19  -0.0019474  -0.0003758   0.0000171  -0.0393128  -0.0002026   0.0235455
   20  -0.0003539  -0.0000297   0.0000561  -0.0085728   0.0044407   0.0045252
   21   0.0000969   0.0000708   0.0001676   0.0000949  -0.0000690   0.0042625
   22  -0.0013696  -0.0006861  -0.0017109   0.0324512  -0.0045065  -0.0258775
   23  -0.0009508  -0.0010181   0.0001537  -0.0189294  -0.0006581  -0.0140366
   24  -0.0023998   0.0000109   0.0004872  -0.0664641  -0.0219004  -0.0172467
   25   0.0000717   0.0000478  -0.0000461   0.0012477  -0.0003476   0.0013151
   26   0.0000319  -0.0002080   0.0001163  -0.0002024   0.0042662  -0.0031614
   27  -0.0000967   0.0001051   0.0000928   0.0016884  -0.0030773  -0.0041574
   28   0.0015973   0.0013447   0.0050286  -0.0682144  -0.0117881   0.0032690
   29  -0.0000928   0.0033820  -0.0010970  -0.0115808  -0.0033285   0.0013055
   30   0.0009785  -0.0018902  -0.0020138   0.0038823   0.0014531   0.0003846
   31  -0.0001960  -0.0004501  -0.0011169   0.0017975   0.0005191  -0.0000112
   32  -0.0003469  -0.0002453  -0.0006803   0.0002826  -0.0010544  -0.0006292
   33  -0.0008310  -0.0006273  -0.0012351  -0.0007236  -0.0007719  -0.0026386
   34  -0.0017043  -0.0008095  -0.0026137   0.0014357  -0.0016080  -0.0020965
   35   0.0012120  -0.0022451  -0.0003618  -0.0012592   0.0044916  -0.0034715
   36   0.0029847   0.0006725  -0.0019702  -0.0010558  -0.0033059  -0.0026957
   37   0.0011716   0.0006375  -0.0000100  -0.0001540  -0.0006780   0.0006862
   38   0.0003434  -0.0000851  -0.0000197   0.0000509  -0.0000928   0.0002081
   39   0.0004457  -0.0011149  -0.0009447  -0.0000436   0.0006963  -0.0003787
   40  -0.0002479  -0.0000062  -0.0000794  -0.0000368  -0.0000080  -0.0000919
   41  -0.0001229  -0.0000465  -0.0000546  -0.0000689  -0.0000801  -0.0001611
   42  -0.0001711  -0.0000783   0.0000170  -0.0000067   0.0000509  -0.0002248
   43   0.0002763  -0.0004033  -0.0002782   0.0001668  -0.0001451   0.0000223
   44  -0.0001811  -0.0002304   0.0001660  -0.0001310   0.0001533   0.0002429
   45  -0.0001221   0.0001927   0.0001699   0.0001124  -0.0001849   0.0002783
   46   0.0001300   0.0001292   0.0001411  -0.0000639  -0.0000311   0.0001392
   47  -0.0000813  -0.0000803  -0.0002035   0.0001146   0.0000157  -0.0001431
   48  -0.0000423  -0.0000205  -0.0000430   0.0000172   0.0000564  -0.0000159
   49  -0.0000016   0.0000659   0.0003322  -0.0000278   0.0000728   0.0001992
   50  -0.0000721   0.0002416  -0.0000517  -0.0000180  -0.0000155  -0.0000127
   51  -0.0000726  -0.0001195  -0.0000309  -0.0000577  -0.0000559  -0.0001595
   52  -0.0000086  -0.0000058  -0.0000061  -0.0000048  -0.0000090  -0.0000197
   53  -0.0000146   0.0000019  -0.0000150  -0.0000041   0.0000016  -0.0000100
   54  -0.0000323  -0.0000201  -0.0000284  -0.0000055  -0.0000076  -0.0000115
   55   0.0000823   0.0002690  -0.0005123   0.0000755   0.0001188   0.0000063
   56   0.0001891  -0.0001283  -0.0000035   0.0001127   0.0002562  -0.0001879
   57  -0.0002395   0.0000461   0.0002654  -0.0000588   0.0002188   0.0002672
   58   0.0001205   0.0000094   0.0001062  -0.0000445   0.0000715   0.0000519
   59   0.0000819   0.0000659   0.0001762  -0.0000977   0.0000477   0.0001280
   60  -0.0000964  -0.0000821  -0.0001751   0.0001153  -0.0000768  -0.0000676
   61   0.0013344  -0.0000612   0.0003674  -0.0004584   0.0009589   0.0001472
   62   0.0003022   0.0000910  -0.0007218  -0.0000013  -0.0003300   0.0000482
   63   0.0001556   0.0003651  -0.0012173   0.0002300  -0.0005371   0.0001490
   64  -0.0002253  -0.0001239  -0.0000503  -0.0000543  -0.0000619  -0.0001030
   65  -0.0000876  -0.0000309   0.0000385   0.0000657  -0.0000844   0.0000112
   66  -0.0002115  -0.0000230  -0.0000654  -0.0000078  -0.0001612  -0.0002106
           13          14          15          16          17          18
    1  -0.0040921  -0.0009247   0.0024885  -0.0146929  -0.0126221  -0.0280376
    2  -0.0010655   0.0046707  -0.0010151  -0.0126001  -0.0110469  -0.0209009
    3   0.0020999  -0.0010907   0.0010392  -0.0280220  -0.0208647  -0.0444309
    4   0.0021572  -0.0008151  -0.0021451  -0.0633962  -0.0230319  -0.0272571
    5   0.0090171   0.0024814  -0.0050930  -0.0024557   0.0096381   0.0143388
    6   0.0254508   0.0003265  -0.0105512   0.0306941   0.0255654   0.0599770
    7   0.0004137   0.0002281  -0.0011046   0.0017918   0.0014526   0.0055522
    8   0.0008095  -0.0021245   0.0009662   0.0000683   0.0043456  -0.0006093
    9   0.0005484   0.0012757   0.0007693   0.0016738  -0.0013774  -0.0002440
   10  -0.0532253  -0.0024196   0.0037927  -0.2487998  -0.0564443  -0.0538485
   11  -0.0026419  -0.0685160  -0.0985269  -0.0775478  -0.0917760  -0.0463478
   12   0.0033904  -0.0985283  -0.3123602  -0.1135066  -0.0580559  -0.1604839
   13   0.0555375   0.0045486  -0.0045018   0.0033711  -0.0086868  -0.0249603
   14   0.0045486   0.0620502   0.1072099   0.0010567  -0.0002564  -0.0087465
   15  -0.0045018   0.1072099   0.3269195   0.0025573  -0.0032615  -0.0079759
   16   0.0033711   0.0010567   0.0025573   0.5275621   0.0918482   0.0329032
   17  -0.0086868  -0.0002564  -0.0032615   0.0918482   0.1973711   0.1619472
   18  -0.0249603  -0.0087465  -0.0079759   0.0329032   0.1619472   0.5585343
   19   0.0008429   0.0008175   0.0004991  -0.1266564  -0.0016280   0.0527180
   20   0.0004201  -0.0021146   0.0012643  -0.0016026  -0.0262345  -0.0060193
   21  -0.0006616   0.0010451   0.0008229   0.0528159  -0.0059797  -0.0694372
   22  -0.0043086  -0.0024944  -0.0016462  -0.1114755  -0.0244976  -0.0398354
   23  -0.0023545   0.0043449  -0.0017766  -0.0031843  -0.0935404  -0.0920671
   24  -0.0012666  -0.0016977   0.0013230   0.0198313  -0.0804324  -0.2973296
   25   0.0003227   0.0000457   0.0001297   0.0036910   0.0012167   0.0027771
   26  -0.0004137   0.0001940  -0.0001717  -0.0086170  -0.0001646  -0.0034625
   27  -0.0011663  -0.0004263  -0.0002169  -0.0248301  -0.0088311  -0.0085422
   28  -0.0013495  -0.0000654  -0.0000199   0.0316484   0.0341366   0.0812384
   29  -0.0000495  -0.0008786   0.0005470   0.0133889   0.0082815   0.0020597
   30   0.0000106   0.0005552   0.0004884   0.0232714  -0.0092848  -0.0337327
   31   0.0001515   0.0000785  -0.0000033  -0.0028595  -0.0017318  -0.0007933
   32   0.0000601  -0.0002090   0.0000959  -0.0003508   0.0044050  -0.0002308
   33  -0.0000552   0.0000882   0.0000149   0.0030888   0.0005416   0.0043781
   34   0.0005126  -0.0000509  -0.0002653  -0.0011487  -0.0000849  -0.0001204
   35   0.0003761   0.0002852  -0.0002247  -0.0000738  -0.0010022  -0.0001350
   36   0.0009424   0.0000122  -0.0001964  -0.0001155  -0.0001353  -0.0012731
   37  -0.0000804  -0.0001200   0.0001087   0.0005200   0.0001986  -0.0002769
   38  -0.0000393   0.0000319   0.0000423  -0.0000419   0.0000592   0.0000943
   39   0.0001057   0.0000050  -0.0000408  -0.0001730  -0.0000546   0.0003314
   40   0.0000278  -0.0000047  -0.0000067  -0.0000974   0.0000058   0.0000400
   41   0.0000334  -0.0000049  -0.0000081   0.0000970  -0.0000161  -0.0000578
   42   0.0000318  -0.0000127  -0.0000116   0.0000013  -0.0000015  -0.0000167
   43  -0.0000334   0.0000269   0.0000182  -0.0004480  -0.0000085   0.0003127
   44  -0.0000788   0.0000213  -0.0000003   0.0005318  -0.0000660  -0.0002580
   45  -0.0000709  -0.0000600   0.0000338   0.0000653   0.0000674  -0.0000066
   46  -0.0000369   0.0000029   0.0000161   0.0003037   0.0000139  -0.0002115
   47   0.0000390  -0.0000076  -0.0000109  -0.0003658  -0.0000081   0.0002041
   48   0.0000027   0.0000077  -0.0000044  -0.0000388  -0.0000244  -0.0000028
   49  -0.0000447   0.0000035   0.0000010   0.0002672  -0.0000125  -0.0001574
   50   0.0000267  -0.0000584   0.0000169  -0.0000165   0.0000408  -0.0000133
   51   0.0000622   0.0000277  -0.0000222  -0.0001611  -0.0000139   0.0000988
   52   0.0000032   0.0000004  -0.0000015   0.0000032   0.0000032   0.0000019
   53   0.0000017  -0.0000005  -0.0000007   0.0000034  -0.0000081   0.0000058
   54   0.0000028   0.0000003  -0.0000018   0.0000013   0.0000059   0.0000046
   55  -0.0000354  -0.0000366   0.0000405  -0.0002770   0.0000630   0.0001722
   56  -0.0000160   0.0000499  -0.0000068  -0.0004604  -0.0000468   0.0003319
   57  -0.0001094   0.0000083   0.0000075   0.0004230   0.0000136  -0.0001994
   58  -0.0000226   0.0000002   0.0000119   0.0001812  -0.0000350  -0.0001150
   59  -0.0000336  -0.0000150   0.0000197   0.0003408  -0.0000199  -0.0002122
   60   0.0000301   0.0000021  -0.0000125  -0.0002954   0.0000132   0.0001322
   61  -0.0001412   0.0001131   0.0000433   0.0005664  -0.0001514  -0.0001353
   62   0.0000447   0.0000537  -0.0000601   0.0000762   0.0000592   0.0000198
   63   0.0000761  -0.0000178   0.0000020  -0.0002535   0.0001630   0.0002815
   64   0.0000302   0.0000091  -0.0000128  -0.0000553  -0.0000035   0.0000318
   65   0.0000027   0.0000025  -0.0000058  -0.0000936  -0.0000146   0.0000579
   66   0.0000383   0.0000161  -0.0000266   0.0000693  -0.0000001  -0.0000627
           19          20          21          22          23          24
    1  -0.0011062   0.0005751   0.0016981  -0.0490893  -0.0029939   0.0217595
    2   0.0005542  -0.0005098   0.0009334  -0.0174668   0.0101596   0.0211814
    3   0.0016958   0.0009212   0.0007050  -0.0189132   0.0132049   0.0532203
    4   0.0018315  -0.0008119  -0.0007890  -0.0182022   0.0077500   0.0307298
    5  -0.0022727   0.0034989  -0.0018965   0.0074956  -0.0039916  -0.0110347
    6  -0.0048278  -0.0027012  -0.0002778   0.0301472  -0.0111667  -0.0489831
    7  -0.0019474  -0.0003539   0.0000969  -0.0013696  -0.0009508  -0.0023998
    8  -0.0003758  -0.0000297   0.0000708  -0.0006861  -0.0010181   0.0000109
    9   0.0000171   0.0000561   0.0001676  -0.0017109   0.0001537   0.0004872
   10  -0.0393128  -0.0085728   0.0000949   0.0324512  -0.0189294  -0.0664641
   11  -0.0002026   0.0044407  -0.0000690  -0.0045065  -0.0006581  -0.0219004
   12   0.0235455   0.0045252   0.0042625  -0.0258775  -0.0140366  -0.0172467
   13   0.0008429   0.0004201  -0.0006616  -0.0043086  -0.0023545  -0.0012666
   14   0.0008175  -0.0021146   0.0010451  -0.0024944   0.0043449  -0.0016977
   15   0.0004991   0.0012643   0.0008229  -0.0016462  -0.0017766   0.0013230
   16  -0.1266564  -0.0016026   0.0528159  -0.1114755  -0.0031843   0.0198313
   17  -0.0016280  -0.0262345  -0.0059797  -0.0244976  -0.0935404  -0.0804324
   18   0.0527180  -0.0060193  -0.0694372  -0.0398354  -0.0920671  -0.2973296
   19   0.1790134   0.0021546  -0.0866845  -0.0153553   0.0006763   0.0128390
   20   0.0021546   0.0157363   0.0090651   0.0090014   0.0041472  -0.0059876
   21  -0.0866845   0.0090651   0.0848717   0.0363185  -0.0014487  -0.0194569
   22  -0.0153553   0.0090014   0.0363185   0.7081215   0.1182360   0.0098069
   23   0.0006763   0.0041472  -0.0014487   0.1182360   0.2067622   0.1793669
   24   0.0128390  -0.0059876  -0.0194569   0.0098069   0.1793669   0.6193838
   25   0.0009104   0.0008501   0.0004403  -0.2613155  -0.0823147  -0.1065996
   26   0.0004632  -0.0020774   0.0013012  -0.0824386  -0.0659170  -0.0471987
   27  -0.0006077   0.0010865   0.0007413  -0.1068549  -0.0472703  -0.1076737
   28   0.0025006  -0.0020013  -0.0044905  -0.2802116  -0.0226143   0.0578348
   29  -0.0005707   0.0034923  -0.0028463  -0.0010348  -0.0658973  -0.0197083
   30  -0.0004311  -0.0020613  -0.0009305   0.1177357  -0.0078198  -0.1456188
   31  -0.0003526   0.0002364   0.0008700   0.0023131   0.0088275   0.0260019
   32   0.0002667  -0.0000499  -0.0003408   0.0006306   0.0012409  -0.0098604
   33   0.0009471  -0.0003214  -0.0014129   0.0031465  -0.0143789  -0.0374402
   34   0.0006669   0.0001056  -0.0002916  -0.0005896  -0.0020141  -0.0021464
   35   0.0001069  -0.0003054   0.0002067  -0.0023897   0.0044991  -0.0028166
   36  -0.0002957   0.0002064   0.0003465  -0.0031343  -0.0029873  -0.0006880
   37  -0.0005221   0.0000478   0.0002766  -0.0001586  -0.0009209   0.0004055
   38  -0.0001461   0.0000013   0.0000757   0.0000502  -0.0002877   0.0000123
   39   0.0003717  -0.0000419  -0.0002283   0.0003197   0.0005697  -0.0001657
   40   0.0000784  -0.0000059  -0.0000514  -0.0001335  -0.0001254  -0.0000369
   41  -0.0001007   0.0000052   0.0000524  -0.0000258  -0.0000837   0.0000608
   42  -0.0000086  -0.0000047  -0.0000046  -0.0001485  -0.0001282  -0.0001319
   43   0.0003744  -0.0000027  -0.0002154   0.0002427   0.0001579   0.0000331
   44  -0.0003548  -0.0000016   0.0002214  -0.0002208   0.0002716   0.0000005
   45  -0.0000557   0.0000086   0.0000440   0.0001071   0.0002245   0.0000748
   46  -0.0003007   0.0000043   0.0001799  -0.0001285  -0.0000944   0.0000671
   47   0.0003289   0.0000009  -0.0001976   0.0001646   0.0000454  -0.0000253
   48   0.0000326  -0.0000022  -0.0000172   0.0000022   0.0000216   0.0000209
   49  -0.0002063  -0.0000018   0.0001106  -0.0001868  -0.0000915  -0.0001454
   50   0.0000014  -0.0000004  -0.0000114   0.0000071  -0.0000131  -0.0000217
   51   0.0001129  -0.0000097  -0.0000862   0.0001213   0.0000220   0.0000147
   52  -0.0000057  -0.0000006   0.0000021  -0.0000003  -0.0000026  -0.0000038
   53  -0.0000005  -0.0000000  -0.0000008  -0.0000074   0.0000018  -0.0000090
   54   0.0000026  -0.0000008  -0.0000036  -0.0000172  -0.0000121  -0.0000169
   55   0.0002440   0.0000019  -0.0001386   0.0001928  -0.0000751   0.0001239
   56   0.0003448  -0.0000138  -0.0001946   0.0002725   0.0001469  -0.0000012
   57  -0.0003041   0.0000132   0.0001920   0.0000215  -0.0002072   0.0002517
   58  -0.0001799   0.0000018   0.0001082  -0.0000940   0.0000637   0.0000014
   59  -0.0003156   0.0000117   0.0001851  -0.0001701   0.0000150   0.0000302
   60   0.0002607  -0.0000064  -0.0001529   0.0001302  -0.0000079   0.0000156
   61  -0.0005601  -0.0000438   0.0003423  -0.0005551   0.0009114  -0.0002944
   62   0.0001631   0.0000012  -0.0001113   0.0001862  -0.0001407   0.0001666
   63   0.0002493   0.0000146  -0.0001823   0.0004281  -0.0002837   0.0000732
   64   0.0000430  -0.0000019  -0.0000319  -0.0001475   0.0000437  -0.0000731
   65   0.0000898   0.0000015  -0.0000602  -0.0001081  -0.0000852  -0.0001362
   66  -0.0000760  -0.0000049   0.0000369  -0.0001477   0.0000275  -0.0001139
           25          26          27          28          29          30
    1  -0.0020725  -0.0002982   0.0031562  -0.2505961  -0.0653854  -0.0799118
    2  -0.0001604   0.0046458  -0.0016000  -0.0461197  -0.0832910  -0.0382658
    3   0.0035445  -0.0015193  -0.0009587  -0.0257593  -0.0275263  -0.1238343
    4   0.0001011   0.0004980   0.0007797   0.0351351  -0.0038886  -0.0256441
    5   0.0004878  -0.0008954   0.0001891  -0.0242924  -0.0028325  -0.0160177
    6   0.0007345   0.0001977  -0.0009511  -0.0832921  -0.0272539  -0.0234921
    7   0.0000717   0.0000319  -0.0000967   0.0015973  -0.0000928   0.0009785
    8   0.0000478  -0.0002080   0.0001051   0.0013447   0.0033820  -0.0018902
    9  -0.0000461   0.0001163   0.0000928   0.0050286  -0.0010970  -0.0020138
   10   0.0012477  -0.0002024   0.0016884  -0.0682144  -0.0115808   0.0038823
   11  -0.0003476   0.0042662  -0.0030773  -0.0117881  -0.0033285   0.0014531
   12   0.0013151  -0.0031614  -0.0041574   0.0032690   0.0013055   0.0003846
   13   0.0003227  -0.0004137  -0.0011663  -0.0013495  -0.0000495   0.0000106
   14   0.0000457   0.0001940  -0.0004263  -0.0000654  -0.0008786   0.0005552
   15   0.0001297  -0.0001717  -0.0002169  -0.0000199   0.0005470   0.0004884
   16   0.0036910  -0.0086170  -0.0248301   0.0316484   0.0133889   0.0232714
   17   0.0012167  -0.0001646  -0.0088311   0.0341366   0.0082815  -0.0092848
   18   0.0027771  -0.0034625  -0.0085422   0.0812384   0.0020597  -0.0337327
   19   0.0009104   0.0004632  -0.0006077   0.0025006  -0.0005707  -0.0004311
   20   0.0008501  -0.0020774   0.0010865  -0.0020013   0.0034923  -0.0020613
   21   0.0004403   0.0013012   0.0007413  -0.0044905  -0.0028463  -0.0009305
   22  -0.2613155  -0.0824386  -0.1068549  -0.2802116  -0.0010348   0.1177357
   23  -0.0823147  -0.0659170  -0.0472703  -0.0226143  -0.0658973  -0.0078198
   24  -0.1065996  -0.0471987  -0.1076737   0.0578348  -0.0197083  -0.1456188
   25   0.2745398   0.0886483   0.1117082  -0.0174829  -0.0084748  -0.0127714
   26   0.0886483   0.0592363   0.0532508   0.0013310   0.0027363  -0.0001523
   27   0.1117082   0.0532508   0.1119962   0.0147718   0.0052094   0.0089583
   28  -0.0174829   0.0013310   0.0147718   0.6139277   0.0810570  -0.0433764
   29  -0.0084748   0.0027363   0.0052094   0.0810570   0.1721635   0.1082803
   30  -0.0127714  -0.0001523   0.0089583  -0.0433764   0.1082803   0.4460569
   31   0.0006350   0.0009535   0.0007670  -0.0381007  -0.0028620   0.0009060
   32   0.0003694  -0.0021796   0.0011816  -0.0028464  -0.0366550  -0.0396374
   33  -0.0007501   0.0008453   0.0001952   0.0004071  -0.0396934  -0.1342584
   34  -0.0003380   0.0000522   0.0004993  -0.0304550  -0.0029898   0.0096317
   35  -0.0003756   0.0002908   0.0002167  -0.0080363   0.0036971   0.0054619
   36  -0.0007151  -0.0000234   0.0006282  -0.0042309   0.0027463   0.0134714
   37  -0.0000876  -0.0000613   0.0001098   0.0011491   0.0013748   0.0019259
   38  -0.0000685   0.0000596   0.0000058  -0.0020016  -0.0011399   0.0001339
   39   0.0000779   0.0000892  -0.0000600  -0.0002709  -0.0020820  -0.0023214
   40  -0.0000258   0.0000115   0.0000080  -0.0002914   0.0001579   0.0000441
   41  -0.0000065   0.0000038  -0.0000012   0.0003074   0.0002487   0.0002216
   42  -0.0000429   0.0000174   0.0000267  -0.0003797   0.0003330   0.0008387
   43   0.0000282   0.0000229  -0.0000781   0.0000598  -0.0006103  -0.0001306
   44   0.0000032   0.0000469  -0.0000153   0.0004234  -0.0002736  -0.0000791
   45   0.0000730  -0.0000333  -0.0000519   0.0007967  -0.0002401  -0.0006053
   46  -0.0000314   0.0000025   0.0000237   0.0001596   0.0002787   0.0005744
   47   0.0000344  -0.0000161  -0.0000208  -0.0001599  -0.0001823  -0.0005816
   48   0.0000062   0.0000014  -0.0000027   0.0000219   0.0000451  -0.0001917
   49  -0.0000552   0.0000229   0.0000581   0.0000536   0.0002239   0.0007816
   50   0.0000020  -0.0000579   0.0000298  -0.0001164   0.0003830  -0.0000325
   51  -0.0000039   0.0000194  -0.0000155  -0.0001439  -0.0001957  -0.0000902
   52  -0.0000017  -0.0000001   0.0000005   0.0000273   0.0000208   0.0000412
   53  -0.0000016  -0.0000007   0.0000013  -0.0000041  -0.0000011   0.0000268
   54  -0.0000038   0.0000002   0.0000028  -0.0000311   0.0000127   0.0000437
   55   0.0000398  -0.0000673  -0.0000332  -0.0000924   0.0004254  -0.0004425
   56   0.0000382   0.0000229  -0.0000710   0.0001932  -0.0000584  -0.0003859
   57   0.0000585  -0.0000062  -0.0000399   0.0008004   0.0001562  -0.0006725
   58  -0.0000208   0.0000054   0.0000127   0.0001099   0.0001213   0.0004036
   59  -0.0000274  -0.0000074   0.0000283   0.0001908   0.0001825   0.0005079
   60   0.0000265   0.0000056  -0.0000226  -0.0000609  -0.0002994  -0.0005022
   61  -0.0001386   0.0000655   0.0000725   0.0005273   0.0006783   0.0023217
   62   0.0000606   0.0000275  -0.0000168   0.0016264   0.0000189  -0.0008961
   63   0.0000704  -0.0001061   0.0000228  -0.0020660   0.0000859  -0.0028606
   64  -0.0000175  -0.0000101   0.0000111  -0.0000999  -0.0001867   0.0001981
   65  -0.0000272  -0.0000062   0.0000257  -0.0005612  -0.0000452   0.0004654
   66  -0.0000289  -0.0000095   0.0000283  -0.0000461   0.0001622   0.0008824
           31          32          33          34          35          36
    1   0.0019221  -0.0014733  -0.0027372  -0.1814099   0.0030066   0.0619766
    2  -0.0085529  -0.0018125  -0.0124900   0.0027131  -0.0791167  -0.0009771
    3  -0.0227296  -0.0164835  -0.0293713   0.0616315  -0.0011150  -0.1147538
    4  -0.0037917  -0.0021437  -0.0018824   0.0016724   0.0090687   0.0263813
    5  -0.0006973   0.0034632  -0.0005254   0.0042500   0.0030193  -0.0025061
    6   0.0021577   0.0002586   0.0032676   0.0125375  -0.0052088  -0.0179408
    7  -0.0001960  -0.0003469  -0.0008310  -0.0017043   0.0012120   0.0029847
    8  -0.0004501  -0.0002453  -0.0006273  -0.0008095  -0.0022451   0.0006725
    9  -0.0011169  -0.0006803  -0.0012351  -0.0026137  -0.0003618  -0.0019702
   10   0.0017975   0.0002826  -0.0007236   0.0014357  -0.0012592  -0.0010558
   11   0.0005191  -0.0010544  -0.0007719  -0.0016080   0.0044916  -0.0033059
   12  -0.0000112  -0.0006292  -0.0026386  -0.0020965  -0.0034715  -0.0026957
   13   0.0001515   0.0000601  -0.0000552   0.0005126   0.0003761   0.0009424
   14   0.0000785  -0.0002090   0.0000882  -0.0000509   0.0002852   0.0000122
   15  -0.0000033   0.0000959   0.0000149  -0.0002653  -0.0002247  -0.0001964
   16  -0.0028595  -0.0003508   0.0030888  -0.0011487  -0.0000738  -0.0001155
   17  -0.0017318   0.0044050   0.0005416  -0.0000849  -0.0010022  -0.0001353
   18  -0.0007933  -0.0002308   0.0043781  -0.0001204  -0.0001350  -0.0012731
   19  -0.0003526   0.0002667   0.0009471   0.0006669   0.0001069  -0.0002957
   20   0.0002364  -0.0000499  -0.0003214   0.0001056  -0.0003054   0.0002064
   21   0.0008700  -0.0003408  -0.0014129  -0.0002916   0.0002067   0.0003465
   22   0.0023131   0.0006306   0.0031465  -0.0005896  -0.0023897  -0.0031343
   23   0.0088275   0.0012409  -0.0143789  -0.0020141   0.0044991  -0.0029873
   24   0.0260019  -0.0098604  -0.0374402  -0.0021464  -0.0028166  -0.0006880
   25   0.0006350   0.0003694  -0.0007501  -0.0003380  -0.0003756  -0.0007151
   26   0.0009535  -0.0021796   0.0008453   0.0000522   0.0002908  -0.0000234
   27   0.0007670   0.0011816   0.0001952   0.0004993   0.0002167   0.0006282
   28  -0.0381007  -0.0028464   0.0004071  -0.0304550  -0.0080363  -0.0042309
   29  -0.0028620  -0.0366550  -0.0396934  -0.0029898   0.0036971   0.0027463
   30   0.0009060  -0.0396374  -0.1342584   0.0096317   0.0054619   0.0134714
   31   0.0413878   0.0055872  -0.0011654  -0.0019673  -0.0010422  -0.0028638
   32   0.0055872   0.0354250   0.0665401   0.0010412  -0.0021942  -0.0003221
   33  -0.0011654   0.0665401   0.1988194   0.0027762   0.0006974  -0.0017618
   34  -0.0019673   0.0010412   0.0027762   0.5269808  -0.0831859  -0.1724069
   35  -0.0010422  -0.0021942   0.0006974  -0.0831859   0.5769533  -0.1367325
   36  -0.0028638  -0.0003221  -0.0017618  -0.1724069  -0.1367325   0.3501769
   37  -0.0010090   0.0003955  -0.0010763  -0.1672642   0.0740973   0.0292945
   38  -0.0007963   0.0000784  -0.0000202   0.1258632  -0.2449071   0.0097519
   39  -0.0008984   0.0002074   0.0009248   0.0051098   0.0416421  -0.0839142
   40   0.0000971  -0.0000361  -0.0000251   0.0075301   0.0150617  -0.0099458
   41   0.0000407   0.0000029  -0.0000773  -0.0075742  -0.0148325   0.0131852
   42   0.0001010  -0.0001654  -0.0002720   0.0007604  -0.0009006   0.0030214
   43   0.0005530  -0.0001112   0.0000435  -0.0361323   0.0648326  -0.0045247
   44  -0.0001139  -0.0001117   0.0001722   0.0186457   0.0265525  -0.0209966
   45  -0.0002902   0.0002760  -0.0001874   0.0172641  -0.0493192   0.0190689
   46  -0.0001065  -0.0000748  -0.0002136  -0.0004319  -0.0038471   0.0049167
   47   0.0001230   0.0000663   0.0001644   0.0007026   0.0032493   0.0001845
   48  -0.0000201  -0.0000317   0.0000555   0.0027579   0.0030115   0.0014697
   49  -0.0001092  -0.0001308  -0.0001524  -0.0026499   0.0104513  -0.0050780
   50   0.0000106   0.0002481  -0.0000907   0.0104656  -0.0587676   0.0200487
   51   0.0002868  -0.0000084   0.0001088  -0.0051130   0.0200363  -0.0092816
   52  -0.0000051  -0.0000152  -0.0000355   0.0001609  -0.0000582  -0.0008042
   53  -0.0000050   0.0000015  -0.0000207  -0.0000476  -0.0011490   0.0000135
   54  -0.0000061  -0.0000145  -0.0000286  -0.0008053  -0.0000177  -0.0006791
   55   0.0003753   0.0003485  -0.0000979  -0.0018797  -0.0719154   0.0391487
   56   0.0002005  -0.0002612  -0.0000698  -0.0258501   0.0313247   0.0038937
   57  -0.0002583  -0.0002501   0.0000918   0.0172483   0.0323171  -0.0195482
   58  -0.0000521  -0.0000808  -0.0001420  -0.0019505   0.0047149   0.0017833
   59  -0.0001400  -0.0000710  -0.0001577   0.0001307   0.0030334   0.0006540
   60   0.0000554   0.0001081   0.0001387   0.0039634  -0.0021426   0.0031922
   61  -0.0007230  -0.0013408  -0.0004991  -0.1192135  -0.0022004   0.0367759
   62  -0.0002000  -0.0000795   0.0003505  -0.0538949  -0.2382923   0.1169077
   63  -0.0010690   0.0000325   0.0008967   0.0614008   0.0851918  -0.1391367
   64   0.0000401  -0.0000309  -0.0000215   0.0081698  -0.0085447   0.0009679
   65   0.0000144  -0.0000084  -0.0001551   0.0141389  -0.0145877  -0.0002874
   66   0.0000796  -0.0000457  -0.0002855  -0.0097216   0.0136640   0.0024649
           37          38          39          40          41          42
    1  -0.0216937   0.0054999   0.0133280   0.0002069  -0.0021338  -0.0015793
    2   0.0225657   0.0038638  -0.0135344  -0.0007353   0.0003757  -0.0015347
    3   0.0053390  -0.0031333   0.0026287  -0.0022112  -0.0007936  -0.0023156
    4  -0.0022863  -0.0014655   0.0009099   0.0006319   0.0006495   0.0005326
    5  -0.0002248   0.0000822   0.0005548   0.0002119  -0.0000633  -0.0000488
    6  -0.0035110   0.0011182  -0.0001398   0.0003231  -0.0002756   0.0001929
    7   0.0011716   0.0003434   0.0004457  -0.0002479  -0.0001229  -0.0001711
    8   0.0006375  -0.0000851  -0.0011149  -0.0000062  -0.0000465  -0.0000783
    9  -0.0000100  -0.0000197  -0.0009447  -0.0000794  -0.0000546   0.0000170
   10  -0.0001540   0.0000509  -0.0000436  -0.0000368  -0.0000689  -0.0000067
   11  -0.0006780  -0.0000928   0.0006963  -0.0000080  -0.0000801   0.0000509
   12   0.0006862   0.0002081  -0.0003787  -0.0000919  -0.0001611  -0.0002248
   13  -0.0000804  -0.0000393   0.0001057   0.0000278   0.0000334   0.0000318
   14  -0.0001200   0.0000319   0.0000050  -0.0000047  -0.0000049  -0.0000127
   15   0.0001087   0.0000423  -0.0000408  -0.0000067  -0.0000081  -0.0000116
   16   0.0005200  -0.0000419  -0.0001730  -0.0000974   0.0000970   0.0000013
   17   0.0001986   0.0000592  -0.0000546   0.0000058  -0.0000161  -0.0000015
   18  -0.0002769   0.0000943   0.0003314   0.0000400  -0.0000578  -0.0000167
   19  -0.0005221  -0.0001461   0.0003717   0.0000784  -0.0001007  -0.0000086
   20   0.0000478   0.0000013  -0.0000419  -0.0000059   0.0000052  -0.0000047
   21   0.0002766   0.0000757  -0.0002283  -0.0000514   0.0000524  -0.0000046
   22  -0.0001586   0.0000502   0.0003197  -0.0001335  -0.0000258  -0.0001485
   23  -0.0009209  -0.0002877   0.0005697  -0.0001254  -0.0000837  -0.0001282
   24   0.0004055   0.0000123  -0.0001657  -0.0000369   0.0000608  -0.0001319
   25  -0.0000876  -0.0000685   0.0000779  -0.0000258  -0.0000065  -0.0000429
   26  -0.0000613   0.0000596   0.0000892   0.0000115   0.0000038   0.0000174
   27   0.0001098   0.0000058  -0.0000600   0.0000080  -0.0000012   0.0000267
   28   0.0011491  -0.0020016  -0.0002709  -0.0002914   0.0003074  -0.0003797
   29   0.0013748  -0.0011399  -0.0020820   0.0001579   0.0002487   0.0003330
   30   0.0019259   0.0001339  -0.0023214   0.0000441   0.0002216   0.0008387
   31  -0.0010090  -0.0007963  -0.0008984   0.0000971   0.0000407   0.0001010
   32   0.0003955   0.0000784   0.0002074  -0.0000361   0.0000029  -0.0001654
   33  -0.0010763  -0.0000202   0.0009248  -0.0000251  -0.0000773  -0.0002720
   34  -0.1672642   0.1258632   0.0051098   0.0075301  -0.0075742   0.0007604
   35   0.0740973  -0.2449071   0.0416421   0.0150617  -0.0148325  -0.0009006
   36   0.0292945   0.0097519  -0.0839142  -0.0099458   0.0131852   0.0030214
   37   0.5322874  -0.0689451  -0.2155582  -0.0721869  -0.0590056   0.0511683
   38  -0.0689451   0.6356041  -0.1981880  -0.0573950  -0.2342219   0.1302854
   39  -0.2155582  -0.1981880   0.3550554   0.0503759   0.1311185  -0.1276920
   40  -0.0721869  -0.0573950   0.0503759   0.0723133   0.0594133  -0.0577771
   41  -0.0590056  -0.2342219   0.1311185   0.0594133   0.2453436  -0.1415532
   42   0.0511683   0.1302854  -0.1276920  -0.0577771  -0.1415532   0.1268624
   43  -0.2485453  -0.0272804   0.1268852  -0.0038427   0.0026785   0.0025724
   44   0.0238981  -0.1049376   0.0047441  -0.0219217   0.0027611   0.0133114
   45   0.1029925   0.0360500  -0.1443561   0.0142237  -0.0018040  -0.0054707
   46  -0.0213160   0.0340682  -0.0000453   0.0000578  -0.0002056  -0.0015756
   47   0.0136664  -0.0139592   0.0003184  -0.0010227   0.0006518  -0.0009386
   48   0.0094985  -0.0122614   0.0045092  -0.0011610  -0.0014621  -0.0012919
   49   0.0003812  -0.0250683   0.0174103  -0.0029021   0.0015602   0.0044713
   50  -0.0604917   0.0304601   0.0272608   0.0020200   0.0017451   0.0005081
   51   0.0342226   0.0055036  -0.0142182   0.0042460   0.0008323   0.0025164
   52   0.0023681  -0.0001247   0.0021175  -0.0000292   0.0001136   0.0001532
   53   0.0002046  -0.0031444   0.0040514  -0.0010260   0.0002871   0.0006403
   54   0.0019074   0.0042838   0.0024834   0.0006918  -0.0000612  -0.0000943
   55  -0.0518693   0.0286696   0.0152012  -0.0010927   0.0005187  -0.0000716
   56   0.0280511  -0.0160623  -0.0120957   0.0006093   0.0000566  -0.0007532
   57   0.0154957  -0.0124584  -0.0088391  -0.0000879  -0.0007061  -0.0003476
   58   0.0011402  -0.0016165  -0.0004474   0.0000428  -0.0001991  -0.0002576
   59  -0.0015815  -0.0015002   0.0012902  -0.0001654  -0.0000571  -0.0001216
   60  -0.0004514   0.0013042  -0.0011642  -0.0002743  -0.0001020  -0.0003135
   61   0.0466695  -0.0085179  -0.0187036  -0.0005771   0.0044498   0.0021434
   62   0.0281522  -0.0487350   0.0102403   0.0042090  -0.0014500   0.0011238
   63  -0.0361850   0.0330535   0.0163782   0.0022644   0.0009608   0.0044677
   64   0.0014885  -0.0010434   0.0034777   0.0004773  -0.0004189   0.0000831
   65  -0.0012642  -0.0011654   0.0043238   0.0007519  -0.0006254  -0.0000289
   66   0.0036361   0.0041469   0.0021561  -0.0004682   0.0006863   0.0002441
           43          44          45          46          47          48
    1   0.0008970   0.0041278   0.0016478   0.0000551  -0.0004144   0.0001835
    2   0.0037915  -0.0017181   0.0017086   0.0010821  -0.0005299  -0.0004106
    3   0.0018322   0.0014838   0.0050102  -0.0005206   0.0005158   0.0001133
    4  -0.0006925  -0.0004067  -0.0007528  -0.0004964   0.0003845   0.0000692
    5  -0.0000274  -0.0000279   0.0004883  -0.0003062   0.0001862  -0.0000413
    6   0.0004811  -0.0000474  -0.0001064  -0.0003706   0.0004315   0.0001125
    7   0.0002763  -0.0001811  -0.0001221   0.0001300  -0.0000813  -0.0000423
    8  -0.0004033  -0.0002304   0.0001927   0.0001292  -0.0000803  -0.0000205
    9  -0.0002782   0.0001660   0.0001699   0.0001411  -0.0002035  -0.0000430
   10   0.0001668  -0.0001310   0.0001124  -0.0000639   0.0001146   0.0000172
   11  -0.0001451   0.0001533  -0.0001849  -0.0000311   0.0000157   0.0000564
   12   0.0000223   0.0002429   0.0002783   0.0001392  -0.0001431  -0.0000159
   13  -0.0000334  -0.0000788  -0.0000709  -0.0000369   0.0000390   0.0000027
   14   0.0000269   0.0000213  -0.0000600   0.0000029  -0.0000076   0.0000077
   15   0.0000182  -0.0000003   0.0000338   0.0000161  -0.0000109  -0.0000044
   16  -0.0004480   0.0005318   0.0000653   0.0003037  -0.0003658  -0.0000388
   17  -0.0000085  -0.0000660   0.0000674   0.0000139  -0.0000081  -0.0000244
   18   0.0003127  -0.0002580  -0.0000066  -0.0002115   0.0002041  -0.0000028
   19   0.0003744  -0.0003548  -0.0000557  -0.0003007   0.0003289   0.0000326
   20  -0.0000027  -0.0000016   0.0000086   0.0000043   0.0000009  -0.0000022
   21  -0.0002154   0.0002214   0.0000440   0.0001799  -0.0001976  -0.0000172
   22   0.0002427  -0.0002208   0.0001071  -0.0001285   0.0001646   0.0000022
   23   0.0001579   0.0002716   0.0002245  -0.0000944   0.0000454   0.0000216
   24   0.0000331   0.0000005   0.0000748   0.0000671  -0.0000253   0.0000209
   25   0.0000282   0.0000032   0.0000730  -0.0000314   0.0000344   0.0000062
   26   0.0000229   0.0000469  -0.0000333   0.0000025  -0.0000161   0.0000014
   27  -0.0000781  -0.0000153  -0.0000519   0.0000237  -0.0000208  -0.0000027
   28   0.0000598   0.0004234   0.0007967   0.0001596  -0.0001599   0.0000219
   29  -0.0006103  -0.0002736  -0.0002401   0.0002787  -0.0001823   0.0000451
   30  -0.0001306  -0.0000791  -0.0006053   0.0005744  -0.0005816  -0.0001917
   31   0.0005530  -0.0001139  -0.0002902  -0.0001065   0.0001230  -0.0000201
   32  -0.0001112  -0.0001117   0.0002760  -0.0000748   0.0000663  -0.0000317
   33   0.0000435   0.0001722  -0.0001874  -0.0002136   0.0001644   0.0000555
   34  -0.0361323   0.0186457   0.0172641  -0.0004319   0.0007026   0.0027579
   35   0.0648326   0.0265525  -0.0493192  -0.0038471   0.0032493   0.0030115
   36  -0.0045247  -0.0209966   0.0190689   0.0049167   0.0001845   0.0014697
   37  -0.2485453   0.0238981   0.1029925  -0.0213160   0.0136664   0.0094985
   38  -0.0272804  -0.1049376   0.0360500   0.0340682  -0.0139592  -0.0122614
   39   0.1268852   0.0047441  -0.1443561  -0.0000453   0.0003184   0.0045092
   40  -0.0038427  -0.0219217   0.0142237   0.0000578  -0.0010227  -0.0011610
   41   0.0026785   0.0027611  -0.0018040  -0.0002056   0.0006518  -0.0014621
   42   0.0025724   0.0133114  -0.0054707  -0.0015756  -0.0009386  -0.0012919
   43   0.4752487  -0.0240181  -0.2046628  -0.0740687   0.0567444   0.0047119
   44  -0.0240181   0.4770031  -0.1509250   0.0566785  -0.1136670   0.0073771
   45  -0.2046628  -0.1509250   0.3235376   0.0047016   0.0073018  -0.0300126
   46  -0.0740687   0.0566785   0.0047016   0.0943302  -0.0940102  -0.0068711
   47   0.0567444  -0.1136670   0.0073018  -0.0940102   0.1599612  -0.0116813
   48   0.0047119   0.0073771  -0.0300126  -0.0068711  -0.0116813   0.0216500
   49  -0.1266815  -0.0727102   0.0735185   0.0006240   0.0257262  -0.0096031
   50  -0.0215813  -0.2231810   0.0888582   0.0055562  -0.0349139   0.0152244
   51   0.0493344   0.1203370  -0.1507670  -0.0000807   0.0028228   0.0034748
   52  -0.0036296   0.0023883   0.0028431   0.0001673  -0.0002287  -0.0016908
   53  -0.0212197   0.0036849   0.0126961  -0.0010766   0.0004407  -0.0008298
   54   0.0139853  -0.0018835  -0.0049876  -0.0012998  -0.0013304  -0.0012804
   55   0.0504462   0.0349845  -0.0428825   0.0012200  -0.0038299   0.0038658
   56  -0.0142371  -0.0549918   0.0384494  -0.0003604   0.0022980   0.0013140
   57  -0.0194441   0.0081120   0.0160169   0.0022424   0.0034193   0.0015748
   58  -0.0007714   0.0015015   0.0025762   0.0000854   0.0003145  -0.0001817
   59   0.0049551   0.0019924  -0.0018466   0.0003624  -0.0017883   0.0006388
   60   0.0009372   0.0002788   0.0038466  -0.0002030   0.0006657  -0.0001564
   61  -0.0328870  -0.0221124   0.0276091  -0.0001347   0.0018090  -0.0012622
   62  -0.0227165  -0.0133851   0.0179822   0.0018341  -0.0016972  -0.0007154
   63   0.0279436   0.0176327  -0.0305660  -0.0012968  -0.0006990   0.0002860
   64  -0.0005596  -0.0009311   0.0003072  -0.0000175  -0.0000390  -0.0002988
   65  -0.0008471   0.0001039   0.0001086  -0.0000068  -0.0000654  -0.0002174
   66   0.0002217   0.0001278  -0.0009635  -0.0003134  -0.0001960  -0.0002480
           49          50          51          52          53          54
    1   0.0003298  -0.0000424  -0.0010541  -0.0001451  -0.0000843  -0.0001034
    2  -0.0000646  -0.0013631  -0.0000089  -0.0000841   0.0000363  -0.0001474
    3  -0.0010543   0.0000212  -0.0008027  -0.0001097  -0.0001472  -0.0002517
    4  -0.0003143   0.0000544   0.0005760   0.0000375   0.0000244   0.0000451
    5  -0.0002601   0.0003930   0.0000621  -0.0000002  -0.0000009   0.0000246
    6  -0.0003331  -0.0001081   0.0002969  -0.0000257   0.0000103   0.0000333
    7  -0.0000016  -0.0000721  -0.0000726  -0.0000086  -0.0000146  -0.0000323
    8   0.0000659   0.0002416  -0.0001195  -0.0000058   0.0000019  -0.0000201
    9   0.0003322  -0.0000517  -0.0000309  -0.0000061  -0.0000150  -0.0000284
   10  -0.0000278  -0.0000180  -0.0000577  -0.0000048  -0.0000041  -0.0000055
   11   0.0000728  -0.0000155  -0.0000559  -0.0000090   0.0000016  -0.0000076
   12   0.0001992  -0.0000127  -0.0001595  -0.0000197  -0.0000100  -0.0000115
   13  -0.0000447   0.0000267   0.0000622   0.0000032   0.0000017   0.0000028
   14   0.0000035  -0.0000584   0.0000277   0.0000004  -0.0000005   0.0000003
   15   0.0000010   0.0000169  -0.0000222  -0.0000015  -0.0000007  -0.0000018
   16   0.0002672  -0.0000165  -0.0001611   0.0000032   0.0000034   0.0000013
   17  -0.0000125   0.0000408  -0.0000139   0.0000032  -0.0000081   0.0000059
   18  -0.0001574  -0.0000133   0.0000988   0.0000019   0.0000058   0.0000046
   19  -0.0002063   0.0000014   0.0001129  -0.0000057  -0.0000005   0.0000026
   20  -0.0000018  -0.0000004  -0.0000097  -0.0000006  -0.0000000  -0.0000008
   21   0.0001106  -0.0000114  -0.0000862   0.0000021  -0.0000008  -0.0000036
   22  -0.0001868   0.0000071   0.0001213  -0.0000003  -0.0000074  -0.0000172
   23  -0.0000915  -0.0000131   0.0000220  -0.0000026   0.0000018  -0.0000121
   24  -0.0001454  -0.0000217   0.0000147  -0.0000038  -0.0000090  -0.0000169
   25  -0.0000552   0.0000020  -0.0000039  -0.0000017  -0.0000016  -0.0000038
   26   0.0000229  -0.0000579   0.0000194  -0.0000001  -0.0000007   0.0000002
   27   0.0000581   0.0000298  -0.0000155   0.0000005   0.0000013   0.0000028
   28   0.0000536  -0.0001164  -0.0001439   0.0000273  -0.0000041  -0.0000311
   29   0.0002239   0.0003830  -0.0001957   0.0000208  -0.0000011   0.0000127
   30   0.0007816  -0.0000325  -0.0000902   0.0000412   0.0000268   0.0000437
   31  -0.0001092   0.0000106   0.0002868  -0.0000051  -0.0000050  -0.0000061
   32  -0.0001308   0.0002481  -0.0000084  -0.0000152   0.0000015  -0.0000145
   33  -0.0001524  -0.0000907   0.0001088  -0.0000355  -0.0000207  -0.0000286
   34  -0.0026499   0.0104656  -0.0051130   0.0001609  -0.0000476  -0.0008053
   35   0.0104513  -0.0587676   0.0200363  -0.0000582  -0.0011490  -0.0000177
   36  -0.0050780   0.0200487  -0.0092816  -0.0008042   0.0000135  -0.0006791
   37   0.0003812  -0.0604917   0.0342226   0.0023681   0.0002046   0.0019074
   38  -0.0250683   0.0304601   0.0055036  -0.0001247  -0.0031444   0.0042838
   39   0.0174103   0.0272608  -0.0142182   0.0021175   0.0040514   0.0024834
   40  -0.0029021   0.0020200   0.0042460  -0.0000292  -0.0010260   0.0006918
   41   0.0015602   0.0017451   0.0008323   0.0001136   0.0002871  -0.0000612
   42   0.0044713   0.0005081   0.0025164   0.0001532   0.0006403  -0.0000943
   43  -0.1266815  -0.0215813   0.0493344  -0.0036296  -0.0212197   0.0139853
   44  -0.0727102  -0.2231810   0.1203370   0.0023883   0.0036849  -0.0018835
   45   0.0735185   0.0888582  -0.1507670   0.0028431   0.0126961  -0.0049876
   46   0.0006240   0.0055562  -0.0000807   0.0001673  -0.0010766  -0.0012998
   47   0.0257262  -0.0349139   0.0028228  -0.0002287   0.0004407  -0.0013304
   48  -0.0096031   0.0152244   0.0034748  -0.0016908  -0.0008298  -0.0012804
   49   0.6070746  -0.0969308  -0.2515707  -0.2636864   0.0096591   0.1373795
   50  -0.0969308   0.5748757  -0.1522701   0.0095851  -0.0519662   0.0025559
   51  -0.2515707  -0.1522701   0.3526380   0.1373909   0.0025243  -0.1201269
   52  -0.2636864   0.0095851   0.1373909   0.2747645  -0.0120777  -0.1494193
   53   0.0096591  -0.0519662   0.0025243  -0.0120777   0.0518713  -0.0059661
   54   0.1373795   0.0025559  -0.1201269  -0.1494193  -0.0059661   0.1186634
   55  -0.1867636   0.0879470   0.0344453  -0.0107652   0.0215051  -0.0018200
   56   0.1390111  -0.2319076  -0.0063842  -0.0019787   0.0025973   0.0012572
   57   0.0103482   0.0251476  -0.0816245   0.0092935  -0.0132289   0.0032751
   58   0.0067765   0.0090872  -0.0055371   0.0000630  -0.0002329  -0.0016650
   59  -0.0109904  -0.0340490   0.0250928  -0.0011540   0.0004534  -0.0007244
   60   0.0039495   0.0126897  -0.0036388  -0.0012820  -0.0013263  -0.0012719
   61  -0.0296166   0.0546909  -0.0018812   0.0010723   0.0033325   0.0012715
   62   0.0191860   0.0260580  -0.0197816   0.0036940  -0.0033410   0.0019689
   63   0.0148886  -0.0416438   0.0199413   0.0011020   0.0022019   0.0039652
   64  -0.0022669  -0.0001826   0.0048778  -0.0003856   0.0010713  -0.0000784
   65   0.0002787   0.0018479   0.0015692  -0.0000658   0.0002342   0.0000761
   66   0.0046435   0.0018985   0.0017739   0.0004525  -0.0006172   0.0003114
           55          56          57          58          59          60
    1   0.0026221  -0.0007293   0.0028666   0.0002380   0.0006193  -0.0004158
    2  -0.0003455  -0.0014827   0.0041610  -0.0008847  -0.0004966   0.0007953
    3   0.0027634   0.0043823   0.0030839   0.0003034  -0.0001193  -0.0000972
    4  -0.0007518  -0.0002716  -0.0005649  -0.0003782  -0.0004174   0.0003175
    5   0.0001239  -0.0002689  -0.0006021  -0.0000993  -0.0001711   0.0002669
    6   0.0003745   0.0003349   0.0001879  -0.0002704  -0.0003962   0.0003406
    7   0.0000823   0.0001891  -0.0002395   0.0001205   0.0000819  -0.0000964
    8   0.0002690  -0.0001283   0.0000461   0.0000094   0.0000659  -0.0000821
    9  -0.0005123  -0.0000035   0.0002654   0.0001062   0.0001762  -0.0001751
   10   0.0000755   0.0001127  -0.0000588  -0.0000445  -0.0000977   0.0001153
   11   0.0001188   0.0002562   0.0002188   0.0000715   0.0000477  -0.0000768
   12   0.0000063  -0.0001879   0.0002672   0.0000519   0.0001280  -0.0000676
   13  -0.0000354  -0.0000160  -0.0001094  -0.0000226  -0.0000336   0.0000301
   14  -0.0000366   0.0000499   0.0000083   0.0000002  -0.0000150   0.0000021
   15   0.0000405  -0.0000068   0.0000075   0.0000119   0.0000197  -0.0000125
   16  -0.0002770  -0.0004604   0.0004230   0.0001812   0.0003408  -0.0002954
   17   0.0000630  -0.0000468   0.0000136  -0.0000350  -0.0000199   0.0000132
   18   0.0001722   0.0003319  -0.0001994  -0.0001150  -0.0002122   0.0001322
   19   0.0002440   0.0003448  -0.0003041  -0.0001799  -0.0003156   0.0002607
   20   0.0000019  -0.0000138   0.0000132   0.0000018   0.0000117  -0.0000064
   21  -0.0001386  -0.0001946   0.0001920   0.0001082   0.0001851  -0.0001529
   22   0.0001928   0.0002725   0.0000215  -0.0000940  -0.0001701   0.0001302
   23  -0.0000751   0.0001469  -0.0002072   0.0000637   0.0000150  -0.0000079
   24   0.0001239  -0.0000012   0.0002517   0.0000014   0.0000302   0.0000156
   25   0.0000398   0.0000382   0.0000585  -0.0000208  -0.0000274   0.0000265
   26  -0.0000673   0.0000229  -0.0000062   0.0000054  -0.0000074   0.0000056
   27  -0.0000332  -0.0000710  -0.0000399   0.0000127   0.0000283  -0.0000226
   28  -0.0000924   0.0001932   0.0008004   0.0001099   0.0001908  -0.0000609
   29   0.0004254  -0.0000584   0.0001562   0.0001213   0.0001825  -0.0002994
   30  -0.0004425  -0.0003859  -0.0006725   0.0004036   0.0005079  -0.0005022
   31   0.0003753   0.0002005  -0.0002583  -0.0000521  -0.0001400   0.0000554
   32   0.0003485  -0.0002612  -0.0002501  -0.0000808  -0.0000710   0.0001081
   33  -0.0000979  -0.0000698   0.0000918  -0.0001420  -0.0001577   0.0001387
   34  -0.0018797  -0.0258501   0.0172483  -0.0019505   0.0001307   0.0039634
   35  -0.0719154   0.0313247   0.0323171   0.0047149   0.0030334  -0.0021426
   36   0.0391487   0.0038937  -0.0195482   0.0017833   0.0006540   0.0031922
   37  -0.0518693   0.0280511   0.0154957   0.0011402  -0.0015815  -0.0004514
   38   0.0286696  -0.0160623  -0.0124584  -0.0016165  -0.0015002   0.0013042
   39   0.0152012  -0.0120957  -0.0088391  -0.0004474   0.0012902  -0.0011642
   40  -0.0010927   0.0006093  -0.0000879   0.0000428  -0.0001654  -0.0002743
   41   0.0005187   0.0000566  -0.0007061  -0.0001991  -0.0000571  -0.0001020
   42  -0.0000716  -0.0007532  -0.0003476  -0.0002576  -0.0001216  -0.0003135
   43   0.0504462  -0.0142371  -0.0194441  -0.0007714   0.0049551   0.0009372
   44   0.0349845  -0.0549918   0.0081120   0.0015015   0.0019924   0.0002788
   45  -0.0428825   0.0384494   0.0160169   0.0025762  -0.0018466   0.0038466
   46   0.0012200  -0.0003604   0.0022424   0.0000854   0.0003624  -0.0002030
   47  -0.0038299   0.0022980   0.0034193   0.0003145  -0.0017883   0.0006657
   48   0.0038658   0.0013140   0.0015748  -0.0001817   0.0006388  -0.0001564
   49  -0.1867636   0.1390111   0.0103482   0.0067765  -0.0109904   0.0039495
   50   0.0879470  -0.2319076   0.0251476   0.0090872  -0.0340490   0.0126897
   51   0.0344453  -0.0063842  -0.0816245  -0.0055371   0.0250928  -0.0036388
   52  -0.0107652  -0.0019787   0.0092935   0.0000630  -0.0011540  -0.0012820
   53   0.0215051   0.0025973  -0.0132289  -0.0002329   0.0004534  -0.0013263
   54  -0.0018200   0.0012572   0.0032751  -0.0016650  -0.0007244  -0.0012719
   55   0.5151504  -0.1278664  -0.1788461  -0.0453578  -0.0221117   0.0237688
   56  -0.1278664   0.4823357  -0.0890298  -0.0220575  -0.1087551   0.0536428
   57  -0.1788461  -0.0890298   0.2776167   0.0236627   0.0536030  -0.0632318
   58  -0.0453578  -0.0220575   0.0236627   0.0464408   0.0369590  -0.0385570
   59  -0.0221117  -0.1087551   0.0536030   0.0369590   0.1522910  -0.0889426
   60   0.0237688   0.0536428  -0.0632318  -0.0385570  -0.0889426   0.0770641
   61  -0.2603764   0.0023915   0.1196906  -0.0064086  -0.0061699   0.0096267
   62   0.0533413  -0.1067774  -0.0123609  -0.0265937  -0.0117547   0.0240349
   63   0.0956355   0.0189211  -0.1312770   0.0193356   0.0115111  -0.0126606
   64  -0.0111851   0.0224138  -0.0022395   0.0000823  -0.0002652  -0.0015449
   65  -0.0020709   0.0016673   0.0016345  -0.0010507   0.0005923  -0.0008211
   66   0.0092986  -0.0133470   0.0029492  -0.0011837  -0.0013450  -0.0012627
           61          62          63          64          65          66
    1  -0.0114432  -0.0045328   0.0117260  -0.0001752   0.0003460  -0.0024145
    2  -0.0215069   0.0052351   0.0127034  -0.0011093   0.0002414  -0.0012775
    3   0.0198338   0.0023252  -0.0087499  -0.0018274  -0.0021471  -0.0019100
    4  -0.0022604   0.0011310   0.0000977   0.0007271   0.0000446   0.0006414
    5  -0.0025029  -0.0011215   0.0002475   0.0002420   0.0002218   0.0002644
    6  -0.0021232  -0.0015414   0.0010769   0.0001783   0.0003631  -0.0001383
    7   0.0013344   0.0003022   0.0001556  -0.0002253  -0.0000876  -0.0002115
    8  -0.0000612   0.0000910   0.0003651  -0.0001239  -0.0000309  -0.0000230
    9   0.0003674  -0.0007218  -0.0012173  -0.0000503   0.0000385  -0.0000654
   10  -0.0004584  -0.0000013   0.0002300  -0.0000543   0.0000657  -0.0000078
   11   0.0009589  -0.0003300  -0.0005371  -0.0000619  -0.0000844  -0.0001612
   12   0.0001472   0.0000482   0.0001490  -0.0001030   0.0000112  -0.0002106
   13  -0.0001412   0.0000447   0.0000761   0.0000302   0.0000027   0.0000383
   14   0.0001131   0.0000537  -0.0000178   0.0000091   0.0000025   0.0000161
   15   0.0000433  -0.0000601   0.0000020  -0.0000128  -0.0000058  -0.0000266
   16   0.0005664   0.0000762  -0.0002535  -0.0000553  -0.0000936   0.0000693
   17  -0.0001514   0.0000592   0.0001630  -0.0000035  -0.0000146  -0.0000001
   18  -0.0001353   0.0000198   0.0002815   0.0000318   0.0000579  -0.0000627
   19  -0.0005601   0.0001631   0.0002493   0.0000430   0.0000898  -0.0000760
   20  -0.0000438   0.0000012   0.0000146  -0.0000019   0.0000015  -0.0000049
   21   0.0003423  -0.0001113  -0.0001823  -0.0000319  -0.0000602   0.0000369
   22  -0.0005551   0.0001862   0.0004281  -0.0001475  -0.0001081  -0.0001477
   23   0.0009114  -0.0001407  -0.0002837   0.0000437  -0.0000852   0.0000275
   24  -0.0002944   0.0001666   0.0000732  -0.0000731  -0.0001362  -0.0001139
   25  -0.0001386   0.0000606   0.0000704  -0.0000175  -0.0000272  -0.0000289
   26   0.0000655   0.0000275  -0.0001061  -0.0000101  -0.0000062  -0.0000095
   27   0.0000725  -0.0000168   0.0000228   0.0000111   0.0000257   0.0000283
   28   0.0005273   0.0016264  -0.0020660  -0.0000999  -0.0005612  -0.0000461
   29   0.0006783   0.0000189   0.0000859  -0.0001867  -0.0000452   0.0001622
   30   0.0023217  -0.0008961  -0.0028606   0.0001981   0.0004654   0.0008824
   31  -0.0007230  -0.0002000  -0.0010690   0.0000401   0.0000144   0.0000796
   32  -0.0013408  -0.0000795   0.0000325  -0.0000309  -0.0000084  -0.0000457
   33  -0.0004991   0.0003505   0.0008967  -0.0000215  -0.0001551  -0.0002855
   34  -0.1192135  -0.0538949   0.0614008   0.0081698   0.0141389  -0.0097216
   35  -0.0022004  -0.2382923   0.0851918  -0.0085447  -0.0145877   0.0136640
   36   0.0367759   0.1169077  -0.1391367   0.0009679  -0.0002874   0.0024649
   37   0.0466695   0.0281522  -0.0361850   0.0014885  -0.0012642   0.0036361
   38  -0.0085179  -0.0487350   0.0330535  -0.0010434  -0.0011654   0.0041469
   39  -0.0187036   0.0102403   0.0163782   0.0034777   0.0043238   0.0021561
   40  -0.0005771   0.0042090   0.0022644   0.0004773   0.0007519  -0.0004682
   41   0.0044498  -0.0014500   0.0009608  -0.0004189  -0.0006254   0.0006863
   42   0.0021434   0.0011238   0.0044677   0.0000831  -0.0000289   0.0002441
   43  -0.0328870  -0.0227165   0.0279436  -0.0005596  -0.0008471   0.0002217
   44  -0.0221124  -0.0133851   0.0176327  -0.0009311   0.0001039   0.0001278
   45   0.0276091   0.0179822  -0.0305660   0.0003072   0.0001086  -0.0009635
   46  -0.0001347   0.0018341  -0.0012968  -0.0000175  -0.0000068  -0.0003134
   47   0.0018090  -0.0016972  -0.0006990  -0.0000390  -0.0000654  -0.0001960
   48  -0.0012622  -0.0007154   0.0002860  -0.0002988  -0.0002174  -0.0002480
   49  -0.0296166   0.0191860   0.0148886  -0.0022669   0.0002787   0.0046435
   50   0.0546909   0.0260580  -0.0416438  -0.0001826   0.0018479   0.0018985
   51  -0.0018812  -0.0197816   0.0199413   0.0048778   0.0015692   0.0017739
   52   0.0010723   0.0036940   0.0011020  -0.0003856  -0.0000658   0.0004525
   53   0.0033325  -0.0033410   0.0022019   0.0010713   0.0002342  -0.0006172
   54   0.0012715   0.0019689   0.0039652  -0.0000784   0.0000761   0.0003114
   55  -0.2603764   0.0533413   0.0956355  -0.0111851  -0.0020709   0.0092986
   56   0.0023915  -0.1067774   0.0189211   0.0224138   0.0016673  -0.0133470
   57   0.1196906  -0.0123609  -0.1312770  -0.0022395   0.0016345   0.0029492
   58  -0.0064086  -0.0265937   0.0193356   0.0000823  -0.0010507  -0.0011837
   59  -0.0061699  -0.0117547   0.0115111  -0.0002652   0.0005923  -0.0013450
   60   0.0096267   0.0240349  -0.0126606  -0.0015449  -0.0008211  -0.0012627
   61   0.5618341  -0.1448280  -0.1980324  -0.1465077   0.1400364   0.0026893
   62  -0.1448280   0.6406697  -0.1533605   0.1387591  -0.2451103   0.0144073
   63  -0.1980324  -0.1533605   0.3222369   0.0032994   0.0135591  -0.0431303
   64  -0.1465077   0.1387591   0.0032994   0.1506390  -0.1495860  -0.0071508
   65   0.1400364  -0.2451103   0.0135591  -0.1495860   0.2569164  -0.0183738
   66   0.0026893   0.0144073  -0.0431303  -0.0071508  -0.0183738   0.0375703
 **********************************************************************
 **                                                                  **
 **                       VIBRATIONAL ANALYSIS                       **
 **                       --------------------                       **
 **                                                                  **
 **        VIBRATIONAL FREQUENCIES (CM**-1) AND NORMAL MODES         **
 **     FORCE CONSTANTS (mDYN/ANGSTROM) AND REDUCED MASSES (AMU)     **
 **                  INFRARED INTENSITIES (KM/MOL)                   **
 **                                                                  **
 **********************************************************************


 Mode:                 1                      2                      3
 Frequency:        13.10                  34.87                  47.49
 Force Cnst:      0.0020                 0.0173                 0.0244
 Red. Mass:      19.8586                24.1546                18.3395
 IR Active:          YES                    YES                    YES
 IR Intens:        0.000                  0.001                  0.000
 Raman Active:       YES                    YES                    YES
               X      Y      Z        X      Y      Z        X      Y      Z
 C         -0.001  0.001 -0.001    0.039 -0.184  0.073    0.104  0.086  0.171
 C          0.029 -0.147  0.052    0.027 -0.142  0.058   -0.015  0.062  0.171
 Cl         0.059 -0.306  0.108    0.054 -0.294  0.116   -0.101  0.096  0.304
 C          0.031 -0.156  0.056   -0.009  0.034 -0.008   -0.079  0.010  0.073
 H          0.052 -0.271  0.096   -0.022  0.090 -0.028   -0.175 -0.010  0.079
 C          0.001 -0.007  0.003   -0.032  0.161 -0.057   -0.015 -0.018 -0.028
 Cl         0.002 -0.015  0.004   -0.099  0.479 -0.177   -0.095 -0.088 -0.161
 C         -0.030  0.149 -0.053   -0.006  0.051 -0.017    0.105  0.004 -0.036
 H         -0.052  0.265 -0.094   -0.018  0.116 -0.043    0.155 -0.018 -0.116
 C         -0.030  0.150 -0.054    0.030 -0.127  0.049    0.161  0.057  0.067
 Cl        -0.067  0.337 -0.120    0.062 -0.271  0.100    0.323  0.088  0.053
 C         -0.001  0.000 -0.001    0.032 -0.140  0.058    0.122  0.099  0.201
 C          0.071  0.056  0.121    0.112 -0.085 -0.013    0.076  0.064  0.130
 H          0.126  0.101  0.214    0.196 -0.128 -0.035    0.093  0.080  0.162
 C          0.072  0.054  0.123    0.086  0.030 -0.062   -0.030 -0.020 -0.041
 Cl         0.169  0.127  0.285    0.198  0.106 -0.161   -0.138 -0.103 -0.206
 C          0.001 -0.004  0.003   -0.021  0.087 -0.039   -0.083 -0.065 -0.133
 H          0.002 -0.006  0.005   -0.041  0.171 -0.075   -0.177 -0.140 -0.285
 C         -0.071 -0.059 -0.119   -0.100  0.030  0.034   -0.025 -0.021 -0.043
 Cl        -0.164 -0.137 -0.280   -0.243  0.104  0.069   -0.127 -0.104 -0.217
 C         -0.072 -0.057 -0.121   -0.074 -0.085  0.082    0.081  0.065  0.129
 H         -0.128 -0.101 -0.214   -0.141 -0.130  0.136    0.103  0.081  0.160
 TransDip   0.000  0.000  0.000    0.000 -0.001  0.000   -0.000  0.000  0.000

 Mode:                 4                      5                      6
 Frequency:       100.26                 144.48                 155.06
 Force Cnst:      0.1073                 0.3544                 0.1527
 Red. Mass:      18.1252                28.8161                10.7779
 IR Active:          YES                    YES                    YES
 IR Intens:        0.031                  0.000                  0.115
 Raman Active:       YES                    YES                    YES
               X      Y      Z        X      Y      Z        X      Y      Z
 C          0.044 -0.229  0.083   -0.011  0.007  0.008   -0.014  0.074 -0.027
 C          0.012 -0.067  0.025   -0.106  0.002  0.035   -0.040  0.204 -0.074
 Cl        -0.062  0.316 -0.110   -0.261  0.046  0.285    0.012 -0.077  0.030
 C          0.002 -0.017  0.007   -0.120  0.003  0.032   -0.070  0.358 -0.131
 H         -0.020  0.095 -0.032   -0.085  0.010  0.030   -0.066  0.331 -0.121
 C          0.007 -0.044  0.017   -0.135  0.011  0.078   -0.063  0.326 -0.119
 Cl        -0.010  0.041 -0.015   -0.142 -0.006  0.085    0.049 -0.214  0.082
 C          0.006 -0.035  0.013   -0.086  0.021  0.085   -0.075  0.382 -0.140
 H         -0.013  0.066 -0.023   -0.066  0.010  0.056   -0.072  0.370 -0.136
 C          0.016 -0.082  0.030   -0.079  0.017  0.075   -0.042  0.219 -0.080
 Cl        -0.061  0.309 -0.108   -0.369 -0.040  0.101    0.025 -0.081  0.026
 C          0.054 -0.274  0.099    0.056  0.002 -0.032    0.014 -0.082  0.028
 C          0.115 -0.242  0.041    0.099 -0.007 -0.062    0.021 -0.086  0.023
 H          0.181 -0.280  0.020    0.118 -0.021 -0.071    0.035 -0.093  0.020
 C          0.102 -0.143 -0.001    0.115  0.006 -0.075    0.021 -0.061  0.007
 Cl         0.242 -0.060 -0.126    0.340  0.149 -0.282    0.099 -0.019 -0.046
 C          0.015 -0.089  0.027    0.101 -0.001 -0.058    0.002 -0.050  0.008
 H         -0.001 -0.017 -0.002    0.102 -0.002 -0.055   -0.002 -0.038  0.002
 C         -0.049 -0.137  0.096    0.124 -0.009 -0.067   -0.009 -0.060  0.025
 Cl        -0.214 -0.047  0.160    0.404 -0.170 -0.172   -0.096 -0.013  0.067
 C         -0.022 -0.236  0.130    0.105  0.007 -0.061    0.005 -0.085  0.034
 H         -0.072 -0.269  0.179    0.123  0.020 -0.074   -0.003 -0.090  0.046
 TransDip   0.001 -0.005  0.002   -0.000  0.000  0.000   -0.002  0.010 -0.004

 Mode:                 7                      8                      9
 Frequency:       162.27                 188.55                 196.44
 Force Cnst:      0.1521                 0.4480                 0.1098
 Red. Mass:       9.8024                21.3862                 4.8281
 IR Active:          YES                    YES                    YES
 IR Intens:        0.152                  0.152                  0.001
 Raman Active:       YES                    YES                    YES
               X      Y      Z        X      Y      Z        X      Y      Z
 C         -0.016 -0.013 -0.027   -0.075 -0.059 -0.114    0.002  0.004  0.003
 C         -0.014 -0.009 -0.030   -0.103 -0.050 -0.128   -0.024  0.142 -0.047
 Cl         0.024 -0.029 -0.091   -0.307 -0.018  0.148    0.025 -0.081  0.023
 C         -0.001  0.003 -0.015   -0.096 -0.049 -0.189   -0.054  0.296 -0.100
 H          0.010  0.005 -0.015   -0.116 -0.020 -0.202   -0.091  0.495 -0.171
 C         -0.005  0.004 -0.009   -0.084 -0.071 -0.129    0.002  0.008  0.002
 Cl        -0.001 -0.005 -0.002    0.243  0.203  0.415   -0.006 -0.009 -0.011
 C         -0.012  0.004 -0.009   -0.114 -0.132 -0.140    0.059 -0.279  0.104
 H         -0.018  0.007  0.000   -0.101 -0.165 -0.145    0.098 -0.479  0.176
 C         -0.020 -0.009 -0.027   -0.064 -0.090 -0.132    0.029 -0.133  0.052
 Cl        -0.091 -0.027 -0.022    0.289 -0.000 -0.204   -0.023  0.074 -0.020
 C          0.043  0.030  0.072   -0.057 -0.040 -0.085    0.002  0.002  0.003
 C          0.071  0.051  0.117   -0.051 -0.035 -0.075   -0.072 -0.055 -0.117
 H         -0.010 -0.013 -0.017   -0.092 -0.067 -0.142   -0.124 -0.095 -0.202
 C          0.154  0.116  0.250    0.011  0.013  0.025   -0.034 -0.026 -0.056
 Cl        -0.085 -0.066 -0.142   -0.009 -0.002 -0.023    0.020  0.015  0.035
 C          0.258  0.198  0.422    0.067  0.056  0.117   -0.003 -0.002 -0.006
 H          0.296  0.228  0.483    0.116  0.094  0.197   -0.005 -0.004 -0.009
 C          0.154  0.118  0.254    0.017  0.017  0.034    0.033  0.025  0.053
 Cl        -0.090 -0.067 -0.140   -0.008 -0.017 -0.027   -0.021 -0.014 -0.031
 C          0.074  0.055  0.124   -0.038 -0.024 -0.055    0.076  0.058  0.123
 H         -0.006 -0.007 -0.003   -0.071 -0.049 -0.106    0.132  0.101  0.212
 TransDip   0.006  0.005  0.010   -0.007 -0.005 -0.009    0.001  0.001  0.001

 Mode:                10                     11                     12
 Frequency:       202.83                 206.24                 248.53
 Force Cnst:      0.4968                 0.1168                 0.1857
 Red. Mass:      20.4982                 4.6592                 5.1035
 IR Active:          YES                    YES                    YES
 IR Intens:        0.355                  0.004                  0.022
 Raman Active:       YES                    YES                    YES
               X      Y      Z        X      Y      Z        X      Y      Z
 C         -0.141  0.007  0.086   -0.005  0.000  0.005   -0.006 -0.007 -0.010
 C         -0.105 -0.011  0.062   -0.016  0.062 -0.019   -0.051 -0.019 -0.020
 Cl         0.115 -0.087 -0.330    0.014 -0.044 -0.002   -0.031 -0.038 -0.089
 C         -0.097 -0.016  0.098   -0.032  0.143 -0.046   -0.039 -0.018 -0.026
 H         -0.088 -0.037  0.107   -0.051  0.245 -0.082   -0.052 -0.020 -0.026
 C         -0.118  0.003  0.076   -0.006  0.005  0.003   -0.024 -0.019 -0.041
 Cl        -0.160 -0.003  0.081   -0.009 -0.004  0.002    0.033  0.026  0.054
 C         -0.127  0.023  0.048    0.021 -0.133  0.052   -0.004 -0.017 -0.048
 H         -0.129  0.040  0.039    0.041 -0.235  0.087    0.001 -0.018 -0.059
 C         -0.104  0.020  0.069    0.007 -0.059  0.026    0.006 -0.019 -0.055
 Cl         0.334  0.079  0.067    0.007  0.041 -0.008   -0.066 -0.038 -0.070
 C         -0.143  0.005  0.085   -0.006 -0.000  0.004    0.099  0.077  0.163
 C         -0.186 -0.041  0.051    0.141  0.113  0.245    0.141  0.109  0.231
 H         -0.220 -0.053  0.019    0.251  0.197  0.424    0.202  0.156  0.329
 C         -0.173 -0.002  0.067    0.063  0.054  0.118    0.014  0.013  0.025
 Cl         0.117  0.227 -0.156   -0.033 -0.018 -0.071    0.002  0.005  0.005
 C         -0.198  0.003  0.115   -0.007  0.002  0.008   -0.129 -0.096 -0.205
 H         -0.199  0.002  0.117   -0.007  0.002  0.009   -0.284 -0.215 -0.456
 C         -0.140  0.009  0.117   -0.076 -0.052 -0.107    0.012  0.011  0.023
 Cl         0.186 -0.234 -0.022    0.047  0.018  0.060    0.006  0.001  0.006
 C         -0.129  0.051  0.137   -0.156 -0.114 -0.238    0.137  0.107  0.227
 H         -0.113  0.065  0.183   -0.270 -0.201 -0.417    0.195  0.152  0.321
 TransDip  -0.016  0.001  0.010   -0.002  0.001  0.001    0.002  0.002  0.004

 Mode:                13                     14                     15
 Frequency:       259.38                 325.99                 371.71
 Force Cnst:      0.6277                 0.5285                 2.6631
 Red. Mass:      15.8359                 8.4416                32.7144
 IR Active:          YES                    YES                    YES
 IR Intens:        0.220                  0.039                  0.023
 Raman Active:       YES                    YES                    YES
               X      Y      Z        X      Y      Z        X      Y      Z
 C         -0.007  0.004  0.003   -0.076  0.397 -0.142    0.005 -0.002 -0.006
 C          0.119  0.027  0.005   -0.041  0.212 -0.076   -0.128 -0.060 -0.100
 Cl         0.062  0.074  0.175    0.004 -0.027  0.008   -0.468 -0.179 -0.251
 C          0.134  0.010 -0.041    0.025 -0.131  0.046    0.006 -0.021 -0.051
 H          0.047 -0.006 -0.037    0.055 -0.283  0.100    0.024 -0.022 -0.057
 C          0.200 -0.007 -0.117    0.038 -0.198  0.071    0.130 -0.007 -0.085
 Cl         0.283 -0.003 -0.169   -0.011  0.051 -0.017    0.442 -0.006 -0.262
 C          0.100 -0.021 -0.096    0.027 -0.135  0.048    0.040  0.012  0.009
 H          0.057 -0.005 -0.021    0.057 -0.291  0.103    0.056  0.014 -0.009
 C          0.052 -0.028 -0.106   -0.041  0.213 -0.076    0.024  0.057  0.153
 Cl        -0.124 -0.072 -0.136    0.004 -0.025  0.009    0.001  0.192  0.539
 C         -0.107  0.002  0.059   -0.028  0.150 -0.053   -0.003 -0.001  0.001
 C         -0.191 -0.032  0.123   -0.116  0.042  0.057   -0.000  0.002  0.001
 H         -0.240 -0.004  0.138   -0.240  0.112  0.102    0.001  0.002  0.002
 C         -0.214  0.005  0.126   -0.068 -0.104  0.094   -0.001  0.001  0.001
 Cl        -0.039  0.208 -0.074    0.135 -0.033 -0.068   -0.001  0.002 -0.000
 C         -0.260  0.007  0.161    0.030 -0.155  0.054   -0.002 -0.000 -0.001
 H         -0.257  0.009  0.169    0.048 -0.261  0.088   -0.003 -0.001 -0.003
 C         -0.212  0.003  0.126    0.111 -0.109 -0.018   -0.001 -0.000  0.002
 Cl         0.037 -0.208  0.076   -0.124 -0.022  0.086   -0.000 -0.002  0.001
 C         -0.202  0.037  0.097    0.106  0.034 -0.081    0.000 -0.001  0.002
 H         -0.240  0.010  0.130    0.207  0.099 -0.170    0.000 -0.000  0.003
 TransDip  -0.013  0.000  0.008    0.002 -0.006  0.002   -0.005 -0.001  0.000

 Mode:                16                     17                     18
 Frequency:       399.28                 432.30                 435.57
 Force Cnst:      1.3503                 0.9662                 0.9559
 Red. Mass:      14.3759                 8.7746                 8.5517
 IR Active:          YES                    YES                    YES
 IR Intens:        7.152                  5.231                  6.032
 Raman Active:       YES                    YES                    YES
               X      Y      Z        X      Y      Z        X      Y      Z
 C          0.075 -0.000 -0.046    0.003 -0.019  0.006    0.006  0.004  0.007
 C          0.021 -0.013 -0.049    0.003 -0.012  0.004    0.035  0.004 -0.004
 Cl        -0.026 -0.009 -0.010    0.002  0.002  0.001    0.197  0.060  0.061
 C          0.015 -0.012 -0.039   -0.001 -0.001 -0.003   -0.151 -0.132 -0.288
 H          0.063 -0.003 -0.041   -0.004  0.010 -0.007   -0.379 -0.174 -0.276
 C         -0.017 -0.000  0.010   -0.001 -0.003 -0.002   -0.185 -0.142 -0.306
 Cl        -0.062  0.001  0.037    0.000 -0.000 -0.000    0.021  0.020  0.044
 C          0.040  0.010  0.005   -0.003 -0.002 -0.002   -0.182 -0.132 -0.270
 H          0.064  0.000 -0.036   -0.004  0.009 -0.007   -0.063 -0.181 -0.463
 C          0.051  0.013  0.005    0.001 -0.012  0.005   -0.018  0.005  0.024
 Cl        -0.003  0.010  0.029   -0.000  0.002  0.002   -0.039  0.062  0.196
 C          0.077 -0.002 -0.049    0.031 -0.172  0.059   -0.013 -0.007 -0.022
 C          0.145  0.099 -0.138   -0.121 -0.240  0.188    0.010  0.010  0.015
 H          0.284  0.021 -0.190   -0.103 -0.249  0.183    0.017  0.018  0.030
 C          0.112  0.169 -0.146   -0.171 -0.078  0.143    0.009  0.006  0.013
 Cl        -0.222  0.290  0.000   -0.100  0.197 -0.031    0.001 -0.003 -0.001
 C          0.291 -0.008 -0.175    0.035 -0.185  0.064   -0.009 -0.004 -0.011
 H          0.288 -0.007 -0.175    0.091 -0.499  0.171   -0.028 -0.016 -0.043
 C          0.175 -0.176 -0.025    0.204 -0.090 -0.082    0.006  0.007  0.014
 Cl        -0.117 -0.282  0.205    0.026  0.192 -0.107   -0.001 -0.002 -0.000
 C          0.184 -0.107 -0.062    0.214 -0.249 -0.013    0.007  0.011  0.015
 H          0.300 -0.033 -0.162    0.203 -0.256 -0.001    0.016  0.018  0.030
 TransDip   0.073 -0.002 -0.045    0.012 -0.068  0.023   -0.037 -0.029 -0.063

 Mode:                19                     20                     21
 Frequency:       472.60                 480.72                 502.91
 Force Cnst:      0.8739                 0.8421                 1.2602
 Red. Mass:       6.6406                 6.1851                 8.4572
 IR Active:          YES                    YES                    YES
 IR Intens:        1.209                  1.557                 19.979
 Raman Active:       YES                    YES                    YES
               X      Y      Z        X      Y      Z        X      Y      Z
 C         -0.021  0.111 -0.039    0.115  0.088  0.185   -0.263  0.007  0.159
 C         -0.047  0.247 -0.087   -0.115  0.052  0.202   -0.157  0.045  0.219
 Cl         0.004 -0.016  0.006   -0.013 -0.030 -0.078    0.080  0.021  0.016
 C          0.005 -0.028  0.008   -0.181 -0.004  0.093   -0.156  0.045  0.207
 H          0.009 -0.059  0.019   -0.362 -0.042  0.106   -0.346  0.011  0.219
 C          0.048 -0.250  0.087   -0.060 -0.045 -0.100   -0.037 -0.000  0.018
 Cl        -0.006  0.029 -0.010    0.026  0.021  0.046    0.176 -0.002 -0.104
 C          0.006 -0.033  0.010    0.171 -0.007 -0.115   -0.256 -0.040  0.034
 H          0.014 -0.074  0.024    0.267 -0.043 -0.273   -0.349 -0.009  0.189
 C         -0.050  0.257 -0.091    0.239  0.042 -0.003   -0.263 -0.035  0.036
 Cl         0.003 -0.016  0.006   -0.063 -0.028 -0.046    0.022 -0.023 -0.076
 C          0.046 -0.240  0.088    0.130  0.100  0.211   -0.142  0.004  0.086
 C          0.147 -0.170 -0.011   -0.051 -0.039 -0.080    0.026  0.082 -0.055
 H          0.341 -0.283 -0.080   -0.097 -0.074 -0.154    0.154  0.005 -0.101
 C          0.101  0.068 -0.095   -0.070 -0.054 -0.111    0.068  0.070 -0.071
 Cl        -0.060  0.005  0.035    0.005  0.006  0.009    0.011 -0.012 -0.002
 C         -0.028  0.149 -0.053    0.057  0.042  0.093    0.185 -0.004 -0.110
 H         -0.054  0.292 -0.102    0.216  0.162  0.351    0.185 -0.004 -0.111
 C         -0.128  0.074  0.043   -0.067 -0.052 -0.111    0.091 -0.074 -0.025
 Cl         0.059  0.002 -0.037    0.005  0.005  0.009    0.007  0.011 -0.009
 C         -0.085 -0.163  0.128   -0.049 -0.039 -0.082    0.056 -0.083  0.005
 H         -0.242 -0.267  0.265   -0.096 -0.075 -0.157    0.163 -0.011 -0.086
 TransDip   0.006 -0.033  0.011    0.021  0.014  0.031   -0.123  0.002  0.074

 Mode:                22                     23                     24
 Frequency:       528.25                 545.20                 594.33
 Force Cnst:      0.8451                 0.9385                 0.7518
 Red. Mass:       5.1400                 5.3588                 3.6123
 IR Active:          YES                    YES                    YES
 IR Intens:        0.000                  0.001                  5.707
 Raman Active:       YES                    YES                    YES
               X      Y      Z        X      Y      Z        X      Y      Z
 C         -0.002  0.003 -0.002    0.001  0.000  0.000   -0.030  0.155 -0.056
 C         -0.073  0.380 -0.135   -0.008  0.042 -0.015    0.003 -0.014  0.005
 Cl         0.006 -0.027  0.010    0.000 -0.003  0.001   -0.002  0.008 -0.003
 C          0.025 -0.124  0.044    0.003 -0.014  0.004    0.028 -0.138  0.050
 H          0.098 -0.514  0.183    0.012 -0.062  0.021    0.108 -0.557  0.199
 C          0.001 -0.003  0.001    0.000 -0.001 -0.000   -0.069  0.354 -0.125
 Cl         0.000  0.000 -0.000   -0.001  0.000  0.000    0.003 -0.015  0.005
 C         -0.027  0.125 -0.044   -0.001  0.014 -0.006    0.028 -0.137  0.049
 H         -0.104  0.514 -0.179   -0.010  0.063 -0.024    0.110 -0.558  0.198
 C          0.070 -0.374  0.133    0.010 -0.041  0.014    0.003 -0.014  0.005
 Cl        -0.004  0.026 -0.009   -0.001  0.003 -0.001   -0.002  0.008 -0.003
 C         -0.001 -0.003 -0.000    0.000 -0.001  0.000    0.009 -0.055  0.018
 C          0.010  0.005  0.014   -0.066 -0.051 -0.107    0.030 -0.057  0.008
 H          0.042  0.026  0.061   -0.267 -0.206 -0.433    0.089 -0.092 -0.013
 C         -0.019 -0.014 -0.034    0.204  0.155  0.330    0.023  0.019 -0.021
 Cl         0.001  0.001  0.002   -0.014 -0.011 -0.023   -0.006 -0.003  0.006
 C          0.000  0.001 -0.001   -0.001  0.000  0.001   -0.008  0.041 -0.016
 H         -0.001  0.002 -0.003   -0.001 -0.000  0.001   -0.017  0.077 -0.031
 C          0.020  0.016  0.034   -0.204 -0.155 -0.330   -0.028  0.020  0.009
 Cl        -0.001 -0.001 -0.002    0.015  0.012  0.023    0.008 -0.004 -0.003
 C         -0.008 -0.009 -0.012    0.064  0.051  0.107   -0.009 -0.055  0.032
 H         -0.039 -0.032 -0.058    0.265  0.205  0.430   -0.057 -0.087  0.073
 TransDip  -0.001  0.000  0.000    0.001 -0.000 -0.000    0.013 -0.071  0.025

 Mode:                25                     26                     27
 Frequency:       631.35                 714.92                 744.82
 Force Cnst:      1.1672                 0.6743                 2.0788
 Red. Mass:       4.9701                 2.2391                 6.3599
 IR Active:          YES                    YES                    YES
 IR Intens:        0.074                 16.361                 16.175
 Raman Active:       YES                    YES                    YES
               X      Y      Z        X      Y      Z        X      Y      Z
 C         -0.045 -0.034 -0.074   -0.007 -0.002 -0.012   -0.087  0.441 -0.158
 C          0.057 -0.036 -0.132    0.017 -0.011 -0.034    0.050 -0.261  0.093
 Cl         0.006  0.008  0.019    0.001  0.001  0.002   -0.001  0.008 -0.003
 C          0.103 -0.016 -0.098    0.031 -0.006 -0.034   -0.019  0.096 -0.033
 H          0.219  0.004 -0.106    0.066  0.004 -0.038   -0.084  0.434 -0.153
 C          0.021  0.020  0.037    0.006  0.004  0.010    0.020 -0.093  0.032
 Cl        -0.008 -0.007 -0.015   -0.002 -0.002 -0.003   -0.000 -0.003  0.002
 C         -0.137 -0.012  0.044   -0.045 -0.004  0.011   -0.015  0.095 -0.036
 H         -0.199  0.008  0.143   -0.065  0.005  0.040   -0.080  0.431 -0.154
 C         -0.145 -0.033 -0.013   -0.038 -0.010 -0.001    0.052 -0.259  0.089
 Cl         0.013  0.007  0.013    0.002  0.001  0.002   -0.002  0.008 -0.002
 C          0.150  0.117  0.247    0.116  0.091  0.191    0.002 -0.044  0.014
 C          0.037  0.028  0.061   -0.044 -0.033 -0.071   -0.017 -0.095  0.058
 H          0.007  0.003  0.009   -0.290 -0.224 -0.473    0.093 -0.156  0.026
 C         -0.123 -0.094 -0.199    0.052  0.040  0.084   -0.033  0.092 -0.025
 Cl         0.005  0.004  0.008    0.001  0.001  0.002    0.013 -0.031  0.006
 C          0.074  0.056  0.119   -0.039 -0.030 -0.064   -0.019  0.119 -0.043
 H          0.353  0.269  0.571   -0.199 -0.153 -0.323   -0.017  0.122 -0.039
 C         -0.122 -0.094 -0.201    0.053  0.040  0.085   -0.004  0.088 -0.042
 Cl         0.005  0.004  0.008    0.001  0.001  0.002   -0.001 -0.029  0.015
 C          0.038  0.028  0.061   -0.044 -0.034 -0.071    0.054 -0.100  0.018
 H          0.006  0.004  0.010   -0.290 -0.224 -0.466   -0.026 -0.154  0.091
 TransDip   0.005  0.003  0.007   -0.062 -0.048 -0.103   -0.024  0.119 -0.042

 Mode:                28                     29                     30
 Frequency:       765.43                 797.20                 807.08
 Force Cnst:      3.8743                 4.0683                 4.3029
 Red. Mass:      11.2237                10.8649                11.2119
 IR Active:          YES                    YES                    YES
 IR Intens:        3.563                 83.996                 88.769
 Raman Active:       YES                    YES                    YES
               X      Y      Z        X      Y      Z        X      Y      Z
 C          0.195  0.008 -0.103    0.168  0.136  0.288    0.044 -0.242  0.086
 C         -0.172 -0.049 -0.036    0.408  0.144  0.190   -0.018  0.097 -0.034
 Cl         0.055  0.015  0.011   -0.112 -0.046 -0.070    0.000 -0.003  0.001
 C         -0.239 -0.041  0.014    0.177 -0.058 -0.261    0.008 -0.030  0.013
 H         -0.147 -0.016  0.009    0.014 -0.079 -0.256    0.019 -0.100  0.038
 C         -0.303  0.002  0.178   -0.012 -0.014 -0.032   -0.001  0.025 -0.011
 Cl         0.114 -0.002 -0.068   -0.012 -0.007 -0.014   -0.001  0.001  0.000
 C         -0.150  0.044  0.203   -0.292 -0.045  0.027    0.007 -0.032  0.009
 H         -0.096  0.026  0.105   -0.199 -0.085 -0.123    0.019 -0.100  0.035
 C         -0.049  0.062  0.209   -0.012  0.156  0.451   -0.019  0.094 -0.038
 Cl         0.015 -0.020 -0.063   -0.010 -0.047 -0.127    0.001 -0.003  0.002
 C          0.354 -0.011 -0.215   -0.044 -0.019 -0.028    0.004 -0.024  0.010
 C          0.152 -0.203 -0.000   -0.019  0.005 -0.011   -0.226 -0.093  0.183
 H         -0.038 -0.088  0.073    0.077  0.064  0.122   -0.129 -0.151  0.144
 C          0.074 -0.171  0.036    0.001  0.019  0.011   -0.292  0.365  0.008
 Cl        -0.045  0.044  0.007    0.002 -0.004 -0.001    0.072 -0.112  0.008
 C         -0.228  0.009  0.135    0.014  0.002 -0.008   -0.055  0.298 -0.107
 H         -0.228  0.009  0.137    0.001 -0.009 -0.029    0.005 -0.043  0.007
 C          0.012  0.176 -0.090    0.007 -0.003  0.018    0.158  0.352 -0.264
 Cl        -0.029 -0.044  0.039    0.001  0.002 -0.003   -0.031 -0.109  0.070
 C          0.085  0.193 -0.140   -0.012 -0.019 -0.003    0.263 -0.105 -0.110
 H         -0.077  0.084 -0.001    0.079  0.050  0.123    0.182 -0.158 -0.049
 TransDip  -0.046  0.008  0.039    0.135  0.112  0.236   -0.051  0.279 -0.102

 Mode:                31                     32                     33
 Frequency:       854.66                 869.76                 881.34
 Force Cnst:      3.7362                 0.6531                 0.6234
 Red. Mass:       8.6814                 1.4652                 1.3621
 IR Active:          YES                    YES                    YES
 IR Intens:       99.173                 26.578                  0.030
 Raman Active:       YES                    YES                    YES
               X      Y      Z        X      Y      Z        X      Y      Z
 C         -0.063  0.007  0.046   -0.002  0.005 -0.001    0.001  0.000 -0.000
 C          0.096  0.075  0.177   -0.006  0.039 -0.010    0.007 -0.036  0.012
 Cl        -0.046 -0.015 -0.019   -0.000 -0.003  0.001   -0.001  0.003 -0.001
 C          0.132  0.138  0.267    0.025 -0.116  0.046   -0.022  0.108 -0.040
 H         -0.182 -0.009  0.323   -0.128  0.660 -0.230    0.119 -0.629  0.221
 C          0.327 -0.012 -0.191   -0.011  0.080 -0.031   -0.002  0.002  0.000
 Cl        -0.070  0.001  0.041    0.000 -0.006  0.003    0.000 -0.000 -0.000
 C         -0.194 -0.118 -0.247    0.019 -0.114  0.036    0.023 -0.114  0.042
 H         -0.359 -0.097  0.041   -0.128  0.623 -0.220   -0.128  0.661 -0.233
 C         -0.110 -0.076 -0.143   -0.008  0.034 -0.015   -0.007  0.037 -0.012
 Cl        -0.006  0.014  0.042    0.000 -0.002  0.002    0.001 -0.003  0.001
 C          0.168 -0.004 -0.102    0.002  0.000 -0.001   -0.001 -0.000  0.000
 C          0.128 -0.138 -0.016    0.004 -0.003 -0.001    0.002  0.003  0.004
 H          0.056 -0.092  0.022    0.004 -0.002  0.001   -0.014 -0.010 -0.022
 C          0.094 -0.143  0.011    0.004 -0.004 -0.000   -0.001 -0.000 -0.002
 Cl        -0.030  0.030  0.004   -0.001  0.001  0.000    0.000 -0.000  0.000
 C         -0.150  0.003  0.089   -0.002 -0.001  0.001    0.001 -0.000 -0.000
 H         -0.147  0.006  0.093   -0.002  0.005  0.001    0.001  0.001  0.000
 C          0.040  0.138 -0.089   -0.001 -0.000  0.001    0.001 -0.000  0.002
 Cl        -0.019 -0.028  0.025   -0.000  0.000 -0.000    0.000  0.000 -0.000
 C          0.078  0.133 -0.109   -0.001  0.001 -0.001   -0.003 -0.002 -0.003
 H          0.012  0.093 -0.060   -0.000  0.001  0.003    0.012  0.009  0.019
 TransDip   0.279 -0.009 -0.154   -0.020  0.153 -0.059   -0.004  0.004  0.001

 Mode:                34                     35                     36
 Frequency:       884.52                 898.44                 904.38
 Force Cnst:      0.7585                 0.6883                 0.6558
 Red. Mass:       1.6455                 1.4473                 1.3609
 IR Active:          YES                    YES                    YES
 IR Intens:       20.376                  0.037                  0.007
 Raman Active:       YES                    YES                    YES
               X      Y      Z        X      Y      Z        X      Y      Z
 C          0.000  0.000  0.000    0.001  0.001  0.001    0.000  0.000  0.000
 C         -0.006 -0.006 -0.013   -0.010 -0.010 -0.020   -0.001  0.002 -0.002
 Cl         0.002  0.001  0.001    0.002  0.001  0.002    0.000 -0.000  0.000
 C          0.004 -0.001 -0.006    0.006 -0.001 -0.008    0.001 -0.004  0.001
 H          0.025 -0.001 -0.007    0.037 -0.001 -0.009   -0.002  0.023 -0.008
 C          0.002  0.002  0.004    0.003  0.003  0.006    0.000  0.000  0.000
 Cl        -0.000 -0.000 -0.000   -0.000 -0.000 -0.001   -0.000  0.000 -0.000
 C         -0.007 -0.001  0.001   -0.010 -0.002  0.002   -0.002  0.004 -0.002
 H         -0.017  0.002  0.018   -0.027  0.007  0.026    0.002 -0.024  0.010
 C         -0.009 -0.006 -0.012   -0.013 -0.009 -0.019   -0.000 -0.004  0.000
 Cl         0.000  0.001  0.002    0.001  0.001  0.003   -0.000  0.000  0.000
 C          0.033  0.026  0.055    0.043  0.032  0.069    0.003  0.001  0.004
 C         -0.038 -0.030 -0.061   -0.054 -0.043 -0.088    0.056  0.041  0.090
 H          0.172  0.133  0.281    0.292  0.224  0.475   -0.315 -0.248 -0.517
 C          0.042  0.032  0.068    0.003  0.002  0.005   -0.017 -0.014 -0.029
 Cl        -0.003 -0.002 -0.004   -0.000 -0.000  0.000    0.001  0.001  0.002
 C         -0.079 -0.059 -0.127    0.046  0.037  0.076    0.001  0.003  0.005
 H          0.406  0.313  0.658   -0.284 -0.216 -0.459   -0.017 -0.010 -0.024
 C          0.041  0.032  0.067    0.000  0.001  0.001    0.018  0.015  0.029
 Cl        -0.003 -0.002 -0.004    0.000  0.000  0.000   -0.001 -0.001 -0.002
 C         -0.036 -0.029 -0.060   -0.046 -0.035 -0.075   -0.061 -0.047 -0.101
 H          0.171  0.130  0.270    0.250  0.192  0.398    0.362  0.278  0.574
 TransDip   0.070  0.054  0.114    0.004  0.003  0.004    0.002  0.001  0.001

 Mode:                37                     38                     39
 Frequency:      1011.82                1055.95                1120.43
 Force Cnst:      3.8745                 3.3898                 1.1198
 Red. Mass:       6.4232                 5.1598                 1.5140
 IR Active:          YES                    YES                    YES
 IR Intens:        0.069                  5.474                 14.731
 Raman Active:       YES                    YES                    YES
               X      Y      Z        X      Y      Z        X      Y      Z
 C          0.040 -0.001 -0.024    0.220 -0.005 -0.133    0.025 -0.015 -0.007
 C         -0.015 -0.007 -0.012   -0.110 -0.064 -0.120    0.019  0.011  0.015
 Cl         0.001  0.000  0.001    0.010  0.005  0.008   -0.002 -0.001 -0.002
 C          0.002  0.017  0.046    0.030  0.095  0.249   -0.020 -0.006 -0.008
 H          0.007  0.019  0.047    0.322  0.149  0.244   -0.166 -0.035  0.000
 C          0.017 -0.000 -0.010    0.029 -0.001 -0.018    0.012 -0.000 -0.007
 Cl        -0.001  0.000  0.001    0.001 -0.000 -0.001   -0.001  0.000  0.001
 C         -0.040 -0.016 -0.024   -0.204 -0.092 -0.145   -0.003  0.007  0.021
 H         -0.038 -0.017 -0.029   -0.062 -0.151 -0.399   -0.079  0.033  0.148
 C          0.003  0.007  0.019    0.053  0.064  0.152   -0.005 -0.008 -0.025
 Cl        -0.000 -0.000 -0.001   -0.003 -0.005 -0.011    0.001  0.001  0.002
 C          0.065 -0.001 -0.039    0.103 -0.002 -0.061    0.022  0.023 -0.024
 C         -0.102 -0.317  0.213   -0.057  0.132 -0.028   -0.069 -0.021  0.053
 H         -0.080 -0.345  0.211   -0.246  0.254  0.030   -0.402  0.163  0.168
 C         -0.051  0.074 -0.003   -0.101  0.110  0.010    0.048 -0.061 -0.001
 Cl         0.000 -0.001  0.000    0.015 -0.016 -0.002   -0.005  0.005  0.000
 C          0.329 -0.010 -0.199    0.021  0.000 -0.013   -0.004  0.082 -0.036
 H          0.345 -0.013 -0.203    0.017  0.000 -0.010   -0.125  0.720 -0.265
 C         -0.024 -0.072  0.049   -0.061 -0.106  0.087   -0.040 -0.074  0.059
 Cl        -0.000  0.001 -0.000    0.009  0.015 -0.013    0.004  0.007 -0.006
 C         -0.225  0.327 -0.017   -0.007 -0.132  0.066    0.070 -0.051 -0.018
 H         -0.218  0.350 -0.034   -0.148 -0.242  0.215    0.221  0.038 -0.159
 TransDip  -0.007  0.000  0.004   -0.064  0.002  0.038    0.034 -0.114  0.032

 Mode:                40                     41                     42
 Frequency:      1120.65                1133.30                1145.19
 Force Cnst:      1.2493                 1.6468                 5.0262
 Red. Mass:       1.6884                 2.1763                 6.5048
 IR Active:          YES                    YES                    YES
 IR Intens:        3.424                 11.783                 28.130
 Raman Active:       YES                    YES                    YES
               X      Y      Z        X      Y      Z        X      Y      Z
 C         -0.073 -0.005  0.044    0.030 -0.001 -0.018   -0.031 -0.002  0.011
 C         -0.062 -0.030 -0.053    0.008  0.004  0.007   -0.293 -0.111 -0.152
 Cl         0.006  0.003  0.006   -0.001 -0.000 -0.001    0.033  0.012  0.016
 C          0.065  0.023  0.026   -0.020 -0.005 -0.003   -0.046 -0.043 -0.093
 H          0.553  0.103  0.003   -0.174 -0.031  0.004   -0.492 -0.127 -0.099
 C         -0.039  0.000  0.023    0.023 -0.000 -0.014    0.385 -0.006 -0.229
 Cl         0.003 -0.000 -0.002   -0.002  0.000  0.001   -0.041  0.001  0.025
 C          0.009 -0.023 -0.069   -0.007  0.005  0.019    0.068  0.043  0.083
 H          0.262 -0.121 -0.487   -0.085  0.036  0.149   -0.122  0.136  0.451
 C          0.017  0.032  0.079   -0.002 -0.004 -0.009   -0.009  0.116  0.330
 Cl        -0.002 -0.003 -0.008    0.001  0.000  0.001    0.002 -0.012 -0.034
 C         -0.088  0.010  0.049    0.021 -0.000 -0.013   -0.055  0.002  0.035
 C          0.008 -0.056  0.022    0.056 -0.039 -0.017   -0.001 -0.006  0.003
 H          0.143 -0.141 -0.020    0.530 -0.304 -0.180    0.044 -0.034 -0.009
 C          0.055 -0.052 -0.009   -0.100  0.167 -0.017    0.040 -0.050 -0.001
 Cl        -0.006  0.006  0.001    0.010 -0.018  0.002   -0.003  0.005 -0.000
 C         -0.037  0.029  0.010   -0.097  0.003  0.058    0.001 -0.000 -0.001
 H         -0.079  0.246 -0.068   -0.115  0.012  0.065    0.004  0.000 -0.003
 C          0.013  0.005 -0.011   -0.039 -0.165  0.101    0.022  0.048 -0.036
 Cl        -0.001 -0.001  0.002    0.004  0.017 -0.011   -0.002 -0.005  0.003
 C          0.037  0.031 -0.037    0.044  0.037 -0.043   -0.003  0.006 -0.001
 H          0.279  0.195 -0.272    0.418  0.276 -0.399    0.032  0.034 -0.035
 TransDip  -0.031 -0.037  0.035   -0.094  0.002  0.057    0.146 -0.002 -0.086

 Mode:                43                     44                     45
 Frequency:      1207.74                1267.09                1282.63
 Force Cnst:      1.3443                 1.6543                 4.3329
 Red. Mass:       1.5642                 1.7488                 4.4703
 IR Active:          YES                    YES                    YES
 IR Intens:       17.294                  0.509                 15.704
 Raman Active:       YES                    YES                    YES
               X      Y      Z        X      Y      Z        X      Y      Z
 C          0.061  0.048  0.101    0.002 -0.016  0.007    0.266  0.076  0.072
 C         -0.111 -0.012  0.028   -0.001  0.003 -0.001    0.119 -0.055 -0.220
 Cl         0.007  0.001  0.000    0.000 -0.000  0.000   -0.001 -0.000 -0.000
 C          0.014 -0.016 -0.055   -0.000  0.001 -0.001   -0.155 -0.002  0.080
 H          0.674  0.093 -0.096    0.004 -0.002  0.000   -0.441 -0.048  0.102
 C         -0.008 -0.008 -0.018    0.001 -0.000  0.000    0.033  0.061  0.154
 Cl        -0.001 -0.000 -0.001   -0.000  0.000  0.000    0.006  0.000 -0.003
 C         -0.056 -0.015 -0.013    0.001  0.001 -0.001   -0.027 -0.052 -0.133
 H         -0.405  0.114  0.547    0.003 -0.003 -0.001   -0.275  0.034  0.251
 C          0.079 -0.012 -0.078   -0.002  0.003 -0.001   -0.044 -0.028 -0.054
 Cl        -0.003  0.001  0.005    0.000 -0.000  0.000   -0.003  0.001  0.005
 C         -0.016 -0.011 -0.024   -0.024  0.132 -0.048   -0.200 -0.003  0.096
 C          0.003  0.002  0.005    0.042 -0.021 -0.016   -0.036  0.014  0.022
 H         -0.011 -0.012 -0.023    0.463 -0.262 -0.161    0.328 -0.225 -0.128
 C          0.001 -0.000  0.000   -0.097 -0.056  0.086    0.057 -0.102  0.015
 Cl        -0.000  0.000 -0.000    0.001  0.000 -0.001   -0.004  0.007 -0.001
 C         -0.001 -0.000 -0.001   -0.007  0.036 -0.012    0.018 -0.002 -0.012
 H          0.001  0.000  0.002   -0.097  0.510 -0.182    0.027  0.006 -0.018
 C          0.000  0.001  0.000    0.120 -0.063 -0.044    0.020  0.100 -0.058
 Cl        -0.000 -0.000  0.000   -0.001  0.000  0.001   -0.001 -0.007  0.004
 C          0.003  0.003  0.005   -0.035 -0.019  0.030   -0.031 -0.007  0.030
 H         -0.012 -0.009 -0.024   -0.372 -0.242  0.351    0.238  0.182 -0.272
 TransDip  -0.062 -0.051 -0.106   -0.005  0.021 -0.007    0.070 -0.024 -0.103

 Mode:                46                     47                     48
 Frequency:      1283.42                1320.88                1395.03
 Force Cnst:      5.2104                 2.8168                 3.5163
 Red. Mass:       5.3689                 2.7402                 3.0667
 IR Active:          YES                    YES                    YES
 IR Intens:       12.864                  0.019                 56.525
 Raman Active:       YES                    YES                    YES
               X      Y      Z        X      Y      Z        X      Y      Z
 C         -0.019  0.107  0.309    0.002 -0.003  0.001   -0.052 -0.041 -0.086
 C         -0.010 -0.041 -0.110    0.000  0.001 -0.001    0.182  0.027 -0.022
 Cl         0.006  0.001  0.000    0.000 -0.000  0.000   -0.007 -0.002 -0.002
 C         -0.146 -0.058 -0.082   -0.001  0.001  0.000   -0.151  0.013  0.117
 H          0.326  0.018 -0.119   -0.001 -0.002  0.001    0.610  0.151  0.098
 C          0.142  0.078  0.140    0.000  0.000  0.000   -0.088 -0.069 -0.145
 Cl        -0.005  0.000  0.003    0.000 -0.000  0.000    0.003  0.003  0.006
 C          0.155 -0.017 -0.133   -0.000  0.000 -0.001    0.175  0.007 -0.076
 H          0.281 -0.062 -0.329   -0.001 -0.001  0.002   -0.202  0.166  0.582
 C         -0.287 -0.059 -0.009   -0.000  0.001 -0.001   -0.105  0.031  0.146
 Cl        -0.001 -0.000  0.000   -0.000  0.000 -0.000    0.002 -0.002 -0.007
 C          0.161 -0.017 -0.126   -0.024  0.118 -0.042    0.013  0.010  0.022
 C          0.039 -0.008 -0.011    0.163 -0.103 -0.051   -0.002 -0.001 -0.003
 H         -0.334  0.186  0.071   -0.441  0.243  0.154    0.009  0.008  0.015
 C         -0.050  0.096 -0.012   -0.062 -0.051  0.062   -0.001 -0.000 -0.001
 Cl         0.004 -0.007  0.001   -0.002 -0.001  0.002    0.000  0.000  0.000
 C         -0.018 -0.000  0.010   -0.036  0.190 -0.068    0.000  0.000  0.001
 H         -0.024 -0.007  0.019    0.094 -0.497  0.177   -0.000  0.000 -0.001
 C         -0.018 -0.091  0.056    0.082 -0.055 -0.025   -0.001 -0.000 -0.001
 Cl         0.001  0.006 -0.004    0.002 -0.001 -0.001    0.000  0.000  0.000
 C          0.036  0.012 -0.019   -0.124 -0.093  0.121   -0.002 -0.001 -0.003
 H         -0.249 -0.190  0.203    0.350  0.222 -0.325    0.010  0.008  0.015
 TransDip  -0.113 -0.023 -0.003   -0.002  0.004 -0.001    0.116  0.090  0.191

 Mode:                49                     50                     51
 Frequency:      1435.83                1443.41                1483.31
 Force Cnst:      3.6215                 3.5973                 5.6509
 Red. Mass:       2.9815                 2.9305                 4.3592
 IR Active:          YES                    YES                    YES
 IR Intens:       48.709                 69.754                 33.365
 Raman Active:       YES                    YES                    YES
               X      Y      Z        X      Y      Z        X      Y      Z
 C          0.009 -0.033  0.010    0.100 -0.001 -0.060    0.222 -0.005 -0.132
 C         -0.002  0.004  0.003   -0.030  0.040  0.129   -0.001  0.045  0.126
 Cl         0.000 -0.000  0.000   -0.000 -0.001 -0.004   -0.001 -0.002 -0.005
 C         -0.002  0.001 -0.002   -0.072 -0.028 -0.039   -0.136 -0.033 -0.019
 H          0.013 -0.001 -0.001    0.393  0.050 -0.071    0.467  0.069 -0.058
 C          0.003 -0.001 -0.002    0.085 -0.001 -0.051    0.119 -0.003 -0.074
 Cl        -0.000  0.000  0.000   -0.004  0.000  0.003   -0.005  0.000  0.003
 C         -0.000  0.003  0.002    0.000  0.029  0.083   -0.048  0.037  0.132
 H          0.008 -0.004 -0.009    0.249 -0.061 -0.311    0.273 -0.082 -0.382
 C         -0.005  0.002 -0.002   -0.127 -0.037 -0.035   -0.112 -0.043 -0.059
 Cl         0.000 -0.000  0.000    0.003  0.001  0.002    0.004  0.002  0.003
 C         -0.040  0.231 -0.084    0.075 -0.009 -0.041   -0.179  0.005  0.107
 C         -0.094 -0.066  0.089   -0.045  0.081 -0.011    0.003 -0.065  0.029
 H          0.304 -0.317 -0.037    0.411 -0.172 -0.171   -0.289  0.089  0.135
 C          0.152 -0.046 -0.072   -0.081 -0.117  0.105    0.117  0.096 -0.118
 Cl        -0.006  0.004  0.002    0.001  0.004 -0.003   -0.002 -0.003  0.003
 C         -0.015  0.097 -0.036    0.099 -0.005 -0.059   -0.105  0.002  0.063
 H          0.123 -0.630  0.222    0.113  0.018 -0.078   -0.121  0.001  0.074
 C         -0.145 -0.029  0.103   -0.115  0.124  0.012    0.152 -0.103 -0.045
 Cl         0.004  0.003 -0.004    0.003 -0.004  0.001   -0.003  0.003  0.000
 C          0.118 -0.078 -0.036   -0.024 -0.075  0.050   -0.020  0.065 -0.019
 H         -0.157 -0.290  0.237    0.361  0.172 -0.306   -0.259 -0.077  0.197
 TransDip   0.047 -0.207  0.069    0.228  0.002 -0.140    0.159 -0.003 -0.095

 Mode:                52                     53                     54
 Frequency:      1572.60                1594.62                1609.92
 Force Cnst:     13.4798                 9.6302                11.5134
 Red. Mass:       9.2512                 6.4279                 7.5395
 IR Active:          YES                    YES                    YES
 IR Intens:       76.946                121.667                 54.104
 Raman Active:       YES                    YES                    YES
               X      Y      Z        X      Y      Z        X      Y      Z
 C         -0.178 -0.140 -0.296   -0.004  0.021 -0.007    0.200 -0.004 -0.120
 C          0.015  0.089  0.241    0.001 -0.002  0.001   -0.237  0.033  0.223
 Cl         0.004  0.000 -0.002   -0.000  0.000 -0.000    0.001 -0.001 -0.003
 C         -0.254 -0.111 -0.173    0.000 -0.002  0.001    0.337  0.035 -0.087
 H          0.274 -0.030 -0.227    0.000  0.001 -0.000   -0.411 -0.098 -0.056
 C          0.247  0.194  0.409    0.000  0.000 -0.000   -0.159  0.003  0.097
 Cl        -0.003 -0.002 -0.005   -0.000  0.000 -0.000   -0.000  0.000  0.000
 C         -0.038 -0.114 -0.301    0.000 -0.001  0.001    0.238 -0.045 -0.257
 H         -0.325 -0.020  0.123    0.000  0.001 -0.001   -0.147  0.109  0.390
 C          0.209  0.085  0.123    0.001 -0.002  0.001   -0.309 -0.024  0.102
 Cl        -0.003  0.000  0.003   -0.000  0.000 -0.000    0.003  0.001  0.001
 C          0.014  0.011  0.024    0.057 -0.298  0.107    0.009 -0.000 -0.005
 C         -0.003 -0.002 -0.003   -0.128  0.191 -0.012   -0.092  0.028  0.043
 H          0.014  0.010  0.023    0.281 -0.034 -0.155    0.099 -0.085 -0.020
 C         -0.000 -0.001 -0.002   -0.015 -0.213  0.110    0.080  0.018 -0.058
 Cl        -0.000 -0.000  0.000    0.001  0.001 -0.001   -0.001 -0.000  0.001
 C         -0.000  0.000  0.001   -0.072  0.379 -0.135   -0.042  0.001  0.025
 H         -0.000  0.000  0.001    0.095 -0.507  0.181   -0.047  0.001  0.028
 C         -0.000 -0.001 -0.002    0.098 -0.217  0.042    0.087 -0.023 -0.043
 Cl        -0.000  0.000 -0.000   -0.001  0.001  0.001   -0.001  0.000  0.000
 C         -0.003 -0.002 -0.003    0.055  0.186 -0.122   -0.083 -0.023  0.062
 H          0.014  0.011  0.023   -0.269 -0.018  0.175    0.069  0.082 -0.081
 TransDip   0.137  0.105  0.222    0.062 -0.328  0.116   -0.202  0.003  0.121

 Mode:                55                     56                     57
 Frequency:      1626.11                3208.72                3210.52
 Force Cnst:     10.3764                 6.6257                 6.6348
 Red. Mass:       6.6603                 1.0922                 1.0925
 IR Active:          YES                    YES                    YES
 IR Intens:      101.122                  0.121                  0.065
 Raman Active:       YES                    YES                    YES
               X      Y      Z        X      Y      Z        X      Y      Z
 C          0.112 -0.003 -0.068    0.000 -0.000  0.000   -0.000 -0.000  0.000
 C         -0.057  0.009  0.057    0.000  0.000 -0.000   -0.000  0.000  0.000
 Cl         0.001 -0.000 -0.001   -0.000 -0.000 -0.000    0.000  0.000  0.000
 C          0.068  0.007 -0.017   -0.000 -0.000 -0.000    0.000  0.000  0.000
 H         -0.081 -0.020 -0.012    0.000  0.000  0.001   -0.000 -0.000 -0.001
 C         -0.028  0.001  0.018    0.000 -0.000 -0.000   -0.000 -0.000  0.000
 Cl        -0.001  0.000  0.000   -0.000  0.000  0.000    0.000  0.000 -0.000
 C          0.048 -0.009 -0.053    0.000  0.000  0.000   -0.000 -0.000 -0.000
 H         -0.029  0.022  0.078   -0.001 -0.000 -0.000    0.001  0.000  0.001
 C         -0.077 -0.007  0.023    0.000  0.000 -0.000   -0.000  0.000  0.000
 Cl         0.001  0.000 -0.000    0.000  0.000  0.000   -0.000 -0.000 -0.000
 C         -0.240  0.005  0.144   -0.002  0.003 -0.000    0.002  0.002 -0.002
 C          0.295 -0.112 -0.128   -0.024 -0.068  0.047    0.004  0.012 -0.008
 H         -0.368  0.276  0.096    0.266  0.780 -0.534   -0.045 -0.133  0.091
 C         -0.214 -0.045  0.154    0.003 -0.001 -0.002   -0.001  0.000  0.000
 Cl         0.001  0.001 -0.002   -0.000  0.000  0.000    0.000 -0.000 -0.000
 C          0.109 -0.002 -0.066   -0.001  0.001  0.000    0.001  0.000 -0.001
 H          0.122 -0.004 -0.074    0.008 -0.001 -0.004   -0.012  0.000  0.007
 C         -0.234  0.056  0.117   -0.000 -0.000  0.000   -0.003 -0.001  0.002
 Cl         0.002 -0.001 -0.001    0.000  0.000 -0.000    0.000  0.000 -0.000
 C          0.258  0.098 -0.205    0.009 -0.012  0.000    0.050 -0.070  0.003
 H         -0.272 -0.262  0.295   -0.097  0.137 -0.005   -0.565  0.803 -0.033
 TransDip  -0.276  0.005  0.166   -0.004  0.010 -0.002    0.001  0.007 -0.004

 Mode:                58                     59                     60
 Frequency:      3220.37                3222.45                3225.37
 Force Cnst:      6.6792                 6.6868                 6.6987
 Red. Mass:       1.0931                 1.0929                 1.0929
 IR Active:          YES                    YES                    YES
 IR Intens:        2.294                  1.201                  2.143
 Raman Active:       YES                    YES                    YES
               X      Y      Z        X      Y      Z        X      Y      Z
 C          0.000  0.000  0.001   -0.000  0.000  0.000    0.000  0.000  0.000
 C         -0.003 -0.000  0.001   -0.000  0.000  0.000    0.000  0.000  0.000
 Cl         0.000  0.000  0.000    0.000 -0.000 -0.000    0.000  0.000  0.000
 C          0.001 -0.029 -0.083    0.000 -0.000 -0.000    0.001  0.001  0.002
 H         -0.009  0.332  0.939   -0.000  0.001  0.003   -0.000 -0.008 -0.022
 C          0.003  0.001  0.001    0.000  0.000  0.000   -0.001  0.001  0.004
 Cl        -0.000 -0.000  0.000    0.000  0.000 -0.000    0.000 -0.000 -0.000
 C         -0.002 -0.000 -0.000   -0.000 -0.000 -0.000   -0.074 -0.028 -0.038
 H          0.020  0.007  0.010    0.002  0.001  0.001    0.838  0.317  0.435
 C          0.000  0.000  0.000    0.000 -0.000 -0.000    0.003 -0.000 -0.002
 Cl         0.000  0.000  0.000    0.000  0.000  0.000   -0.000  0.000  0.000
 C         -0.000 -0.000 -0.000    0.000 -0.000 -0.000   -0.000 -0.000 -0.000
 C          0.000  0.000 -0.000    0.001  0.001 -0.001   -0.000 -0.000  0.000
 H         -0.000 -0.001  0.000   -0.003 -0.008  0.006    0.000  0.001 -0.001
 C          0.000 -0.000  0.000    0.000  0.003 -0.002   -0.000 -0.000  0.000
 Cl         0.000  0.000  0.000    0.000 -0.000  0.000   -0.000  0.000  0.000
 C          0.000 -0.000 -0.000   -0.075  0.002  0.045    0.000 -0.000 -0.000
 H         -0.003  0.000  0.002    0.852 -0.023 -0.515   -0.002  0.000  0.001
 C         -0.000  0.000 -0.000    0.002 -0.003  0.001   -0.000  0.000  0.000
 Cl         0.000  0.000  0.000    0.000  0.000 -0.000    0.000  0.000  0.000
 C          0.000 -0.000  0.000    0.001 -0.001 -0.000   -0.000  0.000  0.000
 H         -0.001  0.001 -0.000   -0.007  0.010 -0.000    0.001 -0.001  0.000
 TransDip   0.001  0.016  0.046    0.030 -0.001 -0.018    0.040  0.015  0.020

 STANDARD THERMODYNAMIC QUANTITIES AT   298.15 K  AND     1.00 ATM

   This Molecule has  0 Imaginary Frequencies
   Zero point vibrational energy:       82.915 kcal/mol

   Atom    1 Element C  Has Mass   12.00000
   Atom    2 Element C  Has Mass   12.00000
   Atom    3 Element Cl Has Mass   34.96885
   Atom    4 Element C  Has Mass   12.00000
   Atom    5 Element H  Has Mass    1.00783
   Atom    6 Element C  Has Mass   12.00000
   Atom    7 Element Cl Has Mass   34.96885
   Atom    8 Element C  Has Mass   12.00000
   Atom    9 Element H  Has Mass    1.00783
   Atom   10 Element C  Has Mass   12.00000
   Atom   11 Element Cl Has Mass   34.96885
   Atom   12 Element C  Has Mass   12.00000
   Atom   13 Element C  Has Mass   12.00000
   Atom   14 Element H  Has Mass    1.00783
   Atom   15 Element C  Has Mass   12.00000
   Atom   16 Element Cl Has Mass   34.96885
   Atom   17 Element C  Has Mass   12.00000
   Atom   18 Element H  Has Mass    1.00783
   Atom   19 Element C  Has Mass   12.00000
   Atom   20 Element Cl Has Mass   34.96885
   Atom   21 Element C  Has Mass   12.00000
   Atom   22 Element H  Has Mass    1.00783
   Molecular Mass:   323.883400 amu
   Principal axes and moments of inertia in amu*Bohr^2:
                             1           2           3
    Eigenvalues --     4265.91297 12240.84259 12274.77937
          X               0.85758     0.43502    -0.27444
          Y              -0.01833     0.55908     0.82891
          Z              -0.51402     0.70583    -0.48743
   Rotational Symmetry Number is   1
   The Molecule is an Asymmetric Top
   Translational Enthalpy:        0.889 kcal/mol
   Rotational Enthalpy:           0.889 kcal/mol
   Vibrational Enthalpy:         90.778 kcal/mol
   gas constant (RT):             0.592 kcal/mol
   Translational Entropy:        43.221  cal/mol.K
   Rotational Entropy:           34.815  cal/mol.K
   Vibrational Entropy:          53.080  cal/mol.K

   Total Enthalpy:               93.148 kcal/mol
   Total Entropy:               131.116  cal/mol.K

 ======================================================================

 STANDARD THERMODYNAMIC QUANTITIES FOR ANHARMONIC VIBRATION -- TOSH

   Zero point vibrational energy: ************ kcal/mol

   Vibrational Enthalpy:       Infinity kcal/mol
   Vibrational Entropy:             NaN  cal/mol.K

   Total Enthalpy:             Infinity kcal/mol
   Total Entropy:                   NaN  cal/mol.K

 ======================================================================

 STANDARD THERMODYNAMIC QUANTITIES FOR ANHARMONIC VIBRATION -- VPT2

   Zero point vibrational energy: ************ kcal/mol

   Vibrational Enthalpy:       Infinity kcal/mol
   Vibrational Entropy:             NaN  cal/mol.K

   Total Enthalpy:             Infinity kcal/mol
   Total Entropy:                   NaN  cal/mol.K

 ======================================================================

Archival summary:
1\1\garfield\FREQ\ProcedureUnspecified\BasisUnspecified\l5125\taweetha\FriJan1708:59:152020FriJan1708:59:152020\0\\#,FREQ,ProcedureUnspecified,BasisUnspecified,\\0,1\Cl\C,1,1.75457\C,2,1.39109,1,117.54\H,3,1.08064,2,120.544,1,0.0238493,0\C,3,1.38886,2,118.427,1,179.998,0\C,5,1.38891,3,121.475,2,0.0559238,0\H,6,1.0809,5,121.053,3,-179.984,0\C,6,1.3914,5,118.428,3,-0.0675957,0\C,8,1.40268,6,122.69,5,0.0111264,0\C,9,1.49346,8,121.988,6,-179.727,0\C,10,1.39638,9,120.037,8,-90.1541,0\H,11,1.08192,10,120.673,9,0.329139,0\C,11,1.39022,10,119.163,9,-179.626,0\C,13,1.39089,11,121.817,10,0.0956167,0\H,14,1.08095,13,121.021,11,179.832,0\C,14,1.39073,13,117.932,11,-0.145174,0\C,16,1.39023,14,121.753,13,0.0402214,0\H,17,1.08195,16,120.148,14,-179.919,0\Cl,5,1.75213,3,119.243,2,-179.955,0\Cl,8,1.75388,6,117.568,5,-179.885,0\Cl,16,1.75557,14,118.98,13,179.931,0\Cl,13,1.75589,11,119.261,10,-179.941,0\\\@

 Total job time:  4363.18s(wall), 17107.96s(cpu) 
 Fri Jan 17 08:59:15 2020

        *************************************************************
        *                                                           *
        *  Thank you very much for using Q-Chem.  Have a nice day.  *
        *                                                           *
        *************************************************************
