# Supplementary material for: Quantum Chemical Investigation of Polychlorinated Dibenzodioxins, Dibenzofurans and Biphenyls: Relative Stability and Planarity Analysis
Source: Molecules. 2020 Dec 3;25(23):5697. doi: 10.3390/molecules25235697 (PMC7730433; doi:10.3390/molecules25235697)
Supplement: Supplementary file 1 [file molecules-25-05697-s001.zip › PCB/B3LYP/ClHClHClHClHHH.out]

                  Welcome to Q-Chem
     A Quantum Leap Into The Future Of Chemistry


 Q-Chem 5.2 (devel), Q-Chem, Inc., Pleasanton, CA (2019)

 Yihan Shao,  Zhengting Gan,  E. Epifanovsky,  A. T. B. Gilbert,  M. Wormit,  
 J. Kussmann,  A. W. Lange,  A. Behn,  Jia Deng,  Xintian Feng,  D. Ghosh,  
 M. Goldey,  P. R. Horn,  L. D. Jacobson,  I. Kaliman,  T. Kus,  A. Landau,  
 Jie Liu,  E. I. Proynov,  R. M. Richard,  R. P. Steele,  E. J. Sundstrom,  
 H. L. Woodcock III,  P. M. Zimmerman,  D. Zuev,  B. Albrecht,  E. Alguire,  
 S. A. Baeppler,  D. Barton,  Z. Benda,  Y. A. Bernard,  E. J. Berquist,  
 K. B. Bravaya,  H. Burton,  D. Casanova,  Chun-Min Chang,  Yunqing Chen,  
 A. Chien,  K. D. Closser,  M. P. Coons,  S. Coriani,  S. Dasgupta,  
 A. L. Dempwolff,  M. Diedenhofen,  Hainam Do,  R. G. Edgar,  Po-Tung Fang,  
 S. Faraji,  S. Fatehi,  Qingguo Feng,  K. D. Fenk,  J. Fosso-Tande,  
 J. Gayvert,  Qinghui Ge,  A. Ghysels,  G. Gidofalvi,  J. Gomes,  
 J. Gonthier,  A. Gunina,  D. Hait,  M. W. D. Hanson-Heine,  
 P. H. P. Harbach,  A. W. Hauser,  M. F. Herbst,  J. E. Herr,  
 E. G. Hohenstein,  Z. C. Holden,  Kerwin Hui,  B. C. Huynh,  T.-C. Jagau,  
 Hyunjun Ji,  B. Kaduk,  K. Khistyaev,  Jaehoon Kim,  P. Klunzinger,  K. Koh,  
 D. Kosenkov,  L. Koulias,  T. Kowalczyk,  C. M. Krauter,  A. Kunitsa,  
 Ka Un Lao,  A. Laurent,  K. V. Lawler,  Joonho Lee,  D. Lefrancois,  
 S. Lehtola,  D. S. Levine,  Yi-Pei Li,  You-Sheng Lin,  Fenglai Liu,  
 E. Livshits,  A. Luenser,  P. Manohar,  E. Mansoor,  S. F. Manzer,  
 Shan-Ping Mao,  Yuezhi Mao,  N. Mardirossian,  A. V. Marenich,  
 T. Markovich,  L. A. Martinez-Martinez,  S. A. Maurer,  N. J. Mayhall,  
 S. C. McKenzie,  J.-M. Mewes,  P. Morgante,  A. F. Morrison,  
 J. W. Mullinax,  K. Nanda,  T. S. Nguyen-Beck,  R. Olivares-Amaya,  
 J. A. Parkhill,  Zheng Pei,  T. M. Perrine,  F. Plasser,  P. Pokhilko,  
 S. Prager,  A. Prociuk,  E. Ramos,  D. R. Rehn,  F. Rob,  M. Scheurer,  
 M. Schneider,  N. Sergueev,  S. M. Sharada,  S. Sharma,  D. W. Small,  
 T. Stauch,  T. Stein,  Yu-Chuan Su,  A. J. W. Thom,  A. Tkatchenko,  
 T. Tsuchimochi,  N. M. Tubman,  L. Vogt,  M. L. Vidal,  O. Vydrov,  
 M. A. Watson,  J. Wenzel,  M. de Wergifosse,  T. A. Wesolowski,  A. White,  
 J. Witte,  A. Yamada,  Jun Yang,  K. Yao,  S. Yeganeh,  S. R. Yost,  
 Zhi-Qiang You,  A. Zech,  Igor Ying Zhang,  Xing Zhang,  Yan Zhao,  
 Ying Zhu,  B. R. Brooks,  G. K. L. Chan,  C. J. Cramer,  M. S. Gordon,  
 W. J. Hehre,  A. Klamt,  M. W. Schmidt,  C. D. Sherrill,  D. G. Truhlar,  
 A. Aspuru-Guzik,  R. Baer,  A. T. Bell,  N. A. Besley,  Jeng-Da Chai,  
 A. E. DePrince, III,  R. A. DiStasio Jr.,  A. Dreuw,  B. D. Dunietz,  
 T. R. Furlani,  Chao-Ping Hsu,  Yousung Jung,  Jing Kong,  D. S. Lambrecht,  
 WanZhen Liang,  C. Ochsenfeld,  V. A. Rassolov,  L. V. Slipchenko,  
 J. E. Subotnik,  T. Van Voorhis,  J. M. Herbert,  A. I. Krylov,  
 P. M. W. Gill,  M. Head-Gordon

 Contributors to earlier versions of Q-Chem not listed above: 
 R. D. Adamson,  B. Austin,  J. Baker,  G. J. O. Beran,  K. Brandhorst,  
 S. T. Brown,  E. F. C. Byrd,  A. K. Chakraborty,  C.-L. Cheng,  
 Siu Hung Chien,  D. M. Chipman,  D. L. Crittenden,  H. Dachsel,  
 R. J. Doerksen,  A. D. Dutoi,  L. Fusti-Molnar,  W. A. Goddard III,  
 A. Golubeva-Zadorozhnaya,  S. R. Gwaltney,  G. Hawkins,  A. Heyden,  
 S. Hirata,  G. Kedziora,  F. J. Keil,  C. Kelley,  Jihan Kim,  R. A. King,  
 R. Z. Khaliullin,  P. P. Korambath,  W. Kurlancheek,  A. M. Lee,  M. S. Lee,  
 S. V. Levchenko,  Ching Yeh Lin,  D. Liotard,  R. C. Lochan,  I. Lotan,  
 P. E. Maslen,  N. Nair,  D. P. O'Neill,  D. Neuhauser,  E. Neuscamman,  
 C. M. Oana,  R. Olson,  B. Peters,  R. Peverati,  P. A. Pieniazek,  
 Y. M. Rhee,  J. Ritchie,  M. A. Rohrdanz,  E. Rosta,  N. J. Russ,  
 H. F. Schaefer III,  N. E. Schultz,  N. Shenvi,  A. C. Simmonett,  A. Sodt,  
 D. Stuck,  K. S. Thanthiriwatte,  V. Vanovschi,  Tao Wang,  A. Warshel,  
 C. F. Williams,  Q. Wu,  X. Xu,  W. Zhang

 Please cite Q-Chem as follows:
 Y. Shao et al., Mol. Phys. 113, 184-215 (2015)
 DOI: 10.1080/00268976.2014.952696

 Q-Chem 5.2.1 for Intel X86 EM64T Linux

 Parts of Q-Chem use Armadillo 8.300.2 (Tropical Shenanigans).
 http://arma.sourceforge.net/

 Q-Chem begins on Thu Jan 16 05:13:48 2020  

Host: 
0

     Scratch files written to /scratch/taweetham/qchem27609//
NAlpha2: 146
NElect   146
Mult     1

 Q-Chem warning in module libgen/rem_setup.C, line 2168:

 Setting Thresh to 1e-14


Checking the input file for inconsistencies... 	...done.

--------------------------------------------------------------
User input:
--------------------------------------------------------------
$MOLECULE
0 1
C 
C  1 1.394960
Cl  2 CCl 1 119.528007
C  2 1.386606 1 120.846377 3 178.766605 0
H  4 CH 2 119.698148 1 -179.612229 0
C  4 1.387279 2 120.235871 1 -0.083363 0
Cl  6 CCl 4 120.254637 2 -179.958574 0
C  6 1.387279 4 119.490737 2 0.041992 0
H  8 CH 6 120.064298 4 179.568218 0
C  8 1.386606 6 120.235863 4 0.041336 0
Cl  10 CCl 8 119.614146 6 178.681836 0
C  1 1.488550 2 120.827489 3 1.275929 0
C  12 1.394960 1 120.827496 2 44.635695 0
H  13 CH 12 119.528011 1 1.275194 0
C  13 1.386606 12 120.846392 1 -179.957497 0
Cl  15 CCl 13 119.698155 12 -179.612829 0
C  15 1.387278 13 120.235860 12 -0.083872 0
H  17 CH 15 120.254633 13 -179.958492 0
C  17 1.387279 15 119.490737 13 0.041666 0
H  19 CH 17 120.064293 15 179.568399 0
C  19 1.386606 17 120.235874 15 0.041790 0
H  21 CH 19 119.614152 17 178.681599 0

CH=1.08273
CCl=1.75400
$END

$REM
   JOB_TYPE	OPTIMIZATION
   BASIS	6-311++G**
   METHOD	B3LYP
   SYM_IGNORE	TRUE
   SCF_GUESS_ALWAYS     TRUE
   SYM_IGNORE   TRUE
   S2THRESH     15
   THRESH       15
$END

--------------------------------------------------------------
 ----------------------------------------------------------------
             Standard Nuclear Orientation (Angstroms)
    I     Atom           X                Y                Z
 ----------------------------------------------------------------
    1      C       0.0000000000     0.0000000000     0.0000000000
    2      C       0.0000000000     0.0000000000     1.3949600000
    3      Cl      1.5261815140     0.0000000000     2.2594170471
    4      C      -1.1901880373     0.0256249026     2.1059255403
    5      H      -1.1683702292     0.0315218534     3.1884196336
    6      C      -2.4041742747     0.0535064326     1.4351028665
    7      Cl     -3.9099833729     0.0870232313     2.3339530118
    8      C      -2.4180259722     0.0546630380     0.0478935036
    9      H      -3.3603520375     0.0692493833    -0.4851290834
   10      C      -1.2274122092     0.0272853135    -0.6622934626
   11      Cl     -1.2645630159    -0.0058824468    -2.4155862839
   12      C       1.2779219872    -0.0284629571    -0.7628147595
   13      C       2.3095886281    -0.8932703637    -0.3971844912
   14      H       2.1704206894    -1.5663256744     0.4394355459
   15      C       3.5004827568    -0.9194878930    -1.1069450245
   16      Cl      4.7739092873    -2.0261183446    -0.6270805489
   17      C       3.6821124948    -0.0819958503    -2.1978886372
   18      H       4.6116429624    -0.1026930066    -2.7527300472
   19      C       2.6636000698     0.7822218600    -2.5724593424
   20      H       2.7980411655     1.4448431951    -3.4181323354
   21      C       1.4736782845     0.8090230106    -1.8610916159
   22      H       0.6936781770     1.5025559907    -2.1490431582
 ----------------------------------------------------------------
 Nuclear Repulsion Energy =        1452.35736061 hartrees
 There are       73 alpha and       73 beta electrons
 Requested basis set is 6-311++G(d,p)
 There are 154 shells and 426 basis functions

 Total QAlloc Memory Limit   2000 MB
 Mega-Array Size       188 MB
 MEM_STATIC part       192 MB
 A cutoff of  1.0D-15 yielded   9464 shell pairs
 There are     77566 function pairs (     83338 Cartesian)
 Smallest overlap matrix eigenvalue = 3.33E-07
 Linear dependence detected in AO basis
 Number of orthogonalized atomic orbitals = 422
 Maximum deviation from orthogonality = 2.562E-10

 Scale SEOQF with 1.000000e-01/1.000000e-01/1.000000e-01

 Standard Electronic Orientation quadrupole field applied
 Nucleus-field energy     =    -0.0000000048 hartrees
 Guess from superposition of atomic densities
 Warning:  Energy on first SCF cycle will be non-variational
 SAD guess density has 146.000000 electrons

 -----------------------------------------------------------------------
  General SCF calculation program by
  Eric Jon Sundstrom, Paul Horn, Yuezhi Mao, Dmitri Zuev, Alec White,
  David Stuck, Shaama M.S., Shane Yost, Joonho Lee, David Small,
  Daniel Levine, Susi Lehtola, Hugh Burton, Evgeny Epifanovsky,
  Bang C. Huynh
 -----------------------------------------------------------------------
 Exchange:     0.2000 Hartree-Fock + 0.0800 Slater + 0.7200 B88
 Correlation:  0.1900 VWN1RPA + 0.8100 LYP
 Using SG-1 standard quadrature grid
 A restricted SCF calculation will be
 performed using DIIS
 SCF converges when DIIS error is below 1.0e-08
 ---------------------------------------
  Cycle       Energy         DIIS error
 ---------------------------------------
    1   -2305.7625468202      3.05e-02  
    2   -2301.7170847492      2.71e-03  
    3   -2301.6287436236      3.29e-03  
    4   -2301.8848643298      4.47e-04  
    5   -2301.8882414085      2.40e-04  
    6   -2301.8893909572      1.05e-04  
    7   -2301.8896396694      2.17e-05  
    8   -2301.8896468358      1.17e-05  
    9   -2301.8896499948      2.35e-06  
   10   -2301.8896501065      1.08e-06  
   11   -2301.8896501306      2.68e-07  
   12   -2301.8896501320      1.42e-07  
   13   -2301.8896501325      4.39e-08  
   14   -2301.8896501324      9.98e-09  Convergence criterion met
 ---------------------------------------
 SCF time:   CPU 541.02s  wall 542.00s 
 SCF   energy in the final basis set =    -2301.8896501324
 Total energy in the final basis set =    -2301.8896501324

 --------------------------------------------------------------

                    Orbital Energies (a.u.)
 --------------------------------------------------------------

 Alpha MOs
 -- Occupied --
********-101.5749-101.5744-101.5599 -10.2707 -10.2704 -10.2697 -10.2468
-10.2299 -10.2174 -10.2173 -10.2113 -10.1976 -10.1970 -10.1943 -10.1924
 -9.4917  -9.4901  -9.4895  -9.4746  -7.2565  -7.2546  -7.2543  -7.2466
 -7.2460  -7.2450  -7.2444  -7.2443  -7.2436  -7.2392  -7.2293  -7.2290
 -0.9470  -0.9088  -0.8997  -0.8972  -0.8540  -0.8372  -0.7995  -0.7678
 -0.7577  -0.7432  -0.6525  -0.6432  -0.6240  -0.6087  -0.5514  -0.5338
 -0.5264  -0.4911  -0.4889  -0.4767  -0.4659  -0.4566  -0.4515  -0.4416
 -0.4208  -0.4173  -0.4050  -0.3918  -0.3858  -0.3817  -0.3784  -0.3522
 -0.3424  -0.3390  -0.3300  -0.3252  -0.3233  -0.2939  -0.2772  -0.2629
 -0.2525
 -- Virtual --
 -0.0679  -0.0549  -0.0367  -0.0287  -0.0174  -0.0106  -0.0020   0.0060
  0.0098   0.0100   0.0115   0.0201   0.0246   0.0340   0.0464   0.0467
  0.0539   0.0542   0.0566   0.0721   0.0744   0.0778   0.0842   0.0853
  0.0863   0.0930   0.0985   0.0992   0.1050   0.1085   0.1099   0.1139
  0.1144   0.1197   0.1212   0.1229   0.1256   0.1284   0.1324   0.1348
  0.1368   0.1395   0.1416   0.1446   0.1496   0.1529   0.1560   0.1587
  0.1669   0.1689   0.1776   0.1832   0.1901   0.1921   0.2018   0.2034
  0.2064   0.2158   0.2184   0.2193   0.2220   0.2270   0.2276   0.2334
  0.2384   0.2433   0.2486   0.2537   0.2576   0.2593   0.2636   0.2678
  0.2723   0.2728   0.2767   0.2804   0.2840   0.2865   0.2912   0.2992
  0.3071   0.3103   0.3156   0.3216   0.3304   0.3308   0.3412   0.3491
  0.3555   0.3683   0.3806   0.3918   0.4047   0.4449   0.4494   0.4533
  0.4585   0.4612   0.4674   0.4751   0.4791   0.4867   0.4997   0.5121
  0.5125   0.5178   0.5207   0.5413   0.5477   0.5536   0.5613   0.5673
  0.5695   0.5746   0.5814   0.5833   0.5932   0.6013   0.6021   0.6134
  0.6200   0.6245   0.6263   0.6306   0.6410   0.6519   0.6618   0.6698
  0.6852   0.6879   0.6968   0.7073   0.7159   0.7228   0.7285   0.7375
  0.7572   0.7763   0.8056   0.8130   0.8190   0.8247   0.8280   0.8378
  0.8405   0.8460   0.8491   0.8526   0.8532   0.8580   0.8644   0.8706
  0.8726   0.8786   0.8819   0.8919   0.8998   0.9090   0.9175   0.9189
  0.9252   0.9312   0.9329   0.9523   0.9572   0.9639   0.9682   0.9737
  0.9821   0.9935   0.9995   1.0040   1.0201   1.0369   1.0591   1.0656
  1.0774   1.0982   1.1042   1.1279   1.1374   1.1584   1.1796   1.1878
  1.2031   1.2223   1.2390   1.2673   1.2701   1.2715   1.2920   1.2962
  1.3008   1.3369   1.3522   1.3587   1.4144   1.4662   1.4907   1.5123
  1.5175   1.5243   1.5438   1.5587   1.5658   1.5800   1.5831   1.5929
  1.6076   1.6234   1.6439   1.6666   1.6784   1.6808   1.6953   1.7375
  1.7511   1.7835   1.7988   1.8183   1.8588   1.8693   1.8858   1.8920
  1.8954   1.9056   1.9223   1.9263   1.9537   1.9584   1.9622   1.9722
  1.9839   2.0057   2.0236   2.0443   2.0712   2.0766   2.0888   2.1081
  2.1282   2.1902   2.2058   2.2387   2.2601   2.2654   2.2784   2.2898
  2.3040   2.3168   2.3275   2.3488   2.3889   2.4094   2.4211   2.4331
  2.4586   2.4732   2.4776   2.5221   2.5401   2.5481   2.5527   2.5583
  2.5981   2.6000   2.6485   2.6536   2.6663   2.6899   2.7028   2.7158
  2.7256   2.7336   2.7434   2.7466   2.7682   2.7702   2.7872   2.8060
  2.8102   2.8359   2.8454   2.8571   2.8782   2.8822   2.9399   2.9620
  2.9836   3.0738   3.0974   3.0994   3.1539   3.1802   3.2002   3.2262
  3.2445   3.2467   3.3429   3.3739   3.3831   3.4416   3.5208   3.5624
  3.6057   3.6963   3.7160   3.7887   3.8105   3.9769   4.0214   4.0761
  4.1188   4.1425   4.4212   4.8113   4.8446   9.7625   9.7859   9.8123
  9.8155  23.3946  23.6044  23.8589  23.8604  23.9175  23.9481  24.0146
 24.0488  24.0712  24.0892  24.1148  24.1849  25.8140  25.8371  25.9056
 25.9301  26.1085  26.1599  26.2546  26.3920  26.6071  26.6309  26.6667
 26.8328 215.7549 215.7792 215.8138 215.8199
 --------------------------------------------------------------

          Ground-State Mulliken Net Atomic Charges

     Atom                 Charge (a.u.)
  ----------------------------------------
      1 C                    -0.617957
      2 C                    -0.036779
      3 Cl                    0.518693
      4 C                    -0.488875
      5 H                     0.230015
      6 C                     0.025463
      7 Cl                    0.464788
      8 C                    -0.258643
      9 H                     0.228734
     10 C                    -0.086465
     11 Cl                    0.500522
     12 C                     0.584063
     13 C                    -1.242631
     14 H                     0.186945
     15 C                     0.595523
     16 Cl                    0.458691
     17 C                    -0.627087
     18 H                     0.175642
     19 C                    -0.532990
     20 H                     0.177563
     21 C                    -0.413936
     22 H                     0.158720
  ----------------------------------------
  Sum of atomic charges =     0.000000

 -----------------------------------------------------------------
                    Cartesian Multipole Moments
 -----------------------------------------------------------------
    Charge (ESU x 10^10)
                 0.0000
    Dipole Moment (Debye)
         X      -0.8566      Y       1.1061      Z      -0.7097
       Tot       1.5687
    Quadrupole Moments (Debye-Ang)
        XX    -124.2949     XY       3.5318     YY    -122.2128
        XZ      -2.8191     YZ      -4.3631     ZZ    -115.3502
    Octopole Moments (Debye-Ang^2)
       XXX    -196.3441    XXY      40.1881    XYY     -63.6303
       YYY      78.2491    XXZ     -11.8224    XYZ     -10.0290
       YYZ       6.8708    XZZ     -42.2213    YZZ      36.1973
       ZZZ      14.8263
    Hexadecapole Moments (Debye-Ang^3)
      XXXX   -5407.9780   XXXY     483.6641   XXYY   -1028.3512
      XYYY     433.9775   YYYY    -584.9251   XXXZ     690.2208
      XXYZ     -36.9446   XYYZ     255.3965   YYYZ     -23.7928
      XXZZ   -1222.5405   XYZZ     168.9496   YYZZ    -493.4983
      XZZZ     661.4018   YZZZ     -45.7156   ZZZZ   -2281.3430
 -----------------------------------------------------------------
 Calculating analytic gradient of the SCF energy
 Gradient of SCF Energy
            1           2           3           4           5           6
    1  -0.0222038   0.0061034   0.0074824  -0.0004089  -0.0000527  -0.0064225
    2   0.0011769  -0.0000432  -0.0055341  -0.0003530  -0.0000226   0.0001336
    3   0.0122350   0.0011896  -0.0135644  -0.0166698   0.0001551   0.0039190
            7           8           9          10          11          12
    1  -0.0027611   0.0144650  -0.0003570   0.0016192   0.0160640  -0.0012307
    2   0.0000930  -0.0000425   0.0000292  -0.0001832   0.0052035  -0.0014490
    3   0.0017985   0.0083180  -0.0001120  -0.0062724   0.0001280   0.0022023
           13          14          15          16          17          18
    1   0.0005078  -0.0026000   0.0049612  -0.0011103  -0.0089968  -0.0005601
    2   0.0119083   0.0008464  -0.0024916   0.0007808   0.0009395   0.0005901
    3  -0.0024124   0.0046207   0.0015206  -0.0003176   0.0048115  -0.0003580
           19          20          21          22
    1   0.0011752  -0.0008658  -0.0001911  -0.0046174
    2  -0.0016700  -0.0000960  -0.0093457  -0.0004704
    3  -0.0007821   0.0005064  -0.0003121  -0.0006041
 Max gradient component =       2.220E-02
 RMS gradient           =       5.962E-03
 Gradient time:  CPU 192.25 s  wall 192.29 s
 Geometry Optimization Parameters
   NAtoms,    NIC,     NZ,  NCons,   NDum,   NFix, NCnnct, MaxDiis
       22     155      22       0       0       0       0       0


** GEOMETRY OPTIMIZATION IN DELOCALIZED INTERNAL COORDINATES **
   Searching for a Minimum

   Optimization Cycle:   1

                       Coordinates (Angstroms)
     ATOM                X               Y               Z
      1  C         0.0000000000    0.0000000000    0.0000000000
      2  C         0.0000000000    0.0000000000    1.3949600000
      3  Cl        1.5261815140    0.0000000000    2.2594170471
      4  C        -1.1901880373    0.0256249026    2.1059255403
      5  H        -1.1683702292    0.0315218534    3.1884196336
      6  C        -2.4041742747    0.0535064326    1.4351028665
      7  Cl       -3.9099833729    0.0870232313    2.3339530118
      8  C        -2.4180259722    0.0546630380    0.0478935036
      9  H        -3.3603520375    0.0692493833   -0.4851290834
     10  C        -1.2274122092    0.0272853135   -0.6622934626
     11  Cl       -1.2645630159   -0.0058824468   -2.4155862839
     12  C         1.2779219872   -0.0284629571   -0.7628147595
     13  C         2.3095886281   -0.8932703637   -0.3971844912
     14  H         2.1704206894   -1.5663256744    0.4394355459
     15  C         3.5004827568   -0.9194878930   -1.1069450245
     16  Cl        4.7739092873   -2.0261183446   -0.6270805489
     17  C         3.6821124948   -0.0819958503   -2.1978886372
     18  H         4.6116429624   -0.1026930066   -2.7527300472
     19  C         2.6636000698    0.7822218600   -2.5724593424
     20  H         2.7980411655    1.4448431951   -3.4181323354
     21  C         1.4736782845    0.8090230106   -1.8610916159
     22  H         0.6936781770    1.5025559907   -2.1490431582
   Point Group: c1    Number of degrees of freedom:    60


   Energy is  -2301.889650132


 Attempting to generate delocalized internal coordinates
 Initial Hessian constructed with Jon Baker's OPTIMIZE code

 60 Hessian modes will be used to form the next step
  Hessian Eigenvalues:
     0.010693    0.019215    0.019215    0.023207    0.023207    0.023578
     0.023582    0.023676    0.023681    0.023938    0.023938    0.024090
     0.024090    0.024114    0.024114    0.024135    0.024135    0.024142
     0.024143    0.159962    0.159969    0.159994    0.159995    0.159995
     0.160000    0.220002    0.234684    0.234799    0.234906    0.234917
     0.249938    0.249949    0.249992    0.250000    0.250000    0.250000
     0.250000    0.301033    0.301033    0.301033    0.301033    0.336089
     0.356665    0.356665    0.356665    0.356665    0.356665    0.356665
     0.428409    0.430734    0.430976    0.432120    0.467773    0.467798
     0.472123    0.472166    0.478203    0.478204    0.479142    0.479142

 Minimum search - taking simple RFO step
 Searching for Lamda that Minimizes Along All modes
 Value Taken    Lamda =  -0.03702850
 Calculated Step too Large.  Step scaled by  0.449778
 Step Taken.  Stepsize is  0.300000

                             Maximum     Tolerance    Cnvgd?
         Gradient           0.055079      0.000300      NO
         Displacement       0.263530      0.001200      NO
         Energy change     *********      0.000001      NO


 New Cartesian Coordinates Obtained by Inverse Iteration

 Displacement from previous Coordinates is:  1.097515
 ----------------------------------------------------------------
             Standard Nuclear Orientation (Angstroms)
    I     Atom           X                Y                Z
 ----------------------------------------------------------------
    1      C       0.0069804757     0.0011153809    -0.0041691661
    2      C      -0.0150108789     0.0706864252     1.4023118737
    3      Cl      1.4655323837     0.2115054991     2.3324259269
    4      C      -1.2063490380     0.0977150253     2.1137721528
    5      H      -1.1862694087     0.1666719767     3.1940250303
    6      C      -2.4164945040     0.0515425899     1.4416108997
    7      Cl     -3.9209477756     0.0824999099     2.3382982912
    8      C      -2.4346553287    -0.0195574789     0.0586152211
    9      H      -3.3773840569    -0.0696641244    -0.4710780023
   10      C      -1.2428577481    -0.0422854856    -0.6519313528
   11      Cl     -1.3646946377    -0.2130868577    -2.3937392697
   12      C       1.2940714489    -0.0254382598    -0.7717991710
   13      C       2.2969360270    -0.9509850755    -0.4629915403
   14      H       2.1369943272    -1.6789729839     0.3195279647
   15      C       3.4874797784    -0.9753880332    -1.1757343050
   16      Cl      4.7141708560    -2.1622399282    -0.7676305671
   17      C       3.7128608256    -0.0782554283    -2.2103049586
   18      H       4.6446454786    -0.1010275017    -2.7616371127
   19      C       2.7272164161     0.8472440663    -2.5261318072
   20      H       2.8927149587     1.5594327194    -3.3251552510
   21      C       1.5325478323     0.8724259331    -1.8183888108
   22      H       0.7907014361     1.6193433061    -2.0631676872
 ----------------------------------------------------------------
 Nuclear Repulsion Energy =        1441.17949871 hartrees
 There are       73 alpha and       73 beta electrons
 Applying Cartesian multipole field
    Component          Value
    ---------          -----
     (2,0,0)        1.00000E-11
     (0,2,0)        2.00000E-11
     (0,0,2)       -3.00000E-11
 Nucleus-field energy     =    -0.0000000044 hartrees
 Requested basis set is 6-311++G(d,p)
 There are 154 shells and 426 basis functions
 A cutoff of  1.0D-15 yielded   9428 shell pairs
 There are     77267 function pairs (     83008 Cartesian)
 Smallest overlap matrix eigenvalue = 3.62E-07
 Linear dependence detected in AO basis
 Number of orthogonalized atomic orbitals = 422
 Maximum deviation from orthogonality = 4.004E-10
 Guess from superposition of atomic densities
 Warning:  Energy on first SCF cycle will be non-variational
 SAD guess density has 146.000000 electrons

 -----------------------------------------------------------------------
  General SCF calculation program by
  Eric Jon Sundstrom, Paul Horn, Yuezhi Mao, Dmitri Zuev, Alec White,
  David Stuck, Shaama M.S., Shane Yost, Joonho Lee, David Small,
  Daniel Levine, Susi Lehtola, Hugh Burton, Evgeny Epifanovsky,
  Bang C. Huynh
 -----------------------------------------------------------------------
 Exchange:     0.2000 Hartree-Fock + 0.0800 Slater + 0.7200 B88
 Correlation:  0.1900 VWN1RPA + 0.8100 LYP
 Using SG-1 standard quadrature grid
 A restricted SCF calculation will be
 performed using DIIS
 SCF converges when DIIS error is below 1.0e-08
 ---------------------------------------
  Cycle       Energy         DIIS error
 ---------------------------------------
    1   -2305.6706479997      3.03e-02  
    2   -2301.7311980100      2.67e-03  
    3   -2301.6494014157      3.22e-03  
    4   -2301.8940442920      4.45e-04  
    5   -2301.8975017731      2.29e-04  
    6   -2301.8985719341      9.82e-05  
    7   -2301.8987909030      1.65e-05  
    8   -2301.8987949989      7.84e-06  
    9   -2301.8987963588      2.04e-06  
   10   -2301.8987964460      8.09e-07  
   11   -2301.8987964597      1.86e-07  
   12   -2301.8987964604      8.05e-08  
   13   -2301.8987964605      3.76e-08  
   14   -2301.8987964606      9.17e-09  Convergence criterion met
 ---------------------------------------
 SCF time:   CPU 533.44s  wall 533.00s 
 SCF   energy in the final basis set =    -2301.8987964606
 Total energy in the final basis set =    -2301.8987964606

 --------------------------------------------------------------

                    Orbital Energies (a.u.)
 --------------------------------------------------------------

 Alpha MOs
 -- Occupied --
********-101.5745-101.5740-101.5607 -10.2721 -10.2719 -10.2685 -10.2489
-10.2347 -10.2161 -10.2160 -10.2159 -10.2004 -10.1988 -10.1967 -10.1954
 -9.4910  -9.4893  -9.4889  -9.4753  -7.2558  -7.2540  -7.2537  -7.2459
 -7.2453  -7.2442  -7.2437  -7.2436  -7.2430  -7.2400  -7.2301  -7.2297
 -0.9441  -0.9087  -0.8978  -0.8969  -0.8547  -0.8347  -0.7994  -0.7652
 -0.7582  -0.7434  -0.6529  -0.6400  -0.6239  -0.6088  -0.5516  -0.5325
 -0.5257  -0.4917  -0.4906  -0.4762  -0.4640  -0.4565  -0.4491  -0.4409
 -0.4216  -0.4169  -0.4051  -0.3893  -0.3849  -0.3801  -0.3792  -0.3517
 -0.3423  -0.3397  -0.3294  -0.3269  -0.3242  -0.2923  -0.2755  -0.2654
 -0.2558
 -- Virtual --
 -0.0669  -0.0551  -0.0357  -0.0300  -0.0228  -0.0114  -0.0022   0.0074
  0.0097   0.0099   0.0123   0.0178   0.0226   0.0335   0.0448   0.0470
  0.0522   0.0545   0.0564   0.0713   0.0734   0.0779   0.0842   0.0856
  0.0872   0.0930   0.0975   0.0985   0.1052   0.1073   0.1106   0.1139
  0.1147   0.1191   0.1199   0.1213   0.1242   0.1273   0.1312   0.1324
  0.1346   0.1376   0.1395   0.1424   0.1487   0.1506   0.1550   0.1569
  0.1661   0.1692   0.1775   0.1819   0.1851   0.1881   0.1972   0.2007
  0.2044   0.2135   0.2166   0.2193   0.2233   0.2261   0.2280   0.2333
  0.2354   0.2396   0.2478   0.2557   0.2575   0.2603   0.2627   0.2667
  0.2699   0.2726   0.2777   0.2802   0.2825   0.2863   0.2918   0.2989
  0.3041   0.3077   0.3126   0.3145   0.3266   0.3343   0.3386   0.3485
  0.3577   0.3630   0.3772   0.3946   0.4034   0.4436   0.4494   0.4527
  0.4549   0.4607   0.4695   0.4761   0.4784   0.4852   0.4971   0.4996
  0.5139   0.5197   0.5230   0.5402   0.5509   0.5546   0.5582   0.5658
  0.5685   0.5729   0.5785   0.5853   0.5869   0.5999   0.6077   0.6118
  0.6167   0.6183   0.6279   0.6356   0.6492   0.6549   0.6585   0.6811
  0.6832   0.6890   0.6998   0.7087   0.7135   0.7159   0.7204   0.7269
  0.7549   0.7719   0.7977   0.8150   0.8183   0.8267   0.8350   0.8368
  0.8392   0.8444   0.8489   0.8518   0.8536   0.8584   0.8683   0.8713
  0.8759   0.8762   0.8841   0.8862   0.8976   0.9033   0.9195   0.9216
  0.9264   0.9284   0.9291   0.9503   0.9538   0.9588   0.9678   0.9709
  0.9775   0.9811   0.9886   0.9918   1.0058   1.0354   1.0470   1.0535
  1.0703   1.0796   1.1119   1.1215   1.1308   1.1452   1.1819   1.1902
  1.2014   1.2154   1.2383   1.2514   1.2575   1.2669   1.2931   1.2965
  1.3014   1.3277   1.3498   1.3622   1.4248   1.4593   1.4873   1.5052
  1.5160   1.5214   1.5429   1.5563   1.5595   1.5695   1.5816   1.5909
  1.6053   1.6220   1.6405   1.6617   1.6738   1.6839   1.6978   1.7312
  1.7474   1.7712   1.8037   1.8094   1.8553   1.8639   1.8774   1.8913
  1.8994   1.9084   1.9162   1.9252   1.9455   1.9509   1.9584   1.9687
  1.9773   1.9978   2.0185   2.0412   2.0671   2.0699   2.0826   2.1037
  2.1213   2.1835   2.1939   2.2354   2.2612   2.2674   2.2763   2.2879
  2.2982   2.3066   2.3270   2.3468   2.3886   2.4068   2.4256   2.4315
  2.4535   2.4678   2.4767   2.5180   2.5359   2.5404   2.5462   2.5494
  2.5893   2.5950   2.6466   2.6560   2.6605   2.6843   2.6934   2.7106
  2.7185   2.7305   2.7399   2.7407   2.7621   2.7693   2.7908   2.7935
  2.8026   2.8221   2.8396   2.8502   2.8748   2.8774   2.9243   2.9550
  2.9839   3.0691   3.0842   3.0876   3.1418   3.1676   3.1855   3.2154
  3.2310   3.2332   3.3355   3.3655   3.3719   3.4353   3.5115   3.5574
  3.5963   3.6952   3.7101   3.7813   3.8081   3.9612   4.0168   4.0779
  4.1116   4.1355   4.4049   4.8017   4.8412   9.7601   9.7846   9.8056
  9.8099  23.3981  23.5969  23.8403  23.8588  23.9044  23.9336  23.9915
 24.0481  24.0626  24.0792  24.1117  24.1736  25.8149  25.8352  25.8931
 25.9082  26.1169  26.1463  26.2080  26.3573  26.6058  26.6152  26.6252
 26.7883 215.7524 215.7780 215.8060 215.8095
 --------------------------------------------------------------

          Ground-State Mulliken Net Atomic Charges

     Atom                 Charge (a.u.)
  ----------------------------------------
      1 C                    -0.592445
      2 C                    -0.082998
      3 Cl                    0.500854
      4 C                    -0.439835
      5 H                     0.229451
      6 C                     0.073389
      7 Cl                    0.452678
      8 C                    -0.316493
      9 H                     0.228456
     10 C                    -0.115838
     11 Cl                    0.475745
     12 C                     0.473762
     13 C                    -1.136571
     14 H                     0.189681
     15 C                     0.576908
     16 Cl                    0.446623
     17 C                    -0.588984
     18 H                     0.173696
     19 C                    -0.543761
     20 H                     0.179711
     21 C                    -0.350501
     22 H                     0.166473
  ----------------------------------------
  Sum of atomic charges =     0.000000

 -----------------------------------------------------------------
                    Cartesian Multipole Moments
 -----------------------------------------------------------------
    Charge (ESU x 10^10)
                -0.0000
    Dipole Moment (Debye)
         X      -0.6994      Y       1.1812      Z      -0.6980
       Tot       1.5400
    Quadrupole Moments (Debye-Ang)
        XX    -123.6251     XY       3.9632     YY    -121.8784
        XZ      -3.0430     YZ      -4.4290     ZZ    -115.9341
    Octopole Moments (Debye-Ang^2)
       XXX    -185.2934    XXY      42.4364    XYY     -60.4665
       YYY      83.6363    XXZ     -13.2562    XYZ     -11.3953
       YYZ       6.9144    XZZ     -40.0200    YZZ      38.6481
       ZZZ      19.6707
    Hexadecapole Moments (Debye-Ang^3)
      XXXX   -5391.9165   XXXY     482.8917   XXYY   -1038.0991
      XYYY     424.6632   YYYY    -650.7951   XXXZ     715.0859
      XXYZ     -57.8301   XYYZ     264.2891   YYYZ     -85.8277
      XXZZ   -1224.3551   XYZZ     169.9602   YYZZ    -508.2983
      XZZZ     699.0441   YZZZ     -96.3503   ZZZZ   -2317.9213
 -----------------------------------------------------------------
 Calculating analytic gradient of the SCF energy
 Gradient of SCF Energy
            1           2           3           4           5           6
    1  -0.0118051   0.0046309   0.0006328   0.0004029  -0.0002855  -0.0040269
    2   0.0007545  -0.0023287  -0.0004701  -0.0005283   0.0000571   0.0000267
    3   0.0064797   0.0053696  -0.0011030  -0.0115706   0.0005118   0.0024242
            7           8           9          10          11          12
    1  -0.0012600   0.0103959  -0.0006551  -0.0026372   0.0012061  -0.0005670
    2   0.0000407   0.0002425  -0.0000141   0.0021328   0.0006314  -0.0011473
    3   0.0008506   0.0051527  -0.0000189  -0.0068222   0.0000453   0.0016744
           13          14          15          16          17          18
    1   0.0037568  -0.0006433   0.0033832  -0.0008024  -0.0060590  -0.0001284
    2   0.0069325   0.0003714  -0.0022535   0.0007958   0.0005396   0.0004743
    3  -0.0030487  -0.0007756   0.0007159  -0.0002633   0.0031812  -0.0003746
           19          20          21          22
    1   0.0013269  -0.0003541   0.0023914   0.0010968
    2  -0.0008433  -0.0000257  -0.0049714  -0.0004168
    3  -0.0007948   0.0003465  -0.0025806   0.0006003
 Max gradient component =       1.181E-02
 RMS gradient           =       3.435E-03
 Gradient time:  CPU 193.79 s  wall 193.81 s
 Geometry Optimization Parameters
   NAtoms,    NIC,     NZ,  NCons,   NDum,   NFix, NCnnct, MaxDiis
       22     155      22       0       0       0       0       0

 Cartesian Hessian Update
 Hessian updated using BFGS update


** GEOMETRY OPTIMIZATION IN DELOCALIZED INTERNAL COORDINATES **
   Searching for a Minimum

   Optimization Cycle:   2

                       Coordinates (Angstroms)
     ATOM                X               Y               Z
      1  C         0.0069804757    0.0011153809   -0.0041691661
      2  C        -0.0150108789    0.0706864252    1.4023118737
      3  Cl        1.4655323837    0.2115054991    2.3324259269
      4  C        -1.2063490380    0.0977150253    2.1137721528
      5  H        -1.1862694087    0.1666719767    3.1940250303
      6  C        -2.4164945040    0.0515425899    1.4416108997
      7  Cl       -3.9209477756    0.0824999099    2.3382982912
      8  C        -2.4346553287   -0.0195574789    0.0586152211
      9  H        -3.3773840569   -0.0696641244   -0.4710780023
     10  C        -1.2428577481   -0.0422854856   -0.6519313528
     11  Cl       -1.3646946377   -0.2130868577   -2.3937392697
     12  C         1.2940714489   -0.0254382598   -0.7717991710
     13  C         2.2969360270   -0.9509850755   -0.4629915403
     14  H         2.1369943272   -1.6789729839    0.3195279647
     15  C         3.4874797784   -0.9753880332   -1.1757343050
     16  Cl        4.7141708560   -2.1622399282   -0.7676305671
     17  C         3.7128608256   -0.0782554283   -2.2103049586
     18  H         4.6446454786   -0.1010275017   -2.7616371127
     19  C         2.7272164161    0.8472440663   -2.5261318072
     20  H         2.8927149587    1.5594327194   -3.3251552510
     21  C         1.5325478323    0.8724259331   -1.8183888108
     22  H         0.7907014361    1.6193433061   -2.0631676872
   Point Group: c1    Number of degrees of freedom:    60


   Energy is  -2301.898796461

 Hessian updated using BFGS update

 52 Hessian modes will be used to form the next step
  Hessian Eigenvalues:
     0.017471    0.019215    0.019215    0.023206    0.023207    0.023569
     0.023676    0.023681    0.023933    0.023938    0.024090    0.024090
     0.024114    0.024114    0.024135    0.024135    0.024142    0.024142
     0.031531    0.159853    0.159975    0.159995    0.159995    0.159997
     0.160468    0.218404    0.222511    0.234799    0.234906    0.235385
     0.248257    0.249949    0.249992    0.250000    0.299867    0.300866
     0.301703    0.353001    0.356629    0.365599    0.428310    0.430963
     0.432113    0.466517    0.467715    0.467804    0.470342    0.477209
     0.478203    0.478216    0.479057    0.539615

 Minimum search - taking simple RFO step
 Searching for Lamda that Minimizes Along All modes
 Value Taken    Lamda =  -0.00317027
 Step Taken.  Stepsize is  0.289763

                             Maximum     Tolerance    Cnvgd?
         Gradient           0.009061      0.000300      NO
         Displacement       0.225494      0.001200      NO
         Energy change     -0.009146      0.000001      NO


 New Cartesian Coordinates Obtained by Inverse Iteration

 Displacement from previous Coordinates is:  0.905659
 ----------------------------------------------------------------
             Standard Nuclear Orientation (Angstroms)
    I     Atom           X                Y                Z
 ----------------------------------------------------------------
    1      C       0.0180209160     0.0017848761    -0.0062169744
    2      C      -0.0148139157     0.1483241867     1.3910433182
    3      Cl      1.4717583205     0.3611261141     2.2978222317
    4      C      -1.2026533350     0.1722139896     2.1144189507
    5      H      -1.1830714533     0.2945627056     3.1890754514
    6      C      -2.4068032337     0.0515080080     1.4335179521
    7      Cl     -3.9116885501     0.0808900128     2.3253370402
    8      C      -2.4317344085    -0.0949311564     0.0531736249
    9      H      -3.3688801515    -0.2012397965    -0.4762011146
   10      C      -1.2282154576    -0.1203529873    -0.6430641857
   11      Cl     -1.3191844597    -0.3713121314    -2.3772486161
   12      C       1.2948929278    -0.0216266805    -0.7685932034
   13      C       2.2538946829    -1.0055590545    -0.5044954796
   14      H       2.0715039858    -1.7633602536     0.2472424592
   15      C       3.4422730650    -1.0232740265    -1.2235435490
   16      Cl      4.6290518319    -2.2741955464    -0.8863496685
   17      C       3.7074344200    -0.0733172166    -2.2046101263
   18      H       4.6398666139    -0.1011696442    -2.7541989178
   19      C       2.7525378121     0.9070262187    -2.4636026704
   20      H       2.9447930720     1.6551781930    -3.2234016383
   21      C       1.5545802216     0.9337964064    -1.7572982333
   22      H       0.8246259636     1.7072094576    -1.9660782925
 ----------------------------------------------------------------
 Nuclear Repulsion Energy =        1442.48509352 hartrees
 There are       73 alpha and       73 beta electrons
 Applying Cartesian multipole field
    Component          Value
    ---------          -----
     (2,0,0)        1.00000E-11
     (0,2,0)        2.00000E-11
     (0,0,2)       -3.00000E-11
 Nucleus-field energy     =    -0.0000000034 hartrees
 Requested basis set is 6-311++G(d,p)
 There are 154 shells and 426 basis functions
 A cutoff of  1.0D-15 yielded   9436 shell pairs
 There are     77376 function pairs (     83125 Cartesian)
 Smallest overlap matrix eigenvalue = 3.41E-07
 Linear dependence detected in AO basis
 Number of orthogonalized atomic orbitals = 422
 Maximum deviation from orthogonality = 2.022E-10
 Guess from superposition of atomic densities
 Warning:  Energy on first SCF cycle will be non-variational
 SAD guess density has 146.000000 electrons

 -----------------------------------------------------------------------
  General SCF calculation program by
  Eric Jon Sundstrom, Paul Horn, Yuezhi Mao, Dmitri Zuev, Alec White,
  David Stuck, Shaama M.S., Shane Yost, Joonho Lee, David Small,
  Daniel Levine, Susi Lehtola, Hugh Burton, Evgeny Epifanovsky,
  Bang C. Huynh
 -----------------------------------------------------------------------
 Exchange:     0.2000 Hartree-Fock + 0.0800 Slater + 0.7200 B88
 Correlation:  0.1900 VWN1RPA + 0.8100 LYP
 Using SG-1 standard quadrature grid
 A restricted SCF calculation will be
 performed using DIIS
 SCF converges when DIIS error is below 1.0e-08
 ---------------------------------------
  Cycle       Energy         DIIS error
 ---------------------------------------
    1   -2305.6547177668      3.03e-02  
    2   -2301.7366762603      2.64e-03  
    3   -2301.6597997089      3.17e-03  
    4   -2301.8959493939      4.54e-04  
    5   -2301.8995390021      2.38e-04  
    6   -2301.9006968649      9.91e-05  
    7   -2301.9009162129      1.95e-05  
    8   -2301.9009214910      1.14e-05  
    9   -2301.9009244937      2.32e-06  
   10   -2301.9009246005      1.08e-06  
   11   -2301.9009246256      2.56e-07  
   12   -2301.9009246267      1.29e-07  
   13   -2301.9009246271      4.33e-08  
   14   -2301.9009246272      1.13e-08  
   15   -2301.9009246270      5.59e-09  Convergence criterion met
 ---------------------------------------
 SCF time:   CPU 571.19s  wall 571.00s 
 SCF   energy in the final basis set =    -2301.9009246270
 Total energy in the final basis set =    -2301.9009246270

 --------------------------------------------------------------

                    Orbital Energies (a.u.)
 --------------------------------------------------------------

 Alpha MOs
 -- Occupied --
********-101.5733-101.5730-101.5605 -10.2717 -10.2717 -10.2693 -10.2501
-10.2322 -10.2168 -10.2167 -10.2154 -10.2016 -10.2001 -10.1984 -10.1968
 -9.4902  -9.4881  -9.4878  -9.4751  -7.2549  -7.2527  -7.2526  -7.2451
 -7.2445  -7.2430  -7.2427  -7.2424  -7.2419  -7.2397  -7.2299  -7.2295
 -0.9441  -0.9085  -0.8970  -0.8966  -0.8547  -0.8335  -0.7998  -0.7647
 -0.7585  -0.7428  -0.6529  -0.6389  -0.6246  -0.6084  -0.5518  -0.5324
 -0.5256  -0.4930  -0.4910  -0.4769  -0.4640  -0.4558  -0.4488  -0.4406
 -0.4218  -0.4177  -0.4050  -0.3881  -0.3851  -0.3803  -0.3794  -0.3510
 -0.3416  -0.3393  -0.3285  -0.3264  -0.3241  -0.2891  -0.2749  -0.2666
 -0.2575
 -- Virtual --
 -0.0639  -0.0554  -0.0358  -0.0299  -0.0272  -0.0117  -0.0021   0.0080
  0.0096   0.0111   0.0127   0.0166   0.0219   0.0331   0.0438   0.0477
  0.0517   0.0549   0.0566   0.0706   0.0724   0.0790   0.0842   0.0861
  0.0872   0.0923   0.0960   0.0985   0.1052   0.1071   0.1114   0.1138
  0.1151   0.1182   0.1196   0.1209   0.1236   0.1271   0.1296   0.1303
  0.1333   0.1365   0.1390   0.1425   0.1485   0.1504   0.1542   0.1559
  0.1666   0.1692   0.1760   0.1811   0.1828   0.1877   0.1951   0.2013
  0.2024   0.2147   0.2169   0.2193   0.2247   0.2272   0.2289   0.2321
  0.2357   0.2376   0.2461   0.2557   0.2591   0.2593   0.2627   0.2668
  0.2701   0.2717   0.2771   0.2800   0.2830   0.2864   0.2928   0.2933
  0.3007   0.3080   0.3122   0.3130   0.3265   0.3357   0.3375   0.3478
  0.3568   0.3606   0.3773   0.3974   0.4059   0.4422   0.4496   0.4530
  0.4550   0.4633   0.4715   0.4764   0.4780   0.4830   0.4914   0.4980
  0.5149   0.5208   0.5217   0.5400   0.5492   0.5552   0.5592   0.5643
  0.5663   0.5719   0.5791   0.5880   0.5932   0.6014   0.6096   0.6137
  0.6181   0.6237   0.6297   0.6320   0.6568   0.6569   0.6646   0.6792
  0.6851   0.6922   0.6964   0.7035   0.7085   0.7119   0.7147   0.7228
  0.7575   0.7712   0.7998   0.8149   0.8206   0.8300   0.8357   0.8380
  0.8426   0.8445   0.8469   0.8535   0.8548   0.8610   0.8659   0.8701
  0.8769   0.8796   0.8830   0.8872   0.8974   0.8980   0.9213   0.9233
  0.9265   0.9286   0.9338   0.9411   0.9549   0.9597   0.9685   0.9725
  0.9767   0.9787   0.9895   0.9927   1.0075   1.0351   1.0443   1.0512
  1.0663   1.0728   1.1117   1.1221   1.1319   1.1445   1.1857   1.1937
  1.2016   1.2223   1.2397   1.2529   1.2599   1.2657   1.2981   1.3014
  1.3044   1.3221   1.3454   1.3709   1.4332   1.4537   1.4869   1.5029
  1.5171   1.5251   1.5438   1.5503   1.5592   1.5673   1.5806   1.5873
  1.5996   1.6200   1.6384   1.6608   1.6733   1.6821   1.7000   1.7315
  1.7471   1.7752   1.8024   1.8125   1.8527   1.8641   1.8700   1.8880
  1.9041   1.9142   1.9174   1.9310   1.9421   1.9459   1.9563   1.9728
  1.9803   1.9977   2.0222   2.0379   2.0614   2.0663   2.0817   2.1077
  2.1212   2.1847   2.1868   2.2357   2.2605   2.2700   2.2758   2.2862
  2.2929   2.3028   2.3300   2.3531   2.3934   2.4098   2.4297   2.4355
  2.4516   2.4669   2.4752   2.5128   2.5276   2.5344   2.5476   2.5483
  2.5911   2.5960   2.6430   2.6582   2.6647   2.6853   2.6985   2.7093
  2.7176   2.7322   2.7371   2.7475   2.7573   2.7691   2.7856   2.7908
  2.7979   2.8149   2.8348   2.8484   2.8703   2.8722   2.9213   2.9640
  2.9944   3.0742   3.0855   3.0877   3.1363   3.1632   3.1861   3.2120
  3.2341   3.2361   3.3305   3.3610   3.3674   3.4396   3.5077   3.5615
  3.5957   3.7015   3.7049   3.7733   3.8011   3.9660   4.0136   4.0828
  4.1115   4.1357   4.3900   4.7993   4.8406   9.7604   9.7854   9.8048
  9.8165  23.4045  23.6048  23.8443  23.8564  23.9065  23.9333  23.9966
 24.0387  24.0562  24.0764  24.1045  24.1658  25.8158  25.8332  25.8929
 25.9040  26.1195  26.1457  26.2042  26.3645  26.5949  26.6122  26.6247
 26.7818 215.7524 215.7788 215.8052 215.8166
 --------------------------------------------------------------

          Ground-State Mulliken Net Atomic Charges

     Atom                 Charge (a.u.)
  ----------------------------------------
      1 C                    -0.512956
      2 C                    -0.175684
      3 Cl                    0.482785
      4 C                    -0.363786
      5 H                     0.230081
      6 C                     0.066345
      7 Cl                    0.454928
      8 C                    -0.325740
      9 H                     0.229158
     10 C                    -0.180109
     11 Cl                    0.457390
     12 C                     0.481105
     13 C                    -1.134220
     14 H                     0.194578
     15 C                     0.598138
     16 Cl                    0.438229
     17 C                    -0.591410
     18 H                     0.171042
     19 C                    -0.510490
     20 H                     0.182970
     21 C                    -0.364318
     22 H                     0.171964
  ----------------------------------------
  Sum of atomic charges =     0.000000

 -----------------------------------------------------------------
                    Cartesian Multipole Moments
 -----------------------------------------------------------------
    Charge (ESU x 10^10)
                 0.0000
    Dipole Moment (Debye)
         X      -0.6459      Y       1.2496      Z      -0.6481
       Tot       1.5488
    Quadrupole Moments (Debye-Ang)
        XX    -123.4065     XY       4.2959     YY    -121.6407
        XZ      -2.9933     YZ      -4.5280     ZZ    -116.4906
    Octopole Moments (Debye-Ang^2)
       XXX    -182.1137    XXY      44.2943    XYY     -60.0293
       YYY      88.4677    XXZ     -12.2801    XYZ     -12.4192
       YYZ       8.3816    XZZ     -40.4466    YZZ      40.6225
       ZZZ      27.0498
    Hexadecapole Moments (Debye-Ang^3)
      XXXX   -5295.7826   XXXY     480.7946   XXYY   -1034.9416
      XYYY     415.5279   YYYY    -719.8219   XXXZ     736.5683
      XXYZ     -74.6275   XYYZ     270.6908   YYYZ    -136.0117
      XXZZ   -1208.8066   XYZZ     167.6591   YYZZ    -514.7839
      XZZZ     723.4419   YZZZ    -137.5833   ZZZZ   -2300.7686
 -----------------------------------------------------------------
 Calculating analytic gradient of the SCF energy
 Gradient of SCF Energy
            1           2           3           4           5           6
    1  -0.0019609   0.0024593  -0.0001729   0.0003308   0.0000822  -0.0028158
    2   0.0001678  -0.0008185  -0.0004377  -0.0005384   0.0000235   0.0000579
    3   0.0009901   0.0006131  -0.0012181  -0.0026350   0.0004092   0.0015684
            7           8           9          10          11          12
    1   0.0005325   0.0025276  -0.0003334   0.0007036   0.0012077  -0.0023046
    2  -0.0000397   0.0004481  -0.0000153   0.0007689   0.0004812  -0.0003678
    3  -0.0002865   0.0010732  -0.0002512  -0.0024211   0.0007486   0.0018200
           13          14          15          16          17          18
    1   0.0012008  -0.0001422   0.0008978  -0.0005931  -0.0008622   0.0001010
    2   0.0024796  -0.0007126  -0.0015117   0.0005504   0.0000730   0.0001599
    3   0.0000067   0.0003255   0.0009686  -0.0001237   0.0003849  -0.0002242
           19          20          21          22
    1   0.0000248  -0.0004076  -0.0002338  -0.0002417
    2   0.0002662  -0.0000169  -0.0017331   0.0007152
    3  -0.0002231   0.0001140  -0.0013993  -0.0002401
 Max gradient component =       2.816E-03
 RMS gradient           =       1.085E-03
 Gradient time:  CPU 190.59 s  wall 190.62 s
 Geometry Optimization Parameters
   NAtoms,    NIC,     NZ,  NCons,   NDum,   NFix, NCnnct, MaxDiis
       22     155      22       0       0       0       0       0

 Cartesian Hessian Update
 Hessian updated using BFGS update


** GEOMETRY OPTIMIZATION IN DELOCALIZED INTERNAL COORDINATES **
   Searching for a Minimum

   Optimization Cycle:   3

                       Coordinates (Angstroms)
     ATOM                X               Y               Z
      1  C         0.0180209160    0.0017848761   -0.0062169744
      2  C        -0.0148139157    0.1483241867    1.3910433182
      3  Cl        1.4717583205    0.3611261141    2.2978222317
      4  C        -1.2026533350    0.1722139896    2.1144189507
      5  H        -1.1830714533    0.2945627056    3.1890754514
      6  C        -2.4068032337    0.0515080080    1.4335179521
      7  Cl       -3.9116885501    0.0808900128    2.3253370402
      8  C        -2.4317344085   -0.0949311564    0.0531736249
      9  H        -3.3688801515   -0.2012397965   -0.4762011146
     10  C        -1.2282154576   -0.1203529873   -0.6430641857
     11  Cl       -1.3191844597   -0.3713121314   -2.3772486161
     12  C         1.2948929278   -0.0216266805   -0.7685932034
     13  C         2.2538946829   -1.0055590545   -0.5044954796
     14  H         2.0715039858   -1.7633602536    0.2472424592
     15  C         3.4422730650   -1.0232740265   -1.2235435490
     16  Cl        4.6290518319   -2.2741955464   -0.8863496685
     17  C         3.7074344200   -0.0733172166   -2.2046101263
     18  H         4.6398666139   -0.1011696442   -2.7541989178
     19  C         2.7525378121    0.9070262187   -2.4636026704
     20  H         2.9447930720    1.6551781930   -3.2234016383
     21  C         1.5545802216    0.9337964064   -1.7572982333
     22  H         0.8246259636    1.7072094576   -1.9660782925
   Point Group: c1    Number of degrees of freedom:    60


   Energy is  -2301.900924627

 Hessian updated using BFGS update

 55 Hessian modes will be used to form the next step
  Hessian Eigenvalues:
     0.013218    0.019215    0.019243    0.023199    0.023207    0.023462
     0.023679    0.023688    0.023917    0.024025    0.024090    0.024092
     0.024114    0.024115    0.024135    0.024137    0.024142    0.024170
     0.030286    0.158895    0.159974    0.159995    0.159997    0.160115
     0.160874    0.197562    0.220311    0.234806    0.234946    0.235683
     0.247406    0.249957    0.249992    0.250000    0.250666    0.298478
     0.300874    0.301337    0.304550    0.353510    0.356544    0.356725
     0.372609    0.427595    0.431049    0.432169    0.467463    0.467755
     0.468969    0.471232    0.476222    0.478205    0.478231    0.479125
     0.558382

 Minimum search - taking simple RFO step
 Searching for Lamda that Minimizes Along All modes
 Value Taken    Lamda =  -0.00099664
 Step Taken.  Stepsize is  0.231000

                             Maximum     Tolerance    Cnvgd?
         Gradient           0.005217      0.000300      NO
         Displacement       0.183404      0.001200      NO
         Energy change     -0.002128      0.000001      NO


 New Cartesian Coordinates Obtained by Inverse Iteration

 Displacement from previous Coordinates is:  0.727755
 ----------------------------------------------------------------
             Standard Nuclear Orientation (Angstroms)
    I     Atom           X                Y                Z
 ----------------------------------------------------------------
    1      C       0.0175258663    -0.0015285101    -0.0113329753
    2      C      -0.0195200759     0.2066717907     1.3770436824
    3      Cl      1.4745567897     0.4720988138     2.2616855406
    4      C      -1.2034530482     0.2364704790     2.1079068565
    5      H      -1.1847071596     0.4054418390     3.1750981695
    6      C      -2.4025735008     0.0526735418     1.4315945096
    7      Cl     -3.9075891731     0.0867311782     2.3266917755
    8      C      -2.4332555128    -0.1601120247     0.0595147265
    9      H      -3.3679441332    -0.3118519084    -0.4607466272
   10      C      -1.2275492127    -0.1845900753    -0.6345170211
   11      Cl     -1.3065169818    -0.4938194658    -2.3621556605
   12      C       1.2947091087    -0.0236651272    -0.7740971737
   13      C       2.2209430630    -1.0464699925    -0.5498989642
   14      H       2.0173810357    -1.8229561844     0.1762781911
   15      C       3.4121022039    -1.0571889942    -1.2660508042
   16      Cl      4.5690440055    -2.3520112854    -0.9827453743
   17      C       3.7102035886    -0.0673887307    -2.1970421636
   18      H       4.6456593104    -0.0947891081    -2.7403586502
   19      C       2.7828723455     0.9503543872    -2.4112825460
   20      H       3.0027710757     1.7285786708    -3.1329725452
   21      C       1.5810133511     0.9744801611    -1.7095851814
   22      H       0.8625159219     1.7661522200    -1.8862994063
 ----------------------------------------------------------------
 Nuclear Repulsion Energy =        1442.02313904 hartrees
 There are       73 alpha and       73 beta electrons
 Applying Cartesian multipole field
    Component          Value
    ---------          -----
     (2,0,0)        1.00000E-11
     (0,2,0)        2.00000E-11
     (0,0,2)       -3.00000E-11
 Nucleus-field energy     =    -0.0000000024 hartrees
 Requested basis set is 6-311++G(d,p)
 There are 154 shells and 426 basis functions
 A cutoff of  1.0D-15 yielded   9439 shell pairs
 There are     77411 function pairs (     83161 Cartesian)
 Smallest overlap matrix eigenvalue = 3.22E-07
 Linear dependence detected in AO basis
 Number of orthogonalized atomic orbitals = 423
 Maximum deviation from orthogonality = 5.429E-10
 Guess from superposition of atomic densities
 Warning:  Energy on first SCF cycle will be non-variational
 SAD guess density has 146.000000 electrons

 -----------------------------------------------------------------------
  General SCF calculation program by
  Eric Jon Sundstrom, Paul Horn, Yuezhi Mao, Dmitri Zuev, Alec White,
  David Stuck, Shaama M.S., Shane Yost, Joonho Lee, David Small,
  Daniel Levine, Susi Lehtola, Hugh Burton, Evgeny Epifanovsky,
  Bang C. Huynh
 -----------------------------------------------------------------------
 Exchange:     0.2000 Hartree-Fock + 0.0800 Slater + 0.7200 B88
 Correlation:  0.1900 VWN1RPA + 0.8100 LYP
 Using SG-1 standard quadrature grid
 A restricted SCF calculation will be
 performed using DIIS
 SCF converges when DIIS error is below 1.0e-08
 ---------------------------------------
  Cycle       Energy         DIIS error
 ---------------------------------------
    1   -2305.6416993978      3.02e-02  
    2   -2301.7388182806      2.63e-03  
    3   -2301.6645337580      3.13e-03  
    4   -2301.8965513022      4.59e-04  
    5   -2301.9002458524      2.42e-04  
    6   -2301.9014606427      9.89e-05  
    7   -2301.9016778656      2.10e-05  
    8   -2301.9016842303      1.23e-05  
    9   -2301.9016877566      2.28e-06  
   10   -2301.9016878597      1.06e-06  
   11   -2301.9016878840      2.43e-07  
   12   -2301.9016878850      1.22e-07  
   13   -2301.9016878855      4.28e-08  
   14   -2301.9016878854      1.15e-08  
   15   -2301.9016878854      5.52e-09  Convergence criterion met
 ---------------------------------------
 SCF time:   CPU 569.62s  wall 569.00s 
 SCF   energy in the final basis set =    -2301.9016878854
 Total energy in the final basis set =    -2301.9016878854

 --------------------------------------------------------------

                    Orbital Energies (a.u.)
 --------------------------------------------------------------

 Alpha MOs
 -- Occupied --
********-101.5728-101.5725-101.5604 -10.2720 -10.2720 -10.2697 -10.2507
-10.2318 -10.2172 -10.2171 -10.2154 -10.2020 -10.2004 -10.1992 -10.1972
 -9.4897  -9.4875  -9.4873  -9.4750  -7.2544  -7.2521  -7.2521  -7.2446
 -7.2440  -7.2424  -7.2422  -7.2419  -7.2414  -7.2396  -7.2298  -7.2294
 -0.9439  -0.9085  -0.8964  -0.8957  -0.8546  -0.8329  -0.7999  -0.7650
 -0.7587  -0.7429  -0.6527  -0.6380  -0.6257  -0.6083  -0.5521  -0.5323
 -0.5260  -0.4943  -0.4905  -0.4772  -0.4643  -0.4556  -0.4485  -0.4407
 -0.4219  -0.4181  -0.4049  -0.3869  -0.3854  -0.3804  -0.3791  -0.3502
 -0.3410  -0.3392  -0.3282  -0.3263  -0.3240  -0.2867  -0.2750  -0.2679
 -0.2594
 -- Virtual --
 -0.0612  -0.0557  -0.0358  -0.0310  -0.0306  -0.0122  -0.0022   0.0082
  0.0095   0.0113   0.0126   0.0156   0.0212   0.0327   0.0430   0.0482
  0.0510   0.0553   0.0568   0.0698   0.0711   0.0798   0.0839   0.0861
  0.0872   0.0916   0.0937   0.0950   0.1049   0.1070   0.1121   0.1138
  0.1150   0.1172   0.1198   0.1204   0.1232   0.1269   0.1274   0.1296
  0.1313   0.1342   0.1379   0.1430   0.1475   0.1500   0.1534   0.1551
  0.1640   0.1683   0.1754   0.1802   0.1812   0.1840   0.1938   0.1994
  0.2024   0.2141   0.2161   0.2175   0.2253   0.2280   0.2297   0.2331
  0.2345   0.2371   0.2434   0.2489   0.2569   0.2599   0.2630   0.2663
  0.2696   0.2717   0.2770   0.2775   0.2803   0.2836   0.2913   0.2935
  0.3003   0.3077   0.3090   0.3105   0.3148   0.3263   0.3354   0.3385
  0.3483   0.3581   0.3610   0.3769   0.3991   0.4082   0.4441   0.4501
  0.4529   0.4557   0.4651   0.4732   0.4767   0.4786   0.4854   0.4878
  0.4992   0.5153   0.5205   0.5262   0.5406   0.5482   0.5541   0.5603
  0.5632   0.5659   0.5708   0.5784   0.5946   0.5995   0.6045   0.6107
  0.6139   0.6183   0.6249   0.6312   0.6342   0.6584   0.6649   0.6694
  0.6811   0.6835   0.6974   0.6988   0.7009   0.7084   0.7119   0.7222
  0.7466   0.7624   0.7886   0.8070   0.8182   0.8253   0.8337   0.8376
  0.8396   0.8438   0.8469   0.8492   0.8542   0.8559   0.8631   0.8670
  0.8727   0.8767   0.8801   0.8830   0.8885   0.8945   0.9095   0.9163
  0.9238   0.9256   0.9316   0.9373   0.9400   0.9556   0.9593   0.9699
  0.9733   0.9766   0.9813   0.9945   1.0000   1.0125   1.0357   1.0419
  1.0505   1.0599   1.0692   1.1070   1.1296   1.1343   1.1451   1.1852
  1.1955   1.2060   1.2282   1.2398   1.2513   1.2641   1.2685   1.3010
  1.3045   1.3065   1.3191   1.3479   1.3798   1.4362   1.4436   1.4860
  1.5010   1.5161   1.5307   1.5465   1.5478   1.5631   1.5663   1.5792
  1.5857   1.5964   1.6186   1.6399   1.6592   1.6720   1.6813   1.7011
  1.7340   1.7475   1.7752   1.8006   1.8156   1.8480   1.8569   1.8648
  1.8859   1.9039   1.9155   1.9252   1.9351   1.9407   1.9456   1.9547
  1.9786   1.9855   1.9999   2.0269   2.0368   2.0596   2.0654   2.0793
  2.1115   2.1220   2.1817   2.1875   2.2357   2.2601   2.2705   2.2757
  2.2855   2.2883   2.3021   2.3333   2.3582   2.3917   2.4138   2.4297
  2.4412   2.4529   2.4696   2.4798   2.5133   2.5261   2.5375   2.5476
  2.5499   2.5909   2.5957   2.6429   2.6554   2.6707   2.6873   2.7014
  2.7084   2.7187   2.7337   2.7434   2.7507   2.7598   2.7672   2.7875
  2.7956   2.8086   2.8186   2.8343   2.8487   2.8660   2.8720   2.9189
  2.9674   2.9996   3.0789   3.0867   3.0909   3.1336   3.1613   3.1839
  3.2121   3.2320   3.2402   3.3288   3.3583   3.3673   3.4470   3.5094
  3.5704   3.5983   3.7018   3.7083   3.7702   3.7993   3.9672   4.0133
  4.0856   4.1131   4.1371   4.3818   4.7970   4.8391   9.7615   9.7860
  9.8051   9.8168  23.4095  23.6066  23.8449  23.8568  23.9059  23.9332
 23.9989  24.0370  24.0562  24.0788  24.1052  24.1675  25.8157  25.8335
 25.8946  25.9039  26.1201  26.1462  26.2115  26.3709  26.6021  26.6298
 26.6376  26.7830 215.7535 215.7799 215.8058 215.8171
 --------------------------------------------------------------

          Ground-State Mulliken Net Atomic Charges

     Atom                 Charge (a.u.)
  ----------------------------------------
      1 C                    -0.188475
      2 C                    -0.006386
      3 Cl                    0.494102
      4 C                    -0.648085
      5 H                     0.234456
      6 C                     0.252285
      7 Cl                    0.465870
      8 C                    -0.549650
      9 H                     0.230457
     10 C                     0.017949
     11 Cl                    0.464327
     12 C                     0.274915
     13 C                    -1.057345
     14 H                     0.209027
     15 C                     0.372789
     16 Cl                    0.489106
     17 C                    -0.544127
     18 H                     0.193249
     19 C                    -0.471668
     20 H                     0.179152
     21 C                    -0.586323
     22 H                     0.174374
  ----------------------------------------
  Sum of atomic charges =     0.000000

 -----------------------------------------------------------------
                    Cartesian Multipole Moments
 -----------------------------------------------------------------
    Charge (ESU x 10^10)
                -0.0000
    Dipole Moment (Debye)
         X      -0.6043      Y       1.3057      Z      -0.5934
       Tot       1.5563
    Quadrupole Moments (Debye-Ang)
        XX    -123.1893     XY       4.6317     YY    -121.4472
        XZ      -2.9437     YZ      -4.5412     ZZ    -117.0331
    Octopole Moments (Debye-Ang^2)
       XXX    -178.4417    XXY      45.8596    XYY     -59.4061
       YYY      92.1115    XXZ     -11.3322    XYZ     -13.3140
       YYZ       9.7055    XZZ     -40.6132    YZZ      42.0675
       ZZZ      33.0341
    Hexadecapole Moments (Debye-Ang^3)
      XXXX   -5239.9331   XXXY     479.4516   XXYY   -1035.8423
      XYYY     408.0723   YYYY    -777.0371   XXXZ     756.1523
      XXYZ     -88.7873   XYYZ     276.5140   YYYZ    -176.1939
      XXZZ   -1200.7392   XYZZ     165.4037   YYZZ    -520.8005
      XZZZ     747.3973   YZZZ    -170.7548   ZZZZ   -2290.1832
 -----------------------------------------------------------------
 Calculating analytic gradient of the SCF energy
 Gradient of SCF Energy
            1           2           3           4           5           6
    1   0.0015885  -0.0002034   0.0004657  -0.0001403   0.0000860  -0.0004934
    2  -0.0000411  -0.0001804  -0.0006762   0.0000526  -0.0000603   0.0000409
    3  -0.0005824  -0.0008217  -0.0009592   0.0008901  -0.0001327   0.0002543
            7           8           9          10          11          12
    1   0.0004774  -0.0009009   0.0001726   0.0004898   0.0008465  -0.0010246
    2  -0.0000169  -0.0000609   0.0000358   0.0002752   0.0003776   0.0000991
    3  -0.0002768  -0.0003113   0.0000172   0.0005128  -0.0000572   0.0003934
           13          14          15          16          17          18
    1  -0.0003513  -0.0000794  -0.0001429  -0.0000214   0.0006263  -0.0000786
    2   0.0002570  -0.0000002   0.0000470   0.0000393  -0.0000093  -0.0000197
    3   0.0008827   0.0005687   0.0000047  -0.0000067  -0.0003811   0.0000783
           19          20          21          22
    1  -0.0001976  -0.0000424  -0.0004893  -0.0005874
    2  -0.0000127   0.0000154  -0.0002118   0.0000498
    3   0.0001744  -0.0000547  -0.0000326  -0.0001603
 Max gradient component =       1.589E-03
 RMS gradient           =       4.416E-04
 Gradient time:  CPU 189.80 s  wall 189.82 s
 Geometry Optimization Parameters
   NAtoms,    NIC,     NZ,  NCons,   NDum,   NFix, NCnnct, MaxDiis
       22     155      22       0       0       0       0       0

 Cartesian Hessian Update
 Hessian updated using BFGS update


** GEOMETRY OPTIMIZATION IN DELOCALIZED INTERNAL COORDINATES **
   Searching for a Minimum

   Optimization Cycle:   4

                       Coordinates (Angstroms)
     ATOM                X               Y               Z
      1  C         0.0175258663   -0.0015285101   -0.0113329753
      2  C        -0.0195200759    0.2066717907    1.3770436824
      3  Cl        1.4745567897    0.4720988138    2.2616855406
      4  C        -1.2034530482    0.2364704790    2.1079068565
      5  H        -1.1847071596    0.4054418390    3.1750981695
      6  C        -2.4025735008    0.0526735418    1.4315945096
      7  Cl       -3.9075891731    0.0867311782    2.3266917755
      8  C        -2.4332555128   -0.1601120247    0.0595147265
      9  H        -3.3679441332   -0.3118519084   -0.4607466272
     10  C        -1.2275492127   -0.1845900753   -0.6345170211
     11  Cl       -1.3065169818   -0.4938194658   -2.3621556605
     12  C         1.2947091087   -0.0236651272   -0.7740971737
     13  C         2.2209430630   -1.0464699925   -0.5498989642
     14  H         2.0173810357   -1.8229561844    0.1762781911
     15  C         3.4121022039   -1.0571889942   -1.2660508042
     16  Cl        4.5690440055   -2.3520112854   -0.9827453743
     17  C         3.7102035886   -0.0673887307   -2.1970421636
     18  H         4.6456593104   -0.0947891081   -2.7403586502
     19  C         2.7828723455    0.9503543872   -2.4112825460
     20  H         3.0027710757    1.7285786708   -3.1329725452
     21  C         1.5810133511    0.9744801611   -1.7095851814
     22  H         0.8625159219    1.7661522200   -1.8862994063
   Point Group: c1    Number of degrees of freedom:    60


   Energy is  -2301.901687885

 Hessian updated using BFGS update

 57 Hessian modes will be used to form the next step
  Hessian Eigenvalues:
     0.007853    0.019215    0.019382    0.023206    0.023263    0.023593
     0.023685    0.023850    0.023989    0.024025    0.024090    0.024093
     0.024114    0.024116    0.024134    0.024142    0.024147    0.024173
     0.029283    0.159541    0.159974    0.159996    0.159997    0.160112
     0.161843    0.206078    0.220265    0.234857    0.234956    0.235737
     0.247851    0.249975    0.249995    0.250018    0.254625    0.297292
     0.301030    0.301185    0.301647    0.306311    0.353521    0.356640
     0.356666    0.357721    0.370803    0.428042    0.431130    0.432587
     0.466304    0.468083    0.468523    0.470668    0.476769    0.478205
     0.478237    0.479331    0.532038

 Minimum search - taking simple RFO step
 Searching for Lamda that Minimizes Along All modes
 Value Taken    Lamda =  -0.00054511
 Step Taken.  Stepsize is  0.229614

                             Maximum     Tolerance    Cnvgd?
         Gradient           0.004140      0.000300      NO
         Displacement       0.200814      0.001200      NO
         Energy change     -0.000763      0.000001      NO


 New Cartesian Coordinates Obtained by Inverse Iteration

 Displacement from previous Coordinates is:  0.799259
 ----------------------------------------------------------------
             Standard Nuclear Orientation (Angstroms)
    I     Atom           X                Y                Z
 ----------------------------------------------------------------
    1      C       0.0189250604    -0.0013338862    -0.0060203265
    2      C      -0.0259354822     0.2708746529     1.3700402485
    3      Cl      1.4639150794     0.6186970856     2.2360938282
    4      C      -1.2111085161     0.3016466777     2.0984288030
    5      H      -1.2009392717     0.5218615166     3.1560662180
    6      C      -2.4011690120     0.0490872843     1.4284845964
    7      Cl     -3.9110836033     0.0819486815     2.3206319235
    8      C      -2.4250787334    -0.2278393820     0.0677205860
    9      H      -3.3541080647    -0.4285256372    -0.4456130031
   10      C      -1.2169791017    -0.2469300957    -0.6217479842
   11      Cl     -1.2711655842    -0.6178872191    -2.3392183077
   12      C       1.2985673138    -0.0224540157    -0.7694032300
   13      C       2.1902589544    -1.0845757142    -0.5982349104
   14      H       1.9622128229    -1.8877266337     0.0904470213
   15      C       3.3804396693    -1.0931923447    -1.3159630331
   16      Cl      4.4988267826    -2.4361876778    -1.1028824149
   17      C       3.7079842600    -0.0659506397    -2.1945689551
   18      H       4.6424049978    -0.0943461732    -2.7394688014
   19      C       2.8119896020     0.9886926150    -2.3568489101
   20      H       3.0572503420     1.7951906960    -3.0383048209
   21      C       1.6109838993     1.0127749749    -1.6533695041
   22      H       0.9119974534     1.8294569096    -1.7895406649
 ----------------------------------------------------------------
 Nuclear Repulsion Energy =        1441.41124997 hartrees
 There are       73 alpha and       73 beta electrons
 Applying Cartesian multipole field
    Component          Value
    ---------          -----
     (2,0,0)        1.00000E-11
     (0,2,0)        2.00000E-11
     (0,0,2)       -3.00000E-11
 Nucleus-field energy     =    -0.0000000014 hartrees
 Requested basis set is 6-311++G(d,p)
 There are 154 shells and 426 basis functions
 A cutoff of  1.0D-15 yielded   9427 shell pairs
 There are     77249 function pairs (     82970 Cartesian)
 Smallest overlap matrix eigenvalue = 2.94E-07
 Linear dependence detected in AO basis
 Number of orthogonalized atomic orbitals = 423
 Maximum deviation from orthogonality = 4.257E-10
 Guess from superposition of atomic densities
 Warning:  Energy on first SCF cycle will be non-variational
 SAD guess density has 146.000000 electrons

 -----------------------------------------------------------------------
  General SCF calculation program by
  Eric Jon Sundstrom, Paul Horn, Yuezhi Mao, Dmitri Zuev, Alec White,
  David Stuck, Shaama M.S., Shane Yost, Joonho Lee, David Small,
  Daniel Levine, Susi Lehtola, Hugh Burton, Evgeny Epifanovsky,
  Bang C. Huynh
 -----------------------------------------------------------------------
 Exchange:     0.2000 Hartree-Fock + 0.0800 Slater + 0.7200 B88
 Correlation:  0.1900 VWN1RPA + 0.8100 LYP
 Using SG-1 standard quadrature grid
 A restricted SCF calculation will be
 performed using DIIS
 SCF converges when DIIS error is below 1.0e-08
 ---------------------------------------
  Cycle       Energy         DIIS error
 ---------------------------------------
    1   -2305.6354651362      3.01e-02  
    2   -2301.7396442892      2.62e-03  
    3   -2301.6666331474      3.12e-03  
    4   -2301.8968178984      4.64e-04  
    5   -2301.9005782171      2.47e-04  
    6   -2301.9018457484      9.92e-05  
    7   -2301.9020623964      2.23e-05  
    8   -2301.9020699565      1.28e-05  
    9   -2301.9020737779      2.25e-06  
   10   -2301.9020738766      1.06e-06  
   11   -2301.9020739005      2.30e-07  
   12   -2301.9020739014      1.15e-07  
   13   -2301.9020739018      4.17e-08  
   14   -2301.9020739019      1.12e-08  
   15   -2301.9020739017      5.51e-09  Convergence criterion met
 ---------------------------------------
 SCF time:   CPU 571.33s  wall 571.00s 
 SCF   energy in the final basis set =    -2301.9020739017
 Total energy in the final basis set =    -2301.9020739017

 --------------------------------------------------------------

                    Orbital Energies (a.u.)
 --------------------------------------------------------------

 Alpha MOs
 -- Occupied --
********-101.5726-101.5724-101.5605 -10.2720 -10.2719 -10.2701 -10.2510
-10.2312 -10.2173 -10.2173 -10.2154 -10.2020 -10.2004 -10.1995 -10.1972
 -9.4895  -9.4873  -9.4871  -9.4750  -7.2542  -7.2519  -7.2518  -7.2443
 -7.2438  -7.2422  -7.2420  -7.2416  -7.2413  -7.2397  -7.2299  -7.2295
 -0.9438  -0.9083  -0.8959  -0.8951  -0.8545  -0.8327  -0.7998  -0.7654
 -0.7589  -0.7430  -0.6526  -0.6371  -0.6268  -0.6083  -0.5521  -0.5323
 -0.5261  -0.4953  -0.4900  -0.4771  -0.4646  -0.4552  -0.4484  -0.4407
 -0.4218  -0.4183  -0.4047  -0.3858  -0.3856  -0.3805  -0.3785  -0.3497
 -0.3407  -0.3392  -0.3281  -0.3263  -0.3240  -0.2842  -0.2752  -0.2696
 -0.2609
 -- Virtual --
 -0.0581  -0.0559  -0.0357  -0.0340  -0.0316  -0.0125  -0.0023   0.0084
  0.0097   0.0112   0.0124   0.0145   0.0206   0.0325   0.0425   0.0489
  0.0505   0.0561   0.0569   0.0694   0.0698   0.0806   0.0841   0.0865
  0.0874   0.0910   0.0926   0.0938   0.1046   0.1069   0.1128   0.1141
  0.1146   0.1171   0.1199   0.1203   0.1231   0.1254   0.1276   0.1292
  0.1308   0.1336   0.1374   0.1437   0.1471   0.1501   0.1532   0.1548
  0.1620   0.1692   0.1754   0.1793   0.1797   0.1831   0.1938   0.1975
  0.2025   0.2132   0.2151   0.2162   0.2262   0.2281   0.2320   0.2344
  0.2350   0.2381   0.2419   0.2470   0.2550   0.2602   0.2626   0.2663
  0.2701   0.2725   0.2780   0.2783   0.2817   0.2837   0.2902   0.2960
  0.3020   0.3026   0.3103   0.3106   0.3170   0.3238   0.3353   0.3403
  0.3491   0.3561   0.3665   0.3766   0.3991   0.4101   0.4443   0.4503
  0.4510   0.4560   0.4641   0.4686   0.4749   0.4793   0.4852   0.4890
  0.5005   0.5159   0.5195   0.5311   0.5407   0.5470   0.5525   0.5605
  0.5626   0.5650   0.5694   0.5768   0.5932   0.6016   0.6047   0.6084
  0.6166   0.6176   0.6212   0.6362   0.6369   0.6595   0.6633   0.6729
  0.6789   0.6804   0.6966   0.7032   0.7056   0.7071   0.7121   0.7234
  0.7484   0.7640   0.7868   0.8100   0.8178   0.8284   0.8338   0.8383
  0.8412   0.8437   0.8475   0.8497   0.8549   0.8567   0.8612   0.8678
  0.8704   0.8765   0.8772   0.8815   0.8851   0.8956   0.9057   0.9148
  0.9221   0.9258   0.9371   0.9416   0.9447   0.9553   0.9592   0.9687
  0.9739   0.9765   0.9813   0.9973   1.0136   1.0176   1.0354   1.0386
  1.0506   1.0552   1.0675   1.1061   1.1313   1.1355   1.1551   1.1854
  1.1946   1.2094   1.2341   1.2395   1.2502   1.2591   1.2757   1.3039
  1.3045   1.3108   1.3179   1.3447   1.3892   1.4244   1.4415   1.4845
  1.4998   1.5137   1.5375   1.5466   1.5511   1.5613   1.5683   1.5764
  1.5852   1.5952   1.6165   1.6421   1.6577   1.6702   1.6807   1.7012
  1.7389   1.7473   1.7732   1.7972   1.8182   1.8411   1.8476   1.8606
  1.8840   1.9015   1.9178   1.9315   1.9364   1.9395   1.9463   1.9524
  1.9837   1.9902   2.0020   2.0318   2.0360   2.0588   2.0658   2.0756
  2.1157   2.1252   2.1791   2.1883   2.2350   2.2607   2.2683   2.2753
  2.2833   2.2858   2.3029   2.3371   2.3618   2.3896   2.4149   2.4289
  2.4413   2.4516   2.4717   2.4856   2.5132   2.5239   2.5358   2.5466
  2.5522   2.5882   2.5935   2.6439   2.6504   2.6765   2.6918   2.7037
  2.7082   2.7196   2.7330   2.7424   2.7508   2.7568   2.7637   2.7850
  2.7922   2.8105   2.8268   2.8370   2.8499   2.8627   2.8716   2.9147
  2.9689   3.0034   3.0856   3.0907   3.0942   3.1320   3.1594   3.1823
  3.2117   3.2265   3.2481   3.3281   3.3538   3.3682   3.4519   3.5108
  3.5774   3.6001   3.7008   3.7138   3.7698   3.8013   3.9690   4.0130
  4.0859   4.1138   4.1382   4.3706   4.7982   4.8366   9.7632   9.7868
  9.8097   9.8116  23.4129  23.6065  23.8464  23.8573  23.9048  23.9325
 24.0022  24.0373  24.0568  24.0823  24.1079  24.1700  25.8155  25.8322
 25.8854  25.9071  26.1193  26.1446  26.2262  26.3667  26.6003  26.6316
 26.6447  26.7858 215.7552 215.7805 215.8112 215.8120
 --------------------------------------------------------------

          Ground-State Mulliken Net Atomic Charges

     Atom                 Charge (a.u.)
  ----------------------------------------
      1 C                    -0.262646
      2 C                    -0.018656
      3 Cl                    0.490633
      4 C                    -0.612813
      5 H                     0.234070
      6 C                     0.301271
      7 Cl                    0.470066
      8 C                    -0.535440
      9 H                     0.230868
     10 C                     0.001022
     11 Cl                    0.470177
     12 C                     0.225813
     13 C                    -0.997481
     14 H                     0.209609
     15 C                     0.309716
     16 Cl                    0.490553
     17 C                    -0.472687
     18 H                     0.195740
     19 C                    -0.551663
     20 H                     0.178681
     21 C                    -0.533967
     22 H                     0.177132
  ----------------------------------------
  Sum of atomic charges =     0.000000

 -----------------------------------------------------------------
                    Cartesian Multipole Moments
 -----------------------------------------------------------------
    Charge (ESU x 10^10)
                 0.0000
    Dipole Moment (Debye)
         X      -0.5690      Y       1.3518      Z      -0.5351
       Tot       1.5612
    Quadrupole Moments (Debye-Ang)
        XX    -122.9870     XY       4.9386     YY    -121.1982
        XZ      -2.8519     YZ      -4.4998     ZZ    -117.5575
    Octopole Moments (Debye-Ang^2)
       XXX    -174.6651    XXY      47.0901    XYY     -58.6594
       YYY      95.1644    XXZ      -9.9314    XYZ     -14.1166
       YYZ      11.1648    XZZ     -40.9233    YZZ      43.2425
       ZZZ      38.8839
    Hexadecapole Moments (Debye-Ang^3)
      XXXX   -5173.6456   XXXY     474.4769   XXYY   -1035.8749
      XYYY     397.8780   YYYY    -845.6816   XXXZ     782.2895
      XXYZ    -104.3005   XYYZ     284.5180   YYYZ    -222.0237
      XXZZ   -1191.2664   XYZZ     162.0812   YYZZ    -529.6832
      XZZZ     777.9163   YZZZ    -209.7160   ZZZZ   -2283.0990
 -----------------------------------------------------------------
 Calculating analytic gradient of the SCF energy
 Gradient of SCF Energy
            1           2           3           4           5           6
    1   0.0009463  -0.0015098   0.0010376  -0.0001801   0.0000685   0.0009625
    2  -0.0002816  -0.0003701  -0.0002336   0.0003512  -0.0000255  -0.0000414
    3  -0.0008427  -0.0010396  -0.0002122   0.0012485  -0.0002759  -0.0004414
            7           8           9          10          11          12
    1  -0.0002697  -0.0011190   0.0002511   0.0003706   0.0010979   0.0002439
    2   0.0000415  -0.0001932   0.0000009   0.0004182   0.0003392   0.0004295
    3   0.0001473  -0.0004650   0.0000638   0.0019627  -0.0007190  -0.0004426
           13          14          15          16          17          18
    1  -0.0004373  -0.0000872  -0.0006105   0.0002708   0.0005059  -0.0001264
    2  -0.0008010   0.0002150   0.0007859  -0.0003565   0.0000313  -0.0000981
    3   0.0005209   0.0004387  -0.0001623   0.0000265  -0.0001178   0.0001103
           19          20          21          22
    1  -0.0003340   0.0001327  -0.0005803  -0.0006336
    2  -0.0001263   0.0000397   0.0000665  -0.0001915
    3   0.0001226  -0.0000073   0.0002008  -0.0001164
 Max gradient component =       1.963E-03
 RMS gradient           =       5.676E-04
 Gradient time:  CPU 190.89 s  wall 190.91 s
 Geometry Optimization Parameters
   NAtoms,    NIC,     NZ,  NCons,   NDum,   NFix, NCnnct, MaxDiis
       22     155      22       0       0       0       0       0

 Cartesian Hessian Update
 Hessian updated using BFGS update


** GEOMETRY OPTIMIZATION IN DELOCALIZED INTERNAL COORDINATES **
   Searching for a Minimum

   Optimization Cycle:   5

                       Coordinates (Angstroms)
     ATOM                X               Y               Z
      1  C         0.0189250604   -0.0013338862   -0.0060203265
      2  C        -0.0259354822    0.2708746529    1.3700402485
      3  Cl        1.4639150794    0.6186970856    2.2360938282
      4  C        -1.2111085161    0.3016466777    2.0984288030
      5  H        -1.2009392717    0.5218615166    3.1560662180
      6  C        -2.4011690120    0.0490872843    1.4284845964
      7  Cl       -3.9110836033    0.0819486815    2.3206319235
      8  C        -2.4250787334   -0.2278393820    0.0677205860
      9  H        -3.3541080647   -0.4285256372   -0.4456130031
     10  C        -1.2169791017   -0.2469300957   -0.6217479842
     11  Cl       -1.2711655842   -0.6178872191   -2.3392183077
     12  C         1.2985673138   -0.0224540157   -0.7694032300
     13  C         2.1902589544   -1.0845757142   -0.5982349104
     14  H         1.9622128229   -1.8877266337    0.0904470213
     15  C         3.3804396693   -1.0931923447   -1.3159630331
     16  Cl        4.4988267826   -2.4361876778   -1.1028824149
     17  C         3.7079842600   -0.0659506397   -2.1945689551
     18  H         4.6424049978   -0.0943461732   -2.7394688014
     19  C         2.8119896020    0.9886926150   -2.3568489101
     20  H         3.0572503420    1.7951906960   -3.0383048209
     21  C         1.6109838993    1.0127749749   -1.6533695041
     22  H         0.9119974534    1.8294569096   -1.7895406649
   Point Group: c1    Number of degrees of freedom:    60


   Energy is  -2301.902073902

 Hessian updated using BFGS update

 59 Hessian modes will be used to form the next step
  Hessian Eigenvalues:
     0.005022    0.019256    0.019614    0.023225    0.023319    0.023681
     0.023743    0.023920    0.023993    0.024047    0.024093    0.024096
     0.024115    0.024121    0.024135    0.024142    0.024166    0.024461
     0.027981    0.159610    0.159974    0.159996    0.160000    0.160089
     0.161991    0.207485    0.220509    0.234893    0.234975    0.235788
     0.248460    0.249976    0.249995    0.250000    0.250121    0.261578
     0.293238    0.301078    0.301198    0.301351    0.313798    0.349905
     0.356645    0.356665    0.356684    0.357682    0.363765    0.427956
     0.431179    0.433240    0.457983    0.467868    0.469179    0.472545
     0.476760    0.478211    0.478294    0.479341    0.496868

 Minimum search - taking simple RFO step
 Searching for Lamda that Minimizes Along All modes
 Value Taken    Lamda =  -0.00031063
 Step Taken.  Stepsize is  0.204028

                             Maximum     Tolerance    Cnvgd?
         Gradient           0.003569      0.000300      NO
         Displacement       0.179225      0.001200      NO
         Energy change     -0.000386      0.000001      NO


 New Cartesian Coordinates Obtained by Inverse Iteration

 Displacement from previous Coordinates is:  0.713282
 ----------------------------------------------------------------
             Standard Nuclear Orientation (Angstroms)
    I     Atom           X                Y                Z
 ----------------------------------------------------------------
    1      C       0.0148081229     0.0053837719    -0.0090858706
    2      C      -0.0331762398     0.3307494968     1.3544579377
    3      Cl      1.4512697544     0.7461295742     2.1976530999
    4      C      -1.2169011963     0.3553782746     2.0850987124
    5      H      -1.2114696514     0.6149151192     3.1340649516
    6      C      -2.4004879364     0.0437899433     1.4289524091
    7      Cl     -3.9090259684     0.0665051401     2.3253332839
    8      C      -2.4204510616    -0.2864331477     0.0802698531
    9      H      -3.3455967521    -0.5322700082    -0.4207310527
   10      C      -1.2142001212    -0.2998645552    -0.6124349619
   11      Cl     -1.2622676299    -0.7376874628    -2.3133470175
   12      C       1.2985548227    -0.0169998801    -0.7707306364
   13      C       2.1599026456    -1.1091770901    -0.6421163952
   14      H       1.9060248683    -1.9350379990     0.0098636941
   15      C       3.3521201321    -1.1210156738    -1.3569394365
   16      Cl      4.4313772185    -2.5029419066    -1.1995096445
   17      C       3.7106024243    -0.0670870806    -2.1904487743
   18      H       4.6456983642    -0.0983465965    -2.7344469641
   19      C       2.8469082696     1.0198145785    -2.3071999870
   20      H       3.1178690788     1.8478098309    -2.9520816864
   21      C       1.6447361081     1.0481179607    -1.6052439376
   22      H       0.9718936154     1.8915493852    -1.7046492185
 ----------------------------------------------------------------
 Nuclear Repulsion Energy =        1440.82155459 hartrees
 There are       73 alpha and       73 beta electrons
 Applying Cartesian multipole field
    Component          Value
    ---------          -----
     (2,0,0)        1.00000E-11
     (0,2,0)        2.00000E-11
     (0,0,2)       -3.00000E-11
 Nucleus-field energy     =    -0.0000000004 hartrees
 Requested basis set is 6-311++G(d,p)
 There are 154 shells and 426 basis functions
 A cutoff of  1.0D-15 yielded   9437 shell pairs
 There are     77362 function pairs (     83099 Cartesian)
 Smallest overlap matrix eigenvalue = 2.57E-07
 Linear dependence detected in AO basis
 Number of orthogonalized atomic orbitals = 423
 Maximum deviation from orthogonality = 3.604E-10
 Guess from superposition of atomic densities
 Warning:  Energy on first SCF cycle will be non-variational
 SAD guess density has 146.000000 electrons

 -----------------------------------------------------------------------
  General SCF calculation program by
  Eric Jon Sundstrom, Paul Horn, Yuezhi Mao, Dmitri Zuev, Alec White,
  David Stuck, Shaama M.S., Shane Yost, Joonho Lee, David Small,
  Daniel Levine, Susi Lehtola, Hugh Burton, Evgeny Epifanovsky,
  Bang C. Huynh
 -----------------------------------------------------------------------
 Exchange:     0.2000 Hartree-Fock + 0.0800 Slater + 0.7200 B88
 Correlation:  0.1900 VWN1RPA + 0.8100 LYP
 Using SG-1 standard quadrature grid
 A restricted SCF calculation will be
 performed using DIIS
 SCF converges when DIIS error is below 1.0e-08
 ---------------------------------------
  Cycle       Energy         DIIS error
 ---------------------------------------
    1   -2305.6325221619      3.01e-02  
    2   -2301.7399364891      2.62e-03  
    3   -2301.6672793848      3.12e-03  
    4   -2301.8969624644      4.66e-04  
    5   -2301.9007553821      2.48e-04  
    6   -2301.9020423671      9.90e-05  
    7   -2301.9022572717      2.29e-05  
    8   -2301.9022653772      1.29e-05  
    9   -2301.9022692906      2.23e-06  
   10   -2301.9022693873      1.05e-06  
   11   -2301.9022694111      2.19e-07  
   12   -2301.9022694121      1.07e-07  
   13   -2301.9022694122      3.99e-08  
   14   -2301.9022694124      1.01e-08  
   15   -2301.9022694125      5.58e-09  Convergence criterion met
 ---------------------------------------
 SCF time:   CPU 570.45s  wall 571.00s 
 SCF   energy in the final basis set =    -2301.9022694125
 Total energy in the final basis set =    -2301.9022694125

 --------------------------------------------------------------

                    Orbital Energies (a.u.)
 --------------------------------------------------------------

 Alpha MOs
 -- Occupied --
********-101.5726-101.5724-101.5606 -10.2719 -10.2718 -10.2700 -10.2512
-10.2310 -10.2172 -10.2171 -10.2155 -10.2020 -10.2004 -10.1996 -10.1972
 -9.4893  -9.4872  -9.4871  -9.4751  -7.2540  -7.2519  -7.2519  -7.2442
 -7.2437  -7.2421  -7.2420  -7.2416  -7.2413  -7.2398  -7.2300  -7.2296
 -0.9437  -0.9083  -0.8958  -0.8951  -0.8545  -0.8326  -0.7995  -0.7654
 -0.7588  -0.7429  -0.6524  -0.6363  -0.6274  -0.6082  -0.5520  -0.5321
 -0.5260  -0.4958  -0.4898  -0.4769  -0.4647  -0.4550  -0.4482  -0.4406
 -0.4217  -0.4184  -0.4046  -0.3860  -0.3849  -0.3808  -0.3781  -0.3493
 -0.3403  -0.3394  -0.3281  -0.3262  -0.3241  -0.2818  -0.2750  -0.2711
 -0.2619
 -- Virtual --
 -0.0561  -0.0554  -0.0375  -0.0345  -0.0318  -0.0126  -0.0023   0.0086
  0.0100   0.0112   0.0125   0.0138   0.0202   0.0325   0.0422   0.0494
  0.0501   0.0567   0.0571   0.0686   0.0693   0.0808   0.0845   0.0868
  0.0877   0.0905   0.0916   0.0931   0.1045   0.1068   0.1128   0.1141
  0.1148   0.1172   0.1198   0.1203   0.1232   0.1245   0.1275   0.1293
  0.1306   0.1332   0.1373   0.1439   0.1476   0.1500   0.1533   0.1545
  0.1600   0.1705   0.1754   0.1779   0.1792   0.1822   0.1941   0.1962
  0.2016   0.2125   0.2151   0.2159   0.2261   0.2286   0.2311   0.2339
  0.2356   0.2397   0.2430   0.2472   0.2541   0.2601   0.2616   0.2668
  0.2710   0.2739   0.2782   0.2787   0.2827   0.2835   0.2883   0.2964
  0.2966   0.3067   0.3110   0.3142   0.3176   0.3256   0.3353   0.3424
  0.3499   0.3538   0.3728   0.3767   0.3982   0.4127   0.4453   0.4485
  0.4507   0.4567   0.4606   0.4653   0.4732   0.4790   0.4854   0.4916
  0.5032   0.5162   0.5189   0.5366   0.5406   0.5470   0.5510   0.5603
  0.5626   0.5660   0.5686   0.5758   0.5915   0.5996   0.6039   0.6099
  0.6149   0.6182   0.6247   0.6387   0.6415   0.6599   0.6623   0.6736
  0.6763   0.6801   0.6967   0.7037   0.7056   0.7087   0.7181   0.7244
  0.7510   0.7666   0.7846   0.8134   0.8186   0.8306   0.8339   0.8390
  0.8415   0.8460   0.8474   0.8485   0.8550   0.8560   0.8579   0.8650
  0.8675   0.8748   0.8760   0.8791   0.8836   0.8976   0.9047   0.9155
  0.9188   0.9271   0.9419   0.9466   0.9506   0.9562   0.9605   0.9671
  0.9738   0.9769   0.9815   0.9969   1.0217   1.0239   1.0337   1.0365
  1.0501   1.0546   1.0679   1.1064   1.1278   1.1347   1.1706   1.1860
  1.1949   1.2116   1.2386   1.2396   1.2476   1.2587   1.2806   1.3048
  1.3070   1.3155   1.3186   1.3428   1.3949   1.4173   1.4412   1.4830
  1.4985   1.5115   1.5414   1.5466   1.5538   1.5639   1.5699   1.5742
  1.5844   1.5953   1.6144   1.6452   1.6558   1.6690   1.6803   1.7024
  1.7455   1.7468   1.7733   1.7945   1.8203   1.8354   1.8406   1.8567
  1.8828   1.8996   1.9200   1.9344   1.9359   1.9389   1.9457   1.9506
  1.9874   1.9939   2.0041   2.0333   2.0381   2.0592   2.0666   2.0730
  2.1194   2.1291   2.1780   2.1882   2.2345   2.2618   2.2657   2.2747
  2.2801   2.2847   2.3045   2.3406   2.3635   2.3877   2.4139   2.4282
  2.4375   2.4507   2.4718   2.4895   2.5136   2.5231   2.5355   2.5464
  2.5529   2.5852   2.5912   2.6456   2.6460   2.6799   2.6974   2.7048
  2.7085   2.7195   2.7311   2.7416   2.7521   2.7558   2.7601   2.7772
  2.7890   2.8099   2.8346   2.8394   2.8499   2.8657   2.8746   2.9110
  2.9685   3.0050   3.0911   3.0949   3.0988   3.1302   3.1562   3.1823
  3.2117   3.2207   3.2588   3.3275   3.3493   3.3688   3.4564   3.5127
  3.5855   3.6003   3.7008   3.7181   3.7701   3.8046   3.9705   4.0129
  4.0852   4.1139   4.1389   4.3631   4.7993   4.8335   9.7653   9.7875
  9.8053   9.8208  23.4164  23.6062  23.8461  23.8575  23.9034  23.9309
 24.0034  24.0373  24.0564  24.0846  24.1096  24.1712  25.8155  25.8315
 25.8720  25.9118  26.1189  26.1431  26.2436  26.3512  26.6007  26.6294
 26.6483  26.7926 215.7574 215.7813 215.8036 215.8252
 --------------------------------------------------------------

          Ground-State Mulliken Net Atomic Charges

     Atom                 Charge (a.u.)
  ----------------------------------------
      1 C                    -0.341505
      2 C                    -0.028343
      3 Cl                    0.479285
      4 C                    -0.560482
      5 H                     0.233277
      6 C                     0.361798
      7 Cl                    0.473980
      8 C                    -0.515783
      9 H                     0.230676
     10 C                    -0.012953
     11 Cl                    0.463344
     12 C                     0.231847
     13 C                    -0.972668
     14 H                     0.209209
     15 C                     0.266337
     16 Cl                    0.491308
     17 C                    -0.411350
     18 H                     0.197301
     19 C                    -0.623447
     20 H                     0.177590
     21 C                    -0.529981
     22 H                     0.180559
  ----------------------------------------
  Sum of atomic charges =     0.000000

 -----------------------------------------------------------------
                    Cartesian Multipole Moments
 -----------------------------------------------------------------
    Charge (ESU x 10^10)
                -0.0000
    Dipole Moment (Debye)
         X      -0.5232      Y       1.3865      Z      -0.4778
       Tot       1.5571
    Quadrupole Moments (Debye-Ang)
        XX    -122.6902     XY       5.1995     YY    -120.9616
        XZ      -2.7757     YZ      -4.4177     ZZ    -118.0203
    Octopole Moments (Debye-Ang^2)
       XXX    -170.0352    XXY      48.1466    XYY     -57.6322
       YYY      98.1529    XXZ      -8.7534    XYZ     -14.6925
       YYZ      12.4054    XZZ     -40.8942    YZZ      44.1001
       ZZZ      43.9845
    Hexadecapole Moments (Debye-Ang^3)
      XXXX   -5114.0465   XXXY     463.8784   XXYY   -1036.2039
      XYYY     383.6152   YYYY    -909.5852   XXXZ     802.3364
      XXYZ    -117.1794   XYYZ     291.0234   YYYZ    -259.8392
      XXZZ   -1181.9269   XYZZ     157.0757   YYZZ    -537.3462
      XZZZ     804.1417   YZZZ    -242.1353   ZZZZ   -2272.6065
 -----------------------------------------------------------------
 Calculating analytic gradient of the SCF energy
 Gradient of SCF Energy
            1           2           3           4           5           6
    1   0.0002021  -0.0013290   0.0009609  -0.0000590   0.0000061   0.0012652
    2   0.0001302  -0.0003788  -0.0000834   0.0000919   0.0000102   0.0000701
    3   0.0000544  -0.0007945  -0.0002543   0.0007268  -0.0001248  -0.0007165
            7           8           9          10          11          12
    1  -0.0004933  -0.0007374   0.0000882  -0.0000859   0.0003255   0.0009494
    2  -0.0000116  -0.0001329  -0.0000481   0.0003410  -0.0000518  -0.0000790
    3   0.0002765  -0.0003607   0.0000457   0.0013916  -0.0005918  -0.0006698
           13          14          15          16          17          18
    1  -0.0002603  -0.0001346  -0.0003980   0.0002550   0.0001093  -0.0000013
    2  -0.0004906   0.0001786   0.0007245  -0.0003427  -0.0000947  -0.0000555
    3   0.0005630   0.0003188  -0.0002162   0.0000145  -0.0000548   0.0000584
           19          20          21          22
    1  -0.0001524   0.0001596  -0.0003112  -0.0003590
    2  -0.0000125  -0.0000086   0.0003874  -0.0001439
    3   0.0000021   0.0000177   0.0003327  -0.0000187
 Max gradient component =       1.392E-03
 RMS gradient           =       4.514E-04
 Gradient time:  CPU 191.79 s  wall 191.81 s
 Geometry Optimization Parameters
   NAtoms,    NIC,     NZ,  NCons,   NDum,   NFix, NCnnct, MaxDiis
       22     155      22       0       0       0       0       0

 Cartesian Hessian Update
 Hessian updated using BFGS update


** GEOMETRY OPTIMIZATION IN DELOCALIZED INTERNAL COORDINATES **
   Searching for a Minimum

   Optimization Cycle:   6

                       Coordinates (Angstroms)
     ATOM                X               Y               Z
      1  C         0.0148081229    0.0053837719   -0.0090858706
      2  C        -0.0331762398    0.3307494968    1.3544579377
      3  Cl        1.4512697544    0.7461295742    2.1976530999
      4  C        -1.2169011963    0.3553782746    2.0850987124
      5  H        -1.2114696514    0.6149151192    3.1340649516
      6  C        -2.4004879364    0.0437899433    1.4289524091
      7  Cl       -3.9090259684    0.0665051401    2.3253332839
      8  C        -2.4204510616   -0.2864331477    0.0802698531
      9  H        -3.3455967521   -0.5322700082   -0.4207310527
     10  C        -1.2142001212   -0.2998645552   -0.6124349619
     11  Cl       -1.2622676299   -0.7376874628   -2.3133470175
     12  C         1.2985548227   -0.0169998801   -0.7707306364
     13  C         2.1599026456   -1.1091770901   -0.6421163952
     14  H         1.9060248683   -1.9350379990    0.0098636941
     15  C         3.3521201321   -1.1210156738   -1.3569394365
     16  Cl        4.4313772185   -2.5029419066   -1.1995096445
     17  C         3.7106024243   -0.0670870806   -2.1904487743
     18  H         4.6456983642   -0.0983465965   -2.7344469641
     19  C         2.8469082696    1.0198145785   -2.3071999870
     20  H         3.1178690788    1.8478098309   -2.9520816864
     21  C         1.6447361081    1.0481179607   -1.6052439376
     22  H         0.9718936154    1.8915493852   -1.7046492185
   Point Group: c1    Number of degrees of freedom:    60


   Energy is  -2301.902269412

 Hessian updated using BFGS update

 60 Hessian modes will be used to form the next step
  Hessian Eigenvalues:
     0.003878    0.019238    0.020093    0.023228    0.023334    0.023661
     0.023693    0.023934    0.023990    0.024061    0.024093    0.024106
     0.024115    0.024135    0.024139    0.024156    0.024170    0.024652
     0.027772    0.159606    0.159951    0.159995    0.159999    0.160055
     0.160899    0.208155    0.220496    0.234958    0.235017    0.235854
     0.248779    0.249825    0.249979    0.250000    0.250076    0.268168
     0.280182    0.300804    0.301135    0.301258    0.304003    0.349502
     0.356645    0.356664    0.356665    0.356690    0.357132    0.362770
     0.427846    0.431114    0.433806    0.440061    0.467710    0.470315
     0.473439    0.476568    0.478212    0.478245    0.479914    0.489232

 Minimum search - taking simple RFO step
 Searching for Lamda that Minimizes Along All modes
 Value Taken    Lamda =  -0.00010025
 Step Taken.  Stepsize is  0.118525

                             Maximum     Tolerance    Cnvgd?
         Gradient           0.001785      0.000300      NO
         Displacement       0.099967      0.001200      NO
         Energy change     -0.000196      0.000001      NO


 New Cartesian Coordinates Obtained by Inverse Iteration

 Displacement from previous Coordinates is:  0.407577
 ----------------------------------------------------------------
             Standard Nuclear Orientation (Angstroms)
    I     Atom           X                Y                Z
 ----------------------------------------------------------------
    1      C       0.0173310184     0.0087654586    -0.0027654775
    2      C      -0.0390939239     0.3660019441     1.3531826371
    3      Cl      1.4319892369     0.8239172326     2.1940632879
    4      C      -1.2260084543     0.3864451450     2.0791278490
    5      H      -1.2283227003     0.6688999146     3.1223721789
    6      C      -2.4027058775     0.0398657809     1.4283277770
    7      Cl     -3.9132706767     0.0588598457     2.3198344728
    8      C      -2.4124652539    -0.3197488019     0.0871895920
    9      H      -3.3328045846    -0.5887557711    -0.4109905629
   10      C      -1.2045174240    -0.3296930508    -0.6029670396
   11      Cl     -1.2422730228    -0.7976807268    -2.2944840177
   12      C       1.3025028860    -0.0129070727    -0.7637271546
   13      C       2.1461334841    -1.1222005113    -0.6672363820
   14      H       1.8799525674    -1.9623183088    -0.0388191579
   15      C       3.3368737012    -1.1368134709    -1.3848103046
   16      Cl      4.3922300845    -2.5397261347    -1.2644214165
   17      C       3.7101132488    -0.0694510000    -2.1943434766
   18      H       4.6422762245    -0.1029258239    -2.7433462028
   19      C       2.8636477394     1.0333014901    -2.2823448527
   20      H       3.1439511769     1.8711954025    -2.9101784491
   21      C       1.6646661479     1.0649799471    -1.5749446937
   22      H       1.0079832697     1.9232701863    -1.6519902481
 ----------------------------------------------------------------
 Nuclear Repulsion Energy =        1440.36070966 hartrees
 There are       73 alpha and       73 beta electrons
 Applying Cartesian multipole field
    Component          Value
    ---------          -----
     (2,0,0)        1.00000E-11
     (0,2,0)        2.00000E-11
     (0,0,2)       -3.00000E-11
 Requested basis set is 6-311++G(d,p)
 There are 154 shells and 426 basis functions
 A cutoff of  1.0D-15 yielded   9438 shell pairs
 There are     77381 function pairs (     83122 Cartesian)
 Smallest overlap matrix eigenvalue = 2.30E-07
 Linear dependence detected in AO basis
 Number of orthogonalized atomic orbitals = 423
 Maximum deviation from orthogonality = 4.735E-10
 Guess from superposition of atomic densities
 Warning:  Energy on first SCF cycle will be non-variational
 SAD guess density has 146.000000 electrons

 -----------------------------------------------------------------------
  General SCF calculation program by
  Eric Jon Sundstrom, Paul Horn, Yuezhi Mao, Dmitri Zuev, Alec White,
  David Stuck, Shaama M.S., Shane Yost, Joonho Lee, David Small,
  Daniel Levine, Susi Lehtola, Hugh Burton, Evgeny Epifanovsky,
  Bang C. Huynh
 -----------------------------------------------------------------------
 Exchange:     0.2000 Hartree-Fock + 0.0800 Slater + 0.7200 B88
 Correlation:  0.1900 VWN1RPA + 0.8100 LYP
 Using SG-1 standard quadrature grid
 A restricted SCF calculation will be
 performed using DIIS
 SCF converges when DIIS error is below 1.0e-08
 ---------------------------------------
  Cycle       Energy         DIIS error
 ---------------------------------------
    1   -2305.6338452041      3.01e-02  
    2   -2301.7398262178      2.62e-03  
    3   -2301.6668551134      3.12e-03  
    4   -2301.8970214705      4.66e-04  
    5   -2301.9008219710      2.49e-04  
    6   -2301.9021118685      9.87e-05  
    7   -2301.9023252146      2.29e-05  
    8   -2301.9023333441      1.29e-05  
    9   -2301.9023372718      2.22e-06  
   10   -2301.9023373679      1.05e-06  
   11   -2301.9023373919      2.15e-07  
   12   -2301.9023373926      1.04e-07  
   13   -2301.9023373931      3.88e-08  
   14   -2301.9023373930      9.18e-09  Convergence criterion met
 ---------------------------------------
 SCF time:   CPU 543.86s  wall 544.00s 
 SCF   energy in the final basis set =    -2301.9023373930
 Total energy in the final basis set =    -2301.9023373930

 --------------------------------------------------------------

                    Orbital Energies (a.u.)
 --------------------------------------------------------------

 Alpha MOs
 -- Occupied --
********-101.5726-101.5725-101.5607 -10.2718 -10.2717 -10.2698 -10.2511
-10.2310 -10.2170 -10.2169 -10.2155 -10.2019 -10.2003 -10.1995 -10.1971
 -9.4894  -9.4873  -9.4872  -9.4752  -7.2541  -7.2520  -7.2519  -7.2442
 -7.2437  -7.2422  -7.2421  -7.2416  -7.2414  -7.2398  -7.2301  -7.2297
 -0.9436  -0.9083  -0.8960  -0.8954  -0.8546  -0.8326  -0.7994  -0.7651
 -0.7587  -0.7428  -0.6523  -0.6359  -0.6275  -0.6081  -0.5519  -0.5320
 -0.5259  -0.4960  -0.4899  -0.4769  -0.4645  -0.4550  -0.4480  -0.4406
 -0.4218  -0.4184  -0.4045  -0.3861  -0.3847  -0.3809  -0.3779  -0.3491
 -0.3403  -0.3394  -0.3281  -0.3262  -0.3241  -0.2806  -0.2747  -0.2719
 -0.2622
 -- Virtual --
 -0.0560  -0.0541  -0.0388  -0.0342  -0.0316  -0.0126  -0.0023   0.0087
  0.0103   0.0113   0.0125   0.0138   0.0201   0.0325   0.0421   0.0496
  0.0501   0.0568   0.0575   0.0681   0.0693   0.0809   0.0849   0.0869
  0.0880   0.0904   0.0911   0.0927   0.1045   0.1068   0.1126   0.1143
  0.1152   0.1173   0.1196   0.1204   0.1233   0.1241   0.1275   0.1294
  0.1305   0.1330   0.1373   0.1440   0.1483   0.1498   0.1533   0.1544
  0.1590   0.1714   0.1751   0.1771   0.1792   0.1819   0.1942   0.1957
  0.2013   0.2121   0.2152   0.2162   0.2256   0.2291   0.2301   0.2332
  0.2357   0.2400   0.2436   0.2490   0.2538   0.2598   0.2609   0.2672
  0.2711   0.2745   0.2782   0.2792   0.2830   0.2835   0.2868   0.2940
  0.2968   0.3076   0.3111   0.3141   0.3222   0.3269   0.3357   0.3436
  0.3500   0.3527   0.3764   0.3772   0.3974   0.4144   0.4462   0.4473
  0.4506   0.4570   0.4582   0.4641   0.4723   0.4789   0.4853   0.4932
  0.5051   0.5168   0.5187   0.5397   0.5408   0.5475   0.5501   0.5602
  0.5624   0.5669   0.5685   0.5755   0.5909   0.5981   0.6036   0.6106
  0.6148   0.6186   0.6262   0.6404   0.6437   0.6586   0.6626   0.6720
  0.6778   0.6803   0.6973   0.7032   0.7046   0.7090   0.7214   0.7270
  0.7529   0.7692   0.7838   0.8153   0.8209   0.8312   0.8345   0.8383
  0.8417   0.8461   0.8474   0.8492   0.8517   0.8553   0.8589   0.8626
  0.8668   0.8744   0.8762   0.8787   0.8832   0.8989   0.9037   0.9148
  0.9175   0.9278   0.9450   0.9497   0.9524   0.9576   0.9618   0.9667
  0.9741   0.9768   0.9817   0.9965   1.0228   1.0273   1.0333   1.0354
  1.0483   1.0559   1.0688   1.1063   1.1247   1.1345   1.1790   1.1866
  1.1960   1.2128   1.2388   1.2401   1.2475   1.2607   1.2846   1.3053
  1.3081   1.3185   1.3200   1.3430   1.3961   1.4161   1.4410   1.4823
  1.4977   1.5105   1.5431   1.5471   1.5529   1.5684   1.5709   1.5738
  1.5837   1.5961   1.6132   1.6467   1.6555   1.6691   1.6802   1.7036
  1.7455   1.7507   1.7750   1.7931   1.8211   1.8323   1.8375   1.8554
  1.8823   1.8991   1.9214   1.9348   1.9362   1.9382   1.9447   1.9499
  1.9888   1.9967   2.0055   2.0335   2.0397   2.0601   2.0673   2.0720
  2.1204   2.1332   2.1779   2.1878   2.2339   2.2624   2.2642   2.2728
  2.2796   2.2839   2.3054   2.3419   2.3641   2.3873   2.4134   2.4280
  2.4352   2.4501   2.4714   2.4909   2.5148   2.5234   2.5361   2.5474
  2.5529   2.5842   2.5897   2.6438   2.6468   2.6812   2.7003   2.7054
  2.7090   2.7190   2.7306   2.7414   2.7522   2.7560   2.7578   2.7707
  2.7875   2.8100   2.8358   2.8381   2.8502   2.8661   2.8815   2.9089
  2.9682   3.0053   3.0938   3.0969   3.1017   3.1289   3.1541   3.1830
  3.2123   3.2181   3.2666   3.3272   3.3471   3.3693   3.4587   3.5145
  3.5904   3.6008   3.7013   3.7204   3.7710   3.8075   3.9715   4.0130
  4.0845   4.1140   4.1392   4.3605   4.8001   4.8320   9.7666   9.7880
  9.8022   9.8292  23.4187  23.6064  23.8451  23.8574  23.9027  23.9302
 24.0034  24.0370  24.0561  24.0854  24.1100  24.1716  25.8156  25.8310
 25.8626  25.9143  26.1189  26.1423  26.2523  26.3411  26.6025  26.6254
 26.6527  26.7973 215.7587 215.7818 215.7997 215.8348
 --------------------------------------------------------------

          Ground-State Mulliken Net Atomic Charges

     Atom                 Charge (a.u.)
  ----------------------------------------
      1 C                    -0.383806
      2 C                    -0.028743
      3 Cl                    0.465365
      4 C                    -0.533028
      5 H                     0.232222
      6 C                     0.399384
      7 Cl                    0.475783
      8 C                    -0.494499
      9 H                     0.230486
     10 C                    -0.024502
     11 Cl                    0.457570
     12 C                     0.242529
     13 C                    -1.000360
     14 H                     0.208970
     15 C                     0.252753
     16 Cl                    0.491302
     17 C                    -0.378873
     18 H                     0.197905
     19 C                    -0.661571
     20 H                     0.176821
     21 C                    -0.508592
     22 H                     0.182885
  ----------------------------------------
  Sum of atomic charges =     0.000000

 -----------------------------------------------------------------
                    Cartesian Multipole Moments
 -----------------------------------------------------------------
    Charge (ESU x 10^10)
                -0.0000
    Dipole Moment (Debye)
         X      -0.5034      Y       1.3989      Z      -0.4521
       Tot       1.5540
    Quadrupole Moments (Debye-Ang)
        XX    -122.5437     XY       5.3053     YY    -120.8339
        XZ      -2.7466     YZ      -4.3509     ZZ    -118.2072
    Octopole Moments (Debye-Ang^2)
       XXX    -167.7425    XXY      48.4871    XYY     -57.0861
       YYY      99.3010    XXZ      -8.0484    XYZ     -14.9637
       YYZ      13.0596    XZZ     -40.8743    YZZ      44.4581
       ZZZ      46.2318
    Hexadecapole Moments (Debye-Ang^3)
      XXXX   -5078.3739   XXXY     458.1948   XXYY   -1036.0251
      XYYY     376.8295   YYYY    -947.3968   XXXZ     816.7526
      XXYZ    -124.6993   XYYZ     295.8848   YYYZ    -282.6156
      XXZZ   -1176.3722   XYZZ     154.5827   YYZZ    -543.2112
      XZZZ     821.3657   YZZZ    -262.5498   ZZZZ   -2272.1255
 -----------------------------------------------------------------
 Calculating analytic gradient of the SCF energy
 Gradient of SCF Energy
            1           2           3           4           5           6
    1  -0.0003513  -0.0004087   0.0002350  -0.0000161  -0.0000417   0.0006922
    2  -0.0000870  -0.0000551   0.0000353   0.0000352   0.0000122  -0.0000295
    3  -0.0001608  -0.0000657   0.0000356   0.0003185  -0.0000260  -0.0003147
            7           8           9          10          11          12
    1  -0.0002789  -0.0002460   0.0000099   0.0000390   0.0002128   0.0006830
    2   0.0000221   0.0000137   0.0000063   0.0000176   0.0000984   0.0000136
    3   0.0001634  -0.0000915   0.0000454   0.0004061  -0.0001207  -0.0003200
           13          14          15          16          17          18
    1  -0.0002023  -0.0000380  -0.0001052   0.0001053  -0.0000116   0.0000057
    2  -0.0002230   0.0000988   0.0002904  -0.0001155  -0.0000240  -0.0000219
    3   0.0001166   0.0001015  -0.0000960  -0.0000111   0.0000537  -0.0000094
           19          20          21          22
    1   0.0000486   0.0000649  -0.0002533  -0.0001433
    2  -0.0000152  -0.0000304   0.0000769  -0.0001187
    3  -0.0000405  -0.0000177   0.0000532  -0.0000200
 Max gradient component =       6.922E-04
 RMS gradient           =       1.920E-04
 Gradient time:  CPU 200.13 s  wall 200.16 s
 Geometry Optimization Parameters
   NAtoms,    NIC,     NZ,  NCons,   NDum,   NFix, NCnnct, MaxDiis
       22     155      22       0       0       0       0       0

 Cartesian Hessian Update
 Hessian updated using BFGS update


** GEOMETRY OPTIMIZATION IN DELOCALIZED INTERNAL COORDINATES **
   Searching for a Minimum

   Optimization Cycle:   7

                       Coordinates (Angstroms)
     ATOM                X               Y               Z
      1  C         0.0173310184    0.0087654586   -0.0027654775
      2  C        -0.0390939239    0.3660019441    1.3531826371
      3  Cl        1.4319892369    0.8239172326    2.1940632879
      4  C        -1.2260084543    0.3864451450    2.0791278490
      5  H        -1.2283227003    0.6688999146    3.1223721789
      6  C        -2.4027058775    0.0398657809    1.4283277770
      7  Cl       -3.9132706767    0.0588598457    2.3198344728
      8  C        -2.4124652539   -0.3197488019    0.0871895920
      9  H        -3.3328045846   -0.5887557711   -0.4109905629
     10  C        -1.2045174240   -0.3296930508   -0.6029670396
     11  Cl       -1.2422730228   -0.7976807268   -2.2944840177
     12  C         1.3025028860   -0.0129070727   -0.7637271546
     13  C         2.1461334841   -1.1222005113   -0.6672363820
     14  H         1.8799525674   -1.9623183088   -0.0388191579
     15  C         3.3368737012   -1.1368134709   -1.3848103046
     16  Cl        4.3922300845   -2.5397261347   -1.2644214165
     17  C         3.7101132488   -0.0694510000   -2.1943434766
     18  H         4.6422762245   -0.1029258239   -2.7433462028
     19  C         2.8636477394    1.0333014901   -2.2823448527
     20  H         3.1439511769    1.8711954025   -2.9101784491
     21  C         1.6646661479    1.0649799471   -1.5749446937
     22  H         1.0079832697    1.9232701863   -1.6519902481
   Point Group: c1    Number of degrees of freedom:    60


   Energy is  -2301.902337393

 Hessian updated using BFGS update

 60 Hessian modes will be used to form the next step
  Hessian Eigenvalues:
     0.002224    0.019266    0.020440    0.023236    0.023330    0.023489
     0.023684    0.023890    0.024042    0.024075    0.024094    0.024109
     0.024121    0.024135    0.024138    0.024157    0.024343    0.025410
     0.027505    0.158502    0.159632    0.159998    0.160003    0.160036
     0.160229    0.207290    0.219813    0.234369    0.234960    0.235776
     0.245589    0.249429    0.249987    0.250020    0.250414    0.255603
     0.293384    0.300614    0.301168    0.302149    0.305063    0.350672
     0.356640    0.356660    0.356675    0.356689    0.357224    0.363993
     0.428129    0.431137    0.436476    0.439060    0.467862    0.470237
     0.476512    0.477955    0.478191    0.479160    0.483095    0.491042

 Minimum search - taking simple RFO step
 Searching for Lamda that Minimizes Along All modes
 Value Taken    Lamda =  -0.00004968
 Step Taken.  Stepsize is  0.135036

                             Maximum     Tolerance    Cnvgd?
         Gradient           0.000513      0.000300      NO
         Displacement       0.118316      0.001200      NO
         Energy change     -0.000068      0.000001      NO


 New Cartesian Coordinates Obtained by Inverse Iteration

 Displacement from previous Coordinates is:  0.472004
 ----------------------------------------------------------------
             Standard Nuclear Orientation (Angstroms)
    I     Atom           X                Y                Z
 ----------------------------------------------------------------
    1      C       0.0175860209     0.0119591529    -0.0007509292
    2      C      -0.0452573120     0.4046189172     1.3445630612
    3      Cl      1.4168353502     0.9047114754     2.1739041226
    4      C      -1.2337380753     0.4234388522     2.0682795962
    5      H      -1.2415042680     0.7321575117     3.1041465690
    6      C      -2.4040864544     0.0379263682     1.4277013237
    7      Cl     -3.9143248039     0.0523565993     2.3181292941
    8      C      -2.4051132398    -0.3580793915     0.0968144653
    9      H      -3.3201903801    -0.6561074805    -0.3946660444
   10      C      -1.1969474477    -0.3642905972    -0.5933020419
   11      Cl     -1.2252311725    -0.8748822707    -2.2715674043
   12      C       1.3035489824    -0.0096848886    -0.7601485646
   13      C       2.1272801062    -1.1362236795    -0.6969501822
   14      H       1.8453211165    -1.9911083100    -0.0957274329
   15      C       3.3178653370    -1.1530036429    -1.4148610604
   16      Cl      4.3458925130    -2.5780685642    -1.3349657739
   17      C       3.7100770552    -0.0703929539    -2.1946963461
   18      H       4.6407807046    -0.1052620350    -2.7460708242
   19      C       2.8843165079     1.0499206237    -2.2496207468
   20      H       3.1784047207     1.9002440039    -2.8539803492
   21      C       1.6870911817     1.0841875617    -1.5395821069
   22      H       1.0495824255     1.9588644223    -1.5899202666
 ----------------------------------------------------------------
 Nuclear Repulsion Energy =        1440.35971566 hartrees
 There are       73 alpha and       73 beta electrons
 Applying Cartesian multipole field
    Component          Value
    ---------          -----
     (2,0,0)        1.00000E-11
     (0,2,0)        2.00000E-11
     (0,0,2)       -3.00000E-11
 Nucleus-field energy     =     0.0000000007 hartrees
 Requested basis set is 6-311++G(d,p)
 There are 154 shells and 426 basis functions
 A cutoff of  1.0D-15 yielded   9441 shell pairs
 There are     77375 function pairs (     83116 Cartesian)
 Smallest overlap matrix eigenvalue = 2.00E-07
 Linear dependence detected in AO basis
 Number of orthogonalized atomic orbitals = 423
 Maximum deviation from orthogonality = 1.014E-09
 Guess from superposition of atomic densities
 Warning:  Energy on first SCF cycle will be non-variational
 SAD guess density has 146.000000 electrons

 -----------------------------------------------------------------------
  General SCF calculation program by
  Eric Jon Sundstrom, Paul Horn, Yuezhi Mao, Dmitri Zuev, Alec White,
  David Stuck, Shaama M.S., Shane Yost, Joonho Lee, David Small,
  Daniel Levine, Susi Lehtola, Hugh Burton, Evgeny Epifanovsky,
  Bang C. Huynh
 -----------------------------------------------------------------------
 Exchange:     0.2000 Hartree-Fock + 0.0800 Slater + 0.7200 B88
 Correlation:  0.1900 VWN1RPA + 0.8100 LYP
 Using SG-1 standard quadrature grid
 A restricted SCF calculation will be
 performed using DIIS
 SCF converges when DIIS error is below 1.0e-08
 ---------------------------------------
  Cycle       Energy         DIIS error
 ---------------------------------------
    1   -2305.6373420977      3.02e-02  
    2   -2301.7396197991      2.63e-03  
    3   -2301.6662545843      3.13e-03  
    4   -2301.8970313762      4.67e-04  
    5   -2301.9008402644      2.50e-04  
    6   -2301.9021437442      9.89e-05  
    7   -2301.9023571516      2.33e-05  
    8   -2301.9023657251      1.30e-05  
    9   -2301.9023697036      2.21e-06  
   10   -2301.9023697984      1.05e-06  
   11   -2301.9023698226      2.12e-07  
   12   -2301.9023698233      1.01e-07  
   13   -2301.9023698235      3.74e-08  
   14   -2301.9023698237      7.66e-09  Convergence criterion met
 ---------------------------------------
 SCF time:   CPU 543.07s  wall 543.00s 
 SCF   energy in the final basis set =    -2301.9023698237
 Total energy in the final basis set =    -2301.9023698237

 --------------------------------------------------------------

                    Orbital Energies (a.u.)
 --------------------------------------------------------------

 Alpha MOs
 -- Occupied --
********-101.5726-101.5726-101.5607 -10.2716 -10.2715 -10.2697 -10.2510
-10.2307 -10.2168 -10.2168 -10.2155 -10.2018 -10.2003 -10.1994 -10.1970
 -9.4894  -9.4873  -9.4873  -9.4753  -7.2541  -7.2521  -7.2519  -7.2443
 -7.2438  -7.2422  -7.2421  -7.2416  -7.2415  -7.2399  -7.2301  -7.2297
 -0.9436  -0.9083  -0.8961  -0.8956  -0.8547  -0.8327  -0.7994  -0.7649
 -0.7585  -0.7428  -0.6523  -0.6356  -0.6276  -0.6080  -0.5518  -0.5320
 -0.5258  -0.4961  -0.4900  -0.4768  -0.4644  -0.4550  -0.4479  -0.4405
 -0.4219  -0.4184  -0.4045  -0.3862  -0.3846  -0.3810  -0.3777  -0.3490
 -0.3402  -0.3395  -0.3281  -0.3262  -0.3241  -0.2794  -0.2744  -0.2728
 -0.2624
 -- Virtual --
 -0.0560  -0.0529  -0.0399  -0.0339  -0.0314  -0.0126  -0.0022   0.0087
  0.0107   0.0114   0.0124   0.0138   0.0200   0.0325   0.0421   0.0498
  0.0500   0.0569   0.0578   0.0677   0.0692   0.0809   0.0851   0.0869
  0.0883   0.0903   0.0908   0.0924   0.1046   0.1067   0.1124   0.1144
  0.1155   0.1173   0.1196   0.1204   0.1234   0.1238   0.1274   0.1296
  0.1305   0.1328   0.1373   0.1440   0.1491   0.1497   0.1533   0.1544
  0.1582   0.1723   0.1745   0.1764   0.1794   0.1815   0.1943   0.1953
  0.2009   0.2119   0.2153   0.2171   0.2254   0.2284   0.2299   0.2327
  0.2359   0.2401   0.2439   0.2510   0.2537   0.2593   0.2604   0.2677
  0.2709   0.2751   0.2782   0.2799   0.2834   0.2838   0.2854   0.2923
  0.2970   0.3082   0.3113   0.3139   0.3268   0.3281   0.3363   0.3450
  0.3494   0.3521   0.3779   0.3793   0.3967   0.4163   0.4457   0.4484
  0.4506   0.4548   0.4580   0.4634   0.4716   0.4789   0.4851   0.4946
  0.5070   0.5173   0.5186   0.5410   0.5430   0.5479   0.5495   0.5602
  0.5622   0.5680   0.5687   0.5752   0.5906   0.5975   0.6030   0.6116
  0.6147   0.6188   0.6276   0.6425   0.6461   0.6565   0.6625   0.6711
  0.6787   0.6807   0.6981   0.7031   0.7032   0.7088   0.7230   0.7315
  0.7545   0.7719   0.7841   0.8161   0.8241   0.8316   0.8355   0.8373
  0.8407   0.8448   0.8469   0.8486   0.8519   0.8553   0.8580   0.8631
  0.8661   0.8752   0.8767   0.8779   0.8823   0.9003   0.9030   0.9133
  0.9170   0.9282   0.9480   0.9522   0.9543   0.9595   0.9623   0.9675
  0.9748   0.9765   0.9830   0.9960   1.0231   1.0299   1.0333   1.0359
  1.0456   1.0577   1.0694   1.1054   1.1223   1.1346   1.1842   1.1869
  1.1999   1.2138   1.2382   1.2393   1.2493   1.2627   1.2902   1.3054
  1.3097   1.3211   1.3224   1.3436   1.3967   1.4163   1.4409   1.4819
  1.4970   1.5099   1.5444   1.5478   1.5512   1.5709   1.5727   1.5756
  1.5831   1.5967   1.6122   1.6485   1.6552   1.6694   1.6802   1.7047
  1.7445   1.7555   1.7788   1.7919   1.8223   1.8304   1.8349   1.8545
  1.8820   1.8991   1.9227   1.9352   1.9366   1.9377   1.9434   1.9498
  1.9891   2.0004   2.0070   2.0338   2.0413   2.0610   2.0682   2.0713
  2.1213   2.1378   2.1782   2.1876   2.2335   2.2628   2.2632   2.2700
  2.2800   2.2828   2.3062   2.3429   2.3649   2.3871   2.4130   2.4280
  2.4324   2.4498   2.4715   2.4921   2.5158   2.5242   2.5368   2.5489
  2.5525   2.5834   2.5889   2.6426   2.6481   2.6822   2.7031   2.7064
  2.7096   2.7187   2.7308   2.7413   2.7502   2.7551   2.7572   2.7651
  2.7862   2.8102   2.8347   2.8373   2.8499   2.8663   2.8897   2.9071
  2.9684   3.0059   3.0963   3.0984   3.1051   3.1283   3.1525   3.1841
  3.2129   3.2165   3.2753   3.3270   3.3458   3.3698   3.4610   3.5166
  3.5946   3.6034   3.7018   3.7227   3.7719   3.8104   3.9732   4.0132
  4.0839   4.1142   4.1397   4.3583   4.8011   4.8308   9.7677   9.7884
  9.7998   9.8386  23.4210  23.6071  23.8450  23.8574  23.9027  23.9302
 24.0042  24.0366  24.0561  24.0861  24.1106  24.1723  25.8157  25.8305
 25.8528  25.9167  26.1187  26.1420  26.2608  26.3318  26.6043  26.6210
 26.6575  26.8022 215.7599 215.7824 215.7966 215.8452
 --------------------------------------------------------------

          Ground-State Mulliken Net Atomic Charges

     Atom                 Charge (a.u.)
  ----------------------------------------
      1 C                    -0.431333
      2 C                    -0.027575
      3 Cl                    0.450549
      4 C                    -0.492687
      5 H                     0.231074
      6 C                     0.433196
      7 Cl                    0.477982
      8 C                    -0.475692
      9 H                     0.230414
     10 C                    -0.026850
     11 Cl                    0.448147
     12 C                     0.249636
     13 C                    -1.008104
     14 H                     0.208672
     15 C                     0.235912
     16 Cl                    0.491534
     17 C                    -0.351512
     18 H                     0.198284
     19 C                    -0.694695
     20 H                     0.176124
     21 C                    -0.508203
     22 H                     0.185128
  ----------------------------------------
  Sum of atomic charges =     0.000000

 -----------------------------------------------------------------
                    Cartesian Multipole Moments
 -----------------------------------------------------------------
    Charge (ESU x 10^10)
                -0.0000
    Dipole Moment (Debye)
         X      -0.4798      Y       1.4165      Z      -0.4129
       Tot       1.5515
    Quadrupole Moments (Debye-Ang)
        XX    -122.3421     XY       5.4530     YY    -120.6768
        XZ      -2.7037     YZ      -4.2665     ZZ    -118.4812
    Octopole Moments (Debye-Ang^2)
       XXX    -164.9915    XXY      49.0316    XYY     -56.4469
       YYY     100.9555    XXZ      -7.0613    XYZ     -15.2612
       YYZ      13.9344    XZZ     -40.9429    YZZ      44.8852
       ZZZ      49.3273
    Hexadecapole Moments (Debye-Ang^3)
      XXXX   -5035.8256   XXXY     451.0669   XXYY   -1035.6892
      XYYY     368.1853   YYYY    -991.5724   XXXZ     831.4350
      XXYZ    -133.2825   XYYZ     300.7890   YYYZ    -307.6701
      XXZZ   -1169.4610   XYZZ     151.1462   YYZZ    -548.9789
      XZZZ     839.9970   YZZZ    -285.0209   ZZZZ   -2266.2369
 -----------------------------------------------------------------
 Calculating analytic gradient of the SCF energy
 Gradient of SCF Energy
            1           2           3           4           5           6
    1  -0.0005486   0.0004199  -0.0001441   0.0000155  -0.0000201  -0.0000698
    2   0.0000157   0.0000240  -0.0000455  -0.0000324  -0.0000060  -0.0000045
    3   0.0002203   0.0001421  -0.0001989  -0.0001562   0.0000085  -0.0000122
            7           8           9          10          11          12
    1  -0.0000528   0.0001160  -0.0000201   0.0001275   0.0001211   0.0001968
    2  -0.0000036   0.0000196   0.0000275   0.0000036   0.0000917  -0.0000527
    3   0.0000469   0.0001891   0.0000276  -0.0004224   0.0002074  -0.0000084
           13          14          15          16          17          18
    1  -0.0000723   0.0000191   0.0001184  -0.0000368  -0.0001384  -0.0000056
    2   0.0002009  -0.0000124  -0.0001143   0.0000467  -0.0000020   0.0000143
    3  -0.0000070  -0.0000010   0.0000113  -0.0000234   0.0000435  -0.0000124
           19          20          21          22
    1   0.0000694  -0.0000411  -0.0000681   0.0000144
    2  -0.0000225  -0.0000067  -0.0001411  -0.0000001
    3  -0.0000145  -0.0000195  -0.0000341   0.0000132
 Max gradient component =       5.486E-04
 RMS gradient           =       1.310E-04
 Gradient time:  CPU 188.27 s  wall 188.29 s
 Geometry Optimization Parameters
   NAtoms,    NIC,     NZ,  NCons,   NDum,   NFix, NCnnct, MaxDiis
       22     155      22       0       0       0       0       0

 Cartesian Hessian Update
 Hessian updated using BFGS update


** GEOMETRY OPTIMIZATION IN DELOCALIZED INTERNAL COORDINATES **
   Searching for a Minimum

   Optimization Cycle:   8

                       Coordinates (Angstroms)
     ATOM                X               Y               Z
      1  C         0.0175860209    0.0119591529   -0.0007509292
      2  C        -0.0452573120    0.4046189172    1.3445630612
      3  Cl        1.4168353502    0.9047114754    2.1739041226
      4  C        -1.2337380753    0.4234388522    2.0682795962
      5  H        -1.2415042680    0.7321575117    3.1041465690
      6  C        -2.4040864544    0.0379263682    1.4277013237
      7  Cl       -3.9143248039    0.0523565993    2.3181292941
      8  C        -2.4051132398   -0.3580793915    0.0968144653
      9  H        -3.3201903801   -0.6561074805   -0.3946660444
     10  C        -1.1969474477   -0.3642905972   -0.5933020419
     11  Cl       -1.2252311725   -0.8748822707   -2.2715674043
     12  C         1.3035489824   -0.0096848886   -0.7601485646
     13  C         2.1272801062   -1.1362236795   -0.6969501822
     14  H         1.8453211165   -1.9911083100   -0.0957274329
     15  C         3.3178653370   -1.1530036429   -1.4148610604
     16  Cl        4.3458925130   -2.5780685642   -1.3349657739
     17  C         3.7100770552   -0.0703929539   -2.1946963461
     18  H         4.6407807046   -0.1052620350   -2.7460708242
     19  C         2.8843165079    1.0499206237   -2.2496207468
     20  H         3.1784047207    1.9002440039   -2.8539803492
     21  C         1.6870911817    1.0841875617   -1.5395821069
     22  H         1.0495824255    1.9588644223   -1.5899202666
   Point Group: c1    Number of degrees of freedom:    60


   Energy is  -2301.902369824

 Hessian updated using BFGS update

 60 Hessian modes will be used to form the next step
  Hessian Eigenvalues:
     0.001302    0.019273    0.020444    0.023174    0.023361    0.023669
     0.023702    0.023935    0.024072    0.024093    0.024105    0.024113
     0.024123    0.024138    0.024150    0.024241    0.024363    0.025296
     0.028172    0.158982    0.159791    0.159998    0.160002    0.160102
     0.160622    0.216871    0.222701    0.234392    0.235027    0.236087
     0.241515    0.249923    0.250012    0.250152    0.250605    0.257142
     0.293654    0.300557    0.301359    0.302404    0.312066    0.350431
     0.356649    0.356659    0.356675    0.356690    0.357243    0.363826
     0.428527    0.431218    0.435651    0.438095    0.467882    0.470070
     0.476913    0.477809    0.478287    0.479423    0.482981    0.491659

 Minimum search - taking simple RFO step
 Searching for Lamda that Minimizes Along All modes
 Value Taken    Lamda =  -0.00001776
 Step Taken.  Stepsize is  0.106461

                             Maximum     Tolerance    Cnvgd?
         Gradient           0.000388      0.000300      NO
         Displacement       0.091903      0.001200      NO
         Energy change     -0.000032      0.000001      NO


 New Cartesian Coordinates Obtained by Inverse Iteration

 Displacement from previous Coordinates is:  0.365042
 ----------------------------------------------------------------
             Standard Nuclear Orientation (Angstroms)
    I     Atom           X                Y                Z
 ----------------------------------------------------------------
    1      C       0.0180020588     0.0129570653    -0.0000012700
    2      C      -0.0508465468     0.4337417549     1.3365990741
    3      Cl      1.4045021887     0.9645529409     2.1581342583
    4      C      -1.2399028121     0.4522300145     2.0595382065
    5      H      -1.2517450292     0.7820083838     3.0889162340
    6      C      -2.4047517988     0.0372416436     1.4274214018
    7      Cl     -3.9149068071     0.0509907405     2.3170728543
    8      C      -2.3998539427    -0.3876685373     0.1054272558
    9      H      -3.3107205962    -0.7078058424    -0.3799926070
   10      C      -1.1913931012    -0.3928101364    -0.5842095268
   11      Cl     -1.2142433626    -0.9352202725    -2.2524637897
   12      C       1.3042657557    -0.0083100201    -0.7590353534
   13      C       2.1122851442    -1.1474707061    -0.7217746835
   14      H       1.8179064024    -2.0125779455    -0.1413810975
   15      C       3.3032822002    -1.1643850388    -1.4391257526
   16      Cl      4.3112690857    -2.6048934481    -1.3903008789
   17      C       3.7111981211    -0.0699964433    -2.1942056551
   18      H       4.6415438720    -0.1054004652    -2.7461664025
   19      C       2.9010250309     1.0626709094    -2.2235593456
   20      H       3.2070397210     1.9223942442    -2.8084047415
   21      C       1.7041543020     1.0978560552    -1.5127801292
   22      H       1.0800789819     1.9831767782    -1.5429796928
 ----------------------------------------------------------------
 Nuclear Repulsion Energy =        1440.21834420 hartrees
 There are       73 alpha and       73 beta electrons
 Applying Cartesian multipole field
    Component          Value
    ---------          -----
     (2,0,0)        1.00000E-11
     (0,2,0)        2.00000E-11
     (0,0,2)       -3.00000E-11
 Nucleus-field energy     =     0.0000000012 hartrees
 Requested basis set is 6-311++G(d,p)
 There are 154 shells and 426 basis functions
 A cutoff of  1.0D-15 yielded   9448 shell pairs
 There are     77424 function pairs (     83165 Cartesian)
 Smallest overlap matrix eigenvalue = 1.86E-07
 Linear dependence detected in AO basis
 Number of orthogonalized atomic orbitals = 423
 Maximum deviation from orthogonality = 8.866E-10
 Guess from superposition of atomic densities
 Warning:  Energy on first SCF cycle will be non-variational
 SAD guess density has 146.000000 electrons

 -----------------------------------------------------------------------
  General SCF calculation program by
  Eric Jon Sundstrom, Paul Horn, Yuezhi Mao, Dmitri Zuev, Alec White,
  David Stuck, Shaama M.S., Shane Yost, Joonho Lee, David Small,
  Daniel Levine, Susi Lehtola, Hugh Burton, Evgeny Epifanovsky,
  Bang C. Huynh
 -----------------------------------------------------------------------
 Exchange:     0.2000 Hartree-Fock + 0.0800 Slater + 0.7200 B88
 Correlation:  0.1900 VWN1RPA + 0.8100 LYP
 Using SG-1 standard quadrature grid
 A restricted SCF calculation will be
 performed using DIIS
 SCF converges when DIIS error is below 1.0e-08
 ---------------------------------------
  Cycle       Energy         DIIS error
 ---------------------------------------
    1   -2305.6364702032      3.01e-02  
    2   -2301.7396894998      2.63e-03  
    3   -2301.6663739673      3.12e-03  
    4   -2301.8970402924      4.67e-04  
    5   -2301.9008506376      2.50e-04  
    6   -2301.9021523925      9.88e-05  
    7   -2301.9023653687      2.33e-05  
    8   -2301.9023739146      1.30e-05  
    9   -2301.9023778952      2.21e-06  
   10   -2301.9023779900      1.05e-06  
   11   -2301.9023780142      2.11e-07  
   12   -2301.9023780150      9.95e-08  
   13   -2301.9023780152      3.68e-08  
   14   -2301.9023780152      6.72e-09  Convergence criterion met
 ---------------------------------------
 SCF time:   CPU 555.36s  wall 556.00s 
 SCF   energy in the final basis set =    -2301.9023780152
 Total energy in the final basis set =    -2301.9023780152

 --------------------------------------------------------------

                    Orbital Energies (a.u.)
 --------------------------------------------------------------

 Alpha MOs
 -- Occupied --
********-101.5726-101.5726-101.5607 -10.2716 -10.2715 -10.2697 -10.2510
-10.2307 -10.2168 -10.2167 -10.2155 -10.2018 -10.2003 -10.1994 -10.1971
 -9.4894  -9.4873  -9.4872  -9.4753  -7.2541  -7.2521  -7.2519  -7.2443
 -7.2438  -7.2422  -7.2421  -7.2416  -7.2415  -7.2399  -7.2302  -7.2297
 -0.9436  -0.9083  -0.8962  -0.8956  -0.8547  -0.8326  -0.7993  -0.7648
 -0.7585  -0.7427  -0.6523  -0.6355  -0.6277  -0.6080  -0.5518  -0.5319
 -0.5258  -0.4961  -0.4900  -0.4768  -0.4644  -0.4550  -0.4478  -0.4405
 -0.4219  -0.4184  -0.4045  -0.3863  -0.3845  -0.3810  -0.3777  -0.3490
 -0.3402  -0.3395  -0.3280  -0.3261  -0.3241  -0.2789  -0.2743  -0.2733
 -0.2625
 -- Virtual --
 -0.0560  -0.0525  -0.0404  -0.0339  -0.0314  -0.0126  -0.0022   0.0088
  0.0108   0.0114   0.0123   0.0138   0.0200   0.0325   0.0421   0.0499
  0.0500   0.0569   0.0580   0.0676   0.0692   0.0809   0.0853   0.0870
  0.0884   0.0903   0.0906   0.0923   0.1046   0.1067   0.1122   0.1144
  0.1157   0.1173   0.1195   0.1204   0.1235   0.1237   0.1274   0.1297
  0.1304   0.1327   0.1373   0.1439   0.1494   0.1497   0.1532   0.1545
  0.1579   0.1730   0.1740   0.1761   0.1796   0.1813   0.1943   0.1951
  0.2007   0.2118   0.2153   0.2176   0.2253   0.2277   0.2301   0.2326
  0.2359   0.2400   0.2441   0.2519   0.2536   0.2589   0.2603   0.2679
  0.2707   0.2752   0.2781   0.2802   0.2835   0.2841   0.2849   0.2916
  0.2971   0.3083   0.3113   0.3138   0.3280   0.3290   0.3367   0.3457
  0.3486   0.3520   0.3781   0.3804   0.3965   0.4171   0.4453   0.4498
  0.4507   0.4528   0.4582   0.4631   0.4714   0.4788   0.4850   0.4950
  0.5076   0.5176   0.5185   0.5411   0.5441   0.5480   0.5493   0.5602
  0.5619   0.5684   0.5688   0.5751   0.5904   0.5975   0.6024   0.6119
  0.6147   0.6188   0.6282   0.6434   0.6473   0.6553   0.6623   0.6710
  0.6789   0.6807   0.6985   0.7026   0.7031   0.7085   0.7232   0.7334
  0.7551   0.7728   0.7847   0.8163   0.8257   0.8319   0.8362   0.8371
  0.8390   0.8444   0.8463   0.8479   0.8537   0.8550   0.8568   0.8642
  0.8657   0.8761   0.8768   0.8775   0.8819   0.9008   0.9027   0.9125
  0.9168   0.9284   0.9494   0.9529   0.9552   0.9605   0.9616   0.9685
  0.9755   0.9759   0.9837   0.9956   1.0230   1.0301   1.0331   1.0371
  1.0437   1.0583   1.0695   1.1046   1.1212   1.1344   1.1852   1.1870
  1.2022   1.2143   1.2375   1.2393   1.2502   1.2632   1.2932   1.3055
  1.3105   1.3220   1.3232   1.3437   1.3967   1.4165   1.4412   1.4818
  1.4966   1.5095   1.5447   1.5477   1.5503   1.5710   1.5726   1.5775
  1.5827   1.5968   1.6117   1.6491   1.6549   1.6694   1.6801   1.7050
  1.7441   1.7573   1.7812   1.7918   1.8228   1.8297   1.8339   1.8540
  1.8819   1.8990   1.9230   1.9352   1.9366   1.9376   1.9429   1.9496
  1.9890   2.0019   2.0074   2.0338   2.0418   2.0612   2.0686   2.0707
  2.1216   2.1396   2.1784   2.1873   2.2334   2.2626   2.2631   2.2687
  2.2806   2.2819   2.3064   2.3434   2.3649   2.3870   2.4126   2.4283
  2.4310   2.4497   2.4716   2.4924   2.5157   2.5245   2.5370   2.5495
  2.5519   2.5831   2.5885   2.6421   2.6485   2.6824   2.7041   2.7070
  2.7097   2.7185   2.7314   2.7411   2.7480   2.7540   2.7579   2.7634
  2.7856   2.8102   2.8335   2.8374   2.8497   2.8661   2.8928   2.9061
  2.9683   3.0060   3.0973   3.0985   3.1062   3.1278   3.1515   3.1843
  3.2130   3.2156   3.2789   3.3267   3.3451   3.3698   3.4617   3.5173
  3.5954   3.6055   3.7017   3.7233   3.7720   3.8111   3.9735   4.0131
  4.0838   4.1142   4.1400   4.3578   4.8009   4.8301   9.7681   9.7886
  9.7987   9.8425  23.4221  23.6073  23.8446  23.8574  23.9024  23.9298
 24.0041  24.0365  24.0558  24.0860  24.1106  24.1720  25.8158  25.8301
 25.8486  25.9177  26.1188  26.1420  26.2636  26.3279  26.6048  26.6188
 26.6589  26.8028 215.7604 215.7826 215.7953 215.8493
 --------------------------------------------------------------

          Ground-State Mulliken Net Atomic Charges

     Atom                 Charge (a.u.)
  ----------------------------------------
      1 C                    -0.441892
      2 C                    -0.029792
      3 Cl                    0.443188
      4 C                    -0.470944
      5 H                     0.230390
      6 C                     0.445885
      7 Cl                    0.478902
      8 C                    -0.471104
      9 H                     0.230644
     10 C                    -0.030241
     11 Cl                    0.444800
     12 C                     0.252792
     13 C                    -1.015451
     14 H                     0.208553
     15 C                     0.230786
     16 Cl                    0.491806
     17 C                    -0.341597
     18 H                     0.198405
     19 C                    -0.704760
     20 H                     0.175930
     21 C                    -0.512230
     22 H                     0.185929
  ----------------------------------------
  Sum of atomic charges =     0.000000

 -----------------------------------------------------------------
                    Cartesian Multipole Moments
 -----------------------------------------------------------------
    Charge (ESU x 10^10)
                 0.0000
    Dipole Moment (Debye)
         X      -0.4607      Y       1.4310      Z      -0.3827
       Tot       1.5512
    Quadrupole Moments (Debye-Ang)
        XX    -122.1901     XY       5.5744     YY    -120.5664
        XZ      -2.6735     YZ      -4.2074     ZZ    -118.7143
    Octopole Moments (Debye-Ang^2)
       XXX    -162.7526    XXY      49.4954    XYY     -55.9620
       YYY     102.1644    XXZ      -6.3182    XYZ     -15.5051
       YYZ      14.6505    XZZ     -40.9988    YZZ      45.2091
       ZZZ      51.7627
    Hexadecapole Moments (Debye-Ang^3)
      XXXX   -5004.6770   XXXY     446.0327   XXYY   -1035.7947
      XYYY     361.8661   YYYY   -1026.0991   XXXZ     842.8881
      XXYZ    -140.1152   XYYZ     304.6267   YYYZ    -327.0110
      XXZZ   -1164.7175   XYZZ     148.4793   YYZZ    -553.6176
      XZZZ     854.7095   YZZZ    -302.6116   ZZZZ   -2262.3166
 -----------------------------------------------------------------
 Calculating analytic gradient of the SCF energy
 Gradient of SCF Energy
            1           2           3           4           5           6
    1  -0.0003176   0.0005083  -0.0002749  -0.0000076  -0.0000005  -0.0002088
    2   0.0000392   0.0001720  -0.0000769  -0.0000471   0.0000040  -0.0000082
    3   0.0002062   0.0002355  -0.0001656  -0.0001062   0.0000458   0.0000935
            7           8           9          10          11          12
    1   0.0001243   0.0000638  -0.0000299   0.0000684  -0.0000122   0.0000757
    2   0.0000023   0.0000403   0.0000245  -0.0001839   0.0001017  -0.0000764
    3  -0.0000479   0.0001224   0.0000012  -0.0005123   0.0002610   0.0000170
           13          14          15          16          17          18
    1  -0.0000873   0.0000295   0.0001403  -0.0000779  -0.0000295   0.0000037
    2   0.0001820  -0.0000698  -0.0002002   0.0000917   0.0000171   0.0000078
    3  -0.0000164  -0.0000141   0.0000073  -0.0000143  -0.0000243  -0.0000213
           19          20          21          22
    1   0.0000828  -0.0000487  -0.0000502   0.0000484
    2  -0.0000004   0.0000036  -0.0000932   0.0000698
    3  -0.0000189  -0.0000216  -0.0000420   0.0000150
 Max gradient component =       5.123E-04
 RMS gradient           =       1.377E-04
 Gradient time:  CPU 200.84 s  wall 200.86 s
 Geometry Optimization Parameters
   NAtoms,    NIC,     NZ,  NCons,   NDum,   NFix, NCnnct, MaxDiis
       22     155      22       0       0       0       0       0

 Cartesian Hessian Update
 Hessian updated using BFGS update


** GEOMETRY OPTIMIZATION IN DELOCALIZED INTERNAL COORDINATES **
   Searching for a Minimum

   Optimization Cycle:   9

                       Coordinates (Angstroms)
     ATOM                X               Y               Z
      1  C         0.0180020588    0.0129570653   -0.0000012700
      2  C        -0.0508465468    0.4337417549    1.3365990741
      3  Cl        1.4045021887    0.9645529409    2.1581342583
      4  C        -1.2399028121    0.4522300145    2.0595382065
      5  H        -1.2517450292    0.7820083838    3.0889162340
      6  C        -2.4047517988    0.0372416436    1.4274214018
      7  Cl       -3.9149068071    0.0509907405    2.3170728543
      8  C        -2.3998539427   -0.3876685373    0.1054272558
      9  H        -3.3107205962   -0.7078058424   -0.3799926070
     10  C        -1.1913931012   -0.3928101364   -0.5842095268
     11  Cl       -1.2142433626   -0.9352202725   -2.2524637897
     12  C         1.3042657557   -0.0083100201   -0.7590353534
     13  C         2.1122851442   -1.1474707061   -0.7217746835
     14  H         1.8179064024   -2.0125779455   -0.1413810975
     15  C         3.3032822002   -1.1643850388   -1.4391257526
     16  Cl        4.3112690857   -2.6048934481   -1.3903008789
     17  C         3.7111981211   -0.0699964433   -2.1942056551
     18  H         4.6415438720   -0.1054004652   -2.7461664025
     19  C         2.9010250309    1.0626709094   -2.2235593456
     20  H         3.2070397210    1.9223942442   -2.8084047415
     21  C         1.7041543020    1.0978560552   -1.5127801292
     22  H         1.0800789819    1.9831767782   -1.5429796928
   Point Group: c1    Number of degrees of freedom:    60


   Energy is  -2301.902378015

 Hessian updated using BFGS update

 60 Hessian modes will be used to form the next step
  Hessian Eigenvalues:
     0.001511    0.019238    0.020411    0.022987    0.023375    0.023686
     0.023713    0.023935    0.024058    0.024093    0.024104    0.024112
     0.024121    0.024137    0.024149    0.024169    0.024366    0.025185
     0.028141    0.159409    0.159794    0.159999    0.160003    0.160099
     0.160749    0.208816    0.220763    0.234529    0.234993    0.236021
     0.240599    0.249979    0.250009    0.250292    0.250526    0.259143
     0.293649    0.299761    0.301049    0.302394    0.308634    0.350384
     0.356648    0.356669    0.356682    0.356688    0.357339    0.363731
     0.428526    0.431134    0.436006    0.439966    0.467865    0.470688
     0.476536    0.477668    0.478239    0.479806    0.482932    0.491334

 Minimum search - taking simple RFO step
 Searching for Lamda that Minimizes Along All modes
 Value Taken    Lamda =  -0.00000182
 Step Taken.  Stepsize is  0.007675

                             Maximum     Tolerance    Cnvgd?
         Gradient           0.000368      0.000300      NO
         Displacement       0.005118      0.001200      NO
         Energy change     -0.000008      0.000001      NO


 New Cartesian Coordinates Obtained by Inverse Iteration

 Displacement from previous Coordinates is:  0.022984
 ----------------------------------------------------------------
             Standard Nuclear Orientation (Angstroms)
    I     Atom           X                Y                Z
 ----------------------------------------------------------------
    1      C       0.0180631922     0.0123549307    -0.0005964571
    2      C      -0.0504905732     0.4314418636     1.3365739011
    3      Cl      1.4060373974     0.9592503697     2.1592035588
    4      C      -1.2392802994     0.4509523065     2.0598349616
    5      H      -1.2504171238     0.7797988168     3.0894620893
    6      C      -2.4046470854     0.0380077913     1.4274279275
    7      Cl     -3.9148804227     0.0527324945     2.3173592813
    8      C      -2.4004661252    -0.3858595057     0.1050935847
    9      H      -3.3115754348    -0.7050701986    -0.3804074081
   10      C      -1.1920985413    -0.3914040066    -0.5845787638
   11      Cl     -1.2159316000    -0.9332056801    -2.2535125129
   12      C       1.3039806717    -0.0087939301    -0.7597939675
   13      C       2.1130570062    -1.1472014703    -0.7208529075
   14      H       1.8192428692    -2.0115861886    -0.1392107433
   15      C       3.3042207019    -1.1634976173    -1.4377894585
   16      Cl      4.3139657735    -2.6029615477    -1.3869922005
   17      C       3.7114081578    -0.0694442073    -2.1936867805
   18      H       4.6420784516    -0.1045448808    -2.7450843256
   19      C       2.9000588492     1.0623637781    -2.2246935999
   20      H       3.2058331019     1.9217830777    -2.8101093944
   21      C       1.7028338803     1.0970284471    -1.5145578095
   22      H       1.0771960208     1.9811370315    -1.5463606168
 ----------------------------------------------------------------
 Nuclear Repulsion Energy =        1440.16700191 hartrees
 There are       73 alpha and       73 beta electrons
 Applying Cartesian multipole field
    Component          Value
    ---------          -----
     (2,0,0)        1.00000E-11
     (0,2,0)        2.00000E-11
     (0,0,2)       -3.00000E-11
 Nucleus-field energy     =     0.0000000012 hartrees
 Requested basis set is 6-311++G(d,p)
 There are 154 shells and 426 basis functions
 A cutoff of  1.0D-15 yielded   9447 shell pairs
 There are     77420 function pairs (     83161 Cartesian)
 Smallest overlap matrix eigenvalue = 1.86E-07
 Linear dependence detected in AO basis
 Number of orthogonalized atomic orbitals = 423
 Maximum deviation from orthogonality = 8.880E-10
 Guess from superposition of atomic densities
 Warning:  Energy on first SCF cycle will be non-variational
 SAD guess density has 146.000000 electrons

 -----------------------------------------------------------------------
  General SCF calculation program by
  Eric Jon Sundstrom, Paul Horn, Yuezhi Mao, Dmitri Zuev, Alec White,
  David Stuck, Shaama M.S., Shane Yost, Joonho Lee, David Small,
  Daniel Levine, Susi Lehtola, Hugh Burton, Evgeny Epifanovsky,
  Bang C. Huynh
 -----------------------------------------------------------------------
 Exchange:     0.2000 Hartree-Fock + 0.0800 Slater + 0.7200 B88
 Correlation:  0.1900 VWN1RPA + 0.8100 LYP
 Using SG-1 standard quadrature grid
 A restricted SCF calculation will be
 performed using DIIS
 SCF converges when DIIS error is below 1.0e-08
 ---------------------------------------
  Cycle       Energy         DIIS error
 ---------------------------------------
    1   -2305.6355835391      3.01e-02  
    2   -2301.7397459974      2.63e-03  
    3   -2301.6665547654      3.12e-03  
    4   -2301.8970429681      4.67e-04  
    5   -2301.9008533462      2.50e-04  
    6   -2301.9021536152      9.88e-05  
    7   -2301.9023666027      2.33e-05  
    8   -2301.9023751114      1.30e-05  
    9   -2301.9023790908      2.21e-06  
   10   -2301.9023791854      1.05e-06  
   11   -2301.9023792096      2.11e-07  
   12   -2301.9023792103      9.96e-08  
   13   -2301.9023792106      3.68e-08  
   14   -2301.9023792106      6.74e-09  Convergence criterion met
 ---------------------------------------
 SCF time:   CPU 532.79s  wall 532.00s 
 SCF   energy in the final basis set =    -2301.9023792106
 Total energy in the final basis set =    -2301.9023792106

 --------------------------------------------------------------

                    Orbital Energies (a.u.)
 --------------------------------------------------------------

 Alpha MOs
 -- Occupied --
********-101.5726-101.5725-101.5607 -10.2716 -10.2716 -10.2697 -10.2511
-10.2308 -10.2168 -10.2168 -10.2156 -10.2018 -10.2003 -10.1994 -10.1971
 -9.4894  -9.4873  -9.4872  -9.4753  -7.2541  -7.2520  -7.2519  -7.2443
 -7.2438  -7.2422  -7.2421  -7.2415  -7.2415  -7.2399  -7.2302  -7.2297
 -0.9436  -0.9083  -0.8962  -0.8955  -0.8547  -0.8326  -0.7994  -0.7649
 -0.7585  -0.7428  -0.6523  -0.6355  -0.6277  -0.6081  -0.5518  -0.5319
 -0.5259  -0.4961  -0.4900  -0.4768  -0.4643  -0.4551  -0.4479  -0.4405
 -0.4219  -0.4183  -0.4045  -0.3863  -0.3845  -0.3811  -0.3777  -0.3489
 -0.3402  -0.3395  -0.3280  -0.3261  -0.3241  -0.2790  -0.2743  -0.2733
 -0.2625
 -- Virtual --
 -0.0560  -0.0525  -0.0404  -0.0339  -0.0315  -0.0126  -0.0022   0.0087
  0.0108   0.0114   0.0123   0.0138   0.0200   0.0325   0.0421   0.0498
  0.0499   0.0569   0.0580   0.0676   0.0692   0.0809   0.0852   0.0869
  0.0884   0.0903   0.0906   0.0923   0.1045   0.1067   0.1122   0.1144
  0.1157   0.1173   0.1195   0.1204   0.1235   0.1237   0.1274   0.1297
  0.1304   0.1327   0.1373   0.1439   0.1494   0.1496   0.1532   0.1545
  0.1579   0.1730   0.1740   0.1761   0.1796   0.1813   0.1943   0.1951
  0.2007   0.2118   0.2153   0.2176   0.2253   0.2277   0.2301   0.2326
  0.2359   0.2400   0.2441   0.2519   0.2536   0.2589   0.2603   0.2679
  0.2707   0.2752   0.2781   0.2801   0.2835   0.2841   0.2850   0.2916
  0.2971   0.3083   0.3113   0.3137   0.3280   0.3290   0.3367   0.3457
  0.3487   0.3520   0.3781   0.3804   0.3966   0.4171   0.4453   0.4497
  0.4506   0.4529   0.4582   0.4631   0.4714   0.4788   0.4851   0.4950
  0.5076   0.5176   0.5185   0.5411   0.5441   0.5479   0.5493   0.5602
  0.5619   0.5684   0.5688   0.5750   0.5904   0.5974   0.6025   0.6118
  0.6147   0.6189   0.6282   0.6434   0.6472   0.6553   0.6623   0.6709
  0.6789   0.6807   0.6985   0.7026   0.7031   0.7084   0.7232   0.7334
  0.7551   0.7728   0.7846   0.8163   0.8257   0.8320   0.8363   0.8370
  0.8392   0.8445   0.8463   0.8478   0.8536   0.8551   0.8568   0.8641
  0.8657   0.8760   0.8768   0.8775   0.8820   0.9008   0.9027   0.9125
  0.9169   0.9284   0.9494   0.9529   0.9552   0.9604   0.9616   0.9685
  0.9753   0.9759   0.9837   0.9956   1.0229   1.0300   1.0330   1.0371
  1.0438   1.0582   1.0694   1.1046   1.1212   1.1343   1.1851   1.1869
  1.2022   1.2143   1.2375   1.2393   1.2501   1.2632   1.2932   1.3054
  1.3104   1.3219   1.3231   1.3436   1.3966   1.4166   1.4414   1.4819
  1.4966   1.5095   1.5445   1.5476   1.5503   1.5709   1.5726   1.5774
  1.5826   1.5967   1.6116   1.6490   1.6549   1.6694   1.6801   1.7048
  1.7441   1.7573   1.7810   1.7920   1.8228   1.8297   1.8340   1.8539
  1.8820   1.8990   1.9230   1.9353   1.9365   1.9375   1.9431   1.9496
  1.9890   2.0018   2.0073   2.0337   2.0417   2.0611   2.0685   2.0705
  2.1216   2.1395   2.1784   2.1874   2.2335   2.2626   2.2631   2.2687
  2.2806   2.2820   2.3064   2.3435   2.3650   2.3869   2.4126   2.4282
  2.4310   2.4497   2.4716   2.4924   2.5154   2.5245   2.5369   2.5493
  2.5518   2.5830   2.5886   2.6421   2.6485   2.6824   2.7041   2.7070
  2.7097   2.7185   2.7313   2.7411   2.7480   2.7539   2.7580   2.7634
  2.7857   2.8102   2.8335   2.8374   2.8497   2.8662   2.8927   2.9062
  2.9682   3.0061   3.0972   3.0985   3.1059   3.1278   3.1516   3.1841
  3.2129   3.2154   3.2789   3.3266   3.3450   3.3698   3.4617   3.5173
  3.5955   3.6055   3.7015   3.7232   3.7720   3.8109   3.9734   4.0131
  4.0838   4.1143   4.1401   4.3580   4.8007   4.8301   9.7680   9.7885
  9.7986   9.8422  23.4221  23.6074  23.8447  23.8575  23.9025  23.9299
 24.0041  24.0366  24.0559  24.0860  24.1107  24.1720  25.8158  25.8301
 25.8487  25.9176  26.1188  26.1419  26.2634  26.3277  26.6046  26.6186
 26.6587  26.8020 215.7602 215.7825 215.7951 215.8490
 --------------------------------------------------------------

          Ground-State Mulliken Net Atomic Charges

     Atom                 Charge (a.u.)
  ----------------------------------------
      1 C                    -0.439014
      2 C                    -0.029769
      3 Cl                    0.443653
      4 C                    -0.472549
      5 H                     0.230451
      6 C                     0.445261
      7 Cl                    0.478877
      8 C                    -0.468230
      9 H                     0.230577
     10 C                    -0.031411
     11 Cl                    0.444822
     12 C                     0.250416
     13 C                    -1.014615
     14 H                     0.208547
     15 C                     0.231390
     16 Cl                    0.491829
     17 C                    -0.343007
     18 H                     0.198384
     19 C                    -0.703338
     20 H                     0.175989
     21 C                    -0.514031
     22 H                     0.185768
  ----------------------------------------
  Sum of atomic charges =     0.000000

 -----------------------------------------------------------------
                    Cartesian Multipole Moments
 -----------------------------------------------------------------
    Charge (ESU x 10^10)
                 0.0000
    Dipole Moment (Debye)
         X      -0.4626      Y       1.4310      Z      -0.3841
       Tot       1.5522
    Quadrupole Moments (Debye-Ang)
        XX    -122.1998     XY       5.5722     YY    -120.5740
        XZ      -2.6795     YZ      -4.2158     ZZ    -118.7129
    Octopole Moments (Debye-Ang^2)
       XXX    -162.8807    XXY      49.5016    XYY     -56.0010
       YYY     102.1380    XXZ      -6.3632    XYZ     -15.5033
       YYZ      14.6090    XZZ     -41.0083    YZZ      45.2137
       ZZZ      51.6485
    Hexadecapole Moments (Debye-Ang^3)
      XXXX   -5007.2991   XXXY     446.6795   XXYY   -1035.9316
      XYYY     362.4507   YYYY   -1023.9401   XXXZ     842.0871
      XXYZ    -139.8259   XYYZ     304.3453   YYYZ    -326.0144
      XXZZ   -1165.2164   XYZZ     148.7080   YYZZ    -553.2980
      XZZZ     853.7949   YZZZ    -301.6721   ZZZZ   -2262.6176
 -----------------------------------------------------------------
 Calculating analytic gradient of the SCF energy
 Gradient of SCF Energy
            1           2           3           4           5           6
    1  -0.0000896   0.0002201  -0.0001056  -0.0000149   0.0000055  -0.0000678
    2   0.0000070   0.0000686  -0.0000309  -0.0000125   0.0000004   0.0000053
    3   0.0000654   0.0001095  -0.0000495  -0.0000362   0.0000171   0.0000415
            7           8           9          10          11          12
    1   0.0000500   0.0000212  -0.0000114   0.0000289  -0.0000235   0.0000180
    2   0.0000036   0.0000108   0.0000126  -0.0000595   0.0000366  -0.0000234
    3  -0.0000061   0.0000627   0.0000089  -0.0002371   0.0001193  -0.0000023
           13          14          15          16          17          18
    1  -0.0000453   0.0000135   0.0000488  -0.0000346  -0.0000066  -0.0000050
    2   0.0000552  -0.0000209  -0.0000842   0.0000344   0.0000055  -0.0000035
    3  -0.0000004  -0.0000110  -0.0000094  -0.0000074  -0.0000154  -0.0000148
           19          20          21          22
    1   0.0000188  -0.0000201  -0.0000195   0.0000189
    2  -0.0000008  -0.0000010  -0.0000213   0.0000180
    3  -0.0000082  -0.0000114  -0.0000155   0.0000004
 Max gradient component =       2.371E-04
 RMS gradient           =       5.594E-05
 Gradient time:  CPU 193.31 s  wall 193.34 s
 Geometry Optimization Parameters
   NAtoms,    NIC,     NZ,  NCons,   NDum,   NFix, NCnnct, MaxDiis
       22     155      22       0       0       0       0       0

 Cartesian Hessian Update
 Hessian updated using BFGS update


** GEOMETRY OPTIMIZATION IN DELOCALIZED INTERNAL COORDINATES **
   Searching for a Minimum

   Optimization Cycle:  10

                       Coordinates (Angstroms)
     ATOM                X               Y               Z
      1  C         0.0180631922    0.0123549307   -0.0005964571
      2  C        -0.0504905732    0.4314418636    1.3365739011
      3  Cl        1.4060373974    0.9592503697    2.1592035588
      4  C        -1.2392802994    0.4509523065    2.0598349616
      5  H        -1.2504171238    0.7797988168    3.0894620893
      6  C        -2.4046470854    0.0380077913    1.4274279275
      7  Cl       -3.9148804227    0.0527324945    2.3173592813
      8  C        -2.4004661252   -0.3858595057    0.1050935847
      9  H        -3.3115754348   -0.7050701986   -0.3804074081
     10  C        -1.1920985413   -0.3914040066   -0.5845787638
     11  Cl       -1.2159316000   -0.9332056801   -2.2535125129
     12  C         1.3039806717   -0.0087939301   -0.7597939675
     13  C         2.1130570062   -1.1472014703   -0.7208529075
     14  H         1.8192428692   -2.0115861886   -0.1392107433
     15  C         3.3042207019   -1.1634976173   -1.4377894585
     16  Cl        4.3139657735   -2.6029615477   -1.3869922005
     17  C         3.7114081578   -0.0694442073   -2.1936867805
     18  H         4.6420784516   -0.1045448808   -2.7450843256
     19  C         2.9000588492    1.0623637781   -2.2246935999
     20  H         3.2058331019    1.9217830777   -2.8101093944
     21  C         1.7028338803    1.0970284471   -1.5145578095
     22  H         1.0771960208    1.9811370315   -1.5463606168
   Point Group: c1    Number of degrees of freedom:    60


   Energy is  -2301.902379211

 Hessian updated using BFGS update

 59 Hessian modes will be used to form the next step
  Hessian Eigenvalues:
     0.001596    0.018974    0.020387    0.022091    0.023372    0.023440
     0.023701    0.023893    0.023965    0.024094    0.024105    0.024110
     0.024126    0.024135    0.024142    0.024218    0.024463    0.025547
     0.028120    0.148937    0.159440    0.159825    0.160002    0.160025
     0.160103    0.185551    0.218529    0.231379    0.234858    0.235297
     0.237938    0.241946    0.249992    0.250038    0.250756    0.253308
     0.276434    0.293664    0.300671    0.301437    0.303287    0.350783
     0.356642    0.356661    0.356685    0.356697    0.357167    0.363762
     0.428932    0.431132    0.435862    0.438094    0.467310    0.470042
     0.475737    0.477574    0.478317    0.479512    0.482989

 Minimum search - taking simple RFO step
 Searching for Lamda that Minimizes Along All modes
 Value Taken    Lamda =   0.00000000
 Step Taken.  Stepsize is  0.004271

                             Maximum     Tolerance    Cnvgd?
         Gradient           0.000145      0.000300     YES
         Displacement       0.003249      0.001200      NO
         Energy change     -0.000001      0.000001      NO


 New Cartesian Coordinates Obtained by Inverse Iteration

 Displacement from previous Coordinates is:  0.013536
 ----------------------------------------------------------------
             Standard Nuclear Orientation (Angstroms)
    I     Atom           X                Y                Z
 ----------------------------------------------------------------
    1      C       0.0181149560     0.0118662082    -0.0007428401
    2      C      -0.0507200260     0.4319320946     1.3360308670
    3      Cl      1.4062033402     0.9604067559     2.1583258304
    4      C      -1.2393597914     0.4520694765     2.0594305770
    5      H      -1.2503857869     0.7819453224     3.0887039593
    6      C      -2.4046622771     0.0384207333     1.4273734571
    7      Cl     -3.9150692606     0.0540162722     2.3172521634
    8      C      -2.4004534614    -0.3867462278     0.1054411508
    9      H      -3.3114134891    -0.7067405144    -0.3797799047
   10      C      -1.1920462926    -0.3926474221    -0.5840445265
   11      Cl     -1.2156098344    -0.9359170382    -2.2528644223
   12      C       1.3039289374    -0.0091303246    -0.7599315536
   13      C       2.1126687793    -1.1478377338    -0.7218134031
   14      H       1.8183660428    -2.0125045785    -0.1408782130
   15      C       3.3038634089    -1.1637023736    -1.4386149392
   16      Cl      4.3132378336    -2.6036458420    -1.3892664522
   17      C       3.7114962019    -0.0690594021    -2.1933633504
   18      H       4.6422528856    -0.1039446774    -2.7446129565
   19      C       2.9004716997     1.0630007110    -2.2235044651
   20      H       3.2068007396     1.9228698470    -2.8079694262
   21      C       1.7031245672     1.0972969403    -1.5135913735
   22      H       1.0773796951     1.9813334476    -1.5448518203
 ----------------------------------------------------------------
 Nuclear Repulsion Energy =        1440.15127867 hartrees
 There are       73 alpha and       73 beta electrons
 Applying Cartesian multipole field
    Component          Value
    ---------          -----
     (2,0,0)        1.00000E-11
     (0,2,0)        2.00000E-11
     (0,0,2)       -3.00000E-11
 Nucleus-field energy     =     0.0000000012 hartrees
 Requested basis set is 6-311++G(d,p)
 There are 154 shells and 426 basis functions
 A cutoff of  1.0D-15 yielded   9448 shell pairs
 There are     77424 function pairs (     83165 Cartesian)
 Smallest overlap matrix eigenvalue = 1.86E-07
 Linear dependence detected in AO basis
 Number of orthogonalized atomic orbitals = 423
 Maximum deviation from orthogonality = 9.494E-10
 Guess from superposition of atomic densities
 Warning:  Energy on first SCF cycle will be non-variational
 SAD guess density has 146.000000 electrons

 -----------------------------------------------------------------------
  General SCF calculation program by
  Eric Jon Sundstrom, Paul Horn, Yuezhi Mao, Dmitri Zuev, Alec White,
  David Stuck, Shaama M.S., Shane Yost, Joonho Lee, David Small,
  Daniel Levine, Susi Lehtola, Hugh Burton, Evgeny Epifanovsky,
  Bang C. Huynh
 -----------------------------------------------------------------------
 Exchange:     0.2000 Hartree-Fock + 0.0800 Slater + 0.7200 B88
 Correlation:  0.1900 VWN1RPA + 0.8100 LYP
 Using SG-1 standard quadrature grid
 A restricted SCF calculation will be
 performed using DIIS
 SCF converges when DIIS error is below 1.0e-08
 ---------------------------------------
  Cycle       Energy         DIIS error
 ---------------------------------------
    1   -2305.6351359652      3.01e-02  
    2   -2301.7397804619      2.63e-03  
    3   -2301.6666734848      3.12e-03  
    4   -2301.8970435615      4.67e-04  
    5   -2301.9008537194      2.50e-04  
    6   -2301.9021537084      9.88e-05  
    7   -2301.9023667952      2.33e-05  
    8   -2301.9023753010      1.30e-05  
    9   -2301.9023792819      2.21e-06  
   10   -2301.9023793767      1.05e-06  
   11   -2301.9023794008      2.11e-07  
   12   -2301.9023794016      9.95e-08  
   13   -2301.9023794017      3.68e-08  
   14   -2301.9023794018      6.72e-09  Convergence criterion met
 ---------------------------------------
 SCF time:   CPU 538.60s  wall 538.00s 
 SCF   energy in the final basis set =    -2301.9023794018
 Total energy in the final basis set =    -2301.9023794018

 --------------------------------------------------------------

                    Orbital Energies (a.u.)
 --------------------------------------------------------------

 Alpha MOs
 -- Occupied --
********-101.5726-101.5725-101.5607 -10.2717 -10.2716 -10.2697 -10.2511
-10.2308 -10.2169 -10.2168 -10.2156 -10.2018 -10.2003 -10.1994 -10.1971
 -9.4894  -9.4873  -9.4872  -9.4753  -7.2542  -7.2520  -7.2518  -7.2443
 -7.2438  -7.2422  -7.2420  -7.2415  -7.2414  -7.2399  -7.2301  -7.2297
 -0.9436  -0.9083  -0.8961  -0.8954  -0.8547  -0.8326  -0.7994  -0.7649
 -0.7585  -0.7428  -0.6523  -0.6355  -0.6277  -0.6081  -0.5519  -0.5320
 -0.5259  -0.4961  -0.4899  -0.4768  -0.4643  -0.4551  -0.4479  -0.4405
 -0.4219  -0.4183  -0.4045  -0.3863  -0.3844  -0.3811  -0.3777  -0.3489
 -0.3401  -0.3395  -0.3280  -0.3261  -0.3241  -0.2790  -0.2743  -0.2734
 -0.2625
 -- Virtual --
 -0.0560  -0.0525  -0.0405  -0.0339  -0.0316  -0.0126  -0.0022   0.0087
  0.0108   0.0113   0.0123   0.0137   0.0200   0.0325   0.0421   0.0498
  0.0499   0.0569   0.0580   0.0676   0.0692   0.0809   0.0852   0.0869
  0.0883   0.0903   0.0905   0.0923   0.1045   0.1067   0.1122   0.1144
  0.1157   0.1173   0.1195   0.1204   0.1235   0.1237   0.1274   0.1297
  0.1304   0.1326   0.1373   0.1439   0.1494   0.1496   0.1532   0.1545
  0.1579   0.1730   0.1740   0.1762   0.1796   0.1813   0.1943   0.1951
  0.2007   0.2118   0.2153   0.2176   0.2253   0.2276   0.2301   0.2326
  0.2359   0.2400   0.2441   0.2518   0.2535   0.2589   0.2603   0.2679
  0.2707   0.2752   0.2781   0.2802   0.2835   0.2842   0.2850   0.2916
  0.2971   0.3083   0.3113   0.3137   0.3280   0.3291   0.3368   0.3457
  0.3487   0.3521   0.3781   0.3804   0.3966   0.4171   0.4453   0.4498
  0.4506   0.4528   0.4582   0.4631   0.4714   0.4788   0.4851   0.4950
  0.5076   0.5176   0.5185   0.5410   0.5441   0.5479   0.5493   0.5602
  0.5619   0.5684   0.5687   0.5750   0.5904   0.5974   0.6025   0.6118
  0.6147   0.6189   0.6283   0.6434   0.6472   0.6553   0.6623   0.6709
  0.6789   0.6807   0.6985   0.7026   0.7031   0.7084   0.7232   0.7334
  0.7551   0.7728   0.7846   0.8163   0.8257   0.8321   0.8363   0.8371
  0.8391   0.8445   0.8462   0.8478   0.8536   0.8551   0.8568   0.8642
  0.8657   0.8760   0.8768   0.8774   0.8820   0.9008   0.9027   0.9125
  0.9169   0.9284   0.9493   0.9529   0.9551   0.9604   0.9616   0.9685
  0.9753   0.9759   0.9837   0.9955   1.0228   1.0300   1.0330   1.0371
  1.0437   1.0582   1.0693   1.1045   1.1212   1.1342   1.1851   1.1869
  1.2023   1.2142   1.2375   1.2393   1.2501   1.2631   1.2933   1.3054
  1.3104   1.3220   1.3230   1.3436   1.3965   1.4166   1.4415   1.4819
  1.4965   1.5095   1.5444   1.5475   1.5502   1.5709   1.5725   1.5774
  1.5825   1.5966   1.6116   1.6490   1.6548   1.6693   1.6801   1.7048
  1.7440   1.7573   1.7810   1.7921   1.8227   1.8298   1.8341   1.8539
  1.8821   1.8989   1.9229   1.9354   1.9365   1.9375   1.9432   1.9495
  1.9891   2.0018   2.0073   2.0337   2.0417   2.0611   2.0685   2.0704
  2.1217   2.1395   2.1784   2.1874   2.2336   2.2626   2.2631   2.2687
  2.2806   2.2820   2.3064   2.3436   2.3650   2.3869   2.4126   2.4282
  2.4309   2.4498   2.4716   2.4924   2.5152   2.5245   2.5369   2.5492
  2.5517   2.5830   2.5886   2.6420   2.6485   2.6824   2.7041   2.7071
  2.7097   2.7186   2.7313   2.7411   2.7480   2.7539   2.7580   2.7634
  2.7856   2.8103   2.8334   2.8374   2.8497   2.8662   2.8928   2.9061
  2.9682   3.0061   3.0973   3.0985   3.1059   3.1279   3.1516   3.1840
  3.2128   3.2153   3.2790   3.3265   3.3450   3.3699   3.4618   3.5173
  3.5956   3.6057   3.7014   3.7231   3.7720   3.8108   3.9734   4.0131
  4.0839   4.1143   4.1402   4.3580   4.8006   4.8301   9.7680   9.7885
  9.7985   9.8422  23.4221  23.6074  23.8448  23.8575  23.9026  23.9300
 24.0043  24.0367  24.0560  24.0860  24.1108  24.1721  25.8158  25.8301
 25.8486  25.9176  26.1187  26.1419  26.2635  26.3274  26.6045  26.6184
 26.6587  26.8016 215.7602 215.7825 215.7950 215.8490
 --------------------------------------------------------------

          Ground-State Mulliken Net Atomic Charges

     Atom                 Charge (a.u.)
  ----------------------------------------
      1 C                    -0.438447
      2 C                    -0.029894
      3 Cl                    0.443557
      4 C                    -0.471565
      5 H                     0.230449
      6 C                     0.445097
      7 Cl                    0.478967
      8 C                    -0.466839
      9 H                     0.230568
     10 C                    -0.031744
     11 Cl                    0.444812
     12 C                     0.248755
     13 C                    -1.013227
     14 H                     0.208531
     15 C                     0.230927
     16 Cl                    0.491855
     17 C                    -0.343264
     18 H                     0.198381
     19 C                    -0.703391
     20 H                     0.176005
     21 C                    -0.515256
     22 H                     0.185724
  ----------------------------------------
  Sum of atomic charges =     0.000000

 -----------------------------------------------------------------
                    Cartesian Multipole Moments
 -----------------------------------------------------------------
    Charge (ESU x 10^10)
                -0.0000
    Dipole Moment (Debye)
         X      -0.4631      Y       1.4321      Z      -0.3825
       Tot       1.5530
    Quadrupole Moments (Debye-Ang)
        XX    -122.1968     XY       5.5789     YY    -120.5720
        XZ      -2.6808     YZ      -4.2175     ZZ    -118.7283
    Octopole Moments (Debye-Ang^2)
       XXX    -162.8396    XXY      49.5370    XYY     -55.9981
       YYY     102.1882    XXZ      -6.3240    XYZ     -15.5187
       YYZ      14.6461    XZZ     -41.0262    YZZ      45.2344
       ZZZ      51.7693
    Hexadecapole Moments (Debye-Ang^3)
      XXXX   -5006.8122   XXXY     446.8183   XXYY   -1036.0353
      XYYY     362.4570   YYYY   -1025.0472   XXXZ     842.5123
      XXYZ    -140.1386   XYYZ     304.4682   YYYZ    -326.7969
      XXZZ   -1165.1891   XYZZ     148.6805   YYZZ    -553.4142
      XZZZ     854.3188   YZZZ    -302.3928   ZZZZ   -2262.3853
 -----------------------------------------------------------------
 Calculating analytic gradient of the SCF energy
 Gradient of SCF Energy
            1           2           3           4           5           6
    1  -0.0000017   0.0000134   0.0000116   0.0000000   0.0000124   0.0000086
    2  -0.0000026  -0.0000076   0.0000001  -0.0000008   0.0000030   0.0000028
    3   0.0000085  -0.0000015  -0.0000063  -0.0000008   0.0000039   0.0000104
            7           8           9          10          11          12
    1   0.0000022   0.0000004   0.0000000   0.0000094  -0.0000047  -0.0000095
    2   0.0000085   0.0000101   0.0000063   0.0000037   0.0000053   0.0000080
    3   0.0000177   0.0000190   0.0000123  -0.0000060   0.0000121  -0.0000054
           13          14          15          16          17          18
    1  -0.0000065  -0.0000038   0.0000006  -0.0000075  -0.0000093  -0.0000090
    2  -0.0000032   0.0000011  -0.0000005  -0.0000068  -0.0000026  -0.0000074
    3  -0.0000007  -0.0000065  -0.0000107  -0.0000126  -0.0000078  -0.0000123
           19          20          21          22
    1  -0.0000062  -0.0000022   0.0000024  -0.0000007
    2  -0.0000077  -0.0000038  -0.0000006  -0.0000056
    3  -0.0000045  -0.0000068  -0.0000009  -0.0000012
 Max gradient component =       1.900E-05
 RMS gradient           =       7.360E-06
 Gradient time:  CPU 191.11 s  wall 191.13 s
 Geometry Optimization Parameters
   NAtoms,    NIC,     NZ,  NCons,   NDum,   NFix, NCnnct, MaxDiis
       22     155      22       0       0       0       0       0

 Cartesian Hessian Update
 Hessian updated using BFGS update


** GEOMETRY OPTIMIZATION IN DELOCALIZED INTERNAL COORDINATES **
   Searching for a Minimum

   Optimization Cycle:  11

                       Coordinates (Angstroms)
     ATOM                X               Y               Z
      1  C         0.0181149560    0.0118662082   -0.0007428401
      2  C        -0.0507200260    0.4319320946    1.3360308670
      3  Cl        1.4062033402    0.9604067559    2.1583258304
      4  C        -1.2393597914    0.4520694765    2.0594305770
      5  H        -1.2503857869    0.7819453224    3.0887039593
      6  C        -2.4046622771    0.0384207333    1.4273734571
      7  Cl       -3.9150692606    0.0540162722    2.3172521634
      8  C        -2.4004534614   -0.3867462278    0.1054411508
      9  H        -3.3114134891   -0.7067405144   -0.3797799047
     10  C        -1.1920462926   -0.3926474221   -0.5840445265
     11  Cl       -1.2156098344   -0.9359170382   -2.2528644223
     12  C         1.3039289374   -0.0091303246   -0.7599315536
     13  C         2.1126687793   -1.1478377338   -0.7218134031
     14  H         1.8183660428   -2.0125045785   -0.1408782130
     15  C         3.3038634089   -1.1637023736   -1.4386149392
     16  Cl        4.3132378336   -2.6036458420   -1.3892664522
     17  C         3.7114962019   -0.0690594021   -2.1933633504
     18  H         4.6422528856   -0.1039446774   -2.7446129565
     19  C         2.9004716997    1.0630007110   -2.2235044651
     20  H         3.2068007396    1.9228698470   -2.8079694262
     21  C         1.7031245672    1.0972969403   -1.5135913735
     22  H         1.0773796951    1.9813334476   -1.5448518203
   Point Group: c1    Number of degrees of freedom:    60


   Energy is  -2301.902379402

 Hessian updated using BFGS update

 60 Hessian modes will be used to form the next step
  Hessian Eigenvalues:
     0.001603    0.019155    0.020436    0.022357    0.023436    0.023490
     0.023700    0.023870    0.023963    0.024094    0.024108    0.024113
     0.024125    0.024136    0.024149    0.024217    0.024477    0.025568
     0.028073    0.148175    0.159444    0.159835    0.160002    0.160027
     0.160102    0.177347    0.218791    0.233165    0.234969    0.236162
     0.238860    0.241908    0.249994    0.250037    0.250740    0.254655
     0.276378    0.294053    0.300795    0.301573    0.303611    0.351270
     0.356643    0.356661    0.356686    0.356699    0.357300    0.363782
     0.429037    0.431119    0.436020    0.441019    0.467184    0.471280
     0.475291    0.477647    0.478364    0.479674    0.482940    0.491865

 Minimum search - taking simple RFO step
 Searching for Lamda that Minimizes Along All modes
 Value Taken    Lamda =   0.00000000
 Step Taken.  Stepsize is  0.000404

                             Maximum     Tolerance    Cnvgd?
         Gradient           0.000014      0.000300     YES
         Displacement       0.000253      0.001200     YES
         Energy change     -0.000000      0.000001     YES

 Final energy is   -2301.9023794017739     


 ******************************
 **  OPTIMIZATION CONVERGED  **
 ******************************

                       Coordinates (Angstroms)
     ATOM                X               Y               Z
      1  C         0.0181149560    0.0118662082   -0.0007428401
      2  C        -0.0507200260    0.4319320946    1.3360308670
      3  Cl        1.4062033402    0.9604067559    2.1583258304
      4  C        -1.2393597914    0.4520694765    2.0594305770
      5  H        -1.2503857869    0.7819453224    3.0887039593
      6  C        -2.4046622771    0.0384207333    1.4273734571
      7  Cl       -3.9150692606    0.0540162722    2.3172521634
      8  C        -2.4004534614   -0.3867462278    0.1054411508
      9  H        -3.3114134891   -0.7067405144   -0.3797799047
     10  C        -1.1920462926   -0.3926474221   -0.5840445265
     11  Cl       -1.2156098344   -0.9359170382   -2.2528644223
     12  C         1.3039289374   -0.0091303246   -0.7599315536
     13  C         2.1126687793   -1.1478377338   -0.7218134031
     14  H         1.8183660428   -2.0125045785   -0.1408782130
     15  C         3.3038634089   -1.1637023736   -1.4386149392
     16  Cl        4.3132378336   -2.6036458420   -1.3892664522
     17  C         3.7114962019   -0.0690594021   -2.1933633504
     18  H         4.6422528856   -0.1039446774   -2.7446129565
     19  C         2.9004716997    1.0630007110   -2.2235044651
     20  H         3.2068007396    1.9228698470   -2.8079694262
     21  C         1.7031245672    1.0972969403   -1.5135913735
     22  H         1.0773796951    1.9813334476   -1.5448518203

Z-matrix Print:
$molecule
0 1
Cl
C  1 1.755180
C  2 1.391285 1 117.441546
H  3 1.080594 2 120.558795 1 -0.010230 0
C  3 1.388629 2 118.405154 1 179.952813 0
C  5 1.388716 3 121.462033 2 0.066670 0
H  6 1.080899 5 121.047199 3 179.986542 0
C  6 1.391610 5 118.413399 3 -0.055541 0
C  8 1.402910 6 122.790291 5 -0.022469 0
C  9 1.493361 8 122.064018 6 -179.712692 0
C  10 1.396976 9 120.608735 8 -91.620788 0
H  11 1.083538 10 119.783840 9 0.288942 0
C  11 1.392405 10 120.084523 9 -179.627793 0
H  13 1.083887 11 119.895107 10 179.945619 0
C  13 1.392921 11 120.641683 10 0.068286 0
H  15 1.082313 13 121.056954 11 179.843165 0
C  15 1.390702 13 118.736793 11 -0.120234 0
C  17 1.390324 15 121.463298 13 0.040699 0
H  18 1.082473 17 120.034080 15 -179.922925 0
Cl 5 1.753128 3 119.245317 2 -179.970913 0
Cl 8 1.754446 6 117.471063 5 179.967255 0
Cl 17 1.759179 15 119.427494 13 179.925175 0
$end


 --------------------------------------------------------------

                    Orbital Energies (a.u.)
 --------------------------------------------------------------

 Alpha MOs
 -- Occupied --
********-101.5726-101.5725-101.5607 -10.2717 -10.2716 -10.2697 -10.2511
-10.2308 -10.2169 -10.2168 -10.2156 -10.2018 -10.2003 -10.1994 -10.1971
 -9.4894  -9.4873  -9.4872  -9.4753  -7.2542  -7.2520  -7.2518  -7.2443
 -7.2438  -7.2422  -7.2420  -7.2415  -7.2414  -7.2399  -7.2301  -7.2297
 -0.9436  -0.9083  -0.8961  -0.8954  -0.8547  -0.8326  -0.7994  -0.7649
 -0.7585  -0.7428  -0.6523  -0.6355  -0.6277  -0.6081  -0.5519  -0.5320
 -0.5259  -0.4961  -0.4899  -0.4768  -0.4643  -0.4551  -0.4479  -0.4405
 -0.4219  -0.4183  -0.4045  -0.3863  -0.3844  -0.3811  -0.3777  -0.3489
 -0.3401  -0.3395  -0.3280  -0.3261  -0.3241  -0.2790  -0.2743  -0.2734
 -0.2625
 -- Virtual --
 -0.0560  -0.0525  -0.0405  -0.0339  -0.0316  -0.0126  -0.0022   0.0087
  0.0108   0.0113   0.0123   0.0137   0.0200   0.0325   0.0421   0.0498
  0.0499   0.0569   0.0580   0.0676   0.0692   0.0809   0.0852   0.0869
  0.0883   0.0903   0.0905   0.0923   0.1045   0.1067   0.1122   0.1144
  0.1157   0.1173   0.1195   0.1204   0.1235   0.1237   0.1274   0.1297
  0.1304   0.1326   0.1373   0.1439   0.1494   0.1496   0.1532   0.1545
  0.1579   0.1730   0.1740   0.1762   0.1796   0.1813   0.1943   0.1951
  0.2007   0.2118   0.2153   0.2176   0.2253   0.2276   0.2301   0.2326
  0.2359   0.2400   0.2441   0.2518   0.2535   0.2589   0.2603   0.2679
  0.2707   0.2752   0.2781   0.2802   0.2835   0.2842   0.2850   0.2916
  0.2971   0.3083   0.3113   0.3137   0.3280   0.3291   0.3368   0.3457
  0.3487   0.3521   0.3781   0.3804   0.3966   0.4171   0.4453   0.4498
  0.4506   0.4528   0.4582   0.4631   0.4714   0.4788   0.4851   0.4950
  0.5076   0.5176   0.5185   0.5410   0.5441   0.5479   0.5493   0.5602
  0.5619   0.5684   0.5687   0.5750   0.5904   0.5974   0.6025   0.6118
  0.6147   0.6189   0.6283   0.6434   0.6472   0.6553   0.6623   0.6709
  0.6789   0.6807   0.6985   0.7026   0.7031   0.7084   0.7232   0.7334
  0.7551   0.7728   0.7846   0.8163   0.8257   0.8321   0.8363   0.8371
  0.8391   0.8445   0.8462   0.8478   0.8536   0.8551   0.8568   0.8642
  0.8657   0.8760   0.8768   0.8774   0.8820   0.9008   0.9027   0.9125
  0.9169   0.9284   0.9493   0.9529   0.9551   0.9604   0.9616   0.9685
  0.9753   0.9759   0.9837   0.9955   1.0228   1.0300   1.0330   1.0371
  1.0437   1.0582   1.0693   1.1045   1.1212   1.1342   1.1851   1.1869
  1.2023   1.2142   1.2375   1.2393   1.2501   1.2631   1.2933   1.3054
  1.3104   1.3220   1.3230   1.3436   1.3965   1.4166   1.4415   1.4819
  1.4965   1.5095   1.5444   1.5475   1.5502   1.5709   1.5725   1.5774
  1.5825   1.5966   1.6116   1.6490   1.6548   1.6693   1.6801   1.7048
  1.7440   1.7573   1.7810   1.7921   1.8227   1.8298   1.8341   1.8539
  1.8821   1.8989   1.9229   1.9354   1.9365   1.9375   1.9432   1.9495
  1.9891   2.0018   2.0073   2.0337   2.0417   2.0611   2.0685   2.0704
  2.1217   2.1395   2.1784   2.1874   2.2336   2.2626   2.2631   2.2687
  2.2806   2.2820   2.3064   2.3436   2.3650   2.3869   2.4126   2.4282
  2.4309   2.4498   2.4716   2.4924   2.5152   2.5245   2.5369   2.5492
  2.5517   2.5830   2.5886   2.6420   2.6485   2.6824   2.7041   2.7071
  2.7097   2.7186   2.7313   2.7411   2.7480   2.7539   2.7580   2.7634
  2.7856   2.8103   2.8334   2.8374   2.8497   2.8662   2.8928   2.9061
  2.9682   3.0061   3.0973   3.0985   3.1059   3.1279   3.1516   3.1840
  3.2128   3.2153   3.2790   3.3265   3.3450   3.3699   3.4618   3.5173
  3.5956   3.6057   3.7014   3.7231   3.7720   3.8108   3.9734   4.0131
  4.0839   4.1143   4.1402   4.3580   4.8006   4.8301   9.7680   9.7885
  9.7985   9.8422  23.4221  23.6074  23.8448  23.8575  23.9026  23.9300
 24.0043  24.0367  24.0560  24.0860  24.1108  24.1721  25.8158  25.8301
 25.8486  25.9176  26.1187  26.1419  26.2635  26.3274  26.6045  26.6184
 26.6587  26.8016 215.7602 215.7825 215.7950 215.8490
 --------------------------------------------------------------

          Ground-State Mulliken Net Atomic Charges

     Atom                 Charge (a.u.)
  ----------------------------------------
      1 C                    -0.438447
      2 C                    -0.029894
      3 Cl                    0.443557
      4 C                    -0.471565
      5 H                     0.230449
      6 C                     0.445097
      7 Cl                    0.478967
      8 C                    -0.466839
      9 H                     0.230568
     10 C                    -0.031744
     11 Cl                    0.444812
     12 C                     0.248755
     13 C                    -1.013227
     14 H                     0.208531
     15 C                     0.230927
     16 Cl                    0.491855
     17 C                    -0.343264
     18 H                     0.198381
     19 C                    -0.703391
     20 H                     0.176005
     21 C                    -0.515256
     22 H                     0.185724
  ----------------------------------------
  Sum of atomic charges =     0.000000

 -----------------------------------------------------------------
                    Cartesian Multipole Moments
 -----------------------------------------------------------------
    Charge (ESU x 10^10)
                -0.0000
    Dipole Moment (Debye)
         X      -0.4631      Y       1.4321      Z      -0.3825
       Tot       1.5530
    Quadrupole Moments (Debye-Ang)
        XX    -122.1968     XY       5.5789     YY    -120.5720
        XZ      -2.6808     YZ      -4.2175     ZZ    -118.7283
    Octopole Moments (Debye-Ang^2)
       XXX    -162.8396    XXY      49.5370    XYY     -55.9981
       YYY     102.1882    XXZ      -6.3240    XYZ     -15.5187
       YYZ      14.6461    XZZ     -41.0262    YZZ      45.2344
       ZZZ      51.7693
    Hexadecapole Moments (Debye-Ang^3)
      XXXX   -5006.8122   XXXY     446.8183   XXYY   -1036.0353
      XYYY     362.4570   YYYY   -1025.0472   XXXZ     842.5123
      XXYZ    -140.1386   XYYZ     304.4682   YYYZ    -326.7969
      XXZZ   -1165.1891   XYZZ     148.6805   YYZZ    -553.4142
      XZZZ     854.3188   YZZZ    -302.3928   ZZZZ   -2262.3853
 -----------------------------------------------------------------
Archival summary:
1\1\november\OPT\ProcedureUnspecified\BasisUnspecified\l4126\taweetha\ThuJan1607:30:322020ThuJan1607:30:322020\0\\#,OPT,ProcedureUnspecified,BasisUnspecified,\\0,1\Cl\C,1,1.75518\C,2,1.39128,1,117.442\H,3,1.08059,2,120.559,1,-0.0102298,0\C,3,1.38863,2,118.405,1,179.953,0\C,5,1.38872,3,121.462,2,0.06667,0\H,6,1.0809,5,121.047,3,179.987,0\C,6,1.39161,5,118.413,3,-0.0555409,0\C,8,1.40291,6,122.79,5,-0.0224689,0\C,9,1.49336,8,122.064,6,-179.713,0\C,10,1.39698,9,120.609,8,-91.6208,0\H,11,1.08354,10,119.784,9,0.288942,0\C,11,1.39241,10,120.085,9,-179.628,0\H,13,1.08389,11,119.895,10,179.946,0\C,13,1.39292,11,120.642,10,0.068286,0\H,15,1.08231,13,121.057,11,179.843,0\C,15,1.3907,13,118.737,11,-0.120234,0\C,17,1.39032,15,121.463,13,0.0406988,0\H,18,1.08247,17,120.034,15,-179.923,0\Cl,5,1.75313,3,119.245,2,-179.971,0\Cl,8,1.75445,6,117.471,5,179.967,0\Cl,17,1.75918,15,119.427,13,179.925,0\\\@

 Total job time:  8203.82s(wall), 8202.38s(cpu) 
 Thu Jan 16 07:30:32 2020

        *************************************************************
        *                                                           *
        *  Thank you very much for using Q-Chem.  Have a nice day.  *
        *                                                           *
        *************************************************************


 
User input: 2 of 2 
 
                  Welcome to Q-Chem
     A Quantum Leap Into The Future Of Chemistry


 Q-Chem 5.2 (devel), Q-Chem, Inc., Pleasanton, CA (2019)

 Yihan Shao,  Zhengting Gan,  E. Epifanovsky,  A. T. B. Gilbert,  M. Wormit,  
 J. Kussmann,  A. W. Lange,  A. Behn,  Jia Deng,  Xintian Feng,  D. Ghosh,  
 M. Goldey,  P. R. Horn,  L. D. Jacobson,  I. Kaliman,  T. Kus,  A. Landau,  
 Jie Liu,  E. I. Proynov,  R. M. Richard,  R. P. Steele,  E. J. Sundstrom,  
 H. L. Woodcock III,  P. M. Zimmerman,  D. Zuev,  B. Albrecht,  E. Alguire,  
 S. A. Baeppler,  D. Barton,  Z. Benda,  Y. A. Bernard,  E. J. Berquist,  
 K. B. Bravaya,  H. Burton,  D. Casanova,  Chun-Min Chang,  Yunqing Chen,  
 A. Chien,  K. D. Closser,  M. P. Coons,  S. Coriani,  S. Dasgupta,  
 A. L. Dempwolff,  M. Diedenhofen,  Hainam Do,  R. G. Edgar,  Po-Tung Fang,  
 S. Faraji,  S. Fatehi,  Qingguo Feng,  K. D. Fenk,  J. Fosso-Tande,  
 J. Gayvert,  Qinghui Ge,  A. Ghysels,  G. Gidofalvi,  J. Gomes,  
 J. Gonthier,  A. Gunina,  D. Hait,  M. W. D. Hanson-Heine,  
 P. H. P. Harbach,  A. W. Hauser,  M. F. Herbst,  J. E. Herr,  
 E. G. Hohenstein,  Z. C. Holden,  Kerwin Hui,  B. C. Huynh,  T.-C. Jagau,  
 Hyunjun Ji,  B. Kaduk,  K. Khistyaev,  Jaehoon Kim,  P. Klunzinger,  K. Koh,  
 D. Kosenkov,  L. Koulias,  T. Kowalczyk,  C. M. Krauter,  A. Kunitsa,  
 Ka Un Lao,  A. Laurent,  K. V. Lawler,  Joonho Lee,  D. Lefrancois,  
 S. Lehtola,  D. S. Levine,  Yi-Pei Li,  You-Sheng Lin,  Fenglai Liu,  
 E. Livshits,  A. Luenser,  P. Manohar,  E. Mansoor,  S. F. Manzer,  
 Shan-Ping Mao,  Yuezhi Mao,  N. Mardirossian,  A. V. Marenich,  
 T. Markovich,  L. A. Martinez-Martinez,  S. A. Maurer,  N. J. Mayhall,  
 S. C. McKenzie,  J.-M. Mewes,  P. Morgante,  A. F. Morrison,  
 J. W. Mullinax,  K. Nanda,  T. S. Nguyen-Beck,  R. Olivares-Amaya,  
 J. A. Parkhill,  Zheng Pei,  T. M. Perrine,  F. Plasser,  P. Pokhilko,  
 S. Prager,  A. Prociuk,  E. Ramos,  D. R. Rehn,  F. Rob,  M. Scheurer,  
 M. Schneider,  N. Sergueev,  S. M. Sharada,  S. Sharma,  D. W. Small,  
 T. Stauch,  T. Stein,  Yu-Chuan Su,  A. J. W. Thom,  A. Tkatchenko,  
 T. Tsuchimochi,  N. M. Tubman,  L. Vogt,  M. L. Vidal,  O. Vydrov,  
 M. A. Watson,  J. Wenzel,  M. de Wergifosse,  T. A. Wesolowski,  A. White,  
 J. Witte,  A. Yamada,  Jun Yang,  K. Yao,  S. Yeganeh,  S. R. Yost,  
 Zhi-Qiang You,  A. Zech,  Igor Ying Zhang,  Xing Zhang,  Yan Zhao,  
 Ying Zhu,  B. R. Brooks,  G. K. L. Chan,  C. J. Cramer,  M. S. Gordon,  
 W. J. Hehre,  A. Klamt,  M. W. Schmidt,  C. D. Sherrill,  D. G. Truhlar,  
 A. Aspuru-Guzik,  R. Baer,  A. T. Bell,  N. A. Besley,  Jeng-Da Chai,  
 A. E. DePrince, III,  R. A. DiStasio Jr.,  A. Dreuw,  B. D. Dunietz,  
 T. R. Furlani,  Chao-Ping Hsu,  Yousung Jung,  Jing Kong,  D. S. Lambrecht,  
 WanZhen Liang,  C. Ochsenfeld,  V. A. Rassolov,  L. V. Slipchenko,  
 J. E. Subotnik,  T. Van Voorhis,  J. M. Herbert,  A. I. Krylov,  
 P. M. W. Gill,  M. Head-Gordon

 Contributors to earlier versions of Q-Chem not listed above: 
 R. D. Adamson,  B. Austin,  J. Baker,  G. J. O. Beran,  K. Brandhorst,  
 S. T. Brown,  E. F. C. Byrd,  A. K. Chakraborty,  C.-L. Cheng,  
 Siu Hung Chien,  D. M. Chipman,  D. L. Crittenden,  H. Dachsel,  
 R. J. Doerksen,  A. D. Dutoi,  L. Fusti-Molnar,  W. A. Goddard III,  
 A. Golubeva-Zadorozhnaya,  S. R. Gwaltney,  G. Hawkins,  A. Heyden,  
 S. Hirata,  G. Kedziora,  F. J. Keil,  C. Kelley,  Jihan Kim,  R. A. King,  
 R. Z. Khaliullin,  P. P. Korambath,  W. Kurlancheek,  A. M. Lee,  M. S. Lee,  
 S. V. Levchenko,  Ching Yeh Lin,  D. Liotard,  R. C. Lochan,  I. Lotan,  
 P. E. Maslen,  N. Nair,  D. P. O'Neill,  D. Neuhauser,  E. Neuscamman,  
 C. M. Oana,  R. Olson,  B. Peters,  R. Peverati,  P. A. Pieniazek,  
 Y. M. Rhee,  J. Ritchie,  M. A. Rohrdanz,  E. Rosta,  N. J. Russ,  
 H. F. Schaefer III,  N. E. Schultz,  N. Shenvi,  A. C. Simmonett,  A. Sodt,  
 D. Stuck,  K. S. Thanthiriwatte,  V. Vanovschi,  Tao Wang,  A. Warshel,  
 C. F. Williams,  Q. Wu,  X. Xu,  W. Zhang

 Please cite Q-Chem as follows:
 Y. Shao et al., Mol. Phys. 113, 184-215 (2015)
 DOI: 10.1080/00268976.2014.952696

 Q-Chem 5.2.1 for Intel X86 EM64T Linux

 Parts of Q-Chem use Armadillo 8.300.2 (Tropical Shenanigans).
 http://arma.sourceforge.net/

 Q-Chem begins on Thu Jan 16 07:30:32 2020  

Host: 
0

     Scratch files written to /scratch/taweetham/qchem27609//
NAlpha2: 146
NElect   146
Mult     1
The previous job contains 0 fragments, simply inherited here

 Q-Chem warning in module libgen/rem_setup.C, line 2168:

 Setting Thresh to 1e-14


Checking the input file for inconsistencies... 	...done.

--------------------------------------------------------------
User input:
--------------------------------------------------------------

$MOLECULE
READ
$END

$REM
   JOB_TYPE 	FREQUENCY
   BASIS 	6-311++G**
   METHOD	B3LYP
   SCF_GUESS_ALWAYS     TRUE
   S2THRESH     15
   THRESH       15
   MEM_TOTAL    10000
$END

--------------------------------------------------------------
 ----------------------------------------------------------------
             Standard Nuclear Orientation (Angstroms)
    I     Atom           X                Y                Z
 ----------------------------------------------------------------
    1      C       0.4651177225    -0.0025296855     0.2348028763
    2      C       1.1953091022     1.1904565901     0.1263508473
    3      Cl      0.3742417761     2.7317417447     0.2947809148
    4      C       2.5659927411     1.2160334951    -0.1127084142
    5      H       3.0924631917     2.1568278206    -0.1906715049
    6      C       3.2357305911     0.0071021810    -0.2486041795
    7      Cl      4.9626262273     0.0124330393    -0.5506962718
    8      C       2.5680484310    -1.2064544871    -0.1497587063
    9      H       3.0961557292    -2.1431833268    -0.2561812173
   10      C       1.1976120851    -1.1902773649     0.0896483349
   11      Cl      0.3789622666    -2.7382774216     0.2086662344
   12      C      -1.0070388329    -0.0109591501     0.4854220545
   13      C      -1.8938959472     0.0288720764    -0.5934966733
   14      H      -1.5227921495     0.0728496356    -1.6094181731
   15      C      -3.2631421385     0.0112999738    -0.3529621359
   16      Cl     -4.3724111984     0.0562277837    -1.7175913307
   17      C      -3.7723608537    -0.0432796734     0.9400074134
   18      H      -4.8421172963    -0.0573024079     1.1037927341
   19      C      -2.8810601422    -0.0799300712     2.0098060484
   20      H      -3.2651186220    -0.1226130167     3.0224703327
   21      C      -1.5063565253    -0.0647781100     1.7890043991
   22      H      -0.8204524707    -0.0960408347     2.6272243443
 ----------------------------------------------------------------
 Molecular Point Group                 C1    NOp =  1
 Largest Abelian Subgroup              C1    NOp =  1
 Nuclear Repulsion Energy =        1440.15127867 hartrees
 There are       73 alpha and       73 beta electrons
 Requested basis set is 6-311++G(d,p)
 There are 154 shells and 426 basis functions

 Total QAlloc Memory Limit  10000 MB
 Mega-Array Size       188 MB
 MEM_STATIC part       192 MB
 A cutoff of  1.0D-15 yielded   9448 shell pairs
 There are     77424 function pairs (     83165 Cartesian)
 Smallest overlap matrix eigenvalue = 1.86E-07
 Linear dependence detected in AO basis
 Number of orthogonalized atomic orbitals = 423
 Maximum deviation from orthogonality = 9.736E-10
 Guess from superposition of atomic densities
 Warning:  Energy on first SCF cycle will be non-variational
 SAD guess density has 146.000000 electrons

 -----------------------------------------------------------------------
  General SCF calculation program by
  Eric Jon Sundstrom, Paul Horn, Yuezhi Mao, Dmitri Zuev, Alec White,
  David Stuck, Shaama M.S., Shane Yost, Joonho Lee, David Small,
  Daniel Levine, Susi Lehtola, Hugh Burton, Evgeny Epifanovsky,
  Bang C. Huynh
 -----------------------------------------------------------------------
 Exchange:     0.2000 Hartree-Fock + 0.0800 Slater + 0.7200 B88
 Correlation:  0.1900 VWN1RPA + 0.8100 LYP
 Using SG-1 standard quadrature grid
 A restricted SCF calculation will be
 performed using DIIS
 SCF converges when DIIS error is below 1.0e-08
 ---------------------------------------
  Cycle       Energy         DIIS error
 ---------------------------------------
    1   -2305.6354699521      3.01e-02  
    2   -2301.7399484599      2.63e-03  
    3   -2301.6668384065      3.12e-03  
    4   -2301.8972173840      4.67e-04  
    5   -2301.9010254071      2.50e-04  
    6   -2301.9023255740      9.88e-05  
    7   -2301.9025385489      2.33e-05  
    8   -2301.9025470510      1.30e-05  
    9   -2301.9025510323      2.21e-06  
   10   -2301.9025511268      1.05e-06  
   11   -2301.9025511510      2.11e-07  
   12   -2301.9025511519      9.95e-08  
   13   -2301.9025511520      3.68e-08  
   14   -2301.9025511521      6.72e-09  Convergence criterion met
 ---------------------------------------
 SCF time:   CPU 544.86s  wall 545.00s 
 SCF   energy in the final basis set =    -2301.9025511521
 Total energy in the final basis set =    -2301.9025511521

 --------------------------------------------------------------

                    Orbital Energies (a.u.)
 --------------------------------------------------------------

 Alpha MOs
 -- Occupied --
********-101.5727-101.5726-101.5607 -10.2717 -10.2717 -10.2698 -10.2511
-10.2308 -10.2169 -10.2168 -10.2155 -10.2018 -10.2003 -10.1994 -10.1971
 -9.4895  -9.4874  -9.4872  -9.4752  -7.2541  -7.2521  -7.2520  -7.2443
 -7.2440  -7.2423  -7.2422  -7.2416  -7.2415  -7.2399  -7.2302  -7.2296
 -0.9436  -0.9083  -0.8961  -0.8955  -0.8546  -0.8326  -0.7994  -0.7649
 -0.7585  -0.7428  -0.6524  -0.6355  -0.6277  -0.6081  -0.5519  -0.5320
 -0.5259  -0.4961  -0.4900  -0.4768  -0.4644  -0.4551  -0.4478  -0.4405
 -0.4219  -0.4183  -0.4045  -0.3863  -0.3844  -0.3811  -0.3777  -0.3489
 -0.3402  -0.3395  -0.3281  -0.3262  -0.3241  -0.2789  -0.2744  -0.2734
 -0.2625
 -- Virtual --
 -0.0560  -0.0526  -0.0404  -0.0339  -0.0316  -0.0128  -0.0024   0.0087
  0.0107   0.0113   0.0122   0.0138   0.0199   0.0322   0.0421   0.0497
  0.0500   0.0568   0.0582   0.0677   0.0692   0.0808   0.0850   0.0869
  0.0883   0.0902   0.0904   0.0923   0.1048   0.1068   0.1124   0.1143
  0.1158   0.1171   0.1196   0.1204   0.1237   0.1238   0.1274   0.1297
  0.1304   0.1327   0.1377   0.1436   0.1495   0.1497   0.1532   0.1545
  0.1578   0.1727   0.1743   0.1760   0.1796   0.1812   0.1938   0.1949
  0.2007   0.2117   0.2153   0.2175   0.2254   0.2276   0.2304   0.2326
  0.2356   0.2400   0.2438   0.2509   0.2532   0.2593   0.2600   0.2674
  0.2710   0.2749   0.2775   0.2801   0.2831   0.2842   0.2848   0.2918
  0.2969   0.3082   0.3113   0.3136   0.3275   0.3293   0.3371   0.3456
  0.3487   0.3519   0.3780   0.3808   0.3967   0.4172   0.4453   0.4497
  0.4507   0.4526   0.4581   0.4629   0.4712   0.4788   0.4851   0.4949
  0.5076   0.5176   0.5189   0.5411   0.5443   0.5479   0.5493   0.5599
  0.5618   0.5684   0.5688   0.5750   0.5904   0.5975   0.6024   0.6118
  0.6148   0.6188   0.6276   0.6434   0.6471   0.6555   0.6622   0.6710
  0.6790   0.6810   0.6982   0.7026   0.7034   0.7083   0.7231   0.7334
  0.7551   0.7728   0.7845   0.8162   0.8255   0.8321   0.8362   0.8371
  0.8392   0.8446   0.8464   0.8479   0.8536   0.8551   0.8568   0.8642
  0.8657   0.8760   0.8768   0.8775   0.8820   0.9008   0.9028   0.9125
  0.9168   0.9284   0.9493   0.9529   0.9551   0.9603   0.9615   0.9685
  0.9753   0.9759   0.9833   0.9955   1.0228   1.0300   1.0330   1.0371
  1.0438   1.0582   1.0693   1.1046   1.1212   1.1342   1.1851   1.1869
  1.2023   1.2143   1.2376   1.2392   1.2502   1.2631   1.2932   1.3054
  1.3104   1.3219   1.3228   1.3435   1.3964   1.4167   1.4415   1.4819
  1.4966   1.5095   1.5444   1.5474   1.5503   1.5709   1.5726   1.5775
  1.5825   1.5966   1.6116   1.6490   1.6548   1.6693   1.6801   1.7048
  1.7441   1.7573   1.7810   1.7920   1.8227   1.8297   1.8340   1.8539
  1.8821   1.8990   1.9229   1.9354   1.9365   1.9375   1.9431   1.9495
  1.9891   2.0018   2.0073   2.0337   2.0417   2.0610   2.0685   2.0704
  2.1216   2.1394   2.1784   2.1874   2.2335   2.2626   2.2630   2.2687
  2.2806   2.2820   2.3064   2.3435   2.3650   2.3868   2.4126   2.4282
  2.4309   2.4498   2.4717   2.4923   2.5151   2.5246   2.5369   2.5491
  2.5517   2.5830   2.5886   2.6420   2.6485   2.6824   2.7041   2.7071
  2.7097   2.7186   2.7313   2.7411   2.7481   2.7538   2.7580   2.7634
  2.7857   2.8103   2.8334   2.8374   2.8497   2.8662   2.8927   2.9062
  2.9683   3.0061   3.0973   3.0985   3.1058   3.1279   3.1517   3.1840
  3.2128   3.2153   3.2790   3.3265   3.3450   3.3699   3.4618   3.5174
  3.5956   3.6057   3.7014   3.7231   3.7720   3.8108   3.9734   4.0131
  4.0838   4.1143   4.1401   4.3580   4.8005   4.8301   9.7680   9.7886
  9.7985   9.8421  23.4220  23.6075  23.8447  23.8575  23.9026  23.9300
 24.0043  24.0367  24.0560  24.0860  24.1108  24.1721  25.8161  25.8304
 25.8488  25.9178  26.1188  26.1425  26.2635  26.3274  26.6047  26.6182
 26.6587  26.8014 215.7601 215.7825 215.7950 215.8489
 --------------------------------------------------------------

          Ground-State Mulliken Net Atomic Charges

     Atom                 Charge (a.u.)
  ----------------------------------------
      1 C                    -0.449831
      2 C                    -0.016676
      3 Cl                    0.442204
      4 C                    -0.473063
      5 H                     0.230603
      6 C                     0.437411
      7 Cl                    0.481045
      8 C                    -0.466106
      9 H                     0.230489
     10 C                    -0.018995
     11 Cl                    0.441491
     12 C                     0.256294
     13 C                    -1.015095
     14 H                     0.208866
     15 C                     0.230982
     16 Cl                    0.491824
     17 C                    -0.343296
     18 H                     0.198497
     19 C                    -0.701984
     20 H                     0.175747
     21 C                    -0.525797
     22 H                     0.185389
  ----------------------------------------
  Sum of atomic charges =     0.000000

 -----------------------------------------------------------------
                    Cartesian Multipole Moments
 -----------------------------------------------------------------
    Charge (ESU x 10^10)
                -0.0000
    Dipole Moment (Debye)
         X       0.4809      Y      -0.0567      Z       1.4767
       Tot       1.5541
    Quadrupole Moments (Debye-Ang)
        XX    -121.1937     XY       0.2775     YY    -122.3094
        XZ      -6.4102     YZ      -0.2803     ZZ    -116.8674
    Octopole Moments (Debye-Ang^2)
       XXX      -8.8842    XXY      -1.1713    XYY      16.1933
       YYY       0.6853    XXZ      24.7571    XYZ       0.9154
       YYZ      -6.5081    XZZ     -11.1340    YZZ      -0.6650
       ZZZ       5.0167
    Hexadecapole Moments (Debye-Ang^3)
      XXXX   -5869.4730   XXXY       4.4508   XXYY   -1217.1914
      XYYY      -1.1131   YYYY   -1464.9413   XXXZ     -98.3485
      XXYZ      -1.7011   XYYZ       6.1134   YYYZ       2.4339
      XXZZ   -1087.7413   XYZZ       1.1363   YYZZ    -394.0020
      XZZZ      -2.4981   YZZZ      -2.9939   ZZZZ    -714.6499
 -----------------------------------------------------------------
 Calculating MO derivatives via CPSCF
    1     0    69    0.0206570  
    2     0    69    0.0061100  
    3     0    69    0.0005822  
    4     4    65    0.0000466  
    5    64     5    0.0000033  
    6    69     0    0.0000002  Converged
 Time for AOints: 874.6 s (CPU) 874.6 s (wall)
 ------------------------------------------------------------------------------
                     AOints        : Timing summary (seconds)
 ------------------------------------------------------------------------------
     job step          cpu (% of tot)      sys (% of tot)     wall (% of tot)
 ------------------------------------------------------------------------------
  AOints            0.8746E+03 ( 8.8)   0.7000E-05 ( 2.4)   0.8746E+03 ( 8.8)
 ------------------------------------------------------------------------------
   Grand Totals     0.9917E+04          0.2920E-03          0.9917E+04
 ------------------------------------------------------------------------------
 Polarizability Matrix (a.u.)
            1           2           3
    1-258.5194226  -0.1897472   5.4974078
    2  -0.1897472-168.5175037   0.6708335
    3   5.4974078   0.6708335-146.5601571
 Calculating analytic Hessian of the SCF energy

 Direct stationary perturbation theory relativistic correction:

 rels  =       3.209100695767
 relv  =     -12.243938674177
 rel2e =       3.281552293651
 E_rel =      -5.753285684759

 Hessian of the SCF Energy
            1           2           3           4           5           6
    1   0.6331700   0.0019229  -0.0791983  -0.1669851  -0.1136508   0.0161777
    2   0.0019229   0.5977118   0.0052125  -0.0563014  -0.2270610   0.0074764
    3  -0.0791983   0.0052125   0.1835454   0.0172033   0.0177045  -0.0634018
    4  -0.1669851  -0.0563014   0.0172033   0.5943878   0.0541600  -0.0820249
    5  -0.1136508  -0.2270610   0.0177045   0.0541600   0.5112072  -0.0043259
    6   0.0161777   0.0074764  -0.0634018  -0.0820249  -0.0043259   0.1330077
    7   0.0048258  -0.0022073  -0.0000774  -0.0644925   0.0469466   0.0083998
    8   0.0191554  -0.0386008  -0.0040471   0.0465495  -0.1257574  -0.0091198
    9   0.0002062  -0.0003334   0.0042718   0.0084656  -0.0092499  -0.0241910
   10  -0.0221306  -0.0689667   0.0037305  -0.3137015   0.0134657   0.0445742
   11  -0.0257110   0.0311944   0.0047386  -0.0504357  -0.1118641   0.0082738
   12   0.0044994   0.0123426   0.0050606   0.0436294  -0.0030850  -0.0663371
   13  -0.0044708   0.0013959   0.0017037  -0.0111171  -0.0265163   0.0019668
   14   0.0009586   0.0011248  -0.0002356   0.0027551   0.0028335  -0.0004778
   15   0.0017245  -0.0003001   0.0049754   0.0023806   0.0046124   0.0020518
   16   0.0021138   0.0000389  -0.0004768  -0.0312777   0.0256682   0.0067383
   17   0.0000718  -0.0711692  -0.0010598   0.0877217   0.0335523  -0.0148525
   18  -0.0005792  -0.0010970  -0.0008121   0.0075428  -0.0041105   0.0033672
   19  -0.0019914   0.0000038   0.0001769   0.0037101   0.0025120   0.0001962
   20  -0.0000065   0.0021539   0.0000463  -0.0017662  -0.0033117   0.0001826
   21   0.0001786   0.0000472  -0.0009999   0.0001173  -0.0005559   0.0045911
   22  -0.0223011   0.0687439   0.0058218  -0.0512413  -0.0298883   0.0082792
   23   0.0254244   0.0318716  -0.0039782  -0.0308108  -0.0170144   0.0051983
   24   0.0053092  -0.0114657   0.0045795   0.0082687   0.0049786  -0.0027965
   25  -0.0044577  -0.0014585   0.0016664  -0.0008678  -0.0008597  -0.0000545
   26  -0.0010170   0.0011061   0.0001240  -0.0008729   0.0001891   0.0001684
   27   0.0016773   0.0001940   0.0049972  -0.0000482   0.0001609  -0.0010776
   28  -0.1668229   0.0556298   0.0191333   0.0656943   0.0308208  -0.0096870
   29   0.1131253  -0.2257234  -0.0224642  -0.0303742  -0.0662825   0.0040569
   30   0.0200873  -0.0123431  -0.0645146  -0.0105976  -0.0064262   0.0091752
   31   0.0048253   0.0022647  -0.0000491  -0.0017898   0.0011161   0.0009995
   32  -0.0190376  -0.0386323   0.0026556   0.0054220   0.0012671  -0.0009926
   33  -0.0003752  -0.0010210   0.0043539   0.0010635  -0.0002200   0.0035584
   34  -0.2128006  -0.0005352   0.0230657  -0.0200757  -0.0120664   0.0040585
   35  -0.0008683  -0.0764695   0.0007993  -0.0266803   0.0041464   0.0044966
   36   0.0232321   0.0009484  -0.0839096   0.0036612   0.0019505   0.0027368
   37  -0.0297495   0.0007892  -0.0221518  -0.0002365   0.0036623  -0.0009773
   38   0.0002594   0.0039378  -0.0002403   0.0000532  -0.0014614   0.0009199
   39  -0.0007842  -0.0002351   0.0091433   0.0020077   0.0000639  -0.0005867
   40   0.0012374   0.0000010  -0.0005874   0.0000758  -0.0004305  -0.0000514
   41  -0.0001278  -0.0040284  -0.0001704  -0.0007029   0.0006441  -0.0000195
   42   0.0013805  -0.0002735   0.0006099  -0.0005204  -0.0000988   0.0001004
   43  -0.0000656   0.0000987  -0.0030253  -0.0004240  -0.0001136   0.0004545
   44   0.0001675   0.0072500   0.0003208   0.0011020  -0.0002781   0.0000332
   45  -0.0037014   0.0003405  -0.0019256   0.0001379  -0.0002404  -0.0002125
   46   0.0000726   0.0000540  -0.0013809  -0.0002088   0.0007167   0.0000710
   47  -0.0000265   0.0000704   0.0000058   0.0000745  -0.0000315  -0.0000571
   48   0.0005779   0.0000204  -0.0005297  -0.0001118   0.0005466   0.0000462
   49   0.0008727   0.0000326  -0.0004821  -0.0002345   0.0006772   0.0001007
   50   0.0000021  -0.0012404   0.0000234  -0.0002088   0.0001231   0.0001275
   51   0.0000493   0.0000352  -0.0014789   0.0000109   0.0000763   0.0004367
   52  -0.0000339   0.0000036   0.0000470   0.0000185   0.0000607  -0.0000042
   53  -0.0000030  -0.0007437  -0.0000386  -0.0001004   0.0000765   0.0000248
   54   0.0000023  -0.0000360   0.0001498  -0.0000081  -0.0000031  -0.0000055
   55   0.0017648  -0.0001300   0.0020729  -0.0004958   0.0002123  -0.0003242
   56  -0.0000592   0.0067139   0.0004321   0.0009370  -0.0003150  -0.0005984
   57   0.0014104   0.0004868  -0.0047128   0.0004612  -0.0007503  -0.0001289
   58  -0.0000188  -0.0000582   0.0012382  -0.0002112   0.0003328   0.0000443
   59   0.0000100   0.0000626   0.0000224   0.0000671   0.0001679   0.0000855
   60  -0.0001424   0.0000082  -0.0000762   0.0000495  -0.0001170  -0.0000240
   61  -0.0180617  -0.0013320   0.0314049  -0.0007727   0.0035232   0.0010414
   62  -0.0006469   0.0042209   0.0003129   0.0000361  -0.0013826  -0.0008726
   63   0.0099426   0.0001977  -0.0005649  -0.0020909  -0.0011645  -0.0002810
   64   0.0010104   0.0000102   0.0001738   0.0002421  -0.0003511   0.0000239
   65   0.0000567  -0.0037493  -0.0001693  -0.0006235   0.0005535   0.0002723
   66  -0.0016708  -0.0002042   0.0012420   0.0003992   0.0002549  -0.0000310
            7           8           9          10          11          12
    1   0.0048258   0.0191554   0.0002062  -0.0221306  -0.0257110   0.0044994
    2  -0.0022073  -0.0386008  -0.0003334  -0.0689667   0.0311944   0.0123426
    3  -0.0000774  -0.0040471   0.0042718   0.0037305   0.0047386   0.0050606
    4  -0.0644925   0.0465495   0.0084656  -0.3137015  -0.0504357   0.0436294
    5   0.0469466  -0.1257574  -0.0092499   0.0134657  -0.1118641  -0.0030850
    6   0.0083998  -0.0091198  -0.0241910   0.0445742   0.0082738  -0.0663371
    7   0.0833465  -0.0760710  -0.0141307  -0.0202838   0.0379932   0.0049517
    8  -0.0760710   0.1831144   0.0154509   0.0138353  -0.0172468  -0.0027738
    9  -0.0141307   0.0154509   0.0140492   0.0045803  -0.0069780   0.0036552
   10  -0.0202838   0.0138353   0.0045803   0.6570273   0.0436051  -0.0929334
   11   0.0379932  -0.0172468  -0.0069780   0.0436051   0.7394314   0.0022522
   12   0.0049517  -0.0027738   0.0036552  -0.0929334   0.0022522   0.1364315
   13   0.0006509  -0.0004685  -0.0006076  -0.1227025  -0.1241634   0.0136701
   14   0.0011934   0.0010338  -0.0001516  -0.1245065  -0.2763901   0.0178488
   15  -0.0005375   0.0001315  -0.0025287   0.0136574   0.0178422  -0.0353349
   16  -0.0017308  -0.0007428   0.0010815  -0.1486124   0.1146499   0.0171978
   17  -0.0048046   0.0032156   0.0008403   0.0509361  -0.2894792  -0.0126986
   18   0.0010193   0.0001134   0.0043379   0.0163648  -0.0239140  -0.0627285
   19  -0.0014012   0.0010095   0.0002663  -0.0368707   0.0016081   0.0072684
   20   0.0009085  -0.0003901  -0.0001669   0.0267940   0.0031191  -0.0047011
   21   0.0002647  -0.0001855  -0.0000169   0.0076128  -0.0003088   0.0030811
   22   0.0008198   0.0016111  -0.0002915   0.0583307  -0.0215490  -0.0091493
   23   0.0022458  -0.0019103  -0.0004212   0.0219408  -0.0534259  -0.0046625
   24  -0.0002648  -0.0002903  -0.0008217  -0.0085010   0.0027661   0.0091978
   25   0.0001263   0.0000273  -0.0000654  -0.0012989  -0.0031497   0.0011329
   26   0.0000790   0.0000691  -0.0000089  -0.0035572  -0.0025759   0.0005099
   27  -0.0000638   0.0000046  -0.0002390   0.0011381   0.0004286   0.0052566
   28  -0.0017829  -0.0054747   0.0008918  -0.0513058   0.0305460   0.0092280
   29  -0.0011553   0.0012240   0.0001474   0.0296072  -0.0165711  -0.0054094
   30   0.0009351   0.0008768   0.0036085   0.0092656  -0.0056082  -0.0031607
   31   0.0003790   0.0001591  -0.0000489   0.0008210  -0.0022277  -0.0003381
   32  -0.0001510  -0.0021472  -0.0000090  -0.0015814  -0.0019399   0.0002572
   33  -0.0000556  -0.0000522   0.0000840  -0.0003530   0.0003911  -0.0007972
   34  -0.0018804   0.0027290  -0.0001289   0.0018299  -0.0004898   0.0007167
   35  -0.0030717  -0.0015472   0.0004661  -0.0017200  -0.0044662   0.0001987
   36  -0.0001698  -0.0004310  -0.0022705   0.0007630  -0.0000748   0.0058790
   37   0.0002187  -0.0011116  -0.0007780  -0.0002380  -0.0001492   0.0010765
   38  -0.0013591  -0.0004040  -0.0002671   0.0001792   0.0000902   0.0001077
   39   0.0000822   0.0004623   0.0001530   0.0000248   0.0001892  -0.0004186
   40  -0.0000648   0.0001279  -0.0000236  -0.0000447  -0.0000187   0.0000484
   41   0.0002553  -0.0001422   0.0000572  -0.0000860  -0.0002459   0.0001203
   42   0.0000421  -0.0000715   0.0000410  -0.0000054  -0.0001185  -0.0000568
   43   0.0005504   0.0002930   0.0002309   0.0001581   0.0000430   0.0000258
   44   0.0000226  -0.0000249  -0.0000525   0.0000268   0.0002575  -0.0001391
   45   0.0000652  -0.0000663  -0.0002711   0.0002536   0.0001445   0.0001186
   46   0.0000224  -0.0002730  -0.0000497  -0.0001301  -0.0000590   0.0001109
   47  -0.0000170  -0.0000138   0.0000088  -0.0000189   0.0000362  -0.0000114
   48  -0.0000329  -0.0002110   0.0000044  -0.0001537  -0.0000591   0.0000428
   49  -0.0001017  -0.0002947   0.0000418  -0.0000912  -0.0002432   0.0000224
   50   0.0001570   0.0001337  -0.0000470   0.0000011  -0.0000483  -0.0000609
   51   0.0000810   0.0000160   0.0002499  -0.0000251  -0.0000183  -0.0000015
   52   0.0000002  -0.0000209   0.0000018  -0.0000055   0.0000055  -0.0000042
   53   0.0000028  -0.0000476  -0.0000009  -0.0000021  -0.0000461  -0.0000075
   54   0.0000021  -0.0000005   0.0000088   0.0000001  -0.0000005   0.0000017
   55   0.0002477   0.0001096  -0.0003820  -0.0000235   0.0000316  -0.0000007
   56   0.0000613   0.0000123   0.0000716   0.0001176   0.0003074   0.0002231
   57  -0.0002387   0.0003275  -0.0001030   0.0000388   0.0000397   0.0002650
   58   0.0000673  -0.0001267   0.0000068  -0.0000506  -0.0000403  -0.0000744
   59   0.0000075  -0.0001389  -0.0000172  -0.0000247  -0.0000102   0.0000124
   60  -0.0000028   0.0000361  -0.0000026   0.0000232   0.0000203  -0.0000009
   61   0.0005406  -0.0011487   0.0006673  -0.0006374  -0.0002581  -0.0010507
   62  -0.0011898  -0.0002261   0.0007152   0.0000763   0.0001140  -0.0002519
   63  -0.0003038  -0.0001908   0.0000031  -0.0000292  -0.0001137  -0.0001047
   64  -0.0000572   0.0001262   0.0000657  -0.0000353   0.0000157  -0.0000305
   65   0.0001530  -0.0002055  -0.0000538  -0.0001231  -0.0002378  -0.0000688
   66   0.0000361   0.0000208  -0.0000226  -0.0000179   0.0001049  -0.0000523
           13          14          15          16          17          18
    1  -0.0044708   0.0009586   0.0017245   0.0021138   0.0000718  -0.0005792
    2   0.0013959   0.0011248  -0.0003001   0.0000389  -0.0711692  -0.0010970
    3   0.0017037  -0.0002356   0.0049754  -0.0004768  -0.0010598  -0.0008121
    4  -0.0111171   0.0027551   0.0023806  -0.0312777   0.0877217   0.0075428
    5  -0.0265163   0.0028335   0.0046124   0.0256682   0.0335523  -0.0041105
    6   0.0019668  -0.0004778   0.0020518   0.0067383  -0.0148525   0.0033672
    7   0.0006509   0.0011934  -0.0005375  -0.0017308  -0.0048046   0.0010193
    8  -0.0004685   0.0010338   0.0001315  -0.0007428   0.0032156   0.0001134
    9  -0.0006076  -0.0001516  -0.0025287   0.0010815   0.0008403   0.0043379
   10  -0.1227025  -0.1245065   0.0136574  -0.1486124   0.0509361   0.0163648
   11  -0.1241634  -0.2763901   0.0178422   0.1146499  -0.2894792  -0.0239140
   12   0.0136701   0.0178488  -0.0353349   0.0171978  -0.0126986  -0.0627285
   13   0.1287721   0.1309424  -0.0162974   0.0099215   0.0148167  -0.0010525
   14   0.1309424   0.2911877  -0.0186706  -0.0145711  -0.0179455   0.0022587
   15  -0.0162974  -0.0186706   0.0260663  -0.0015383  -0.0028483   0.0027820
   16   0.0099215  -0.0145711  -0.0015383   0.4930162   0.0009360  -0.0651781
   17   0.0148167  -0.0179455  -0.0028483   0.0009360   0.6558965   0.0078911
   18  -0.0010525   0.0022587   0.0027820  -0.0651781   0.0078911   0.1317327
   19   0.0007773  -0.0005265  -0.0006029  -0.1522319  -0.0004000   0.0227038
   20   0.0004612   0.0008306  -0.0000368  -0.0003996  -0.0404293  -0.0002090
   21  -0.0005974   0.0001976  -0.0025773   0.0228156  -0.0002093  -0.0270034
   22  -0.0013127   0.0035210   0.0012356  -0.1483958  -0.0512241   0.0149096
   23   0.0031118  -0.0025315  -0.0006757  -0.1149780  -0.2907746   0.0170948
   24   0.0012305  -0.0007435   0.0052240   0.0136657   0.0058135  -0.0617498
   25   0.0006174  -0.0006904  -0.0000599   0.0099015  -0.0147575  -0.0014978
   26   0.0006950  -0.0006934  -0.0001388   0.0146584  -0.0179722  -0.0029012
   27  -0.0000388   0.0001064   0.0003521  -0.0010776   0.0022476   0.0027900
   28  -0.0008693   0.0008735  -0.0000145  -0.0310359  -0.0880446   0.0048099
   29   0.0008614   0.0002077  -0.0001218  -0.0259693   0.0327450   0.0050122
   30  -0.0000274  -0.0001281  -0.0010876   0.0058641   0.0157652   0.0039695
   31   0.0001257  -0.0000773  -0.0000683  -0.0017400   0.0047539   0.0011676
   32  -0.0000237   0.0000677   0.0000108   0.0006992   0.0032776  -0.0001504
   33  -0.0000666   0.0000183  -0.0002370   0.0011031  -0.0008915   0.0043177
   34   0.0000438   0.0001446   0.0000328  -0.0010724   0.0000043   0.0000152
   35  -0.0011417   0.0002704   0.0001995  -0.0000047  -0.0013340  -0.0000011
   36   0.0000237  -0.0000220   0.0002532  -0.0000111   0.0000142  -0.0009359
   37  -0.0001074   0.0000022   0.0001422   0.0005302  -0.0000044  -0.0002767
   38  -0.0000335   0.0000263  -0.0000534  -0.0000161   0.0001960   0.0000059
   39   0.0000983   0.0000155   0.0000091  -0.0000116   0.0000040   0.0000568
   40   0.0000037  -0.0000026  -0.0000029  -0.0001150  -0.0000083   0.0000049
   41  -0.0000537   0.0000030  -0.0000087   0.0000019  -0.0000252   0.0000045
   42  -0.0000196   0.0000053  -0.0000002  -0.0000996  -0.0000077  -0.0000021
   43  -0.0000046  -0.0000221  -0.0000455  -0.0005055   0.0000168   0.0001266
   44   0.0001071  -0.0000288  -0.0000352   0.0000201   0.0000741  -0.0000149
   45   0.0000560  -0.0000154   0.0000428  -0.0006152  -0.0000146   0.0000551
   46  -0.0000449   0.0000026   0.0000054   0.0003997   0.0000013  -0.0001074
   47   0.0000028  -0.0000001   0.0000068  -0.0000109  -0.0000427   0.0000042
   48  -0.0000410   0.0000054  -0.0000073   0.0003983   0.0000011  -0.0000713
   49  -0.0000618   0.0000228   0.0000039   0.0003052   0.0000025  -0.0000559
   50  -0.0000303   0.0000071   0.0000040   0.0000006  -0.0000042   0.0000067
   51  -0.0000204  -0.0000014  -0.0000610   0.0001114   0.0000171   0.0000141
   52  -0.0000017  -0.0000003   0.0000004   0.0000330  -0.0000002  -0.0000032
   53  -0.0000109   0.0000001   0.0000007   0.0000006   0.0000070   0.0000014
   54  -0.0000007  -0.0000000  -0.0000019  -0.0000043  -0.0000003  -0.0000068
   55  -0.0000076  -0.0000116   0.0000578  -0.0000853  -0.0000185  -0.0000258
   56   0.0001000  -0.0000288   0.0000115  -0.0000073   0.0000425  -0.0000035
   57   0.0000490   0.0000117   0.0000051   0.0000237  -0.0000022  -0.0000635
   58  -0.0000255  -0.0000018   0.0000054   0.0000785  -0.0000012  -0.0000003
   59  -0.0000039   0.0000031  -0.0000109   0.0000028  -0.0000292   0.0000000
   60   0.0000083  -0.0000024   0.0000001  -0.0000533  -0.0000006   0.0000064
   61  -0.0001966  -0.0000019  -0.0000736   0.0005676  -0.0000023   0.0000978
   62   0.0000002   0.0000211   0.0000544   0.0000231   0.0002168   0.0000043
   63  -0.0000521  -0.0000169   0.0000822  -0.0000465  -0.0000000  -0.0000137
   64   0.0000103  -0.0000041  -0.0000052  -0.0000681   0.0000061   0.0000171
   65  -0.0000487   0.0000015   0.0000264  -0.0000025  -0.0000176   0.0000028
   66   0.0000147  -0.0000023  -0.0000081   0.0001108  -0.0000089  -0.0000406
           19          20          21          22          23          24
    1  -0.0019914  -0.0000065   0.0001786  -0.0223011   0.0254244   0.0053092
    2   0.0000038   0.0021539   0.0000472   0.0687439   0.0318716  -0.0114657
    3   0.0001769   0.0000463  -0.0009999   0.0058218  -0.0039782   0.0045795
    4   0.0037101  -0.0017662   0.0001173  -0.0512413  -0.0308108   0.0082687
    5   0.0025120  -0.0033117  -0.0005559  -0.0298883  -0.0170144   0.0049786
    6   0.0001962   0.0001826   0.0045911   0.0082792   0.0051983  -0.0027965
    7  -0.0014012   0.0009085   0.0002647   0.0008198   0.0022458  -0.0002648
    8   0.0010095  -0.0003901  -0.0001855   0.0016111  -0.0019103  -0.0002903
    9   0.0002663  -0.0001669  -0.0000169  -0.0002915  -0.0004212  -0.0008217
   10  -0.0368707   0.0267940   0.0076128   0.0583307   0.0219408  -0.0085010
   11   0.0016081   0.0031191  -0.0003088  -0.0215490  -0.0534259   0.0027661
   12   0.0072684  -0.0047011   0.0030811  -0.0091493  -0.0046625   0.0091978
   13   0.0007773   0.0004612  -0.0005974  -0.0013127   0.0031118   0.0012305
   14  -0.0005265   0.0008306   0.0001976   0.0035210  -0.0025315  -0.0007435
   15  -0.0006029  -0.0000368  -0.0025773   0.0012356  -0.0006757   0.0052240
   16  -0.1522319  -0.0003996   0.0228156  -0.1483958  -0.1149780   0.0136657
   17  -0.0004000  -0.0404293  -0.0002093  -0.0512241  -0.2907746   0.0058135
   18   0.0227038  -0.0002090  -0.0270034   0.0149096   0.0170948  -0.0617498
   19   0.2224168   0.0006828  -0.0370413  -0.0369113  -0.0018974   0.0072216
   20   0.0006828   0.0377689   0.0002870  -0.0270921   0.0029119   0.0047114
   21  -0.0370413   0.0002870   0.0180651   0.0068046   0.0003115   0.0032493
   22  -0.0369113  -0.0270921   0.0068046   0.6583888  -0.0411460  -0.0944237
   23  -0.0018974   0.0029119   0.0003115  -0.0411460   0.7395070   0.0159359
   24   0.0072216   0.0047114   0.0032493  -0.0944237   0.0159359   0.1366957
   25   0.0007911  -0.0004332  -0.0006049  -0.1233101   0.1242784   0.0175337
   26   0.0005499   0.0008543  -0.0000834   0.1245667  -0.2751185  -0.0251760
   27  -0.0005934   0.0001444  -0.0025883   0.0175565  -0.0252021  -0.0366665
   28   0.0037174   0.0017684   0.0001662  -0.3145667   0.0487789   0.0453371
   29  -0.0025141  -0.0033134   0.0003178  -0.0150993  -0.1116484   0.0018202
   30   0.0001293  -0.0004211   0.0045985   0.0441910  -0.0095478  -0.0664928
   31  -0.0013984  -0.0009161   0.0002375  -0.0202139  -0.0381357   0.0037465
   32  -0.0010233  -0.0004047   0.0001727  -0.0139935  -0.0176548   0.0021160
   33   0.0002384   0.0001550  -0.0000091   0.0041603   0.0063218   0.0039358
   34   0.0007574   0.0000020  -0.0001975   0.0017875   0.0005182   0.0007263
   35   0.0000025   0.0002637   0.0000027   0.0017218  -0.0044416  -0.0005165
   36  -0.0001517   0.0000089  -0.0003614   0.0007513  -0.0002087   0.0058614
   37  -0.0006131  -0.0000010   0.0000500  -0.0002167   0.0001588   0.0010868
   38  -0.0000098  -0.0000163   0.0000026  -0.0001254   0.0000931  -0.0000854
   39   0.0003038   0.0000019  -0.0000473   0.0000214  -0.0001822  -0.0004363
   40   0.0001113   0.0000003  -0.0000174  -0.0000291   0.0000246   0.0000394
   41  -0.0000050  -0.0000102  -0.0000003   0.0000950  -0.0002545  -0.0001255
   42   0.0000951  -0.0000007  -0.0000089   0.0000128   0.0000944  -0.0000673
   43   0.0004088  -0.0000005  -0.0000748   0.0001194  -0.0000648   0.0000262
   44  -0.0000054   0.0000031   0.0000052  -0.0000559   0.0002869   0.0001237
   45   0.0004318   0.0000029  -0.0000868   0.0002861  -0.0001026   0.0001353
   46  -0.0003934  -0.0000013   0.0000681  -0.0001289   0.0000560   0.0001164
   47   0.0000100   0.0000016  -0.0000025   0.0000256   0.0000319   0.0000091
   48  -0.0003666  -0.0000017   0.0000703  -0.0001535   0.0000540   0.0000489
   49  -0.0002357  -0.0000010   0.0000437  -0.0000960   0.0002463   0.0000183
   50   0.0000006  -0.0000032  -0.0000030   0.0000042  -0.0000475   0.0000691
   51  -0.0000950  -0.0000021   0.0000221  -0.0000603  -0.0000026   0.0000180
   52  -0.0000310  -0.0000000   0.0000057  -0.0000050  -0.0000048  -0.0000026
   53   0.0000002  -0.0000040   0.0000000   0.0000017  -0.0000451   0.0000062
   54   0.0000022  -0.0000002  -0.0000017   0.0000023  -0.0000035   0.0000030
   55   0.0000653   0.0000022  -0.0000109   0.0000030  -0.0000117  -0.0000197
   56  -0.0000081  -0.0000014   0.0000040  -0.0001213   0.0002962  -0.0002631
   57   0.0001028  -0.0000001  -0.0000225   0.0000356  -0.0000125   0.0002243
   58  -0.0001029  -0.0000001   0.0000206  -0.0000484   0.0000418  -0.0000724
   59  -0.0000036  -0.0000038   0.0000002   0.0000248  -0.0000102  -0.0000136
   60   0.0000440  -0.0000001  -0.0000084   0.0000244  -0.0000225  -0.0000031
   61  -0.0006544  -0.0000020   0.0001743  -0.0006204   0.0002364  -0.0010146
   62   0.0000084  -0.0000090   0.0000030  -0.0001336   0.0001019   0.0002551
   63  -0.0002241   0.0000006   0.0000256  -0.0000306   0.0001374  -0.0000875
   64   0.0000798  -0.0000001  -0.0000157  -0.0000501  -0.0000195  -0.0000338
   65   0.0000055  -0.0000099  -0.0000028   0.0001193  -0.0002260   0.0000774
   66  -0.0001059  -0.0000011   0.0000288   0.0000143  -0.0001225  -0.0000529
           25          26          27          28          29          30
    1  -0.0044577  -0.0010170   0.0016773  -0.1668229   0.1131253   0.0200873
    2  -0.0014585   0.0011061   0.0001940   0.0556298  -0.2257234  -0.0123431
    3   0.0016664   0.0001240   0.0049972   0.0191333  -0.0224642  -0.0645146
    4  -0.0008678  -0.0008729  -0.0000482   0.0656943  -0.0303742  -0.0105976
    5  -0.0008597   0.0001891   0.0001609   0.0308208  -0.0662825  -0.0064262
    6  -0.0000545   0.0001684  -0.0010776  -0.0096870   0.0040569   0.0091752
    7   0.0001263   0.0000790  -0.0000638  -0.0017829  -0.0011553   0.0009351
    8   0.0000273   0.0000691   0.0000046  -0.0054747   0.0012240   0.0008768
    9  -0.0000654  -0.0000089  -0.0002390   0.0008918   0.0001474   0.0036085
   10  -0.0012989  -0.0035572   0.0011381  -0.0513058   0.0296072   0.0092656
   11  -0.0031497  -0.0025759   0.0004286   0.0305460  -0.0165711  -0.0056082
   12   0.0011329   0.0005099   0.0052566   0.0092280  -0.0054094  -0.0031607
   13   0.0006174   0.0006950  -0.0000388  -0.0008693   0.0008614  -0.0000274
   14  -0.0006904  -0.0006934   0.0001064   0.0008735   0.0002077  -0.0001281
   15  -0.0000599  -0.0001388   0.0003521  -0.0000145  -0.0001218  -0.0010876
   16   0.0099015   0.0146584  -0.0010776  -0.0310359  -0.0259693   0.0058641
   17  -0.0147575  -0.0179722   0.0022476  -0.0880446   0.0327450   0.0157652
   18  -0.0014978  -0.0029012   0.0027900   0.0048099   0.0050122   0.0039695
   19   0.0007911   0.0005499  -0.0005934   0.0037174  -0.0025141   0.0001293
   20  -0.0004332   0.0008543   0.0001444   0.0017684  -0.0033134  -0.0004211
   21  -0.0006049  -0.0000834  -0.0025883   0.0001662   0.0003178   0.0045985
   22  -0.1233101   0.1245667   0.0175565  -0.3145667  -0.0150993   0.0441910
   23   0.1242784  -0.2751185  -0.0252021   0.0487789  -0.1116484  -0.0095478
   24   0.0175337  -0.0251760  -0.0366665   0.0453371   0.0018202  -0.0664928
   25   0.1293820  -0.1309427  -0.0203997  -0.0111402   0.0263886   0.0027963
   26  -0.1309427   0.2898580   0.0267158  -0.0028656   0.0029913   0.0005117
   27  -0.0203997   0.0267158   0.0274993   0.0022963  -0.0045713   0.0019039
   28  -0.0111402  -0.0028656   0.0022963   0.5956677  -0.0512706  -0.0837365
   29   0.0263886   0.0029913  -0.0045713  -0.0512706   0.5098884   0.0156672
   30   0.0027963   0.0005117   0.0019039  -0.0837365   0.0156672   0.1339853
   31   0.0006544  -0.0011605  -0.0005872  -0.0647251  -0.0472588   0.0068403
   32   0.0004949   0.0010128  -0.0000190  -0.0467858  -0.1259908   0.0060442
   33  -0.0005862   0.0002578  -0.0025289   0.0068478   0.0061371  -0.0240407
   34   0.0000342  -0.0001485   0.0000479  -0.0206032   0.0119605   0.0040573
   35   0.0011402   0.0002738  -0.0002042   0.0266228   0.0045304  -0.0044829
   36   0.0000463   0.0000200   0.0002433   0.0044718  -0.0019314   0.0026963
   37  -0.0001172  -0.0000035   0.0001411  -0.0003708  -0.0037078  -0.0009544
   38   0.0000292   0.0000274   0.0000508  -0.0002381  -0.0012984  -0.0009244
   39   0.0001046  -0.0000137   0.0000085   0.0020405  -0.0001723  -0.0006219
   40   0.0000034   0.0000027  -0.0000013   0.0000293   0.0004365  -0.0000631
   41   0.0000534   0.0000036   0.0000074   0.0007390   0.0005816   0.0000593
   42  -0.0000154  -0.0000041  -0.0000005  -0.0004581   0.0001816   0.0000962
   43  -0.0000033   0.0000191  -0.0000420  -0.0003594   0.0001336   0.0003950
   44  -0.0001107  -0.0000317   0.0000326  -0.0011106  -0.0002660   0.0000061
   45   0.0000459   0.0000147   0.0000448  -0.0000101   0.0001994  -0.0001708
   46  -0.0000455  -0.0000028   0.0000053  -0.0002215  -0.0007120   0.0000396
   47  -0.0000005   0.0000000  -0.0000063  -0.0000687  -0.0000051   0.0000549
   48  -0.0000404  -0.0000052  -0.0000081  -0.0001152  -0.0005299   0.0000186
   49  -0.0000630  -0.0000237   0.0000013  -0.0002290  -0.0006893   0.0001269
   50   0.0000321   0.0000073   0.0000013   0.0002001   0.0001219  -0.0001933
   51  -0.0000180  -0.0000008  -0.0000610   0.0000984  -0.0000420   0.0003961
   52  -0.0000018   0.0000003   0.0000004   0.0000171  -0.0000607  -0.0000098
   53   0.0000106   0.0000000  -0.0000016   0.0001018   0.0000787  -0.0000190
   54   0.0000003   0.0000000  -0.0000020   0.0000033   0.0000145  -0.0000085
   55  -0.0000071   0.0000161   0.0000616  -0.0005746  -0.0002619  -0.0003712
   56  -0.0001055  -0.0000283  -0.0000100  -0.0009606  -0.0004403   0.0006409
   57   0.0000385  -0.0000129   0.0000046   0.0003196   0.0007285  -0.0000394
   58  -0.0000249   0.0000018   0.0000055  -0.0002007  -0.0003388   0.0000335
   59   0.0000042   0.0000034   0.0000110  -0.0000745   0.0001608  -0.0000854
   60   0.0000088   0.0000027   0.0000011   0.0000433   0.0001337  -0.0000253
   61  -0.0001828   0.0000009  -0.0000757  -0.0005505  -0.0034619   0.0009568
   62   0.0000015   0.0000220  -0.0000631   0.0001697  -0.0016224   0.0008327
   63  -0.0000520   0.0000170   0.0000817  -0.0021429   0.0009882  -0.0002139
   64   0.0000101   0.0000044  -0.0000034   0.0002317   0.0003614   0.0000463
   65   0.0000480   0.0000017  -0.0000279   0.0006404   0.0006344  -0.0002800
   66   0.0000204   0.0000030  -0.0000110   0.0004784  -0.0001687  -0.0000744
           31          32          33          34          35          36
    1   0.0048253  -0.0190376  -0.0003752  -0.2128006  -0.0008683   0.0232321
    2   0.0022647  -0.0386323  -0.0010210  -0.0005352  -0.0764695   0.0009484
    3  -0.0000491   0.0026556   0.0043539   0.0230657   0.0007993  -0.0839096
    4  -0.0017898   0.0054220   0.0010635  -0.0200757  -0.0266803   0.0036612
    5   0.0011161   0.0012671  -0.0002200  -0.0120664   0.0041464   0.0019505
    6   0.0009995  -0.0009926   0.0035584   0.0040585   0.0044966   0.0027368
    7   0.0003790  -0.0001510  -0.0000556  -0.0018804  -0.0030717  -0.0001698
    8   0.0001591  -0.0021472  -0.0000522   0.0027290  -0.0015472  -0.0004310
    9  -0.0000489  -0.0000090   0.0000840  -0.0001289   0.0004661  -0.0022705
   10   0.0008210  -0.0015814  -0.0003530   0.0018299  -0.0017200   0.0007630
   11  -0.0022277  -0.0019399   0.0003911  -0.0004898  -0.0044662  -0.0000748
   12  -0.0003381   0.0002572  -0.0007972   0.0007167   0.0001987   0.0058790
   13   0.0001257  -0.0000237  -0.0000666   0.0000438  -0.0011417   0.0000237
   14  -0.0000773   0.0000677   0.0000183   0.0001446   0.0002704  -0.0000220
   15  -0.0000683   0.0000108  -0.0002370   0.0000328   0.0001995   0.0002532
   16  -0.0017400   0.0006992   0.0011031  -0.0010724  -0.0000047  -0.0000111
   17   0.0047539   0.0032776  -0.0008915   0.0000043  -0.0013340   0.0000142
   18   0.0011676  -0.0001504   0.0043177   0.0000152  -0.0000011  -0.0009359
   19  -0.0013984  -0.0010233   0.0002384   0.0007574   0.0000025  -0.0001517
   20  -0.0009161  -0.0004047   0.0001550   0.0000020   0.0002637   0.0000089
   21   0.0002375   0.0001727  -0.0000091  -0.0001975   0.0000027  -0.0003614
   22  -0.0202139  -0.0139935   0.0041603   0.0017875   0.0017218   0.0007513
   23  -0.0381357  -0.0176548   0.0063218   0.0005182  -0.0044416  -0.0002087
   24   0.0037465   0.0021160   0.0039358   0.0007263  -0.0005165   0.0058614
   25   0.0006544   0.0004949  -0.0005862   0.0000342   0.0011402   0.0000463
   26  -0.0011605   0.0010128   0.0002578  -0.0001485   0.0002738   0.0000200
   27  -0.0005872  -0.0000190  -0.0025289   0.0000479  -0.0002042   0.0002433
   28  -0.0647251  -0.0467858   0.0068478  -0.0206032   0.0266228   0.0044718
   29  -0.0472588  -0.1259908   0.0061371   0.0119605   0.0045304  -0.0019314
   30   0.0068403   0.0060442  -0.0240407   0.0040573  -0.0044829   0.0026963
   31   0.0836294   0.0762763  -0.0116977  -0.0020081   0.0031932  -0.0000790
   32   0.0762763   0.1839399  -0.0101368  -0.0026268  -0.0017405   0.0005141
   33  -0.0116977  -0.0101368   0.0136297  -0.0000982  -0.0005221  -0.0022825
   34  -0.0020081  -0.0026268  -0.0000982   0.6336515   0.0005045  -0.0010980
   35   0.0031932  -0.0017405  -0.0005221   0.0005045   0.1802774  -0.0191316
   36  -0.0000790   0.0005141  -0.0022825  -0.0010980  -0.0191316   0.6401683
   37   0.0003517   0.0010098  -0.0007745  -0.1936715   0.0021387  -0.0601865
   38   0.0012618  -0.0002989   0.0002474   0.0042369  -0.0614091   0.0070160
   39   0.0002018  -0.0004561   0.0001296  -0.1256676   0.0068693  -0.2409411
   40  -0.0000807  -0.0001137  -0.0000347   0.0096556   0.0007718  -0.0191444
   41  -0.0001716  -0.0002077  -0.0000274  -0.0004136   0.0031995   0.0005332
   42   0.0000012   0.0000477   0.0000301   0.0094889   0.0008135  -0.0167542
   43   0.0004198  -0.0001817   0.0002416  -0.0448888   0.0024335  -0.0726903
   44  -0.0000590  -0.0000298   0.0000792   0.0003286   0.0060450  -0.0019899
   45   0.0001265   0.0000033  -0.0002774  -0.0142223  -0.0015872   0.0499410
   46   0.0000225   0.0002638  -0.0000380  -0.0021010  -0.0002875   0.0061594
   47   0.0000215  -0.0000288  -0.0000135  -0.0000584   0.0049291   0.0001516
   48  -0.0000359   0.0001947   0.0000177   0.0005203   0.0001164   0.0018281
   49  -0.0001119   0.0003099   0.0000498  -0.0008842   0.0003689  -0.0100527
   50  -0.0001680   0.0001430   0.0000382   0.0004334  -0.0051589   0.0024525
   51  -0.0000505   0.0000946   0.0002783  -0.0101239   0.0023540  -0.0682286
   52  -0.0000009   0.0000217   0.0000031   0.0005955   0.0000200  -0.0002786
   53  -0.0000027  -0.0000493   0.0000007   0.0000286  -0.0010275  -0.0000242
   54  -0.0000016  -0.0000055   0.0000094  -0.0003947   0.0000043  -0.0011924
   55   0.0004067  -0.0002246  -0.0004181  -0.0097674  -0.0033729   0.0855613
   56   0.0000029   0.0000500  -0.0000947  -0.0014803   0.0077567   0.0001735
   57  -0.0002120  -0.0003789  -0.0001290   0.0367273  -0.0000642   0.0142502
   58   0.0000697   0.0001306   0.0000088  -0.0053885  -0.0000566   0.0003375
   59  -0.0000067  -0.0001341   0.0000139  -0.0000729   0.0067849   0.0002051
   60  -0.0000018  -0.0000506  -0.0000027   0.0004749   0.0002001   0.0019672
   61   0.0004123   0.0012528   0.0007248  -0.1424417  -0.0013661   0.0283308
   62   0.0013405  -0.0003057  -0.0007661  -0.0038424  -0.0637979   0.0089157
   63  -0.0001479   0.0001405  -0.0000394   0.0913635   0.0092284  -0.2908784
   64  -0.0000501  -0.0001379   0.0000568   0.0092327  -0.0003459   0.0105217
   65  -0.0002055  -0.0001939   0.0000846   0.0008433   0.0029106   0.0009103
   66  -0.0000017  -0.0000531  -0.0000010  -0.0193682   0.0007658  -0.0180685
           37          38          39          40          41          42
    1  -0.0297495   0.0002594  -0.0007842   0.0012374  -0.0001278   0.0013805
    2   0.0007892   0.0039378  -0.0002351   0.0000010  -0.0040284  -0.0002735
    3  -0.0221518  -0.0002403   0.0091433  -0.0005874  -0.0001704   0.0006099
    4  -0.0002365   0.0000532   0.0020077   0.0000758  -0.0007029  -0.0005204
    5   0.0036623  -0.0014614   0.0000639  -0.0004305   0.0006441  -0.0000988
    6  -0.0009773   0.0009199  -0.0005867  -0.0000514  -0.0000195   0.0001004
    7   0.0002187  -0.0013591   0.0000822  -0.0000648   0.0002553   0.0000421
    8  -0.0011116  -0.0004040   0.0004623   0.0001279  -0.0001422  -0.0000715
    9  -0.0007780  -0.0002671   0.0001530  -0.0000236   0.0000572   0.0000410
   10  -0.0002380   0.0001792   0.0000248  -0.0000447  -0.0000860  -0.0000054
   11  -0.0001492   0.0000902   0.0001892  -0.0000187  -0.0002459  -0.0001185
   12   0.0010765   0.0001077  -0.0004186   0.0000484   0.0001203  -0.0000568
   13  -0.0001074  -0.0000335   0.0000983   0.0000037  -0.0000537  -0.0000196
   14   0.0000022   0.0000263   0.0000155  -0.0000026   0.0000030   0.0000053
   15   0.0001422  -0.0000534   0.0000091  -0.0000029  -0.0000087  -0.0000002
   16   0.0005302  -0.0000161  -0.0000116  -0.0001150   0.0000019  -0.0000996
   17  -0.0000044   0.0001960   0.0000040  -0.0000083  -0.0000252  -0.0000077
   18  -0.0002767   0.0000059   0.0000568   0.0000049   0.0000045  -0.0000021
   19  -0.0006131  -0.0000098   0.0003038   0.0001113  -0.0000050   0.0000951
   20  -0.0000010  -0.0000163   0.0000019   0.0000003  -0.0000102  -0.0000007
   21   0.0000500   0.0000026  -0.0000473  -0.0000174  -0.0000003  -0.0000089
   22  -0.0002167  -0.0001254   0.0000214  -0.0000291   0.0000950   0.0000128
   23   0.0001588   0.0000931  -0.0001822   0.0000246  -0.0002545   0.0000944
   24   0.0010868  -0.0000854  -0.0004363   0.0000394  -0.0001255  -0.0000673
   25  -0.0001172   0.0000292   0.0001046   0.0000034   0.0000534  -0.0000154
   26  -0.0000035   0.0000274  -0.0000137   0.0000027   0.0000036  -0.0000041
   27   0.0001411   0.0000508   0.0000085  -0.0000013   0.0000074  -0.0000005
   28  -0.0003708  -0.0002381   0.0020405   0.0000293   0.0007390  -0.0004581
   29  -0.0037078  -0.0012984  -0.0001723   0.0004365   0.0005816   0.0001816
   30  -0.0009544  -0.0009244  -0.0006219  -0.0000631   0.0000593   0.0000962
   31   0.0003517   0.0012618   0.0002018  -0.0000807  -0.0001716   0.0000012
   32   0.0010098  -0.0002989  -0.0004561  -0.0001137  -0.0002077   0.0000477
   33  -0.0007745   0.0002474   0.0001296  -0.0000347  -0.0000274   0.0000301
   34  -0.1936715   0.0042369  -0.1256676   0.0096556  -0.0004136   0.0094889
   35   0.0021387  -0.0614091   0.0068693   0.0007718   0.0031995   0.0008135
   36  -0.0601865   0.0070160  -0.2409411  -0.0191444   0.0005332  -0.0167542
   37   0.6630520   0.0044288  -0.0361829  -0.0910171  -0.0042117   0.0938744
   38   0.0044288   0.1301777  -0.0251068  -0.0040807  -0.0354623   0.0119232
   39  -0.0361829  -0.0251068   0.7305113   0.0919759   0.0119327  -0.3070100
   40  -0.0910171  -0.0040807   0.0919759   0.0945978   0.0044918  -0.0980945
   41  -0.0042117  -0.0354623   0.0119327   0.0044918   0.0247468  -0.0130068
   42   0.0938744   0.0119232  -0.3070100  -0.0980945  -0.0130068   0.3244219
   43  -0.3115058  -0.0050026   0.0831082  -0.0067014   0.0000433  -0.0016429
   44  -0.0023116  -0.0628798   0.0028908  -0.0012320   0.0026309   0.0001985
   45   0.0179666   0.0027591  -0.1241068   0.0293280   0.0003626  -0.0024065
   46  -0.0276156   0.0012039  -0.0362103   0.0010233   0.0000514  -0.0006426
   47   0.0002499   0.0042504   0.0002365  -0.0000086  -0.0025488  -0.0001580
   48  -0.0102175   0.0004239  -0.0080272   0.0005278  -0.0001639   0.0012049
   49  -0.0082145  -0.0014043   0.0339429  -0.0057238  -0.0000825   0.0004267
   50  -0.0032790   0.0089612   0.0000213  -0.0000622   0.0057654   0.0001885
   51   0.0797546   0.0001134   0.0152959  -0.0003233   0.0001465   0.0015911
   52   0.0012472  -0.0001081   0.0018422  -0.0002757   0.0000002  -0.0000434
   53  -0.0000377   0.0058240   0.0004672  -0.0000610   0.0002683   0.0000111
   54   0.0011704   0.0004554  -0.0053526   0.0014551   0.0000161   0.0000210
   55  -0.0603232   0.0005604  -0.0214245  -0.0008410   0.0000458  -0.0005457
   56   0.0005318  -0.0054895   0.0000105   0.0000259  -0.0008662  -0.0000651
   57  -0.0209834  -0.0000211  -0.0086712  -0.0006733  -0.0000608   0.0004554
   58  -0.0009705   0.0000313  -0.0007441   0.0000694   0.0000024   0.0000631
   59   0.0000120  -0.0009654  -0.0000560   0.0000037  -0.0007687  -0.0000299
   60  -0.0006298  -0.0000582   0.0003652   0.0000446  -0.0000286  -0.0000514
   61   0.0596144   0.0002692   0.0024850  -0.0024312   0.0000988  -0.0038116
   62   0.0020120   0.0099754   0.0026646   0.0000939   0.0063705   0.0003236
   63  -0.0444401   0.0022951  -0.0554395  -0.0033806   0.0003283  -0.0013879
   64  -0.0000488  -0.0001340   0.0027677   0.0005174  -0.0000235   0.0005146
   65  -0.0001781   0.0061242   0.0003918   0.0000381   0.0003466   0.0000471
   66   0.0032849   0.0004357  -0.0040117  -0.0010262   0.0000435  -0.0008261
           43          44          45          46          47          48
    1  -0.0000656   0.0001675  -0.0037014   0.0000726  -0.0000265   0.0005779
    2   0.0000987   0.0072500   0.0003405   0.0000540   0.0000704   0.0000204
    3  -0.0030253   0.0003208  -0.0019256  -0.0013809   0.0000058  -0.0005297
    4  -0.0004240   0.0011020   0.0001379  -0.0002088   0.0000745  -0.0001118
    5  -0.0001136  -0.0002781  -0.0002404   0.0007167  -0.0000315   0.0005466
    6   0.0004545   0.0000332  -0.0002125   0.0000710  -0.0000571   0.0000462
    7   0.0005504   0.0000226   0.0000652   0.0000224  -0.0000170  -0.0000329
    8   0.0002930  -0.0000249  -0.0000663  -0.0002730  -0.0000138  -0.0002110
    9   0.0002309  -0.0000525  -0.0002711  -0.0000497   0.0000088   0.0000044
   10   0.0001581   0.0000268   0.0002536  -0.0001301  -0.0000189  -0.0001537
   11   0.0000430   0.0002575   0.0001445  -0.0000590   0.0000362  -0.0000591
   12   0.0000258  -0.0001391   0.0001186   0.0001109  -0.0000114   0.0000428
   13  -0.0000046   0.0001071   0.0000560  -0.0000449   0.0000028  -0.0000410
   14  -0.0000221  -0.0000288  -0.0000154   0.0000026  -0.0000001   0.0000054
   15  -0.0000455  -0.0000352   0.0000428   0.0000054   0.0000068  -0.0000073
   16  -0.0005055   0.0000201  -0.0006152   0.0003997  -0.0000109   0.0003983
   17   0.0000168   0.0000741  -0.0000146   0.0000013  -0.0000427   0.0000011
   18   0.0001266  -0.0000149   0.0000551  -0.0001074   0.0000042  -0.0000713
   19   0.0004088  -0.0000054   0.0004318  -0.0003934   0.0000100  -0.0003666
   20  -0.0000005   0.0000031   0.0000029  -0.0000013   0.0000016  -0.0000017
   21  -0.0000748   0.0000052  -0.0000868   0.0000681  -0.0000025   0.0000703
   22   0.0001194  -0.0000559   0.0002861  -0.0001289   0.0000256  -0.0001535
   23  -0.0000648   0.0002869  -0.0001026   0.0000560   0.0000319   0.0000540
   24   0.0000262   0.0001237   0.0001353   0.0001164   0.0000091   0.0000489
   25  -0.0000033  -0.0001107   0.0000459  -0.0000455  -0.0000005  -0.0000404
   26   0.0000191  -0.0000317   0.0000147  -0.0000028   0.0000000  -0.0000052
   27  -0.0000420   0.0000326   0.0000448   0.0000053  -0.0000063  -0.0000081
   28  -0.0003594  -0.0011106  -0.0000101  -0.0002215  -0.0000687  -0.0001152
   29   0.0001336  -0.0002660   0.0001994  -0.0007120  -0.0000051  -0.0005299
   30   0.0003950   0.0000061  -0.0001708   0.0000396   0.0000549   0.0000186
   31   0.0004198  -0.0000590   0.0001265   0.0000225   0.0000215  -0.0000359
   32  -0.0001817  -0.0000298   0.0000033   0.0002638  -0.0000288   0.0001947
   33   0.0002416   0.0000792  -0.0002774  -0.0000380  -0.0000135   0.0000177
   34  -0.0448888   0.0003286  -0.0142223  -0.0021010  -0.0000584   0.0005203
   35   0.0024335   0.0060450  -0.0015872  -0.0002875   0.0049291   0.0001164
   36  -0.0726903  -0.0019899   0.0499410   0.0061594   0.0001516   0.0018281
   37  -0.3115058  -0.0023116   0.0179666  -0.0276156   0.0002499  -0.0102175
   38  -0.0050026  -0.0628798   0.0027591   0.0012039   0.0042504   0.0004239
   39   0.0831082   0.0028908  -0.1241068  -0.0362103   0.0002365  -0.0080272
   40  -0.0067014  -0.0012320   0.0293280   0.0010233  -0.0000086   0.0005278
   41   0.0000433   0.0026309   0.0003626   0.0000514  -0.0025488  -0.0001639
   42  -0.0016429   0.0001985  -0.0024065  -0.0006426  -0.0001580   0.0012049
   43   0.5880136   0.0060985  -0.0760233  -0.0828657   0.0014868  -0.0530358
   44   0.0060985   0.1251873  -0.0179468   0.0015364  -0.0230679   0.0031402
   45  -0.0760233  -0.0179468   0.5595458  -0.0530202   0.0031555  -0.1067365
   46  -0.0828657   0.0015364  -0.0530202   0.1099772  -0.0027391   0.0905771
   47   0.0014868  -0.0230679   0.0031555  -0.0027391   0.0113907  -0.0050018
   48  -0.0530358   0.0031402  -0.1067365   0.0905771  -0.0050018   0.1493327
   49  -0.1511964  -0.0051799   0.1154654   0.0002036   0.0011883  -0.0311815
   50  -0.0024436  -0.0654007   0.0091850   0.0001357   0.0044929   0.0013387
   51   0.0503334   0.0090840  -0.2840705  -0.0042530   0.0015132  -0.0353246
   52  -0.0082427   0.0000143  -0.0020027   0.0013936   0.0000405  -0.0004915
   53  -0.0012851   0.0027060   0.0001749  -0.0000032  -0.0025563  -0.0001280
   54   0.0293956   0.0003496  -0.0014091   0.0004538  -0.0001551   0.0011688
   55   0.0626982   0.0022651  -0.0504095   0.0007404  -0.0002964   0.0074473
   56   0.0000678   0.0082893   0.0023070  -0.0000481   0.0045022   0.0002696
   57   0.0067275   0.0026084  -0.0574473   0.0005886   0.0002488  -0.0014308
   58  -0.0013527   0.0000554  -0.0028617  -0.0002604   0.0000487  -0.0012919
   59   0.0000745   0.0070865   0.0003031  -0.0000001   0.0000908   0.0000409
   60  -0.0032437   0.0003002  -0.0009038  -0.0001110   0.0000490  -0.0011804
   61  -0.0436195  -0.0016375   0.0375421   0.0000389   0.0000861  -0.0025919
   62  -0.0016760  -0.0073501   0.0010598   0.0000879  -0.0007329  -0.0000234
   63   0.0375886   0.0010207  -0.0297904  -0.0022089  -0.0000036  -0.0005225
   64  -0.0006207  -0.0000422   0.0011716   0.0001207   0.0000102  -0.0001873
   65  -0.0000177  -0.0004587  -0.0000381   0.0000164  -0.0007680  -0.0000280
   66   0.0011723  -0.0000140  -0.0000695  -0.0001733  -0.0000351   0.0000551
           49          50          51          52          53          54
    1   0.0008727   0.0000021   0.0000493  -0.0000339  -0.0000030   0.0000023
    2   0.0000326  -0.0012404   0.0000352   0.0000036  -0.0007437  -0.0000360
    3  -0.0004821   0.0000234  -0.0014789   0.0000470  -0.0000386   0.0001498
    4  -0.0002345  -0.0002088   0.0000109   0.0000185  -0.0001004  -0.0000081
    5   0.0006772   0.0001231   0.0000763   0.0000607   0.0000765  -0.0000031
    6   0.0001007   0.0001275   0.0004367  -0.0000042   0.0000248  -0.0000055
    7  -0.0001017   0.0001570   0.0000810   0.0000002   0.0000028   0.0000021
    8  -0.0002947   0.0001337   0.0000160  -0.0000209  -0.0000476  -0.0000005
    9   0.0000418  -0.0000470   0.0002499   0.0000018  -0.0000009   0.0000088
   10  -0.0000912   0.0000011  -0.0000251  -0.0000055  -0.0000021   0.0000001
   11  -0.0002432  -0.0000483  -0.0000183   0.0000055  -0.0000461  -0.0000005
   12   0.0000224  -0.0000609  -0.0000015  -0.0000042  -0.0000075   0.0000017
   13  -0.0000618  -0.0000303  -0.0000204  -0.0000017  -0.0000109  -0.0000007
   14   0.0000228   0.0000071  -0.0000014  -0.0000003   0.0000001  -0.0000000
   15   0.0000039   0.0000040  -0.0000610   0.0000004   0.0000007  -0.0000019
   16   0.0003052   0.0000006   0.0001114   0.0000330   0.0000006  -0.0000043
   17   0.0000025  -0.0000042   0.0000171  -0.0000002   0.0000070  -0.0000003
   18  -0.0000559   0.0000067   0.0000141  -0.0000032   0.0000014  -0.0000068
   19  -0.0002357   0.0000006  -0.0000950  -0.0000310   0.0000002   0.0000022
   20  -0.0000010  -0.0000032  -0.0000021  -0.0000000  -0.0000040  -0.0000002
   21   0.0000437  -0.0000030   0.0000221   0.0000057   0.0000000  -0.0000017
   22  -0.0000960   0.0000042  -0.0000603  -0.0000050   0.0000017   0.0000023
   23   0.0002463  -0.0000475  -0.0000026  -0.0000048  -0.0000451  -0.0000035
   24   0.0000183   0.0000691   0.0000180  -0.0000026   0.0000062   0.0000030
   25  -0.0000630   0.0000321  -0.0000180  -0.0000018   0.0000106   0.0000003
   26  -0.0000237   0.0000073  -0.0000008   0.0000003   0.0000000   0.0000000
   27   0.0000013   0.0000013  -0.0000610   0.0000004  -0.0000016  -0.0000020
   28  -0.0002290   0.0002001   0.0000984   0.0000171   0.0001018   0.0000033
   29  -0.0006893   0.0001219  -0.0000420  -0.0000607   0.0000787   0.0000145
   30   0.0001269  -0.0001933   0.0003961  -0.0000098  -0.0000190  -0.0000085
   31  -0.0001119  -0.0001680  -0.0000505  -0.0000009  -0.0000027  -0.0000016
   32   0.0003099   0.0001430   0.0000946   0.0000217  -0.0000493  -0.0000055
   33   0.0000498   0.0000382   0.0002783   0.0000031   0.0000007   0.0000094
   34  -0.0008842   0.0004334  -0.0101239   0.0005955   0.0000286  -0.0003947
   35   0.0003689  -0.0051589   0.0023540   0.0000200  -0.0010275   0.0000043
   36  -0.0100527   0.0024525  -0.0682286  -0.0002786  -0.0000242  -0.0011924
   37  -0.0082145  -0.0032790   0.0797546   0.0012472  -0.0000377   0.0011704
   38  -0.0014043   0.0089612   0.0001134  -0.0001081   0.0058240   0.0004554
   39   0.0339429   0.0000213   0.0152959   0.0018422   0.0004672  -0.0053526
   40  -0.0057238  -0.0000622  -0.0003233  -0.0002757  -0.0000610   0.0014551
   41  -0.0000825   0.0057654   0.0001465   0.0000002   0.0002683   0.0000161
   42   0.0004267   0.0001885   0.0015911  -0.0000434   0.0000111   0.0000210
   43  -0.1511964  -0.0024436   0.0503334  -0.0082427  -0.0012851   0.0293956
   44  -0.0051799  -0.0654007   0.0090840   0.0000143   0.0027060   0.0003496
   45   0.1154654   0.0091850  -0.2840705  -0.0020027   0.0001749  -0.0014091
   46   0.0002036   0.0001357  -0.0042530   0.0013936  -0.0000032   0.0004538
   47   0.0011883   0.0044929   0.0015132   0.0000405  -0.0025563  -0.0001551
   48  -0.0311815   0.0013387  -0.0353246  -0.0004915  -0.0001280   0.0011688
   49   0.7512455   0.0044403  -0.0109751  -0.3352262  -0.0036986   0.0429174
   50   0.0044403   0.1313354  -0.0204843  -0.0038389  -0.0353438   0.0013982
   51  -0.0109751  -0.0204843   0.6508882   0.0456218   0.0013544  -0.0635996
   52  -0.3352262  -0.0038389   0.0456218   0.3541023   0.0040620  -0.0465736
   53  -0.0036986  -0.0353438   0.0013544   0.0040620   0.0243686  -0.0018833
   54   0.0429174   0.0013982  -0.0635996  -0.0465736  -0.0018833   0.0642822
   55  -0.2138724   0.0016457  -0.0673748  -0.0136638   0.0008859  -0.0248422
   56   0.0043877  -0.0627268   0.0067844  -0.0003151   0.0033113  -0.0003587
   57  -0.1346063   0.0064131  -0.2479043   0.0051092  -0.0001470   0.0082677
   58   0.0104098   0.0008581  -0.0204326   0.0008002  -0.0000011   0.0005105
   59  -0.0003735   0.0034158   0.0007501   0.0000571  -0.0041291  -0.0001958
   60   0.0104895   0.0009171  -0.0182029  -0.0001517  -0.0001931   0.0009146
   61  -0.0418203   0.0022596  -0.0645453  -0.0000291   0.0000748  -0.0028961
   62   0.0004267   0.0086130  -0.0020540   0.0000790   0.0071893   0.0004077
   63  -0.0179251  -0.0016412   0.0485735  -0.0033841   0.0003990  -0.0034803
   64  -0.0048859  -0.0001394   0.0022347  -0.0006900   0.0000368  -0.0011944
   65  -0.0001125   0.0068550   0.0002653  -0.0000159   0.0001625  -0.0000034
   66   0.0016267   0.0002445   0.0011697   0.0003181   0.0000027   0.0002332
           55          56          57          58          59          60
    1   0.0017648  -0.0000592   0.0014104  -0.0000188   0.0000100  -0.0001424
    2  -0.0001300   0.0067139   0.0004868  -0.0000582   0.0000626   0.0000082
    3   0.0020729   0.0004321  -0.0047128   0.0012382   0.0000224  -0.0000762
    4  -0.0004958   0.0009370   0.0004612  -0.0002112   0.0000671   0.0000495
    5   0.0002123  -0.0003150  -0.0007503   0.0003328   0.0001679  -0.0001170
    6  -0.0003242  -0.0005984  -0.0001289   0.0000443   0.0000855  -0.0000240
    7   0.0002477   0.0000613  -0.0002387   0.0000673   0.0000075  -0.0000028
    8   0.0001096   0.0000123   0.0003275  -0.0001267  -0.0001389   0.0000361
    9  -0.0003820   0.0000716  -0.0001030   0.0000068  -0.0000172  -0.0000026
   10  -0.0000235   0.0001176   0.0000388  -0.0000506  -0.0000247   0.0000232
   11   0.0000316   0.0003074   0.0000397  -0.0000403  -0.0000102   0.0000203
   12  -0.0000007   0.0002231   0.0002650  -0.0000744   0.0000124  -0.0000009
   13  -0.0000076   0.0001000   0.0000490  -0.0000255  -0.0000039   0.0000083
   14  -0.0000116  -0.0000288   0.0000117  -0.0000018   0.0000031  -0.0000024
   15   0.0000578   0.0000115   0.0000051   0.0000054  -0.0000109   0.0000001
   16  -0.0000853  -0.0000073   0.0000237   0.0000785   0.0000028  -0.0000533
   17  -0.0000185   0.0000425  -0.0000022  -0.0000012  -0.0000292  -0.0000006
   18  -0.0000258  -0.0000035  -0.0000635  -0.0000003   0.0000000   0.0000064
   19   0.0000653  -0.0000081   0.0001028  -0.0001029  -0.0000036   0.0000440
   20   0.0000022  -0.0000014  -0.0000001  -0.0000001  -0.0000038  -0.0000001
   21  -0.0000109   0.0000040  -0.0000225   0.0000206   0.0000002  -0.0000084
   22   0.0000030  -0.0001213   0.0000356  -0.0000484   0.0000248   0.0000244
   23  -0.0000117   0.0002962  -0.0000125   0.0000418  -0.0000102  -0.0000225
   24  -0.0000197  -0.0002631   0.0002243  -0.0000724  -0.0000136  -0.0000031
   25  -0.0000071  -0.0001055   0.0000385  -0.0000249   0.0000042   0.0000088
   26   0.0000161  -0.0000283  -0.0000129   0.0000018   0.0000034   0.0000027
   27   0.0000616  -0.0000100   0.0000046   0.0000055   0.0000110   0.0000011
   28  -0.0005746  -0.0009606   0.0003196  -0.0002007  -0.0000745   0.0000433
   29  -0.0002619  -0.0004403   0.0007285  -0.0003388   0.0001608   0.0001337
   30  -0.0003712   0.0006409  -0.0000394   0.0000335  -0.0000854  -0.0000253
   31   0.0004067   0.0000029  -0.0002120   0.0000697  -0.0000067  -0.0000018
   32  -0.0002246   0.0000500  -0.0003789   0.0001306  -0.0001341  -0.0000506
   33  -0.0004181  -0.0000947  -0.0001290   0.0000088   0.0000139  -0.0000027
   34  -0.0097674  -0.0014803   0.0367273  -0.0053885  -0.0000729   0.0004749
   35  -0.0033729   0.0077567  -0.0000642  -0.0000566   0.0067849   0.0002001
   36   0.0855613   0.0001735   0.0142502   0.0003375   0.0002051   0.0019672
   37  -0.0603232   0.0005318  -0.0209834  -0.0009705   0.0000120  -0.0006298
   38   0.0005604  -0.0054895  -0.0000211   0.0000313  -0.0009654  -0.0000582
   39  -0.0214245   0.0000105  -0.0086712  -0.0007441  -0.0000560   0.0003652
   40  -0.0008410   0.0000259  -0.0006733   0.0000694   0.0000037   0.0000446
   41   0.0000458  -0.0008662  -0.0000608   0.0000024  -0.0007687  -0.0000286
   42  -0.0005457  -0.0000651   0.0004554   0.0000631  -0.0000299  -0.0000514
   43   0.0626982   0.0000678   0.0067275  -0.0013527   0.0000745  -0.0032437
   44   0.0022651   0.0082893   0.0026084   0.0000554   0.0070865   0.0003002
   45  -0.0504095   0.0023070  -0.0574473  -0.0028617   0.0003031  -0.0009038
   46   0.0007404  -0.0000481   0.0005886  -0.0002604  -0.0000001  -0.0001110
   47  -0.0002964   0.0045022   0.0002488   0.0000487   0.0000908   0.0000490
   48   0.0074473   0.0002696  -0.0014308  -0.0012919   0.0000409  -0.0011804
   49  -0.2138724   0.0043877  -0.1346063   0.0104098  -0.0003735   0.0104895
   50   0.0016457  -0.0627268   0.0064131   0.0008581   0.0034158   0.0009171
   51  -0.0673748   0.0067844  -0.2479043  -0.0204326   0.0007501  -0.0182029
   52  -0.0136638  -0.0003151   0.0051092   0.0008002   0.0000571  -0.0001517
   53   0.0008859   0.0033113  -0.0001470  -0.0000011  -0.0041291  -0.0001931
   54  -0.0248422  -0.0003587   0.0082677   0.0005105  -0.0001958   0.0009146
   55   0.6697849   0.0039108  -0.0263067  -0.0939656  -0.0040529   0.0925357
   56   0.0039108   0.1355495  -0.0236561  -0.0040258  -0.0370600   0.0112962
   57  -0.0263067  -0.0236561   0.7242286   0.0926517   0.0113210  -0.3020652
   58  -0.0939656  -0.0040258   0.0926517   0.0960825   0.0043438  -0.0990017
   59  -0.0040529  -0.0370600   0.0113210   0.0043438   0.0260863  -0.0124669
   60   0.0925357   0.0112962  -0.3020652  -0.0990017  -0.0124669   0.3193265
   61  -0.3277465  -0.0039898   0.0641903  -0.0059135   0.0000117  -0.0006882
   62  -0.0009272  -0.0629487   0.0032108  -0.0012542   0.0034319   0.0001669
   63  -0.0007298   0.0030030  -0.1327978   0.0299425   0.0003044  -0.0007343
   64  -0.0143326   0.0009771  -0.0254506   0.0009570  -0.0000067   0.0002805
   65  -0.0003783   0.0030727  -0.0002904   0.0000579  -0.0040445  -0.0001903
   66   0.0054505  -0.0001764   0.0078140  -0.0003896  -0.0001943   0.0007000
           61          62          63          64          65          66
    1  -0.0180617  -0.0006469   0.0099426   0.0010104   0.0000567  -0.0016708
    2  -0.0013320   0.0042209   0.0001977   0.0000102  -0.0037493  -0.0002042
    3   0.0314049   0.0003129  -0.0005649   0.0001738  -0.0001693   0.0012420
    4  -0.0007727   0.0000361  -0.0020909   0.0002421  -0.0006235   0.0003992
    5   0.0035232  -0.0013826  -0.0011645  -0.0003511   0.0005535   0.0002549
    6   0.0010414  -0.0008726  -0.0002810   0.0000239   0.0002723  -0.0000310
    7   0.0005406  -0.0011898  -0.0003038  -0.0000572   0.0001530   0.0000361
    8  -0.0011487  -0.0002261  -0.0001908   0.0001262  -0.0002055   0.0000208
    9   0.0006673   0.0007152   0.0000031   0.0000657  -0.0000538  -0.0000226
   10  -0.0006374   0.0000763  -0.0000292  -0.0000353  -0.0001231  -0.0000179
   11  -0.0002581   0.0001140  -0.0001137   0.0000157  -0.0002378   0.0001049
   12  -0.0010507  -0.0002519  -0.0001047  -0.0000305  -0.0000688  -0.0000523
   13  -0.0001966   0.0000002  -0.0000521   0.0000103  -0.0000487   0.0000147
   14  -0.0000019   0.0000211  -0.0000169  -0.0000041   0.0000015  -0.0000023
   15  -0.0000736   0.0000544   0.0000822  -0.0000052   0.0000264  -0.0000081
   16   0.0005676   0.0000231  -0.0000465  -0.0000681  -0.0000025   0.0001108
   17  -0.0000023   0.0002168  -0.0000000   0.0000061  -0.0000176  -0.0000089
   18   0.0000978   0.0000043  -0.0000137   0.0000171   0.0000028  -0.0000406
   19  -0.0006544   0.0000084  -0.0002241   0.0000798   0.0000055  -0.0001059
   20  -0.0000020  -0.0000090   0.0000006  -0.0000001  -0.0000099  -0.0000011
   21   0.0001743   0.0000030   0.0000256  -0.0000157  -0.0000028   0.0000288
   22  -0.0006204  -0.0001336  -0.0000306  -0.0000501   0.0001193   0.0000143
   23   0.0002364   0.0001019   0.0001374  -0.0000195  -0.0002260  -0.0001225
   24  -0.0010146   0.0002551  -0.0000875  -0.0000338   0.0000774  -0.0000529
   25  -0.0001828   0.0000015  -0.0000520   0.0000101   0.0000480   0.0000204
   26   0.0000009   0.0000220   0.0000170   0.0000044   0.0000017   0.0000030
   27  -0.0000757  -0.0000631   0.0000817  -0.0000034  -0.0000279  -0.0000110
   28  -0.0005505   0.0001697  -0.0021429   0.0002317   0.0006404   0.0004784
   29  -0.0034619  -0.0016224   0.0009882   0.0003614   0.0006344  -0.0001687
   30   0.0009568   0.0008327  -0.0002139   0.0000463  -0.0002800  -0.0000744
   31   0.0004123   0.0013405  -0.0001479  -0.0000501  -0.0002055  -0.0000017
   32   0.0012528  -0.0003057   0.0001405  -0.0001379  -0.0001939  -0.0000531
   33   0.0007248  -0.0007661  -0.0000394   0.0000568   0.0000846  -0.0000010
   34  -0.1424417  -0.0038424   0.0913635   0.0092327   0.0008433  -0.0193682
   35  -0.0013661  -0.0637979   0.0092284  -0.0003459   0.0029106   0.0007658
   36   0.0283308   0.0089157  -0.2908784   0.0105217   0.0009103  -0.0180685
   37   0.0596144   0.0020120  -0.0444401  -0.0000488  -0.0001781   0.0032849
   38   0.0002692   0.0099754   0.0022951  -0.0001340   0.0061242   0.0004357
   39   0.0024850   0.0026646  -0.0554395   0.0027677   0.0003918  -0.0040117
   40  -0.0024312   0.0000939  -0.0033806   0.0005174   0.0000381  -0.0010262
   41   0.0000988   0.0063705   0.0003283  -0.0000235   0.0003466   0.0000435
   42  -0.0038116   0.0003236  -0.0013879   0.0005146   0.0000471  -0.0008261
   43  -0.0436195  -0.0016760   0.0375886  -0.0006207  -0.0000177   0.0011723
   44  -0.0016375  -0.0073501   0.0010207  -0.0000422  -0.0004587  -0.0000140
   45   0.0375421   0.0010598  -0.0297904   0.0011716  -0.0000381  -0.0000695
   46   0.0000389   0.0000879  -0.0022089   0.0001207   0.0000164  -0.0001733
   47   0.0000861  -0.0007329  -0.0000036   0.0000102  -0.0007680  -0.0000351
   48  -0.0025919  -0.0000234  -0.0005225  -0.0001873  -0.0000280   0.0000551
   49  -0.0418203   0.0004267  -0.0179251  -0.0048859  -0.0001125   0.0016267
   50   0.0022596   0.0086130  -0.0016412  -0.0001394   0.0068550   0.0002445
   51  -0.0645453  -0.0020540   0.0485735   0.0022347   0.0002653   0.0011697
   52  -0.0000291   0.0000790  -0.0033841  -0.0006900  -0.0000159   0.0003181
   53   0.0000748   0.0071893   0.0003990   0.0000368   0.0001625   0.0000027
   54  -0.0028961   0.0004077  -0.0034803  -0.0011944  -0.0000034   0.0002332
   55  -0.3277465  -0.0009272  -0.0007298  -0.0143326  -0.0003783   0.0054505
   56  -0.0039898  -0.0629487   0.0030030   0.0009771   0.0030727  -0.0001764
   57   0.0641903   0.0032108  -0.1327978  -0.0254506  -0.0002904   0.0078140
   58  -0.0059135  -0.0012542   0.0299425   0.0009570   0.0000579  -0.0003896
   59   0.0000117   0.0034319   0.0003044  -0.0000067  -0.0040445  -0.0001943
   60  -0.0006882   0.0001669  -0.0007343   0.0002805  -0.0001903   0.0007000
   61   0.6941132   0.0001196   0.0458308  -0.1696161   0.0052668  -0.1367001
   62   0.0001196   0.1342985  -0.0219791   0.0051958  -0.0361983   0.0070816
   63   0.0458308  -0.0219791   0.6940325  -0.1374810   0.0070512  -0.2264598
   64  -0.1696161   0.0051958  -0.1374810   0.1780424  -0.0055396   0.1465273
   65   0.0052668  -0.0361983   0.0070512  -0.0055396   0.0254468  -0.0079768
   66  -0.1367001   0.0070816  -0.2264598   0.1465273  -0.0079768   0.2384869
 **********************************************************************
 **                                                                  **
 **                       VIBRATIONAL ANALYSIS                       **
 **                       --------------------                       **
 **                                                                  **
 **        VIBRATIONAL FREQUENCIES (CM**-1) AND NORMAL MODES         **
 **     FORCE CONSTANTS (mDYN/ANGSTROM) AND REDUCED MASSES (AMU)     **
 **                  INFRARED INTENSITIES (KM/MOL)                   **
 **                                                                  **
 **********************************************************************


 Mode:                 1                      2                      3
 Frequency:        17.86                  37.61                  61.15
 Force Cnst:      0.0021                 0.0166                 0.0157
 Red. Mass:      11.0990                19.9575                 7.1260
 IR Active:          YES                    YES                    YES
 IR Intens:        0.192                  0.055                  0.380
 Raman Active:       YES                    YES                    YES
               X      Y      Z        X      Y      Z        X      Y      Z
 C          0.000 -0.055 -0.000    0.002 -0.002 -0.189    0.000 -0.125 -0.002
 C         -0.046 -0.035 -0.089    0.007 -0.002 -0.151   -0.051 -0.090  0.017
 Cl        -0.105 -0.055 -0.192   -0.021 -0.001 -0.295   -0.128 -0.133  0.035
 C         -0.046  0.001 -0.088    0.035 -0.001  0.009   -0.054 -0.021  0.018
 H         -0.082  0.016 -0.152    0.043 -0.001  0.065   -0.097  0.004  0.031
 C          0.000  0.017  0.002    0.056 -0.002  0.120   -0.001  0.011 -0.002
 Cl         0.000  0.060  0.003    0.113 -0.003  0.438   -0.001  0.106 -0.006
 C          0.047 -0.001  0.091    0.038 -0.001  0.004    0.054 -0.021 -0.020
 H          0.083  0.011  0.155    0.049 -0.001  0.056    0.097  0.005 -0.032
 C          0.046 -0.037  0.089    0.010 -0.002 -0.155    0.051 -0.089 -0.018
 Cl         0.105 -0.061  0.185   -0.013 -0.000 -0.301    0.129 -0.131 -0.026
 C          0.000 -0.089 -0.002    0.013 -0.004 -0.119   -0.000 -0.115 -0.004
 C          0.001  0.092  0.005   -0.092 -0.010 -0.032    0.002 -0.154 -0.007
 H          0.001  0.249  0.011   -0.193 -0.019 -0.070    0.006 -0.310 -0.013
 C          0.000  0.078  0.002   -0.069 -0.001  0.110    0.001  0.064 -0.001
 Cl        -0.001  0.331  0.012   -0.218 -0.003  0.230    0.004  0.072 -0.004
 C          0.000 -0.121 -0.006    0.060  0.014  0.161   -0.003  0.308  0.007
 H         -0.000 -0.128 -0.008    0.076  0.022  0.266   -0.005  0.493  0.013
 C         -0.000 -0.303 -0.012    0.165  0.019  0.073   -0.005  0.312  0.009
 H         -0.001 -0.455 -0.019    0.266  0.032  0.112   -0.008  0.494  0.016
 C         -0.000 -0.287 -0.010    0.141  0.011 -0.068   -0.003  0.102  0.003
 H         -0.001 -0.425 -0.015    0.226  0.019 -0.138   -0.005  0.140  0.006
 TransDip  -0.000 -0.014 -0.001    0.007  0.001  0.000   -0.000  0.020  0.001

 Mode:                 4                      5                      6
 Frequency:       107.59                 154.22                 180.84
 Force Cnst:      0.1086                 0.1655                 0.2406
 Red. Mass:      15.9217                11.8113                12.4886
 IR Active:          YES                    YES                    YES
 IR Intens:        0.096                  0.082                  0.366
 Raman Active:       YES                    YES                    YES
               X      Y      Z        X      Y      Z        X      Y      Z
 C          0.017 -0.005  0.273   -0.011  0.001 -0.081   -0.088 -0.006  0.114
 C         -0.022  0.001  0.128   -0.063  0.010 -0.215   -0.038 -0.015 -0.027
 Cl        -0.129 -0.012 -0.280   -0.086 -0.037  0.104    0.271  0.160 -0.052
 C         -0.032  0.003  0.081   -0.094  0.015 -0.377   -0.058 -0.029 -0.149
 H         -0.047  0.003 -0.029   -0.081  0.009 -0.356   -0.084 -0.018 -0.185
 C         -0.036 -0.001  0.088   -0.097  0.005 -0.330   -0.034 -0.000 -0.131
 Cl        -0.064  0.003 -0.062   -0.002 -0.003  0.227   -0.005  0.007  0.077
 C         -0.031 -0.006  0.075   -0.093 -0.004 -0.371   -0.053  0.026 -0.129
 H         -0.046 -0.001 -0.038   -0.079  0.001 -0.346   -0.076  0.017 -0.154
 C         -0.021 -0.007  0.123   -0.062 -0.004 -0.211   -0.036  0.008 -0.016
 Cl        -0.125  0.017 -0.281   -0.085  0.031  0.105    0.268 -0.165 -0.061
 C          0.032 -0.004  0.295    0.040  0.001  0.079   -0.124 -0.000  0.171
 C          0.122  0.001  0.236    0.057  0.009  0.085   -0.106  0.039  0.144
 H          0.206  0.002  0.268    0.070  0.013  0.091   -0.064  0.052  0.160
 C          0.112  0.002  0.114    0.067  0.005  0.063   -0.128  0.035  0.049
 Cl         0.322 -0.002 -0.043    0.204 -0.001 -0.030   -0.028 -0.019 -0.044
 C         -0.000  0.002  0.071    0.054  0.001  0.059   -0.217  0.031  0.014
 H         -0.014  0.003 -0.015    0.053 -0.001  0.056   -0.226  0.038 -0.045
 C         -0.082 -0.001  0.144    0.052 -0.004  0.067   -0.264 -0.005  0.053
 H         -0.167 -0.001  0.112    0.042 -0.009  0.063   -0.315 -0.020  0.034
 C         -0.059 -0.005  0.261    0.057 -0.006  0.083   -0.236 -0.033  0.141
 H         -0.126 -0.010  0.316    0.056 -0.014  0.083   -0.311 -0.075  0.200
 TransDip  -0.007  0.000  0.007   -0.003 -0.000 -0.009   -0.019 -0.001  0.001

 Mode:                 7                      8                      9
 Frequency:       184.25                 190.68                 202.66
 Force Cnst:      0.1264                 0.3345                 0.1182
 Red. Mass:       6.3168                15.6134                 4.8849
 IR Active:          YES                    YES                    YES
 IR Intens:        0.004                  0.141                  0.003
 Raman Active:       YES                    YES                    YES
               X      Y      Z        X      Y      Z        X      Y      Z
 C          0.004  0.012 -0.008    0.004 -0.122 -0.010   -0.000  0.005  0.001
 C         -0.003  0.013 -0.027    0.010 -0.139 -0.043   -0.030  0.010 -0.159
 Cl        -0.091 -0.037  0.029    0.264 -0.037 -0.028    0.006  0.005  0.091
 C         -0.002  0.029 -0.042   -0.025 -0.171 -0.064   -0.059  0.015 -0.336
 H         -0.010  0.032 -0.072   -0.024 -0.177 -0.111   -0.100  0.019 -0.567
 C          0.004  0.020  0.011    0.002 -0.137  0.007   -0.000  0.008  0.001
 Cl         0.001 -0.082 -0.007    0.000  0.424  0.002   -0.001 -0.019 -0.001
 C          0.011  0.025  0.067    0.032 -0.176  0.078    0.059  0.004  0.339
 H          0.022  0.028  0.101    0.033 -0.182  0.129    0.100  0.002  0.570
 C          0.009  0.011  0.031   -0.006 -0.141  0.041    0.030  0.005  0.160
 Cl         0.066 -0.019 -0.024   -0.288 -0.024  0.032   -0.007  0.007 -0.093
 C          0.006  0.073 -0.010    0.006 -0.079 -0.012    0.000 -0.008  0.000
 C          0.002  0.372  0.004    0.004  0.100 -0.003    0.001 -0.057 -0.002
 H         -0.003  0.504  0.008    0.001  0.130 -0.003    0.001 -0.079 -0.003
 C          0.003  0.293  0.008    0.004  0.144  0.004    0.001 -0.049 -0.002
 Cl        -0.002 -0.158 -0.003    0.001 -0.084 -0.001    0.001  0.024  0.001
 C          0.010  0.232  0.007    0.008  0.186  0.007    0.001 -0.036 -0.001
 H          0.010  0.248  0.012    0.008  0.290  0.014    0.001 -0.038 -0.001
 C          0.015 -0.028 -0.006    0.012 -0.024 -0.003    0.000  0.013  0.001
 H          0.019 -0.163 -0.010    0.015 -0.063 -0.004    0.000  0.041  0.002
 C          0.014 -0.201 -0.019    0.011 -0.218 -0.016    0.000  0.038  0.002
 H          0.018 -0.504 -0.034    0.015 -0.431 -0.027    0.000  0.092  0.004
 TransDip   0.001  0.001  0.000    0.001 -0.012 -0.000   -0.000  0.002  0.000

 Mode:                10                     11                     12
 Frequency:       245.72                 248.03                 301.27
 Force Cnst:      0.1878                 0.4301                 0.4041
 Red. Mass:       5.2791                11.8660                 7.5561
 IR Active:          YES                    YES                    YES
 IR Intens:        0.002                  0.131                  0.909
 Raman Active:       YES                    YES                    YES
               X      Y      Z        X      Y      Z        X      Y      Z
 C          0.008 -0.018  0.021    0.061  0.002  0.162    0.087 -0.004  0.250
 C          0.047 -0.057 -0.004    0.108 -0.043  0.033    0.016  0.026  0.120
 Cl        -0.026 -0.126  0.002   -0.059 -0.164 -0.005   -0.011  0.046 -0.015
 C          0.034 -0.050 -0.023    0.117 -0.009 -0.110   -0.035  0.020 -0.095
 H          0.035 -0.052 -0.035    0.047  0.029 -0.157   -0.019  0.003 -0.194
 C          0.024 -0.052 -0.017    0.195  0.017 -0.133   -0.080  0.002 -0.122
 Cl         0.036  0.074 -0.000    0.299 -0.019 -0.016   -0.088 -0.001  0.053
 C         -0.004 -0.045 -0.006    0.129  0.039 -0.111   -0.033 -0.017 -0.095
 H         -0.021 -0.055 -0.007    0.064  0.006 -0.159   -0.018  0.003 -0.193
 C         -0.018 -0.045  0.011    0.126  0.070  0.032    0.017 -0.030  0.118
 Cl         0.011 -0.080 -0.006   -0.070  0.222  0.003   -0.011 -0.043 -0.017
 C         -0.004  0.209  0.024   -0.036 -0.061  0.141    0.097 -0.004  0.085
 C         -0.002  0.277  0.019   -0.026 -0.079  0.088    0.268 -0.001 -0.088
 H          0.005  0.381  0.025    0.028 -0.107  0.105    0.432 -0.005 -0.029
 C         -0.006  0.039 -0.006   -0.068 -0.010 -0.023    0.245  0.007 -0.194
 Cl        -0.022  0.004  0.001   -0.140 -0.002 -0.004   -0.144 -0.007  0.124
 C         -0.017 -0.236 -0.022   -0.178  0.067 -0.067    0.163  0.018 -0.239
 H         -0.017 -0.566 -0.046   -0.192  0.161 -0.148    0.141  0.032 -0.391
 C         -0.029  0.036 -0.004   -0.248 -0.010 -0.020   -0.023  0.004 -0.120
 H         -0.038 -0.027 -0.010   -0.315  0.008 -0.045   -0.170  0.005 -0.177
 C         -0.026  0.305  0.021   -0.211 -0.086  0.093   -0.008 -0.008  0.032
 H         -0.039  0.439  0.038   -0.321 -0.128  0.182   -0.078 -0.015  0.088
 TransDip  -0.001  0.000 -0.000   -0.012 -0.000  0.001    0.017  0.001 -0.025

 Mode:                13                     14                     15
 Frequency:       371.78                 405.99                 436.16
 Force Cnst:      2.6660                 0.9985                 0.7629
 Red. Mass:      32.7378                10.2815                 6.8063
 IR Active:          YES                    YES                    YES
 IR Intens:        0.030                  4.118                  2.782
 Raman Active:       YES                    YES                    YES
               X      Y      Z        X      Y      Z        X      Y      Z
 C          0.005  0.001 -0.002   -0.068  0.001 -0.183   -0.000  0.041  0.007
 C         -0.059  0.160  0.012   -0.048 -0.012 -0.163    0.066  0.012 -0.003
 Cl        -0.270  0.495  0.054    0.009 -0.009  0.012    0.097 -0.150 -0.020
 C          0.029  0.038 -0.003   -0.006 -0.011  0.053    0.053  0.271 -0.008
 H          0.050  0.033 -0.006   -0.010 -0.002  0.136   -0.073  0.343  0.009
 C          0.151 -0.000 -0.025    0.030 -0.001  0.131   -0.001  0.277 -0.003
 Cl         0.507  0.002 -0.089    0.023 -0.000 -0.027    0.001 -0.028  0.000
 C          0.028 -0.039 -0.004   -0.003  0.011  0.052   -0.055  0.272  0.013
 H          0.048 -0.034 -0.007   -0.005  0.001  0.131    0.068  0.343 -0.006
 C         -0.060 -0.160  0.007   -0.044  0.015 -0.163   -0.065  0.012  0.019
 Cl        -0.269 -0.497  0.039    0.009  0.012  0.012   -0.097 -0.150  0.014
 C         -0.003  0.000  0.002   -0.050 -0.001 -0.080   -0.003  0.123 -0.004
 C          0.000 -0.000 -0.000    0.069  0.009 -0.108   -0.004 -0.129 -0.011
 H          0.001 -0.001  0.000    0.030  0.014 -0.120   -0.009 -0.382 -0.024
 C         -0.000 -0.000 -0.001    0.126 -0.000 -0.013   -0.003  0.079  0.006
 Cl         0.000 -0.000  0.001    0.205 -0.011  0.327    0.005 -0.007  0.003
 C         -0.001 -0.000 -0.001   -0.138  0.002 -0.166   -0.004  0.108  0.007
 H         -0.001  0.000 -0.003   -0.175  0.007 -0.426   -0.005  0.171  0.010
 C         -0.003  0.000 -0.001   -0.269  0.009 -0.131    0.001 -0.173 -0.008
 H         -0.004  0.000 -0.001   -0.276  0.014 -0.135    0.008 -0.425 -0.016
 C         -0.002 -0.000  0.003   -0.251  0.004 -0.131   -0.002  0.071 -0.006
 H         -0.004 -0.000  0.003   -0.329  0.001 -0.068    0.001  0.081 -0.009
 TransDip  -0.006 -0.000  0.000   -0.054  0.001 -0.037   -0.001  0.053 -0.001

 Mode:                16                     17                     18
 Frequency:       443.03                 445.71                 490.90
 Force Cnst:      0.4451                 0.8503                 0.7704
 Red. Mass:       3.8494                 7.2650                 5.4262
 IR Active:          YES                    YES                    YES
 IR Intens:        4.499                  2.642                  3.367
 Raman Active:       YES                    YES                    YES
               X      Y      Z        X      Y      Z        X      Y      Z
 C         -0.001 -0.075 -0.030    0.017 -0.020  0.204    0.003 -0.192 -0.002
 C         -0.058 -0.035 -0.030    0.026 -0.019  0.287   -0.165 -0.105  0.026
 Cl         0.052 -0.019 -0.007    0.010 -0.005 -0.022    0.022  0.062 -0.003
 C         -0.051  0.118  0.022   -0.032  0.016 -0.053   -0.167  0.006  0.031
 H         -0.155  0.179  0.058   -0.076  0.034 -0.126   -0.295  0.079  0.060
 C          0.006  0.160  0.037   -0.045  0.034 -0.262   -0.001  0.099 -0.006
 Cl        -0.003 -0.037 -0.005    0.019 -0.008  0.033   -0.001 -0.045  0.000
 C          0.057  0.116 -0.003   -0.007  0.028 -0.057    0.170  0.005 -0.032
 H          0.168  0.180 -0.015   -0.008  0.036 -0.138    0.302  0.081 -0.058
 C          0.049 -0.037 -0.047    0.050 -0.006  0.281    0.171 -0.106 -0.017
 Cl        -0.053 -0.021  0.012   -0.009  0.001 -0.018   -0.023  0.061  0.004
 C          0.009 -0.143  0.030   -0.054 -0.031 -0.242    0.001 -0.173 -0.010
 C          0.018  0.152  0.030   -0.133  0.051 -0.158   -0.002 -0.015 -0.003
 H          0.046  0.487  0.054   -0.343  0.158 -0.230   -0.004 -0.213 -0.012
 C          0.014 -0.138 -0.017   -0.092 -0.049  0.082   -0.004  0.318  0.014
 Cl        -0.017  0.012 -0.011    0.112  0.002  0.069    0.001 -0.026 -0.000
 C          0.015 -0.128 -0.017   -0.092 -0.042  0.087   -0.002 -0.044 -0.001
 H          0.014 -0.167 -0.024   -0.085 -0.051  0.133    0.000 -0.340 -0.011
 C         -0.004  0.232  0.014    0.025  0.071 -0.027    0.001 -0.107 -0.005
 H         -0.032  0.580  0.018    0.213  0.178  0.048    0.005 -0.333 -0.013
 C          0.006 -0.124  0.033   -0.029 -0.030 -0.263   -0.001  0.193  0.003
 H         -0.008 -0.168  0.043    0.070 -0.040 -0.347   -0.000  0.388  0.010
 TransDip   0.005  0.067  0.011   -0.028  0.014 -0.042    0.002 -0.059 -0.002

 Mode:                19                     20                     21
 Frequency:       503.04                 531.20                 592.17
 Force Cnst:      1.2481                 0.8684                 0.7896
 Red. Mass:       8.3711                 5.2233                 3.8219
 IR Active:          YES                    YES                    YES
 IR Intens:       18.261                  0.004                  4.966
 Raman Active:       YES                    YES                    YES
               X      Y      Z        X      Y      Z        X      Y      Z
 C         -0.297 -0.004  0.053    0.001  0.004  0.001    0.029 -0.004  0.178
 C         -0.240 -0.113  0.044   -0.066  0.008 -0.406   -0.009 -0.002 -0.024
 Cl         0.058 -0.057 -0.012    0.003 -0.001  0.028    0.002 -0.000  0.009
 C         -0.234 -0.107  0.042    0.029 -0.002  0.137   -0.032  0.002 -0.153
 H         -0.394 -0.017  0.077    0.103 -0.010  0.546   -0.111  0.010 -0.589
 C         -0.044  0.002 -0.003    0.000 -0.002  0.000    0.067 -0.005  0.394
 Cl         0.198 -0.000 -0.034   -0.001  0.001  0.000   -0.001 -0.000 -0.017
 C         -0.229  0.105  0.042   -0.027  0.001 -0.138   -0.028  0.002 -0.153
 H         -0.385  0.016  0.066   -0.101  0.006 -0.548   -0.104  0.009 -0.587
 C         -0.233  0.108  0.052    0.068 -0.006  0.406   -0.006 -0.000 -0.025
 Cl         0.058  0.059 -0.010   -0.004 -0.001 -0.028    0.002  0.001  0.009
 C         -0.164 -0.003  0.010    0.001  0.004 -0.000   -0.006  0.002 -0.045
 C          0.036  0.005 -0.118   -0.000 -0.002  0.000   -0.016  0.002 -0.052
 H          0.174  0.001 -0.066   -0.001 -0.013 -0.001   -0.068  0.004 -0.071
 C          0.087  0.006 -0.092   -0.001 -0.007  0.000   -0.013 -0.001  0.019
 Cl         0.010 -0.000  0.004   -0.000  0.001 -0.000    0.004  0.000 -0.005
 C          0.224  0.002 -0.027   -0.001  0.001  0.001   -0.006 -0.002  0.035
 H          0.223  0.000 -0.038   -0.001  0.010  0.001   -0.004 -0.002  0.051
 C          0.104 -0.003  0.079   -0.000  0.001 -0.000    0.018 -0.000  0.010
 H          0.001 -0.002  0.038    0.001  0.015  0.001    0.076 -0.001  0.032
 C          0.062 -0.002  0.068   -0.000  0.000 -0.001   -0.005  0.002 -0.067
 H          0.200  0.007 -0.047   -0.001  0.015  0.000    0.033  0.004 -0.099
 TransDip  -0.137 -0.000  0.008    0.002  0.001 -0.000   -0.010  0.001 -0.071

 Mode:                22                     23                     24
 Frequency:       623.81                 674.40                 716.40
 Force Cnst:      1.2391                 1.8865                 0.5944
 Red. Mass:       5.4045                 7.0400                 1.9657
 IR Active:          YES                    YES                    YES
 IR Intens:        0.443                 12.059                 26.253
 Raman Active:       YES                    YES                    YES
               X      Y      Z        X      Y      Z        X      Y      Z
 C         -0.000  0.106  0.002   -0.004 -0.001  0.036    0.001 -0.011  0.003
 C          0.127  0.099 -0.020    0.057 -0.004 -0.064   -0.023 -0.016  0.000
 Cl        -0.005 -0.023  0.001   -0.014  0.013  0.004    0.000  0.002  0.000
 C          0.150  0.037 -0.027    0.092  0.009  0.013   -0.031 -0.010  0.007
 H          0.258 -0.024 -0.052    0.128 -0.002  0.101   -0.053  0.002  0.016
 C          0.001 -0.052  0.002    0.059  0.001 -0.049   -0.000  0.009 -0.001
 Cl        -0.000  0.021  0.000   -0.043 -0.000  0.007    0.000 -0.003 -0.000
 C         -0.150  0.036  0.025    0.091 -0.009  0.013    0.031 -0.010 -0.005
 H         -0.261 -0.025  0.039    0.127 -0.000  0.101    0.054  0.003 -0.007
 C         -0.127  0.098  0.025    0.056  0.005 -0.063    0.022 -0.016 -0.005
 Cl         0.005 -0.023 -0.001   -0.013 -0.012  0.003   -0.000  0.002  0.000
 C         -0.000 -0.317 -0.011   -0.142  0.002 -0.088    0.000  0.191  0.007
 C          0.002 -0.094 -0.003    0.102  0.014 -0.302    0.001 -0.078 -0.004
 H          0.005 -0.092 -0.002    0.092  0.019 -0.308    0.002 -0.500 -0.022
 C         -0.001  0.348  0.013    0.168 -0.003  0.043    0.000  0.080  0.004
 Cl        -0.000 -0.017 -0.001   -0.029  0.002 -0.062   -0.000  0.003 -0.000
 C          0.003 -0.171 -0.008    0.164 -0.004  0.156    0.000 -0.070 -0.001
 H          0.005 -0.581 -0.026    0.114  0.014 -0.155    0.003 -0.493 -0.018
 C         -0.001  0.120  0.007   -0.162 -0.021  0.448   -0.001  0.148  0.007
 H         -0.005  0.282  0.012   -0.153 -0.018  0.454    0.003 -0.155 -0.005
 C         -0.001 -0.064  0.000   -0.223  0.000 -0.006   -0.000 -0.084 -0.005
 H         -0.000  0.190  0.010    0.026  0.017 -0.205   -0.001 -0.623 -0.025
 TransDip   0.001  0.021 -0.000    0.100 -0.001  0.049    0.001 -0.164 -0.004

 Mode:                25                     26                     27
 Frequency:       742.67                 770.55                 796.30
 Force Cnst:      2.2184                 3.2248                 1.4595
 Red. Mass:       6.8266                 9.2184                 3.9066
 IR Active:          YES                    YES                    YES
 IR Intens:       10.852                  9.479                103.259
 Raman Active:       YES                    YES                    YES
               X      Y      Z        X      Y      Z        X      Y      Z
 C          0.137 -0.005  0.410   -0.087 -0.004  0.380   -0.001  0.182 -0.002
 C         -0.102  0.041 -0.245    0.052 -0.100 -0.191   -0.131  0.190  0.028
 Cl         0.016 -0.016  0.005   -0.027  0.030  0.011    0.029 -0.062 -0.006
 C         -0.070  0.019  0.116    0.146 -0.086  0.038   -0.152 -0.077  0.025
 H         -0.005  0.006  0.421    0.104 -0.046  0.217   -0.095 -0.110  0.012
 C         -0.126  0.001 -0.077    0.228  0.002 -0.095   -0.000 -0.013  0.000
 Cl         0.046  0.000 -0.011   -0.086 -0.000  0.013    0.000 -0.011 -0.000
 C         -0.070 -0.023  0.115    0.151  0.083  0.040    0.152 -0.076 -0.028
 H         -0.005 -0.019  0.421    0.111  0.038  0.216    0.096 -0.110 -0.018
 C         -0.102 -0.033 -0.247    0.056  0.109 -0.189    0.132  0.190 -0.018
 Cl         0.016  0.015  0.005   -0.028 -0.032  0.010   -0.029 -0.062  0.004
 C          0.163 -0.004 -0.032   -0.255 -0.002  0.037    0.001  0.081  0.003
 C          0.102 -0.001  0.017   -0.252  0.000 -0.070    0.002 -0.028 -0.001
 H         -0.041  0.019 -0.035   -0.136  0.007 -0.027    0.002 -0.097 -0.003
 C          0.061 -0.002  0.130   -0.216  0.009 -0.210    0.001  0.090  0.004
 Cl        -0.032  0.001 -0.035    0.067 -0.002  0.068   -0.000 -0.004 -0.000
 C         -0.128 -0.005  0.092    0.158  0.004 -0.116   -0.000 -0.094 -0.004
 H         -0.130  0.011  0.085    0.198  0.002  0.139   -0.004  0.410  0.013
 C          0.014 -0.002 -0.052    0.114  0.004 -0.087   -0.001 -0.044 -0.001
 H          0.266  0.016  0.043   -0.143  0.018 -0.187   -0.003  0.625  0.027
 C         -0.015  0.007 -0.186    0.091 -0.007  0.133   -0.000 -0.085 -0.003
 H         -0.063  0.030 -0.149    0.198  0.012  0.043   -0.000  0.379  0.014
 TransDip   0.014  0.002  0.105    0.008  0.006 -0.098    0.000  0.325  0.009

 Mode:                28                     29                     30
 Frequency:       804.29                 843.74                 874.02
 Force Cnst:      0.7927                 3.5403                 0.6417
 Red. Mass:       2.0799                 8.4407                 1.4258
 IR Active:          YES                    YES                    YES
 IR Intens:        1.337                 99.729                 28.340
 Raman Active:       YES                    YES                    YES
               X      Y      Z        X      Y      Z        X      Y      Z
 C         -0.000 -0.088 -0.003   -0.130 -0.000 -0.041    0.001 -0.000  0.008
 C          0.048 -0.112 -0.007    0.005 -0.214  0.019    0.007 -0.000  0.036
 Cl        -0.014  0.031  0.003   -0.031  0.042  0.005   -0.000  0.000 -0.003
 C          0.047  0.027 -0.008   -0.000 -0.316 -0.013   -0.020  0.002 -0.119
 H         -0.009  0.058 -0.003   -0.284 -0.159  0.034    0.121 -0.010  0.689
 C          0.000  0.016  0.000    0.396  0.001 -0.063    0.014 -0.001  0.079
 Cl        -0.000  0.003  0.000   -0.089 -0.000  0.016   -0.001  0.000 -0.006
 C         -0.047  0.027  0.008   -0.002  0.317 -0.002   -0.020  0.001 -0.117
 H          0.009  0.058  0.004   -0.286  0.159  0.035    0.120 -0.010  0.676
 C         -0.047 -0.113  0.006    0.003  0.213  0.025    0.006 -0.001  0.035
 Cl         0.014  0.031 -0.002   -0.031 -0.042  0.004   -0.000  0.000 -0.003
 C         -0.001  0.127  0.005    0.116 -0.001  0.003   -0.001 -0.000  0.001
 C         -0.000 -0.016 -0.001    0.176 -0.002  0.084   -0.002 -0.000 -0.002
 H          0.001 -0.216 -0.009    0.142 -0.003  0.076   -0.002  0.002 -0.002
 C         -0.001  0.084  0.003    0.156 -0.005  0.165   -0.002  0.000 -0.002
 Cl         0.000 -0.003  0.000   -0.040  0.001 -0.038    0.000 -0.000  0.000
 C          0.000 -0.109 -0.005   -0.139 -0.004  0.069    0.001  0.000  0.000
 H         -0.004  0.502  0.019   -0.151  0.003 -0.016    0.002 -0.001  0.005
 C          0.000 -0.054 -0.002    0.015  0.002 -0.076    0.002  0.000 -0.001
 H         -0.003  0.691  0.028    0.284  0.002  0.024    0.002 -0.001 -0.001
 C          0.001 -0.089 -0.003   -0.005  0.007 -0.138    0.000 -0.000 -0.001
 H          0.001  0.349  0.013   -0.084 -0.000 -0.080    0.001  0.001 -0.002
 TransDip  -0.002 -0.037  0.002    0.318 -0.002  0.035    0.026 -0.002  0.168

 Mode:                31                     32                     33
 Frequency:       886.86                 900.43                 920.09
 Force Cnst:      0.6262                 0.7051                 0.6907
 Red. Mass:       1.3514                 1.4761                 1.3847
 IR Active:          YES                    YES                    YES
 IR Intens:        0.011                  3.267                  0.508
 Raman Active:       YES                    YES                    YES
               X      Y      Z        X      Y      Z        X      Y      Z
 C         -0.000  0.000  0.000   -0.000  0.001 -0.002   -0.000  0.003 -0.001
 C         -0.006  0.001 -0.037   -0.002 -0.019 -0.003   -0.001 -0.014  0.001
 Cl         0.001 -0.000  0.003   -0.001  0.002  0.000   -0.001  0.002  0.000
 C          0.021 -0.002  0.116   -0.006 -0.004  0.007   -0.006 -0.003 -0.000
 H         -0.117  0.010 -0.679   -0.034  0.008 -0.025   -0.022  0.006  0.010
 C          0.000 -0.000  0.001    0.000  0.006  0.000    0.000  0.005 -0.000
 Cl        -0.000  0.000 -0.000   -0.000 -0.001 -0.000   -0.000 -0.000 -0.000
 C         -0.021  0.002 -0.118    0.006 -0.003 -0.007    0.006 -0.003  0.000
 H          0.120 -0.010  0.692    0.033  0.008  0.023    0.021  0.007 -0.012
 C          0.006  0.000  0.037    0.002 -0.019  0.003    0.001 -0.014 -0.001
 Cl        -0.001 -0.000 -0.003    0.001  0.002 -0.000    0.001  0.002  0.000
 C          0.000 -0.003 -0.000    0.000  0.073  0.003    0.000  0.053  0.002
 C          0.000  0.008  0.000    0.001 -0.178 -0.008    0.000 -0.012  0.000
 H          0.000 -0.038 -0.002   -0.006  0.970  0.040    0.000  0.048  0.003
 C          0.000 -0.003 -0.000   -0.000  0.062  0.002    0.000 -0.029 -0.001
 Cl        -0.000  0.000 -0.000    0.000 -0.004 -0.000   -0.000  0.002  0.000
 C         -0.000  0.002  0.000    0.000 -0.017 -0.001   -0.001  0.120  0.004
 H          0.000 -0.010 -0.000   -0.000  0.044  0.002    0.004 -0.688 -0.028
 C          0.000 -0.000 -0.000   -0.000  0.021  0.001   -0.000 -0.008 -0.000
 H          0.000 -0.000 -0.000   -0.000 -0.076 -0.003   -0.001  0.066  0.003
 C          0.000 -0.002 -0.000    0.000  0.001  0.000    0.000 -0.124 -0.005
 H         -0.000  0.009  0.000   -0.000 -0.061 -0.002    0.002  0.695  0.025
 TransDip   0.001 -0.003  0.002   -0.000  0.058  0.003    0.001 -0.023  0.000

 Mode:                34                     35                     36
 Frequency:       992.05                1014.68                1038.61
 Force Cnst:      0.7694                 3.8562                 3.6528
 Red. Mass:       1.3270                 6.3570                 5.7473
 IR Active:          YES                    YES                    YES
 IR Intens:        0.023                  3.152                  8.245
 Raman Active:       YES                    YES                    YES
               X      Y      Z        X      Y      Z        X      Y      Z
 C         -0.000 -0.002  0.000    0.038  0.000 -0.009    0.289  0.001 -0.029
 C         -0.000  0.003 -0.000   -0.006  0.018  0.002   -0.031  0.129  0.003
 Cl         0.000 -0.000  0.000    0.000 -0.001 -0.000    0.002 -0.008 -0.000
 C          0.001  0.001  0.000   -0.017 -0.036  0.003   -0.124 -0.248  0.018
 H          0.005 -0.001 -0.003   -0.013 -0.040  0.001   -0.009 -0.326  0.002
 C         -0.000 -0.001  0.000    0.018  0.000 -0.003    0.055  0.000 -0.009
 Cl         0.000  0.000  0.000   -0.001 -0.000  0.000    0.000 -0.000 -0.000
 C         -0.001  0.001 -0.000   -0.017  0.036  0.004   -0.124  0.247  0.025
 H         -0.005 -0.002  0.003   -0.013  0.040  0.002   -0.010  0.325  0.012
 C          0.000  0.003  0.000   -0.006 -0.019  0.001   -0.031 -0.129 -0.001
 Cl        -0.000 -0.000 -0.000    0.000  0.001 -0.000    0.002  0.008  0.000
 C         -0.000 -0.004 -0.000    0.064  0.001 -0.010    0.201  0.003 -0.069
 C          0.000 -0.018 -0.002   -0.126 -0.016  0.376   -0.076  0.003 -0.083
 H         -0.000  0.062  0.001   -0.082 -0.015  0.408   -0.341  0.003 -0.196
 C         -0.000 -0.003 -0.000   -0.051  0.003 -0.073   -0.139  0.004 -0.130
 Cl         0.000  0.001  0.000   -0.001 -0.000 -0.000    0.019 -0.001  0.020
 C         -0.001  0.074  0.003    0.374  0.005 -0.063   -0.004  0.002 -0.047
 H          0.003 -0.426 -0.016    0.387  0.004 -0.068   -0.026  0.005 -0.129
 C          0.001 -0.127 -0.005   -0.025 -0.005  0.081   -0.101 -0.007  0.157
 H         -0.001  0.739  0.031    0.024  0.004  0.085   -0.396 -0.003  0.059
 C         -0.000  0.083  0.004   -0.246  0.012 -0.316    0.076 -0.004  0.119
 H         -0.002 -0.488 -0.016   -0.236  0.009 -0.344    0.079 -0.006  0.140
 TransDip  -0.001 -0.005 -0.000    0.017  0.002 -0.054   -0.021  0.003 -0.090

 Mode:                37                     38                     39
 Frequency:      1100.21                1110.58                1122.72
 Force Cnst:      1.5401                 1.2159                 1.2578
 Red. Mass:       2.1595                 1.6733                 1.6936
 IR Active:          YES                    YES                    YES
 IR Intens:       21.855                 15.246                  3.977
 Raman Active:       YES                    YES                    YES
               X      Y      Z        X      Y      Z        X      Y      Z
 C         -0.006  0.000  0.008   -0.025 -0.000 -0.012    0.066  0.000 -0.023
 C          0.011 -0.052 -0.004   -0.019  0.075  0.006    0.021 -0.068 -0.003
 Cl        -0.001  0.005  0.000    0.002 -0.007 -0.001   -0.002  0.007  0.000
 C         -0.002  0.043  0.001    0.017 -0.059 -0.003   -0.034  0.052  0.007
 H         -0.153  0.132  0.030    0.296 -0.221 -0.058   -0.390  0.257  0.069
 C          0.007  0.000 -0.001   -0.020 -0.000  0.003    0.039 -0.000 -0.007
 Cl        -0.001 -0.000  0.000    0.002  0.000 -0.000   -0.003 -0.000  0.001
 C         -0.002 -0.044 -0.001    0.016  0.059 -0.001   -0.034 -0.052  0.005
 H         -0.151 -0.132  0.027    0.292  0.222 -0.052   -0.390 -0.259  0.062
 C          0.010  0.051 -0.002   -0.018 -0.075  0.004    0.021  0.069 -0.001
 Cl        -0.001 -0.005  0.000    0.002  0.007 -0.000   -0.002 -0.007  0.000
 C          0.027  0.000 -0.012   -0.057 -0.002  0.045    0.084 -0.000  0.008
 C          0.033 -0.003  0.070    0.076  0.002 -0.027    0.035  0.003 -0.066
 H          0.397 -0.006  0.201    0.551 -0.002  0.141    0.116  0.002 -0.048
 C         -0.076  0.006 -0.160   -0.064  0.003 -0.098   -0.091  0.003 -0.085
 Cl         0.009 -0.001  0.018    0.007 -0.000  0.010    0.009 -0.000  0.009
 C         -0.130  0.001 -0.049   -0.043 -0.003  0.061    0.026 -0.002  0.059
 H         -0.195  0.013 -0.357    0.008 -0.017  0.426    0.097 -0.020  0.527
 C         -0.024 -0.006  0.161    0.050  0.001 -0.015    0.001  0.000 -0.005
 H          0.237 -0.010  0.274    0.357 -0.004  0.100    0.028 -0.001  0.003
 C          0.087  0.003 -0.051   -0.064  0.001 -0.036   -0.067 -0.001  0.012
 H          0.450  0.010 -0.340   -0.143  0.000  0.020   -0.356 -0.006  0.248
 TransDip  -0.027  0.004 -0.147   -0.121  0.002 -0.033   -0.006  0.002 -0.064

 Mode:                40                     41                     42
 Frequency:      1144.56                1192.69                1208.78
 Force Cnst:      4.6677                 0.9478                 1.3510
 Red. Mass:       6.0475                 1.1308                 1.5693
 IR Active:          YES                    YES                    YES
 IR Intens:       20.477                  0.002                 17.790
 Raman Active:       YES                    YES                    YES
               X      Y      Z        X      Y      Z        X      Y      Z
 C         -0.020  0.000  0.005    0.007  0.000  0.001   -0.000  0.130  0.002
 C         -0.166  0.290  0.033    0.001  0.001 -0.001    0.107 -0.033 -0.019
 Cl         0.019 -0.031 -0.004    0.000 -0.000 -0.000   -0.005  0.004  0.001
 C          0.007  0.112  0.001   -0.003 -0.001  0.000   -0.040 -0.043  0.006
 H         -0.358  0.354  0.067   -0.016  0.007  0.004   -0.618  0.279  0.112
 C          0.426  0.001 -0.075    0.002  0.000 -0.000    0.000 -0.019 -0.000
 Cl        -0.045 -0.000  0.008   -0.000 -0.000  0.000   -0.000 -0.001 -0.000
 C          0.006 -0.112 -0.003   -0.003  0.001  0.000    0.040 -0.043 -0.007
 H         -0.360 -0.357  0.058   -0.013 -0.006  0.003    0.619  0.285 -0.104
 C         -0.164 -0.291  0.024    0.001 -0.002 -0.001   -0.107 -0.035  0.018
 Cl         0.019  0.031 -0.003    0.000  0.000 -0.000    0.005  0.004 -0.001
 C         -0.058 -0.001  0.010    0.000  0.000 -0.005   -0.000 -0.031 -0.003
 C          0.000 -0.001  0.008   -0.028  0.001 -0.016    0.001  0.006  0.001
 H          0.087  0.000  0.043   -0.164  0.002 -0.067    0.006 -0.029  0.001
 C          0.030 -0.001  0.027   -0.011 -0.000  0.003   -0.000  0.001  0.000
 Cl        -0.002  0.000 -0.002    0.001 -0.000  0.001   -0.000 -0.000 -0.000
 C         -0.013  0.000 -0.004   -0.000  0.002 -0.042    0.000 -0.001 -0.000
 H         -0.022  0.002 -0.069   -0.069  0.019 -0.481    0.000  0.001  0.003
 C          0.016  0.001 -0.019    0.071 -0.000  0.021    0.000  0.001  0.000
 H          0.038  0.001 -0.012    0.635 -0.008  0.234   -0.003 -0.002 -0.001
 C          0.007  0.001 -0.004   -0.039 -0.002  0.035   -0.000  0.007  0.001
 H          0.101  0.001 -0.082   -0.396 -0.011  0.326   -0.001 -0.029  0.000
 TransDip   0.145  0.000 -0.001   -0.000 -0.000  0.002    0.001 -0.135 -0.002

 Mode:                43                     44                     45
 Frequency:      1278.00                1282.29                1298.63
 Force Cnst:      2.4267                11.0066                 3.1332
 Red. Mass:       2.5218                11.3614                 3.1533
 IR Active:          YES                    YES                    YES
 IR Intens:       11.186                  8.251                  1.190
 Raman Active:       YES                    YES                    YES
               X      Y      Z        X      Y      Z        X      Y      Z
 C         -0.172  0.009  0.019    0.005  0.522  0.010    0.091  0.014 -0.042
 C         -0.092 -0.030  0.018   -0.272 -0.264  0.043    0.052  0.019 -0.005
 Cl         0.002 -0.002 -0.001   -0.005  0.003  0.001   -0.001  0.001  0.000
 C          0.062  0.052 -0.010    0.264 -0.184 -0.050   -0.025 -0.041  0.005
 H          0.346 -0.101 -0.064    0.082 -0.087 -0.014   -0.222  0.065  0.036
 C          0.043  0.006 -0.008   -0.002  0.397  0.006   -0.028  0.009  0.005
 Cl        -0.006  0.000  0.001    0.000  0.001 -0.000    0.003  0.000 -0.001
 C          0.053 -0.058 -0.009   -0.267 -0.182  0.044   -0.039  0.031  0.009
 H          0.349  0.104 -0.061   -0.105 -0.095  0.016   -0.214 -0.064  0.032
 C         -0.083  0.020  0.017    0.277 -0.262 -0.053    0.064 -0.030 -0.007
 Cl         0.002  0.002 -0.000    0.005  0.003 -0.001   -0.001 -0.001  0.000
 C          0.200 -0.003  0.053   -0.007 -0.050 -0.030   -0.092 -0.012  0.262
 C          0.004  0.000 -0.006    0.009  0.013  0.005   -0.130  0.002 -0.049
 H         -0.648  0.005 -0.254    0.091 -0.068  0.032   -0.401  0.001 -0.145
 C          0.019  0.006 -0.137   -0.015  0.002  0.020    0.176  0.006 -0.116
 Cl         0.003 -0.000  0.006   -0.000 -0.000 -0.001   -0.001 -0.000  0.000
 C         -0.015 -0.001  0.024    0.002 -0.002 -0.009   -0.008 -0.004  0.095
 H          0.013 -0.010  0.255   -0.000  0.000 -0.029    0.001 -0.007  0.152
 C         -0.075 -0.002  0.051    0.012  0.003  0.003   -0.094  0.003 -0.078
 H          0.060 -0.005  0.110   -0.052 -0.005 -0.022    0.536 -0.004  0.157
 C          0.052  0.002 -0.039   -0.006  0.013  0.010    0.031  0.003 -0.072
 H         -0.120 -0.004  0.111   -0.023 -0.066  0.022    0.302  0.011 -0.301
 TransDip  -0.093 -0.002 -0.054    0.002 -0.092 -0.000    0.026 -0.003  0.023

 Mode:                46                     47                     48
 Frequency:      1334.29                1395.87                1438.24
 Force Cnst:      1.9839                 3.5023                 3.4718
 Red. Mass:       1.8914                 3.0508                 2.8487
 IR Active:          YES                    YES                    YES
 IR Intens:        0.780                 56.097                 15.905
 Raman Active:       YES                    YES                    YES
               X      Y      Z        X      Y      Z        X      Y      Z
 C         -0.015 -0.001  0.006    0.001 -0.107 -0.002   -0.041 -0.003  0.037
 C         -0.013 -0.008  0.003   -0.164  0.077  0.030    0.041  0.049 -0.009
 Cl         0.000  0.000 -0.000    0.005 -0.005 -0.001   -0.001 -0.002  0.000
 C          0.005  0.009 -0.001    0.187  0.026 -0.032    0.018 -0.034 -0.005
 H          0.047 -0.014 -0.009   -0.467  0.424  0.088   -0.175  0.072  0.034
 C          0.007 -0.001 -0.001   -0.000 -0.182 -0.003   -0.044 -0.004  0.008
 Cl        -0.001 -0.000  0.000   -0.000  0.007  0.000    0.002  0.000 -0.000
 C          0.006 -0.008 -0.001   -0.186  0.024  0.033    0.015  0.037 -0.004
 H          0.047  0.014 -0.009    0.468  0.428 -0.076   -0.169 -0.065  0.031
 C         -0.014  0.008  0.003    0.162  0.079 -0.027    0.045 -0.047 -0.011
 Cl         0.000 -0.000  0.000   -0.005 -0.005  0.001   -0.001  0.002  0.001
 C          0.043 -0.001  0.036    0.001  0.027  0.003   -0.088  0.008 -0.196
 C         -0.134  0.002 -0.056    0.001 -0.004 -0.002   -0.069 -0.006  0.123
 H          0.571 -0.005  0.203    0.002  0.019 -0.001   -0.005 -0.006  0.174
 C          0.023  0.001 -0.015   -0.003 -0.001  0.002    0.210  0.004 -0.076
 Cl         0.002  0.000 -0.002    0.000  0.000 -0.000   -0.006 -0.000  0.000
 C          0.040 -0.006  0.150    0.001  0.001  0.000   -0.076  0.002 -0.072
 H         -0.056  0.018 -0.468   -0.001  0.001 -0.009    0.019 -0.023  0.589
 C         -0.076  0.001 -0.026    0.002 -0.001 -0.001   -0.052 -0.004  0.083
 H         -0.255  0.003 -0.093   -0.004  0.002 -0.003    0.022 -0.005  0.132
 C          0.126  0.004 -0.089   -0.001 -0.004 -0.000    0.119  0.000  0.002
 H         -0.381 -0.010  0.326    0.004  0.019 -0.004   -0.408 -0.016  0.446
 TransDip   0.025  0.000  0.014   -0.001  0.240  0.003   -0.049 -0.002  0.118

 Mode:                49                     50                     51
 Frequency:      1464.14                1512.16                1573.40
 Force Cnst:      3.9062                 3.5434                13.4836
 Red. Mass:       3.0927                 2.6301                 9.2444
 IR Active:          YES                    YES                    YES
 IR Intens:       98.901                  6.955                 77.055
 Raman Active:       YES                    YES                    YES
               X      Y      Z        X      Y      Z        X      Y      Z
 C          0.216  0.000 -0.026    0.099  0.000 -0.023    0.000 -0.369 -0.005
 C         -0.096 -0.131  0.014   -0.005 -0.031  0.001    0.110  0.230 -0.016
 Cl         0.002  0.005 -0.000    0.001  0.001 -0.000   -0.004  0.000  0.001
 C         -0.082  0.099  0.015   -0.048  0.029  0.009    0.126 -0.302 -0.027
 H          0.464 -0.202 -0.083    0.127 -0.069 -0.024   -0.345 -0.063  0.060
 C          0.136  0.000 -0.024    0.048  0.002 -0.008   -0.002  0.517  0.008
 Cl        -0.006 -0.000  0.001   -0.001 -0.000  0.000    0.000 -0.006 -0.000
 C         -0.082 -0.100  0.012   -0.048 -0.031  0.008   -0.121 -0.301  0.017
 H          0.465  0.207 -0.078    0.129  0.070 -0.022    0.338 -0.065 -0.060
 C         -0.096  0.130  0.018   -0.005  0.031  0.002   -0.114  0.229  0.024
 Cl         0.002 -0.005 -0.000    0.001 -0.001 -0.000    0.004  0.000 -0.001
 C         -0.060  0.003 -0.064   -0.155 -0.002  0.053    0.001  0.029  0.002
 C         -0.090 -0.001  0.013    0.089 -0.002  0.062   -0.002 -0.004 -0.002
 H          0.234 -0.005  0.143   -0.423  0.003 -0.121    0.007  0.028  0.003
 C          0.087 -0.001  0.030    0.039  0.005 -0.127    0.000 -0.002  0.003
 Cl        -0.003  0.000 -0.002   -0.000 -0.000  0.004   -0.000  0.000 -0.000
 C          0.007  0.002 -0.056   -0.097 -0.004  0.083   -0.001  0.001 -0.006
 H          0.068 -0.011  0.289   -0.167  0.007 -0.224    0.002  0.002  0.010
 C         -0.071  0.000 -0.018    0.196 -0.002  0.070   -0.000 -0.002  0.003
 H          0.305 -0.004  0.128   -0.593  0.007 -0.227   -0.000  0.002  0.003
 C          0.007 -0.002  0.058   -0.006  0.004 -0.102    0.002 -0.005 -0.002
 H          0.094  0.000 -0.004   -0.338 -0.006  0.142   -0.005  0.027  0.005
 TransDip   0.317 -0.001  0.032   -0.022  0.003 -0.082   -0.001  0.281  0.007

 Mode:                52                     53                     54
 Frequency:      1605.58                1610.03                1635.54
 Force Cnst:      8.9353                11.5512                 9.6407
 Red. Mass:       5.8830                 7.5633                 6.1170
 IR Active:          YES                    YES                    YES
 IR Intens:       43.436                 78.649                 34.925
 Raman Active:       YES                    YES                    YES
               X      Y      Z        X      Y      Z        X      Y      Z
 C          0.009 -0.004  0.020    0.246  0.003 -0.043    0.087  0.001 -0.015
 C         -0.007  0.001 -0.001   -0.321 -0.080  0.055   -0.036 -0.010  0.006
 Cl         0.000 -0.000  0.000    0.003  0.003 -0.000    0.001  0.000 -0.000
 C          0.008 -0.005 -0.003    0.335 -0.107 -0.060    0.028 -0.010 -0.005
 H         -0.011  0.007  0.003   -0.328  0.283  0.062   -0.028  0.023  0.005
 C         -0.004  0.003  0.001   -0.185 -0.002  0.033   -0.013 -0.001  0.002
 Cl        -0.000 -0.000  0.000   -0.000 -0.000  0.000   -0.000 -0.000  0.000
 C          0.006  0.001 -0.003    0.338  0.112 -0.057    0.028  0.010 -0.005
 H         -0.006 -0.007  0.002   -0.332 -0.286  0.054   -0.029 -0.024  0.005
 C         -0.008  0.002 -0.001   -0.321  0.075  0.057   -0.036  0.009  0.007
 Cl         0.000  0.000  0.000    0.003 -0.003 -0.001    0.001 -0.000 -0.000
 C         -0.053  0.012 -0.292   -0.032 -0.001  0.011   -0.247 -0.003  0.057
 C          0.142 -0.006  0.166   -0.053 -0.000 -0.003    0.306  0.000  0.042
 H         -0.302 -0.001  0.010    0.042 -0.002  0.034   -0.362  0.006 -0.212
 C          0.006  0.008 -0.210    0.054  0.001 -0.024   -0.241 -0.006  0.116
 Cl        -0.001 -0.000  0.000   -0.000 -0.000  0.001    0.001  0.000 -0.003
 C          0.082 -0.014  0.378   -0.034 -0.000  0.005    0.128  0.003 -0.059
 H         -0.058  0.019 -0.513   -0.039 -0.000 -0.001    0.161 -0.000  0.044
 C         -0.136  0.008 -0.214    0.072 -0.000  0.011   -0.288 -0.001 -0.011
 H          0.290  0.004 -0.074   -0.085  0.002 -0.051    0.263 -0.007  0.213
 C         -0.061 -0.009  0.211   -0.052 -0.001  0.013    0.303  0.007 -0.160
 H          0.319  0.003 -0.082    0.020  0.001 -0.050   -0.309 -0.012  0.344
 TransDip  -0.127  0.009 -0.169   -0.278 -0.003  0.060   -0.189  0.000 -0.011

 Mode:                55                     56                     57
 Frequency:      3177.75                3193.22                3202.58
 Force Cnst:      6.4690                 6.5684                 6.5999
 Red. Mass:       1.0873                 1.0933                 1.0922
 IR Active:          YES                    YES                    YES
 IR Intens:        4.149                  5.304                  0.241
 Raman Active:       YES                    YES                    YES
               X      Y      Z        X      Y      Z        X      Y      Z
 C         -0.000 -0.000  0.000   -0.000  0.000 -0.000   -0.000 -0.000 -0.000
 C         -0.000 -0.000  0.000    0.000 -0.000 -0.000   -0.000  0.000  0.000
 Cl         0.000 -0.000 -0.000   -0.000  0.000 -0.000    0.000 -0.000  0.000
 C          0.000 -0.000 -0.000    0.000  0.000  0.000   -0.000 -0.000  0.000
 H          0.000  0.000 -0.000   -0.000 -0.001  0.000    0.000  0.001 -0.000
 C         -0.000  0.000  0.000   -0.000 -0.000 -0.000   -0.000 -0.000 -0.000
 Cl         0.000 -0.000 -0.000    0.000 -0.000 -0.000    0.000  0.000  0.000
 C          0.000  0.000  0.000    0.000 -0.000  0.000   -0.000  0.000  0.000
 H          0.000 -0.000 -0.000   -0.000  0.000  0.000    0.000 -0.001 -0.000
 C         -0.000  0.000  0.000    0.000  0.000 -0.000   -0.000 -0.000  0.000
 Cl         0.000  0.000  0.000   -0.000 -0.000  0.000    0.000  0.000 -0.000
 C          0.001  0.000 -0.001   -0.001 -0.000  0.003    0.003 -0.000  0.002
 C          0.000  0.000 -0.001    0.002  0.000 -0.004    0.030  0.004 -0.081
 H         -0.004 -0.001  0.012   -0.020 -0.002  0.053   -0.342 -0.040  0.928
 C         -0.000  0.000 -0.000   -0.000  0.000 -0.001   -0.004 -0.000  0.000
 Cl         0.000 -0.000  0.000    0.000 -0.000  0.000    0.000 -0.000  0.000
 C         -0.017 -0.000  0.004   -0.027 -0.000  0.006    0.010  0.000 -0.001
 H          0.216  0.003 -0.036    0.327  0.004 -0.054   -0.111 -0.001  0.017
 C          0.023  0.003 -0.064    0.018  0.002 -0.039   -0.000 -0.000 -0.000
 H         -0.279 -0.031  0.738   -0.175 -0.019  0.450    0.001  0.000 -0.001
 C          0.029 -0.001  0.039   -0.046  0.002 -0.054    0.001 -0.000  0.002
 H         -0.356  0.017 -0.441    0.508 -0.023  0.622   -0.014  0.001 -0.018
 TransDip   0.049  0.002 -0.043   -0.020  0.002 -0.071    0.015  0.000 -0.005

 Mode:                58                     59                     60
 Frequency:      3207.05                3223.75                3226.72
 Force Cnst:      6.6371                 6.6908                 6.7036
 Red. Mass:       1.0953                 1.0927                 1.0928
 IR Active:          YES                    YES                    YES
 IR Intens:        2.796                  1.985                  1.792
 Raman Active:       YES                    YES                    YES
               X      Y      Z        X      Y      Z        X      Y      Z
 C         -0.000 -0.000  0.000    0.000  0.001 -0.000   -0.000  0.000  0.000
 C         -0.000  0.000  0.000    0.004 -0.001 -0.001   -0.000  0.000  0.000
 Cl         0.000 -0.000  0.000   -0.000  0.000  0.000   -0.000  0.000  0.000
 C         -0.000 -0.000  0.000   -0.043 -0.076  0.006    0.002  0.004 -0.000
 H          0.000  0.001 -0.000    0.484  0.867 -0.071   -0.023 -0.042  0.003
 C          0.000  0.000  0.000   -0.002  0.003  0.000    0.003  0.003 -0.000
 Cl        -0.000 -0.000  0.000    0.000 -0.000 -0.000   -0.000 -0.000  0.000
 C         -0.000  0.000  0.000    0.002 -0.003 -0.000    0.043 -0.076 -0.009
 H          0.000 -0.001 -0.000   -0.024  0.042  0.005   -0.485  0.863  0.097
 C         -0.000 -0.000  0.000   -0.000  0.000  0.000   -0.004 -0.001  0.001
 Cl         0.000  0.000 -0.000    0.000  0.000 -0.000    0.000  0.000 -0.000
 C          0.001  0.000 -0.001   -0.000 -0.000  0.000    0.000 -0.000 -0.000
 C          0.004  0.000 -0.008   -0.000 -0.000  0.000    0.000  0.000 -0.000
 H         -0.034 -0.004  0.092    0.000  0.000 -0.001   -0.000 -0.000  0.001
 C          0.000  0.000 -0.004   -0.000  0.000  0.000    0.000  0.000 -0.000
 Cl         0.000 -0.000  0.000   -0.000 -0.000  0.000    0.000 -0.000 -0.000
 C         -0.080 -0.001  0.012    0.000 -0.000 -0.000   -0.000 -0.000  0.000
 H          0.897  0.012 -0.139   -0.001 -0.000  0.000    0.000 -0.000 -0.000
 C         -0.010 -0.001  0.032    0.000 -0.000 -0.000   -0.000 -0.000  0.000
 H          0.127  0.015 -0.342   -0.000 -0.000  0.000    0.000  0.000 -0.000
 C          0.011 -0.000  0.011   -0.000  0.000 -0.000    0.000 -0.000  0.000
 H         -0.102  0.005 -0.122    0.001 -0.000  0.001   -0.000  0.000 -0.001
 TransDip  -0.036 -0.002  0.040    0.019  0.041 -0.003   -0.021  0.037  0.004

 STANDARD THERMODYNAMIC QUANTITIES AT   298.15 K  AND     1.00 ATM

   This Molecule has  0 Imaginary Frequencies
   Zero point vibrational energy:       89.047 kcal/mol

   Atom    1 Element C  Has Mass   12.00000
   Atom    2 Element C  Has Mass   12.00000
   Atom    3 Element Cl Has Mass   34.96885
   Atom    4 Element C  Has Mass   12.00000
   Atom    5 Element H  Has Mass    1.00783
   Atom    6 Element C  Has Mass   12.00000
   Atom    7 Element Cl Has Mass   34.96885
   Atom    8 Element C  Has Mass   12.00000
   Atom    9 Element H  Has Mass    1.00783
   Atom   10 Element C  Has Mass   12.00000
   Atom   11 Element Cl Has Mass   34.96885
   Atom   12 Element C  Has Mass   12.00000
   Atom   13 Element C  Has Mass   12.00000
   Atom   14 Element H  Has Mass    1.00783
   Atom   15 Element C  Has Mass   12.00000
   Atom   16 Element Cl Has Mass   34.96885
   Atom   17 Element C  Has Mass   12.00000
   Atom   18 Element H  Has Mass    1.00783
   Atom   19 Element C  Has Mass   12.00000
   Atom   20 Element H  Has Mass    1.00783
   Atom   21 Element C  Has Mass   12.00000
   Atom   22 Element H  Has Mass    1.00783
   Molecular Mass:   289.922380 amu
   Principal axes and moments of inertia in amu*Bohr^2:
                             1           2           3
    Eigenvalues --     3029.09000  9441.92449 10712.42281
          X               0.99995     0.00046    -0.00981
          Y              -0.00048     1.00000    -0.00225
          Z               0.00981     0.00226     0.99995
   Rotational Symmetry Number is   1
   The Molecule is an Asymmetric Top
   Translational Enthalpy:        0.889 kcal/mol
   Rotational Enthalpy:           0.889 kcal/mol
   Vibrational Enthalpy:         96.096 kcal/mol
   gas constant (RT):             0.592 kcal/mol
   Translational Entropy:        42.891  cal/mol.K
   Rotational Entropy:           34.082  cal/mol.K
   Vibrational Entropy:          46.763  cal/mol.K

   Total Enthalpy:               98.466 kcal/mol
   Total Entropy:               123.735  cal/mol.K

 ======================================================================

 STANDARD THERMODYNAMIC QUANTITIES FOR ANHARMONIC VIBRATION -- TOSH

   Zero point vibrational energy: ************ kcal/mol

   Vibrational Enthalpy:       Infinity kcal/mol
   Vibrational Entropy:             NaN  cal/mol.K

   Total Enthalpy:             Infinity kcal/mol
   Total Entropy:                   NaN  cal/mol.K

 ======================================================================

 STANDARD THERMODYNAMIC QUANTITIES FOR ANHARMONIC VIBRATION -- VPT2

   Zero point vibrational energy: ************ kcal/mol

   Vibrational Enthalpy:       Infinity kcal/mol
   Vibrational Entropy:             NaN  cal/mol.K

   Total Enthalpy:             Infinity kcal/mol
   Total Entropy:                   NaN  cal/mol.K

 ======================================================================

Archival summary:
1\1\november\FREQ\ProcedureUnspecified\BasisUnspecified\l4126\taweetha\ThuJan1610:49:422020ThuJan1610:49:422020\0\\#,FREQ,ProcedureUnspecified,BasisUnspecified,\\0,1\Cl\C,1,1.75518\C,2,1.39128,1,117.442\H,3,1.08059,2,120.559,1,-0.0102298,0\C,3,1.38863,2,118.405,1,179.953,0\C,5,1.38872,3,121.462,2,0.06667,0\H,6,1.0809,5,121.047,3,179.987,0\C,6,1.39161,5,118.413,3,-0.0555409,0\C,8,1.40291,6,122.79,5,-0.0224689,0\C,9,1.49336,8,122.064,6,-179.713,0\C,10,1.39698,9,120.609,8,-91.6208,0\H,11,1.08354,10,119.784,9,0.288942,0\C,11,1.39241,10,120.085,9,-179.628,0\H,13,1.08389,11,119.895,10,179.946,0\C,13,1.39292,11,120.642,10,0.068286,0\H,15,1.08231,13,121.057,11,179.843,0\C,15,1.3907,13,118.737,11,-0.120234,0\C,17,1.39032,15,121.463,13,0.0406988,0\H,18,1.08247,17,120.034,15,-179.923,0\Cl,5,1.75313,3,119.245,2,-179.971,0\Cl,8,1.75445,6,117.471,5,179.967,0\Cl,17,1.75918,15,119.427,13,179.925,0\\\@

 Total job time:  11949.95s(wall), 11949.27s(cpu) 
 Thu Jan 16 10:49:42 2020

        *************************************************************
        *                                                           *
        *  Thank you very much for using Q-Chem.  Have a nice day.  *
        *                                                           *
        *************************************************************
