# Supplementary material for: Quantum Chemical Investigation of Polychlorinated Dibenzodioxins, Dibenzofurans and Biphenyls: Relative Stability and Planarity Analysis
Source: Molecules. 2020 Dec 3;25(23):5697. doi: 10.3390/molecules25235697 (PMC7730433; doi:10.3390/molecules25235697)
Supplement: Supplementary file 1 [file molecules-25-05697-s001.zip › PCB/B3LYP/ClHClHClHHClHH.out]

                  Welcome to Q-Chem
     A Quantum Leap Into The Future Of Chemistry


 Q-Chem 5.2 (devel), Q-Chem, Inc., Pleasanton, CA (2019)

 Yihan Shao,  Zhengting Gan,  E. Epifanovsky,  A. T. B. Gilbert,  M. Wormit,  
 J. Kussmann,  A. W. Lange,  A. Behn,  Jia Deng,  Xintian Feng,  D. Ghosh,  
 M. Goldey,  P. R. Horn,  L. D. Jacobson,  I. Kaliman,  T. Kus,  A. Landau,  
 Jie Liu,  E. I. Proynov,  R. M. Richard,  R. P. Steele,  E. J. Sundstrom,  
 H. L. Woodcock III,  P. M. Zimmerman,  D. Zuev,  B. Albrecht,  E. Alguire,  
 S. A. Baeppler,  D. Barton,  Z. Benda,  Y. A. Bernard,  E. J. Berquist,  
 K. B. Bravaya,  H. Burton,  D. Casanova,  Chun-Min Chang,  Yunqing Chen,  
 A. Chien,  K. D. Closser,  M. P. Coons,  S. Coriani,  S. Dasgupta,  
 A. L. Dempwolff,  M. Diedenhofen,  Hainam Do,  R. G. Edgar,  Po-Tung Fang,  
 S. Faraji,  S. Fatehi,  Qingguo Feng,  K. D. Fenk,  J. Fosso-Tande,  
 J. Gayvert,  Qinghui Ge,  A. Ghysels,  G. Gidofalvi,  J. Gomes,  
 J. Gonthier,  A. Gunina,  D. Hait,  M. W. D. Hanson-Heine,  
 P. H. P. Harbach,  A. W. Hauser,  M. F. Herbst,  J. E. Herr,  
 E. G. Hohenstein,  Z. C. Holden,  Kerwin Hui,  B. C. Huynh,  T.-C. Jagau,  
 Hyunjun Ji,  B. Kaduk,  K. Khistyaev,  Jaehoon Kim,  P. Klunzinger,  K. Koh,  
 D. Kosenkov,  L. Koulias,  T. Kowalczyk,  C. M. Krauter,  A. Kunitsa,  
 Ka Un Lao,  A. Laurent,  K. V. Lawler,  Joonho Lee,  D. Lefrancois,  
 S. Lehtola,  D. S. Levine,  Yi-Pei Li,  You-Sheng Lin,  Fenglai Liu,  
 E. Livshits,  A. Luenser,  P. Manohar,  E. Mansoor,  S. F. Manzer,  
 Shan-Ping Mao,  Yuezhi Mao,  N. Mardirossian,  A. V. Marenich,  
 T. Markovich,  L. A. Martinez-Martinez,  S. A. Maurer,  N. J. Mayhall,  
 S. C. McKenzie,  J.-M. Mewes,  P. Morgante,  A. F. Morrison,  
 J. W. Mullinax,  K. Nanda,  T. S. Nguyen-Beck,  R. Olivares-Amaya,  
 J. A. Parkhill,  Zheng Pei,  T. M. Perrine,  F. Plasser,  P. Pokhilko,  
 S. Prager,  A. Prociuk,  E. Ramos,  D. R. Rehn,  F. Rob,  M. Scheurer,  
 M. Schneider,  N. Sergueev,  S. M. Sharada,  S. Sharma,  D. W. Small,  
 T. Stauch,  T. Stein,  Yu-Chuan Su,  A. J. W. Thom,  A. Tkatchenko,  
 T. Tsuchimochi,  N. M. Tubman,  L. Vogt,  M. L. Vidal,  O. Vydrov,  
 M. A. Watson,  J. Wenzel,  M. de Wergifosse,  T. A. Wesolowski,  A. White,  
 J. Witte,  A. Yamada,  Jun Yang,  K. Yao,  S. Yeganeh,  S. R. Yost,  
 Zhi-Qiang You,  A. Zech,  Igor Ying Zhang,  Xing Zhang,  Yan Zhao,  
 Ying Zhu,  B. R. Brooks,  G. K. L. Chan,  C. J. Cramer,  M. S. Gordon,  
 W. J. Hehre,  A. Klamt,  M. W. Schmidt,  C. D. Sherrill,  D. G. Truhlar,  
 A. Aspuru-Guzik,  R. Baer,  A. T. Bell,  N. A. Besley,  Jeng-Da Chai,  
 A. E. DePrince, III,  R. A. DiStasio Jr.,  A. Dreuw,  B. D. Dunietz,  
 T. R. Furlani,  Chao-Ping Hsu,  Yousung Jung,  Jing Kong,  D. S. Lambrecht,  
 WanZhen Liang,  C. Ochsenfeld,  V. A. Rassolov,  L. V. Slipchenko,  
 J. E. Subotnik,  T. Van Voorhis,  J. M. Herbert,  A. I. Krylov,  
 P. M. W. Gill,  M. Head-Gordon

 Contributors to earlier versions of Q-Chem not listed above: 
 R. D. Adamson,  B. Austin,  J. Baker,  G. J. O. Beran,  K. Brandhorst,  
 S. T. Brown,  E. F. C. Byrd,  A. K. Chakraborty,  C.-L. Cheng,  
 Siu Hung Chien,  D. M. Chipman,  D. L. Crittenden,  H. Dachsel,  
 R. J. Doerksen,  A. D. Dutoi,  L. Fusti-Molnar,  W. A. Goddard III,  
 A. Golubeva-Zadorozhnaya,  S. R. Gwaltney,  G. Hawkins,  A. Heyden,  
 S. Hirata,  G. Kedziora,  F. J. Keil,  C. Kelley,  Jihan Kim,  R. A. King,  
 R. Z. Khaliullin,  P. P. Korambath,  W. Kurlancheek,  A. M. Lee,  M. S. Lee,  
 S. V. Levchenko,  Ching Yeh Lin,  D. Liotard,  R. C. Lochan,  I. Lotan,  
 P. E. Maslen,  N. Nair,  D. P. O'Neill,  D. Neuhauser,  E. Neuscamman,  
 C. M. Oana,  R. Olson,  B. Peters,  R. Peverati,  P. A. Pieniazek,  
 Y. M. Rhee,  J. Ritchie,  M. A. Rohrdanz,  E. Rosta,  N. J. Russ,  
 H. F. Schaefer III,  N. E. Schultz,  N. Shenvi,  A. C. Simmonett,  A. Sodt,  
 D. Stuck,  K. S. Thanthiriwatte,  V. Vanovschi,  Tao Wang,  A. Warshel,  
 C. F. Williams,  Q. Wu,  X. Xu,  W. Zhang

 Please cite Q-Chem as follows:
 Y. Shao et al., Mol. Phys. 113, 184-215 (2015)
 DOI: 10.1080/00268976.2014.952696

 Q-Chem 5.2.1 for Intel X86 EM64T Linux

 Parts of Q-Chem use Armadillo 8.300.2 (Tropical Shenanigans).
 http://arma.sourceforge.net/

 Q-Chem begins on Thu Jan 16 05:46:53 2020  

Host: 
0

     Scratch files written to /scratch/taweetham/qchem27799//
NAlpha2: 146
NElect   146
Mult     1

 Q-Chem warning in module libgen/rem_setup.C, line 2168:

 Setting Thresh to 1e-14


Checking the input file for inconsistencies... 	...done.

--------------------------------------------------------------
User input:
--------------------------------------------------------------
$MOLECULE
0 1
C 
C  1 1.394960
Cl  2 CCl 1 119.528007
C  2 1.386606 1 120.846377 3 178.766605 0
H  4 CH 2 119.698148 1 -179.612229 0
C  4 1.387279 2 120.235871 1 -0.083363 0
Cl  6 CCl 4 120.254637 2 -179.958574 0
C  6 1.387279 4 119.490737 2 0.041992 0
H  8 CH 6 120.064298 4 179.568218 0
C  8 1.386606 6 120.235863 4 0.041336 0
Cl  10 CCl 8 119.614146 6 178.681836 0
C  1 1.488550 2 120.827489 3 1.275929 0
C  12 1.394960 1 120.827496 2 44.635695 0
H  13 CH 12 119.528011 1 1.275194 0
C  13 1.386606 12 120.846392 1 -179.957497 0
H  15 CH 13 119.698155 12 -179.612829 0
C  15 1.387278 13 120.235860 12 -0.083872 0
Cl  17 CCl 15 120.254633 13 -179.958492 0
C  17 1.387279 15 119.490737 13 0.041666 0
H  19 CH 17 120.064293 15 179.568399 0
C  19 1.386606 17 120.235874 15 0.041790 0
H  21 CH 19 119.614152 17 178.681599 0

CH=1.08273
CCl=1.75400
$END

$REM
   JOB_TYPE	OPTIMIZATION
   BASIS	6-311++G**
   METHOD	B3LYP
   SYM_IGNORE	TRUE
   SCF_GUESS_ALWAYS     TRUE
   SYM_IGNORE   TRUE
   S2THRESH     15
   THRESH       15
$END

--------------------------------------------------------------
 ----------------------------------------------------------------
             Standard Nuclear Orientation (Angstroms)
    I     Atom           X                Y                Z
 ----------------------------------------------------------------
    1      C       0.0000000000     0.0000000000     0.0000000000
    2      C       0.0000000000     0.0000000000     1.3949600000
    3      Cl      1.5261815140     0.0000000000     2.2594170471
    4      C      -1.1901880373     0.0256249026     2.1059255403
    5      H      -1.1683702292     0.0315218534     3.1884196336
    6      C      -2.4041742747     0.0535064326     1.4351028665
    7      Cl     -3.9099833729     0.0870232313     2.3339530118
    8      C      -2.4180259722     0.0546630380     0.0478935036
    9      H      -3.3603520375     0.0692493833    -0.4851290834
   10      C      -1.2274122092     0.0272853135    -0.6622934626
   11      Cl     -1.2645630159    -0.0058824468    -2.4155862839
   12      C       1.2779219872    -0.0284629571    -0.7628147595
   13      C       2.3095886281    -0.8932703637    -0.3971844912
   14      H       2.1704206894    -1.5663256744     0.4394355459
   15      C       3.5004827568    -0.9194878930    -1.1069450245
   16      H       4.2865586447    -1.6026019117    -0.8107285686
   17      C       3.6821124948    -0.0819958503    -2.1978886372
   18      Cl      5.1879324501    -0.1155248115    -3.0967201401
   19      C       2.6636000698     0.7822218600    -2.5724593424
   20      H       2.7980411655     1.4448431951    -3.4181323354
   21      C       1.4736782845     0.8090230106    -1.8610916159
   22      H       0.6936781770     1.5025559907    -2.1490431582
 ----------------------------------------------------------------
 Nuclear Repulsion Energy =        1436.77345973 hartrees
 There are       73 alpha and       73 beta electrons
 Requested basis set is 6-311++G(d,p)
 There are 154 shells and 426 basis functions

 Total QAlloc Memory Limit   2000 MB
 Mega-Array Size       188 MB
 MEM_STATIC part       192 MB
 A cutoff of  1.0D-15 yielded   9421 shell pairs
 There are     77159 function pairs (     82890 Cartesian)
 Smallest overlap matrix eigenvalue = 3.06E-07
 Linear dependence detected in AO basis
 Number of orthogonalized atomic orbitals = 422
 Maximum deviation from orthogonality = 1.255E-09

 Scale SEOQF with 1.000000e-02/1.000000e-01/1.000000e-01

 Standard Electronic Orientation quadrupole field applied
 Nucleus-field energy     =    -0.0000000607 hartrees
 Guess from superposition of atomic densities
 Warning:  Energy on first SCF cycle will be non-variational
 SAD guess density has 146.000000 electrons

 -----------------------------------------------------------------------
  General SCF calculation program by
  Eric Jon Sundstrom, Paul Horn, Yuezhi Mao, Dmitri Zuev, Alec White,
  David Stuck, Shaama M.S., Shane Yost, Joonho Lee, David Small,
  Daniel Levine, Susi Lehtola, Hugh Burton, Evgeny Epifanovsky,
  Bang C. Huynh
 -----------------------------------------------------------------------
 Exchange:     0.2000 Hartree-Fock + 0.0800 Slater + 0.7200 B88
 Correlation:  0.1900 VWN1RPA + 0.8100 LYP
 Using SG-1 standard quadrature grid
 A restricted SCF calculation will be
 performed using DIIS
 SCF converges when DIIS error is below 1.0e-08
 ---------------------------------------
  Cycle       Energy         DIIS error
 ---------------------------------------
    1   -2305.7620113623      3.05e-02  
    2   -2301.7192956691      2.70e-03  
    3   -2301.6343902697      3.26e-03  
    4   -2301.8848514226      4.69e-04  
    5   -2301.8882304034      2.82e-04  
    6   -2301.8898622659      1.12e-04  
    7   -2301.8901362245      2.76e-05  
    8   -2301.8901504248      1.14e-05  
    9   -2301.8901533911      2.01e-06  
   10   -2301.8901534681      8.99e-07  
   11   -2301.8901534847      1.72e-07  
   12   -2301.8901534852      6.13e-08  
   13   -2301.8901534853      2.33e-08  
   14   -2301.8901534854      6.81e-09  Convergence criterion met
 ---------------------------------------
 SCF time:   CPU 532.42s  wall 533.00s 
 SCF   energy in the final basis set =    -2301.8901534854
 Total energy in the final basis set =    -2301.8901534854

 --------------------------------------------------------------

                    Orbital Energies (a.u.)
 --------------------------------------------------------------

 Alpha MOs
 -- Occupied --
********-101.5750-101.5750-101.5618 -10.2701 -10.2701 -10.2693 -10.2489
-10.2291 -10.2172 -10.2172 -10.2079 -10.1969 -10.1969 -10.1960 -10.1959
 -9.4916  -9.4901  -9.4901  -9.4763  -7.2564  -7.2549  -7.2547  -7.2465
 -7.2459  -7.2450  -7.2450  -7.2444  -7.2442  -7.2409  -7.2312  -7.2308
 -0.9467  -0.9086  -0.8998  -0.8981  -0.8557  -0.8372  -0.7908  -0.7753
 -0.7668  -0.7350  -0.6478  -0.6429  -0.6305  -0.6088  -0.5562  -0.5343
 -0.5181  -0.4896  -0.4896  -0.4791  -0.4660  -0.4561  -0.4526  -0.4418
 -0.4234  -0.4170  -0.4056  -0.3916  -0.3858  -0.3806  -0.3806  -0.3539
 -0.3421  -0.3413  -0.3300  -0.3274  -0.3205  -0.2870  -0.2782  -0.2740
 -0.2481
 -- Virtual --
 -0.0670  -0.0549  -0.0377  -0.0291  -0.0179  -0.0112   0.0009   0.0025
  0.0084   0.0103   0.0121   0.0183   0.0272   0.0315   0.0443   0.0478
  0.0542   0.0579   0.0589   0.0668   0.0730   0.0777   0.0829   0.0842
  0.0864   0.0927   0.0955   0.0994   0.1006   0.1086   0.1120   0.1133
  0.1163   0.1183   0.1212   0.1219   0.1265   0.1281   0.1323   0.1353
  0.1374   0.1394   0.1437   0.1457   0.1485   0.1513   0.1514   0.1581
  0.1685   0.1741   0.1752   0.1774   0.1897   0.1912   0.1957   0.2089
  0.2102   0.2147   0.2150   0.2196   0.2212   0.2254   0.2283   0.2310
  0.2380   0.2402   0.2436   0.2513   0.2561   0.2591   0.2599   0.2649
  0.2716   0.2759   0.2784   0.2800   0.2837   0.2873   0.2967   0.2996
  0.3063   0.3161   0.3191   0.3200   0.3289   0.3304   0.3328   0.3474
  0.3550   0.3756   0.3920   0.3923   0.4028   0.4332   0.4500   0.4502
  0.4578   0.4605   0.4635   0.4704   0.4734   0.4833   0.4942   0.5129
  0.5154   0.5157   0.5270   0.5352   0.5483   0.5504   0.5545   0.5651
  0.5677   0.5707   0.5835   0.5904   0.6024   0.6026   0.6075   0.6130
  0.6202   0.6237   0.6242   0.6383   0.6417   0.6582   0.6655   0.6704
  0.6816   0.6887   0.6974   0.7069   0.7125   0.7206   0.7394   0.7461
  0.7623   0.7784   0.8057   0.8117   0.8146   0.8287   0.8305   0.8386
  0.8402   0.8464   0.8473   0.8498   0.8535   0.8587   0.8644   0.8656
  0.8712   0.8806   0.8816   0.8895   0.9034   0.9060   0.9118   0.9174
  0.9219   0.9258   0.9304   0.9438   0.9528   0.9627   0.9649   0.9652
  0.9799   0.9971   0.9998   1.0111   1.0129   1.0424   1.0527   1.0697
  1.0732   1.0974   1.1094   1.1205   1.1304   1.1591   1.1786   1.1867
  1.2001   1.2320   1.2497   1.2554   1.2586   1.2761   1.2922   1.2957
  1.2958   1.3338   1.3502   1.3573   1.4144   1.4659   1.4894   1.5159
  1.5181   1.5347   1.5397   1.5538   1.5603   1.5693   1.5856   1.5951
  1.6051   1.6199   1.6472   1.6673   1.6813   1.6967   1.7002   1.7283
  1.7692   1.7794   1.7959   1.8180   1.8461   1.8698   1.8846   1.8851
  1.8983   1.9157   1.9292   1.9297   1.9497   1.9500   1.9656   1.9719
  1.9770   1.9779   2.0604   2.0689   2.0746   2.0780   2.0865   2.0989
  2.1089   2.1765   2.2101   2.2328   2.2590   2.2725   2.2810   2.2822
  2.3055   2.3087   2.3232   2.3482   2.3801   2.4089   2.4255   2.4359
  2.4565   2.4637   2.4745   2.5312   2.5386   2.5456   2.5477   2.5686
  2.5968   2.6344   2.6435   2.6568   2.6629   2.6750   2.7014   2.7209
  2.7309   2.7329   2.7399   2.7440   2.7656   2.7666   2.7752   2.7898
  2.8155   2.8266   2.8422   2.8589   2.8760   2.9371   2.9423   2.9676
  2.9838   3.0743   3.0820   3.0970   3.1528   3.1543   3.1902   3.2189
  3.2456   3.2515   3.3413   3.3595   3.4021   3.4703   3.5093   3.5629
  3.6005   3.6874   3.7162   3.7878   3.8282   3.9843   3.9891   4.0765
  4.1426   4.1428   4.4165   4.8115   4.8439   9.7625   9.7790   9.8116
  9.8130  23.3945  23.6061  23.8590  23.8620  23.9117  23.9666  23.9894
 24.0491  24.0683  24.1036  24.1137  24.1817  25.8136  25.8274  25.9009
 25.9332  26.1106  26.1394  26.2455  26.3968  26.6020  26.6109  26.6658
 26.8185 215.7550 215.7709 215.8124 215.8177
 --------------------------------------------------------------

          Ground-State Mulliken Net Atomic Charges

     Atom                 Charge (a.u.)
  ----------------------------------------
      1 C                    -0.668767
      2 C                    -0.049237
      3 Cl                    0.496291
      4 C                    -0.414619
      5 H                     0.231241
      6 C                     0.024456
      7 Cl                    0.465434
      8 C                    -0.413836
      9 H                     0.231082
     10 C                    -0.056730
     11 Cl                    0.496975
     12 C                     0.838576
     13 C                    -0.756468
     14 H                     0.160581
     15 C                    -0.713353
     16 H                     0.192173
     17 C                     0.632603
     18 Cl                    0.423405
     19 C                    -0.712549
     20 H                     0.192380
     21 C                    -0.759975
     22 H                     0.160336
  ----------------------------------------
  Sum of atomic charges =     0.000000

 -----------------------------------------------------------------
                    Cartesian Multipole Moments
 -----------------------------------------------------------------
    Charge (ESU x 10^10)
                -0.0000
    Dipole Moment (Debye)
         X      -0.9995      Y       0.0229      Z       0.5968
       Tot       1.1644
    Quadrupole Moments (Debye-Ang)
        XX    -126.5685     XY      -2.1574     YY    -119.4368
        XZ       5.0903     YZ      -3.9936     ZZ    -120.8821
    Octopole Moments (Debye-Ang^2)
       XXX    -227.0126    XXY      -9.1740    XYY     -57.4199
       YYY       3.8611    XXZ      57.9893    XYZ      -6.8074
       YYZ      34.8601    XZZ     -75.9187    YZZ      13.3505
       ZZZ     122.2398
    Hexadecapole Moments (Debye-Ang^3)
      XXXX   -5803.8391   XXXY      39.9095   XXYY    -988.6535
      XYYY      83.9401   YYYY    -273.6384   XXXZ    1354.8146
      XXYZ      -6.0028   XYYZ     406.9025   YYYZ      12.8445
      XXZZ   -1521.7718   XYZZ      55.9925   YYZZ    -554.3081
      XZZZ    1231.4774   YZZZ     -14.7287   ZZZZ   -3014.0838
 -----------------------------------------------------------------
 Calculating analytic gradient of the SCF energy
 Gradient of SCF Energy
            1           2           3           4           5           6
    1  -0.0223714   0.0067136   0.0072901  -0.0005327  -0.0000172  -0.0064071
    2   0.0005376   0.0000507  -0.0056270  -0.0002744  -0.0000363   0.0001224
    3   0.0131925   0.0014302  -0.0137708  -0.0167193   0.0001378   0.0039703
            7           8           9          10          11          12
    1  -0.0026682   0.0145060  -0.0003186   0.0019508   0.0158545   0.0029827
    2   0.0000916  -0.0000294   0.0000361  -0.0002719   0.0050969  -0.0003673
    3   0.0017304   0.0083693  -0.0001354  -0.0068367   0.0002400  -0.0016470
           13          14          15          16          17          18
    1   0.0009149  -0.0028211  -0.0068895  -0.0005332   0.0036235   0.0001286
    2   0.0053623   0.0009908   0.0070033   0.0001425   0.0000169   0.0000071
    3   0.0043696   0.0045775  -0.0022611   0.0004298  -0.0021410  -0.0000491
           19          20          21          22
    1  -0.0017539  -0.0006168  -0.0037263  -0.0053087
    2  -0.0069483  -0.0000957  -0.0050985  -0.0007093
    3   0.0073104   0.0002321  -0.0026120   0.0001827
 Max gradient component =       2.237E-02
 RMS gradient           =       5.958E-03
 Gradient time:  CPU 189.60 s  wall 189.61 s
 Geometry Optimization Parameters
   NAtoms,    NIC,     NZ,  NCons,   NDum,   NFix, NCnnct, MaxDiis
       22     155      22       0       0       0       0       0


** GEOMETRY OPTIMIZATION IN DELOCALIZED INTERNAL COORDINATES **
   Searching for a Minimum

   Optimization Cycle:   1

                       Coordinates (Angstroms)
     ATOM                X               Y               Z
      1  C         0.0000000000    0.0000000000    0.0000000000
      2  C         0.0000000000    0.0000000000    1.3949600000
      3  Cl        1.5261815140    0.0000000000    2.2594170471
      4  C        -1.1901880373    0.0256249026    2.1059255403
      5  H        -1.1683702292    0.0315218534    3.1884196336
      6  C        -2.4041742747    0.0535064326    1.4351028665
      7  Cl       -3.9099833729    0.0870232313    2.3339530118
      8  C        -2.4180259722    0.0546630380    0.0478935036
      9  H        -3.3603520375    0.0692493833   -0.4851290834
     10  C        -1.2274122092    0.0272853135   -0.6622934626
     11  Cl       -1.2645630159   -0.0058824468   -2.4155862839
     12  C         1.2779219872   -0.0284629571   -0.7628147595
     13  C         2.3095886281   -0.8932703637   -0.3971844912
     14  H         2.1704206894   -1.5663256744    0.4394355459
     15  C         3.5004827568   -0.9194878930   -1.1069450245
     16  H         4.2865586447   -1.6026019117   -0.8107285686
     17  C         3.6821124948   -0.0819958503   -2.1978886372
     18  Cl        5.1879324501   -0.1155248115   -3.0967201401
     19  C         2.6636000698    0.7822218600   -2.5724593424
     20  H         2.7980411655    1.4448431951   -3.4181323354
     21  C         1.4736782845    0.8090230106   -1.8610916159
     22  H         0.6936781770    1.5025559907   -2.1490431582
   Point Group: c1    Number of degrees of freedom:    60


   Energy is  -2301.890153485


 Attempting to generate delocalized internal coordinates
 Initial Hessian constructed with Jon Baker's OPTIMIZE code

 60 Hessian modes will be used to form the next step
  Hessian Eigenvalues:
     0.010693    0.019215    0.019215    0.023207    0.023207    0.023578
     0.023582    0.023676    0.023681    0.023938    0.023938    0.024090
     0.024090    0.024114    0.024114    0.024135    0.024135    0.024142
     0.024142    0.159962    0.159968    0.159994    0.159995    0.159995
     0.159996    0.220003    0.229698    0.234799    0.234906    0.240002
     0.249938    0.249949    0.250000    0.250000    0.250000    0.250000
     0.250000    0.301033    0.301033    0.301033    0.301033    0.336089
     0.356665    0.356665    0.356665    0.356665    0.356665    0.356665
     0.429243    0.429997    0.430734    0.432120    0.467748    0.467798
     0.472150    0.472166    0.478203    0.478204    0.479142    0.479142

 Minimum search - taking simple RFO step
 Searching for Lamda that Minimizes Along All modes
 Value Taken    Lamda =  -0.03705953
 Calculated Step too Large.  Step scaled by  0.453168
 Step Taken.  Stepsize is  0.300000

                             Maximum     Tolerance    Cnvgd?
         Gradient           0.056087      0.000300      NO
         Displacement       0.267526      0.001200      NO
         Energy change     *********      0.000001      NO


 New Cartesian Coordinates Obtained by Inverse Iteration

 Displacement from previous Coordinates is:  1.069525
 ----------------------------------------------------------------
             Standard Nuclear Orientation (Angstroms)
    I     Atom           X                Y                Z
 ----------------------------------------------------------------
    1      C       0.0069786858     0.0005683731    -0.0036292850
    2      C      -0.0153760953     0.0660949841     1.4031939001
    3      Cl      1.4650238445     0.2008868720     2.3347930303
    4      C      -1.2066352540     0.0941507796     2.1147984142
    5      H      -1.1863779423     0.1598663036     3.1952610348
    6      C      -2.4169568883     0.0533287340     1.4426315196
    7      Cl     -3.9213013335     0.0856112881     2.3395798867
    8      C      -2.4352810727    -0.0132721424     0.0594535012
    9      H      -3.3781564094    -0.0590335738    -0.4703925425
   10      C      -1.2433902084    -0.0370700891    -0.6509867865
   11      Cl     -1.3655745406    -0.2016672703    -2.3934441528
   12      C       1.2938670128    -0.0280828796    -0.7718886845
   13      C       2.2972923304    -0.9559104260    -0.4697816214
   14      H       2.1360565792    -1.6856668793     0.3108784673
   15      C       3.4889257363    -0.9871244370    -1.1812320907
   16      H       4.2455615128    -1.7218957670    -0.9354965344
   17      C       3.7047907609    -0.0829391639    -2.2118964973
   18      Cl      5.2101451430    -0.1173242935    -3.1112878488
   19      C       2.7259017735     0.8485841285    -2.5288064929
   20      H       2.8924245188     1.5622870574    -3.3260679022
   21      C       1.5343054381     0.8713658651    -1.8168917598
   22      H       0.7949041213     1.6212088389    -2.0596973094
 ----------------------------------------------------------------
 Nuclear Repulsion Energy =        1426.22725464 hartrees
 There are       73 alpha and       73 beta electrons
 Applying Cartesian multipole field
    Component          Value
    ---------          -----
     (2,0,0)        1.00000E-12
     (0,2,0)        2.00000E-11
     (0,0,2)       -3.00000E-11
 Nucleus-field energy     =    -0.0000000608 hartrees
 Requested basis set is 6-311++G(d,p)
 There are 154 shells and 426 basis functions
 A cutoff of  1.0D-15 yielded   9385 shell pairs
 There are     76887 function pairs (     82598 Cartesian)
 Smallest overlap matrix eigenvalue = 3.36E-07
 Linear dependence detected in AO basis
 Number of orthogonalized atomic orbitals = 422
 Maximum deviation from orthogonality = 7.888E-10
 Guess from superposition of atomic densities
 Warning:  Energy on first SCF cycle will be non-variational
 SAD guess density has 146.000000 electrons

 -----------------------------------------------------------------------
  General SCF calculation program by
  Eric Jon Sundstrom, Paul Horn, Yuezhi Mao, Dmitri Zuev, Alec White,
  David Stuck, Shaama M.S., Shane Yost, Joonho Lee, David Small,
  Daniel Levine, Susi Lehtola, Hugh Burton, Evgeny Epifanovsky,
  Bang C. Huynh
 -----------------------------------------------------------------------
 Exchange:     0.2000 Hartree-Fock + 0.0800 Slater + 0.7200 B88
 Correlation:  0.1900 VWN1RPA + 0.8100 LYP
 Using SG-1 standard quadrature grid
 A restricted SCF calculation will be
 performed using DIIS
 SCF converges when DIIS error is below 1.0e-08
 ---------------------------------------
  Cycle       Energy         DIIS error
 ---------------------------------------
    1   -2305.6697531651      3.03e-02  
    2   -2301.7337281724      2.66e-03  
    3   -2301.6564808114      3.18e-03  
    4   -2301.8945605240      4.45e-04  
    5   -2301.8979391543      2.37e-04  
    6   -2301.8990146045      1.07e-04  
    7   -2301.8992670292      2.80e-05  
    8   -2301.8992818703      1.20e-05  
    9   -2301.8992851688      1.90e-06  
   10   -2301.8992852383      8.62e-07  
   11   -2301.8992852535      1.69e-07  
   12   -2301.8992852542      5.66e-08  
   13   -2301.8992852543      2.19e-08  
   14   -2301.8992852541      6.65e-09  Convergence criterion met
 ---------------------------------------
 SCF time:   CPU 528.64s  wall 529.00s 
 SCF   energy in the final basis set =    -2301.8992852541
 Total energy in the final basis set =    -2301.8992852541

 --------------------------------------------------------------

                    Orbital Energies (a.u.)
 --------------------------------------------------------------

 Alpha MOs
 -- Occupied --
********-101.5744-101.5744-101.5624 -10.2716 -10.2716 -10.2682 -10.2503
-10.2341 -10.2160 -10.2159 -10.2125 -10.1998 -10.1998 -10.1983 -10.1983
 -9.4909  -9.4893  -9.4893  -9.4770  -7.2557  -7.2541  -7.2539  -7.2458
 -7.2452  -7.2442  -7.2441  -7.2436  -7.2434  -7.2416  -7.2319  -7.2315
 -0.9438  -0.9087  -0.8977  -0.8975  -0.8566  -0.8346  -0.7902  -0.7759
 -0.7649  -0.7349  -0.6453  -0.6432  -0.6298  -0.6091  -0.5565  -0.5327
 -0.5174  -0.4915  -0.4899  -0.4784  -0.4639  -0.4560  -0.4507  -0.4411
 -0.4234  -0.4166  -0.4058  -0.3899  -0.3852  -0.3816  -0.3786  -0.3536
 -0.3417  -0.3412  -0.3291  -0.3271  -0.3237  -0.2849  -0.2793  -0.2744
 -0.2514
 -- Virtual --
 -0.0660  -0.0550  -0.0369  -0.0302  -0.0229  -0.0121   0.0006   0.0039
  0.0078   0.0115   0.0115   0.0163   0.0266   0.0311   0.0439   0.0473
  0.0531   0.0575   0.0584   0.0662   0.0732   0.0768   0.0831   0.0842
  0.0866   0.0925   0.0959   0.0994   0.0998   0.1105   0.1113   0.1122
  0.1152   0.1167   0.1199   0.1219   0.1237   0.1266   0.1310   0.1347
  0.1362   0.1383   0.1400   0.1449   0.1460   0.1496   0.1502   0.1567
  0.1687   0.1711   0.1753   0.1770   0.1827   0.1891   0.1942   0.2068
  0.2098   0.2114   0.2117   0.2192   0.2251   0.2257   0.2277   0.2281
  0.2354   0.2386   0.2436   0.2548   0.2562   0.2596   0.2612   0.2654
  0.2673   0.2727   0.2756   0.2803   0.2848   0.2859   0.2927   0.2997
  0.3035   0.3051   0.3166   0.3232   0.3263   0.3296   0.3353   0.3492
  0.3559   0.3717   0.3864   0.3956   0.4023   0.4328   0.4490   0.4516
  0.4533   0.4595   0.4602   0.4738   0.4765   0.4836   0.4902   0.5081
  0.5140   0.5167   0.5235   0.5344   0.5444   0.5532   0.5599   0.5676
  0.5714   0.5761   0.5766   0.5909   0.5964   0.5983   0.6087   0.6112
  0.6146   0.6217   0.6276   0.6337   0.6500   0.6553   0.6657   0.6722
  0.6840   0.6867   0.7001   0.7071   0.7168   0.7170   0.7321   0.7344
  0.7595   0.7753   0.7942   0.8085   0.8161   0.8276   0.8352   0.8412
  0.8420   0.8440   0.8478   0.8489   0.8524   0.8607   0.8659   0.8700
  0.8717   0.8775   0.8866   0.8868   0.8991   0.9000   0.9086   0.9229
  0.9237   0.9277   0.9299   0.9427   0.9514   0.9551   0.9601   0.9672
  0.9680   0.9801   0.9907   1.0007   1.0098   1.0329   1.0512   1.0523
  1.0636   1.0830   1.1040   1.1241   1.1270   1.1402   1.1807   1.1899
  1.1963   1.2321   1.2371   1.2468   1.2591   1.2673   1.2875   1.2936
  1.3009   1.3266   1.3433   1.3632   1.4201   1.4579   1.4873   1.5140
  1.5141   1.5299   1.5405   1.5480   1.5567   1.5644   1.5745   1.5903
  1.6043   1.6159   1.6456   1.6597   1.6873   1.6927   1.6951   1.7334
  1.7605   1.7680   1.7988   1.8096   1.8482   1.8665   1.8683   1.8910
  1.9046   1.9110   1.9244   1.9289   1.9419   1.9465   1.9557   1.9662
  1.9685   1.9751   2.0573   2.0644   2.0697   2.0723   2.0806   2.0954
  2.1046   2.1649   2.1992   2.2310   2.2594   2.2723   2.2792   2.2798
  2.2994   2.3040   2.3213   2.3456   2.3815   2.4043   2.4271   2.4339
  2.4598   2.4618   2.4629   2.5237   2.5355   2.5393   2.5436   2.5528
  2.5921   2.6299   2.6339   2.6569   2.6603   2.6766   2.6941   2.7138
  2.7299   2.7312   2.7349   2.7390   2.7580   2.7641   2.7709   2.7923
  2.8055   2.8093   2.8356   2.8511   2.8724   2.9226   2.9352   2.9632
  2.9819   3.0696   3.0701   3.0864   3.1414   3.1422   3.1715   3.2104
  3.2298   3.2352   3.3335   3.3487   3.3995   3.4600   3.4945   3.5575
  3.5922   3.6852   3.7100   3.7850   3.8237   3.9687   3.9851   4.0782
  4.1357   4.1364   4.4009   4.8013   4.8393   9.7596   9.7775   9.8049
  9.8072  23.3976  23.5980  23.8415  23.8583  23.8988  23.9609  23.9616
 24.0484  24.0531  24.0948  24.1114  24.1705  25.8145  25.8266  25.8913
 25.9112  26.1174  26.1397  26.1959  26.3622  26.5943  26.6068  26.6220
 26.7758 215.7520 215.7694 215.8057 215.8059
 --------------------------------------------------------------

          Ground-State Mulliken Net Atomic Charges

     Atom                 Charge (a.u.)
  ----------------------------------------
      1 C                    -0.631380
      2 C                    -0.062110
      3 Cl                    0.472912
      4 C                    -0.437291
      5 H                     0.230733
      6 C                     0.080117
      7 Cl                    0.452163
      8 C                    -0.434433
      9 H                     0.230605
     10 C                    -0.071531
     11 Cl                    0.473990
     12 C                     0.704154
     13 C                    -0.694810
     14 H                     0.168507
     15 C                    -0.694130
     16 H                     0.193587
     17 C                     0.616229
     18 Cl                    0.424384
     19 C                    -0.690993
     20 H                     0.193829
     21 C                    -0.693264
     22 H                     0.168731
  ----------------------------------------
  Sum of atomic charges =     0.000000

 -----------------------------------------------------------------
                    Cartesian Multipole Moments
 -----------------------------------------------------------------
    Charge (ESU x 10^10)
                 0.0000
    Dipole Moment (Debye)
         X      -0.8932      Y       0.0206      Z       0.5338
       Tot       1.0407
    Quadrupole Moments (Debye-Ang)
        XX    -126.4802     XY      -2.0568     YY    -118.6627
        XZ       4.5274     YZ      -3.8382     ZZ    -121.4056
    Octopole Moments (Debye-Ang^2)
       XXX    -222.9305    XXY      -9.7011    XYY     -53.5622
       YYY       3.6267    XXZ      54.2382    XYZ      -7.1210
       YYZ      32.5988    XZZ     -74.3680    YZZ      13.9502
       ZZZ     122.6491
    Hexadecapole Moments (Debye-Ang^3)
      XXXX   -5869.7570   XXXY      18.7483   XXYY    -995.6123
      XYYY      56.7618   YYYY    -296.3858   XXXZ    1362.7271
      XXYZ     -17.8189   XYYZ     407.2014   YYYZ     -32.5237
      XXZZ   -1532.2315   XYZZ      50.3510   YYZZ    -560.1098
      XZZZ    1252.5643   YZZZ     -50.3867   ZZZZ   -3046.0669
 -----------------------------------------------------------------
 Calculating analytic gradient of the SCF energy
 Gradient of SCF Energy
            1           2           3           4           5           6
    1  -0.0120387   0.0049798   0.0004275   0.0003329  -0.0002688  -0.0040148
    2   0.0003159  -0.0022778  -0.0004473  -0.0004231   0.0000459   0.0000197
    3   0.0070971   0.0055391  -0.0010816  -0.0115849   0.0005102   0.0024465
            7           8           9          10          11          12
    1  -0.0011986   0.0103845  -0.0006471  -0.0024555   0.0011768   0.0022327
    2   0.0000437   0.0002095  -0.0000126   0.0020836   0.0005939  -0.0001929
    3   0.0008100   0.0051886  -0.0000245  -0.0071218   0.0001504  -0.0010275
           13          14          15          16          17          18
    1   0.0039938  -0.0006220  -0.0044047  -0.0001416   0.0027659  -0.0001868
    2   0.0018188   0.0006160   0.0048687  -0.0001598  -0.0000604   0.0000281
    3   0.0014691  -0.0010961  -0.0013297   0.0002031  -0.0017693   0.0001127
           19          20          21          22
    1  -0.0011514  -0.0002468   0.0003883   0.0006945
    2  -0.0047097   0.0001512  -0.0018189  -0.0006925
    3   0.0046464   0.0000172  -0.0042534   0.0010984
 Max gradient component =       1.204E-02
 RMS gradient           =       3.413E-03
 Gradient time:  CPU 187.72 s  wall 187.73 s
 Geometry Optimization Parameters
   NAtoms,    NIC,     NZ,  NCons,   NDum,   NFix, NCnnct, MaxDiis
       22     155      22       0       0       0       0       0

 Cartesian Hessian Update
 Hessian updated using BFGS update


** GEOMETRY OPTIMIZATION IN DELOCALIZED INTERNAL COORDINATES **
   Searching for a Minimum

   Optimization Cycle:   2

                       Coordinates (Angstroms)
     ATOM                X               Y               Z
      1  C         0.0069786858    0.0005683731   -0.0036292850
      2  C        -0.0153760953    0.0660949841    1.4031939001
      3  Cl        1.4650238445    0.2008868720    2.3347930303
      4  C        -1.2066352540    0.0941507796    2.1147984142
      5  H        -1.1863779423    0.1598663036    3.1952610348
      6  C        -2.4169568883    0.0533287340    1.4426315196
      7  Cl       -3.9213013335    0.0856112881    2.3395798867
      8  C        -2.4352810727   -0.0132721424    0.0594535012
      9  H        -3.3781564094   -0.0590335738   -0.4703925425
     10  C        -1.2433902084   -0.0370700891   -0.6509867865
     11  Cl       -1.3655745406   -0.2016672703   -2.3934441528
     12  C         1.2938670128   -0.0280828796   -0.7718886845
     13  C         2.2972923304   -0.9559104260   -0.4697816214
     14  H         2.1360565792   -1.6856668793    0.3108784673
     15  C         3.4889257363   -0.9871244370   -1.1812320907
     16  H         4.2455615128   -1.7218957670   -0.9354965344
     17  C         3.7047907609   -0.0829391639   -2.2118964973
     18  Cl        5.2101451430   -0.1173242935   -3.1112878488
     19  C         2.7259017735    0.8485841285   -2.5288064929
     20  H         2.8924245188    1.5622870574   -3.3260679022
     21  C         1.5343054381    0.8713658651   -1.8168917598
     22  H         0.7949041213    1.6212088389   -2.0596973094
   Point Group: c1    Number of degrees of freedom:    60


   Energy is  -2301.899285254

 Hessian updated using BFGS update

 51 Hessian modes will be used to form the next step
  Hessian Eigenvalues:
     0.017391    0.019215    0.019216    0.023207    0.023207    0.023569
     0.023676    0.023681    0.023932    0.023938    0.024090    0.024090
     0.024114    0.024114    0.024135    0.024135    0.024142    0.024142
     0.031370    0.159927    0.159968    0.159995    0.159995    0.159996
     0.160465    0.220003    0.222362    0.230701    0.234799    0.238934
     0.248253    0.249949    0.250000    0.299568    0.300891    0.301203
     0.352825    0.356643    0.366275    0.429243    0.429989    0.432119
     0.466569    0.467748    0.467799    0.470665    0.477020    0.478203
     0.478204    0.479086    0.538248

 Minimum search - taking simple RFO step
 Searching for Lamda that Minimizes Along All modes
 Value Taken    Lamda =  -0.00288612
 Step Taken.  Stepsize is  0.276075

                             Maximum     Tolerance    Cnvgd?
         Gradient           0.009389      0.000300      NO
         Displacement       0.214563      0.001200      NO
         Energy change     -0.009132      0.000001      NO


 New Cartesian Coordinates Obtained by Inverse Iteration

 Displacement from previous Coordinates is:  0.826880
 ----------------------------------------------------------------
             Standard Nuclear Orientation (Angstroms)
    I     Atom           X                Y                Z
 ----------------------------------------------------------------
    1      C       0.0151673095     0.0015178861    -0.0099032872
    2      C      -0.0145965848     0.1363797708     1.3887627199
    3      Cl      1.4755107961     0.3308240273     2.2947366473
    4      C      -1.2001477006     0.1612316851     2.1157967202
    5      H      -1.1768971546     0.2738066845     3.1914685703
    6      C      -2.4068625178     0.0545714180     1.4372370463
    7      Cl     -3.9092222830     0.0854685116     2.3335526088
    8      C      -2.4361044276    -0.0794304436     0.0557719452
    9      H      -3.3753245218    -0.1750397674    -0.4719845053
   10      C      -1.2344199464    -0.1069536625    -0.6437345604
   11      Cl     -1.3332487703    -0.3433185265    -2.3797880039
   12      C       1.2915415861    -0.0271603531    -0.7729055546
   13      C       2.2541739273    -1.0103270354    -0.5170285183
   14      H       2.0680550686    -1.7673041731     0.2355770279
   15      C       3.4481159116    -1.0454849896    -1.2280103302
   16      H       4.1820006311    -1.8154194261    -1.0256528191
   17      C       3.6909128917    -0.0821046173    -2.2021885772
   18      Cl      5.1972381868    -0.1174071105    -3.1008943539
   19      C       2.7516446493     0.9084004521    -2.4722688755
   20      H       2.9485368282     1.6570832233    -3.2292980121
   21      C       1.5577343836     0.9281464383    -1.7603815943
   22      H       0.8333194502     1.7064863109    -1.9697740480
 ----------------------------------------------------------------
 Nuclear Repulsion Energy =        1427.97008203 hartrees
 There are       73 alpha and       73 beta electrons
 Applying Cartesian multipole field
    Component          Value
    ---------          -----
     (2,0,0)        1.00000E-12
     (0,2,0)        2.00000E-11
     (0,0,2)       -3.00000E-11
 Nucleus-field energy     =    -0.0000000594 hartrees
 Requested basis set is 6-311++G(d,p)
 There are 154 shells and 426 basis functions
 A cutoff of  1.0D-15 yielded   9398 shell pairs
 There are     76994 function pairs (     82713 Cartesian)
 Smallest overlap matrix eigenvalue = 3.18E-07
 Linear dependence detected in AO basis
 Number of orthogonalized atomic orbitals = 422
 Maximum deviation from orthogonality = 3.671E-10
 Guess from superposition of atomic densities
 Warning:  Energy on first SCF cycle will be non-variational
 SAD guess density has 146.000000 electrons

 -----------------------------------------------------------------------
  General SCF calculation program by
  Eric Jon Sundstrom, Paul Horn, Yuezhi Mao, Dmitri Zuev, Alec White,
  David Stuck, Shaama M.S., Shane Yost, Joonho Lee, David Small,
  Daniel Levine, Susi Lehtola, Hugh Burton, Evgeny Epifanovsky,
  Bang C. Huynh
 -----------------------------------------------------------------------
 Exchange:     0.2000 Hartree-Fock + 0.0800 Slater + 0.7200 B88
 Correlation:  0.1900 VWN1RPA + 0.8100 LYP
 Using SG-1 standard quadrature grid
 A restricted SCF calculation will be
 performed using DIIS
 SCF converges when DIIS error is below 1.0e-08
 ---------------------------------------
  Cycle       Energy         DIIS error
 ---------------------------------------
    1   -2305.6553003551      3.03e-02  
    2   -2301.7383961525      2.63e-03  
    3   -2301.6642194994      3.14e-03  
    4   -2301.8959182936      4.69e-04  
    5   -2301.8994732834      2.70e-04  
    6   -2301.9009496413      1.10e-04  
    7   -2301.9012131193      2.93e-05  
    8   -2301.9012299592      1.17e-05  
    9   -2301.9012330463      1.86e-06  
   10   -2301.9012331107      8.44e-07  
   11   -2301.9012331251      1.71e-07  
   12   -2301.9012331257      5.54e-08  
   13   -2301.9012331259      2.14e-08  
   14   -2301.9012331258      6.57e-09  Convergence criterion met
 ---------------------------------------
 SCF time:   CPU 529.49s  wall 530.00s 
 SCF   energy in the final basis set =    -2301.9012331258
 Total energy in the final basis set =    -2301.9012331258

 --------------------------------------------------------------

                    Orbital Energies (a.u.)
 --------------------------------------------------------------

 Alpha MOs
 -- Occupied --
********-101.5733-101.5732-101.5617 -10.2714 -10.2714 -10.2690 -10.2512
-10.2319 -10.2167 -10.2166 -10.2119 -10.2011 -10.2010 -10.1997 -10.1997
 -9.4901  -9.4881  -9.4880  -9.4764  -7.2549  -7.2529  -7.2526  -7.2450
 -7.2445  -7.2430  -7.2429  -7.2424  -7.2422  -7.2409  -7.2312  -7.2309
 -0.9437  -0.9085  -0.8975  -0.8967  -0.8565  -0.8333  -0.7905  -0.7766
 -0.7645  -0.7337  -0.6445  -0.6425  -0.6307  -0.6086  -0.5573  -0.5324
 -0.5169  -0.4933  -0.4897  -0.4793  -0.4639  -0.4550  -0.4517  -0.4408
 -0.4227  -0.4174  -0.4058  -0.3886  -0.3855  -0.3812  -0.3793  -0.3527
 -0.3410  -0.3404  -0.3279  -0.3262  -0.3240  -0.2820  -0.2803  -0.2740
 -0.2530
 -- Virtual --
 -0.0632  -0.0553  -0.0371  -0.0300  -0.0269  -0.0125   0.0006   0.0044
  0.0080   0.0118   0.0127   0.0156   0.0265   0.0306   0.0440   0.0472
  0.0528   0.0573   0.0588   0.0655   0.0717   0.0786   0.0833   0.0845
  0.0863   0.0918   0.0954   0.0995   0.0996   0.1098   0.1103   0.1123
  0.1156   0.1161   0.1190   0.1219   0.1221   0.1260   0.1297   0.1347
  0.1360   0.1380   0.1382   0.1449   0.1464   0.1492   0.1502   0.1555
  0.1688   0.1693   0.1756   0.1759   0.1795   0.1899   0.1942   0.2063
  0.2110   0.2120   0.2129   0.2163   0.2251   0.2267   0.2268   0.2301
  0.2337   0.2381   0.2444   0.2564   0.2569   0.2589   0.2640   0.2648
  0.2658   0.2706   0.2755   0.2823   0.2837   0.2852   0.2869   0.2979
  0.2997   0.3058   0.3150   0.3227   0.3280   0.3307   0.3362   0.3499
  0.3545   0.3684   0.3847   0.3988   0.4041   0.4335   0.4482   0.4525
  0.4542   0.4594   0.4610   0.4753   0.4794   0.4818   0.4871   0.5064
  0.5114   0.5175   0.5235   0.5355   0.5414   0.5550   0.5594   0.5657
  0.5713   0.5786   0.5792   0.5932   0.5937   0.6022   0.6098   0.6100
  0.6179   0.6265   0.6287   0.6300   0.6550   0.6594   0.6640   0.6743
  0.6837   0.6863   0.6985   0.7029   0.7149   0.7174   0.7232   0.7325
  0.7581   0.7784   0.7983   0.8053   0.8175   0.8303   0.8370   0.8404
  0.8415   0.8431   0.8481   0.8489   0.8545   0.8612   0.8671   0.8691
  0.8700   0.8815   0.8862   0.8920   0.8945   0.8993   0.9119   0.9220
  0.9235   0.9236   0.9350   0.9446   0.9453   0.9564   0.9582   0.9716
  0.9720   0.9786   0.9871   1.0029   1.0097   1.0281   1.0471   1.0483
  1.0645   1.0744   1.1129   1.1256   1.1305   1.1333   1.1859   1.1938
  1.1947   1.2337   1.2423   1.2487   1.2639   1.2672   1.2893   1.2974
  1.3046   1.3176   1.3403   1.3705   1.4291   1.4520   1.4874   1.5142
  1.5179   1.5206   1.5414   1.5487   1.5505   1.5630   1.5747   1.5942
  1.5989   1.6122   1.6432   1.6591   1.6894   1.6897   1.6931   1.7307
  1.7609   1.7704   1.7974   1.8125   1.8480   1.8595   1.8689   1.8884
  1.9088   1.9151   1.9282   1.9298   1.9393   1.9426   1.9615   1.9631
  1.9723   1.9744   2.0522   2.0632   2.0664   2.0686   2.0782   2.1002
  2.1090   2.1665   2.1940   2.2320   2.2590   2.2716   2.2774   2.2801
  2.2906   2.3005   2.3248   2.3521   2.3911   2.4086   2.4318   2.4336
  2.4494   2.4624   2.4668   2.5147   2.5323   2.5356   2.5451   2.5528
  2.5934   2.6209   2.6359   2.6530   2.6665   2.6813   2.7009   2.7141
  2.7308   2.7331   2.7343   2.7479   2.7484   2.7656   2.7671   2.7896
  2.7958   2.8007   2.8317   2.8478   2.8683   2.9199   2.9320   2.9676
  2.9928   3.0744   3.0774   3.0852   3.1383   3.1418   3.1638   3.2082
  3.2306   3.2385   3.3283   3.3441   3.4032   3.4617   3.4874   3.5603
  3.5921   3.6901   3.7047   3.7767   3.8162   3.9743   3.9830   4.0830
  4.1353   4.1379   4.3879   4.7978   4.8376   9.7591   9.7778   9.8043
  9.8132  23.4032  23.6045  23.8446  23.8564  23.9009  23.9567  23.9634
 24.0389  24.0577  24.0860  24.1035  24.1645  25.8155  25.8273  25.8921
 25.9057  26.1187  26.1431  26.1969  26.3678  26.5843  26.5997  26.6208
 26.7702 215.7511 215.7696 215.8045 215.8128
 --------------------------------------------------------------

          Ground-State Mulliken Net Atomic Charges

     Atom                 Charge (a.u.)
  ----------------------------------------
      1 C                    -0.517275
      2 C                    -0.139986
      3 Cl                    0.458800
      4 C                    -0.418528
      5 H                     0.231404
      6 C                     0.071743
      7 Cl                    0.452799
      8 C                    -0.427013
      9 H                     0.231352
     10 C                    -0.142539
     11 Cl                    0.458251
     12 C                     0.715849
     13 C                    -0.697498
     14 H                     0.174619
     15 C                    -0.644773
     16 H                     0.197168
     17 C                     0.548528
     18 Cl                    0.432202
     19 C                    -0.644744
     20 H                     0.197147
     21 C                    -0.712417
     22 H                     0.174910
  ----------------------------------------
  Sum of atomic charges =     0.000000

 -----------------------------------------------------------------
                    Cartesian Multipole Moments
 -----------------------------------------------------------------
    Charge (ESU x 10^10)
                 0.0000
    Dipole Moment (Debye)
         X      -0.8876      Y       0.0225      Z       0.5319
       Tot       1.0350
    Quadrupole Moments (Debye-Ang)
        XX    -126.7483     XY      -1.9784     YY    -118.0341
        XZ       4.3363     YZ      -3.7547     ZZ    -121.8774
    Octopole Moments (Debye-Ang^2)
       XXX    -225.6204    XXY      -9.8655    XYY     -52.3544
       YYY       3.8329    XXZ      53.2120    XYZ      -7.3300
       YYZ      31.8535    XZZ     -75.1137    YZZ      14.4081
       ZZZ     125.6363
    Hexadecapole Moments (Debye-Ang^3)
      XXXX   -5844.4573   XXXY       4.4757   XXYY    -989.3644
      XYYY      36.0853   YYYY    -324.4441   XXXZ    1362.7932
      XXYZ     -26.6686   XYYZ     403.6715   YYYZ     -65.0424
      XXZZ   -1521.4201   XYZZ      43.9821   YYZZ    -556.1236
      XZZZ    1254.7844   YZZZ     -75.9238   ZZZZ   -3012.4218
 -----------------------------------------------------------------
 Calculating analytic gradient of the SCF energy
 Gradient of SCF Energy
            1           2           3           4           5           6
    1  -0.0022366   0.0025830  -0.0002049   0.0002698   0.0000821  -0.0027550
    2   0.0001203  -0.0007416  -0.0004892  -0.0005303   0.0000054   0.0000670
    3   0.0014388   0.0005692  -0.0013530  -0.0026637   0.0004214   0.0015820
            7           8           9          10          11          12
    1   0.0005424   0.0024761  -0.0003416   0.0006724   0.0010123  -0.0013971
    2  -0.0000418   0.0004190  -0.0000103   0.0006936   0.0003935   0.0000132
    3  -0.0002858   0.0010590  -0.0002376  -0.0025425   0.0007896   0.0009004
           13          14          15          16          17          18
    1   0.0014322   0.0000505  -0.0015101  -0.0000800   0.0021069  -0.0008842
    2   0.0006737  -0.0004771   0.0008942  -0.0003091  -0.0000929   0.0000360
    3   0.0012326   0.0001433   0.0003093   0.0004210  -0.0013000   0.0004916
           19          20          21          22
    1  -0.0010076  -0.0004233  -0.0002782  -0.0001092
    2  -0.0006846   0.0002753  -0.0007294   0.0005150
    3   0.0011672  -0.0001170  -0.0019146  -0.0001113
 Max gradient component =       2.755E-03
 RMS gradient           =       1.080E-03
 Gradient time:  CPU 187.62 s  wall 187.63 s
 Geometry Optimization Parameters
   NAtoms,    NIC,     NZ,  NCons,   NDum,   NFix, NCnnct, MaxDiis
       22     155      22       0       0       0       0       0

 Cartesian Hessian Update
 Hessian updated using BFGS update


** GEOMETRY OPTIMIZATION IN DELOCALIZED INTERNAL COORDINATES **
   Searching for a Minimum

   Optimization Cycle:   3

                       Coordinates (Angstroms)
     ATOM                X               Y               Z
      1  C         0.0151673095    0.0015178861   -0.0099032872
      2  C        -0.0145965848    0.1363797708    1.3887627199
      3  Cl        1.4755107961    0.3308240273    2.2947366473
      4  C        -1.2001477006    0.1612316851    2.1157967202
      5  H        -1.1768971546    0.2738066845    3.1914685703
      6  C        -2.4068625178    0.0545714180    1.4372370463
      7  Cl       -3.9092222830    0.0854685116    2.3335526088
      8  C        -2.4361044276   -0.0794304436    0.0557719452
      9  H        -3.3753245218   -0.1750397674   -0.4719845053
     10  C        -1.2344199464   -0.1069536625   -0.6437345604
     11  Cl       -1.3332487703   -0.3433185265   -2.3797880039
     12  C         1.2915415861   -0.0271603531   -0.7729055546
     13  C         2.2541739273   -1.0103270354   -0.5170285183
     14  H         2.0680550686   -1.7673041731    0.2355770279
     15  C         3.4481159116   -1.0454849896   -1.2280103302
     16  H         4.1820006311   -1.8154194261   -1.0256528191
     17  C         3.6909128917   -0.0821046173   -2.2021885772
     18  Cl        5.1972381868   -0.1174071105   -3.1008943539
     19  C         2.7516446493    0.9084004521   -2.4722688755
     20  H         2.9485368282    1.6570832233   -3.2292980121
     21  C         1.5577343836    0.9281464383   -1.7603815943
     22  H         0.8333194502    1.7064863109   -1.9697740480
   Point Group: c1    Number of degrees of freedom:    60


   Energy is  -2301.901233126

 Hessian updated using BFGS update

 54 Hessian modes will be used to form the next step
  Hessian Eigenvalues:
     0.012941    0.019216    0.019230    0.023205    0.023209    0.023470
     0.023676    0.023699    0.023907    0.024053    0.024090    0.024096
     0.024114    0.024115    0.024135    0.024142    0.024142    0.024171
     0.030115    0.158862    0.159968    0.159995    0.159996    0.160094
     0.161499    0.198170    0.220006    0.230757    0.234799    0.239201
     0.247442    0.249956    0.250000    0.250147    0.297609    0.300866
     0.301089    0.305172    0.353444    0.356591    0.356767    0.372347
     0.429244    0.429678    0.432115    0.467726    0.467777    0.468879
     0.471050    0.476575    0.478204    0.478206    0.480517    0.556321

 Minimum search - taking simple RFO step
 Searching for Lamda that Minimizes Along All modes
 Value Taken    Lamda =  -0.00095937
 Step Taken.  Stepsize is  0.228506

                             Maximum     Tolerance    Cnvgd?
         Gradient           0.005073      0.000300      NO
         Displacement       0.185319      0.001200      NO
         Energy change     -0.001948      0.000001      NO


 New Cartesian Coordinates Obtained by Inverse Iteration

 Displacement from previous Coordinates is:  0.707895
 ----------------------------------------------------------------
             Standard Nuclear Orientation (Angstroms)
    I     Atom           X                Y                Z
 ----------------------------------------------------------------
    1      C       0.0175519446    -0.0033683659    -0.0100841449
    2      C      -0.0190980853     0.1915859337     1.3807492898
    3      Cl      1.4760478069     0.4390808748     2.2702660694
    4      C      -1.2025161897     0.2238021187     2.1123553888
    5      H      -1.1822029686     0.3826294338     3.1810605338
    6      C      -2.4032720358     0.0569675614     1.4344861794
    7      Cl     -3.9079641342     0.0946575533     2.3303089615
    8      C      -2.4356759953    -0.1405659974     0.0602078568
    9      H      -3.3715628735    -0.2781247968    -0.4618074726
   10      C      -1.2299568120    -0.1678959767    -0.6337296171
   11      Cl     -1.3111929109    -0.4551085111    -2.3654067364
   12      C       1.2927009120    -0.0308161196    -0.7736264166
   13      C       2.2227772706    -1.0535620162    -0.5660526159
   14      H       2.0134211593    -1.8315037113     0.1592212180
   15      C       3.4180289215    -1.0881711420    -1.2782493239
   16      H       4.1334209737    -1.8841744147    -1.1188726224
   17      C       3.6860614784    -0.0800809573    -2.1989903634
   18      Cl      5.1954222329    -0.1114807899    -3.0984738326
   19      C       2.7788392182     0.9512320168    -2.4214035147
   20      H       3.0030260426     1.7283745161    -3.1404287525
   21      C       1.5832562042     0.9664668487    -1.7087708732
   22      H       0.8700155536     1.7640222444    -1.8836689656
 ----------------------------------------------------------------
 Nuclear Repulsion Energy =        1427.83654233 hartrees
 There are       73 alpha and       73 beta electrons
 Applying Cartesian multipole field
    Component          Value
    ---------          -----
     (2,0,0)        1.00000E-12
     (0,2,0)        2.00000E-11
     (0,0,2)       -3.00000E-11
 Nucleus-field energy     =    -0.0000000582 hartrees
 Requested basis set is 6-311++G(d,p)
 There are 154 shells and 426 basis functions
 A cutoff of  1.0D-15 yielded   9407 shell pairs
 There are     77083 function pairs (     82794 Cartesian)
 Smallest overlap matrix eigenvalue = 3.04E-07
 Linear dependence detected in AO basis
 Number of orthogonalized atomic orbitals = 422
 Maximum deviation from orthogonality = 8.057E-10
 Guess from superposition of atomic densities
 Warning:  Energy on first SCF cycle will be non-variational
 SAD guess density has 146.000000 electrons

 -----------------------------------------------------------------------
  General SCF calculation program by
  Eric Jon Sundstrom, Paul Horn, Yuezhi Mao, Dmitri Zuev, Alec White,
  David Stuck, Shaama M.S., Shane Yost, Joonho Lee, David Small,
  Daniel Levine, Susi Lehtola, Hugh Burton, Evgeny Epifanovsky,
  Bang C. Huynh
 -----------------------------------------------------------------------
 Exchange:     0.2000 Hartree-Fock + 0.0800 Slater + 0.7200 B88
 Correlation:  0.1900 VWN1RPA + 0.8100 LYP
 Using SG-1 standard quadrature grid
 A restricted SCF calculation will be
 performed using DIIS
 SCF converges when DIIS error is below 1.0e-08
 ---------------------------------------
  Cycle       Energy         DIIS error
 ---------------------------------------
    1   -2305.6424253390      3.02e-02  
    2   -2301.7405305847      2.62e-03  
    3   -2301.6686713928      3.11e-03  
    4   -2301.8963393310      4.78e-04  
    5   -2301.9000227419      2.78e-04  
    6   -2301.9016190927      1.10e-04  
    7   -2301.9018806270      2.95e-05  
    8   -2301.9018978600      1.16e-05  
    9   -2301.9019008937      1.84e-06  
   10   -2301.9019009565      8.35e-07  
   11   -2301.9019009707      1.71e-07  
   12   -2301.9019009712      5.53e-08  
   13   -2301.9019009713      2.21e-08  
   14   -2301.9019009713      7.08e-09  Convergence criterion met
 ---------------------------------------
 SCF time:   CPU 531.08s  wall 531.00s 
 SCF   energy in the final basis set =    -2301.9019009713
 Total energy in the final basis set =    -2301.9019009713

 --------------------------------------------------------------

                    Orbital Energies (a.u.)
 --------------------------------------------------------------

 Alpha MOs
 -- Occupied --
********-101.5728-101.5727-101.5614 -10.2718 -10.2717 -10.2697 -10.2514
-10.2315 -10.2172 -10.2171 -10.2118 -10.2016 -10.2015 -10.2004 -10.2003
 -9.4898  -9.4875  -9.4875  -9.4760  -7.2545  -7.2523  -7.2520  -7.2446
 -7.2441  -7.2424  -7.2424  -7.2418  -7.2417  -7.2405  -7.2308  -7.2305
 -0.9436  -0.9084  -0.8970  -0.8956  -0.8563  -0.8327  -0.7906  -0.7768
 -0.7649  -0.7339  -0.6440  -0.6422  -0.6320  -0.6083  -0.5579  -0.5323
 -0.5171  -0.4947  -0.4892  -0.4798  -0.4643  -0.4547  -0.4520  -0.4408
 -0.4223  -0.4178  -0.4057  -0.3874  -0.3858  -0.3812  -0.3789  -0.3518
 -0.3405  -0.3400  -0.3273  -0.3259  -0.3243  -0.2808  -0.2799  -0.2742
 -0.2554
 -- Virtual --
 -0.0606  -0.0557  -0.0373  -0.0310  -0.0303  -0.0129   0.0005   0.0048
  0.0076   0.0116   0.0128   0.0149   0.0261   0.0303   0.0439   0.0475
  0.0523   0.0569   0.0588   0.0651   0.0703   0.0797   0.0835   0.0849
  0.0861   0.0910   0.0946   0.0990   0.0993   0.1087   0.1104   0.1125
  0.1158   0.1162   0.1181   0.1205   0.1221   0.1260   0.1290   0.1351
  0.1358   0.1372   0.1380   0.1447   0.1467   0.1490   0.1501   0.1547
  0.1673   0.1677   0.1747   0.1755   0.1780   0.1909   0.1939   0.2062
  0.2102   0.2122   0.2132   0.2139   0.2257   0.2260   0.2269   0.2325
  0.2327   0.2382   0.2452   0.2539   0.2565   0.2585   0.2640   0.2648
  0.2682   0.2703   0.2764   0.2802   0.2826   0.2857   0.2878   0.2956
  0.3007   0.3068   0.3141   0.3208   0.3245   0.3306   0.3372   0.3506
  0.3562   0.3660   0.3833   0.4002   0.4051   0.4347   0.4482   0.4525
  0.4541   0.4595   0.4617   0.4734   0.4809   0.4810   0.4851   0.5059
  0.5095   0.5180   0.5245   0.5369   0.5402   0.5548   0.5581   0.5645
  0.5695   0.5778   0.5796   0.5918   0.5939   0.6038   0.6080   0.6100
  0.6175   0.6235   0.6316   0.6344   0.6548   0.6643   0.6664   0.6765
  0.6842   0.6872   0.6983   0.7017   0.7132   0.7168   0.7202   0.7326
  0.7576   0.7814   0.8000   0.8053   0.8209   0.8332   0.8334   0.8394
  0.8418   0.8439   0.8489   0.8492   0.8569   0.8610   0.8663   0.8694
  0.8723   0.8831   0.8860   0.8876   0.8970   0.8972   0.9119   0.9151
  0.9218   0.9254   0.9392   0.9428   0.9471   0.9551   0.9577   0.9741
  0.9749   0.9777   0.9940   1.0036   1.0113   1.0254   1.0409   1.0462
  1.0664   1.0691   1.1168   1.1203   1.1298   1.1425   1.1855   1.1927
  1.2014   1.2340   1.2445   1.2501   1.2658   1.2681   1.2927   1.2990
  1.3049   1.3122   1.3375   1.3791   1.4344   1.4418   1.4866   1.5117
  1.5145   1.5236   1.5406   1.5474   1.5506   1.5607   1.5751   1.5949
  1.5961   1.6113   1.6437   1.6589   1.6854   1.6880   1.6971   1.7247
  1.7618   1.7692   1.7954   1.8153   1.8465   1.8525   1.8617   1.8848
  1.9072   1.9233   1.9298   1.9327   1.9384   1.9397   1.9570   1.9740
  1.9759   1.9765   2.0507   2.0616   2.0646   2.0673   2.0752   2.1041
  2.1145   2.1683   2.1919   2.2323   2.2593   2.2701   2.2735   2.2798
  2.2850   2.2967   2.3277   2.3572   2.3920   2.4157   2.4339   2.4399
  2.4427   2.4642   2.4696   2.5111   2.5303   2.5331   2.5447   2.5497
  2.5923   2.6186   2.6397   2.6506   2.6701   2.6852   2.7036   2.7154
  2.7296   2.7331   2.7356   2.7396   2.7520   2.7630   2.7716   2.7867
  2.7870   2.7974   2.8295   2.8478   2.8634   2.9167   2.9345   2.9699
  2.9984   3.0792   3.0797   3.0870   3.1358   3.1402   3.1602   3.2059
  3.2283   3.2425   3.3268   3.3404   3.4072   3.4621   3.4844   3.5647
  3.5946   3.6952   3.7015   3.7733   3.8141   3.9763   3.9827   4.0857
  4.1351   4.1399   4.3771   4.7953   4.8359   9.7586   9.7772   9.8035
  9.8135  23.4067  23.6054  23.8450  23.8561  23.9009  23.9573  23.9647
 24.0372  24.0647  24.0819  24.1036  24.1650  25.8155  25.8274  25.8891
 25.9030  26.1189  26.1427  26.2040  26.3731  26.5777  26.5948  26.6250
 26.7669 215.7504 215.7690 215.8037 215.8133
 --------------------------------------------------------------

          Ground-State Mulliken Net Atomic Charges

     Atom                 Charge (a.u.)
  ----------------------------------------
      1 C                    -0.452418
      2 C                    -0.187174
      3 Cl                    0.457593
      4 C                    -0.409217
      5 H                     0.230652
      6 C                     0.099710
      7 Cl                    0.452629
      8 C                    -0.423268
      9 H                     0.230900
     10 C                    -0.184320
     11 Cl                    0.456780
     12 C                     0.742851
     13 C                    -0.723144
     14 H                     0.177353
     15 C                    -0.627468
     16 H                     0.199099
     17 C                     0.512281
     18 Cl                    0.436281
     19 C                    -0.615889
     20 H                     0.199122
     21 C                    -0.749894
     22 H                     0.177542
  ----------------------------------------
  Sum of atomic charges =     0.000000

 -----------------------------------------------------------------
                    Cartesian Multipole Moments
 -----------------------------------------------------------------
    Charge (ESU x 10^10)
                -0.0000
    Dipole Moment (Debye)
         X      -0.9045      Y       0.0216      Z       0.5404
       Tot       1.0539
    Quadrupole Moments (Debye-Ang)
        XX    -127.0086     XY      -1.8598     YY    -117.5501
        XZ       4.1794     YZ      -3.5389     ZZ    -122.3205
    Octopole Moments (Debye-Ang^2)
       XXX    -227.5129    XXY      -9.9959    XYY     -51.3995
       YYY       3.5057    XXZ      52.4237    XYZ      -7.2993
       YYZ      31.2732    XZZ     -75.7276    YZZ      14.4141
       ZZZ     127.8375
    Hexadecapole Moments (Debye-Ang^3)
      XXXX   -5843.1195   XXXY      -5.8293   XXYY    -988.0946
      XYYY      19.7945   YYYY    -351.8013   XXXZ    1368.2545
      XXYZ     -33.7702   XYYZ     402.5458   YYYZ     -92.4895
      XXZZ   -1516.5642   XYZZ      37.8263   YYZZ    -554.9286
      XZZZ    1263.9145   YZZZ     -97.1125   ZZZZ   -2992.1588
 -----------------------------------------------------------------
 Calculating analytic gradient of the SCF energy
 Gradient of SCF Energy
            1           2           3           4           5           6
    1   0.0015434  -0.0002383   0.0004199  -0.0001185   0.0000934  -0.0004485
    2  -0.0001583  -0.0001920  -0.0005133   0.0000945  -0.0000516  -0.0000041
    3  -0.0009188  -0.0008101  -0.0007429   0.0010407  -0.0001430   0.0002421
            7           8           9          10          11          12
    1   0.0004524  -0.0009492   0.0001824   0.0006219   0.0010450  -0.0014148
    2  -0.0000003  -0.0000429   0.0000446   0.0002207   0.0004461   0.0002207
    3  -0.0002534  -0.0003340   0.0000221   0.0006666  -0.0000290   0.0005424
           13          14          15          16          17          18
    1  -0.0003882  -0.0000754   0.0002265  -0.0000427   0.0005340  -0.0003106
    2   0.0005597  -0.0000210  -0.0003940   0.0001173   0.0000070   0.0000203
    3   0.0003919   0.0006069  -0.0000028   0.0000101  -0.0002024   0.0001536
           19          20          21          22
    1   0.0000594  -0.0000524  -0.0004823  -0.0006574
    2   0.0003459  -0.0000957  -0.0007017   0.0000982
    3  -0.0003108   0.0000384   0.0002613  -0.0002287
 Max gradient component =       1.543E-03
 RMS gradient           =       4.832E-04
 Gradient time:  CPU 189.85 s  wall 189.86 s
 Geometry Optimization Parameters
   NAtoms,    NIC,     NZ,  NCons,   NDum,   NFix, NCnnct, MaxDiis
       22     155      22       0       0       0       0       0

 Cartesian Hessian Update
 Hessian updated using BFGS update


** GEOMETRY OPTIMIZATION IN DELOCALIZED INTERNAL COORDINATES **
   Searching for a Minimum

   Optimization Cycle:   4

                       Coordinates (Angstroms)
     ATOM                X               Y               Z
      1  C         0.0175519446   -0.0033683659   -0.0100841449
      2  C        -0.0190980853    0.1915859337    1.3807492898
      3  Cl        1.4760478069    0.4390808748    2.2702660694
      4  C        -1.2025161897    0.2238021187    2.1123553888
      5  H        -1.1822029686    0.3826294338    3.1810605338
      6  C        -2.4032720358    0.0569675614    1.4344861794
      7  Cl       -3.9079641342    0.0946575533    2.3303089615
      8  C        -2.4356759953   -0.1405659974    0.0602078568
      9  H        -3.3715628735   -0.2781247968   -0.4618074726
     10  C        -1.2299568120   -0.1678959767   -0.6337296171
     11  Cl       -1.3111929109   -0.4551085111   -2.3654067364
     12  C         1.2927009120   -0.0308161196   -0.7736264166
     13  C         2.2227772706   -1.0535620162   -0.5660526159
     14  H         2.0134211593   -1.8315037113    0.1592212180
     15  C         3.4180289215   -1.0881711420   -1.2782493239
     16  H         4.1334209737   -1.8841744147   -1.1188726224
     17  C         3.6860614784   -0.0800809573   -2.1989903634
     18  Cl        5.1954222329   -0.1114807899   -3.0984738326
     19  C         2.7788392182    0.9512320168   -2.4214035147
     20  H         3.0030260426    1.7283745161   -3.1404287525
     21  C         1.5832562042    0.9664668487   -1.7087708732
     22  H         0.8700155536    1.7640222444   -1.8836689656
   Point Group: c1    Number of degrees of freedom:    60


   Energy is  -2301.901900971

 Hessian updated using BFGS update

 57 Hessian modes will be used to form the next step
  Hessian Eigenvalues:
     0.007881    0.019216    0.019258    0.023208    0.023215    0.023676
     0.023685    0.023728    0.023967    0.024054    0.024091    0.024097
     0.024114    0.024125    0.024137    0.024142    0.024152    0.024164
     0.029105    0.159465    0.159975    0.159996    0.159996    0.160075
     0.163165    0.204500    0.220007    0.230752    0.234812    0.239275
     0.248519    0.249969    0.250000    0.250056    0.251763    0.296062
     0.301031    0.301082    0.301432    0.305943    0.353186    0.356643
     0.356669    0.357632    0.372948    0.429240    0.430527    0.432199
     0.467381    0.467758    0.467972    0.470578    0.477087    0.478204
     0.478206    0.482939    0.533077

 Minimum search - taking simple RFO step
 Searching for Lamda that Minimizes Along All modes
 Value Taken    Lamda =  -0.00049219
 Step Taken.  Stepsize is  0.217101

                             Maximum     Tolerance    Cnvgd?
         Gradient           0.004049      0.000300      NO
         Displacement       0.193855      0.001200      NO
         Energy change     -0.000668      0.000001      NO


 New Cartesian Coordinates Obtained by Inverse Iteration

 Displacement from previous Coordinates is:  0.736650
 ----------------------------------------------------------------
             Standard Nuclear Orientation (Angstroms)
    I     Atom           X                Y                Z
 ----------------------------------------------------------------
    1      C       0.0154383184    -0.0022773985    -0.0113248202
    2      C      -0.0230468392     0.2491290404     1.3689630698
    3      Cl      1.4747376416     0.5615867629     2.2358790538
    4      C      -1.2047597202     0.2835136170     2.1026001672
    5      H      -1.1877986604     0.4873427946     3.1634495990
    6      C      -2.4003391955     0.0557967193     1.4336275063
    7      Cl     -3.9062770321     0.0911605628     2.3323104448
    8      C      -2.4321031912    -0.2010584156     0.0691940648
    9      H      -3.3651184885    -0.3846959381    -0.4433307343
   10      C      -1.2268676935    -0.2239396276    -0.6251589004
   11      Cl     -1.2952081117    -0.5741569752    -2.3469497318
   12      C       1.2927918242    -0.0305330650    -0.7751549228
   13      C       2.1885125226    -1.0907800853    -0.6160710393
   14      H       1.9514062932    -1.8946503004     0.0717252505
   15      C       3.3842979354    -1.1258233730    -1.3276930144
   16      H       4.0760592290    -1.9493943926    -1.2103857795
   17      C       3.6826943317    -0.0805210785    -2.1955923094
   18      Cl      5.1952421086    -0.1125295443    -3.0942645084
   19      C       2.8099111326     0.9889183007    -2.3679930304
   20      H       3.0625769920     1.7933856780    -3.0463218939
   21      C       1.6131472814     1.0046221389    -1.6569467007
   22      H       0.9218310344     1.8288708822    -1.7914715250
 ----------------------------------------------------------------
 Nuclear Repulsion Energy =        1427.61663165 hartrees
 There are       73 alpha and       73 beta electrons
 Applying Cartesian multipole field
    Component          Value
    ---------          -----
     (2,0,0)        1.00000E-12
     (0,2,0)        2.00000E-11
     (0,0,2)       -3.00000E-11
 Nucleus-field energy     =    -0.0000000569 hartrees
 Requested basis set is 6-311++G(d,p)
 There are 154 shells and 426 basis functions
 A cutoff of  1.0D-15 yielded   9409 shell pairs
 There are     77029 function pairs (     82722 Cartesian)
 Smallest overlap matrix eigenvalue = 2.85E-07
 Linear dependence detected in AO basis
 Number of orthogonalized atomic orbitals = 423
 Maximum deviation from orthogonality = 3.448E-10
 Guess from superposition of atomic densities
 Warning:  Energy on first SCF cycle will be non-variational
 SAD guess density has 146.000000 electrons

 -----------------------------------------------------------------------
  General SCF calculation program by
  Eric Jon Sundstrom, Paul Horn, Yuezhi Mao, Dmitri Zuev, Alec White,
  David Stuck, Shaama M.S., Shane Yost, Joonho Lee, David Small,
  Daniel Levine, Susi Lehtola, Hugh Burton, Evgeny Epifanovsky,
  Bang C. Huynh
 -----------------------------------------------------------------------
 Exchange:     0.2000 Hartree-Fock + 0.0800 Slater + 0.7200 B88
 Correlation:  0.1900 VWN1RPA + 0.8100 LYP
 Using SG-1 standard quadrature grid
 A restricted SCF calculation will be
 performed using DIIS
 SCF converges when DIIS error is below 1.0e-08
 ---------------------------------------
  Cycle       Energy         DIIS error
 ---------------------------------------
    1   -2305.6357022393      3.01e-02  
    2   -2301.7414685321      2.61e-03  
    3   -2301.6706951342      3.10e-03  
    4   -2301.8965906766      4.84e-04  
    5   -2301.9003642512      2.84e-04  
    6   -2301.9020513382      1.10e-04  
    7   -2301.9023113062      2.95e-05  
    8   -2301.9023286450      1.15e-05  
    9   -2301.9023316506      1.83e-06  
   10   -2301.9023317124      8.33e-07  
   11   -2301.9023317266      1.69e-07  
   12   -2301.9023317274      5.56e-08  
   13   -2301.9023317272      2.16e-08  
   14   -2301.9023317275      6.39e-09  Convergence criterion met
 ---------------------------------------
 SCF time:   CPU 555.26s  wall 555.00s 
 SCF   energy in the final basis set =    -2301.9023317275
 Total energy in the final basis set =    -2301.9023317275

 --------------------------------------------------------------

                    Orbital Energies (a.u.)
 --------------------------------------------------------------

 Alpha MOs
 -- Occupied --
********-101.5726-101.5726-101.5610 -10.2719 -10.2718 -10.2700 -10.2514
-10.2310 -10.2174 -10.2173 -10.2118 -10.2017 -10.2016 -10.2007 -10.2006
 -9.4896  -9.4873  -9.4873  -9.4756  -7.2543  -7.2521  -7.2519  -7.2445
 -7.2439  -7.2422  -7.2422  -7.2416  -7.2415  -7.2402  -7.2305  -7.2301
 -0.9436  -0.9082  -0.8965  -0.8951  -0.8561  -0.8326  -0.7904  -0.7771
 -0.7653  -0.7339  -0.6432  -0.6421  -0.6333  -0.6080  -0.5581  -0.5322
 -0.5171  -0.4957  -0.4887  -0.4798  -0.4646  -0.4542  -0.4522  -0.4408
 -0.4221  -0.4180  -0.4055  -0.3861  -0.3861  -0.3814  -0.3784  -0.3511
 -0.3401  -0.3398  -0.3271  -0.3260  -0.3244  -0.2814  -0.2778  -0.2745
 -0.2576
 -- Virtual --
 -0.0578  -0.0561  -0.0370  -0.0334  -0.0318  -0.0133   0.0003   0.0052
  0.0073   0.0114   0.0126   0.0141   0.0251   0.0301   0.0435   0.0478
  0.0520   0.0566   0.0588   0.0648   0.0690   0.0796   0.0837   0.0853
  0.0860   0.0902   0.0928   0.0979   0.0989   0.1073   0.1108   0.1128
  0.1153   0.1167   0.1175   0.1194   0.1222   0.1255   0.1264   0.1296
  0.1353   0.1358   0.1371   0.1444   0.1474   0.1489   0.1501   0.1544
  0.1616   0.1658   0.1736   0.1739   0.1779   0.1917   0.1923   0.2049
  0.2098   0.2111   0.2120   0.2150   0.2231   0.2264   0.2277   0.2296
  0.2314   0.2381   0.2424   0.2454   0.2561   0.2570   0.2641   0.2663
  0.2684   0.2705   0.2749   0.2797   0.2826   0.2866   0.2897   0.2930
  0.3026   0.3075   0.3149   0.3160   0.3182   0.3201   0.3345   0.3391
  0.3510   0.3639   0.3641   0.3841   0.4000   0.4077   0.4399   0.4482
  0.4521   0.4570   0.4598   0.4623   0.4709   0.4809   0.4828   0.4840
  0.5082   0.5083   0.5182   0.5273   0.5384   0.5417   0.5534   0.5566
  0.5637   0.5676   0.5750   0.5787   0.5902   0.5982   0.6070   0.6093
  0.6179   0.6184   0.6208   0.6357   0.6398   0.6563   0.6653   0.6687
  0.6780   0.6802   0.6965   0.6980   0.7065   0.7115   0.7198   0.7331
  0.7474   0.7574   0.7910   0.8078   0.8206   0.8257   0.8307   0.8366
  0.8413   0.8442   0.8466   0.8493   0.8515   0.8580   0.8612   0.8662
  0.8705   0.8727   0.8786   0.8835   0.8880   0.8928   0.9087   0.9153
  0.9185   0.9194   0.9288   0.9426   0.9447   0.9509   0.9568   0.9584
  0.9732   0.9766   0.9790   1.0028   1.0090   1.0171   1.0217   1.0361
  1.0471   1.0660   1.0684   1.1158   1.1206   1.1301   1.1574   1.1855
  1.1921   1.2051   1.2341   1.2447   1.2500   1.2654   1.2713   1.3002
  1.3004   1.3046   1.3119   1.3465   1.3889   1.4298   1.4355   1.4848
  1.5048   1.5136   1.5313   1.5421   1.5465   1.5569   1.5627   1.5774
  1.5951   1.5974   1.6114   1.6461   1.6589   1.6814   1.6865   1.7042
  1.7194   1.7620   1.7693   1.7918   1.8177   1.8432   1.8457   1.8529
  1.8813   1.9044   1.9293   1.9311   1.9345   1.9387   1.9404   1.9538
  1.9751   1.9809   1.9881   2.0529   2.0603   2.0639   2.0674   2.0720
  2.1089   2.1204   2.1697   2.1918   2.2324   2.2604   2.2675   2.2695
  2.2796   2.2811   2.2944   2.3334   2.3616   2.3918   2.4202   2.4351
  2.4365   2.4431   2.4683   2.4727   2.5127   2.5297   2.5373   2.5483
  2.5488   2.5887   2.6213   2.6426   2.6503   2.6731   2.6903   2.7050
  2.7159   2.7276   2.7343   2.7356   2.7493   2.7515   2.7610   2.7797
  2.7848   2.7942   2.8199   2.8306   2.8495   2.8593   2.9135   2.9358
  2.9709   3.0024   3.0850   3.0860   3.0913   3.1338   3.1422   3.1574
  3.2068   3.2245   3.2489   3.3261   3.3352   3.4158   3.4649   3.4820
  3.5769   3.5974   3.7006   3.7007   3.7737   3.8165   3.9779   3.9825
  4.0860   4.1351   4.1411   4.3669   4.7968   4.8339   9.7617   9.7770
  9.8092   9.8097  23.4096  23.6056  23.8461  23.8581  23.9019  23.9559
 23.9673  24.0376  24.0705  24.0813  24.1057  24.1685  25.8153  25.8275
 25.8845  25.9038  26.1184  26.1408  26.2228  26.3708  26.5926  26.6230
 26.6296  26.7762 215.7538 215.7689 215.8089 215.8110
 --------------------------------------------------------------

          Ground-State Mulliken Net Atomic Charges

     Atom                 Charge (a.u.)
  ----------------------------------------
      1 C                    -0.235918
      2 C                    -0.095376
      3 Cl                    0.474997
      4 C                    -0.521983
      5 H                     0.231710
      6 C                     0.223531
      7 Cl                    0.463966
      8 C                    -0.528966
      9 H                     0.231852
     10 C                    -0.093432
     11 Cl                    0.473906
     12 C                     0.662029
     13 C                    -0.846484
     14 H                     0.184223
     15 C                    -0.671463
     16 H                     0.194980
     17 C                     0.577829
     18 Cl                    0.431147
     19 C                    -0.656528
     20 H                     0.194999
     21 C                    -0.879021
     22 H                     0.184002
  ----------------------------------------
  Sum of atomic charges =     0.000000

 -----------------------------------------------------------------
                    Cartesian Multipole Moments
 -----------------------------------------------------------------
    Charge (ESU x 10^10)
                 0.0000
    Dipole Moment (Debye)
         X      -0.9209      Y       0.0216      Z       0.5510
       Tot       1.0734
    Quadrupole Moments (Debye-Ang)
        XX    -127.2833     XY      -1.6704     YY    -117.0149
        XZ       4.0439     YZ      -3.2665     ZZ    -122.7533
    Octopole Moments (Debye-Ang^2)
       XXX    -229.2975    XXY      -9.6871    XYY     -50.4477
       YYY       3.4612    XXZ      51.8660    XYZ      -7.2087
       YYZ      30.7100    XZZ     -76.2413    YZZ      14.2210
       ZZZ     129.8151
    Hexadecapole Moments (Debye-Ang^3)
      XXXX   -5844.0087   XXXY     -16.7305   XXYY    -988.1105
      XYYY       1.4397   YYYY    -384.4790   XXXZ    1373.9958
      XXYZ     -41.3596   XYYZ     401.7415   YYYZ    -120.6196
      XXZZ   -1510.7004   XYZZ      30.5677   YYZZ    -553.8734
      XZZZ    1274.2885   YZZZ    -118.9455   ZZZZ   -2967.4623
 -----------------------------------------------------------------
 Calculating analytic gradient of the SCF energy
 Gradient of SCF Energy
            1           2           3           4           5           6
    1   0.0014837  -0.0015377   0.0010733  -0.0001241   0.0000731   0.0009017
    2  -0.0000495  -0.0002982  -0.0003678   0.0002913  -0.0000266   0.0000276
    3  -0.0007465  -0.0011930  -0.0004171   0.0012229  -0.0002668  -0.0005163
            7           8           9          10          11          12
    1  -0.0002215  -0.0011503   0.0002586   0.0001888   0.0007933  -0.0003050
    2   0.0000005  -0.0002648  -0.0000213   0.0004538   0.0001712   0.0000200
    3   0.0001299  -0.0004991   0.0000714   0.0018921  -0.0007604   0.0001260
           13          14          15          16          17          18
    1  -0.0003567  -0.0002324   0.0004665  -0.0000374  -0.0007116   0.0002185
    2   0.0003324   0.0000407  -0.0005855   0.0001765   0.0000254   0.0000132
    3   0.0002568   0.0005931   0.0000175  -0.0001661   0.0004726  -0.0001194
           19          20          21          22
    1   0.0001482   0.0001107  -0.0004246  -0.0006151
    2   0.0005055  -0.0001378  -0.0002742  -0.0000323
    3  -0.0004622   0.0001013   0.0004093  -0.0001461
 Max gradient component =       1.892E-03
 RMS gradient           =       5.678E-04
 Gradient time:  CPU 190.20 s  wall 190.21 s
 Geometry Optimization Parameters
   NAtoms,    NIC,     NZ,  NCons,   NDum,   NFix, NCnnct, MaxDiis
       22     155      22       0       0       0       0       0

 Cartesian Hessian Update
 Hessian updated using BFGS update


** GEOMETRY OPTIMIZATION IN DELOCALIZED INTERNAL COORDINATES **
   Searching for a Minimum

   Optimization Cycle:   5

                       Coordinates (Angstroms)
     ATOM                X               Y               Z
      1  C         0.0154383184   -0.0022773985   -0.0113248202
      2  C        -0.0230468392    0.2491290404    1.3689630698
      3  Cl        1.4747376416    0.5615867629    2.2358790538
      4  C        -1.2047597202    0.2835136170    2.1026001672
      5  H        -1.1877986604    0.4873427946    3.1634495990
      6  C        -2.4003391955    0.0557967193    1.4336275063
      7  Cl       -3.9062770321    0.0911605628    2.3323104448
      8  C        -2.4321031912   -0.2010584156    0.0691940648
      9  H        -3.3651184885   -0.3846959381   -0.4433307343
     10  C        -1.2268676935   -0.2239396276   -0.6251589004
     11  Cl       -1.2952081117   -0.5741569752   -2.3469497318
     12  C         1.2927918242   -0.0305330650   -0.7751549228
     13  C         2.1885125226   -1.0907800853   -0.6160710393
     14  H         1.9514062932   -1.8946503004    0.0717252505
     15  C         3.3842979354   -1.1258233730   -1.3276930144
     16  H         4.0760592290   -1.9493943926   -1.2103857795
     17  C         3.6826943317   -0.0805210785   -2.1955923094
     18  Cl        5.1952421086   -0.1125295443   -3.0942645084
     19  C         2.8099111326    0.9889183007   -2.3679930304
     20  H         3.0625769920    1.7933856780   -3.0463218939
     21  C         1.6131472814    1.0046221389   -1.6569467007
     22  H         0.9218310344    1.8288708822   -1.7914715250
   Point Group: c1    Number of degrees of freedom:    60


   Energy is  -2301.902331727

 Hessian updated using BFGS update

 59 Hessian modes will be used to form the next step
  Hessian Eigenvalues:
     0.005033    0.019243    0.019266    0.023208    0.023225    0.023676
     0.023708    0.023750    0.024030    0.024067    0.024094    0.024097
     0.024114    0.024124    0.024139    0.024143    0.024154    0.024417
     0.027907    0.159506    0.159983    0.159996    0.159997    0.160050
     0.163489    0.206908    0.220007    0.230763    0.234823    0.239607
     0.248724    0.249969    0.250000    0.250004    0.250197    0.253146
     0.291930    0.301030    0.301127    0.301272    0.313786    0.349753
     0.356646    0.356665    0.356691    0.357748    0.364143    0.429226
     0.430533    0.432363    0.456948    0.467757    0.468090    0.471174
     0.477037    0.478204    0.478209    0.482801    0.495385

 Minimum search - taking simple RFO step
 Searching for Lamda that Minimizes Along All modes
 Value Taken    Lamda =  -0.00028720
 Step Taken.  Stepsize is  0.197390

                             Maximum     Tolerance    Cnvgd?
         Gradient           0.003577      0.000300      NO
         Displacement       0.173891      0.001200      NO
         Energy change     -0.000431      0.000001      NO


 New Cartesian Coordinates Obtained by Inverse Iteration

 Displacement from previous Coordinates is:  0.662205
 ----------------------------------------------------------------
             Standard Nuclear Orientation (Angstroms)
    I     Atom           X                Y                Z
 ----------------------------------------------------------------
    1      C       0.0147876208     0.0006628751    -0.0079859358
    2      C      -0.0290688434     0.3025242736     1.3620114614
    3      Cl      1.4600990637     0.6839098892     2.2142485380
    4      C      -1.2118968670     0.3325986935     2.0939535286
    5      H      -1.2020303403     0.5749447847     3.1470083473
    6      C      -2.4005933652     0.0511658254     1.4335643337
    7      Cl     -3.9083061879     0.0826559899     2.3309168321
    8      C      -2.4258266969    -0.2537826446     0.0790699274
    9      H      -3.3548379056    -0.4756362196    -0.4260622946
   10      C      -1.2200920121    -0.2736055083    -0.6144300501
   11      Cl     -1.2764469329    -0.6769000828    -2.3238224007
   12      C       1.2952159681    -0.0276459540    -0.7728262325
   13      C       2.1591700234    -1.1196127981    -0.6631437670
   14      H       1.8988773786    -1.9469462253    -0.0128135706
   15      C       3.3545163509    -1.1558533463    -1.3757944733
   16      H       4.0229986319    -2.0030051920    -1.2954455460
   17      C       3.6814347304    -0.0832965814    -2.1984568116
   18      Cl      5.1920910558    -0.1200671789    -3.1020140456
   19      C       2.8396086711     1.0168247450    -2.3222120939
   20      H       3.1143906956     1.8421958825    -2.9662649931
   21      C       1.6447689213     1.0366597805    -1.6074499695
   22      H       0.9782677528     1.8861752945    -1.7029605383
 ----------------------------------------------------------------
 Nuclear Repulsion Energy =        1427.03646493 hartrees
 There are       73 alpha and       73 beta electrons
 Applying Cartesian multipole field
    Component          Value
    ---------          -----
     (2,0,0)        1.00000E-12
     (0,2,0)        2.00000E-11
     (0,0,2)       -3.00000E-11
 Nucleus-field energy     =    -0.0000000558 hartrees
 Requested basis set is 6-311++G(d,p)
 There are 154 shells and 426 basis functions
 A cutoff of  1.0D-15 yielded   9413 shell pairs
 There are     76985 function pairs (     82662 Cartesian)
 Smallest overlap matrix eigenvalue = 2.58E-07
 Linear dependence detected in AO basis
 Number of orthogonalized atomic orbitals = 423
 Maximum deviation from orthogonality = 7.845E-10
 Guess from superposition of atomic densities
 Warning:  Energy on first SCF cycle will be non-variational
 SAD guess density has 146.000000 electrons

 -----------------------------------------------------------------------
  General SCF calculation program by
  Eric Jon Sundstrom, Paul Horn, Yuezhi Mao, Dmitri Zuev, Alec White,
  David Stuck, Shaama M.S., Shane Yost, Joonho Lee, David Small,
  Daniel Levine, Susi Lehtola, Hugh Burton, Evgeny Epifanovsky,
  Bang C. Huynh
 -----------------------------------------------------------------------
 Exchange:     0.2000 Hartree-Fock + 0.0800 Slater + 0.7200 B88
 Correlation:  0.1900 VWN1RPA + 0.8100 LYP
 Using SG-1 standard quadrature grid
 A restricted SCF calculation will be
 performed using DIIS
 SCF converges when DIIS error is below 1.0e-08
 ---------------------------------------
  Cycle       Energy         DIIS error
 ---------------------------------------
    1   -2305.6314560374      3.01e-02  
    2   -2301.7418369514      2.61e-03  
    3   -2301.6714583451      3.09e-03  
    4   -2301.8967200409      4.86e-04  
    5   -2301.9005274509      2.86e-04  
    6   -2301.9022355333      1.09e-04  
    7   -2301.9024948488      2.96e-05  
    8   -2301.9025123740      1.15e-05  
    9   -2301.9025153738      1.82e-06  
   10   -2301.9025154343      8.35e-07  
   11   -2301.9025154488      1.69e-07  
   12   -2301.9025154494      5.63e-08  
   13   -2301.9025154495      2.27e-08  
   14   -2301.9025154494      7.10e-09  Convergence criterion met
 ---------------------------------------
 SCF time:   CPU 530.05s  wall 530.00s 
 SCF   energy in the final basis set =    -2301.9025154494
 Total energy in the final basis set =    -2301.9025154494

 --------------------------------------------------------------

                    Orbital Energies (a.u.)
 --------------------------------------------------------------

 Alpha MOs
 -- Occupied --
********-101.5726-101.5726-101.5609 -10.2718 -10.2717 -10.2700 -10.2514
-10.2308 -10.2173 -10.2172 -10.2119 -10.2017 -10.2016 -10.2008 -10.2007
 -9.4895  -9.4873  -9.4873  -9.4755  -7.2542  -7.2521  -7.2519  -7.2444
 -7.2438  -7.2422  -7.2422  -7.2416  -7.2415  -7.2401  -7.2303  -7.2300
 -0.9435  -0.9081  -0.8964  -0.8951  -0.8559  -0.8325  -0.7901  -0.7770
 -0.7653  -0.7338  -0.6421  -0.6420  -0.6342  -0.6079  -0.5579  -0.5321
 -0.5171  -0.4963  -0.4885  -0.4797  -0.4646  -0.4540  -0.4520  -0.4408
 -0.4221  -0.4180  -0.4054  -0.3864  -0.3852  -0.3817  -0.3779  -0.3506
 -0.3398  -0.3397  -0.3270  -0.3260  -0.3244  -0.2817  -0.2759  -0.2745
 -0.2595
 -- Virtual --
 -0.0562  -0.0554  -0.0365  -0.0361  -0.0319  -0.0135   0.0002   0.0055
  0.0071   0.0113   0.0126   0.0138   0.0248   0.0300   0.0433   0.0484
  0.0520   0.0563   0.0589   0.0646   0.0687   0.0797   0.0839   0.0860
  0.0861   0.0895   0.0921   0.0970   0.0990   0.1067   0.1113   0.1129
  0.1148   0.1168   0.1171   0.1187   0.1223   0.1259   0.1268   0.1290
  0.1352   0.1353   0.1375   0.1441   0.1483   0.1490   0.1501   0.1544
  0.1589   0.1650   0.1727   0.1730   0.1784   0.1913   0.1937   0.2026
  0.2095   0.2097   0.2128   0.2157   0.2215   0.2262   0.2276   0.2293
  0.2306   0.2392   0.2431   0.2448   0.2559   0.2581   0.2640   0.2677
  0.2697   0.2714   0.2758   0.2794   0.2831   0.2870   0.2910   0.2921
  0.3050   0.3056   0.3122   0.3179   0.3180   0.3232   0.3348   0.3412
  0.3506   0.3624   0.3703   0.3842   0.3990   0.4094   0.4431   0.4479
  0.4516   0.4572   0.4600   0.4625   0.4639   0.4805   0.4826   0.4840
  0.5076   0.5119   0.5181   0.5299   0.5400   0.5431   0.5511   0.5557
  0.5634   0.5665   0.5731   0.5767   0.5888   0.5950   0.6086   0.6094
  0.6189   0.6210   0.6222   0.6383   0.6439   0.6582   0.6655   0.6695
  0.6711   0.6828   0.6985   0.7050   0.7088   0.7100   0.7196   0.7331
  0.7529   0.7569   0.7890   0.8124   0.8200   0.8289   0.8307   0.8359
  0.8406   0.8443   0.8471   0.8488   0.8516   0.8570   0.8602   0.8659
  0.8699   0.8705   0.8764   0.8791   0.8883   0.8928   0.9093   0.9161
  0.9172   0.9212   0.9301   0.9455   0.9500   0.9534   0.9582   0.9588
  0.9717   0.9751   0.9805   1.0009   1.0160   1.0228   1.0234   1.0328
  1.0494   1.0648   1.0691   1.1097   1.1218   1.1294   1.1745   1.1858
  1.1916   1.2071   1.2339   1.2449   1.2464   1.2647   1.2750   1.3015
  1.3050   1.3088   1.3123   1.3449   1.3966   1.4216   1.4356   1.4826
  1.4994   1.5131   1.5374   1.5429   1.5464   1.5522   1.5662   1.5800
  1.5951   1.5966   1.6122   1.6492   1.6584   1.6793   1.6862   1.7114
  1.7158   1.7608   1.7714   1.7884   1.8195   1.8370   1.8398   1.8481
  1.8785   1.9018   1.9312   1.9315   1.9360   1.9382   1.9411   1.9512
  1.9763   1.9852   1.9968   2.0549   2.0603   2.0638   2.0664   2.0696
  2.1148   2.1251   2.1694   2.1923   2.2324   2.2614   2.2647   2.2659
  2.2768   2.2798   2.2938   2.3374   2.3636   2.3903   2.4219   2.4319
  2.4352   2.4407   2.4742   2.4750   2.5134   2.5255   2.5298   2.5470
  2.5489   2.5848   2.6224   2.6433   2.6506   2.6754   2.6960   2.7056
  2.7156   2.7251   2.7313   2.7329   2.7500   2.7546   2.7586   2.7776
  2.7788   2.7909   2.8329   2.8354   2.8498   2.8594   2.9101   2.9366
  2.9695   3.0039   3.0900   3.0919   3.0957   3.1305   3.1422   3.1544
  3.2072   3.2199   3.2580   3.3252   3.3301   3.4205   3.4679   3.4795
  3.5842   3.5984   3.7005   3.7043   3.7749   3.8195   3.9790   3.9820
  4.0852   4.1346   4.1418   4.3588   4.7982   4.8311   9.7639   9.7773
  9.8045   9.8184  23.4128  23.6049  23.8456  23.8580  23.9009  23.9546
 23.9674  24.0374  24.0739  24.0806  24.1067  24.1699  25.8154  25.8275
 25.8719  25.9074  26.1183  26.1384  26.2410  26.3572  26.5943  26.6233
 26.6265  26.7824 215.7561 215.7693 215.8027 215.8220
 --------------------------------------------------------------

          Ground-State Mulliken Net Atomic Charges

     Atom                 Charge (a.u.)
  ----------------------------------------
      1 C                    -0.289118
      2 C                    -0.101629
      3 Cl                    0.463643
      4 C                    -0.481445
      5 H                     0.230581
      6 C                     0.288650
      7 Cl                    0.467456
      8 C                    -0.488114
      9 H                     0.230935
     10 C                    -0.103969
     11 Cl                    0.466492
     12 C                     0.671622
     13 C                    -0.873305
     14 H                     0.186296
     15 C                    -0.707877
     16 H                     0.195217
     17 C                     0.597643
     18 Cl                    0.433711
     19 C                    -0.709962
     20 H                     0.195184
     21 C                    -0.859138
     22 H                     0.187127
  ----------------------------------------
  Sum of atomic charges =     0.000000

 -----------------------------------------------------------------
                    Cartesian Multipole Moments
 -----------------------------------------------------------------
    Charge (ESU x 10^10)
                 0.0000
    Dipole Moment (Debye)
         X      -0.9288      Y       0.0218      Z       0.5556
       Tot       1.0825
    Quadrupole Moments (Debye-Ang)
        XX    -127.4475     XY      -1.4782     YY    -116.5672
        XZ       3.9146     YZ      -2.9859     ZZ    -123.0697
    Octopole Moments (Debye-Ang^2)
       XXX    -230.1178    XXY      -9.2105    XYY     -49.5729
       YYY       3.2903    XXZ      51.3219    XYZ      -7.0527
       YYZ      30.2309    XZZ     -76.5407    YZZ      13.8555
       ZZZ     131.2750
    Hexadecapole Moments (Debye-Ang^3)
      XXXX   -5839.9855   XXXY     -25.8677   XXYY    -988.7418
      XYYY     -14.3499   YYYY    -418.2215   XXXZ    1381.8773
      XXYZ     -48.4243   XYYZ     402.6967   YYYZ    -146.2995
      XXZZ   -1505.0889   XYZZ      23.9347   YYZZ    -555.0303
      XZZZ    1287.6547   YZZZ    -139.7442   ZZZZ   -2951.7023
 -----------------------------------------------------------------
 Calculating analytic gradient of the SCF energy
 Gradient of SCF Energy
            1           2           3           4           5           6
    1   0.0002562  -0.0013525   0.0008512  -0.0000654  -0.0000043   0.0011948
    2  -0.0000667  -0.0002626  -0.0000159   0.0001180   0.0000447  -0.0000189
    3  -0.0004095  -0.0005950   0.0000126   0.0007826  -0.0001208  -0.0005836
            7           8           9          10          11          12
    1  -0.0004490  -0.0006553   0.0000873   0.0000413   0.0004910   0.0006866
    2   0.0000296  -0.0000400  -0.0000509   0.0001905   0.0000883  -0.0001250
    3   0.0002506  -0.0003542   0.0000384   0.0014641  -0.0005676  -0.0003888
           13          14          15          16          17          18
    1  -0.0003821  -0.0001965   0.0004080   0.0000339  -0.0010748   0.0005087
    2  -0.0000210   0.0001092  -0.0002423   0.0000864   0.0000921  -0.0000255
    3  -0.0000074   0.0003361   0.0000502  -0.0001833   0.0006362  -0.0002945
           19          20          21          22
    1   0.0002446   0.0001586  -0.0004074  -0.0003750
    2   0.0001770  -0.0000819   0.0001072  -0.0000926
    3  -0.0004005   0.0000408   0.0003375  -0.0000440
 Max gradient component =       1.464E-03
 RMS gradient           =       4.451E-04
 Gradient time:  CPU 200.50 s  wall 200.73 s
 Geometry Optimization Parameters
   NAtoms,    NIC,     NZ,  NCons,   NDum,   NFix, NCnnct, MaxDiis
       22     155      22       0       0       0       0       0

 Cartesian Hessian Update
 Hessian updated using BFGS update


** GEOMETRY OPTIMIZATION IN DELOCALIZED INTERNAL COORDINATES **
   Searching for a Minimum

   Optimization Cycle:   6

                       Coordinates (Angstroms)
     ATOM                X               Y               Z
      1  C         0.0147876208    0.0006628751   -0.0079859358
      2  C        -0.0290688434    0.3025242736    1.3620114614
      3  Cl        1.4600990637    0.6839098892    2.2142485380
      4  C        -1.2118968670    0.3325986935    2.0939535286
      5  H        -1.2020303403    0.5749447847    3.1470083473
      6  C        -2.4005933652    0.0511658254    1.4335643337
      7  Cl       -3.9083061879    0.0826559899    2.3309168321
      8  C        -2.4258266969   -0.2537826446    0.0790699274
      9  H        -3.3548379056   -0.4756362196   -0.4260622946
     10  C        -1.2200920121   -0.2736055083   -0.6144300501
     11  Cl       -1.2764469329   -0.6769000828   -2.3238224007
     12  C         1.2952159681   -0.0276459540   -0.7728262325
     13  C         2.1591700234   -1.1196127981   -0.6631437670
     14  H         1.8988773786   -1.9469462253   -0.0128135706
     15  C         3.3545163509   -1.1558533463   -1.3757944733
     16  H         4.0229986319   -2.0030051920   -1.2954455460
     17  C         3.6814347304   -0.0832965814   -2.1984568116
     18  Cl        5.1920910558   -0.1200671789   -3.1020140456
     19  C         2.8396086711    1.0168247450   -2.3222120939
     20  H         3.1143906956    1.8421958825   -2.9662649931
     21  C         1.6447689213    1.0366597805   -1.6074499695
     22  H         0.9782677528    1.8861752945   -1.7029605383
   Point Group: c1    Number of degrees of freedom:    60


   Energy is  -2301.902515449

 Hessian updated using BFGS update

 60 Hessian modes will be used to form the next step
  Hessian Eigenvalues:
     0.004242    0.019228    0.019295    0.023191    0.023218    0.023675
     0.023681    0.023841    0.024005    0.024085    0.024097    0.024114
     0.024120    0.024127    0.024140    0.024151    0.024198    0.024340
     0.027384    0.159527    0.159948    0.159989    0.159997    0.160008
     0.161927    0.208414    0.220008    0.230859    0.234832    0.239873
     0.249047    0.249894    0.249986    0.250008    0.250046    0.253918
     0.271349    0.300849    0.301046    0.301602    0.304920    0.348919
     0.356645    0.356664    0.356665    0.356687    0.357228    0.361252
     0.429293    0.430536    0.432522    0.438317    0.467781    0.468740
     0.470695    0.476856    0.478205    0.478239    0.481936    0.490154

 Minimum search - taking simple RFO step
 Searching for Lamda that Minimizes Along All modes
 Value Taken    Lamda =  -0.00007232
 Step Taken.  Stepsize is  0.091611

                             Maximum     Tolerance    Cnvgd?
         Gradient           0.001557      0.000300      NO
         Displacement       0.080272      0.001200      NO
         Energy change     -0.000184      0.000001      NO


 New Cartesian Coordinates Obtained by Inverse Iteration

 Displacement from previous Coordinates is:  0.307880
 ----------------------------------------------------------------
             Standard Nuclear Orientation (Angstroms)
    I     Atom           X                Y                Z
 ----------------------------------------------------------------
    1      C       0.0134572158     0.0052471989    -0.0081238252
    2      C      -0.0323421434     0.3293388712     1.3566222758
    3      Cl      1.4507259343     0.7399927273     2.2022180789
    4      C      -1.2155740646     0.3550662600     2.0882185494
    5      H      -1.2079921701     0.6119575663     3.1380082906
    6      C      -2.4015774833     0.0480166104     1.4344810701
    7      Cl     -3.9078411384     0.0723919168     2.3330569244
    8      C      -2.4230133608    -0.2780999570     0.0850010017
    9      H      -3.3500070749    -0.5183932611    -0.4156157033
   10      C      -1.2181016056    -0.2941814768    -0.6103932031
   11      Cl     -1.2731735138    -0.7255707070    -2.3115695784
   12      C       1.2953641471    -0.0240433492    -0.7720716850
   13      C       2.1450065795    -1.1293527374    -0.6843445645
   14      H       1.8740275561    -1.9677360192    -0.0530465067
   15      C       3.3398702392    -1.1681977947    -1.3976453558
   16      H       3.9959948053    -2.0263109098    -1.3317120633
   17      C       3.6825995672    -0.0856460042    -2.2003820666
   18      Cl      5.1912191568    -0.1264840798    -3.1055540506
   19      C       2.8558609747     1.0281534007    -2.3009150582
   20      H       3.1402905750     1.8622955204    -2.9294498105
   21      C       1.6618657612     1.0513774733    -1.5850766788
   22      H       1.0104677560     1.9141450535    -1.6626157951
 ----------------------------------------------------------------
 Nuclear Repulsion Energy =        1426.75033332 hartrees
 There are       73 alpha and       73 beta electrons
 Applying Cartesian multipole field
    Component          Value
    ---------          -----
     (2,0,0)        1.00000E-12
     (0,2,0)        2.00000E-11
     (0,0,2)       -3.00000E-11
 Nucleus-field energy     =    -0.0000000553 hartrees
 Requested basis set is 6-311++G(d,p)
 There are 154 shells and 426 basis functions
 A cutoff of  1.0D-15 yielded   9418 shell pairs
 There are     77101 function pairs (     82802 Cartesian)
 Smallest overlap matrix eigenvalue = 2.42E-07
 Linear dependence detected in AO basis
 Number of orthogonalized atomic orbitals = 423
 Maximum deviation from orthogonality = 3.274E-10
 Guess from superposition of atomic densities
 Warning:  Energy on first SCF cycle will be non-variational
 SAD guess density has 146.000000 electrons

 -----------------------------------------------------------------------
  General SCF calculation program by
  Eric Jon Sundstrom, Paul Horn, Yuezhi Mao, Dmitri Zuev, Alec White,
  David Stuck, Shaama M.S., Shane Yost, Joonho Lee, David Small,
  Daniel Levine, Susi Lehtola, Hugh Burton, Evgeny Epifanovsky,
  Bang C. Huynh
 -----------------------------------------------------------------------
 Exchange:     0.2000 Hartree-Fock + 0.0800 Slater + 0.7200 B88
 Correlation:  0.1900 VWN1RPA + 0.8100 LYP
 Using SG-1 standard quadrature grid
 A restricted SCF calculation will be
 performed using DIIS
 SCF converges when DIIS error is below 1.0e-08
 ---------------------------------------
  Cycle       Energy         DIIS error
 ---------------------------------------
    1   -2305.6334906085      3.01e-02  
    2   -2301.7416440811      2.61e-03  
    3   -2301.6708557655      3.10e-03  
    4   -2301.8967596699      4.87e-04  
    5   -2301.9005698924      2.86e-04  
    6   -2301.9022844630      1.09e-04  
    7   -2301.9025435461      2.98e-05  
    8   -2301.9025613103      1.15e-05  
    9   -2301.9025643102      1.81e-06  
   10   -2301.9025643699      8.36e-07  
   11   -2301.9025643846      1.68e-07  
   12   -2301.9025643850      5.59e-08  
   13   -2301.9025643852      2.16e-08  
   14   -2301.9025643853      6.36e-09  Convergence criterion met
 ---------------------------------------
 SCF time:   CPU 547.61s  wall 547.00s 
 SCF   energy in the final basis set =    -2301.9025643853
 Total energy in the final basis set =    -2301.9025643853

 --------------------------------------------------------------

                    Orbital Energies (a.u.)
 --------------------------------------------------------------

 Alpha MOs
 -- Occupied --
********-101.5727-101.5727-101.5610 -10.2716 -10.2716 -10.2699 -10.2513
-10.2307 -10.2171 -10.2170 -10.2120 -10.2016 -10.2015 -10.2007 -10.2007
 -9.4895  -9.4874  -9.4873  -9.4756  -7.2543  -7.2521  -7.2519  -7.2444
 -7.2439  -7.2423  -7.2422  -7.2417  -7.2415  -7.2401  -7.2304  -7.2301
 -0.9435  -0.9081  -0.8965  -0.8954  -0.8560  -0.8325  -0.7899  -0.7769
 -0.7651  -0.7338  -0.6420  -0.6415  -0.6345  -0.6078  -0.5577  -0.5320
 -0.5170  -0.4964  -0.4886  -0.4796  -0.4645  -0.4540  -0.4517  -0.4407
 -0.4223  -0.4180  -0.4054  -0.3865  -0.3851  -0.3819  -0.3777  -0.3504
 -0.3398  -0.3397  -0.3270  -0.3260  -0.3244  -0.2817  -0.2750  -0.2743
 -0.2602
 -- Virtual --
 -0.0562  -0.0543  -0.0371  -0.0361  -0.0316  -0.0136   0.0003   0.0056
  0.0072   0.0113   0.0127   0.0140   0.0248   0.0300   0.0433   0.0487
  0.0520   0.0562   0.0590   0.0646   0.0686   0.0797   0.0841   0.0862
  0.0864   0.0892   0.0918   0.0967   0.0991   0.1064   0.1116   0.1130
  0.1146   0.1168   0.1170   0.1185   0.1224   0.1262   0.1270   0.1288
  0.1351   0.1352   0.1378   0.1440   0.1484   0.1495   0.1502   0.1546
  0.1578   0.1647   0.1722   0.1727   0.1788   0.1912   0.1943   0.2016
  0.2091   0.2094   0.2133   0.2156   0.2207   0.2260   0.2269   0.2301
  0.2305   0.2384   0.2444   0.2451   0.2560   0.2590   0.2639   0.2683
  0.2700   0.2714   0.2762   0.2790   0.2837   0.2870   0.2906   0.2932
  0.3025   0.3069   0.3121   0.3172   0.3193   0.3264   0.3351   0.3423
  0.3502   0.3618   0.3734   0.3846   0.3983   0.4101   0.4451   0.4477
  0.4514   0.4571   0.4599   0.4613   0.4625   0.4805   0.4820   0.4846
  0.5076   0.5138   0.5182   0.5312   0.5408   0.5445   0.5500   0.5555
  0.5629   0.5667   0.5726   0.5760   0.5882   0.5947   0.6076   0.6105
  0.6191   0.6215   0.6236   0.6398   0.6458   0.6593   0.6654   0.6671
  0.6710   0.6836   0.6992   0.7083   0.7093   0.7100   0.7200   0.7330
  0.7566   0.7568   0.7887   0.8146   0.8201   0.8305   0.8316   0.8356
  0.8401   0.8442   0.8474   0.8488   0.8504   0.8564   0.8594   0.8653
  0.8694   0.8699   0.8774   0.8778   0.8876   0.8944   0.9090   0.9151
  0.9170   0.9229   0.9305   0.9472   0.9528   0.9536   0.9588   0.9603
  0.9710   0.9741   0.9821   0.9997   1.0147   1.0250   1.0271   1.0319
  1.0512   1.0643   1.0698   1.1058   1.1227   1.1294   1.1832   1.1863
  1.1914   1.2076   1.2339   1.2442   1.2458   1.2647   1.2774   1.3017
  1.3053   1.3125   1.3137   1.3449   1.3994   1.4194   1.4352   1.4817
  1.4979   1.5130   1.5397   1.5436   1.5470   1.5498   1.5679   1.5816
  1.5957   1.5961   1.6128   1.6510   1.6584   1.6792   1.6870   1.7146
  1.7155   1.7598   1.7739   1.7868   1.8201   1.8340   1.8367   1.8474
  1.8773   1.9009   1.9318   1.9321   1.9363   1.9382   1.9414   1.9505
  1.9772   1.9871   1.9999   2.0566   2.0611   2.0639   2.0656   2.0693
  2.1189   2.1268   2.1691   2.1927   2.2324   2.2612   2.2640   2.2645
  2.2744   2.2800   2.2937   2.3388   2.3643   2.3897   2.4226   2.4305
  2.4349   2.4390   2.4746   2.4789   2.5146   2.5194   2.5304   2.5472
  2.5489   2.5835   2.6235   2.6432   2.6510   2.6763   2.6991   2.7059
  2.7153   2.7234   2.7304   2.7321   2.7500   2.7571   2.7573   2.7742
  2.7776   2.7895   2.8341   2.8380   2.8497   2.8637   2.9085   2.9367
  2.9690   3.0041   3.0932   3.0945   3.0975   3.1287   3.1430   3.1529
  3.2080   3.2183   3.2633   3.3246   3.3284   3.4225   3.4700   3.4783
  3.5877   3.5989   3.7011   3.7063   3.7765   3.8219   3.9800   3.9818
  4.0845   4.1343   4.1420   4.3561   4.7993   4.8299   9.7652   9.7778
  9.8023   9.8243  23.4146  23.6049  23.8449  23.8579  23.9007  23.9540
 23.9671  24.0372  24.0749  24.0808  24.1067  24.1705  25.8155  25.8275
 25.8646  25.9093  26.1185  26.1376  26.2497  26.3495  26.5966  26.6228
 26.6251  26.7871 215.7574 215.7698 215.7999 215.8288
 --------------------------------------------------------------

          Ground-State Mulliken Net Atomic Charges

     Atom                 Charge (a.u.)
  ----------------------------------------
      1 C                    -0.327225
      2 C                    -0.100787
      3 Cl                    0.454315
      4 C                    -0.455842
      5 H                     0.229879
      6 C                     0.321456
      7 Cl                    0.468780
      8 C                    -0.463802
      9 H                     0.230212
     10 C                    -0.104009
     11 Cl                    0.458231
     12 C                     0.682768
     13 C                    -0.887119
     14 H                     0.187615
     15 C                    -0.718407
     16 H                     0.195224
     17 C                     0.599513
     18 Cl                    0.434966
     19 C                    -0.731126
     20 H                     0.195226
     21 C                    -0.858804
     22 H                     0.188935
  ----------------------------------------
  Sum of atomic charges =     0.000000

 -----------------------------------------------------------------
                    Cartesian Multipole Moments
 -----------------------------------------------------------------
    Charge (ESU x 10^10)
                 0.0000
    Dipole Moment (Debye)
         X      -0.9248      Y       0.0231      Z       0.5573
       Tot       1.0800
    Quadrupole Moments (Debye-Ang)
        XX    -127.4543     XY      -1.3672     YY    -116.3711
        XZ       3.8357     YZ      -2.8489     ZZ    -123.1797
    Octopole Moments (Debye-Ang^2)
       XXX    -230.0797    XXY      -8.8162    XYY     -49.1505
       YYY       3.4670    XXZ      51.0255    XYZ      -6.9897
       YYZ      30.0158    XZZ     -76.5109    YZZ      13.6817
       ZZZ     131.8172
    Hexadecapole Moments (Debye-Ang^3)
      XXXX   -5837.2105   XXXY     -30.4000   XXYY    -989.5295
      XYYY     -22.1586   YYYY    -434.9903   XXXZ    1384.7153
      XXYZ     -51.7696   XYYZ     403.3820   YYYZ    -157.5843
      XXZZ   -1501.7329   XYZZ      20.6806   YYZZ    -555.7371
      XZZZ    1293.8654   YZZZ    -149.0192   ZZZZ   -2943.6035
 -----------------------------------------------------------------
 Calculating analytic gradient of the SCF energy
 Gradient of SCF Energy
            1           2           3           4           5           6
    1  -0.0001192  -0.0004517   0.0003086   0.0000219  -0.0000191   0.0005547
    2   0.0000489  -0.0000706  -0.0000339   0.0000139   0.0000021   0.0000091
    3   0.0000668  -0.0002088  -0.0000533   0.0002088  -0.0000362  -0.0003310
            7           8           9          10          11          12
    1  -0.0002616  -0.0002246   0.0000219  -0.0000339   0.0001062   0.0005168
    2  -0.0000074  -0.0000221  -0.0000179   0.0000995  -0.0000033  -0.0001307
    3   0.0001583  -0.0000721   0.0000466   0.0003926  -0.0001777  -0.0002389
           13          14          15          16          17          18
    1  -0.0001539  -0.0000550   0.0001832   0.0000249  -0.0006380   0.0003104
    2   0.0000283   0.0000676  -0.0000530   0.0000330   0.0000316  -0.0000161
    3   0.0001227   0.0001025  -0.0000635  -0.0000760   0.0003295  -0.0001817
           19          20          21          22
    1   0.0001528   0.0000555  -0.0001783  -0.0001216
    2   0.0000177  -0.0000363   0.0001263  -0.0000868
    3  -0.0001197  -0.0000039   0.0001422  -0.0000072
 Max gradient component =       6.380E-04
 RMS gradient           =       1.916E-04
 Gradient time:  CPU 187.41 s  wall 187.42 s
 Geometry Optimization Parameters
   NAtoms,    NIC,     NZ,  NCons,   NDum,   NFix, NCnnct, MaxDiis
       22     155      22       0       0       0       0       0

 Cartesian Hessian Update
 Hessian updated using BFGS update


** GEOMETRY OPTIMIZATION IN DELOCALIZED INTERNAL COORDINATES **
   Searching for a Minimum

   Optimization Cycle:   7

                       Coordinates (Angstroms)
     ATOM                X               Y               Z
      1  C         0.0134572158    0.0052471989   -0.0081238252
      2  C        -0.0323421434    0.3293388712    1.3566222758
      3  Cl        1.4507259343    0.7399927273    2.2022180789
      4  C        -1.2155740646    0.3550662600    2.0882185494
      5  H        -1.2079921701    0.6119575663    3.1380082906
      6  C        -2.4015774833    0.0480166104    1.4344810701
      7  Cl       -3.9078411384    0.0723919168    2.3330569244
      8  C        -2.4230133608   -0.2780999570    0.0850010017
      9  H        -3.3500070749   -0.5183932611   -0.4156157033
     10  C        -1.2181016056   -0.2941814768   -0.6103932031
     11  Cl       -1.2731735138   -0.7255707070   -2.3115695784
     12  C         1.2953641471   -0.0240433492   -0.7720716850
     13  C         2.1450065795   -1.1293527374   -0.6843445645
     14  H         1.8740275561   -1.9677360192   -0.0530465067
     15  C         3.3398702392   -1.1681977947   -1.3976453558
     16  H         3.9959948053   -2.0263109098   -1.3317120633
     17  C         3.6825995672   -0.0856460042   -2.2003820666
     18  Cl        5.1912191568   -0.1264840798   -3.1055540506
     19  C         2.8558609747    1.0281534007   -2.3009150582
     20  H         3.1402905750    1.8622955204   -2.9294498105
     21  C         1.6618657612    1.0513774733   -1.5850766788
     22  H         1.0104677560    1.9141450535   -1.6626157951
   Point Group: c1    Number of degrees of freedom:    60


   Energy is  -2301.902564385

 Hessian updated using BFGS update

 60 Hessian modes will be used to form the next step
  Hessian Eigenvalues:
     0.002947    0.019217    0.019385    0.023205    0.023278    0.023493
     0.023682    0.023895    0.023955    0.024083    0.024095    0.024114
     0.024125    0.024130    0.024139    0.024151    0.024299    0.024577
     0.027087    0.157732    0.159550    0.159990    0.159999    0.160006
     0.160151    0.206395    0.220004    0.230003    0.234793    0.236365
     0.241928    0.249170    0.249974    0.250002    0.250053    0.251520
     0.261710    0.299794    0.301151    0.301642    0.302704    0.349979
     0.356650    0.356662    0.356670    0.356679    0.357225    0.362767
     0.429275    0.430535    0.432992    0.434661    0.467775    0.469688
     0.470754    0.477001    0.478209    0.478455    0.481178    0.491730

 Minimum search - taking simple RFO step
 Searching for Lamda that Minimizes Along All modes
 Value Taken    Lamda =  -0.00002360
 Step Taken.  Stepsize is  0.075165

                             Maximum     Tolerance    Cnvgd?
         Gradient           0.000476      0.000300      NO
         Displacement       0.066107      0.001200      NO
         Energy change     -0.000049      0.000001      NO


 New Cartesian Coordinates Obtained by Inverse Iteration

 Displacement from previous Coordinates is:  0.252338
 ----------------------------------------------------------------
             Standard Nuclear Orientation (Angstroms)
    I     Atom           X                Y                Z
 ----------------------------------------------------------------
    1      C       0.0136869374     0.0065693116    -0.0065627300
    2      C      -0.0349334912     0.3495323540     1.3535311851
    3      Cl      1.4422987873     0.7858958993     2.1941350834
    4      C      -1.2191525597     0.3737762703     2.0838917042
    5      H      -1.2142094558     0.6446832791     3.1302769164
    6      C      -2.4023150906     0.0461448825     1.4349240171
    7      Cl     -3.9083217369     0.0690867156     2.3324374459
    8      C      -2.4194550468    -0.2983316053     0.0898954844
    9      H      -3.3442020523    -0.5525840046    -0.4081538490
   10      C      -1.2143988522    -0.3127394013    -0.6055049948
   11      Cl     -1.2651727766    -0.7640905331    -2.3007139703
   12      C       1.2955948592    -0.0225918991    -0.7706243977
   13      C       2.1333692881    -1.1384864944    -0.7030122061
   14      H       1.8538857958    -1.9858566347    -0.0876174149
   15      C       3.3279272651    -1.1780570023    -1.4166985656
   16      H       3.9742853936    -2.0444943510    -1.3636370732
   17      C       3.6829777186    -0.0867763072    -2.2021823243
   18      Cl      5.1895247827    -0.1291607576    -3.1089034009
   19      C       2.8674296930     1.0369220490    -2.2834351227
   20      H       3.1592445001     1.8785149493    -2.8986020424
   21      C       1.6744156137     1.0616480874    -1.5661642828
   22      H       1.0346481406     1.9343614951    -1.6281892159
 ----------------------------------------------------------------
 Nuclear Repulsion Energy =        1426.66805706 hartrees
 There are       73 alpha and       73 beta electrons
 Applying Cartesian multipole field
    Component          Value
    ---------          -----
     (2,0,0)        1.00000E-12
     (0,2,0)        2.00000E-11
     (0,0,2)       -3.00000E-11
 Nucleus-field energy     =    -0.0000000549 hartrees
 Requested basis set is 6-311++G(d,p)
 There are 154 shells and 426 basis functions
 A cutoff of  1.0D-15 yielded   9420 shell pairs
 There are     77107 function pairs (     82808 Cartesian)
 Smallest overlap matrix eigenvalue = 2.27E-07
 Linear dependence detected in AO basis
 Number of orthogonalized atomic orbitals = 423
 Maximum deviation from orthogonality = 5.606E-10
 Guess from superposition of atomic densities
 Warning:  Energy on first SCF cycle will be non-variational
 SAD guess density has 146.000000 electrons

 -----------------------------------------------------------------------
  General SCF calculation program by
  Eric Jon Sundstrom, Paul Horn, Yuezhi Mao, Dmitri Zuev, Alec White,
  David Stuck, Shaama M.S., Shane Yost, Joonho Lee, David Small,
  Daniel Levine, Susi Lehtola, Hugh Burton, Evgeny Epifanovsky,
  Bang C. Huynh
 -----------------------------------------------------------------------
 Exchange:     0.2000 Hartree-Fock + 0.0800 Slater + 0.7200 B88
 Correlation:  0.1900 VWN1RPA + 0.8100 LYP
 Using SG-1 standard quadrature grid
 A restricted SCF calculation will be
 performed using DIIS
 SCF converges when DIIS error is below 1.0e-08
 ---------------------------------------
  Cycle       Energy         DIIS error
 ---------------------------------------
    1   -2305.6356935989      3.01e-02  
    2   -2301.7414540614      2.61e-03  
    3   -2301.6702516620      3.10e-03  
    4   -2301.8967436863      4.88e-04  
    5   -2301.9005638063      2.88e-04  
    6   -2301.9022992433      1.09e-04  
    7   -2301.9025578163      2.99e-05  
    8   -2301.9025757506      1.15e-05  
    9   -2301.9025787478      1.80e-06  
   10   -2301.9025788072      8.37e-07  
   11   -2301.9025788218      1.68e-07  
   12   -2301.9025788223      5.60e-08  
   13   -2301.9025788223      2.19e-08  
   14   -2301.9025788223      6.66e-09  Convergence criterion met
 ---------------------------------------
 SCF time:   CPU 533.65s  wall 533.00s 
 SCF   energy in the final basis set =    -2301.9025788223
 Total energy in the final basis set =    -2301.9025788223

 --------------------------------------------------------------

                    Orbital Energies (a.u.)
 --------------------------------------------------------------

 Alpha MOs
 -- Occupied --
********-101.5727-101.5727-101.5611 -10.2715 -10.2715 -10.2698 -10.2512
-10.2306 -10.2169 -10.2169 -10.2120 -10.2015 -10.2014 -10.2007 -10.2006
 -9.4896  -9.4874  -9.4873  -9.4757  -7.2543  -7.2522  -7.2520  -7.2445
 -7.2439  -7.2423  -7.2422  -7.2417  -7.2416  -7.2402  -7.2305  -7.2302
 -0.9434  -0.9081  -0.8967  -0.8955  -0.8561  -0.8325  -0.7899  -0.7768
 -0.7649  -0.7337  -0.6420  -0.6410  -0.6348  -0.6078  -0.5576  -0.5319
 -0.5170  -0.4965  -0.4886  -0.4795  -0.4644  -0.4541  -0.4515  -0.4406
 -0.4224  -0.4180  -0.4053  -0.3866  -0.3849  -0.3820  -0.3775  -0.3503
 -0.3398  -0.3396  -0.3270  -0.3260  -0.3244  -0.2816  -0.2744  -0.2741
 -0.2607
 -- Virtual --
 -0.0562  -0.0536  -0.0379  -0.0359  -0.0314  -0.0135   0.0003   0.0057
  0.0073   0.0113   0.0128   0.0141   0.0248   0.0300   0.0433   0.0489
  0.0520   0.0561   0.0591   0.0645   0.0686   0.0798   0.0842   0.0863
  0.0868   0.0890   0.0915   0.0963   0.0992   0.1063   0.1118   0.1130
  0.1144   0.1168   0.1170   0.1184   0.1225   0.1264   0.1272   0.1287
  0.1350   0.1352   0.1380   0.1439   0.1485   0.1501   0.1503   0.1547
  0.1570   0.1645   0.1717   0.1726   0.1791   0.1911   0.1949   0.2008
  0.2088   0.2094   0.2138   0.2156   0.2202   0.2258   0.2266   0.2303
  0.2309   0.2379   0.2440   0.2464   0.2561   0.2597   0.2638   0.2687
  0.2703   0.2714   0.2764   0.2788   0.2843   0.2869   0.2906   0.2941
  0.3004   0.3077   0.3124   0.3165   0.3203   0.3292   0.3354   0.3431
  0.3496   0.3615   0.3757   0.3850   0.3977   0.4108   0.4468   0.4475
  0.4513   0.4566   0.4598   0.4601   0.4625   0.4806   0.4815   0.4851
  0.5076   0.5152   0.5182   0.5322   0.5416   0.5458   0.5491   0.5554
  0.5622   0.5670   0.5724   0.5757   0.5879   0.5951   0.6066   0.6114
  0.6194   0.6217   0.6246   0.6412   0.6473   0.6602   0.6647   0.6653
  0.6715   0.6841   0.6999   0.7074   0.7101   0.7122   0.7209   0.7329
  0.7568   0.7595   0.7889   0.8167   0.8200   0.8312   0.8329   0.8356
  0.8396   0.8440   0.8468   0.8490   0.8499   0.8562   0.8587   0.8645
  0.8693   0.8696   0.8765   0.8796   0.8869   0.8960   0.9082   0.9146
  0.9166   0.9243   0.9307   0.9490   0.9536   0.9551   0.9588   0.9622
  0.9706   0.9730   0.9837   0.9987   1.0133   1.0264   1.0298   1.0314
  1.0530   1.0635   1.0701   1.1028   1.1230   1.1297   1.1864   1.1902
  1.1913   1.2080   1.2340   1.2425   1.2469   1.2648   1.2798   1.3020
  1.3055   1.3151   1.3153   1.3450   1.4012   1.4183   1.4352   1.4812
  1.4967   1.5129   1.5413   1.5441   1.5474   1.5479   1.5693   1.5828
  1.5960   1.5960   1.6132   1.6523   1.6585   1.6793   1.6876   1.7155
  1.7171   1.7589   1.7769   1.7857   1.8207   1.8319   1.8344   1.8470
  1.8766   1.9004   1.9319   1.9328   1.9363   1.9382   1.9417   1.9500
  1.9779   1.9887   2.0019   2.0581   2.0618   2.0640   2.0650   2.0690
  2.1227   2.1279   2.1688   2.1930   2.2324   2.2606   2.2635   2.2641
  2.2723   2.2802   2.2937   2.3398   2.3649   2.3892   2.4231   2.4295
  2.4348   2.4374   2.4752   2.4825   2.5146   2.5153   2.5309   2.5475
  2.5488   2.5826   2.6242   2.6432   2.6514   2.6770   2.7018   2.7065
  2.7149   2.7219   2.7297   2.7318   2.7500   2.7558   2.7595   2.7700
  2.7778   2.7885   2.8349   2.8379   2.8494   2.8686   2.9073   2.9367
  2.9688   3.0044   3.0958   3.0965   3.0989   3.1274   3.1439   3.1518
  3.2087   3.2172   3.2683   3.3238   3.3274   3.4240   3.4720   3.4776
  3.5903   3.5996   3.7014   3.7077   3.7778   3.8238   3.9811   3.9817
  4.0840   4.1340   4.1422   4.3544   4.8000   4.8289   9.7661   9.7783
  9.8007   9.8295  23.4160  23.6052  23.8446  23.8578  23.9010  23.9535
 23.9670  24.0369  24.0755  24.0808  24.1066  24.1709  25.8156  25.8275
 25.8585  25.9108  26.1185  26.1371  26.2566  26.3433  26.5984  26.6197
 26.6267  26.7904 215.7584 215.7704 215.7979 215.8347
 --------------------------------------------------------------

          Ground-State Mulliken Net Atomic Charges

     Atom                 Charge (a.u.)
  ----------------------------------------
      1 C                    -0.359806
      2 C                    -0.097451
      3 Cl                    0.445407
      4 C                    -0.434760
      5 H                     0.229226
      6 C                     0.347056
      7 Cl                    0.470011
      8 C                    -0.440190
      9 H                     0.229616
     10 C                    -0.102248
     11 Cl                    0.450314
     12 C                     0.688181
     13 C                    -0.902693
     14 H                     0.188697
     15 C                    -0.726183
     16 H                     0.195332
     17 C                     0.598082
     18 Cl                    0.436212
     19 C                    -0.744084
     20 H                     0.195318
     21 C                    -0.856425
     22 H                     0.190387
  ----------------------------------------
  Sum of atomic charges =     0.000000

 -----------------------------------------------------------------
                    Cartesian Multipole Moments
 -----------------------------------------------------------------
    Charge (ESU x 10^10)
                 0.0000
    Dipole Moment (Debye)
         X      -0.9231      Y       0.0235      Z       0.5573
       Tot       1.0786
    Quadrupole Moments (Debye-Ang)
        XX    -127.4499     XY      -1.2837     YY    -116.2146
        XZ       3.7594     YZ      -2.7239     ZZ    -123.2656
    Octopole Moments (Debye-Ang^2)
       XXX    -230.0825    XXY      -8.5633    XYY     -48.8539
       YYY       3.4063    XXZ      50.7562    XYZ      -6.8960
       YYZ      29.8486    XZZ     -76.5256    YZZ      13.4745
       ZZZ     132.1872
    Hexadecapole Moments (Debye-Ang^3)
      XXXX   -5831.9807   XXXY     -33.6308   XXYY    -989.8693
      XYYY     -27.8331   YYYY    -449.2818   XXXZ    1386.9503
      XXYZ     -54.4060   XYYZ     403.9729   YYYZ    -166.8914
      XXZZ   -1498.5258   XYZZ      18.0315   YYZZ    -556.4112
      XZZZ    1298.9314   YZZZ    -156.7381   ZZZZ   -2936.9193
 -----------------------------------------------------------------
 Calculating analytic gradient of the SCF energy
 Gradient of SCF Energy
            1           2           3           4           5           6
    1  -0.0003059   0.0001625  -0.0000529  -0.0000019  -0.0000103   0.0000298
    2  -0.0000044  -0.0000386   0.0000124  -0.0000089   0.0000009  -0.0000139
    3   0.0000895   0.0000937  -0.0000654  -0.0000587   0.0000116  -0.0000023
            7           8           9          10          11          12
    1  -0.0000362   0.0000615  -0.0000127   0.0000843   0.0000602   0.0001658
    2   0.0000068   0.0000243   0.0000101  -0.0000208   0.0000504  -0.0000134
    3   0.0000359   0.0000867   0.0000118  -0.0001918   0.0000946  -0.0000545
           13          14          15          16          17          18
    1  -0.0000831   0.0000205   0.0000196  -0.0000003  -0.0001073   0.0000517
    2   0.0000133   0.0000004   0.0000483  -0.0000011   0.0000248  -0.0000072
    3   0.0000290  -0.0000034  -0.0000385   0.0000075   0.0000646  -0.0000549
           19          20          21          22
    1   0.0000457  -0.0000138  -0.0000769  -0.0000003
    2  -0.0000518   0.0000067  -0.0000284  -0.0000101
    3  -0.0000017  -0.0000075  -0.0000577   0.0000113
 Max gradient component =       3.059E-04
 RMS gradient           =       6.803E-05
 Gradient time:  CPU 189.04 s  wall 189.05 s
 Geometry Optimization Parameters
   NAtoms,    NIC,     NZ,  NCons,   NDum,   NFix, NCnnct, MaxDiis
       22     155      22       0       0       0       0       0

 Cartesian Hessian Update
 Hessian updated using BFGS update


** GEOMETRY OPTIMIZATION IN DELOCALIZED INTERNAL COORDINATES **
   Searching for a Minimum

   Optimization Cycle:   8

                       Coordinates (Angstroms)
     ATOM                X               Y               Z
      1  C         0.0136869374    0.0065693116   -0.0065627300
      2  C        -0.0349334912    0.3495323540    1.3535311851
      3  Cl        1.4422987873    0.7858958993    2.1941350834
      4  C        -1.2191525597    0.3737762703    2.0838917042
      5  H        -1.2142094558    0.6446832791    3.1302769164
      6  C        -2.4023150906    0.0461448825    1.4349240171
      7  Cl       -3.9083217369    0.0690867156    2.3324374459
      8  C        -2.4194550468   -0.2983316053    0.0898954844
      9  H        -3.3442020523   -0.5525840046   -0.4081538490
     10  C        -1.2143988522   -0.3127394013   -0.6055049948
     11  Cl       -1.2651727766   -0.7640905331   -2.3007139703
     12  C         1.2955948592   -0.0225918991   -0.7706243977
     13  C         2.1333692881   -1.1384864944   -0.7030122061
     14  H         1.8538857958   -1.9858566347   -0.0876174149
     15  C         3.3279272651   -1.1780570023   -1.4166985656
     16  H         3.9742853936   -2.0444943510   -1.3636370732
     17  C         3.6829777186   -0.0867763072   -2.2021823243
     18  Cl        5.1895247827   -0.1291607576   -3.1089034009
     19  C         2.8674296930    1.0369220490   -2.2834351227
     20  H         3.1592445001    1.8785149493   -2.8986020424
     21  C         1.6744156137    1.0616480874   -1.5661642828
     22  H         1.0346481406    1.9343614951   -1.6281892159
   Point Group: c1    Number of degrees of freedom:    60


   Energy is  -2301.902578822

 Hessian updated using BFGS update

 60 Hessian modes will be used to form the next step
  Hessian Eigenvalues:
     0.001900    0.019253    0.019469    0.023230    0.023271    0.023641
     0.023687    0.023876    0.024056    0.024093    0.024110    0.024114
     0.024124    0.024131    0.024139    0.024182    0.024356    0.025112
     0.027411    0.158948    0.159742    0.159997    0.160006    0.160035
     0.160853    0.212177    0.220016    0.230970    0.233425    0.235706
     0.240795    0.249966    0.249998    0.250009    0.250335    0.255135
     0.263049    0.299592    0.301134    0.301436    0.307184    0.349778
     0.356653    0.356665    0.356670    0.356679    0.357330    0.362753
     0.429293    0.430428    0.432227    0.434202    0.467751    0.469862
     0.471877    0.477134    0.478201    0.478512    0.480858    0.491748

 Minimum search - taking simple RFO step
 Searching for Lamda that Minimizes Along All modes
 Value Taken    Lamda =  -0.00000517
 Step Taken.  Stepsize is  0.048258

                             Maximum     Tolerance    Cnvgd?
         Gradient           0.000163      0.000300     YES
         Displacement       0.042214      0.001200      NO
         Energy change     -0.000014      0.000001      NO


 New Cartesian Coordinates Obtained by Inverse Iteration

 Displacement from previous Coordinates is:  0.160604
 ----------------------------------------------------------------
             Standard Nuclear Orientation (Angstroms)
    I     Atom           X                Y                Z
 ----------------------------------------------------------------
    1      C       0.0134399853     0.0077369432    -0.0068011268
    2      C      -0.0368464684     0.3628278583     1.3500496133
    3      Cl      1.4383637445     0.8118233623     2.1870156035
    4      C      -1.2210546888     0.3863580500     2.0805697060
    5      H      -1.2171331717     0.6658180123     3.1247249102
    6      C      -2.4025114798     0.0456797092     1.4351329327
    7      Cl     -3.9079436068     0.0668422925     2.3331008492
    8      C      -2.4179107825    -0.3111002221     0.0932662966
    9      H      -3.3412459673    -0.5752923082    -0.4022401234
   10      C      -1.2129789593    -0.3244915602    -0.6024231254
   11      Cl     -1.2620451707    -0.7903230505    -2.2936452893
   12      C       1.2954723512    -0.0216344696    -0.7706546639
   13      C       2.1257151183    -1.1438734022    -0.7148633916
   14      H       1.8401593575    -1.9961569216    -0.1090713232
   15      C       3.3202793431    -1.1841264029    -1.4285146364
   16      H       3.9605313977    -2.0555830733    -1.3840743812
   17      C       3.6832353217    -0.0872580152    -2.2026030250
   18      Cl      5.1893855296    -0.1303437698    -3.1092309414
   19      C       2.8753452391     1.0428793280    -2.2717280082
   20      H       3.1728019747     1.8889368771    -2.8780308569
   21      C       1.6825677126     1.0685017604    -1.5540822827
   22      H       1.0495009331     1.9467453049    -1.6068064904
 ----------------------------------------------------------------
 Nuclear Repulsion Energy =        1426.60626357 hartrees
 There are       73 alpha and       73 beta electrons
 Applying Cartesian multipole field
    Component          Value
    ---------          -----
     (2,0,0)        1.00000E-12
     (0,2,0)        2.00000E-11
     (0,0,2)       -3.00000E-11
 Nucleus-field energy     =    -0.0000000545 hartrees
 Requested basis set is 6-311++G(d,p)
 There are 154 shells and 426 basis functions
 A cutoff of  1.0D-15 yielded   9419 shell pairs
 There are     77095 function pairs (     82796 Cartesian)
 Smallest overlap matrix eigenvalue = 2.17E-07
 Linear dependence detected in AO basis
 Number of orthogonalized atomic orbitals = 423
 Maximum deviation from orthogonality = 8.190E-10
 Guess from superposition of atomic densities
 Warning:  Energy on first SCF cycle will be non-variational
 SAD guess density has 146.000000 electrons

 -----------------------------------------------------------------------
  General SCF calculation program by
  Eric Jon Sundstrom, Paul Horn, Yuezhi Mao, Dmitri Zuev, Alec White,
  David Stuck, Shaama M.S., Shane Yost, Joonho Lee, David Small,
  Daniel Levine, Susi Lehtola, Hugh Burton, Evgeny Epifanovsky,
  Bang C. Huynh
 -----------------------------------------------------------------------
 Exchange:     0.2000 Hartree-Fock + 0.0800 Slater + 0.7200 B88
 Correlation:  0.1900 VWN1RPA + 0.8100 LYP
 Using SG-1 standard quadrature grid
 A restricted SCF calculation will be
 performed using DIIS
 SCF converges when DIIS error is below 1.0e-08
 ---------------------------------------
  Cycle       Energy         DIIS error
 ---------------------------------------
    1   -2305.6358241286      3.01e-02  
    2   -2301.7414333391      2.61e-03  
    3   -2301.6701531337      3.10e-03  
    4   -2301.8967325044      4.88e-04  
    5   -2301.9005583533      2.88e-04  
    6   -2301.9023027831      1.09e-04  
    7   -2301.9025611047      2.99e-05  
    8   -2301.9025791067      1.15e-05  
    9   -2301.9025821017      1.80e-06  
   10   -2301.9025821608      8.37e-07  
   11   -2301.9025821754      1.68e-07  
   12   -2301.9025821759      5.58e-08  
   13   -2301.9025821760      2.16e-08  
   14   -2301.9025821760      6.50e-09  Convergence criterion met
 ---------------------------------------
 SCF time:   CPU 532.16s  wall 532.00s 
 SCF   energy in the final basis set =    -2301.9025821760
 Total energy in the final basis set =    -2301.9025821760

 --------------------------------------------------------------

                    Orbital Energies (a.u.)
 --------------------------------------------------------------

 Alpha MOs
 -- Occupied --
********-101.5727-101.5726-101.5611 -10.2715 -10.2715 -10.2697 -10.2512
-10.2306 -10.2169 -10.2168 -10.2120 -10.2014 -10.2014 -10.2006 -10.2006
 -9.4896  -9.4874  -9.4873  -9.4757  -7.2543  -7.2521  -7.2519  -7.2445
 -7.2439  -7.2423  -7.2422  -7.2417  -7.2416  -7.2403  -7.2305  -7.2303
 -0.9434  -0.9081  -0.8967  -0.8956  -0.8561  -0.8325  -0.7899  -0.7767
 -0.7649  -0.7337  -0.6420  -0.6407  -0.6349  -0.6078  -0.5576  -0.5319
 -0.5170  -0.4966  -0.4886  -0.4795  -0.4644  -0.4541  -0.4514  -0.4406
 -0.4224  -0.4180  -0.4053  -0.3866  -0.3848  -0.3821  -0.3775  -0.3502
 -0.3398  -0.3396  -0.3269  -0.3260  -0.3244  -0.2816  -0.2741  -0.2740
 -0.2610
 -- Virtual --
 -0.0562  -0.0532  -0.0384  -0.0358  -0.0314  -0.0135   0.0003   0.0057
  0.0073   0.0113   0.0128   0.0141   0.0248   0.0300   0.0433   0.0490
  0.0520   0.0561   0.0591   0.0645   0.0686   0.0798   0.0842   0.0864
  0.0870   0.0888   0.0914   0.0962   0.0992   0.1062   0.1119   0.1130
  0.1143   0.1168   0.1170   0.1183   0.1225   0.1264   0.1273   0.1286
  0.1349   0.1352   0.1381   0.1439   0.1485   0.1503   0.1505   0.1547
  0.1565   0.1645   0.1715   0.1725   0.1793   0.1911   0.1952   0.2004
  0.2087   0.2093   0.2140   0.2155   0.2200   0.2257   0.2264   0.2302
  0.2312   0.2377   0.2438   0.2470   0.2561   0.2601   0.2638   0.2689
  0.2704   0.2713   0.2765   0.2788   0.2847   0.2868   0.2907   0.2945
  0.2991   0.3083   0.3127   0.3161   0.3207   0.3307   0.3356   0.3436
  0.3491   0.3614   0.3770   0.3853   0.3975   0.4113   0.4474   0.4478
  0.4512   0.4560   0.4596   0.4599   0.4625   0.4806   0.4813   0.4853
  0.5076   0.5159   0.5183   0.5328   0.5420   0.5465   0.5485   0.5553
  0.5618   0.5673   0.5723   0.5755   0.5877   0.5954   0.6059   0.6118
  0.6196   0.6217   0.6253   0.6420   0.6482   0.6606   0.6632   0.6651
  0.6718   0.6843   0.7004   0.7069   0.7101   0.7133   0.7219   0.7328
  0.7567   0.7610   0.7892   0.8183   0.8199   0.8318   0.8334   0.8358
  0.8392   0.8436   0.8462   0.8482   0.8508   0.8562   0.8584   0.8639
  0.8693   0.8695   0.8762   0.8808   0.8865   0.8970   0.9074   0.9144
  0.9163   0.9253   0.9309   0.9502   0.9537   0.9564   0.9587   0.9633
  0.9704   0.9724   0.9849   0.9979   1.0125   1.0270   1.0311   1.0312
  1.0541   1.0629   1.0700   1.1011   1.1228   1.1298   1.1865   1.1911
  1.1944   1.2083   1.2341   1.2416   1.2478   1.2648   1.2815   1.3021
  1.3056   1.3158   1.3168   1.3449   1.4022   1.4177   1.4354   1.4810
  1.4958   1.5128   1.5421   1.5442   1.5468   1.5474   1.5700   1.5832
  1.5960   1.5961   1.6134   1.6529   1.6585   1.6791   1.6878   1.7152
  1.7187   1.7583   1.7792   1.7853   1.8212   1.8309   1.8332   1.8466
  1.8763   1.9001   1.9320   1.9329   1.9364   1.9382   1.9420   1.9498
  1.9782   1.9896   2.0030   2.0589   2.0619   2.0642   2.0645   2.0686
  2.1250   2.1286   2.1687   2.1931   2.2325   2.2602   2.2629   2.2641
  2.2710   2.2802   2.2937   2.3404   2.3651   2.3888   2.4234   2.4289
  2.4349   2.4365   2.4756   2.4849   2.5116   2.5153   2.5311   2.5477
  2.5486   2.5821   2.6245   2.6432   2.6516   2.6773   2.7034   2.7068
  2.7146   2.7210   2.7293   2.7317   2.7501   2.7549   2.7609   2.7675
  2.7779   2.7879   2.8353   2.8374   2.8491   2.8717   2.9066   2.9367
  2.9686   3.0046   3.0971   3.0975   3.0996   3.1266   3.1444   3.1512
  3.2089   3.2165   3.2713   3.3232   3.3269   3.4247   3.4731   3.4772
  3.5918   3.6004   3.7014   3.7084   3.7783   3.8245   3.9814   3.9817
  4.0839   4.1339   4.1425   4.3537   4.8000   4.8283   9.7666   9.7785
  9.7999   9.8325  23.4169  23.6054  23.8444  23.8578  23.9011  23.9532
 23.9669  24.0367  24.0757  24.0808  24.1066  24.1710  25.8156  25.8275
 25.8548  25.9117  26.1186  26.1369  26.2604  26.3396  26.5991  26.6178
 26.6274  26.7914 215.7588 215.7706 215.7968 215.8380
 --------------------------------------------------------------

          Ground-State Mulliken Net Atomic Charges

     Atom                 Charge (a.u.)
  ----------------------------------------
      1 C                    -0.375504
      2 C                    -0.096847
      3 Cl                    0.440355
      4 C                    -0.421582
      5 H                     0.228854
      6 C                     0.361981
      7 Cl                    0.470766
      8 C                    -0.426822
      9 H                     0.229252
     10 C                    -0.101218
     11 Cl                    0.445029
     12 C                     0.689633
     13 C                    -0.907993
     14 H                     0.189368
     15 C                    -0.731111
     16 H                     0.195456
     17 C                     0.597408
     18 Cl                    0.437101
     19 C                    -0.749841
     20 H                     0.195434
     21 C                    -0.860814
     22 H                     0.191096
  ----------------------------------------
  Sum of atomic charges =     0.000000

 -----------------------------------------------------------------
                    Cartesian Multipole Moments
 -----------------------------------------------------------------
    Charge (ESU x 10^10)
                -0.0000
    Dipole Moment (Debye)
         X      -0.9224      Y       0.0239      Z       0.5579
       Tot       1.0783
    Quadrupole Moments (Debye-Ang)
        XX    -127.4550     XY      -1.2283     YY    -116.1184
        XZ       3.7116     YZ      -2.6458     ZZ    -123.3295
    Octopole Moments (Debye-Ang^2)
       XXX    -230.1319    XXY      -8.3816    XYY     -48.6819
       YYY       3.4794    XXZ      50.5924    XYZ      -6.8381
       YYZ      29.7356    XZZ     -76.5310    YZZ      13.3672
       ZZZ     132.4244
    Hexadecapole Moments (Debye-Ang^3)
      XXXX   -5830.2534   XXXY     -35.7694   XXYY    -990.3186
      XYYY     -31.5908   YYYY    -458.5578   XXXZ    1388.1825
      XXYZ     -56.0609   XYYZ     404.1692   YYYZ    -172.5017
      XXZZ   -1496.6051   XYZZ      16.2463   YYZZ    -556.6063
      XZZZ    1301.7757   YZZZ    -161.3744   ZZZZ   -2931.2651
 -----------------------------------------------------------------
 Calculating analytic gradient of the SCF energy
 Gradient of SCF Energy
            1           2           3           4           5           6
    1  -0.0001612   0.0002482  -0.0001104  -0.0000058   0.0000052  -0.0001138
    2   0.0000115   0.0000513  -0.0000291  -0.0000310  -0.0000049   0.0000039
    3   0.0001019   0.0001051  -0.0000820  -0.0000647   0.0000214   0.0000522
            7           8           9          10          11          12
    1   0.0000612   0.0000469  -0.0000185   0.0000270  -0.0000095   0.0000291
    2  -0.0000072   0.0000160   0.0000047  -0.0000416   0.0000289  -0.0000057
    3  -0.0000185   0.0000810   0.0000018  -0.0002750   0.0001433  -0.0000093
           13          14          15          16          17          18
    1  -0.0000225   0.0000252  -0.0000058  -0.0000043   0.0000809  -0.0000506
    2   0.0000408  -0.0000173   0.0000364  -0.0000130  -0.0000182   0.0000024
    3   0.0000383  -0.0000154  -0.0000310   0.0000170  -0.0000686   0.0000154
           19          20          21          22
    1  -0.0000033  -0.0000297  -0.0000052   0.0000171
    2  -0.0000241   0.0000148  -0.0000349   0.0000163
    3   0.0000181  -0.0000135  -0.0000210   0.0000035
 Max gradient component =       2.750E-04
 RMS gradient           =       6.668E-05
 Gradient time:  CPU 186.84 s  wall 186.84 s
 Geometry Optimization Parameters
   NAtoms,    NIC,     NZ,  NCons,   NDum,   NFix, NCnnct, MaxDiis
       22     155      22       0       0       0       0       0

 Cartesian Hessian Update
 Hessian updated using BFGS update


** GEOMETRY OPTIMIZATION IN DELOCALIZED INTERNAL COORDINATES **
   Searching for a Minimum

   Optimization Cycle:   9

                       Coordinates (Angstroms)
     ATOM                X               Y               Z
      1  C         0.0134399853    0.0077369432   -0.0068011268
      2  C        -0.0368464684    0.3628278583    1.3500496133
      3  Cl        1.4383637445    0.8118233623    2.1870156035
      4  C        -1.2210546888    0.3863580500    2.0805697060
      5  H        -1.2171331717    0.6658180123    3.1247249102
      6  C        -2.4025114798    0.0456797092    1.4351329327
      7  Cl       -3.9079436068    0.0668422925    2.3331008492
      8  C        -2.4179107825   -0.3111002221    0.0932662966
      9  H        -3.3412459673   -0.5752923082   -0.4022401234
     10  C        -1.2129789593   -0.3244915602   -0.6024231254
     11  Cl       -1.2620451707   -0.7903230505   -2.2936452893
     12  C         1.2954723512   -0.0216344696   -0.7706546639
     13  C         2.1257151183   -1.1438734022   -0.7148633916
     14  H         1.8401593575   -1.9961569216   -0.1090713232
     15  C         3.3202793431   -1.1841264029   -1.4285146364
     16  H         3.9605313977   -2.0555830733   -1.3840743812
     17  C         3.6832353217   -0.0872580152   -2.2026030250
     18  Cl        5.1893855296   -0.1303437698   -3.1092309414
     19  C         2.8753452391    1.0428793280   -2.2717280082
     20  H         3.1728019747    1.8889368771   -2.8780308569
     21  C         1.6825677126    1.0685017604   -1.5540822827
     22  H         1.0495009331    1.9467453049   -1.6068064904
   Point Group: c1    Number of degrees of freedom:    60


   Energy is  -2301.902582176

 Hessian updated using BFGS update

 60 Hessian modes will be used to form the next step
  Hessian Eigenvalues:
     0.001077    0.019229    0.019565    0.023111    0.023277    0.023662
     0.023692    0.023957    0.024040    0.024093    0.024108    0.024113
     0.024122    0.024133    0.024143    0.024179    0.024314    0.026083
     0.027402    0.159296    0.159910    0.160000    0.160006    0.160034
     0.161619    0.206288    0.220018    0.230866    0.234754    0.240079
     0.241437    0.249878    0.249994    0.250003    0.250034    0.256020
     0.270334    0.298795    0.301018    0.301345    0.310660    0.349306
     0.356653    0.356665    0.356670    0.356684    0.357349    0.362570
     0.429294    0.430839    0.433007    0.436310    0.467703    0.470482
     0.474053    0.476873    0.478208    0.479467    0.480672    0.492074

 Minimum search - taking simple RFO step
 Searching for Lamda that Minimizes Along All modes
 Value Taken    Lamda =  -0.00000229
 Step Taken.  Stepsize is  0.041426

                             Maximum     Tolerance    Cnvgd?
         Gradient           0.000159      0.000300     YES
         Displacement       0.036601      0.001200      NO
         Energy change     -0.000003      0.000001      NO


 New Cartesian Coordinates Obtained by Inverse Iteration

 Displacement from previous Coordinates is:  0.138968
 ----------------------------------------------------------------
             Standard Nuclear Orientation (Angstroms)
    I     Atom           X                Y                Z
 ----------------------------------------------------------------
    1      C       0.0136105951     0.0078119898    -0.0065739105
    2      C      -0.0384645737     0.3734795058     1.3473318441
    3      Cl      1.4350718929     0.8340785088     2.1811602952
    4      C      -1.2227496894     0.3973870379     2.0777281000
    5      H      -1.2200264092     0.6850509772     3.1196414787
    6      C      -2.4025060603     0.0455784804     1.4351535599
    7      Cl     -3.9080327279     0.0669256135     2.3329923559
    8      C      -2.4162064778    -0.3222441759     0.0962159972
    9      H      -3.3382309541    -0.5946445314    -0.3972148056
   10      C      -1.2111926798    -0.3351880523    -0.5992881275
   11      Cl     -1.2579552369    -0.8125778172    -2.2875452986
   12      C       1.2955535410    -0.0214451521    -0.7704658319
   13      C       2.1192109114    -1.1490292403    -0.7253933045
   14      H       1.8284242035    -2.0054088667    -0.1278972570
   15      C       3.3137226351    -1.1893401230    -1.4390863613
   16      H       3.9489658855    -2.0648182861    -1.4028547793
   17      C       3.6831357633    -0.0872614452    -2.2026825445
   18      Cl      5.1890563581    -0.1304173135    -3.1095827753
   19      C       2.8816663996     1.0480574825    -2.2612962948
   20      H       3.1840830865     1.8979542742    -2.8597156308
   21      C       1.6889926400     1.0738345269    -1.5434726657
   22      H       1.0609986101     1.9561829094    -1.5880637977
 ----------------------------------------------------------------
 Nuclear Repulsion Energy =        1426.57664351 hartrees
 There are       73 alpha and       73 beta electrons
 Applying Cartesian multipole field
    Component          Value
    ---------          -----
     (2,0,0)        1.00000E-12
     (0,2,0)        2.00000E-11
     (0,0,2)       -3.00000E-11
 Nucleus-field energy     =    -0.0000000543 hartrees
 Requested basis set is 6-311++G(d,p)
 There are 154 shells and 426 basis functions
 A cutoff of  1.0D-15 yielded   9420 shell pairs
 There are     77090 function pairs (     82791 Cartesian)
 Smallest overlap matrix eigenvalue = 2.08E-07
 Linear dependence detected in AO basis
 Number of orthogonalized atomic orbitals = 423
 Maximum deviation from orthogonality = 5.391E-10
 Guess from superposition of atomic densities
 Warning:  Energy on first SCF cycle will be non-variational
 SAD guess density has 146.000000 electrons

 -----------------------------------------------------------------------
  General SCF calculation program by
  Eric Jon Sundstrom, Paul Horn, Yuezhi Mao, Dmitri Zuev, Alec White,
  David Stuck, Shaama M.S., Shane Yost, Joonho Lee, David Small,
  Daniel Levine, Susi Lehtola, Hugh Burton, Evgeny Epifanovsky,
  Bang C. Huynh
 -----------------------------------------------------------------------
 Exchange:     0.2000 Hartree-Fock + 0.0800 Slater + 0.7200 B88
 Correlation:  0.1900 VWN1RPA + 0.8100 LYP
 Using SG-1 standard quadrature grid
 A restricted SCF calculation will be
 performed using DIIS
 SCF converges when DIIS error is below 1.0e-08
 ---------------------------------------
  Cycle       Energy         DIIS error
 ---------------------------------------
    1   -2305.6355487183      3.01e-02  
    2   -2301.7414484283      2.61e-03  
    3   -2301.6701966361      3.10e-03  
    4   -2301.8967214878      4.89e-04  
    5   -2301.9005526917      2.89e-04  
    6   -2301.9023041965      1.09e-04  
    7   -2301.9025623677      2.99e-05  
    8   -2301.9025803828      1.15e-05  
    9   -2301.9025833762      1.80e-06  
   10   -2301.9025834353      8.36e-07  
   11   -2301.9025834497      1.68e-07  
   12   -2301.9025834503      5.59e-08  
   13   -2301.9025834504      2.17e-08  
   14   -2301.9025834504      6.55e-09  Convergence criterion met
 ---------------------------------------
 SCF time:   CPU 576.09s  wall 576.00s 
 SCF   energy in the final basis set =    -2301.9025834504
 Total energy in the final basis set =    -2301.9025834504

 --------------------------------------------------------------

                    Orbital Energies (a.u.)
 --------------------------------------------------------------

 Alpha MOs
 -- Occupied --
********-101.5727-101.5726-101.5611 -10.2715 -10.2715 -10.2698 -10.2512
-10.2305 -10.2169 -10.2168 -10.2120 -10.2015 -10.2014 -10.2007 -10.2006
 -9.4896  -9.4874  -9.4873  -9.4757  -7.2543  -7.2521  -7.2519  -7.2445
 -7.2439  -7.2423  -7.2422  -7.2416  -7.2415  -7.2403  -7.2305  -7.2303
 -0.9434  -0.9081  -0.8967  -0.8955  -0.8561  -0.8325  -0.7899  -0.7767
 -0.7649  -0.7337  -0.6420  -0.6406  -0.6350  -0.6078  -0.5576  -0.5318
 -0.5170  -0.4966  -0.4886  -0.4795  -0.4644  -0.4541  -0.4514  -0.4406
 -0.4225  -0.4180  -0.4053  -0.3866  -0.3847  -0.3821  -0.3774  -0.3502
 -0.3398  -0.3395  -0.3269  -0.3260  -0.3244  -0.2816  -0.2741  -0.2738
 -0.2612
 -- Virtual --
 -0.0562  -0.0529  -0.0387  -0.0357  -0.0314  -0.0135   0.0003   0.0058
  0.0073   0.0112   0.0128   0.0141   0.0248   0.0300   0.0433   0.0491
  0.0520   0.0561   0.0591   0.0645   0.0686   0.0798   0.0842   0.0864
  0.0871   0.0888   0.0913   0.0960   0.0992   0.1061   0.1120   0.1130
  0.1142   0.1168   0.1170   0.1182   0.1225   0.1265   0.1273   0.1286
  0.1349   0.1351   0.1381   0.1439   0.1485   0.1503   0.1508   0.1547
  0.1561   0.1644   0.1713   0.1725   0.1794   0.1911   0.1955   0.2000
  0.2085   0.2093   0.2141   0.2154   0.2198   0.2256   0.2263   0.2302
  0.2315   0.2376   0.2436   0.2474   0.2560   0.2605   0.2637   0.2690
  0.2706   0.2712   0.2766   0.2788   0.2850   0.2867   0.2910   0.2948
  0.2980   0.3086   0.3130   0.3158   0.3210   0.3319   0.3358   0.3441
  0.3487   0.3613   0.3779   0.3855   0.3975   0.4117   0.4473   0.4485
  0.4511   0.4555   0.4594   0.4598   0.4625   0.4806   0.4812   0.4854
  0.5075   0.5165   0.5183   0.5331   0.5424   0.5471   0.5480   0.5553
  0.5614   0.5674   0.5723   0.5753   0.5875   0.5958   0.6054   0.6122
  0.6198   0.6217   0.6258   0.6427   0.6489   0.6608   0.6621   0.6650
  0.6719   0.6844   0.7009   0.7063   0.7101   0.7139   0.7229   0.7328
  0.7567   0.7622   0.7896   0.8195   0.8200   0.8322   0.8338   0.8359
  0.8388   0.8432   0.8456   0.8477   0.8516   0.8562   0.8581   0.8634
  0.8692   0.8695   0.8760   0.8818   0.8861   0.8979   0.9066   0.9143
  0.9161   0.9260   0.9311   0.9512   0.9537   0.9574   0.9584   0.9642
  0.9703   0.9718   0.9860   0.9972   1.0118   1.0274   1.0308   1.0322
  1.0551   1.0623   1.0699   1.0998   1.1226   1.1299   1.1865   1.1910
  1.1974   1.2085   1.2341   1.2409   1.2485   1.2649   1.2829   1.3022
  1.3056   1.3163   1.3179   1.3448   1.4028   1.4175   1.4358   1.4809
  1.4950   1.5128   1.5427   1.5443   1.5459   1.5473   1.5706   1.5835
  1.5960   1.5964   1.6135   1.6533   1.6586   1.6789   1.6879   1.7148
  1.7199   1.7577   1.7811   1.7850   1.8217   1.8302   1.8323   1.8463
  1.8762   1.8998   1.9320   1.9331   1.9365   1.9382   1.9423   1.9496
  1.9785   1.9904   2.0037   2.0596   2.0620   2.0641   2.0644   2.0682
  2.1268   2.1292   2.1686   2.1932   2.2327   2.2598   2.2626   2.2642
  2.2700   2.2803   2.2938   2.3409   2.3654   2.3884   2.4235   2.4284
  2.4350   2.4357   2.4760   2.4870   2.5091   2.5152   2.5312   2.5477
  2.5484   2.5817   2.6247   2.6432   2.6517   2.6775   2.7048   2.7071
  2.7142   2.7202   2.7291   2.7316   2.7501   2.7541   2.7621   2.7656
  2.7780   2.7874   2.8355   2.8368   2.8489   2.8742   2.9061   2.9368
  2.9685   3.0048   3.0981   3.0983   3.1000   3.1261   3.1447   3.1508
  3.2089   3.2159   3.2738   3.3228   3.3266   3.4253   3.4740   3.4770
  3.5928   3.6015   3.7013   3.7088   3.7785   3.8249   3.9815   3.9820
  4.0838   4.1338   4.1428   4.3532   4.7999   4.8279   9.7668   9.7787
  9.7992   9.8349  23.4176  23.6056  23.8444  23.8578  23.9013  23.9530
 23.9669  24.0367  24.0761  24.0808  24.1068  24.1712  25.8157  25.8275
 25.8519  25.9124  26.1185  26.1367  26.2634  26.3366  26.5995  26.6162
 26.6277  26.7919 215.7590 215.7708 215.7959 215.8407
 --------------------------------------------------------------

          Ground-State Mulliken Net Atomic Charges

     Atom                 Charge (a.u.)
  ----------------------------------------
      1 C                    -0.387725
      2 C                    -0.095469
      3 Cl                    0.436326
      4 C                    -0.411311
      5 H                     0.228552
      6 C                     0.373809
      7 Cl                    0.471439
      8 C                    -0.415772
      9 H                     0.228981
     10 C                    -0.099841
     11 Cl                    0.440845
     12 C                     0.688351
     13 C                    -0.912571
     14 H                     0.189879
     15 C                    -0.735671
     16 H                     0.195588
     17 C                     0.597472
     18 Cl                    0.437884
     19 C                    -0.753638
     20 H                     0.195552
     21 C                    -0.864287
     22 H                     0.191608
  ----------------------------------------
  Sum of atomic charges =     0.000000

 -----------------------------------------------------------------
                    Cartesian Multipole Moments
 -----------------------------------------------------------------
    Charge (ESU x 10^10)
                -0.0000
    Dipole Moment (Debye)
         X      -0.9233      Y       0.0239      Z       0.5583
       Tot       1.0792
    Quadrupole Moments (Debye-Ang)
        XX    -127.4723     XY      -1.1841     YY    -116.0358
        XZ       3.6733     YZ      -2.5752     ZZ    -123.3908
    Octopole Moments (Debye-Ang^2)
       XXX    -230.2430    XXY      -8.2543    XYY     -48.5463
       YYY       3.4658    XXZ      50.4719    XYZ      -6.7744
       YYZ      29.6420    XZZ     -76.5661    YZZ      13.2530
       ZZZ     132.6240
    Hexadecapole Moments (Debye-Ang^3)
      XXXX   -5828.6838   XXXY     -37.4403   XXYY    -990.6433
      XYYY     -34.5917   YYYY    -466.7069   XXXZ    1389.4282
      XXYZ     -57.4512   XYYZ     404.3106   YYYZ    -177.3751
      XXZZ   -1495.0180   XYZZ      14.7060   YYZZ    -556.7707
      XZZZ    1304.2547   YZZZ    -165.4218   ZZZZ   -2926.3444
 -----------------------------------------------------------------
 Calculating analytic gradient of the SCF energy
 Gradient of SCF Energy
            1           2           3           4           5           6
    1  -0.0000562   0.0001479  -0.0000637  -0.0000091   0.0000112  -0.0000902
    2  -0.0000006   0.0000199  -0.0000146  -0.0000124  -0.0000020  -0.0000006
    3   0.0000380   0.0000659  -0.0000531  -0.0000318   0.0000118   0.0000629
            7           8           9          10          11          12
    1   0.0000586   0.0000222  -0.0000040   0.0000184   0.0000005  -0.0000190
    2  -0.0000007   0.0000075   0.0000056  -0.0000276   0.0000188   0.0000130
    3  -0.0000165   0.0000438   0.0000042  -0.0001490   0.0000847   0.0000089
           13          14          15          16          17          18
    1  -0.0000091   0.0000127  -0.0000256  -0.0000062   0.0001162  -0.0000720
    2   0.0000201  -0.0000143   0.0000154  -0.0000086  -0.0000110   0.0000026
    3   0.0000040  -0.0000084  -0.0000127   0.0000070  -0.0000738   0.0000226
           19          20          21          22
    1  -0.0000204  -0.0000218  -0.0000008   0.0000102
    2  -0.0000044   0.0000087  -0.0000322   0.0000174
    3   0.0000206  -0.0000101  -0.0000176  -0.0000014
 Max gradient component =       1.490E-04
 RMS gradient           =       4.260E-05
 Gradient time:  CPU 209.11 s  wall 209.12 s
 Geometry Optimization Parameters
   NAtoms,    NIC,     NZ,  NCons,   NDum,   NFix, NCnnct, MaxDiis
       22     155      22       0       0       0       0       0

 Cartesian Hessian Update
 Hessian updated using BFGS update


** GEOMETRY OPTIMIZATION IN DELOCALIZED INTERNAL COORDINATES **
   Searching for a Minimum

   Optimization Cycle:  10

                       Coordinates (Angstroms)
     ATOM                X               Y               Z
      1  C         0.0136105951    0.0078119898   -0.0065739105
      2  C        -0.0384645737    0.3734795058    1.3473318441
      3  Cl        1.4350718929    0.8340785088    2.1811602952
      4  C        -1.2227496894    0.3973870379    2.0777281000
      5  H        -1.2200264092    0.6850509772    3.1196414787
      6  C        -2.4025060603    0.0455784804    1.4351535599
      7  Cl       -3.9080327279    0.0669256135    2.3329923559
      8  C        -2.4162064778   -0.3222441759    0.0962159972
      9  H        -3.3382309541   -0.5946445314   -0.3972148056
     10  C        -1.2111926798   -0.3351880523   -0.5992881275
     11  Cl       -1.2579552369   -0.8125778172   -2.2875452986
     12  C         1.2955535410   -0.0214451521   -0.7704658319
     13  C         2.1192109114   -1.1490292403   -0.7253933045
     14  H         1.8284242035   -2.0054088667   -0.1278972570
     15  C         3.3137226351   -1.1893401230   -1.4390863613
     16  H         3.9489658855   -2.0648182861   -1.4028547793
     17  C         3.6831357633   -0.0872614452   -2.2026825445
     18  Cl        5.1890563581   -0.1304173135   -3.1095827753
     19  C         2.8816663996    1.0480574825   -2.2612962948
     20  H         3.1840830865    1.8979542742   -2.8597156308
     21  C         1.6889926400    1.0738345269   -1.5434726657
     22  H         1.0609986101    1.9561829094   -1.5880637977
   Point Group: c1    Number of degrees of freedom:    60


   Energy is  -2301.902583450

 Hessian updated using BFGS update

 60 Hessian modes will be used to form the next step
  Hessian Eigenvalues:
     0.000912    0.019209    0.019561    0.022938    0.023269    0.023621
     0.023679    0.023940    0.023981    0.024093    0.024101    0.024115
     0.024128    0.024132    0.024142    0.024165    0.024228    0.026136
     0.027501    0.158848    0.159523    0.159960    0.160004    0.160017
     0.160162    0.197166    0.220027    0.230609    0.234761    0.239296
     0.241636    0.248856    0.249996    0.250002    0.250018    0.254681
     0.269863    0.292211    0.301105    0.301295    0.302782    0.349713
     0.356655    0.356665    0.356673    0.356684    0.357244    0.363005
     0.429293    0.430828    0.433061    0.436337    0.467700    0.470522
     0.474008    0.476763    0.478228    0.479368    0.480683    0.492038

 Minimum search - taking simple RFO step
 Searching for Lamda that Minimizes Along All modes
 Value Taken    Lamda =   0.00000000
 Step Taken.  Stepsize is  0.013533

                             Maximum     Tolerance    Cnvgd?
         Gradient           0.000104      0.000300     YES
         Displacement       0.011710      0.001200      NO
         Energy change     -0.000001      0.000001      NO


 New Cartesian Coordinates Obtained by Inverse Iteration

 Displacement from previous Coordinates is:  0.044486
 ----------------------------------------------------------------
             Standard Nuclear Orientation (Angstroms)
    I     Atom           X                Y                Z
 ----------------------------------------------------------------
    1      C       0.0137138768     0.0078282704    -0.0065450840
    2      C      -0.0390600770     0.3769678816     1.3463870020
    3      Cl      1.4340487707     0.8408116950     2.1795388341
    4      C      -1.2233197578     0.4010828128     2.0767813127
    5      H      -1.2209975747     0.6913751870     3.1179552170
    6      C      -2.4024751867     0.0456845790     1.4351024014
    7      Cl     -3.9081169811     0.0670330049     2.3329656893
    8      C      -2.4156871541    -0.3258015364     0.0971778462
    9      H      -3.3372789198    -0.6009703646    -0.3954963380
   10      C      -1.2106355396    -0.3386238783    -0.5981972974
   11      Cl     -1.2568332755    -0.8197533003    -2.2856035744
   12      C       1.2956579636    -0.0214477548    -0.7704468338
   13      C       2.1171969683    -1.1507252282    -0.7287881526
   14      H       1.8246733933    -2.0083247023    -0.1339043502
   15      C       3.3116902566    -1.1910147738    -1.4425061034
   16      H       3.9454094600    -2.0676961473    -1.4090914979
   17      C       3.6830144769    -0.0872333749    -2.2026909871
   18      Cl      5.1890689092    -0.1303228926    -3.1096279034
   19      C       2.8836770610     1.0497343300    -2.2579849680
   20      H       3.1878249813     1.9008104781    -2.8538338421
   21      C       1.6910571942     1.0755318884    -1.5400481314
   22      H       1.0644988674     1.9590201289    -1.5820529930
 ----------------------------------------------------------------
 Nuclear Repulsion Energy =        1426.54042984 hartrees
 There are       73 alpha and       73 beta electrons
 Applying Cartesian multipole field
    Component          Value
    ---------          -----
     (2,0,0)        1.00000E-12
     (0,2,0)        2.00000E-11
     (0,0,2)       -3.00000E-11
 Nucleus-field energy     =    -0.0000000542 hartrees
 Requested basis set is 6-311++G(d,p)
 There are 154 shells and 426 basis functions
 A cutoff of  1.0D-15 yielded   9420 shell pairs
 There are     77090 function pairs (     82791 Cartesian)
 Smallest overlap matrix eigenvalue = 2.06E-07
 Linear dependence detected in AO basis
 Number of orthogonalized atomic orbitals = 423
 Maximum deviation from orthogonality = 9.708E-10
 Guess from superposition of atomic densities
 Warning:  Energy on first SCF cycle will be non-variational
 SAD guess density has 146.000000 electrons

 -----------------------------------------------------------------------
  General SCF calculation program by
  Eric Jon Sundstrom, Paul Horn, Yuezhi Mao, Dmitri Zuev, Alec White,
  David Stuck, Shaama M.S., Shane Yost, Joonho Lee, David Small,
  Daniel Levine, Susi Lehtola, Hugh Burton, Evgeny Epifanovsky,
  Bang C. Huynh
 -----------------------------------------------------------------------
 Exchange:     0.2000 Hartree-Fock + 0.0800 Slater + 0.7200 B88
 Correlation:  0.1900 VWN1RPA + 0.8100 LYP
 Using SG-1 standard quadrature grid
 A restricted SCF calculation will be
 performed using DIIS
 SCF converges when DIIS error is below 1.0e-08
 ---------------------------------------
  Cycle       Energy         DIIS error
 ---------------------------------------
    1   -2305.6349831450      3.01e-02  
    2   -2301.7414852987      2.61e-03  
    3   -2301.6703105118      3.10e-03  
    4   -2301.8967222918      4.89e-04  
    5   -2301.9005538546      2.89e-04  
    6   -2301.9023043159      1.09e-04  
    7   -2301.9025625300      2.99e-05  
    8   -2301.9025805372      1.15e-05  
    9   -2301.9025835303      1.80e-06  
   10   -2301.9025835895      8.36e-07  
   11   -2301.9025836041      1.68e-07  
   12   -2301.9025836047      5.59e-08  
   13   -2301.9025836046      2.17e-08  
   14   -2301.9025836047      6.56e-09  Convergence criterion met
 ---------------------------------------
 SCF time:   CPU 530.43s  wall 531.00s 
 SCF   energy in the final basis set =    -2301.9025836047
 Total energy in the final basis set =    -2301.9025836047

 --------------------------------------------------------------

                    Orbital Energies (a.u.)
 --------------------------------------------------------------

 Alpha MOs
 -- Occupied --
********-101.5727-101.5726-101.5611 -10.2715 -10.2715 -10.2698 -10.2512
-10.2306 -10.2169 -10.2168 -10.2120 -10.2015 -10.2014 -10.2007 -10.2006
 -9.4896  -9.4874  -9.4873  -9.4757  -7.2543  -7.2521  -7.2519  -7.2445
 -7.2439  -7.2423  -7.2422  -7.2416  -7.2415  -7.2403  -7.2305  -7.2303
 -0.9434  -0.9081  -0.8967  -0.8954  -0.8561  -0.8325  -0.7899  -0.7767
 -0.7649  -0.7337  -0.6420  -0.6406  -0.6351  -0.6078  -0.5576  -0.5318
 -0.5170  -0.4966  -0.4886  -0.4795  -0.4644  -0.4541  -0.4514  -0.4406
 -0.4224  -0.4180  -0.4053  -0.3866  -0.3847  -0.3822  -0.3774  -0.3502
 -0.3398  -0.3395  -0.3269  -0.3260  -0.3244  -0.2817  -0.2741  -0.2738
 -0.2613
 -- Virtual --
 -0.0562  -0.0528  -0.0388  -0.0357  -0.0315  -0.0135   0.0003   0.0058
  0.0073   0.0112   0.0128   0.0141   0.0247   0.0300   0.0433   0.0491
  0.0520   0.0561   0.0591   0.0645   0.0686   0.0798   0.0843   0.0864
  0.0872   0.0887   0.0913   0.0960   0.0992   0.1061   0.1120   0.1130
  0.1142   0.1168   0.1169   0.1182   0.1225   0.1265   0.1273   0.1285
  0.1349   0.1351   0.1382   0.1438   0.1485   0.1503   0.1509   0.1547
  0.1560   0.1644   0.1712   0.1724   0.1794   0.1910   0.1955   0.1999
  0.2085   0.2093   0.2142   0.2154   0.2198   0.2256   0.2263   0.2302
  0.2315   0.2375   0.2435   0.2475   0.2560   0.2606   0.2636   0.2690
  0.2706   0.2711   0.2766   0.2788   0.2851   0.2867   0.2911   0.2949
  0.2977   0.3087   0.3130   0.3157   0.3210   0.3323   0.3359   0.3442
  0.3486   0.3613   0.3781   0.3856   0.3975   0.4118   0.4473   0.4487
  0.4511   0.4554   0.4594   0.4598   0.4625   0.4806   0.4811   0.4854
  0.5075   0.5166   0.5183   0.5332   0.5426   0.5472   0.5479   0.5552
  0.5612   0.5675   0.5722   0.5753   0.5874   0.5959   0.6052   0.6122
  0.6198   0.6217   0.6260   0.6429   0.6491   0.6608   0.6617   0.6649
  0.6720   0.6844   0.7011   0.7061   0.7101   0.7141   0.7232   0.7328
  0.7566   0.7625   0.7897   0.8198   0.8201   0.8324   0.8339   0.8359
  0.8386   0.8431   0.8455   0.8476   0.8519   0.8562   0.8581   0.8633
  0.8692   0.8696   0.8759   0.8821   0.8860   0.8982   0.9063   0.9143
  0.9161   0.9262   0.9312   0.9515   0.9537   0.9576   0.9584   0.9644
  0.9703   0.9716   0.9864   0.9970   1.0116   1.0275   1.0307   1.0325
  1.0553   1.0621   1.0698   1.0994   1.1225   1.1299   1.1865   1.1910
  1.1983   1.2086   1.2341   1.2407   1.2487   1.2649   1.2834   1.3022
  1.3056   1.3164   1.3181   1.3447   1.4029   1.4174   1.4359   1.4809
  1.4946   1.5128   1.5428   1.5442   1.5456   1.5472   1.5707   1.5835
  1.5960   1.5964   1.6135   1.6534   1.6586   1.6788   1.6879   1.7146
  1.7202   1.7575   1.7817   1.7850   1.8218   1.8300   1.8320   1.8461
  1.8762   1.8997   1.9320   1.9331   1.9366   1.9382   1.9424   1.9495
  1.9786   1.9905   2.0039   2.0597   2.0619   2.0640   2.0644   2.0681
  2.1273   2.1293   2.1686   2.1932   2.2328   2.2597   2.2625   2.2642
  2.2696   2.2803   2.2938   2.3410   2.3654   2.3883   2.4235   2.4282
  2.4351   2.4355   2.4761   2.4876   2.5083   2.5151   2.5312   2.5477
  2.5483   2.5816   2.6248   2.6432   2.6518   2.6775   2.7052   2.7072
  2.7141   2.7200   2.7290   2.7316   2.7501   2.7538   2.7625   2.7650
  2.7780   2.7873   2.8355   2.8366   2.8487   2.8748   2.9059   2.9368
  2.9684   3.0049   3.0983   3.0985   3.1002   3.1260   3.1447   3.1507
  3.2089   3.2157   3.2745   3.3226   3.3265   3.4254   3.4742   3.4769
  3.5931   3.6019   3.7012   3.7089   3.7785   3.8249   3.9815   3.9820
  4.0838   4.1339   4.1430   4.3530   4.7998   4.8278   9.7668   9.7787
  9.7989   9.8356  23.4178  23.6056  23.8444  23.8579  23.9013  23.9529
 23.9670  24.0368  24.0762  24.0807  24.1069  24.1712  25.8157  25.8275
 25.8511  25.9126  26.1185  26.1366  26.2641  26.3357  26.5995  26.6157
 26.6276  26.7918 215.7591 215.7708 215.7956 215.8414
 --------------------------------------------------------------

          Ground-State Mulliken Net Atomic Charges

     Atom                 Charge (a.u.)
  ----------------------------------------
      1 C                    -0.390384
      2 C                    -0.095308
      3 Cl                    0.435205
      4 C                    -0.408450
      5 H                     0.228464
      6 C                     0.377389
      7 Cl                    0.471632
      8 C                    -0.412397
      9 H                     0.228903
     10 C                    -0.099849
     11 Cl                    0.439626
     12 C                     0.687705
     13 C                    -0.913799
     14 H                     0.190030
     15 C                    -0.737106
     16 H                     0.195638
     17 C                     0.597901
     18 Cl                    0.438135
     19 C                    -0.754520
     20 H                     0.195597
     21 C                    -0.866133
     22 H                     0.191723
  ----------------------------------------
  Sum of atomic charges =     0.000000

 -----------------------------------------------------------------
                    Cartesian Multipole Moments
 -----------------------------------------------------------------
    Charge (ESU x 10^10)
                 0.0000
    Dipole Moment (Debye)
         X      -0.9239      Y       0.0238      Z       0.5585
       Tot       1.0799
    Quadrupole Moments (Debye-Ang)
        XX    -127.4837     XY      -1.1704     YY    -116.0095
        XZ       3.6629     YZ      -2.5529     ZZ    -123.4140
    Octopole Moments (Debye-Ang^2)
       XXX    -230.2964    XXY      -8.2172    XYY     -48.5020
       YYY       3.4642    XXZ      50.4417    XYZ      -6.7542
       YYZ      29.6081    XZZ     -76.5838    YZZ      13.2190
       ZZZ     132.6865
    Hexadecapole Moments (Debye-Ang^3)
      XXXX   -5828.5902   XXXY     -37.9570   XXYY    -990.7756
      XYYY     -35.5382   YYYY    -469.3216   XXXZ    1389.9293
      XXYZ     -57.8963   XYYZ     404.3396   YYYZ    -178.9165
      XXZZ   -1494.6329   XYZZ      14.2137   YYZZ    -556.8330
      XZZZ    1305.0800   YZZZ    -166.7071   ZZZZ   -2924.8739
 -----------------------------------------------------------------
 Calculating analytic gradient of the SCF energy
 Gradient of SCF Energy
            1           2           3           4           5           6
    1   0.0000057   0.0000357  -0.0000131   0.0000034   0.0000113  -0.0000185
    2  -0.0000034   0.0000167  -0.0000074  -0.0000034  -0.0000014   0.0000014
    3  -0.0000008   0.0000214  -0.0000086   0.0000038   0.0000078   0.0000223
            7           8           9          10          11          12
    1   0.0000258   0.0000004  -0.0000012  -0.0000035  -0.0000089  -0.0000119
    2  -0.0000010   0.0000007   0.0000014  -0.0000121   0.0000058   0.0000072
    3   0.0000023   0.0000121   0.0000087  -0.0000287   0.0000255   0.0000005
           13          14          15          16          17          18
    1  -0.0000001   0.0000037  -0.0000107  -0.0000036   0.0000442  -0.0000348
    2  -0.0000000  -0.0000039  -0.0000010  -0.0000030  -0.0000058   0.0000017
    3  -0.0000055  -0.0000045  -0.0000024  -0.0000065  -0.0000388   0.0000037
           19          20          21          22
    1  -0.0000157  -0.0000092   0.0000007   0.0000002
    2   0.0000042   0.0000028  -0.0000045   0.0000050
    3   0.0000004  -0.0000077  -0.0000013  -0.0000037
 Max gradient component =       4.421E-05
 RMS gradient           =       1.332E-05
 Gradient time:  CPU 189.52 s  wall 189.54 s
 Geometry Optimization Parameters
   NAtoms,    NIC,     NZ,  NCons,   NDum,   NFix, NCnnct, MaxDiis
       22     155      22       0       0       0       0       0

 Cartesian Hessian Update
 Hessian updated using BFGS update


** GEOMETRY OPTIMIZATION IN DELOCALIZED INTERNAL COORDINATES **
   Searching for a Minimum

   Optimization Cycle:  11

                       Coordinates (Angstroms)
     ATOM                X               Y               Z
      1  C         0.0137138768    0.0078282704   -0.0065450840
      2  C        -0.0390600770    0.3769678816    1.3463870020
      3  Cl        1.4340487707    0.8408116950    2.1795388341
      4  C        -1.2233197578    0.4010828128    2.0767813127
      5  H        -1.2209975747    0.6913751870    3.1179552170
      6  C        -2.4024751867    0.0456845790    1.4351024014
      7  Cl       -3.9081169811    0.0670330049    2.3329656893
      8  C        -2.4156871541   -0.3258015364    0.0971778462
      9  H        -3.3372789198   -0.6009703646   -0.3954963380
     10  C        -1.2106355396   -0.3386238783   -0.5981972974
     11  Cl       -1.2568332755   -0.8197533003   -2.2856035744
     12  C         1.2956579636   -0.0214477548   -0.7704468338
     13  C         2.1171969683   -1.1507252282   -0.7287881526
     14  H         1.8246733933   -2.0083247023   -0.1339043502
     15  C         3.3116902566   -1.1910147738   -1.4425061034
     16  H         3.9454094600   -2.0676961473   -1.4090914979
     17  C         3.6830144769   -0.0872333749   -2.2026909871
     18  Cl        5.1890689092   -0.1303228926   -3.1096279034
     19  C         2.8836770610    1.0497343300   -2.2579849680
     20  H         3.1878249813    1.9008104781   -2.8538338421
     21  C         1.6910571942    1.0755318884   -1.5400481314
     22  H         1.0644988674    1.9590201289   -1.5820529930
   Point Group: c1    Number of degrees of freedom:    60


   Energy is  -2301.902583605

 Hessian updated using BFGS update

 60 Hessian modes will be used to form the next step
  Hessian Eigenvalues:
     0.000952    0.019178    0.019558    0.022779    0.023281    0.023527
     0.023673    0.023869    0.023965    0.024085    0.024095    0.024114
     0.024121    0.024132    0.024138    0.024158    0.024232    0.026128
     0.028048    0.152215    0.159427    0.159948    0.160002    0.160018
     0.160057    0.190858    0.220040    0.230286    0.234121    0.234847
     0.240598    0.247351    0.250001    0.250007    0.250019    0.253395
     0.269193    0.281030    0.300124    0.301304    0.301502    0.349654
     0.356653    0.356665    0.356671    0.356684    0.357206    0.362712
     0.429292    0.430475    0.433911    0.437240    0.467743    0.470221
     0.473981    0.477045    0.478198    0.479284    0.480723    0.490410

 Minimum search - taking simple RFO step
 Searching for Lamda that Minimizes Along All modes
 Value Taken    Lamda =   0.00000000
 Step Taken.  Stepsize is  0.000653

                             Maximum     Tolerance    Cnvgd?
         Gradient           0.000034      0.000300     YES
         Displacement       0.000526      0.001200     YES
         Energy change     -0.000000      0.000001     YES

 Final energy is   -2301.9025836047231     


 ******************************
 **  OPTIMIZATION CONVERGED  **
 ******************************

                       Coordinates (Angstroms)
     ATOM                X               Y               Z
      1  C         0.0137138768    0.0078282704   -0.0065450840
      2  C        -0.0390600770    0.3769678816    1.3463870020
      3  Cl        1.4340487707    0.8408116950    2.1795388341
      4  C        -1.2233197578    0.4010828128    2.0767813127
      5  H        -1.2209975747    0.6913751870    3.1179552170
      6  C        -2.4024751867    0.0456845790    1.4351024014
      7  Cl       -3.9081169811    0.0670330049    2.3329656893
      8  C        -2.4156871541   -0.3258015364    0.0971778462
      9  H        -3.3372789198   -0.6009703646   -0.3954963380
     10  C        -1.2106355396   -0.3386238783   -0.5981972974
     11  Cl       -1.2568332755   -0.8197533003   -2.2856035744
     12  C         1.2956579636   -0.0214477548   -0.7704468338
     13  C         2.1171969683   -1.1507252282   -0.7287881526
     14  H         1.8246733933   -2.0083247023   -0.1339043502
     15  C         3.3116902566   -1.1910147738   -1.4425061034
     16  H         3.9454094600   -2.0676961473   -1.4090914979
     17  C         3.6830144769   -0.0872333749   -2.2026909871
     18  Cl        5.1890689092   -0.1303228926   -3.1096279034
     19  C         2.8836770610    1.0497343300   -2.2579849680
     20  H         3.1878249813    1.9008104781   -2.8538338421
     21  C         1.6910571942    1.0755318884   -1.5400481314
     22  H         1.0644988674    1.9590201289   -1.5820529930

Z-matrix Print:
$molecule
0 1
Cl
C  1 1.755266
C  2 1.391352 1 117.399528
H  3 1.080637 2 120.559113 1 -0.169217 0
C  3 1.388603 2 118.409397 1 179.711845 0
C  5 1.388693 3 121.450043 2 0.128824 0
H  6 1.080888 5 121.041161 3 179.858111 0
C  6 1.391592 5 118.401229 3 -0.060907 0
C  2 1.403251 1 119.733598 3 179.763466 0
C  9 1.492576 2 121.920892 1 -0.135958 0
C  10 1.397115 9 120.373641 2 -94.598878 0
H  11 1.083944 10 119.813787 9 -0.344600 0
C  11 1.392060 10 120.842295 9 179.690797 0
H  13 1.082260 11 120.668017 10 -179.931274 0
C  13 1.390718 11 119.103521 10 0.049894 0
C  15 1.390933 13 121.134763 11 0.090089 0
H  16 1.082531 15 120.202881 13 179.938296 0
C  16 1.392279 15 119.137877 13 -0.149725 0
H  18 1.083924 16 119.358432 15 -179.886905 0
Cl 5 1.753160 3 119.244347 2 -179.903834 0
Cl 8 1.754806 6 117.427298 5 179.610056 0
Cl 15 1.758576 13 119.413917 11 -179.901476 0
$end


 --------------------------------------------------------------

                    Orbital Energies (a.u.)
 --------------------------------------------------------------

 Alpha MOs
 -- Occupied --
********-101.5727-101.5726-101.5611 -10.2715 -10.2715 -10.2698 -10.2512
-10.2306 -10.2169 -10.2168 -10.2120 -10.2015 -10.2014 -10.2007 -10.2006
 -9.4896  -9.4874  -9.4873  -9.4757  -7.2543  -7.2521  -7.2519  -7.2445
 -7.2439  -7.2423  -7.2422  -7.2416  -7.2415  -7.2403  -7.2305  -7.2303
 -0.9434  -0.9081  -0.8967  -0.8954  -0.8561  -0.8325  -0.7899  -0.7767
 -0.7649  -0.7337  -0.6420  -0.6406  -0.6351  -0.6078  -0.5576  -0.5318
 -0.5170  -0.4966  -0.4886  -0.4795  -0.4644  -0.4541  -0.4514  -0.4406
 -0.4224  -0.4180  -0.4053  -0.3866  -0.3847  -0.3822  -0.3774  -0.3502
 -0.3398  -0.3395  -0.3269  -0.3260  -0.3244  -0.2817  -0.2741  -0.2738
 -0.2613
 -- Virtual --
 -0.0562  -0.0528  -0.0388  -0.0357  -0.0315  -0.0135   0.0003   0.0058
  0.0073   0.0112   0.0128   0.0141   0.0247   0.0300   0.0433   0.0491
  0.0520   0.0561   0.0591   0.0645   0.0686   0.0798   0.0843   0.0864
  0.0872   0.0887   0.0913   0.0960   0.0992   0.1061   0.1120   0.1130
  0.1142   0.1168   0.1169   0.1182   0.1225   0.1265   0.1273   0.1285
  0.1349   0.1351   0.1382   0.1438   0.1485   0.1503   0.1509   0.1547
  0.1560   0.1644   0.1712   0.1724   0.1794   0.1910   0.1955   0.1999
  0.2085   0.2093   0.2142   0.2154   0.2198   0.2256   0.2263   0.2302
  0.2315   0.2375   0.2435   0.2475   0.2560   0.2606   0.2636   0.2690
  0.2706   0.2711   0.2766   0.2788   0.2851   0.2867   0.2911   0.2949
  0.2977   0.3087   0.3130   0.3157   0.3210   0.3323   0.3359   0.3442
  0.3486   0.3613   0.3781   0.3856   0.3975   0.4118   0.4473   0.4487
  0.4511   0.4554   0.4594   0.4598   0.4625   0.4806   0.4811   0.4854
  0.5075   0.5166   0.5183   0.5332   0.5426   0.5472   0.5479   0.5552
  0.5612   0.5675   0.5722   0.5753   0.5874   0.5959   0.6052   0.6122
  0.6198   0.6217   0.6260   0.6429   0.6491   0.6608   0.6617   0.6649
  0.6720   0.6844   0.7011   0.7061   0.7101   0.7141   0.7232   0.7328
  0.7566   0.7625   0.7897   0.8198   0.8201   0.8324   0.8339   0.8359
  0.8386   0.8431   0.8455   0.8476   0.8519   0.8562   0.8581   0.8633
  0.8692   0.8696   0.8759   0.8821   0.8860   0.8982   0.9063   0.9143
  0.9161   0.9262   0.9312   0.9515   0.9537   0.9576   0.9584   0.9644
  0.9703   0.9716   0.9864   0.9970   1.0116   1.0275   1.0307   1.0325
  1.0553   1.0621   1.0698   1.0994   1.1225   1.1299   1.1865   1.1910
  1.1983   1.2086   1.2341   1.2407   1.2487   1.2649   1.2834   1.3022
  1.3056   1.3164   1.3181   1.3447   1.4029   1.4174   1.4359   1.4809
  1.4946   1.5128   1.5428   1.5442   1.5456   1.5472   1.5707   1.5835
  1.5960   1.5964   1.6135   1.6534   1.6586   1.6788   1.6879   1.7146
  1.7202   1.7575   1.7817   1.7850   1.8218   1.8300   1.8320   1.8461
  1.8762   1.8997   1.9320   1.9331   1.9366   1.9382   1.9424   1.9495
  1.9786   1.9905   2.0039   2.0597   2.0619   2.0640   2.0644   2.0681
  2.1273   2.1293   2.1686   2.1932   2.2328   2.2597   2.2625   2.2642
  2.2696   2.2803   2.2938   2.3410   2.3654   2.3883   2.4235   2.4282
  2.4351   2.4355   2.4761   2.4876   2.5083   2.5151   2.5312   2.5477
  2.5483   2.5816   2.6248   2.6432   2.6518   2.6775   2.7052   2.7072
  2.7141   2.7200   2.7290   2.7316   2.7501   2.7538   2.7625   2.7650
  2.7780   2.7873   2.8355   2.8366   2.8487   2.8748   2.9059   2.9368
  2.9684   3.0049   3.0983   3.0985   3.1002   3.1260   3.1447   3.1507
  3.2089   3.2157   3.2745   3.3226   3.3265   3.4254   3.4742   3.4769
  3.5931   3.6019   3.7012   3.7089   3.7785   3.8249   3.9815   3.9820
  4.0838   4.1339   4.1430   4.3530   4.7998   4.8278   9.7668   9.7787
  9.7989   9.8356  23.4178  23.6056  23.8444  23.8579  23.9013  23.9529
 23.9670  24.0368  24.0762  24.0807  24.1069  24.1712  25.8157  25.8275
 25.8511  25.9126  26.1185  26.1366  26.2641  26.3357  26.5995  26.6157
 26.6276  26.7918 215.7591 215.7708 215.7956 215.8414
 --------------------------------------------------------------

          Ground-State Mulliken Net Atomic Charges

     Atom                 Charge (a.u.)
  ----------------------------------------
      1 C                    -0.390384
      2 C                    -0.095308
      3 Cl                    0.435205
      4 C                    -0.408450
      5 H                     0.228464
      6 C                     0.377389
      7 Cl                    0.471632
      8 C                    -0.412397
      9 H                     0.228903
     10 C                    -0.099849
     11 Cl                    0.439626
     12 C                     0.687705
     13 C                    -0.913799
     14 H                     0.190030
     15 C                    -0.737106
     16 H                     0.195638
     17 C                     0.597901
     18 Cl                    0.438135
     19 C                    -0.754520
     20 H                     0.195597
     21 C                    -0.866133
     22 H                     0.191723
  ----------------------------------------
  Sum of atomic charges =     0.000000

 -----------------------------------------------------------------
                    Cartesian Multipole Moments
 -----------------------------------------------------------------
    Charge (ESU x 10^10)
                 0.0000
    Dipole Moment (Debye)
         X      -0.9239      Y       0.0238      Z       0.5585
       Tot       1.0799
    Quadrupole Moments (Debye-Ang)
        XX    -127.4837     XY      -1.1704     YY    -116.0095
        XZ       3.6629     YZ      -2.5529     ZZ    -123.4140
    Octopole Moments (Debye-Ang^2)
       XXX    -230.2964    XXY      -8.2172    XYY     -48.5020
       YYY       3.4642    XXZ      50.4417    XYZ      -6.7542
       YYZ      29.6081    XZZ     -76.5838    YZZ      13.2190
       ZZZ     132.6865
    Hexadecapole Moments (Debye-Ang^3)
      XXXX   -5828.5902   XXXY     -37.9570   XXYY    -990.7756
      XYYY     -35.5382   YYYY    -469.3216   XXXZ    1389.9293
      XXYZ     -57.8963   XYYZ     404.3396   YYYZ    -178.9165
      XXZZ   -1494.6329   XYZZ      14.2137   YYZZ    -556.8330
      XZZZ    1305.0800   YZZZ    -166.7071   ZZZZ   -2924.8739
 -----------------------------------------------------------------
Archival summary:
1\1\november\OPT\ProcedureUnspecified\BasisUnspecified\l4126\taweetha\ThuJan1608:00:562020ThuJan1608:00:562020\0\\#,OPT,ProcedureUnspecified,BasisUnspecified,\\0,1\Cl\C,1,1.75527\C,2,1.39135,1,117.4\H,3,1.08064,2,120.559,1,-0.169217,0\C,3,1.3886,2,118.409,1,179.712,0\C,5,1.38869,3,121.45,2,0.128824,0\H,6,1.08089,5,121.041,3,179.858,0\C,6,1.39159,5,118.401,3,-0.0609066,0\C,2,1.40325,1,119.734,3,179.763,0\C,9,1.49258,2,121.921,1,-0.135958,0\C,10,1.39711,9,120.374,2,-94.5989,0\H,11,1.08394,10,119.814,9,-0.3446,0\C,11,1.39206,10,120.842,9,179.691,0\H,13,1.08226,11,120.668,10,-179.931,0\C,13,1.39072,11,119.104,10,0.0498941,0\C,15,1.39093,13,121.135,11,0.0900894,0\H,16,1.08253,15,120.203,13,179.938,0\C,16,1.39228,15,119.138,13,-0.149725,0\H,18,1.08392,16,119.358,15,-179.887,0\Cl,5,1.75316,3,119.244,2,-179.904,0\Cl,8,1.75481,6,117.427,5,179.61,0\Cl,15,1.75858,13,119.414,11,-179.901,0\\\@

 Total job time:  8043.94s(wall), 8043.22s(cpu) 
 Thu Jan 16 08:00:56 2020

        *************************************************************
        *                                                           *
        *  Thank you very much for using Q-Chem.  Have a nice day.  *
        *                                                           *
        *************************************************************


 
User input: 2 of 2 
 
                  Welcome to Q-Chem
     A Quantum Leap Into The Future Of Chemistry


 Q-Chem 5.2 (devel), Q-Chem, Inc., Pleasanton, CA (2019)

 Yihan Shao,  Zhengting Gan,  E. Epifanovsky,  A. T. B. Gilbert,  M. Wormit,  
 J. Kussmann,  A. W. Lange,  A. Behn,  Jia Deng,  Xintian Feng,  D. Ghosh,  
 M. Goldey,  P. R. Horn,  L. D. Jacobson,  I. Kaliman,  T. Kus,  A. Landau,  
 Jie Liu,  E. I. Proynov,  R. M. Richard,  R. P. Steele,  E. J. Sundstrom,  
 H. L. Woodcock III,  P. M. Zimmerman,  D. Zuev,  B. Albrecht,  E. Alguire,  
 S. A. Baeppler,  D. Barton,  Z. Benda,  Y. A. Bernard,  E. J. Berquist,  
 K. B. Bravaya,  H. Burton,  D. Casanova,  Chun-Min Chang,  Yunqing Chen,  
 A. Chien,  K. D. Closser,  M. P. Coons,  S. Coriani,  S. Dasgupta,  
 A. L. Dempwolff,  M. Diedenhofen,  Hainam Do,  R. G. Edgar,  Po-Tung Fang,  
 S. Faraji,  S. Fatehi,  Qingguo Feng,  K. D. Fenk,  J. Fosso-Tande,  
 J. Gayvert,  Qinghui Ge,  A. Ghysels,  G. Gidofalvi,  J. Gomes,  
 J. Gonthier,  A. Gunina,  D. Hait,  M. W. D. Hanson-Heine,  
 P. H. P. Harbach,  A. W. Hauser,  M. F. Herbst,  J. E. Herr,  
 E. G. Hohenstein,  Z. C. Holden,  Kerwin Hui,  B. C. Huynh,  T.-C. Jagau,  
 Hyunjun Ji,  B. Kaduk,  K. Khistyaev,  Jaehoon Kim,  P. Klunzinger,  K. Koh,  
 D. Kosenkov,  L. Koulias,  T. Kowalczyk,  C. M. Krauter,  A. Kunitsa,  
 Ka Un Lao,  A. Laurent,  K. V. Lawler,  Joonho Lee,  D. Lefrancois,  
 S. Lehtola,  D. S. Levine,  Yi-Pei Li,  You-Sheng Lin,  Fenglai Liu,  
 E. Livshits,  A. Luenser,  P. Manohar,  E. Mansoor,  S. F. Manzer,  
 Shan-Ping Mao,  Yuezhi Mao,  N. Mardirossian,  A. V. Marenich,  
 T. Markovich,  L. A. Martinez-Martinez,  S. A. Maurer,  N. J. Mayhall,  
 S. C. McKenzie,  J.-M. Mewes,  P. Morgante,  A. F. Morrison,  
 J. W. Mullinax,  K. Nanda,  T. S. Nguyen-Beck,  R. Olivares-Amaya,  
 J. A. Parkhill,  Zheng Pei,  T. M. Perrine,  F. Plasser,  P. Pokhilko,  
 S. Prager,  A. Prociuk,  E. Ramos,  D. R. Rehn,  F. Rob,  M. Scheurer,  
 M. Schneider,  N. Sergueev,  S. M. Sharada,  S. Sharma,  D. W. Small,  
 T. Stauch,  T. Stein,  Yu-Chuan Su,  A. J. W. Thom,  A. Tkatchenko,  
 T. Tsuchimochi,  N. M. Tubman,  L. Vogt,  M. L. Vidal,  O. Vydrov,  
 M. A. Watson,  J. Wenzel,  M. de Wergifosse,  T. A. Wesolowski,  A. White,  
 J. Witte,  A. Yamada,  Jun Yang,  K. Yao,  S. Yeganeh,  S. R. Yost,  
 Zhi-Qiang You,  A. Zech,  Igor Ying Zhang,  Xing Zhang,  Yan Zhao,  
 Ying Zhu,  B. R. Brooks,  G. K. L. Chan,  C. J. Cramer,  M. S. Gordon,  
 W. J. Hehre,  A. Klamt,  M. W. Schmidt,  C. D. Sherrill,  D. G. Truhlar,  
 A. Aspuru-Guzik,  R. Baer,  A. T. Bell,  N. A. Besley,  Jeng-Da Chai,  
 A. E. DePrince, III,  R. A. DiStasio Jr.,  A. Dreuw,  B. D. Dunietz,  
 T. R. Furlani,  Chao-Ping Hsu,  Yousung Jung,  Jing Kong,  D. S. Lambrecht,  
 WanZhen Liang,  C. Ochsenfeld,  V. A. Rassolov,  L. V. Slipchenko,  
 J. E. Subotnik,  T. Van Voorhis,  J. M. Herbert,  A. I. Krylov,  
 P. M. W. Gill,  M. Head-Gordon

 Contributors to earlier versions of Q-Chem not listed above: 
 R. D. Adamson,  B. Austin,  J. Baker,  G. J. O. Beran,  K. Brandhorst,  
 S. T. Brown,  E. F. C. Byrd,  A. K. Chakraborty,  C.-L. Cheng,  
 Siu Hung Chien,  D. M. Chipman,  D. L. Crittenden,  H. Dachsel,  
 R. J. Doerksen,  A. D. Dutoi,  L. Fusti-Molnar,  W. A. Goddard III,  
 A. Golubeva-Zadorozhnaya,  S. R. Gwaltney,  G. Hawkins,  A. Heyden,  
 S. Hirata,  G. Kedziora,  F. J. Keil,  C. Kelley,  Jihan Kim,  R. A. King,  
 R. Z. Khaliullin,  P. P. Korambath,  W. Kurlancheek,  A. M. Lee,  M. S. Lee,  
 S. V. Levchenko,  Ching Yeh Lin,  D. Liotard,  R. C. Lochan,  I. Lotan,  
 P. E. Maslen,  N. Nair,  D. P. O'Neill,  D. Neuhauser,  E. Neuscamman,  
 C. M. Oana,  R. Olson,  B. Peters,  R. Peverati,  P. A. Pieniazek,  
 Y. M. Rhee,  J. Ritchie,  M. A. Rohrdanz,  E. Rosta,  N. J. Russ,  
 H. F. Schaefer III,  N. E. Schultz,  N. Shenvi,  A. C. Simmonett,  A. Sodt,  
 D. Stuck,  K. S. Thanthiriwatte,  V. Vanovschi,  Tao Wang,  A. Warshel,  
 C. F. Williams,  Q. Wu,  X. Xu,  W. Zhang

 Please cite Q-Chem as follows:
 Y. Shao et al., Mol. Phys. 113, 184-215 (2015)
 DOI: 10.1080/00268976.2014.952696

 Q-Chem 5.2.1 for Intel X86 EM64T Linux

 Parts of Q-Chem use Armadillo 8.300.2 (Tropical Shenanigans).
 http://arma.sourceforge.net/

 Q-Chem begins on Thu Jan 16 08:00:57 2020  

Host: 
0

     Scratch files written to /scratch/taweetham/qchem27799//
NAlpha2: 146
NElect   146
Mult     1
The previous job contains 0 fragments, simply inherited here

 Q-Chem warning in module libgen/rem_setup.C, line 2168:

 Setting Thresh to 1e-14


Checking the input file for inconsistencies... 	...done.

--------------------------------------------------------------
User input:
--------------------------------------------------------------

$MOLECULE
READ
$END

$REM
   JOB_TYPE 	FREQUENCY
   BASIS 	6-311++G**
   METHOD	B3LYP
   SCF_GUESS_ALWAYS     TRUE
   S2THRESH     15
   THRESH       15
   MEM_TOTAL    10000
$END

--------------------------------------------------------------
 ----------------------------------------------------------------
             Standard Nuclear Orientation (Angstroms)
    I     Atom           X                Y                Z
 ----------------------------------------------------------------
    1      C       0.5957866351     0.0039280219     0.0080120426
    2      C       1.3430863348     1.1916853630     0.0238243689
    3      Cl      0.5163385081     2.7390550982     0.0622648338
    4      C       2.7345585588     1.2083920512     0.0164550375
    5      H       3.2729470628     2.1455687979     0.0289337521
    6      C       3.4095896344    -0.0049987908    -0.0055214711
    7      Cl      5.1627064192    -0.0116087806    -0.0159760857
    8      C       2.7265543513    -1.2139267687    -0.0187332682
    9      H       3.2587298079    -2.1542881196    -0.0356723238
   10      C       1.3354522277    -1.1883802959    -0.0122021258
   11      Cl      0.4990941657    -2.7313796307    -0.0370605349
   12      C      -0.8967855080     0.0068419041     0.0061364768
   13      C      -1.6014786923     0.1261789654    -1.1943199263
   14      H      -1.0612306205     0.2227931454    -2.1290559101
   15      C      -2.9934685727     0.1235926296    -1.2080407238
   16      H      -3.5365034897     0.2150994103    -2.1397200588
   17      C      -3.6815565705     0.0011523951    -0.0056932670
   18      Cl     -5.4401010257    -0.0056861047    -0.0138089134
   19      C      -3.0027656079    -0.1161212012     1.2026870636
   20      H      -3.5536039484    -0.2096151853     2.1298917041
   21      C      -1.6104902168    -0.1132936602     1.2012030362
   22      H      -1.0778814019    -0.2063316275     2.1406512803
 ----------------------------------------------------------------
 Molecular Point Group                 C1    NOp =  1
 Largest Abelian Subgroup              C1    NOp =  1
 Nuclear Repulsion Energy =        1426.54042984 hartrees
 There are       73 alpha and       73 beta electrons
 Requested basis set is 6-311++G(d,p)
 There are 154 shells and 426 basis functions

 Total QAlloc Memory Limit  10000 MB
 Mega-Array Size       188 MB
 MEM_STATIC part       192 MB
 A cutoff of  1.0D-15 yielded   9420 shell pairs
 There are     77090 function pairs (     82791 Cartesian)
 Smallest overlap matrix eigenvalue = 2.06E-07
 Linear dependence detected in AO basis
 Number of orthogonalized atomic orbitals = 423
 Maximum deviation from orthogonality = 5.493E-10
 Guess from superposition of atomic densities
 Warning:  Energy on first SCF cycle will be non-variational
 SAD guess density has 146.000000 electrons

 -----------------------------------------------------------------------
  General SCF calculation program by
  Eric Jon Sundstrom, Paul Horn, Yuezhi Mao, Dmitri Zuev, Alec White,
  David Stuck, Shaama M.S., Shane Yost, Joonho Lee, David Small,
  Daniel Levine, Susi Lehtola, Hugh Burton, Evgeny Epifanovsky,
  Bang C. Huynh
 -----------------------------------------------------------------------
 Exchange:     0.2000 Hartree-Fock + 0.0800 Slater + 0.7200 B88
 Correlation:  0.1900 VWN1RPA + 0.8100 LYP
 Using SG-1 standard quadrature grid
 A restricted SCF calculation will be
 performed using DIIS
 SCF converges when DIIS error is below 1.0e-08
 ---------------------------------------
  Cycle       Energy         DIIS error
 ---------------------------------------
    1   -2305.6356637677      3.01e-02  
    2   -2301.7416371898      2.61e-03  
    3   -2301.6704569221      3.10e-03  
    4   -2301.8968927244      4.88e-04  
    5   -2301.9007212400      2.89e-04  
    6   -2301.9024684279      1.09e-04  
    7   -2301.9027265531      2.99e-05  
    8   -2301.9027445585      1.15e-05  
    9   -2301.9027475510      1.80e-06  
   10   -2301.9027476098      8.36e-07  
   11   -2301.9027476244      1.69e-07  
   12   -2301.9027476249      5.59e-08  
   13   -2301.9027476249      2.18e-08  
   14   -2301.9027476251      6.67e-09  Convergence criterion met
 ---------------------------------------
 SCF time:   CPU 540.45s  wall 541.00s 
 SCF   energy in the final basis set =    -2301.9027476251
 Total energy in the final basis set =    -2301.9027476251

 --------------------------------------------------------------

                    Orbital Energies (a.u.)
 --------------------------------------------------------------

 Alpha MOs
 -- Occupied --
********-101.5727-101.5727-101.5611 -10.2715 -10.2715 -10.2698 -10.2512
-10.2306 -10.2169 -10.2168 -10.2119 -10.2014 -10.2014 -10.2006 -10.2006
 -9.4896  -9.4874  -9.4874  -9.4757  -7.2542  -7.2521  -7.2521  -7.2445
 -7.2441  -7.2424  -7.2423  -7.2416  -7.2416  -7.2401  -7.2306  -7.2303
 -0.9434  -0.9081  -0.8967  -0.8955  -0.8561  -0.8325  -0.7899  -0.7767
 -0.7649  -0.7337  -0.6420  -0.6406  -0.6351  -0.6078  -0.5576  -0.5318
 -0.5170  -0.4966  -0.4886  -0.4795  -0.4644  -0.4541  -0.4514  -0.4406
 -0.4224  -0.4180  -0.4053  -0.3866  -0.3847  -0.3821  -0.3774  -0.3502
 -0.3398  -0.3396  -0.3269  -0.3261  -0.3244  -0.2816  -0.2741  -0.2738
 -0.2612
 -- Virtual --
 -0.0562  -0.0528  -0.0387  -0.0357  -0.0315  -0.0134   0.0003   0.0059
  0.0074   0.0112   0.0128   0.0142   0.0248   0.0301   0.0437   0.0493
  0.0521   0.0560   0.0595   0.0644   0.0689   0.0798   0.0843   0.0867
  0.0872   0.0887   0.0915   0.0958   0.0997   0.1061   0.1121   0.1131
  0.1142   0.1169   0.1171   0.1180   0.1225   0.1264   0.1275   0.1284
  0.1350   0.1351   0.1387   0.1440   0.1488   0.1505   0.1512   0.1550
  0.1561   0.1646   0.1712   0.1727   0.1801   0.1910   0.1961   0.2002
  0.2082   0.2096   0.2143   0.2155   0.2197   0.2257   0.2260   0.2301
  0.2320   0.2376   0.2437   0.2477   0.2560   0.2605   0.2648   0.2691
  0.2710   0.2714   0.2771   0.2788   0.2853   0.2867   0.2914   0.2950
  0.2980   0.3087   0.3126   0.3155   0.3211   0.3319   0.3362   0.3441
  0.3485   0.3613   0.3785   0.3855   0.3976   0.4121   0.4475   0.4490
  0.4514   0.4559   0.4596   0.4599   0.4627   0.4807   0.4812   0.4853
  0.5077   0.5166   0.5186   0.5334   0.5426   0.5471   0.5481   0.5555
  0.5613   0.5676   0.5723   0.5753   0.5877   0.5962   0.6052   0.6127
  0.6198   0.6219   0.6261   0.6429   0.6491   0.6609   0.6619   0.6651
  0.6724   0.6849   0.7010   0.7060   0.7104   0.7140   0.7231   0.7328
  0.7567   0.7624   0.7898   0.8198   0.8201   0.8325   0.8339   0.8359
  0.8386   0.8432   0.8455   0.8478   0.8518   0.8563   0.8580   0.8633
  0.8693   0.8698   0.8759   0.8820   0.8860   0.8982   0.9063   0.9142
  0.9158   0.9262   0.9311   0.9515   0.9538   0.9577   0.9583   0.9644
  0.9704   0.9713   0.9863   0.9970   1.0115   1.0274   1.0308   1.0325
  1.0554   1.0621   1.0699   1.0994   1.1225   1.1299   1.1865   1.1910
  1.1984   1.2086   1.2338   1.2408   1.2487   1.2649   1.2835   1.3022
  1.3056   1.3163   1.3182   1.3447   1.4029   1.4175   1.4359   1.4809
  1.4947   1.5128   1.5427   1.5442   1.5457   1.5472   1.5707   1.5835
  1.5959   1.5965   1.6135   1.6535   1.6586   1.6789   1.6880   1.7146
  1.7203   1.7576   1.7816   1.7850   1.8218   1.8301   1.8321   1.8461
  1.8761   1.8997   1.9320   1.9331   1.9366   1.9382   1.9424   1.9495
  1.9786   1.9905   2.0039   2.0597   2.0619   2.0640   2.0644   2.0681
  2.1272   2.1293   2.1686   2.1932   2.2327   2.2597   2.2625   2.2642
  2.2696   2.2804   2.2937   2.3409   2.3654   2.3882   2.4235   2.4282
  2.4351   2.4355   2.4761   2.4876   2.5083   2.5150   2.5312   2.5478
  2.5484   2.5816   2.6247   2.6432   2.6518   2.6775   2.7053   2.7072
  2.7141   2.7201   2.7290   2.7316   2.7501   2.7539   2.7624   2.7650
  2.7779   2.7874   2.8355   2.8366   2.8488   2.8748   2.9059   2.9367
  2.9685   3.0048   3.0982   3.0985   3.1001   3.1260   3.1447   3.1508
  3.2089   3.2157   3.2744   3.3227   3.3265   3.4254   3.4743   3.4769
  3.5930   3.6018   3.7012   3.7089   3.7785   3.8249   3.9815   3.9820
  4.0838   4.1339   4.1430   4.3530   4.7998   4.8278   9.7668   9.7787
  9.7988   9.8355  23.4178  23.6057  23.8444  23.8579  23.9013  23.9530
 23.9670  24.0368  24.0762  24.0808  24.1069  24.1712  25.8161  25.8278
 25.8509  25.9124  26.1185  26.1369  26.2641  26.3357  26.5997  26.6155
 26.6279  26.7916 215.7590 215.7708 215.7956 215.8413
 --------------------------------------------------------------

          Ground-State Mulliken Net Atomic Charges

     Atom                 Charge (a.u.)
  ----------------------------------------
      1 C                    -0.385806
      2 C                    -0.085817
      3 Cl                    0.433709
      4 C                    -0.408248
      5 H                     0.228528
      6 C                     0.361604
      7 Cl                    0.473481
      8 C                    -0.410665
      9 H                     0.228725
     10 C                    -0.089726
     11 Cl                    0.436063
     12 C                     0.706943
     13 C                    -0.926314
     14 H                     0.190488
     15 C                    -0.733988
     16 H                     0.195509
     17 C                     0.593369
     18 Cl                    0.437905
     19 C                    -0.755669
     20 H                     0.195478
     21 C                    -0.877350
     22 H                     0.191781
  ----------------------------------------
  Sum of atomic charges =     0.000000

 -----------------------------------------------------------------
                    Cartesian Multipole Moments
 -----------------------------------------------------------------
    Charge (ESU x 10^10)
                 0.0000
    Dipole Moment (Debye)
         X       1.0816      Y       0.0047      Z       0.0020
       Tot       1.0817
    Quadrupole Moments (Debye-Ang)
        XX    -128.3273     XY       0.0024     YY    -122.3553
        XZ      -0.0468     YZ      -0.8906     ZZ    -114.8999
    Octopole Moments (Debye-Ang^2)
       XXX      36.5104    XXY       0.0552    XYY      14.6261
       YYY      -0.1437    XXZ       0.2247    XYZ       2.3661
       YYZ      -0.0414    XZZ     -18.0442    YZZ       0.0287
       ZZZ      -0.0184
    Hexadecapole Moments (Debye-Ang^3)
      XXXX   -7140.4574   XXXY       0.7772   XXYY   -1378.4120
      XYYY       0.0610   YYYY   -1468.8425   XXXZ      -1.0697
      XXYZ      -5.4702   XYYZ      -0.1824   YYYZ       3.6113
      XXZZ   -1187.6604   XYZZ      -0.0152   YYZZ    -329.9067
      XZZZ       0.0040   YZZZ      -5.2300   ZZZZ    -359.8699
 -----------------------------------------------------------------
 Calculating MO derivatives via CPSCF
    1     0    69    0.0209919  
    2     0    69    0.0061851  
    3     0    69    0.0006651  
    4     5    64    0.0000540  
    5    64     5    0.0000036  
    6    69     0    0.0000002  Converged
 Time for AOints: 868.2 s (CPU) 868.2 s (wall)
 ------------------------------------------------------------------------------
                     AOints        : Timing summary (seconds)
 ------------------------------------------------------------------------------
     job step          cpu (% of tot)      sys (% of tot)     wall (% of tot)
 ------------------------------------------------------------------------------
  AOints            0.8682E+03 ( 8.9)   0.7000E-05 ( 2.5)   0.8682E+03 ( 8.9)
 ------------------------------------------------------------------------------
   Grand Totals     0.9726E+04          0.2790E-03          0.9726E+04
 ------------------------------------------------------------------------------
 Polarizability Matrix (a.u.)
            1           2           3
    1-279.1843363  -0.1062842   0.2118499
    2  -0.1062842-168.7484865   1.8468624
    3   0.2118499   1.8468624-129.6039454
 Calculating analytic Hessian of the SCF energy

 Direct stationary perturbation theory relativistic correction:

 rels  =       3.209111834795
 relv  =     -12.227378910122
 rel2e =       3.264984604428
 E_rel =      -5.753282470898

 Hessian of the SCF Energy
            1           2           3           4           5           6
    1   0.6478990  -0.0000809  -0.0006280  -0.1707544  -0.1148476  -0.0019854
    2  -0.0000809   0.5967773   0.0035864  -0.0565791  -0.2250283  -0.0022666
    3  -0.0006280   0.0035864   0.1692684  -0.0009959  -0.0018776  -0.0609120
    4  -0.1707544  -0.0565791  -0.0009959   0.6104700   0.0520683  -0.0017546
    5  -0.1148476  -0.2250283  -0.0018776   0.0520683   0.5095963   0.0065560
    6  -0.0019854  -0.0022666  -0.0609120  -0.0017546   0.0065560   0.1181306
    7   0.0048036  -0.0023355   0.0000107  -0.0665329   0.0482925   0.0012946
    8   0.0192400  -0.0387820  -0.0010337   0.0477611  -0.1263411  -0.0022821
    9   0.0003641  -0.0007371   0.0042160   0.0014136  -0.0023857  -0.0230982
   10  -0.0231885  -0.0695995  -0.0008468  -0.3214919   0.0153238   0.0014912
   11  -0.0256770   0.0318870   0.0003449  -0.0496563  -0.1114018  -0.0005947
   12  -0.0002824   0.0007707   0.0055560   0.0006514  -0.0009183  -0.0576241
   13  -0.0047311   0.0014865   0.0000546  -0.0116528  -0.0269534  -0.0003688
   14   0.0010216   0.0011101  -0.0000666   0.0029017   0.0029936  -0.0000073
   15   0.0001127  -0.0000483   0.0053194   0.0000102   0.0000993   0.0025250
   16   0.0021544  -0.0002469  -0.0000124  -0.0317893   0.0261969   0.0007473
   17  -0.0002252  -0.0711055  -0.0009908   0.0894340   0.0326760  -0.0000190
   18  -0.0000373  -0.0011326  -0.0008104   0.0016348   0.0003476   0.0046595
   19  -0.0019710   0.0000218   0.0000340   0.0036673   0.0025103   0.0000464
   20   0.0000136   0.0021489   0.0000413  -0.0018305  -0.0033132  -0.0001130
   21   0.0000033   0.0000428  -0.0009863  -0.0000145  -0.0001322   0.0046328
   22  -0.0226257   0.0699570   0.0011711  -0.0530791  -0.0298992  -0.0003078
   23   0.0260178   0.0312875   0.0002821  -0.0309875  -0.0165355  -0.0000262
   24   0.0005386   0.0002008   0.0055662  -0.0002424  -0.0001056  -0.0013445
   25  -0.0047461  -0.0014502   0.0000251  -0.0008704  -0.0008719  -0.0000154
   26  -0.0009827   0.0011280  -0.0000530  -0.0008946   0.0002069   0.0000207
   27  -0.0000145  -0.0000622   0.0053223  -0.0000212   0.0000260  -0.0010919
   28  -0.1697377   0.0563885   0.0015001   0.0672304   0.0307460   0.0001675
   29   0.1145899  -0.2262840  -0.0025404  -0.0315542  -0.0664280  -0.0011246
   30   0.0027390  -0.0023870  -0.0609421  -0.0008475  -0.0014570   0.0074323
   31   0.0046771   0.0020647  -0.0000581  -0.0019267   0.0011541   0.0000996
   32  -0.0194553  -0.0386225  -0.0007344   0.0055751   0.0012549  -0.0001365
   33  -0.0003251  -0.0007558   0.0042067   0.0001226  -0.0000319   0.0037704
   34  -0.2173603   0.0003878   0.0000176  -0.0209199  -0.0122454   0.0006491
   35   0.0003095  -0.0761357   0.0023167  -0.0266466   0.0040982  -0.0000194
   36  -0.0002435   0.0018175  -0.0790168  -0.0000766  -0.0000418   0.0034130
   37  -0.0253054   0.0029371  -0.0277334  -0.0000499   0.0033619  -0.0010335
   38   0.0014761   0.0035787  -0.0001165  -0.0004132  -0.0016136   0.0009067
   39  -0.0065446  -0.0001995   0.0050604   0.0021962   0.0001796  -0.0004345
   40   0.0010363   0.0001275  -0.0003023   0.0001956  -0.0003853  -0.0000830
   41  -0.0002489  -0.0037612  -0.0004606  -0.0006709   0.0006951  -0.0001537
   42   0.0013900  -0.0004105   0.0008225  -0.0005329   0.0000011   0.0000496
   43   0.0020334   0.0003109  -0.0029248  -0.0007832   0.0007284   0.0005157
   44   0.0003353   0.0066148   0.0009216   0.0010633  -0.0004926   0.0003802
   45  -0.0023786   0.0010668  -0.0037556   0.0000037   0.0005521  -0.0000175
   46  -0.0002159   0.0001329  -0.0011422  -0.0001818   0.0003248   0.0000062
   47  -0.0000457   0.0001515   0.0000014   0.0000722   0.0001723  -0.0000862
   48   0.0001185   0.0000032   0.0001434   0.0000091   0.0000648  -0.0000229
   49  -0.0011642  -0.0000073   0.0000038   0.0003022  -0.0003300  -0.0000933
   50  -0.0000156  -0.0008161   0.0001763  -0.0002235   0.0001825  -0.0001195
   51   0.0000109   0.0001539  -0.0019783  -0.0001535   0.0000388   0.0004170
   52   0.0015436   0.0000086   0.0000013  -0.0004409   0.0007149   0.0000300
   53   0.0000046  -0.0006872  -0.0001084  -0.0000739  -0.0000274   0.0000035
   54   0.0000064  -0.0001079   0.0003144  -0.0000110   0.0000120  -0.0000053
   55   0.0019887  -0.0003465   0.0029374  -0.0005723   0.0005920  -0.0003009
   56  -0.0002902   0.0066367   0.0009160   0.0010584  -0.0002440  -0.0002121
   57   0.0024099   0.0010880  -0.0037239   0.0004626  -0.0005918  -0.0000901
   58  -0.0002182  -0.0001346   0.0011420  -0.0002167   0.0003198   0.0000074
   59   0.0000415   0.0001543   0.0000201   0.0000655   0.0001632   0.0000833
   60  -0.0001250   0.0000033   0.0001551  -0.0000001  -0.0000273  -0.0000135
   61  -0.0251715  -0.0029410   0.0274735  -0.0007336   0.0035893   0.0008638
   62  -0.0014037   0.0035190  -0.0001482   0.0001705  -0.0010983  -0.0008782
   63   0.0062451  -0.0002336   0.0053192  -0.0022327  -0.0005774  -0.0004501
   64   0.0010544  -0.0001035   0.0002681   0.0001311  -0.0003826   0.0000213
   65   0.0002263  -0.0037710  -0.0004756  -0.0006390   0.0004878   0.0000908
   66  -0.0013772  -0.0003956   0.0008465   0.0003781   0.0002700   0.0000731
            7           8           9          10          11          12
    1   0.0048036   0.0192400   0.0003641  -0.0231885  -0.0256770  -0.0002824
    2  -0.0023355  -0.0387820  -0.0007371  -0.0695995   0.0318870   0.0007707
    3   0.0000107  -0.0010337   0.0042160  -0.0008468   0.0003449   0.0055560
    4  -0.0665329   0.0477611   0.0014136  -0.3214919  -0.0496563   0.0006514
    5   0.0482925  -0.1263411  -0.0023857   0.0153238  -0.1114018  -0.0009183
    6   0.0012946  -0.0022821  -0.0230982   0.0014912  -0.0005947  -0.0576241
    7   0.0861260  -0.0777206  -0.0019629  -0.0208431   0.0386562   0.0009105
    8  -0.0777206   0.1840738   0.0040694   0.0140959  -0.0176424  -0.0005364
    9  -0.0019629   0.0040694   0.0119360   0.0004060  -0.0006683   0.0044596
   10  -0.0208431   0.0140959   0.0004060   0.6736162   0.0431383  -0.0023394
   11   0.0386562  -0.0176424  -0.0006683   0.0431383   0.7384115   0.0097269
   12   0.0009105  -0.0005364   0.0044596  -0.0023394   0.0097269   0.1187143
   13   0.0007516  -0.0004747  -0.0000417  -0.1261992  -0.1263657  -0.0015357
   14   0.0011787   0.0010369   0.0000488  -0.1268382  -0.2744556  -0.0032247
   15   0.0000147   0.0000727  -0.0025647  -0.0014157  -0.0032899  -0.0328738
   16  -0.0019541  -0.0007033   0.0000168  -0.1508405   0.1160312   0.0022392
   17  -0.0048405   0.0032438   0.0000103   0.0513613  -0.2905584  -0.0039751
   18  -0.0000316  -0.0000388   0.0045422   0.0011531  -0.0041284  -0.0591844
   19  -0.0014392   0.0010382   0.0000188  -0.0379758   0.0018902   0.0002731
   20   0.0009331  -0.0004039  -0.0000131   0.0274257   0.0029410  -0.0001751
   21   0.0000187  -0.0000175   0.0000300   0.0006450  -0.0000444   0.0043820
   22   0.0008907   0.0016289   0.0000066   0.0597281  -0.0224898  -0.0005657
   23   0.0022652  -0.0019317  -0.0000461   0.0217594  -0.0535673  -0.0009967
   24   0.0000270  -0.0000002  -0.0008669   0.0000993  -0.0008276   0.0075459
   25   0.0001375   0.0000262  -0.0000012  -0.0015423  -0.0031754  -0.0000037
   26   0.0000797   0.0000683   0.0000041  -0.0035879  -0.0025412  -0.0000976
   27   0.0000049   0.0000103  -0.0002486   0.0000376  -0.0001198   0.0054474
   28  -0.0019677  -0.0055621  -0.0000383  -0.0527168   0.0311985   0.0007291
   29  -0.0011378   0.0012938  -0.0000638   0.0300980  -0.0168896  -0.0003651
   30  -0.0000244  -0.0001475   0.0037697   0.0008315  -0.0003589  -0.0013576
   31   0.0003911   0.0001494   0.0000048   0.0008662  -0.0022798  -0.0000516
   32  -0.0001649  -0.0021654  -0.0000282  -0.0016348  -0.0019126   0.0000065
   33  -0.0000051  -0.0000153   0.0000737  -0.0000867   0.0000087  -0.0008656
   34  -0.0017410   0.0029505  -0.0000977   0.0016838  -0.0005666  -0.0000017
   35  -0.0032082  -0.0013813  -0.0000890  -0.0017293  -0.0044290  -0.0001777
   36  -0.0000216   0.0001842  -0.0021647   0.0001255  -0.0000910   0.0059955
   37   0.0001829  -0.0012905  -0.0007686  -0.0003699  -0.0000538   0.0010451
   38  -0.0014814  -0.0005501  -0.0005009   0.0002291   0.0000437   0.0002580
   39  -0.0000296   0.0003393   0.0000244   0.0001260   0.0002258  -0.0002191
   40  -0.0001493   0.0000779  -0.0001279  -0.0000772   0.0000098   0.0000369
   41   0.0001985  -0.0001566   0.0000416  -0.0000839  -0.0002142   0.0000954
   42   0.0000236  -0.0001159   0.0000152  -0.0000523  -0.0001401  -0.0000460
   43   0.0005654   0.0001390   0.0002877  -0.0000831  -0.0001165   0.0000613
   44  -0.0000685   0.0000782  -0.0000904   0.0000562   0.0002735  -0.0002972
   45   0.0000722  -0.0004360  -0.0002355  -0.0000047   0.0000868   0.0001510
   46   0.0000702  -0.0001242  -0.0000200  -0.0000291  -0.0000383   0.0000737
   47   0.0000174  -0.0001423   0.0000051  -0.0000292  -0.0000088  -0.0000118
   48  -0.0000102  -0.0000299   0.0000008  -0.0000151  -0.0000115  -0.0000176
   49   0.0000246   0.0000641   0.0000154   0.0002957   0.0000223   0.0000068
   50   0.0002106   0.0000775   0.0000122   0.0000014  -0.0000708   0.0000788
   51   0.0002347   0.0002253   0.0002788   0.0000696  -0.0000332   0.0000473
   52  -0.0000635  -0.0002542  -0.0000070  -0.0002553  -0.0002021   0.0000118
   53  -0.0000186   0.0000290  -0.0000002  -0.0000030  -0.0000161  -0.0000051
   54  -0.0000060  -0.0000128  -0.0000029  -0.0000079  -0.0000037  -0.0000225
   55   0.0001173  -0.0002185  -0.0003073  -0.0001800  -0.0000503  -0.0000259
   56   0.0000951  -0.0000134   0.0000512   0.0000786   0.0003544   0.0000866
   57  -0.0002150   0.0001929  -0.0001864  -0.0000614   0.0000177   0.0002651
   58   0.0000613  -0.0001179   0.0000184  -0.0000359  -0.0000407  -0.0000772
   59   0.0000146  -0.0001469  -0.0000165  -0.0000203  -0.0000063   0.0000176
   60   0.0000084  -0.0000055   0.0000005   0.0000106   0.0000066  -0.0000152
   61   0.0006701  -0.0008348   0.0007493  -0.0003572  -0.0002254  -0.0011363
   62  -0.0010654  -0.0000702   0.0004000   0.0000561   0.0000510  -0.0001967
   63  -0.0003809  -0.0004259   0.0000383  -0.0001248  -0.0001974  -0.0002646
   64  -0.0001011   0.0001296   0.0000710  -0.0000062  -0.0000163  -0.0000165
   65   0.0000998  -0.0001737  -0.0000032  -0.0001017  -0.0002525  -0.0000637
   66   0.0000675   0.0000037  -0.0000173  -0.0000409   0.0000847  -0.0000677
           13          14          15          16          17          18
    1  -0.0047311   0.0010216   0.0001127   0.0021544  -0.0002252  -0.0000373
    2   0.0014865   0.0011101  -0.0000483  -0.0002469  -0.0711055  -0.0011326
    3   0.0000546  -0.0000666   0.0053194  -0.0000124  -0.0009908  -0.0008104
    4  -0.0116528   0.0029017   0.0000102  -0.0317893   0.0894340   0.0016348
    5  -0.0269534   0.0029936   0.0000993   0.0261969   0.0326760   0.0003476
    6  -0.0003688  -0.0000073   0.0025250   0.0007473  -0.0000190   0.0046595
    7   0.0007516   0.0011787   0.0000147  -0.0019541  -0.0048405  -0.0000316
    8  -0.0004747   0.0010369   0.0000727  -0.0007033   0.0032438  -0.0000388
    9  -0.0000417   0.0000488  -0.0025647   0.0000168   0.0000103   0.0045422
   10  -0.1261992  -0.1268382  -0.0014157  -0.1508405   0.0513613   0.0011531
   11  -0.1263657  -0.2744556  -0.0032899   0.1160312  -0.2905584  -0.0041284
   12  -0.0015357  -0.0032247  -0.0328738   0.0022392  -0.0039751  -0.0591844
   13   0.1328731   0.1333652   0.0015761   0.0100792   0.0149427   0.0002085
   14   0.1333652   0.2891422   0.0035579  -0.0148826  -0.0180267  -0.0002498
   15   0.0015761   0.0035579   0.0230082  -0.0003060  -0.0002608   0.0025216
   16   0.0100792  -0.0148826  -0.0003060   0.5036385   0.0005521  -0.0022564
   17   0.0149427  -0.0180267  -0.0002608   0.0005521   0.6554804   0.0077828
   18   0.0002085  -0.0002498   0.0025216  -0.0022564   0.0077828   0.1191592
   19   0.0009141  -0.0005826  -0.0000238  -0.1551147   0.0004349   0.0007993
   20   0.0004185   0.0009257   0.0000648   0.0004717  -0.0398565  -0.0002507
   21   0.0000002   0.0000796  -0.0027025   0.0008019  -0.0002665  -0.0224503
   22  -0.0014981   0.0035820   0.0000269  -0.1519120  -0.0523622  -0.0000770
   23   0.0031683  -0.0025824  -0.0001739  -0.1170945  -0.2896225  -0.0025844
   24   0.0000824  -0.0001509   0.0054497  -0.0011428  -0.0029301  -0.0591575
   25   0.0006229  -0.0007058  -0.0000119   0.0100896  -0.0151315  -0.0002663
   26   0.0006969  -0.0006933  -0.0000172   0.0147118  -0.0180169  -0.0003852
   27   0.0000033  -0.0000069   0.0003437   0.0001838  -0.0001348   0.0025277
   28  -0.0008583   0.0009014   0.0000653  -0.0325583  -0.0890258  -0.0012257
   29   0.0008784   0.0001947   0.0000024  -0.0257642   0.0334063   0.0006448
   30   0.0000122   0.0000155  -0.0010927  -0.0003252   0.0008981   0.0046719
   31   0.0001366  -0.0000805  -0.0000119  -0.0019136   0.0048699   0.0000989
   32  -0.0000264   0.0000682   0.0000071   0.0007366   0.0032256  -0.0000393
   33  -0.0000034   0.0000057  -0.0002491   0.0000441  -0.0001115   0.0045455
   34   0.0000231   0.0001543  -0.0000245  -0.0010108  -0.0000078   0.0000064
   35  -0.0011469   0.0002829   0.0000096  -0.0000053  -0.0012694   0.0000392
   36   0.0000168  -0.0000019   0.0002360   0.0000074   0.0000745  -0.0009275
   37  -0.0001150  -0.0000012   0.0001173   0.0003717  -0.0000139  -0.0001938
   38  -0.0000307   0.0000195  -0.0000783  -0.0000634   0.0001987  -0.0000317
   39   0.0000998   0.0000137   0.0000524  -0.0001139  -0.0000044   0.0000081
   40   0.0000041  -0.0000031  -0.0000052  -0.0000866  -0.0000295  -0.0000142
   41  -0.0000539   0.0000021  -0.0000232   0.0000017  -0.0000065   0.0000121
   42  -0.0000292   0.0000054  -0.0000076  -0.0001095  -0.0000301  -0.0000217
   43  -0.0000600  -0.0000150  -0.0000519   0.0002251   0.0000557   0.0000236
   44   0.0001031  -0.0000236  -0.0000139   0.0000218   0.0000486   0.0000475
   45  -0.0000053  -0.0000108   0.0000183  -0.0000819  -0.0000296  -0.0000495
   46  -0.0000235  -0.0000013  -0.0000018   0.0000662   0.0000031  -0.0000193
   47  -0.0000024   0.0000033   0.0000093   0.0000000  -0.0000280  -0.0000008
   48  -0.0000030   0.0000026   0.0000048   0.0000269  -0.0000021   0.0000014
   49   0.0000397  -0.0000004   0.0000032  -0.0006749   0.0000033   0.0000022
   50  -0.0000276   0.0000007   0.0000036  -0.0000024  -0.0000014  -0.0000735
   51  -0.0000019  -0.0000074  -0.0000590  -0.0000042   0.0000647   0.0000324
   52  -0.0000767   0.0000162   0.0000007   0.0006546  -0.0000034  -0.0000035
   53  -0.0000075   0.0000005  -0.0000008   0.0000025  -0.0000045   0.0000142
   54  -0.0000017   0.0000005   0.0000003   0.0000028  -0.0000045  -0.0000040
   55  -0.0000572  -0.0000005   0.0000418   0.0002196  -0.0000568  -0.0000294
   56   0.0000978  -0.0000270   0.0000166  -0.0000204   0.0000402   0.0000480
   57   0.0000312   0.0000122   0.0000191   0.0000845  -0.0000313  -0.0000509
   58  -0.0000254  -0.0000006   0.0000008   0.0000665  -0.0000038   0.0000175
   59   0.0000001   0.0000020  -0.0000096   0.0000011  -0.0000285  -0.0000010
   60   0.0000022  -0.0000020   0.0000026  -0.0000264  -0.0000018   0.0000018
   61  -0.0001543  -0.0000067  -0.0001145   0.0003781   0.0000150   0.0001924
   62  -0.0000169   0.0000221   0.0000553   0.0000599   0.0002114  -0.0000278
   63  -0.0001104  -0.0000105   0.0000540   0.0001159  -0.0000083   0.0000049
   64   0.0000072  -0.0000026  -0.0000024  -0.0000858   0.0000298   0.0000151
   65  -0.0000513   0.0000041   0.0000172  -0.0000015  -0.0000048   0.0000088
   66   0.0000138  -0.0000031  -0.0000057   0.0001065  -0.0000283  -0.0000222
           19          20          21          22          23          24
    1  -0.0019710   0.0000136   0.0000033  -0.0226257   0.0260178   0.0005386
    2   0.0000218   0.0021489   0.0000428   0.0699570   0.0312875   0.0002008
    3   0.0000340   0.0000413  -0.0009863   0.0011711   0.0002821   0.0055662
    4   0.0036673  -0.0018305  -0.0000145  -0.0530791  -0.0309875  -0.0002424
    5   0.0025103  -0.0033132  -0.0001322  -0.0298992  -0.0165355  -0.0001056
    6   0.0000464  -0.0001130   0.0046328  -0.0003078  -0.0000262  -0.0013445
    7  -0.0014392   0.0009331   0.0000187   0.0008907   0.0022652   0.0000270
    8   0.0010382  -0.0004039  -0.0000175   0.0016289  -0.0019317  -0.0000002
    9   0.0000188  -0.0000131   0.0000300   0.0000066  -0.0000461  -0.0008669
   10  -0.0379758   0.0274257   0.0006450   0.0597281   0.0217594   0.0000993
   11   0.0018902   0.0029410  -0.0000444  -0.0224898  -0.0535673  -0.0008276
   12   0.0002731  -0.0001751   0.0043820  -0.0005657  -0.0009967   0.0075459
   13   0.0009141   0.0004185   0.0000002  -0.0014981   0.0031683   0.0000824
   14  -0.0005826   0.0009257   0.0000796   0.0035820  -0.0025824  -0.0001509
   15  -0.0000238   0.0000648  -0.0027025   0.0000269  -0.0001739   0.0054497
   16  -0.1551147   0.0004717   0.0008019  -0.1519120  -0.1170945  -0.0011428
   17   0.0004349  -0.0398565  -0.0002665  -0.0523622  -0.2896225  -0.0029301
   18   0.0007993  -0.0002507  -0.0224503  -0.0000770  -0.0025844  -0.0591575
   19   0.2277430  -0.0006689  -0.0013058  -0.0382953  -0.0016292   0.0002209
   20  -0.0006689   0.0370191   0.0003642  -0.0271833   0.0031202   0.0001322
   21  -0.0013058   0.0003642   0.0111039  -0.0001178   0.0000045   0.0044101
   22  -0.0382953  -0.0271833  -0.0001178   0.6737965  -0.0426942  -0.0033972
   23  -0.0016292   0.0031202   0.0000045  -0.0426942   0.7394963   0.0092766
   24   0.0002209   0.0001322   0.0044101  -0.0033972   0.0092766   0.1185932
   25   0.0008990  -0.0004355  -0.0000358  -0.1246252   0.1256258   0.0023417
   26   0.0005868   0.0009023   0.0000609   0.1261049  -0.2764379  -0.0042310
   27  -0.0000139   0.0000657  -0.0027074   0.0022863  -0.0042629  -0.0328678
   28   0.0036705   0.0017764   0.0000004  -0.3218040   0.0509481   0.0020437
   29  -0.0025679  -0.0033034  -0.0000926  -0.0140616  -0.1115862  -0.0008131
   30  -0.0000269  -0.0001172   0.0046359   0.0010014  -0.0011733  -0.0576078
   31  -0.0014533  -0.0009237  -0.0000003  -0.0211844  -0.0386351  -0.0005695
   32  -0.0010356  -0.0003915  -0.0000042  -0.0141020  -0.0173554  -0.0003177
   33  -0.0000043  -0.0000020   0.0000283  -0.0000320  -0.0001938   0.0044808
   34   0.0007380  -0.0000021  -0.0000040   0.0017038   0.0005499  -0.0000485
   35   0.0000007   0.0002693  -0.0000225   0.0016929  -0.0044422  -0.0001970
   36  -0.0000148   0.0000038  -0.0003825  -0.0000791  -0.0001517   0.0059912
   37  -0.0005041   0.0000019  -0.0000592  -0.0003476   0.0002061   0.0011359
   38  -0.0000377  -0.0000115   0.0000198  -0.0000391   0.0000558  -0.0001944
   39   0.0003814   0.0000041  -0.0000091   0.0001159  -0.0001922  -0.0002571
   40   0.0000910   0.0000005   0.0000030  -0.0000075   0.0000152   0.0000198
   41  -0.0000131  -0.0000106  -0.0000043   0.0001049  -0.0002524  -0.0000714
   42   0.0000961  -0.0000030   0.0000092   0.0000389   0.0000841  -0.0000679
   43  -0.0002102  -0.0000058   0.0000000  -0.0001837   0.0000493   0.0000288
   44   0.0000256  -0.0000028  -0.0000024  -0.0000867   0.0003514   0.0000958
   45  -0.0000672  -0.0000003  -0.0000009   0.0000632   0.0000126   0.0002635
   46  -0.0000935  -0.0000002  -0.0000016  -0.0000349   0.0000399   0.0000776
   47   0.0000024  -0.0000037  -0.0000011   0.0000198  -0.0000068   0.0000170
   48  -0.0000129  -0.0000003  -0.0000002  -0.0000109   0.0000069  -0.0000149
   49   0.0005949  -0.0000020  -0.0000033   0.0002912  -0.0000235  -0.0000036
   50   0.0000018  -0.0000022   0.0000039   0.0000030  -0.0000700   0.0000813
   51   0.0000036  -0.0000048   0.0000007  -0.0000665  -0.0000351   0.0000541
   52  -0.0005580   0.0000022   0.0000032  -0.0002530   0.0002069  -0.0000098
   53  -0.0000021   0.0000013  -0.0000005   0.0000010  -0.0000148  -0.0000059
   54  -0.0000025  -0.0000001   0.0000018   0.0000049  -0.0000020  -0.0000231
   55  -0.0002109   0.0000075   0.0000028  -0.0000691   0.0001139  -0.0000644
   56  -0.0000244  -0.0000021  -0.0000021  -0.0000523   0.0002781  -0.0002974
   57   0.0000630  -0.0000008  -0.0000018  -0.0000018   0.0000904   0.0001515
   58  -0.0000930   0.0000009   0.0000029  -0.0000294   0.0000402  -0.0000732
   59  -0.0000044  -0.0000036  -0.0000010   0.0000288  -0.0000096  -0.0000119
   60   0.0000122  -0.0000004  -0.0000002   0.0000144  -0.0000117  -0.0000186
   61  -0.0004905   0.0000018   0.0000651  -0.0003867   0.0000676  -0.0010270
   62   0.0000402  -0.0000121   0.0000203  -0.0002346   0.0000425   0.0002515
   63  -0.0003826   0.0000070  -0.0000037  -0.0001172   0.0002366  -0.0002306
   64   0.0000915  -0.0000014  -0.0000042  -0.0000764  -0.0000067  -0.0000336
   65   0.0000129  -0.0000107  -0.0000046   0.0000826  -0.0002172   0.0000968
   66  -0.0000940  -0.0000022   0.0000104   0.0000443  -0.0001406  -0.0000474
           25          26          27          28          29          30
    1  -0.0047461  -0.0009827  -0.0000145  -0.1697377   0.1145899   0.0027390
    2  -0.0014502   0.0011280  -0.0000622   0.0563885  -0.2262840  -0.0023870
    3   0.0000251  -0.0000530   0.0053223   0.0015001  -0.0025404  -0.0609421
    4  -0.0008704  -0.0008946  -0.0000212   0.0672304  -0.0315542  -0.0008475
    5  -0.0008719   0.0002069   0.0000260   0.0307460  -0.0664280  -0.0014570
    6  -0.0000154   0.0000207  -0.0010919   0.0001675  -0.0011246   0.0074323
    7   0.0001375   0.0000797   0.0000049  -0.0019677  -0.0011378  -0.0000244
    8   0.0000262   0.0000683   0.0000103  -0.0055621   0.0012938  -0.0001475
    9  -0.0000012   0.0000041  -0.0002486  -0.0000383  -0.0000638   0.0037697
   10  -0.0015423  -0.0035879   0.0000376  -0.0527168   0.0300980   0.0008315
   11  -0.0031754  -0.0025412  -0.0001198   0.0311985  -0.0168896  -0.0003589
   12  -0.0000037  -0.0000976   0.0054474   0.0007291  -0.0003651  -0.0013576
   13   0.0006229   0.0006969   0.0000033  -0.0008583   0.0008784   0.0000122
   14  -0.0007058  -0.0006933  -0.0000069   0.0009014   0.0001947   0.0000155
   15  -0.0000119  -0.0000172   0.0003437   0.0000653   0.0000024  -0.0010927
   16   0.0100896   0.0147118   0.0001838  -0.0325583  -0.0257642  -0.0003252
   17  -0.0151315  -0.0180169  -0.0001348  -0.0890258   0.0334063   0.0008981
   18  -0.0002663  -0.0003852   0.0025277  -0.0012257   0.0006448   0.0046719
   19   0.0008990   0.0005868  -0.0000139   0.0036705  -0.0025679  -0.0000269
   20  -0.0004355   0.0009023   0.0000657   0.0017764  -0.0033034  -0.0001172
   21  -0.0000358   0.0000609  -0.0027074   0.0000004  -0.0000926   0.0046359
   22  -0.1246252   0.1261049   0.0022863  -0.3218040  -0.0140616   0.0010014
   23   0.1256258  -0.2764379  -0.0042629   0.0509481  -0.1115862  -0.0011733
   24   0.0023417  -0.0042310  -0.0328678   0.0020437  -0.0008131  -0.0576078
   25   0.1312262  -0.1325580  -0.0025270  -0.0115168   0.0270684   0.0004950
   26  -0.1325580   0.2911947   0.0046188  -0.0028208   0.0028580   0.0000225
   27  -0.0025270   0.0046188   0.0230013   0.0000455  -0.0001594   0.0025271
   28  -0.0115168  -0.0028208   0.0000455   0.6105360  -0.0529503  -0.0024829
   29   0.0270684   0.0028580  -0.0001594  -0.0529503   0.5101038   0.0062258
   30   0.0004950   0.0000225   0.0025271  -0.0024829   0.0062258   0.1181157
   31   0.0007582  -0.0011995  -0.0000373  -0.0670379  -0.0485275  -0.0006782
   32   0.0004704   0.0010497   0.0000627  -0.0479829  -0.1254988  -0.0014960
   33   0.0000048   0.0000608  -0.0025668  -0.0009015  -0.0015421  -0.0231216
   34   0.0000251  -0.0001542   0.0000356  -0.0208658   0.0124501  -0.0007215
   35   0.0011490   0.0002751  -0.0000148   0.0268136   0.0039180  -0.0000738
   36  -0.0000069  -0.0000051   0.0002338   0.0002322  -0.0000270   0.0034523
   37  -0.0001514   0.0000080   0.0001147  -0.0007480  -0.0035959  -0.0008665
   38   0.0000185   0.0000237   0.0000537  -0.0001981  -0.0010755  -0.0008471
   39   0.0001095  -0.0000107   0.0000507   0.0022271  -0.0006406  -0.0004426
   40   0.0000073   0.0000026   0.0000025   0.0001383   0.0003813  -0.0000317
   41   0.0000518   0.0000040   0.0000174   0.0006376   0.0004794   0.0000912
   42  -0.0000135  -0.0000029  -0.0000052  -0.0003757   0.0002874   0.0000777
   43  -0.0000565   0.0000003  -0.0000403  -0.0005562  -0.0005780   0.0002986
   44  -0.0000983  -0.0000268   0.0000186  -0.0010495  -0.0002469  -0.0002264
   45  -0.0000309   0.0000125   0.0000180  -0.0004567  -0.0005951  -0.0000825
   46  -0.0000252   0.0000007  -0.0000004  -0.0002169  -0.0003184  -0.0000070
   47  -0.0000004   0.0000019  -0.0000096  -0.0000630   0.0001615   0.0000857
   48  -0.0000024  -0.0000020   0.0000027  -0.0000019  -0.0000307  -0.0000134
   49   0.0000394   0.0000004  -0.0000047   0.0003032   0.0003269   0.0000930
   50   0.0000290   0.0000008   0.0000029   0.0002322   0.0001859  -0.0001250
   51   0.0000019  -0.0000081  -0.0000592   0.0001647   0.0000639   0.0004132
   52  -0.0000771  -0.0000159   0.0000022  -0.0004513  -0.0007180  -0.0000336
   53   0.0000069   0.0000004  -0.0000006   0.0000700  -0.0000333   0.0000040
   54   0.0000010   0.0000004   0.0000004   0.0000072   0.0000065  -0.0000053
   55  -0.0000594   0.0000165   0.0000534  -0.0008087  -0.0007392  -0.0005164
   56  -0.0001051  -0.0000232  -0.0000136  -0.0010855  -0.0004934   0.0003971
   57   0.0000046  -0.0000103   0.0000195  -0.0000119   0.0005364  -0.0000319
   58  -0.0000236   0.0000013   0.0000021  -0.0001845  -0.0003274  -0.0000043
   59   0.0000026   0.0000035   0.0000095  -0.0000741   0.0001697  -0.0000918
   60   0.0000029   0.0000027   0.0000047  -0.0000102   0.0000621  -0.0000228
   61  -0.0001150   0.0000008  -0.0001174  -0.0000358  -0.0033339   0.0010169
   62   0.0000299   0.0000203  -0.0000779   0.0004202  -0.0016261   0.0009168
   63  -0.0001004   0.0000146   0.0000560  -0.0022134   0.0001617  -0.0004211
   64   0.0000038   0.0000028   0.0000049   0.0001859   0.0003804   0.0000751
   65   0.0000537   0.0000016  -0.0000232   0.0006790   0.0006937  -0.0001524
   66   0.0000290   0.0000052  -0.0000084   0.0005342   0.0000058   0.0000461
           31          32          33          34          35          36
    1   0.0046771  -0.0194553  -0.0003251  -0.2173603   0.0003095  -0.0002435
    2   0.0020647  -0.0386225  -0.0007558   0.0003878  -0.0761357   0.0018175
    3  -0.0000581  -0.0007344   0.0042067   0.0000176   0.0023167  -0.0790168
    4  -0.0019267   0.0055751   0.0001226  -0.0209199  -0.0266466  -0.0000766
    5   0.0011541   0.0012549  -0.0000319  -0.0122454   0.0040982  -0.0000418
    6   0.0000996  -0.0001365   0.0037704   0.0006491  -0.0000194   0.0034130
    7   0.0003911  -0.0001649  -0.0000051  -0.0017410  -0.0032082  -0.0000216
    8   0.0001494  -0.0021654  -0.0000153   0.0029505  -0.0013813   0.0001842
    9   0.0000048  -0.0000282   0.0000737  -0.0000977  -0.0000890  -0.0021647
   10   0.0008662  -0.0016348  -0.0000867   0.0016838  -0.0017293   0.0001255
   11  -0.0022798  -0.0019126   0.0000087  -0.0005666  -0.0044290  -0.0000910
   12  -0.0000516   0.0000065  -0.0008656  -0.0000017  -0.0001777   0.0059955
   13   0.0001366  -0.0000264  -0.0000034   0.0000231  -0.0011469   0.0000168
   14  -0.0000805   0.0000682   0.0000057   0.0001543   0.0002829  -0.0000019
   15  -0.0000119   0.0000071  -0.0002491  -0.0000245   0.0000096   0.0002360
   16  -0.0019136   0.0007366   0.0000441  -0.0010108  -0.0000053   0.0000074
   17   0.0048699   0.0032256  -0.0001115  -0.0000078  -0.0012694   0.0000745
   18   0.0000989  -0.0000393   0.0045455   0.0000064   0.0000392  -0.0009275
   19  -0.0014533  -0.0010356  -0.0000043   0.0007380   0.0000007  -0.0000148
   20  -0.0009237  -0.0003915  -0.0000020  -0.0000021   0.0002693   0.0000038
   21  -0.0000003  -0.0000042   0.0000283  -0.0000040  -0.0000225  -0.0003825
   22  -0.0211844  -0.0141020  -0.0000320   0.0017038   0.0016929  -0.0000791
   23  -0.0386351  -0.0173554  -0.0001938   0.0005499  -0.0044422  -0.0001517
   24  -0.0005695  -0.0003177   0.0044808  -0.0000485  -0.0001970   0.0059912
   25   0.0007582   0.0004704   0.0000048   0.0000251   0.0011490  -0.0000069
   26  -0.0011995   0.0010497   0.0000608  -0.0001542   0.0002751  -0.0000051
   27  -0.0000373   0.0000627  -0.0025668   0.0000356  -0.0000148   0.0002338
   28  -0.0670379  -0.0479829  -0.0009015  -0.0208658   0.0268136   0.0002322
   29  -0.0485275  -0.1254988  -0.0015421   0.0124501   0.0039180  -0.0000270
   30  -0.0006782  -0.0014960  -0.0231216  -0.0007215  -0.0000738   0.0034523
   31   0.0870605   0.0781326   0.0009796  -0.0017631   0.0032450  -0.0000222
   32   0.0781326   0.1829029   0.0027723  -0.0029452  -0.0014451   0.0001635
   33   0.0009796   0.0027723   0.0119325   0.0001345  -0.0000878  -0.0021516
   34  -0.0017631  -0.0029452   0.0001345   0.6385492  -0.0001243  -0.0006174
   35   0.0032450  -0.0014451  -0.0000878  -0.0001243   0.1835284  -0.0495780
   36  -0.0000222   0.0001635  -0.0021516  -0.0006174  -0.0495780   0.6326134
   37   0.0006766   0.0008250  -0.0007664  -0.1663867   0.0055232  -0.0488028
   38   0.0010745  -0.0000881   0.0004026   0.0106854  -0.0661608   0.0203842
   39   0.0003930  -0.0004203   0.0000396  -0.1119996   0.0206979  -0.2655969
   40  -0.0001016  -0.0001340  -0.0000679   0.0104458   0.0015615  -0.0144195
   41  -0.0000975  -0.0001716  -0.0000052  -0.0011917   0.0034078   0.0021032
   42  -0.0000718   0.0000005  -0.0000214   0.0151879   0.0022410  -0.0179739
   43   0.0001129   0.0002189   0.0003108  -0.0278170   0.0072095  -0.0764364
   44  -0.0000947  -0.0000066   0.0000554   0.0027335   0.0089330  -0.0024492
   45   0.0002175   0.0001912  -0.0001873  -0.0278814  -0.0025108   0.0339333
   46   0.0000618   0.0001183  -0.0000196  -0.0048690  -0.0001645   0.0010695
   47  -0.0000160  -0.0001459  -0.0000159  -0.0001070   0.0070801   0.0004843
   48  -0.0000078  -0.0000044   0.0000005   0.0010399   0.0005245   0.0019162
   49   0.0000276  -0.0000631  -0.0000157   0.0022004  -0.0000112   0.0003136
   50  -0.0002147   0.0000831   0.0000126   0.0000138  -0.0092100   0.0068024
   51  -0.0002475   0.0002312   0.0002782   0.0002914   0.0064105  -0.0759712
   52  -0.0000609   0.0002550   0.0000056  -0.0020070  -0.0000160  -0.0000268
   53   0.0000184   0.0000301  -0.0000006  -0.0000016  -0.0006174  -0.0003037
   54   0.0000055  -0.0000115  -0.0000030  -0.0000161  -0.0002482   0.0021950
   55   0.0005851  -0.0001450  -0.0002865  -0.0286211  -0.0073412   0.0759535
   56   0.0000731   0.0000734  -0.0000968  -0.0028264   0.0088681  -0.0022705
   57  -0.0000623  -0.0004449  -0.0002314   0.0274087  -0.0025946   0.0347868
   58   0.0000715   0.0001259   0.0000182  -0.0048595   0.0001246  -0.0011303
   59  -0.0000178  -0.0001411   0.0000076   0.0000521   0.0070711   0.0005164
   60   0.0000108  -0.0000290   0.0000012  -0.0010952   0.0005178   0.0019006
   61   0.0001633   0.0013047   0.0007684  -0.1676143  -0.0057008   0.0495267
   62   0.0015074  -0.0005906  -0.0005126  -0.0109645  -0.0660428   0.0201028
   63   0.0000362   0.0003475   0.0000176   0.1127050   0.0207059  -0.2645185
   64  -0.0001471  -0.0000732   0.0001255   0.0104699  -0.0015406   0.0146591
   65  -0.0002019  -0.0001525   0.0000458   0.0011569   0.0033987   0.0022774
   66  -0.0000276  -0.0001164   0.0000231  -0.0149610   0.0021484  -0.0179588
           37          38          39          40          41          42
    1  -0.0253054   0.0014761  -0.0065446   0.0010363  -0.0002489   0.0013900
    2   0.0029371   0.0035787  -0.0001995   0.0001275  -0.0037612  -0.0004105
    3  -0.0277334  -0.0001165   0.0050604  -0.0003023  -0.0004606   0.0008225
    4  -0.0000499  -0.0004132   0.0021962   0.0001956  -0.0006709  -0.0005329
    5   0.0033619  -0.0016136   0.0001796  -0.0003853   0.0006951   0.0000011
    6  -0.0010335   0.0009067  -0.0004345  -0.0000830  -0.0001537   0.0000496
    7   0.0001829  -0.0014814  -0.0000296  -0.0001493   0.0001985   0.0000236
    8  -0.0012905  -0.0005501   0.0003393   0.0000779  -0.0001566  -0.0001159
    9  -0.0007686  -0.0005009   0.0000244  -0.0001279   0.0000416   0.0000152
   10  -0.0003699   0.0002291   0.0001260  -0.0000772  -0.0000839  -0.0000523
   11  -0.0000538   0.0000437   0.0002258   0.0000098  -0.0002142  -0.0001401
   12   0.0010451   0.0002580  -0.0002191   0.0000369   0.0000954  -0.0000460
   13  -0.0001150  -0.0000307   0.0000998   0.0000041  -0.0000539  -0.0000292
   14  -0.0000012   0.0000195   0.0000137  -0.0000031   0.0000021   0.0000054
   15   0.0001173  -0.0000783   0.0000524  -0.0000052  -0.0000232  -0.0000076
   16   0.0003717  -0.0000634  -0.0001139  -0.0000866   0.0000017  -0.0001095
   17  -0.0000139   0.0001987  -0.0000044  -0.0000295  -0.0000065  -0.0000301
   18  -0.0001938  -0.0000317   0.0000081  -0.0000142   0.0000121  -0.0000217
   19  -0.0005041  -0.0000377   0.0003814   0.0000910  -0.0000131   0.0000961
   20   0.0000019  -0.0000115   0.0000041   0.0000005  -0.0000106  -0.0000030
   21  -0.0000592   0.0000198  -0.0000091   0.0000030  -0.0000043   0.0000092
   22  -0.0003476  -0.0000391   0.0001159  -0.0000075   0.0001049   0.0000389
   23   0.0002061   0.0000558  -0.0001922   0.0000152  -0.0002524   0.0000841
   24   0.0011359  -0.0001944  -0.0002571   0.0000198  -0.0000714  -0.0000679
   25  -0.0001514   0.0000185   0.0001095   0.0000073   0.0000518  -0.0000135
   26   0.0000080   0.0000237  -0.0000107   0.0000026   0.0000040  -0.0000029
   27   0.0001147   0.0000537   0.0000507   0.0000025   0.0000174  -0.0000052
   28  -0.0007480  -0.0001981   0.0022271   0.0001383   0.0006376  -0.0003757
   29  -0.0035959  -0.0010755  -0.0006406   0.0003813   0.0004794   0.0002874
   30  -0.0008665  -0.0008471  -0.0004426  -0.0000317   0.0000912   0.0000777
   31   0.0006766   0.0010745   0.0003930  -0.0001016  -0.0000975  -0.0000718
   32   0.0008250  -0.0000881  -0.0004203  -0.0001340  -0.0001716   0.0000005
   33  -0.0007664   0.0004026   0.0000396  -0.0000679  -0.0000052  -0.0000214
   34  -0.1663867   0.0106854  -0.1119996   0.0104458  -0.0011917   0.0151879
   35   0.0055232  -0.0661608   0.0206979   0.0015615   0.0034078   0.0022410
   36  -0.0488028   0.0203842  -0.2655969  -0.0144195   0.0021032  -0.0179739
   37   0.6812515   0.0051424  -0.0382457  -0.1269662  -0.0122705   0.1194507
   38   0.0051424   0.1413884  -0.0571254  -0.0122672  -0.0392646   0.0233193
   39  -0.0382457  -0.0571254   0.7012275   0.1200491   0.0234772  -0.2661907
   40  -0.1269662  -0.0122672   0.1200491   0.1327512   0.0130597  -0.1281059
   41  -0.0122705  -0.0392646   0.0234772   0.0130597   0.0279114  -0.0261096
   42   0.1194507   0.0233193  -0.2661907  -0.1281059  -0.0261096   0.2807271
   43  -0.3347407  -0.0040587   0.0315221  -0.0116781   0.0001581  -0.0024652
   44   0.0026748  -0.0623621   0.0064266  -0.0028656   0.0036291  -0.0000407
   45  -0.0368687   0.0064138  -0.1273303   0.0282247   0.0000696   0.0039112
   46  -0.0105936   0.0026686  -0.0276241   0.0010163   0.0000151   0.0002883
   47  -0.0001713   0.0034282  -0.0001344   0.0000191  -0.0041887  -0.0005146
   48   0.0021469  -0.0000917   0.0044282  -0.0002822  -0.0005030   0.0006660
   49  -0.0309756  -0.0026690   0.0251913  -0.0040374   0.0000462  -0.0007448
   50  -0.0084188   0.0089031  -0.0028165   0.0000715   0.0072081   0.0005587
   51   0.0828598  -0.0027464   0.0361670  -0.0010586   0.0005256   0.0017848
   52   0.0030566  -0.0005675   0.0050193  -0.0014139   0.0000148  -0.0002302
   53   0.0001681   0.0045763   0.0008871  -0.0000899   0.0000598   0.0000011
   54  -0.0015062   0.0008461  -0.0038844   0.0008736   0.0000014   0.0000650
   55  -0.0499247   0.0029878  -0.0298589  -0.0007255   0.0000980  -0.0007508
   56   0.0028331  -0.0062565   0.0012567   0.0000684  -0.0008315  -0.0001262
   57  -0.0295485   0.0012418  -0.0191385  -0.0006861  -0.0001067   0.0003012
   58  -0.0007388   0.0000871  -0.0007625   0.0000407  -0.0000074   0.0000829
   59   0.0000849  -0.0010082  -0.0001094  -0.0000015  -0.0007677  -0.0000773
   60  -0.0008829  -0.0001144   0.0002466   0.0000705  -0.0000749  -0.0000302
   61   0.0634772  -0.0022053   0.0244221  -0.0010467   0.0003388  -0.0038771
   62   0.0024406   0.0102026   0.0072338   0.0003036   0.0059637   0.0009541
   63  -0.0234806   0.0070567  -0.0607320  -0.0033079   0.0009574  -0.0031152
   64  -0.0011041  -0.0003354   0.0033253   0.0005631  -0.0000870   0.0008003
   65  -0.0003923   0.0059755   0.0009089   0.0000776   0.0002650   0.0001182
   66   0.0038853   0.0009482  -0.0030657  -0.0007876   0.0001207  -0.0009498
           43          44          45          46          47          48
    1   0.0020334   0.0003353  -0.0023786  -0.0002159  -0.0000457   0.0001185
    2   0.0003109   0.0066148   0.0010668   0.0001329   0.0001515   0.0000032
    3  -0.0029248   0.0009216  -0.0037556  -0.0011422   0.0000014   0.0001434
    4  -0.0007832   0.0010633   0.0000037  -0.0001818   0.0000722   0.0000091
    5   0.0007284  -0.0004926   0.0005521   0.0003248   0.0001723   0.0000648
    6   0.0005157   0.0003802  -0.0000175   0.0000062  -0.0000862  -0.0000229
    7   0.0005654  -0.0000685   0.0000722   0.0000702   0.0000174  -0.0000102
    8   0.0001390   0.0000782  -0.0004360  -0.0001242  -0.0001423  -0.0000299
    9   0.0002877  -0.0000904  -0.0002355  -0.0000200   0.0000051   0.0000008
   10  -0.0000831   0.0000562  -0.0000047  -0.0000291  -0.0000292  -0.0000151
   11  -0.0001165   0.0002735   0.0000868  -0.0000383  -0.0000088  -0.0000115
   12   0.0000613  -0.0002972   0.0001510   0.0000737  -0.0000118  -0.0000176
   13  -0.0000600   0.0001031  -0.0000053  -0.0000235  -0.0000024  -0.0000030
   14  -0.0000150  -0.0000236  -0.0000108  -0.0000013   0.0000033   0.0000026
   15  -0.0000519  -0.0000139   0.0000183  -0.0000018   0.0000093   0.0000048
   16   0.0002251   0.0000218  -0.0000819   0.0000662   0.0000000   0.0000269
   17   0.0000557   0.0000486  -0.0000296   0.0000031  -0.0000280  -0.0000021
   18   0.0000236   0.0000475  -0.0000495  -0.0000193  -0.0000008   0.0000014
   19  -0.0002102   0.0000256  -0.0000672  -0.0000935   0.0000024  -0.0000129
   20  -0.0000058  -0.0000028  -0.0000003  -0.0000002  -0.0000037  -0.0000003
   21   0.0000000  -0.0000024  -0.0000009  -0.0000016  -0.0000011  -0.0000002
   22  -0.0001837  -0.0000867   0.0000632  -0.0000349   0.0000198  -0.0000109
   23   0.0000493   0.0003514   0.0000126   0.0000399  -0.0000068   0.0000069
   24   0.0000288   0.0000958   0.0002635   0.0000776   0.0000170  -0.0000149
   25  -0.0000565  -0.0000983  -0.0000309  -0.0000252  -0.0000004  -0.0000024
   26   0.0000003  -0.0000268   0.0000125   0.0000007   0.0000019  -0.0000020
   27  -0.0000403   0.0000186   0.0000180  -0.0000004  -0.0000096   0.0000027
   28  -0.0005562  -0.0010495  -0.0004567  -0.0002169  -0.0000630  -0.0000019
   29  -0.0005780  -0.0002469  -0.0005951  -0.0003184   0.0001615  -0.0000307
   30   0.0002986  -0.0002264  -0.0000825  -0.0000070   0.0000857  -0.0000134
   31   0.0001129  -0.0000947   0.0002175   0.0000618  -0.0000160  -0.0000078
   32   0.0002189  -0.0000066   0.0001912   0.0001183  -0.0001459  -0.0000044
   33   0.0003108   0.0000554  -0.0001873  -0.0000196  -0.0000159   0.0000005
   34  -0.0278170   0.0027335  -0.0278814  -0.0048690  -0.0001070   0.0010399
   35   0.0072095   0.0089330  -0.0025108  -0.0001645   0.0070801   0.0005245
   36  -0.0764364  -0.0024492   0.0339333   0.0010695   0.0004843   0.0019162
   37  -0.3347407   0.0026748  -0.0368687  -0.0105936  -0.0001713   0.0021469
   38  -0.0040587  -0.0623621   0.0064138   0.0026686   0.0034282  -0.0000917
   39   0.0315221   0.0064266  -0.1273303  -0.0276241  -0.0001344   0.0044282
   40  -0.0116781  -0.0028656   0.0282247   0.0010163   0.0000191  -0.0002822
   41   0.0001581   0.0036291   0.0000696   0.0000151  -0.0041887  -0.0005030
   42  -0.0024652  -0.0000407   0.0039112   0.0002883  -0.0005146   0.0006660
   43   0.6814134  -0.0022789   0.0437069  -0.1270341   0.0116679  -0.1214175
   44  -0.0022789   0.1360204  -0.0584875   0.0119847  -0.0374182   0.0228310
   45   0.0437069  -0.0584875   0.7171660  -0.1239302   0.0227820  -0.2695701
   46  -0.1270341   0.0119847  -0.1239302   0.1330456  -0.0126057   0.1310257
   47   0.0116679  -0.0374182   0.0227820  -0.0126057   0.0268451  -0.0251599
   48  -0.1214175   0.0228310  -0.2695701   0.1310257  -0.0251599   0.2838539
   49  -0.1513749  -0.0118456   0.1148569   0.0093248   0.0016428  -0.0160834
   50  -0.0055411  -0.0678751   0.0223649  -0.0014841   0.0025525   0.0020606
   51   0.0497405   0.0221586  -0.2825985   0.0151189   0.0021420  -0.0188038
   52  -0.0386316  -0.0001662   0.0002385   0.0011425   0.0000349  -0.0004667
   53  -0.0028460   0.0043979   0.0000937  -0.0000762  -0.0025480  -0.0004264
   54   0.0269634   0.0002293   0.0034815   0.0004503  -0.0004274   0.0009041
   55   0.0611699   0.0023737  -0.0224579  -0.0012849  -0.0003916   0.0038897
   56  -0.0022314   0.0095938   0.0063691  -0.0003301   0.0056082   0.0008492
   57   0.0233661   0.0064274  -0.0538940   0.0032289   0.0008869  -0.0028474
   58  -0.0012277   0.0002834  -0.0032219   0.0005850   0.0000769  -0.0007406
   59   0.0003587   0.0056138   0.0008391  -0.0000704   0.0002667   0.0001079
   60  -0.0038816   0.0008176  -0.0029141   0.0007538   0.0001161  -0.0008634
   61  -0.0503407  -0.0030390   0.0293279  -0.0007521  -0.0001265   0.0008675
   62  -0.0031864  -0.0062750   0.0013394  -0.0000880  -0.0010089  -0.0001121
   63   0.0296469   0.0013187  -0.0186218   0.0007551  -0.0000915   0.0002631
   64  -0.0007383  -0.0000661   0.0006782   0.0000421   0.0000051  -0.0000696
   65  -0.0000374  -0.0008266  -0.0001241   0.0000131  -0.0007722  -0.0000768
   66   0.0007462  -0.0001224   0.0003140  -0.0000816  -0.0000766  -0.0000315
           49          50          51          52          53          54
    1  -0.0011642  -0.0000156   0.0000109   0.0015436   0.0000046   0.0000064
    2  -0.0000073  -0.0008161   0.0001539   0.0000086  -0.0006872  -0.0001079
    3   0.0000038   0.0001763  -0.0019783   0.0000013  -0.0001084   0.0003144
    4   0.0003022  -0.0002235  -0.0001535  -0.0004409  -0.0000739  -0.0000110
    5  -0.0003300   0.0001825   0.0000388   0.0007149  -0.0000274   0.0000120
    6  -0.0000933  -0.0001195   0.0004170   0.0000300   0.0000035  -0.0000053
    7   0.0000246   0.0002106   0.0002347  -0.0000635  -0.0000186  -0.0000060
    8   0.0000641   0.0000775   0.0002253  -0.0002542   0.0000290  -0.0000128
    9   0.0000154   0.0000122   0.0002788  -0.0000070  -0.0000002  -0.0000029
   10   0.0002957   0.0000014   0.0000696  -0.0002553  -0.0000030  -0.0000079
   11   0.0000223  -0.0000708  -0.0000332  -0.0002021  -0.0000161  -0.0000037
   12   0.0000068   0.0000788   0.0000473   0.0000118  -0.0000051  -0.0000225
   13   0.0000397  -0.0000276  -0.0000019  -0.0000767  -0.0000075  -0.0000017
   14  -0.0000004   0.0000007  -0.0000074   0.0000162   0.0000005   0.0000005
   15   0.0000032   0.0000036  -0.0000590   0.0000007  -0.0000008   0.0000003
   16  -0.0006749  -0.0000024  -0.0000042   0.0006546   0.0000025   0.0000028
   17   0.0000033  -0.0000014   0.0000647  -0.0000034  -0.0000045  -0.0000045
   18   0.0000022  -0.0000735   0.0000324  -0.0000035   0.0000142  -0.0000040
   19   0.0005949   0.0000018   0.0000036  -0.0005580  -0.0000021  -0.0000025
   20  -0.0000020  -0.0000022  -0.0000048   0.0000022   0.0000013  -0.0000001
   21  -0.0000033   0.0000039   0.0000007   0.0000032  -0.0000005   0.0000018
   22   0.0002912   0.0000030  -0.0000665  -0.0002530   0.0000010   0.0000049
   23  -0.0000235  -0.0000700  -0.0000351   0.0002069  -0.0000148  -0.0000020
   24  -0.0000036   0.0000813   0.0000541  -0.0000098  -0.0000059  -0.0000231
   25   0.0000394   0.0000290   0.0000019  -0.0000771   0.0000069   0.0000010
   26   0.0000004   0.0000008  -0.0000081  -0.0000159   0.0000004   0.0000004
   27  -0.0000047   0.0000029  -0.0000592   0.0000022  -0.0000006   0.0000004
   28   0.0003032   0.0002322   0.0001647  -0.0004513   0.0000700   0.0000072
   29   0.0003269   0.0001859   0.0000639  -0.0007180  -0.0000333   0.0000065
   30   0.0000930  -0.0001250   0.0004132  -0.0000336   0.0000040  -0.0000053
   31   0.0000276  -0.0002147  -0.0002475  -0.0000609   0.0000184   0.0000055
   32  -0.0000631   0.0000831   0.0002312   0.0002550   0.0000301  -0.0000115
   33  -0.0000157   0.0000126   0.0002782   0.0000056  -0.0000006  -0.0000030
   34   0.0022004   0.0000138   0.0002914  -0.0020070  -0.0000016  -0.0000161
   35  -0.0000112  -0.0092100   0.0064105  -0.0000160  -0.0006174  -0.0002482
   36   0.0003136   0.0068024  -0.0759712  -0.0000268  -0.0003037   0.0021950
   37  -0.0309756  -0.0084188   0.0828598   0.0030566   0.0001681  -0.0015062
   38  -0.0026690   0.0089031  -0.0027464  -0.0005675   0.0045763   0.0008461
   39   0.0251913  -0.0028165   0.0361670   0.0050193   0.0008871  -0.0038844
   40  -0.0040374   0.0000715  -0.0010586  -0.0014139  -0.0000899   0.0008736
   41   0.0000462   0.0072081   0.0005256   0.0000148   0.0000598   0.0000014
   42  -0.0007448   0.0005587   0.0017848  -0.0002302   0.0000011   0.0000650
   43  -0.1513749  -0.0055411   0.0497405  -0.0386316  -0.0028460   0.0269634
   44  -0.0118456  -0.0678751   0.0221586  -0.0001662   0.0043979   0.0002293
   45   0.1148569   0.0223649  -0.2825985   0.0002385   0.0000937   0.0034815
   46   0.0093248  -0.0014841   0.0151189   0.0011425  -0.0000762   0.0004503
   47   0.0016428   0.0025525   0.0021420   0.0000349  -0.0025480  -0.0004274
   48  -0.0160834   0.0020606  -0.0188038  -0.0004667  -0.0004264   0.0009041
   49   0.4987159   0.0014913  -0.0006261  -0.1489723  -0.0005248  -0.0005659
   50   0.0014913   0.1307783  -0.0519834  -0.0005085  -0.0228940   0.0016946
   51  -0.0006261  -0.0519834   0.6452655  -0.0005223   0.0017419  -0.0399046
   52  -0.1489723  -0.0005085  -0.0005223   0.2223456   0.0008422   0.0008522
   53  -0.0005248  -0.0228940   0.0017419   0.0008422   0.0112604  -0.0024278
   54  -0.0005659   0.0016946  -0.0399046   0.0008522  -0.0024278   0.0365788
   55  -0.1501483   0.0047695  -0.0485672  -0.0383155   0.0025095  -0.0272984
   56   0.0110801  -0.0677024   0.0214953  -0.0001554   0.0043946   0.0000484
   57  -0.1136216   0.0214525  -0.2835853  -0.0006064   0.0001097   0.0032423
   58   0.0092910   0.0014829  -0.0148910   0.0011567   0.0001042  -0.0004328
   59  -0.0015852   0.0025443   0.0021014  -0.0000063  -0.0025489  -0.0004388
   60   0.0163087   0.0021482  -0.0188258   0.0004673  -0.0004148   0.0009284
   61  -0.0300551   0.0082492  -0.0833596   0.0030829  -0.0001596   0.0015674
   62   0.0024807   0.0089221  -0.0031149   0.0005329   0.0045818   0.0008444
   63  -0.0257295  -0.0028833   0.0352470  -0.0049449   0.0008353  -0.0039179
   64  -0.0040496  -0.0001179   0.0010048  -0.0014057   0.0000759  -0.0008866
   65  -0.0000969   0.0072046   0.0005805  -0.0000152   0.0000596   0.0000011
   66   0.0006959   0.0005490   0.0018012   0.0002191   0.0000043   0.0000607
           55          56          57          58          59          60
    1   0.0019887  -0.0002902   0.0024099  -0.0002182   0.0000415  -0.0001250
    2  -0.0003465   0.0066367   0.0010880  -0.0001346   0.0001543   0.0000033
    3   0.0029374   0.0009160  -0.0037239   0.0011420   0.0000201   0.0001551
    4  -0.0005723   0.0010584   0.0004626  -0.0002167   0.0000655  -0.0000001
    5   0.0005920  -0.0002440  -0.0005918   0.0003198   0.0001632  -0.0000273
    6  -0.0003009  -0.0002121  -0.0000901   0.0000074   0.0000833  -0.0000135
    7   0.0001173   0.0000951  -0.0002150   0.0000613   0.0000146   0.0000084
    8  -0.0002185  -0.0000134   0.0001929  -0.0001179  -0.0001469  -0.0000055
    9  -0.0003073   0.0000512  -0.0001864   0.0000184  -0.0000165   0.0000005
   10  -0.0001800   0.0000786  -0.0000614  -0.0000359  -0.0000203   0.0000106
   11  -0.0000503   0.0003544   0.0000177  -0.0000407  -0.0000063   0.0000066
   12  -0.0000259   0.0000866   0.0002651  -0.0000772   0.0000176  -0.0000152
   13  -0.0000572   0.0000978   0.0000312  -0.0000254   0.0000001   0.0000022
   14  -0.0000005  -0.0000270   0.0000122  -0.0000006   0.0000020  -0.0000020
   15   0.0000418   0.0000166   0.0000191   0.0000008  -0.0000096   0.0000026
   16   0.0002196  -0.0000204   0.0000845   0.0000665   0.0000011  -0.0000264
   17  -0.0000568   0.0000402  -0.0000313  -0.0000038  -0.0000285  -0.0000018
   18  -0.0000294   0.0000480  -0.0000509   0.0000175  -0.0000010   0.0000018
   19  -0.0002109  -0.0000244   0.0000630  -0.0000930  -0.0000044   0.0000122
   20   0.0000075  -0.0000021  -0.0000008   0.0000009  -0.0000036  -0.0000004
   21   0.0000028  -0.0000021  -0.0000018   0.0000029  -0.0000010  -0.0000002
   22  -0.0000691  -0.0000523  -0.0000018  -0.0000294   0.0000288   0.0000144
   23   0.0001139   0.0002781   0.0000904   0.0000402  -0.0000096  -0.0000117
   24  -0.0000644  -0.0002974   0.0001515  -0.0000732  -0.0000119  -0.0000186
   25  -0.0000594  -0.0001051   0.0000046  -0.0000236   0.0000026   0.0000029
   26   0.0000165  -0.0000232  -0.0000103   0.0000013   0.0000035   0.0000027
   27   0.0000534  -0.0000136   0.0000195   0.0000021   0.0000095   0.0000047
   28  -0.0008087  -0.0010855  -0.0000119  -0.0001845  -0.0000741  -0.0000102
   29  -0.0007392  -0.0004934   0.0005364  -0.0003274   0.0001697   0.0000621
   30  -0.0005164   0.0003971  -0.0000319  -0.0000043  -0.0000918  -0.0000228
   31   0.0005851   0.0000731  -0.0000623   0.0000715  -0.0000178   0.0000108
   32  -0.0001450   0.0000734  -0.0004449   0.0001259  -0.0001411  -0.0000290
   33  -0.0002865  -0.0000968  -0.0002314   0.0000182   0.0000076   0.0000012
   34  -0.0286211  -0.0028264   0.0274087  -0.0048595   0.0000521  -0.0010952
   35  -0.0073412   0.0088681  -0.0025946   0.0001246   0.0070711   0.0005178
   36   0.0759535  -0.0022705   0.0347868  -0.0011303   0.0005164   0.0019006
   37  -0.0499247   0.0028331  -0.0295485  -0.0007388   0.0000849  -0.0008829
   38   0.0029878  -0.0062565   0.0012418   0.0000871  -0.0010082  -0.0001144
   39  -0.0298589   0.0012567  -0.0191385  -0.0007625  -0.0001094   0.0002466
   40  -0.0007255   0.0000684  -0.0006861   0.0000407  -0.0000015   0.0000705
   41   0.0000980  -0.0008315  -0.0001067  -0.0000074  -0.0007677  -0.0000749
   42  -0.0007508  -0.0001262   0.0003012   0.0000829  -0.0000773  -0.0000302
   43   0.0611699  -0.0022314   0.0233661  -0.0012277   0.0003587  -0.0038816
   44   0.0023737   0.0095938   0.0064274   0.0002834   0.0056138   0.0008176
   45  -0.0224579   0.0063691  -0.0538940  -0.0032219   0.0008391  -0.0029141
   46  -0.0012849  -0.0003301   0.0032289   0.0005850  -0.0000704   0.0007538
   47  -0.0003916   0.0056082   0.0008869   0.0000769   0.0002667   0.0001161
   48   0.0038897   0.0008492  -0.0028474  -0.0007406   0.0001079  -0.0008634
   49  -0.1501483   0.0110801  -0.1136216   0.0092910  -0.0015852   0.0163087
   50   0.0047695  -0.0677024   0.0214525   0.0014829   0.0025443   0.0021482
   51  -0.0485672   0.0214953  -0.2835853  -0.0148910   0.0021014  -0.0188258
   52  -0.0383155  -0.0001554  -0.0006064   0.0011567  -0.0000063   0.0004673
   53   0.0025095   0.0043946   0.0001097   0.0001042  -0.0025489  -0.0004148
   54  -0.0272984   0.0000484   0.0032423  -0.0004328  -0.0004388   0.0009284
   55   0.6816721   0.0053823  -0.0436718  -0.1290269  -0.0123161   0.1222813
   56   0.0053823   0.1360390  -0.0578743  -0.0125288  -0.0375742   0.0230483
   57  -0.0436718  -0.0578743   0.7156420   0.1247997   0.0230168  -0.2670358
   58  -0.1290269  -0.0125288   0.1247997   0.1351681   0.0132374  -0.1319481
   59  -0.0123161  -0.0375742   0.0230168   0.0132374   0.0270199  -0.0254167
   60   0.1222813   0.0230483  -0.2670358  -0.1319481  -0.0254167   0.2811967
   61  -0.3342778  -0.0038979   0.0349730  -0.0107773   0.0002014  -0.0022627
   62   0.0030266  -0.0623479   0.0066132  -0.0027367   0.0034135  -0.0001238
   63  -0.0333566   0.0063231  -0.1273119   0.0274719  -0.0000387   0.0046353
   64  -0.0114698   0.0027790  -0.0283514   0.0010164   0.0000072   0.0002889
   65  -0.0002684   0.0036275  -0.0000314   0.0000133  -0.0041872  -0.0005002
   66   0.0023298  -0.0000141   0.0036988  -0.0002820  -0.0005067   0.0006661
           61          62          63          64          65          66
    1  -0.0251715  -0.0014037   0.0062451   0.0010544   0.0002263  -0.0013772
    2  -0.0029410   0.0035190  -0.0002336  -0.0001035  -0.0037710  -0.0003956
    3   0.0274735  -0.0001482   0.0053192   0.0002681  -0.0004756   0.0008465
    4  -0.0007336   0.0001705  -0.0022327   0.0001311  -0.0006390   0.0003781
    5   0.0035893  -0.0010983  -0.0005774  -0.0003826   0.0004878   0.0002700
    6   0.0008638  -0.0008782  -0.0004501   0.0000213   0.0000908   0.0000731
    7   0.0006701  -0.0010654  -0.0003809  -0.0001011   0.0000998   0.0000675
    8  -0.0008348  -0.0000702  -0.0004259   0.0001296  -0.0001737   0.0000037
    9   0.0007493   0.0004000   0.0000383   0.0000710  -0.0000032  -0.0000173
   10  -0.0003572   0.0000561  -0.0001248  -0.0000062  -0.0001017  -0.0000409
   11  -0.0002254   0.0000510  -0.0001974  -0.0000163  -0.0002525   0.0000847
   12  -0.0011363  -0.0001967  -0.0002646  -0.0000165  -0.0000637  -0.0000677
   13  -0.0001543  -0.0000169  -0.0001104   0.0000072  -0.0000513   0.0000138
   14  -0.0000067   0.0000221  -0.0000105  -0.0000026   0.0000041  -0.0000031
   15  -0.0001145   0.0000553   0.0000540  -0.0000024   0.0000172  -0.0000057
   16   0.0003781   0.0000599   0.0001159  -0.0000858  -0.0000015   0.0001065
   17   0.0000150   0.0002114  -0.0000083   0.0000298  -0.0000048  -0.0000283
   18   0.0001924  -0.0000278   0.0000049   0.0000151   0.0000088  -0.0000222
   19  -0.0004905   0.0000402  -0.0003826   0.0000915   0.0000129  -0.0000940
   20   0.0000018  -0.0000121   0.0000070  -0.0000014  -0.0000107  -0.0000022
   21   0.0000651   0.0000203  -0.0000037  -0.0000042  -0.0000046   0.0000104
   22  -0.0003867  -0.0002346  -0.0001172  -0.0000764   0.0000826   0.0000443
   23   0.0000676   0.0000425   0.0002366  -0.0000067  -0.0002172  -0.0001406
   24  -0.0010270   0.0002515  -0.0002306  -0.0000336   0.0000968  -0.0000474
   25  -0.0001150   0.0000299  -0.0001004   0.0000038   0.0000537   0.0000290
   26   0.0000008   0.0000203   0.0000146   0.0000028   0.0000016   0.0000052
   27  -0.0001174  -0.0000779   0.0000560   0.0000049  -0.0000232  -0.0000084
   28  -0.0000358   0.0004202  -0.0022134   0.0001859   0.0006790   0.0005342
   29  -0.0033339  -0.0016261   0.0001617   0.0003804   0.0006937   0.0000058
   30   0.0010169   0.0009168  -0.0004211   0.0000751  -0.0001524   0.0000461
   31   0.0001633   0.0015074   0.0000362  -0.0001471  -0.0002019  -0.0000276
   32   0.0013047  -0.0005906   0.0003475  -0.0000732  -0.0001525  -0.0001164
   33   0.0007684  -0.0005126   0.0000176   0.0001255   0.0000458   0.0000231
   34  -0.1676143  -0.0109645   0.1127050   0.0104699   0.0011569  -0.0149610
   35  -0.0057008  -0.0660428   0.0207059  -0.0015406   0.0033987   0.0021484
   36   0.0495267   0.0201028  -0.2645185   0.0146591   0.0022774  -0.0179588
   37   0.0634772   0.0024406  -0.0234806  -0.0011041  -0.0003923   0.0038853
   38  -0.0022053   0.0102026   0.0070567  -0.0003354   0.0059755   0.0009482
   39   0.0244221   0.0072338  -0.0607320   0.0033253   0.0009089  -0.0030657
   40  -0.0010467   0.0003036  -0.0033079   0.0005631   0.0000776  -0.0007876
   41   0.0003388   0.0059637   0.0009574  -0.0000870   0.0002650   0.0001207
   42  -0.0038771   0.0009541  -0.0031152   0.0008003   0.0001182  -0.0009498
   43  -0.0503407  -0.0031864   0.0296469  -0.0007383  -0.0000374   0.0007462
   44  -0.0030390  -0.0062750   0.0013187  -0.0000661  -0.0008266  -0.0001224
   45   0.0293279   0.0013394  -0.0186218   0.0006782  -0.0001241   0.0003140
   46  -0.0007521  -0.0000880   0.0007551   0.0000421   0.0000131  -0.0000816
   47  -0.0001265  -0.0010089  -0.0000915   0.0000051  -0.0007722  -0.0000766
   48   0.0008675  -0.0001121   0.0002631  -0.0000696  -0.0000768  -0.0000315
   49  -0.0300551   0.0024807  -0.0257295  -0.0040496  -0.0000969   0.0006959
   50   0.0082492   0.0089221  -0.0028833  -0.0001179   0.0072046   0.0005490
   51  -0.0833596  -0.0031149   0.0352470   0.0010048   0.0005805   0.0018012
   52   0.0030829   0.0005329  -0.0049449  -0.0014057  -0.0000152   0.0002191
   53  -0.0001596   0.0045818   0.0008353   0.0000759   0.0000596   0.0000043
   54   0.0015674   0.0008444  -0.0039179  -0.0008866   0.0000011   0.0000607
   55  -0.3342778   0.0030266  -0.0333566  -0.0114698  -0.0002684   0.0023298
   56  -0.0038979  -0.0623479   0.0063231   0.0027790   0.0036275  -0.0000141
   57   0.0349730   0.0066132  -0.1273119  -0.0283514  -0.0000314   0.0036988
   58  -0.0107773  -0.0027367   0.0274719   0.0010164   0.0000133  -0.0002820
   59   0.0002014   0.0034135  -0.0000387   0.0000072  -0.0041872  -0.0005067
   60  -0.0022627  -0.0001238   0.0046353   0.0002889  -0.0005002   0.0006661
   61   0.6795128  -0.0029530   0.0384682  -0.1249779   0.0116514  -0.1183859
   62  -0.0029530   0.1411689  -0.0561929   0.0115839  -0.0390458   0.0226555
   63   0.0384682  -0.0561929   0.7023279  -0.1189609   0.0226989  -0.2683793
   64  -0.1249779   0.0115839  -0.1189609   0.1305967  -0.0122609   0.1269879
   65   0.0116514  -0.0390458   0.0226989  -0.0122609   0.0276965  -0.0253893
   66  -0.1183859   0.0226555  -0.2683793   0.1269879  -0.0253893   0.2830138
 **********************************************************************
 **                                                                  **
 **                       VIBRATIONAL ANALYSIS                       **
 **                       --------------------                       **
 **                                                                  **
 **        VIBRATIONAL FREQUENCIES (CM**-1) AND NORMAL MODES         **
 **     FORCE CONSTANTS (mDYN/ANGSTROM) AND REDUCED MASSES (AMU)     **
 **                  INFRARED INTENSITIES (KM/MOL)                   **
 **                                                                  **
 **********************************************************************


 Mode:                 1                      2                      3
 Frequency:        19.29                  36.20                  39.54
 Force Cnst:      0.0009                 0.0168                 0.0195
 Red. Mass:       4.0676                21.7357                21.1931
 IR Active:          YES                    YES                    YES
 IR Intens:        0.002                  0.004                  0.013
 Raman Active:       YES                    YES                    YES
               X      Y      Z        X      Y      Z        X      Y      Z
 C         -0.002  0.000  0.001   -0.000 -0.007 -0.210    0.000 -0.193  0.006
 C         -0.001  0.001 -0.042   -0.006 -0.004 -0.170   -0.105 -0.124  0.007
 Cl         0.003  0.004 -0.077   -0.014 -0.005 -0.323   -0.247 -0.201  0.016
 C         -0.001  0.000 -0.044   -0.005 -0.000  0.007   -0.108  0.004  0.000
 H         -0.001  0.001 -0.074   -0.009  0.001  0.071   -0.193  0.053 -0.003
 C         -0.000 -0.000 -0.001    0.002  0.001  0.130    0.001  0.065 -0.005
 Cl        -0.000 -0.001 -0.002    0.004  0.004  0.479    0.001  0.236 -0.025
 C         -0.001 -0.001  0.044    0.007 -0.000  0.007    0.110  0.004  0.003
 H         -0.001 -0.001  0.073    0.011  0.001  0.072    0.195  0.052  0.002
 C         -0.001 -0.001  0.043    0.006 -0.004 -0.170    0.106 -0.125  0.009
 Cl         0.002 -0.003  0.079    0.013 -0.005 -0.322    0.247 -0.202  0.022
 C         -0.001  0.000  0.001   -0.000 -0.013 -0.142    0.000 -0.254 -0.007
 C         -0.001  0.241  0.025   -0.112 -0.007 -0.073    0.016 -0.197 -0.011
 H          0.000  0.430  0.045   -0.203 -0.005 -0.126    0.029 -0.250 -0.008
 C         -0.001  0.241  0.024   -0.115  0.001  0.064    0.016 -0.014 -0.012
 H         -0.001  0.425  0.042   -0.205  0.010  0.117    0.029  0.066 -0.012
 C         -0.001  0.000 -0.000   -0.001  0.003  0.130   -0.001  0.111 -0.009
 Cl        -0.001 -0.001 -0.002   -0.002  0.027  0.313   -0.002  0.495  0.002
 C         -0.001 -0.240 -0.024    0.113 -0.010  0.063   -0.017 -0.015 -0.012
 H         -0.001 -0.424 -0.042    0.202 -0.010  0.116   -0.030  0.064 -0.012
 C         -0.001 -0.240 -0.023    0.111 -0.018 -0.074   -0.016 -0.198 -0.011
 H          0.000 -0.429 -0.042    0.203 -0.026 -0.126   -0.029 -0.252 -0.009
 TransDip  -0.001  0.000  0.000    0.000 -0.000 -0.002    0.000 -0.004 -0.000

 Mode:                 4                      5                      6
 Frequency:       119.12                 143.05                 163.61
 Force Cnst:      0.1054                 0.1171                 0.1372
 Red. Mass:      12.6029                 9.7138                 8.7000
 IR Active:          YES                    YES                    YES
 IR Intens:        0.195                  0.504                  0.019
 Raman Active:       YES                    YES                    YES
               X      Y      Z        X      Y      Z        X      Y      Z
 C         -0.001  0.013 -0.306   -0.000 -0.086 -0.023    0.001 -0.003 -0.059
 C          0.002  0.009 -0.176   -0.017 -0.079 -0.033   -0.000 -0.006  0.135
 Cl         0.010  0.002  0.267   -0.111 -0.136  0.011   -0.025 -0.016 -0.032
 C          0.003  0.005 -0.141   -0.022 -0.035 -0.047    0.001 -0.005  0.340
 H          0.006  0.002 -0.021   -0.043 -0.023 -0.039   -0.000 -0.004  0.365
 C          0.000  0.003 -0.137   -0.001 -0.023 -0.041    0.001 -0.005  0.310
 Cl         0.002 -0.008  0.112    0.000  0.021  0.030   -0.002 -0.009 -0.185
 C         -0.003  0.005 -0.140    0.021 -0.035 -0.048    0.002 -0.006  0.343
 H         -0.005  0.002 -0.019    0.043 -0.023 -0.041    0.004 -0.005  0.368
 C         -0.002  0.009 -0.175    0.016 -0.079 -0.034    0.001 -0.007  0.136
 Cl        -0.004  0.003  0.267    0.107 -0.135  0.011    0.013 -0.011 -0.032
 C         -0.001  0.008 -0.301    0.001  0.064  0.007    0.003  0.015 -0.207
 C         -0.093 -0.003 -0.251    0.001  0.235  0.023   -0.042  0.034 -0.183
 H         -0.170 -0.001 -0.296    0.003  0.226  0.023   -0.088  0.037 -0.209
 C         -0.102 -0.013 -0.137    0.001  0.353  0.032   -0.054  0.045 -0.113
 H         -0.178 -0.015 -0.093    0.002  0.386  0.035   -0.099  0.050 -0.087
 C         -0.002 -0.013 -0.078    0.001  0.284  0.025    0.004  0.036 -0.075
 Cl        -0.004  0.002  0.143    0.003 -0.192 -0.025    0.004 -0.029  0.130
 C          0.098 -0.015 -0.136   -0.000  0.355  0.033    0.062  0.044 -0.112
 H          0.174 -0.019 -0.092   -0.002  0.389  0.035    0.105  0.048 -0.086
 C          0.090 -0.005 -0.251    0.001  0.237  0.023    0.050  0.033 -0.182
 H          0.167 -0.005 -0.295   -0.001  0.230  0.024    0.097  0.034 -0.209
 TransDip  -0.000 -0.001 -0.014   -0.000  0.023  0.000    0.000  0.004  0.002

 Mode:                 7                      8                      9
 Frequency:       167.18                 190.30                 199.82
 Force Cnst:      0.3189                 0.5032                 0.1122
 Red. Mass:      19.3638                23.5845                 4.7676
 IR Active:          YES                    YES                    YES
 IR Intens:        0.079                  0.102                  0.001
 Raman Active:       YES                    YES                    YES
               X      Y      Z        X      Y      Z        X      Y      Z
 C         -0.080 -0.001  0.001   -0.000 -0.170 -0.015    0.001  0.000 -0.000
 C          0.021 -0.023  0.007    0.022 -0.196  0.002    0.002 -0.002  0.160
 Cl         0.364  0.166  0.002    0.350 -0.062 -0.004   -0.001  0.002 -0.092
 C          0.029 -0.037  0.012   -0.020 -0.239  0.019    0.003 -0.005  0.345
 H         -0.002 -0.020  0.012   -0.008 -0.249  0.024    0.004 -0.009  0.589
 C          0.064 -0.001  0.012   -0.001 -0.191  0.017    0.001  0.000  0.000
 Cl         0.065  0.001 -0.007    0.002  0.564 -0.001    0.002 -0.001 -0.000
 C          0.029  0.035  0.015    0.019 -0.239  0.015   -0.001  0.005 -0.344
 H         -0.001  0.019  0.015    0.007 -0.249  0.018   -0.002  0.008 -0.588
 C          0.022  0.021  0.006   -0.023 -0.196  0.000    0.000  0.003 -0.160
 Cl         0.363 -0.170 -0.009   -0.353 -0.059  0.002    0.001 -0.001  0.093
 C         -0.152  0.001 -0.003    0.000 -0.086 -0.020   -0.001  0.000 -0.000
 C         -0.224 -0.005  0.018   -0.000 -0.014 -0.013   -0.001  0.004  0.000
 H         -0.264 -0.009 -0.007   -0.001 -0.038 -0.016   -0.001  0.009  0.000
 C         -0.243 -0.003  0.017   -0.002  0.066 -0.003   -0.001  0.010  0.001
 H         -0.212 -0.006 -0.001   -0.003  0.093  0.001   -0.001  0.020  0.002
 C         -0.285  0.005 -0.002    0.000  0.065 -0.001   -0.001 -0.000 -0.000
 Cl        -0.325 -0.004  0.001    0.001 -0.037  0.007   -0.001  0.000  0.000
 C         -0.241  0.015 -0.021    0.003  0.066 -0.003   -0.001 -0.011 -0.002
 H         -0.210  0.020 -0.001    0.004  0.093  0.001   -0.000 -0.021 -0.002
 C         -0.223  0.012 -0.024    0.001 -0.014 -0.012   -0.001 -0.004 -0.001
 H         -0.262  0.016 -0.001    0.002 -0.039 -0.016   -0.001 -0.009 -0.001
 TransDip  -0.009  0.000  0.000    0.000 -0.010  0.000    0.001 -0.000 -0.000

 Mode:                10                     11                     12
 Frequency:       237.44                 295.26                 325.66
 Force Cnst:      0.7169                 0.3406                 0.4457
 Red. Mass:      21.5818                 6.6304                 7.1328
 IR Active:          YES                    YES                    YES
 IR Intens:        0.009                  0.737                  0.570
 Raman Active:       YES                    YES                    YES
               X      Y      Z        X      Y      Z        X      Y      Z
 C          0.103 -0.000 -0.001    0.001 -0.002  0.230   -0.000  0.063 -0.007
 C          0.180 -0.067 -0.004    0.004 -0.004  0.106    0.080 -0.005 -0.005
 Cl        -0.141 -0.298 -0.005   -0.002 -0.006 -0.018   -0.022 -0.105 -0.002
 C          0.219 -0.021 -0.005    0.002 -0.001 -0.089    0.066 -0.024  0.002
 H          0.151  0.021 -0.009    0.003 -0.000 -0.176    0.103 -0.046  0.005
 C          0.308 -0.001  0.001    0.000 -0.001 -0.117    0.000 -0.052  0.004
 Cl         0.416 -0.002 -0.003    0.002  0.002  0.033    0.001  0.054 -0.001
 C          0.220  0.021  0.007   -0.002 -0.001 -0.088   -0.066 -0.023  0.004
 H          0.151 -0.021  0.012   -0.005 -0.000 -0.175   -0.104 -0.045  0.008
 C          0.181  0.067  0.003   -0.003 -0.003  0.106   -0.080 -0.004 -0.004
 Cl        -0.139  0.301  0.006    0.002 -0.005 -0.018    0.022 -0.104 -0.002
 C         -0.006 -0.001  0.003    0.000  0.016  0.090    0.000  0.339  0.015
 C         -0.113 -0.002  0.041    0.143  0.016 -0.005   -0.016  0.278  0.015
 H         -0.179  0.006  0.002    0.283  0.022  0.076   -0.032  0.439  0.023
 C         -0.142  0.003  0.038    0.119  0.011 -0.233   -0.013 -0.158 -0.003
 H         -0.088  0.012  0.006    0.266  0.017 -0.320   -0.029 -0.217  0.001
 C         -0.218  0.000  0.002    0.000  0.007 -0.284    0.001 -0.333 -0.013
 Cl        -0.293 -0.001 -0.004   -0.002 -0.015  0.207   -0.001  0.075 -0.005
 C         -0.142 -0.001 -0.032   -0.117  0.010 -0.235    0.014 -0.156 -0.003
 H         -0.088 -0.009  0.001   -0.263  0.016 -0.322    0.030 -0.215  0.001
 C         -0.113  0.002 -0.035   -0.143  0.015 -0.006    0.015  0.277  0.015
 H         -0.179 -0.005  0.003   -0.285  0.018  0.074    0.030  0.438  0.023
 TransDip   0.003  0.000  0.000    0.000  0.003 -0.027    0.000  0.024  0.002

 Mode:                13                     14                     15
 Frequency:       371.86                 413.96                 422.54
 Force Cnst:      2.6682                 0.2985                 1.2830
 Red. Mass:      32.7499                 2.9560                12.1967
 IR Active:          YES                    YES                    YES
 IR Intens:        0.048                  0.136                 22.519
 Raman Active:       YES                    YES                    YES
               X      Y      Z        X      Y      Z        X      Y      Z
 C          0.003  0.000  0.001   -0.008 -0.000 -0.003   -0.291  0.000 -0.018
 C         -0.063  0.160  0.004   -0.004 -0.003 -0.005   -0.156 -0.107 -0.022
 Cl        -0.272  0.494  0.012    0.002 -0.003 -0.000    0.055 -0.070  0.000
 C          0.026  0.038 -0.003   -0.003 -0.002  0.005   -0.129 -0.090  0.005
 H          0.046  0.034 -0.006   -0.007 -0.000  0.015   -0.264 -0.012  0.016
 C          0.152 -0.000 -0.002    0.001  0.000  0.003    0.036 -0.002  0.019
 Cl         0.518 -0.002 -0.003    0.005 -0.000 -0.000    0.208 -0.001 -0.004
 C          0.026 -0.038  0.001   -0.003  0.003 -0.003   -0.126  0.088  0.008
 H          0.047 -0.033  0.004   -0.007  0.001 -0.010   -0.263  0.010  0.016
 C         -0.063 -0.159 -0.000   -0.003  0.003 -0.002   -0.154  0.108 -0.020
 Cl        -0.275 -0.493 -0.008    0.002  0.003  0.001    0.057  0.072  0.002
 C         -0.006  0.000 -0.002   -0.008  0.000  0.002   -0.303 -0.001  0.013
 C         -0.003  0.004 -0.003   -0.004  0.208  0.021   -0.202 -0.016 -0.057
 H         -0.003  0.008 -0.003   -0.001  0.451  0.048   -0.113 -0.044 -0.006
 C         -0.002 -0.005 -0.000   -0.002 -0.209 -0.023   -0.154  0.027 -0.076
 H         -0.004 -0.011  0.001   -0.003 -0.451 -0.045   -0.277  0.044 -0.000
 C          0.000 -0.000  0.001    0.001  0.001 -0.001    0.037 -0.001 -0.009
 Cl         0.003  0.000 -0.001    0.008 -0.000  0.000    0.347  0.001  0.005
 C         -0.000  0.005  0.002   -0.005  0.209  0.022   -0.169 -0.029  0.065
 H          0.000  0.011  0.003   -0.011  0.449  0.042   -0.312 -0.045 -0.024
 C         -0.000 -0.004  0.000   -0.005 -0.209 -0.017   -0.216  0.015  0.080
 H          0.002 -0.008 -0.002   -0.003 -0.454 -0.043   -0.147  0.045  0.042
 TransDip  -0.007  0.000 -0.000   -0.012 -0.001  0.000   -0.152 -0.000  0.001

 Mode:                16                     17                     18
 Frequency:       428.18                 436.99                 479.92
 Force Cnst:      0.7381                 0.9399                 0.5625
 Red. Mass:       6.8328                 8.3536                 4.1448
 IR Active:          YES                    YES                    YES
 IR Intens:        0.964                  4.812                  3.419
 Raman Active:       YES                    YES                    YES
               X      Y      Z        X      Y      Z        X      Y      Z
 C         -0.011  0.009  0.271   -0.001 -0.018  0.005    0.000  0.152 -0.003
 C          0.006 -0.005  0.315    0.023 -0.017  0.004    0.132  0.082 -0.021
 Cl        -0.001 -0.008 -0.023    0.135 -0.158 -0.004   -0.021 -0.048  0.001
 C          0.004 -0.009 -0.076    0.012  0.346  0.005    0.132 -0.012  0.001
 H          0.009 -0.011 -0.193   -0.192  0.464  0.006    0.239 -0.073  0.001
 C         -0.000 -0.009 -0.274    0.001  0.384  0.004   -0.000 -0.085  0.020
 Cl         0.008  0.004  0.040    0.000 -0.053 -0.000    0.000  0.037 -0.002
 C         -0.016 -0.002 -0.076   -0.011  0.347  0.004   -0.132 -0.011  0.002
 H         -0.034 -0.009 -0.194    0.194  0.463 -0.000   -0.240 -0.071  0.001
 C         -0.016  0.005  0.316   -0.024 -0.016  0.005   -0.132  0.083 -0.017
 Cl         0.006 -0.000 -0.023   -0.135 -0.156 -0.003    0.021 -0.048  0.000
 C         -0.011  0.022 -0.190   -0.001  0.013 -0.000    0.000  0.204  0.031
 C         -0.093  0.001 -0.175   -0.001 -0.028 -0.005    0.003 -0.113 -0.001
 H         -0.234 -0.008 -0.258   -0.003 -0.075 -0.010    0.010 -0.427 -0.029
 C         -0.103 -0.008  0.061   -0.001 -0.001  0.000    0.005 -0.043 -0.008
 H         -0.256 -0.037  0.147   -0.003 -0.033 -0.002    0.014 -0.343 -0.042
 C          0.000  0.019  0.126   -0.000  0.043  0.006   -0.001  0.275  0.021
 Cl         0.013  0.001 -0.043    0.001 -0.005 -0.001   -0.000 -0.021 -0.000
 C          0.089  0.000  0.068   -0.000 -0.001  0.001   -0.004 -0.044 -0.008
 H          0.231 -0.019  0.150    0.001 -0.033 -0.002   -0.011 -0.344 -0.042
 C          0.078 -0.007 -0.170   -0.000 -0.028 -0.004   -0.002 -0.112 -0.001
 H          0.226 -0.027 -0.257    0.002 -0.074 -0.010   -0.008 -0.425 -0.029
 TransDip  -0.008 -0.002 -0.030   -0.000  0.070 -0.000    0.000 -0.059 -0.007

 Mode:                19                     20                     21
 Frequency:       526.56                 562.11                 586.35
 Force Cnst:      0.8496                 1.4520                 0.7417
 Red. Mass:       5.2011                 7.7997                 3.6617
 IR Active:          YES                    YES                    YES
 IR Intens:        0.004                  0.324                 13.707
 Raman Active:       YES                    YES                    YES
               X      Y      Z        X      Y      Z        X      Y      Z
 C          0.003 -0.000 -0.000    0.179  0.002 -0.001    0.001 -0.102  0.106
 C          0.005 -0.007  0.412    0.214  0.071 -0.008   -0.103 -0.077 -0.024
 Cl        -0.001  0.001 -0.029   -0.045  0.040  0.002    0.005  0.025  0.007
 C          0.002  0.003 -0.134    0.231  0.079  0.003   -0.117 -0.021 -0.092
 H          0.001  0.009 -0.556    0.355  0.010  0.011   -0.204  0.031 -0.361
 C          0.001  0.001 -0.001    0.085 -0.001 -0.003    0.002  0.040  0.247
 Cl        -0.003 -0.000  0.000   -0.146  0.001  0.001   -0.001 -0.018 -0.011
 C          0.005 -0.003  0.134    0.226 -0.080 -0.004    0.118 -0.023 -0.094
 H          0.010 -0.008  0.558    0.347 -0.014 -0.011    0.205  0.029 -0.367
 C          0.002  0.005 -0.412    0.210 -0.069  0.009    0.105 -0.079 -0.022
 Cl        -0.001 -0.001  0.029   -0.045 -0.041 -0.001   -0.005  0.025  0.006
 C         -0.002  0.003  0.000   -0.027 -0.002 -0.000    0.000  0.163 -0.016
 C         -0.003  0.004  0.000   -0.194 -0.003  0.038    0.008  0.058 -0.044
 H         -0.003  0.017  0.002   -0.281  0.007 -0.013   -0.024 -0.176 -0.087
 C         -0.003 -0.002 -0.001   -0.197 -0.002  0.015    0.003 -0.074  0.010
 H         -0.004  0.000  0.000   -0.222 -0.001  0.029   -0.031 -0.408 -0.003
 C         -0.001  0.002  0.000   -0.134 -0.002 -0.001   -0.002  0.142  0.038
 Cl         0.003 -0.000 -0.000    0.177  0.001  0.001    0.001 -0.003 -0.001
 C         -0.003  0.001  0.000   -0.198  0.002 -0.016   -0.005 -0.075  0.009
 H         -0.004 -0.010 -0.001   -0.224  0.008 -0.030    0.031 -0.407 -0.003
 C         -0.003 -0.004 -0.000   -0.195  0.002 -0.038   -0.010  0.058 -0.045
 H         -0.003 -0.024 -0.002   -0.283 -0.001  0.012    0.022 -0.176 -0.086
 TransDip  -0.002 -0.000  0.000    0.018  0.000 -0.001   -0.000 -0.105 -0.056

 Mode:                22                     23                     24
 Frequency:       587.19                 643.97                 745.42
 Force Cnst:      0.7398                 1.6054                 2.5283
 Red. Mass:       3.6418                 6.5706                 7.7229
 IR Active:          YES                    YES                    YES
 IR Intens:       10.004                  1.445                 45.899
 Raman Active:       YES                    YES                    YES
               X      Y      Z        X      Y      Z        X      Y      Z
 C          0.000  0.076  0.134   -0.000  0.000  0.015   -0.101  0.000 -0.025
 C          0.080  0.060 -0.024    0.003  0.002 -0.076    0.086 -0.060  0.012
 Cl        -0.004 -0.020  0.007   -0.000  0.000  0.001   -0.023  0.024  0.000
 C          0.090  0.019 -0.116    0.004  0.001  0.055    0.133 -0.037 -0.007
 H          0.155 -0.013 -0.456    0.007 -0.004  0.238    0.109 -0.021 -0.021
 C          0.001 -0.038  0.303   -0.001  0.000 -0.088    0.171 -0.001  0.004
 Cl         0.000  0.014 -0.013    0.000  0.000  0.001   -0.071  0.001  0.001
 C         -0.092  0.020 -0.114   -0.004  0.001  0.055    0.126  0.039 -0.006
 H         -0.162 -0.013 -0.451   -0.005 -0.003  0.238    0.099  0.021 -0.026
 C         -0.081  0.061 -0.027   -0.004  0.002 -0.076    0.082  0.061  0.017
 Cl         0.004 -0.019  0.007    0.001  0.000  0.001   -0.023 -0.023 -0.001
 C          0.000 -0.131 -0.046    0.001  0.009 -0.113   -0.252 -0.016 -0.003
 C          0.014 -0.040 -0.054    0.271  0.021 -0.202    0.027  0.032 -0.277
 H         -0.018  0.164 -0.052    0.172  0.029 -0.259    0.308  0.054 -0.117
 C          0.007  0.060  0.027    0.268 -0.020  0.199    0.010  0.018 -0.277
 H         -0.029  0.339  0.075    0.158 -0.028  0.261   -0.268  0.006 -0.121
 C          0.000 -0.124  0.013   -0.000 -0.010  0.119    0.290  0.014  0.002
 Cl        -0.000  0.003 -0.000   -0.000 -0.002  0.024   -0.093 -0.001 -0.000
 C         -0.007  0.060  0.027   -0.268 -0.021  0.196   -0.001 -0.035  0.280
 H          0.027  0.338  0.074   -0.159 -0.031  0.260   -0.282 -0.038  0.117
 C         -0.013 -0.041 -0.054   -0.269  0.021 -0.204    0.018 -0.018  0.282
 H          0.018  0.162 -0.053   -0.168  0.029 -0.260    0.297  0.001  0.132
 TransDip  -0.001  0.088 -0.050    0.000 -0.003  0.038    0.217  0.001 -0.002

 Mode:                25                     26                     27
 Frequency:       748.35                 752.46                 799.27
 Force Cnst:      1.4985                 1.6195                 3.5959
 Red. Mass:       4.5414                 4.8547                 9.5538
 IR Active:          YES                    YES                    YES
 IR Intens:        1.419                  2.557                 97.235
 Raman Active:       YES                    YES                    YES
               X      Y      Z        X      Y      Z        X      Y      Z
 C         -0.004 -0.002  0.281   -0.000 -0.001  0.345    0.000  0.337 -0.012
 C         -0.032 -0.012 -0.158    0.022  0.016 -0.190   -0.230  0.369  0.016
 Cl         0.001 -0.001  0.005   -0.001 -0.001  0.006    0.054 -0.116 -0.003
 C         -0.042 -0.020  0.058    0.035  0.010  0.068   -0.263 -0.132 -0.004
 H         -0.071 -0.007  0.240    0.059 -0.006  0.282   -0.131 -0.207 -0.011
 C          0.008  0.011 -0.053    0.001 -0.008 -0.062    0.001 -0.032  0.002
 Cl        -0.003 -0.004 -0.002   -0.001  0.003 -0.002   -0.000 -0.019 -0.000
 C          0.055 -0.017  0.057   -0.031  0.011  0.068    0.262 -0.132 -0.007
 H          0.084 -0.005  0.240   -0.054 -0.005  0.284    0.127 -0.208 -0.011
 C          0.038 -0.007 -0.158   -0.022  0.017 -0.190    0.233  0.370  0.014
 Cl        -0.003 -0.003  0.005    0.000 -0.001  0.006   -0.055 -0.116 -0.002
 C         -0.011  0.244  0.027   -0.002 -0.217 -0.018    0.000 -0.018 -0.003
 C         -0.034 -0.105 -0.044   -0.044  0.089 -0.015    0.004 -0.022 -0.000
 H         -0.040 -0.454 -0.085   -0.060  0.452  0.011    0.004  0.241  0.026
 C         -0.048  0.137 -0.021   -0.059 -0.117 -0.042    0.006 -0.034 -0.000
 H         -0.087  0.229  0.010   -0.092 -0.159 -0.028    0.009  0.166  0.018
 C          0.013 -0.210 -0.015    0.002  0.188  0.025   -0.000  0.052  0.005
 Cl        -0.004  0.005 -0.003   -0.001 -0.004 -0.005    0.000 -0.003  0.000
 C          0.046  0.136  0.004    0.059 -0.117 -0.036   -0.006 -0.033 -0.001
 H          0.060  0.225  0.020    0.088 -0.160 -0.025   -0.009  0.162  0.017
 C          0.036 -0.107 -0.019    0.044  0.088 -0.010   -0.004 -0.022 -0.001
 H          0.068 -0.460 -0.073    0.064  0.450  0.013   -0.006  0.240  0.026
 TransDip   0.014 -0.027  0.024    0.005  0.039  0.033    0.001  0.316  0.011

 Mode:                28                     29                     30
 Frequency:       830.88                 836.02                 842.17
 Force Cnst:      3.7195                 0.5140                 0.6823
 Red. Mass:       9.1444                 1.2482                 1.6327
 IR Active:          YES                    YES                    YES
 IR Intens:       41.059                  0.034                 17.448
 Raman Active:       YES                    YES                    YES
               X      Y      Z        X      Y      Z        X      Y      Z
 C         -0.186 -0.001 -0.001    0.001 -0.001 -0.001   -0.000 -0.016 -0.009
 C          0.024 -0.244 -0.004   -0.000 -0.002 -0.001    0.002 -0.045  0.003
 Cl        -0.039  0.051  0.001    0.000  0.000  0.000   -0.003  0.008  0.000
 C          0.049 -0.323 -0.005   -0.001  0.001 -0.001   -0.006 -0.001 -0.002
 H         -0.249 -0.157 -0.004   -0.002  0.001  0.009   -0.043  0.019  0.009
 C          0.461 -0.001 -0.002   -0.002  0.000  0.000   -0.000  0.011  0.002
 Cl        -0.113  0.000  0.001    0.000 -0.000 -0.000   -0.000 -0.001 -0.000
 C          0.049  0.324  0.004   -0.000 -0.001  0.001    0.007 -0.001 -0.003
 H         -0.249  0.159  0.006    0.001  0.001 -0.010    0.044  0.019  0.009
 C          0.024  0.241  0.004   -0.000 -0.002  0.002   -0.002 -0.045  0.003
 Cl        -0.039 -0.050 -0.001    0.000  0.000 -0.000    0.003  0.008 -0.000
 C          0.007 -0.000 -0.000    0.000  0.005  0.001    0.000  0.138  0.014
 C          0.025 -0.013  0.117    0.000 -0.071 -0.006    0.001 -0.076 -0.009
 H         -0.040 -0.005  0.089    0.000  0.476  0.050    0.001  0.382  0.038
 C          0.068 -0.016  0.151    0.000 -0.081 -0.007    0.001 -0.074 -0.007
 H          0.226 -0.000  0.066   -0.000  0.542  0.053   -0.002  0.521  0.052
 C         -0.099  0.000 -0.000   -0.002  0.004  0.001   -0.000  0.085  0.009
 Cl         0.016  0.000  0.000    0.000 -0.000 -0.000    0.000 -0.007 -0.001
 C          0.069  0.015 -0.151   -0.000  0.075  0.006   -0.001 -0.081 -0.007
 H          0.227  0.003 -0.064    0.003 -0.497 -0.048   -0.003  0.570  0.056
 C          0.026  0.013 -0.117    0.000  0.066  0.005   -0.000 -0.084 -0.009
 H         -0.039  0.007 -0.089    0.002 -0.448 -0.046   -0.003  0.432  0.044
 TransDip   0.205 -0.002 -0.002   -0.002  0.005  0.001   -0.002  0.132  0.024

 Mode:                31                     32                     33
 Frequency:       865.53                 878.47                 967.16
 Force Cnst:      0.6374                 0.6187                 0.7563
 Red. Mass:       1.4442                 1.3608                 1.3723
 IR Active:          YES                    YES                    YES
 IR Intens:       28.528                  0.016                  1.006
 Raman Active:       YES                    YES                    YES
               X      Y      Z        X      Y      Z        X      Y      Z
 C          0.000 -0.000  0.008   -0.000 -0.000  0.000    0.000  0.006 -0.002
 C          0.001 -0.000  0.037    0.000 -0.001  0.040   -0.000 -0.013  0.000
 Cl         0.000  0.000 -0.003   -0.000  0.000 -0.003   -0.000  0.001  0.000
 C         -0.001  0.002 -0.119   -0.001  0.002 -0.123   -0.005 -0.003 -0.000
 H          0.004 -0.011  0.677    0.003 -0.011  0.710   -0.023  0.006 -0.001
 C          0.001 -0.002  0.083    0.000 -0.000  0.002    0.000  0.004  0.000
 Cl        -0.000  0.000 -0.006   -0.000  0.000 -0.000   -0.000 -0.000  0.000
 C         -0.001  0.002 -0.124    0.001 -0.002  0.118    0.005 -0.003 -0.000
 H          0.003 -0.010  0.708   -0.004  0.010 -0.681    0.022  0.007 -0.001
 C         -0.000 -0.000  0.039   -0.000  0.001 -0.038    0.000 -0.013  0.000
 Cl        -0.000  0.000 -0.003   -0.000 -0.000  0.003    0.000  0.001  0.000
 C         -0.000 -0.002  0.001    0.000  0.000  0.000    0.000  0.041  0.004
 C         -0.001  0.001 -0.002   -0.000 -0.000  0.000    0.001 -0.092 -0.009
 H         -0.002 -0.005 -0.003    0.000 -0.004 -0.000    0.001  0.522  0.054
 C         -0.002  0.001 -0.001   -0.000  0.002  0.000   -0.001  0.082  0.008
 H         -0.004 -0.007 -0.001    0.000 -0.008 -0.001   -0.001 -0.460 -0.044
 C          0.000 -0.001  0.001   -0.000 -0.000  0.000    0.000 -0.026 -0.003
 Cl         0.000  0.000 -0.000    0.000  0.000 -0.000   -0.000  0.002  0.000
 C          0.002  0.001 -0.001    0.000 -0.002 -0.000   -0.000  0.082  0.008
 H          0.004 -0.008 -0.001    0.000  0.008  0.001    0.004 -0.459 -0.043
 C          0.001  0.001 -0.002    0.000  0.000 -0.000   -0.000 -0.090 -0.009
 H          0.002 -0.006 -0.003    0.000  0.004  0.000   -0.004  0.512  0.052
 TransDip   0.002 -0.005  0.171   -0.001 -0.000  0.004    0.001 -0.032  0.002

 Mode:                34                     35                     36
 Frequency:       977.79                1017.93                1038.25
 Force Cnst:      0.7648                 4.4875                 2.2362
 Red. Mass:       1.3577                 7.3506                 3.5210
 IR Active:          YES                    YES                    YES
 IR Intens:        0.003                 39.503                 19.183
 Raman Active:       YES                    YES                    YES
               X      Y      Z        X      Y      Z        X      Y      Z
 C          0.001  0.000  0.000    0.284 -0.001 -0.001    0.130 -0.000 -0.000
 C         -0.000  0.001  0.001   -0.033  0.094  0.002   -0.011  0.051  0.001
 Cl        -0.000 -0.000 -0.000    0.001 -0.004 -0.000    0.001 -0.003 -0.000
 C         -0.000 -0.001 -0.001   -0.135 -0.241 -0.003   -0.058 -0.110 -0.002
 H         -0.000 -0.001  0.003   -0.109 -0.268 -0.003   -0.007 -0.145 -0.002
 C          0.001 -0.000 -0.000    0.077 -0.000 -0.000    0.018 -0.000 -0.000
 Cl        -0.000 -0.000  0.000   -0.002  0.000  0.000    0.001 -0.000 -0.000
 C         -0.000  0.001  0.001   -0.133  0.242  0.004   -0.057  0.110  0.002
 H         -0.000  0.001 -0.003   -0.107  0.269  0.004   -0.006  0.145  0.002
 C         -0.000 -0.001 -0.001   -0.034 -0.093 -0.002   -0.011 -0.051 -0.001
 Cl        -0.000  0.000  0.000    0.001  0.004  0.000    0.001  0.003  0.000
 C          0.002 -0.000 -0.000    0.281  0.000  0.001    0.087 -0.000  0.001
 C         -0.000  0.093  0.009   -0.048 -0.014  0.126    0.065  0.024 -0.242
 H         -0.001 -0.517 -0.053    0.008 -0.003  0.149   -0.198  0.044 -0.407
 C         -0.000 -0.083 -0.010   -0.138  0.028 -0.274   -0.030 -0.010  0.099
 H         -0.001  0.454  0.043   -0.095  0.022 -0.310   -0.307 -0.025  0.251
 C          0.001 -0.000 -0.000    0.112  0.000  0.000   -0.135 -0.000 -0.000
 Cl        -0.000  0.000 -0.000   -0.004 -0.000 -0.000    0.017  0.000  0.000
 C         -0.001  0.084  0.010   -0.140 -0.029  0.273   -0.029  0.010 -0.100
 H          0.002 -0.464 -0.043   -0.099 -0.018  0.309   -0.302  0.022 -0.253
 C         -0.000 -0.094 -0.009   -0.047  0.015 -0.126    0.063 -0.024  0.242
 H         -0.004  0.520  0.053    0.010 -0.001 -0.149   -0.205 -0.045  0.407
 TransDip   0.002 -0.001 -0.000    0.201 -0.000  0.001   -0.140 -0.001  0.000

 Mode:                37                     38                     39
 Frequency:      1098.83                1113.08                1129.21
 Force Cnst:      2.2781                 1.2759                 1.0157
 Red. Mass:       3.2023                 1.7479                 1.3520
 IR Active:          YES                    YES                    YES
 IR Intens:       48.862                 41.689                  5.336
 Raman Active:       YES                    YES                    YES
               X      Y      Z        X      Y      Z        X      Y      Z
 C          0.001  0.000 -0.000   -0.056  0.000  0.000   -0.001 -0.002 -0.017
 C         -0.019  0.076  0.001   -0.027  0.105  0.002   -0.001  0.002  0.002
 Cl         0.002 -0.007 -0.000    0.003 -0.010 -0.000    0.000 -0.000 -0.000
 C          0.006 -0.053 -0.001    0.032 -0.086 -0.002    0.001  0.000  0.001
 H          0.211 -0.172 -0.003    0.498 -0.355 -0.008    0.011 -0.005 -0.003
 C         -0.000 -0.000  0.000   -0.046  0.000  0.000   -0.001 -0.001 -0.000
 Cl         0.000 -0.000 -0.000    0.004 -0.000 -0.000    0.000  0.000  0.000
 C          0.006  0.053  0.001    0.033  0.085  0.001   -0.000  0.001  0.001
 H          0.213  0.171  0.001    0.502  0.353  0.002   -0.004 -0.001 -0.003
 C         -0.019 -0.075 -0.001   -0.027 -0.104 -0.001    0.001  0.002  0.002
 Cl         0.002  0.007  0.000    0.003  0.010  0.000   -0.000 -0.000 -0.000
 C         -0.039 -0.000  0.001   -0.104  0.000 -0.001   -0.001 -0.004  0.051
 C         -0.092 -0.006  0.058    0.013 -0.001  0.005    0.076  0.004 -0.031
 H         -0.306  0.006 -0.053    0.170 -0.011  0.098    0.446 -0.019  0.173
 C          0.037 -0.013  0.125    0.030  0.000 -0.001   -0.073  0.003 -0.035
 H         -0.324 -0.034  0.356    0.205  0.010 -0.104   -0.467 -0.018  0.183
 C          0.341  0.001  0.002   -0.090 -0.000 -0.001   -0.003 -0.004  0.042
 Cl        -0.039 -0.000 -0.000    0.008  0.000  0.000    0.000  0.000 -0.003
 C          0.040  0.013 -0.126    0.028 -0.000  0.003    0.074  0.003 -0.033
 H         -0.307  0.031 -0.353    0.194 -0.009  0.102    0.474 -0.016  0.195
 C         -0.094  0.006 -0.060    0.015  0.000 -0.004   -0.075  0.003 -0.032
 H         -0.320 -0.008  0.055    0.181  0.012 -0.100   -0.442 -0.021  0.167
 TransDip   0.224  0.001  0.002   -0.207  0.000 -0.000   -0.005 -0.003  0.074

 Mode:                40                     41                     42
 Frequency:      1144.37                1202.58                1207.09
 Force Cnst:      4.6753                 0.9688                 1.3384
 Red. Mass:       6.0593                 1.1370                 1.5590
 IR Active:          YES                    YES                    YES
 IR Intens:       11.039                  0.378                 17.327
 Raman Active:       YES                    YES                    YES
               X      Y      Z        X      Y      Z        X      Y      Z
 C         -0.016 -0.000 -0.000    0.001  0.000 -0.000    0.000  0.131  0.002
 C         -0.167  0.295  0.006    0.002 -0.004 -0.000    0.106 -0.035 -0.001
 Cl         0.019 -0.031 -0.001   -0.000  0.000  0.000   -0.005  0.004  0.000
 C          0.005  0.109  0.002    0.000 -0.001  0.000   -0.038 -0.043 -0.000
 H         -0.362  0.352  0.007    0.000 -0.001 -0.000   -0.627  0.286  0.007
 C          0.432 -0.001 -0.003   -0.005 -0.000  0.000    0.000 -0.018 -0.000
 Cl        -0.045  0.000  0.000    0.001 -0.000 -0.000   -0.000 -0.001 -0.000
 C          0.004 -0.109 -0.001    0.000  0.001 -0.000    0.037 -0.044 -0.001
 H         -0.368 -0.351 -0.003    0.003  0.002  0.000    0.628  0.281  0.000
 C         -0.168 -0.293 -0.004    0.002  0.004  0.000   -0.106 -0.034 -0.000
 Cl         0.019  0.031  0.000   -0.000 -0.000 -0.000    0.005  0.004  0.000
 C         -0.059  0.000 -0.000   -0.004 -0.000  0.000    0.000 -0.030 -0.007
 C          0.007 -0.000 -0.003    0.049 -0.002  0.029    0.002  0.006  0.003
 H          0.108 -0.002  0.056    0.446 -0.028  0.255    0.012 -0.030  0.005
 C          0.017 -0.001  0.013   -0.044 -0.002  0.022   -0.001  0.000  0.001
 H          0.062  0.001 -0.013   -0.418 -0.024  0.235   -0.004 -0.001  0.002
 C         -0.036 -0.000  0.000   -0.018 -0.000 -0.000    0.000 -0.000 -0.001
 Cl         0.003  0.000  0.000    0.002  0.000  0.000   -0.000  0.000 -0.000
 C          0.018  0.001 -0.013   -0.044  0.002 -0.023    0.001  0.000  0.001
 H          0.065 -0.001  0.015   -0.413  0.021 -0.237    0.006 -0.002  0.003
 C          0.006  0.000  0.003    0.049  0.003 -0.028   -0.002  0.006  0.003
 H          0.105  0.003 -0.053    0.449  0.030 -0.252   -0.014 -0.031  0.006
 TransDip   0.106 -0.000  0.000    0.020 -0.001  0.000    0.001 -0.133 -0.003

 Mode:                43                     44                     45
 Frequency:      1281.08                1283.99                1303.33
 Force Cnst:     10.7630                 3.0989                11.0547
 Red. Mass:      11.1309                 3.1903                11.0455
 IR Active:          YES                    YES                    YES
 IR Intens:        8.209                  0.300                  0.823
 Raman Active:       YES                    YES                    YES
               X      Y      Z        X      Y      Z        X      Y      Z
 C         -0.029  0.512  0.011   -0.223 -0.019 -0.001    0.008  0.039 -0.054
 C         -0.296 -0.264 -0.003   -0.109 -0.030  0.001   -0.013 -0.012  0.009
 Cl        -0.005  0.003  0.000    0.003 -0.002 -0.000   -0.000  0.000 -0.000
 C          0.276 -0.169 -0.005    0.065  0.081  0.001    0.021 -0.017  0.003
 H          0.182 -0.120  0.003    0.462 -0.132 -0.005   -0.051  0.023 -0.008
 C          0.009  0.391  0.005    0.058 -0.016 -0.001   -0.002  0.022 -0.001
 Cl        -0.001  0.001 -0.000   -0.007  0.000  0.000    0.000  0.000  0.000
 C         -0.256 -0.188 -0.002    0.084 -0.068 -0.001   -0.026 -0.011  0.003
 H         -0.055 -0.083  0.001    0.474  0.138 -0.001    0.015  0.012 -0.009
 C          0.261 -0.254 -0.005   -0.130  0.051  0.001    0.022 -0.016  0.009
 Cl         0.005  0.003 -0.000    0.003  0.002  0.000    0.000  0.000 -0.000
 C          0.036 -0.045 -0.047    0.260  0.001  0.009   -0.011 -0.061  0.525
 C          0.021  0.011  0.019    0.059 -0.002  0.012   -0.237  0.024 -0.228
 H          0.009 -0.066  0.005   -0.264  0.025 -0.182   -0.077  0.008 -0.149
 C         -0.022  0.002  0.007   -0.055  0.006 -0.062    0.248  0.024 -0.217
 H         -0.018 -0.004  0.004   -0.252 -0.005  0.041   -0.080 -0.001 -0.043
 C         -0.001  0.001 -0.024   -0.009 -0.000  0.005   -0.001 -0.044  0.438
 Cl         0.000 -0.000  0.000    0.003  0.000  0.000   -0.000  0.000 -0.001
 C          0.005  0.001  0.023   -0.062 -0.006  0.056   -0.243  0.022 -0.224
 H         -0.050 -0.003 -0.008   -0.247  0.004 -0.042    0.105  0.003 -0.034
 C         -0.004  0.011  0.015    0.065  0.002 -0.018    0.234  0.023 -0.224
 H         -0.081 -0.072  0.053   -0.257 -0.020  0.173    0.095  0.015 -0.159
 TransDip  -0.001 -0.092 -0.002   -0.016  0.007 -0.000   -0.000 -0.003  0.029

 Mode:                46                     47                     48
 Frequency:      1324.29                1394.88                1422.01
 Force Cnst:      1.3208                 3.5583                 3.3168
 Red. Mass:       1.2783                 3.1040                 2.7840
 IR Active:          YES                    YES                    YES
 IR Intens:        0.232                 56.906                  6.482
 Raman Active:       YES                    YES                    YES
               X      Y      Z        X      Y      Z        X      Y      Z
 C          0.000  0.004 -0.011   -0.001  0.109  0.002    0.000 -0.009  0.029
 C         -0.002 -0.001  0.001    0.168 -0.080 -0.002   -0.009  0.004 -0.002
 Cl        -0.000  0.000 -0.000   -0.005  0.006  0.000    0.000 -0.000  0.000
 C          0.003 -0.002  0.000   -0.191 -0.024  0.001    0.007  0.004 -0.001
 H         -0.007  0.004 -0.001    0.470 -0.427 -0.010   -0.017  0.020  0.002
 C         -0.000  0.002 -0.000    0.000  0.182  0.003   -0.000 -0.014  0.000
 Cl         0.000  0.000 -0.000   -0.000 -0.007 -0.000    0.000  0.000  0.000
 C         -0.003 -0.001  0.001    0.191 -0.025 -0.001   -0.007  0.004 -0.001
 H          0.006  0.004 -0.001   -0.472 -0.424 -0.004    0.016  0.019  0.002
 C          0.002 -0.001  0.001   -0.168 -0.080 -0.001    0.009  0.004 -0.002
 Cl         0.000  0.000 -0.000    0.005  0.005  0.000   -0.000 -0.000  0.000
 C         -0.001 -0.009  0.079    0.000 -0.027 -0.006   -0.000  0.017 -0.146
 C          0.033 -0.002  0.021   -0.010  0.004  0.002   -0.172 -0.004  0.034
 H         -0.438  0.024 -0.247    0.011 -0.021  0.013    0.316 -0.033  0.335
 C          0.030  0.000 -0.002    0.013  0.001 -0.002    0.176 -0.002  0.022
 H         -0.412 -0.025  0.252   -0.028 -0.004  0.022   -0.314 -0.033  0.323
 C          0.000  0.011 -0.115   -0.000 -0.000 -0.003    0.000  0.012 -0.117
 Cl        -0.000 -0.000  0.002    0.000 -0.000  0.000   -0.000 -0.001  0.006
 C         -0.029  0.000 -0.003   -0.013  0.001 -0.002   -0.176 -0.003  0.021
 H          0.413 -0.023  0.256    0.027 -0.004  0.023    0.310 -0.030  0.326
 C         -0.034 -0.002  0.021    0.010  0.004  0.002    0.172 -0.003  0.035
 H          0.438  0.026 -0.243   -0.012 -0.021  0.013   -0.323 -0.034  0.334
 TransDip  -0.001  0.003 -0.015   -0.001 -0.242 -0.001   -0.000  0.004  0.081

 Mode:                49                     50                     51
 Frequency:      1462.25                1525.70                1572.39
 Force Cnst:      4.0290                 3.5064                13.5025
 Red. Mass:       3.1982                 2.5567                 9.2692
 IR Active:          YES                    YES                    YES
 IR Intens:      103.888                 23.275                 76.158
 Raman Active:       YES                    YES                    YES
               X      Y      Z        X      Y      Z        X      Y      Z
 C          0.235 -0.001 -0.000   -0.081  0.000  0.000   -0.001 -0.368 -0.005
 C         -0.108 -0.143 -0.002   -0.004  0.021  0.001    0.115  0.229  0.003
 Cl         0.002  0.005  0.000   -0.000 -0.001 -0.000   -0.004  0.000  0.000
 C         -0.091  0.110  0.002    0.045 -0.024 -0.001    0.124 -0.303 -0.005
 H          0.517 -0.225 -0.006   -0.098  0.057  0.001   -0.344 -0.065  0.002
 C          0.152 -0.000 -0.001   -0.040 -0.000  0.000    0.002  0.519  0.008
 Cl        -0.007  0.000  0.000    0.001 -0.000 -0.000   -0.000 -0.006 -0.000
 C         -0.091 -0.109 -0.001    0.045  0.024  0.000   -0.126 -0.302 -0.004
 H          0.516  0.221  0.000   -0.099 -0.056 -0.000    0.344 -0.067 -0.002
 C         -0.107  0.143  0.003   -0.004 -0.021 -0.000   -0.113  0.230  0.004
 Cl         0.002 -0.005 -0.000   -0.000  0.001  0.000    0.004  0.000 -0.000
 C         -0.044  0.000 -0.000    0.154  0.000 -0.000    0.000  0.027  0.009
 C         -0.050  0.004 -0.039   -0.047  0.009 -0.094   -0.007 -0.004 -0.008
 H          0.197 -0.011  0.101    0.396 -0.013  0.143    0.018  0.027  0.010
 C         -0.012 -0.004  0.043   -0.135 -0.012  0.111   -0.002 -0.003  0.010
 H          0.177  0.006 -0.058    0.443  0.022 -0.207    0.011  0.002  0.004
 C          0.038  0.000  0.000    0.138  0.001  0.000    0.000  0.002 -0.017
 Cl        -0.002 -0.000 -0.000   -0.004 -0.000 -0.000   -0.000  0.000  0.000
 C         -0.013  0.004 -0.044   -0.135  0.011 -0.112    0.002 -0.003  0.009
 H          0.179 -0.005  0.061    0.443 -0.019  0.213   -0.010  0.002  0.004
 C         -0.049 -0.004  0.039   -0.047 -0.009  0.094    0.007 -0.004 -0.007
 H          0.197  0.012 -0.099    0.395  0.014 -0.137   -0.017  0.027  0.010
 TransDip   0.326 -0.001 -0.001    0.155  0.001  0.002    0.001  0.279  0.006

 Mode:                52                     53                     54
 Frequency:      1605.41                1609.65                1635.45
 Force Cnst:     10.5580                11.6488                 9.2158
 Red. Mass:       6.9528                 7.6307                 5.8480
 IR Active:          YES                    YES                    YES
 IR Intens:        0.432                105.762                  6.009
 Raman Active:       YES                    YES                    YES
               X      Y      Z        X      Y      Z        X      Y      Z
 C          0.002 -0.014  0.025    0.252 -0.001 -0.001    0.090 -0.000 -0.000
 C         -0.002  0.006 -0.002   -0.328 -0.076  0.000   -0.038 -0.011 -0.000
 Cl        -0.000  0.000  0.000    0.003  0.003  0.000    0.001  0.000  0.000
 C          0.007 -0.008 -0.002    0.341 -0.110 -0.004    0.030 -0.010 -0.000
 H         -0.013  0.003  0.002   -0.328  0.282  0.007   -0.028  0.024  0.001
 C         -0.002  0.011  0.001   -0.187  0.000  0.001   -0.015  0.000  0.000
 Cl         0.000 -0.000  0.000   -0.000 -0.000  0.000   -0.000  0.000  0.000
 C         -0.001 -0.006 -0.002    0.343  0.108 -0.000    0.030  0.010  0.000
 H          0.007 -0.002  0.001   -0.329 -0.280 -0.002   -0.028 -0.024 -0.001
 C         -0.004  0.007 -0.002   -0.328  0.078  0.003   -0.038  0.011  0.001
 Cl         0.000 -0.000  0.000    0.003 -0.003 -0.000    0.001 -0.000 -0.000
 C          0.001  0.037 -0.345   -0.032 -0.000  0.003   -0.258 -0.000 -0.000
 C          0.118 -0.023  0.222   -0.057  0.001 -0.010    0.306 -0.009  0.100
 H         -0.359  0.004 -0.034    0.034 -0.005  0.045   -0.351  0.027 -0.277
 C          0.104  0.024 -0.242    0.068  0.002 -0.017   -0.258 -0.006  0.055
 H         -0.316  0.002 -0.026   -0.066 -0.006  0.061    0.186  0.022 -0.209
 C         -0.002 -0.039  0.389   -0.038  0.000 -0.004    0.125  0.000 -0.000
 Cl         0.000  0.000 -0.005    0.000 -0.000  0.000    0.002  0.000  0.000
 C         -0.102  0.024 -0.242    0.069 -0.002  0.022   -0.256  0.005 -0.057
 H          0.315  0.004 -0.023   -0.072  0.006 -0.061    0.184 -0.020  0.211
 C         -0.119 -0.023  0.221   -0.055 -0.001  0.006    0.305  0.010 -0.098
 H          0.357  0.005 -0.029    0.028  0.005 -0.044   -0.352 -0.027  0.273
 TransDip  -0.003  0.009  0.019   -0.329  0.001  0.002    0.078  0.001  0.001

 Mode:                55                     56                     57
 Frequency:      3182.04                3182.31                3205.89
 Force Cnst:      6.5005                 6.5006                 6.6243
 Red. Mass:       1.0896                 1.0895                 1.0939
 IR Active:          YES                    YES                    YES
 IR Intens:        4.238                  2.695                  1.902
 Raman Active:       YES                    YES                    YES
               X      Y      Z        X      Y      Z        X      Y      Z
 C         -0.000 -0.000 -0.000    0.000  0.000 -0.000    0.000  0.000 -0.000
 C         -0.000  0.000  0.000   -0.000  0.000  0.000    0.000 -0.000 -0.000
 Cl         0.000 -0.000 -0.000    0.000 -0.000  0.000   -0.000  0.000  0.000
 C         -0.000 -0.000 -0.000    0.000  0.000  0.000    0.000  0.000  0.000
 H          0.000  0.001  0.000   -0.000 -0.000 -0.000   -0.000 -0.001 -0.000
 C         -0.000 -0.000 -0.000    0.000 -0.000 -0.000   -0.000 -0.000 -0.000
 Cl         0.000 -0.000 -0.000   -0.000 -0.000  0.000    0.000  0.000 -0.000
 C         -0.000  0.000  0.000   -0.000  0.000  0.000    0.000 -0.000 -0.000
 H          0.000 -0.001 -0.000    0.000 -0.000 -0.000   -0.000  0.000  0.000
 C         -0.000 -0.000 -0.000    0.000  0.000  0.000    0.000  0.000 -0.000
 Cl         0.000  0.000 -0.000   -0.000 -0.000  0.000   -0.000 -0.000 -0.000
 C          0.003 -0.000  0.000    0.000 -0.000  0.003   -0.001 -0.000  0.002
 C          0.028  0.005 -0.051    0.029  0.005 -0.051    0.003  0.000 -0.003
 H         -0.332 -0.059  0.578   -0.337 -0.060  0.584   -0.026 -0.004  0.042
 C          0.007 -0.002  0.017    0.006 -0.001  0.014   -0.011  0.002 -0.018
 H         -0.109  0.019 -0.193   -0.094  0.016 -0.167    0.123 -0.021  0.212
 C          0.001 -0.000  0.000   -0.000  0.000 -0.000    0.002 -0.000  0.003
 Cl        -0.000 -0.000 -0.000    0.000  0.000 -0.000   -0.000 -0.000 -0.000
 C          0.009  0.002 -0.018   -0.007 -0.002  0.016    0.041  0.007 -0.069
 H         -0.122 -0.021  0.211    0.105  0.018 -0.183   -0.463 -0.078  0.785
 C          0.027 -0.005  0.050   -0.029  0.005 -0.051   -0.016  0.002 -0.023
 H         -0.322  0.056 -0.573    0.330 -0.057  0.584    0.152 -0.026  0.263
 TransDip   0.066  0.000 -0.001   -0.000  0.005 -0.052    0.008  0.004 -0.043

 Mode:                58                     59                     60
 Frequency:      3208.38                3222.96                3225.16
 Force Cnst:      6.6364                 6.6873                 6.6971
 Red. Mass:       1.0942                 1.0927                 1.0928
 IR Active:          YES                    YES                    YES
 IR Intens:        0.824                  1.982                  1.719
 Raman Active:       YES                    YES                    YES
               X      Y      Z        X      Y      Z        X      Y      Z
 C         -0.000  0.000 -0.000    0.000  0.001  0.000   -0.000  0.000  0.000
 C         -0.000  0.000 -0.000    0.004 -0.001 -0.000   -0.000  0.000  0.000
 Cl         0.000 -0.000 -0.000   -0.000  0.000  0.000   -0.000  0.000 -0.000
 C         -0.000 -0.000 -0.000   -0.043 -0.076 -0.001    0.003  0.005  0.000
 H          0.000  0.001  0.000    0.494  0.862  0.011   -0.033 -0.057 -0.001
 C          0.000 -0.000 -0.000   -0.002  0.003  0.000    0.003  0.003  0.000
 Cl        -0.000 -0.000 -0.000    0.000 -0.000  0.000   -0.000 -0.000  0.000
 C         -0.000  0.000  0.000    0.003 -0.005 -0.000    0.043 -0.076 -0.001
 H          0.000 -0.001 -0.000   -0.033  0.058  0.001   -0.489  0.865  0.015
 C         -0.000 -0.000  0.000   -0.000  0.000 -0.000   -0.004 -0.001  0.000
 Cl         0.000  0.000  0.000    0.000  0.000 -0.000    0.000  0.000  0.000
 C          0.001 -0.000  0.001   -0.000 -0.000  0.000    0.000 -0.000  0.000
 C          0.016  0.002 -0.022   -0.000 -0.000  0.000    0.000  0.000 -0.000
 H         -0.145 -0.025  0.246    0.000  0.000 -0.000   -0.000 -0.000  0.001
 C         -0.041  0.007 -0.070    0.000 -0.000  0.000   -0.000  0.000 -0.000
 H          0.460 -0.077  0.794   -0.000  0.000 -0.000    0.000 -0.000  0.000
 C         -0.003 -0.000  0.002    0.000 -0.000 -0.000   -0.000 -0.000 -0.000
 Cl         0.000 -0.000 -0.000   -0.000 -0.000 -0.000    0.000 -0.000 -0.000
 C         -0.010 -0.002  0.018    0.000  0.000 -0.000   -0.000 -0.000  0.000
 H          0.116  0.020 -0.197   -0.000 -0.000  0.000    0.000  0.000 -0.000
 C          0.005 -0.001  0.008   -0.000  0.000 -0.000    0.000 -0.000  0.000
 H         -0.050  0.009 -0.087    0.000 -0.000  0.001   -0.000  0.000 -0.000
 TransDip  -0.016  0.002 -0.024    0.019  0.041  0.001   -0.021  0.036  0.001

 STANDARD THERMODYNAMIC QUANTITIES AT   298.15 K  AND     1.00 ATM

   This Molecule has  0 Imaginary Frequencies
   Zero point vibrational energy:       88.974 kcal/mol

   Atom    1 Element C  Has Mass   12.00000
   Atom    2 Element C  Has Mass   12.00000
   Atom    3 Element Cl Has Mass   34.96885
   Atom    4 Element C  Has Mass   12.00000
   Atom    5 Element H  Has Mass    1.00783
   Atom    6 Element C  Has Mass   12.00000
   Atom    7 Element Cl Has Mass   34.96885
   Atom    8 Element C  Has Mass   12.00000
   Atom    9 Element H  Has Mass    1.00783
   Atom   10 Element C  Has Mass   12.00000
   Atom   11 Element Cl Has Mass   34.96885
   Atom   12 Element C  Has Mass   12.00000
   Atom   13 Element C  Has Mass   12.00000
   Atom   14 Element H  Has Mass    1.00783
   Atom   15 Element C  Has Mass   12.00000
   Atom   16 Element H  Has Mass    1.00783
   Atom   17 Element C  Has Mass   12.00000
   Atom   18 Element Cl Has Mass   34.96885
   Atom   19 Element C  Has Mass   12.00000
   Atom   20 Element H  Has Mass    1.00783
   Atom   21 Element C  Has Mass   12.00000
   Atom   22 Element H  Has Mass    1.00783
   Molecular Mass:   289.922380 amu
   Principal axes and moments of inertia in amu*Bohr^2:
                             1           2           3
    Eigenvalues --     2465.88972 10490.48020 12328.67512
          X               1.00000    -0.00002    -0.00003
          Y               0.00002     0.99999    -0.00376
          Z               0.00003     0.00376     0.99999
   Rotational Symmetry Number is   1
   The Molecule is an Asymmetric Top
   Translational Enthalpy:        0.889 kcal/mol
   Rotational Enthalpy:           0.889 kcal/mol
   Vibrational Enthalpy:         96.057 kcal/mol
   gas constant (RT):             0.592 kcal/mol
   Translational Entropy:        42.891  cal/mol.K
   Rotational Entropy:           34.121  cal/mol.K
   Vibrational Entropy:          47.628  cal/mol.K

   Total Enthalpy:               98.427 kcal/mol
   Total Entropy:               124.640  cal/mol.K

 ======================================================================

 STANDARD THERMODYNAMIC QUANTITIES FOR ANHARMONIC VIBRATION -- TOSH

   Zero point vibrational energy: ************ kcal/mol

   Vibrational Enthalpy:       Infinity kcal/mol
   Vibrational Entropy:             NaN  cal/mol.K

   Total Enthalpy:             Infinity kcal/mol
   Total Entropy:                   NaN  cal/mol.K

 ======================================================================

 STANDARD THERMODYNAMIC QUANTITIES FOR ANHARMONIC VIBRATION -- VPT2

   Zero point vibrational energy: ************ kcal/mol

   Vibrational Enthalpy:       Infinity kcal/mol
   Vibrational Entropy:             NaN  cal/mol.K

   Total Enthalpy:             Infinity kcal/mol
   Total Entropy:                   NaN  cal/mol.K

 ======================================================================

Archival summary:
1\1\november\FREQ\ProcedureUnspecified\BasisUnspecified\l4126\taweetha\ThuJan1611:16:472020ThuJan1611:16:472020\0\\#,FREQ,ProcedureUnspecified,BasisUnspecified,\\0,1\Cl\C,1,1.75527\C,2,1.39135,1,117.4\H,3,1.08064,2,120.559,1,-0.169217,0\C,3,1.3886,2,118.409,1,179.712,0\C,5,1.38869,3,121.45,2,0.128824,0\H,6,1.08089,5,121.041,3,179.858,0\C,6,1.39159,5,118.401,3,-0.0609066,0\C,2,1.40325,1,119.734,3,179.763,0\C,9,1.49258,2,121.921,1,-0.135958,0\C,10,1.39711,9,120.374,2,-94.5989,0\H,11,1.08394,10,119.814,9,-0.3446,0\C,11,1.39206,10,120.842,9,179.691,0\H,13,1.08226,11,120.668,10,-179.931,0\C,13,1.39072,11,119.104,10,0.0498941,0\C,15,1.39093,13,121.135,11,0.0900894,0\H,16,1.08253,15,120.203,13,179.938,0\C,16,1.39228,15,119.138,13,-0.149725,0\H,18,1.08392,16,119.358,15,-179.887,0\Cl,5,1.75316,3,119.244,2,-179.904,0\Cl,8,1.75481,6,117.427,5,179.61,0\Cl,15,1.75858,13,119.414,11,-179.901,0\\\@

 Total job time:  11750.92s(wall), 11750.06s(cpu) 
 Thu Jan 16 11:16:47 2020

        *************************************************************
        *                                                           *
        *  Thank you very much for using Q-Chem.  Have a nice day.  *
        *                                                           *
        *************************************************************
