# Supplementary material for: Quantum Chemical Investigation of Polychlorinated Dibenzodioxins, Dibenzofurans and Biphenyls: Relative Stability and Planarity Analysis
Source: Molecules. 2020 Dec 3;25(23):5697. doi: 10.3390/molecules25235697 (PMC7730433; doi:10.3390/molecules25235697)
Supplement: Supplementary file 1 [file molecules-25-05697-s001.zip › PCB/B3LYP/ClHClHClHHHHH.out]

                  Welcome to Q-Chem
     A Quantum Leap Into The Future Of Chemistry


 Q-Chem 5.2 (devel), Q-Chem, Inc., Pleasanton, CA (2019)

 Yihan Shao,  Zhengting Gan,  E. Epifanovsky,  A. T. B. Gilbert,  M. Wormit,  
 J. Kussmann,  A. W. Lange,  A. Behn,  Jia Deng,  Xintian Feng,  D. Ghosh,  
 M. Goldey,  P. R. Horn,  L. D. Jacobson,  I. Kaliman,  T. Kus,  A. Landau,  
 Jie Liu,  E. I. Proynov,  R. M. Richard,  R. P. Steele,  E. J. Sundstrom,  
 H. L. Woodcock III,  P. M. Zimmerman,  D. Zuev,  B. Albrecht,  E. Alguire,  
 S. A. Baeppler,  D. Barton,  Z. Benda,  Y. A. Bernard,  E. J. Berquist,  
 K. B. Bravaya,  H. Burton,  D. Casanova,  Chun-Min Chang,  Yunqing Chen,  
 A. Chien,  K. D. Closser,  M. P. Coons,  S. Coriani,  S. Dasgupta,  
 A. L. Dempwolff,  M. Diedenhofen,  Hainam Do,  R. G. Edgar,  Po-Tung Fang,  
 S. Faraji,  S. Fatehi,  Qingguo Feng,  K. D. Fenk,  J. Fosso-Tande,  
 J. Gayvert,  Qinghui Ge,  A. Ghysels,  G. Gidofalvi,  J. Gomes,  
 J. Gonthier,  A. Gunina,  D. Hait,  M. W. D. Hanson-Heine,  
 P. H. P. Harbach,  A. W. Hauser,  M. F. Herbst,  J. E. Herr,  
 E. G. Hohenstein,  Z. C. Holden,  Kerwin Hui,  B. C. Huynh,  T.-C. Jagau,  
 Hyunjun Ji,  B. Kaduk,  K. Khistyaev,  Jaehoon Kim,  P. Klunzinger,  K. Koh,  
 D. Kosenkov,  L. Koulias,  T. Kowalczyk,  C. M. Krauter,  A. Kunitsa,  
 Ka Un Lao,  A. Laurent,  K. V. Lawler,  Joonho Lee,  D. Lefrancois,  
 S. Lehtola,  D. S. Levine,  Yi-Pei Li,  You-Sheng Lin,  Fenglai Liu,  
 E. Livshits,  A. Luenser,  P. Manohar,  E. Mansoor,  S. F. Manzer,  
 Shan-Ping Mao,  Yuezhi Mao,  N. Mardirossian,  A. V. Marenich,  
 T. Markovich,  L. A. Martinez-Martinez,  S. A. Maurer,  N. J. Mayhall,  
 S. C. McKenzie,  J.-M. Mewes,  P. Morgante,  A. F. Morrison,  
 J. W. Mullinax,  K. Nanda,  T. S. Nguyen-Beck,  R. Olivares-Amaya,  
 J. A. Parkhill,  Zheng Pei,  T. M. Perrine,  F. Plasser,  P. Pokhilko,  
 S. Prager,  A. Prociuk,  E. Ramos,  D. R. Rehn,  F. Rob,  M. Scheurer,  
 M. Schneider,  N. Sergueev,  S. M. Sharada,  S. Sharma,  D. W. Small,  
 T. Stauch,  T. Stein,  Yu-Chuan Su,  A. J. W. Thom,  A. Tkatchenko,  
 T. Tsuchimochi,  N. M. Tubman,  L. Vogt,  M. L. Vidal,  O. Vydrov,  
 M. A. Watson,  J. Wenzel,  M. de Wergifosse,  T. A. Wesolowski,  A. White,  
 J. Witte,  A. Yamada,  Jun Yang,  K. Yao,  S. Yeganeh,  S. R. Yost,  
 Zhi-Qiang You,  A. Zech,  Igor Ying Zhang,  Xing Zhang,  Yan Zhao,  
 Ying Zhu,  B. R. Brooks,  G. K. L. Chan,  C. J. Cramer,  M. S. Gordon,  
 W. J. Hehre,  A. Klamt,  M. W. Schmidt,  C. D. Sherrill,  D. G. Truhlar,  
 A. Aspuru-Guzik,  R. Baer,  A. T. Bell,  N. A. Besley,  Jeng-Da Chai,  
 A. E. DePrince, III,  R. A. DiStasio Jr.,  A. Dreuw,  B. D. Dunietz,  
 T. R. Furlani,  Chao-Ping Hsu,  Yousung Jung,  Jing Kong,  D. S. Lambrecht,  
 WanZhen Liang,  C. Ochsenfeld,  V. A. Rassolov,  L. V. Slipchenko,  
 J. E. Subotnik,  T. Van Voorhis,  J. M. Herbert,  A. I. Krylov,  
 P. M. W. Gill,  M. Head-Gordon

 Contributors to earlier versions of Q-Chem not listed above: 
 R. D. Adamson,  B. Austin,  J. Baker,  G. J. O. Beran,  K. Brandhorst,  
 S. T. Brown,  E. F. C. Byrd,  A. K. Chakraborty,  C.-L. Cheng,  
 Siu Hung Chien,  D. M. Chipman,  D. L. Crittenden,  H. Dachsel,  
 R. J. Doerksen,  A. D. Dutoi,  L. Fusti-Molnar,  W. A. Goddard III,  
 A. Golubeva-Zadorozhnaya,  S. R. Gwaltney,  G. Hawkins,  A. Heyden,  
 S. Hirata,  G. Kedziora,  F. J. Keil,  C. Kelley,  Jihan Kim,  R. A. King,  
 R. Z. Khaliullin,  P. P. Korambath,  W. Kurlancheek,  A. M. Lee,  M. S. Lee,  
 S. V. Levchenko,  Ching Yeh Lin,  D. Liotard,  R. C. Lochan,  I. Lotan,  
 P. E. Maslen,  N. Nair,  D. P. O'Neill,  D. Neuhauser,  E. Neuscamman,  
 C. M. Oana,  R. Olson,  B. Peters,  R. Peverati,  P. A. Pieniazek,  
 Y. M. Rhee,  J. Ritchie,  M. A. Rohrdanz,  E. Rosta,  N. J. Russ,  
 H. F. Schaefer III,  N. E. Schultz,  N. Shenvi,  A. C. Simmonett,  A. Sodt,  
 D. Stuck,  K. S. Thanthiriwatte,  V. Vanovschi,  Tao Wang,  A. Warshel,  
 C. F. Williams,  Q. Wu,  X. Xu,  W. Zhang

 Please cite Q-Chem as follows:
 Y. Shao et al., Mol. Phys. 113, 184-215 (2015)
 DOI: 10.1080/00268976.2014.952696

 Q-Chem 5.2.1 for Intel X86 EM64T Linux

 Parts of Q-Chem use Armadillo 8.300.2 (Tropical Shenanigans).
 http://arma.sourceforge.net/

 Q-Chem begins on Thu Jan 16 06:10:34 2020  

Host: 
0

     Scratch files written to /scratch/taweetham/qchem27978//
NAlpha2: 130
NElect   130
Mult     1

 Q-Chem warning in module libgen/rem_setup.C, line 2168:

 Setting Thresh to 1e-14


Checking the input file for inconsistencies... 	...done.

--------------------------------------------------------------
User input:
--------------------------------------------------------------
$MOLECULE
0 1
C 
C  1 1.394960
Cl  2 CCl 1 119.528007
C  2 1.386606 1 120.846377 3 178.766605 0
H  4 CH 2 119.698148 1 -179.612229 0
C  4 1.387279 2 120.235871 1 -0.083363 0
Cl  6 CCl 4 120.254637 2 -179.958574 0
C  6 1.387279 4 119.490737 2 0.041992 0
H  8 CH 6 120.064298 4 179.568218 0
C  8 1.386606 6 120.235863 4 0.041336 0
Cl  10 CCl 8 119.614146 6 178.681836 0
C  1 1.488550 2 120.827489 3 1.275929 0
C  12 1.394960 1 120.827496 2 44.635695 0
H  13 CH 12 119.528011 1 1.275194 0
C  13 1.386606 12 120.846392 1 -179.957497 0
H  15 CH 13 119.698155 12 -179.612829 0
C  15 1.387278 13 120.235860 12 -0.083872 0
H  17 CH 15 120.254633 13 -179.958492 0
C  17 1.387279 15 119.490737 13 0.041666 0
H  19 CH 17 120.064293 15 179.568399 0
C  19 1.386606 17 120.235874 15 0.041790 0
H  21 CH 19 119.614152 17 178.681599 0

CH=1.08273
CCl=1.75400
$END

$REM
   JOB_TYPE	OPTIMIZATION
   BASIS	6-311++G**
   METHOD	B3LYP
   SYM_IGNORE	TRUE
   SCF_GUESS_ALWAYS     TRUE
   SYM_IGNORE   TRUE
   S2THRESH     15
   THRESH       15
$END

--------------------------------------------------------------
 ----------------------------------------------------------------
             Standard Nuclear Orientation (Angstroms)
    I     Atom           X                Y                Z
 ----------------------------------------------------------------
    1      C       0.0000000000     0.0000000000     0.0000000000
    2      C       0.0000000000     0.0000000000     1.3949600000
    3      Cl      1.5261815140     0.0000000000     2.2594170471
    4      C      -1.1901880373     0.0256249026     2.1059255403
    5      H      -1.1683702292     0.0315218534     3.1884196336
    6      C      -2.4041742747     0.0535064326     1.4351028665
    7      Cl     -3.9099833729     0.0870232313     2.3339530118
    8      C      -2.4180259722     0.0546630380     0.0478935036
    9      H      -3.3603520375     0.0692493833    -0.4851290834
   10      C      -1.2274122092     0.0272853135    -0.6622934626
   11      Cl     -1.2645630159    -0.0058824468    -2.4155862839
   12      C       1.2779219872    -0.0284629571    -0.7628147595
   13      C       2.3095886281    -0.8932703637    -0.3971844912
   14      H       2.1704206894    -1.5663256744     0.4394355459
   15      C       3.5004827568    -0.9194878930    -1.1069450245
   16      H       4.2865586447    -1.6026019117    -0.8107285686
   17      C       3.6821124948    -0.0819958503    -2.1978886372
   18      H       4.6116429624    -0.1026930066    -2.7527300472
   19      C       2.6636000698     0.7822218600    -2.5724593424
   20      H       2.7980411655     1.4448431951    -3.4181323354
   21      C       1.4736782845     0.8090230106    -1.8610916159
   22      H       0.6936781770     1.5025559907    -2.1490431582
 ----------------------------------------------------------------
 Nuclear Repulsion Energy =        1226.54202118 hartrees
 There are       65 alpha and       65 beta electrons
 Requested basis set is 6-311++G(d,p)
 There are 146 shells and 403 basis functions

 Total QAlloc Memory Limit   2000 MB
 Mega-Array Size       188 MB
 MEM_STATIC part       192 MB
 A cutoff of  1.0D-15 yielded   8800 shell pairs
 There are     71025 function pairs (     76320 Cartesian)
 Smallest overlap matrix eigenvalue = 4.18E-07
 Linear dependence detected in AO basis
 Number of orthogonalized atomic orbitals = 399
 Maximum deviation from orthogonality = 1.454E-10

 Scale SEOQF with 1.000000e-01/1.000000e-01/1.000000e-01

 Standard Electronic Orientation quadrupole field applied
 Nucleus-field energy     =    -0.0000000221 hartrees
 Guess from superposition of atomic densities
 Warning:  Energy on first SCF cycle will be non-variational
 SAD guess density has 130.000000 electrons

 -----------------------------------------------------------------------
  General SCF calculation program by
  Eric Jon Sundstrom, Paul Horn, Yuezhi Mao, Dmitri Zuev, Alec White,
  David Stuck, Shaama M.S., Shane Yost, Joonho Lee, David Small,
  Daniel Levine, Susi Lehtola, Hugh Burton, Evgeny Epifanovsky,
  Bang C. Huynh
 -----------------------------------------------------------------------
 Exchange:     0.2000 Hartree-Fock + 0.0800 Slater + 0.7200 B88
 Correlation:  0.1900 VWN1RPA + 0.8100 LYP
 Using SG-1 standard quadrature grid
 A restricted SCF calculation will be
 performed using DIIS
 SCF converges when DIIS error is below 1.0e-08
 ---------------------------------------
  Cycle       Energy         DIIS error
 ---------------------------------------
    1   -1845.9313885700      3.18e-02  
    2   -1842.0821347982      2.93e-03  
    3   -1842.0081308429      3.47e-03  
    4   -1842.2648695596      3.62e-04  
    5   -1842.2668514238      1.63e-04  
    6   -1842.2671338166      1.11e-04  
    7   -1842.2673948583      2.20e-05  
    8   -1842.2674033164      7.11e-06  
    9   -1842.2674043205      1.56e-06  
   10   -1842.2674043594      7.61e-07  
   11   -1842.2674043712      1.84e-07  
   12   -1842.2674043719      7.68e-08  
   13   -1842.2674043719      1.69e-08  
   14   -1842.2674043720      6.60e-09  Convergence criterion met
 ---------------------------------------
 SCF time:   CPU 465.37s  wall 465.00s 
 SCF   energy in the final basis set =    -1842.2674043720
 Total energy in the final basis set =    -1842.2674043720

 --------------------------------------------------------------

                    Orbital Energies (a.u.)
 --------------------------------------------------------------

 Alpha MOs
 -- Occupied --
********-101.5697-101.5697 -10.2649 -10.2649 -10.2647 -10.2233 -10.2126
-10.2126 -10.1988 -10.1838 -10.1838 -10.1831 -10.1814 -10.1813  -9.4879
 -9.4848  -9.4848  -7.2527  -7.2496  -7.2494  -7.2427  -7.2422  -7.2397
 -7.2397  -7.2391  -7.2389  -0.9413  -0.8976  -0.8945  -0.8702  -0.8325
 -0.7939  -0.7638  -0.7589  -0.7381  -0.6419  -0.6384  -0.6167  -0.6036
 -0.5491  -0.5274  -0.5183  -0.4851  -0.4706  -0.4689  -0.4610  -0.4481
 -0.4426  -0.4322  -0.4130  -0.4076  -0.3869  -0.3829  -0.3776  -0.3663
 -0.3615  -0.3385  -0.3343  -0.3258  -0.3212  -0.2882  -0.2725  -0.2623
 -0.2468
 -- Virtual --
 -0.0602  -0.0501  -0.0315  -0.0190  -0.0086  -0.0080   0.0006   0.0054
  0.0124   0.0135   0.0205   0.0258   0.0314   0.0394   0.0501   0.0570
  0.0583   0.0596   0.0710   0.0742   0.0808   0.0868   0.0881   0.0902
  0.0968   0.0986   0.1005   0.1087   0.1115   0.1149   0.1181   0.1187
  0.1215   0.1242   0.1253   0.1274   0.1276   0.1332   0.1366   0.1468
  0.1484   0.1516   0.1540   0.1559   0.1607   0.1626   0.1645   0.1704
  0.1738   0.1877   0.1887   0.2003   0.2015   0.2098   0.2104   0.2196
  0.2204   0.2248   0.2253   0.2304   0.2362   0.2368   0.2404   0.2407
  0.2558   0.2583   0.2606   0.2658   0.2669   0.2763   0.2775   0.2785
  0.2852   0.2865   0.2905   0.2968   0.2992   0.3030   0.3154   0.3249
  0.3297   0.3320   0.3392   0.3415   0.3563   0.3575   0.3828   0.3957
  0.3983   0.4068   0.4513   0.4532   0.4640   0.4689   0.4770   0.4820
  0.4976   0.5164   0.5175   0.5226   0.5234   0.5414   0.5456   0.5511
  0.5538   0.5643   0.5647   0.5738   0.5777   0.5894   0.5909   0.6038
  0.6087   0.6106   0.6167   0.6184   0.6302   0.6305   0.6383   0.6444
  0.6695   0.6734   0.6746   0.6904   0.6993   0.7126   0.7148   0.7269
  0.7340   0.7393   0.7604   0.7686   0.7935   0.8123   0.8195   0.8219
  0.8301   0.8358   0.8415   0.8446   0.8488   0.8532   0.8588   0.8640
  0.8644   0.8794   0.8814   0.8849   0.8871   0.9092   0.9119   0.9234
  0.9259   0.9325   0.9370   0.9480   0.9570   0.9677   0.9689   0.9840
  0.9969   1.0052   1.0097   1.0136   1.0386   1.0605   1.0635   1.0744
  1.0871   1.1106   1.1290   1.1400   1.1500   1.1832   1.1855   1.1934
  1.2514   1.2570   1.2601   1.2747   1.2967   1.3009   1.3332   1.3528
  1.3539   1.4019   1.4721   1.4916   1.5142   1.5231   1.5279   1.5458
  1.5475   1.5643   1.5737   1.5746   1.5900   1.5987   1.6072   1.6466
  1.6572   1.6686   1.6764   1.6864   1.7118   1.7387   1.7780   1.7840
  1.8018   1.8126   1.8430   1.8629   1.8782   1.8787   1.8928   1.8986
  1.9263   1.9280   1.9516   1.9552   1.9654   1.9669   1.9717   1.9810
  2.0154   2.0259   2.0720   2.0827   2.0877   2.0878   2.1065   2.1226
  2.2174   2.2238   2.2617   2.2660   2.2864   2.3095   2.3098   2.3289
  2.3635   2.3921   2.4119   2.4268   2.4359   2.4610   2.4734   2.4815
  2.4880   2.5374   2.5464   2.5572   2.6008   2.6027   2.6426   2.6536
  2.6731   2.6792   2.7009   2.7115   2.7161   2.7273   2.7379   2.7456
  2.7484   2.7500   2.7743   2.7779   2.8068   2.8113   2.8280   2.8566
  2.8656   2.8788   2.8892   2.9478   2.9524   2.9763   3.0030   3.0807
  3.1055   3.1077   3.1583   3.2061   3.2073   3.2508   3.2524   3.3470
  3.3736   3.3898   3.4424   3.5206   3.5363   3.5723   3.6539   3.7115
  3.7208   3.8106   3.9821   4.0001   4.0497   4.0811   4.1566   4.1584
  4.4300   4.8178   4.8573   9.7662   9.8154   9.8158  23.4079  23.6648
 23.8639  23.8657  23.9497  23.9823  24.0251  24.0538  24.0951  24.1163
 24.1210  24.2134  25.8171  25.9070  25.9370  26.1150  26.2513  26.3942
 26.6103  26.6651  26.8221 215.7585 215.8160 215.8204
 --------------------------------------------------------------

          Ground-State Mulliken Net Atomic Charges

     Atom                 Charge (a.u.)
  ----------------------------------------
      1 C                    -0.626221
      2 C                    -0.027794
      3 Cl                    0.484735
      4 C                    -0.398871
      5 H                     0.226202
      6 C                     0.063250
      7 Cl                    0.451479
      8 C                    -0.397836
      9 H                     0.226039
     10 C                    -0.035394
     11 Cl                    0.485357
     12 C                     1.004251
     13 C                    -0.587723
     14 H                     0.149936
     15 C                    -0.373550
     16 H                     0.173435
     17 C                    -0.328806
     18 H                     0.150551
     19 C                    -0.372917
     20 H                     0.173461
     21 C                    -0.589293
     22 H                     0.149709
  ----------------------------------------
  Sum of atomic charges =     0.000000

 -----------------------------------------------------------------
                    Cartesian Multipole Moments
 -----------------------------------------------------------------
    Charge (ESU x 10^10)
                 0.0000
    Dipole Moment (Debye)
         X       0.7111      Y      -0.0155      Z      -0.4245
       Tot       0.8283
    Quadrupole Moments (Debye-Ang)
        XX    -103.7211     XY      -2.2221     YY    -108.3407
        XZ      -2.0874     YZ      -3.5013     ZZ    -105.7896
    Octopole Moments (Debye-Ang^2)
       XXX      28.7637    XXY     -11.2194    XYY       3.6753
       YYY      -0.2215    XXZ     -21.3351    XYZ      -5.3468
       YYZ      -1.6556    XZZ      10.9470    YZZ      10.4801
       ZZZ      -2.9225
    Hexadecapole Moments (Debye-Ang^3)
      XXXX   -3497.4011   XXXY      13.4977   XXYY    -659.3244
      XYYY      63.0287   YYYY    -262.7760   XXXZ     566.6144
      XXYZ       3.6174   XYYZ     211.7059   YYYZ      27.3215
      XXZZ    -955.6780   XYZZ      44.9831   YYZZ    -435.3329
      XZZZ     573.8677   YZZZ       2.4304   ZZZZ   -2267.0956
 -----------------------------------------------------------------
 Calculating analytic gradient of the SCF energy
 Gradient of SCF Energy
            1           2           3           4           5           6
    1  -0.0224037   0.0067396   0.0073938  -0.0003860  -0.0000074  -0.0067855
    2   0.0005382   0.0000257  -0.0057544  -0.0002747  -0.0000381   0.0001305
    3   0.0132118   0.0016567  -0.0139987  -0.0167951   0.0001276   0.0041963
            7           8           9          10          11          12
    1  -0.0023478   0.0146420  -0.0003043   0.0017649   0.0161075   0.0013054
    2   0.0000844  -0.0000351   0.0000376  -0.0002440   0.0052152  -0.0003403
    3   0.0015391   0.0082757  -0.0001387  -0.0069682   0.0002534  -0.0006422
           13          14          15          16          17          18
    1   0.0004675  -0.0017950  -0.0025152  -0.0006292  -0.0039586  -0.0009672
    2   0.0086574   0.0008947   0.0036316   0.0008889   0.0002144   0.0000432
    3   0.0012965   0.0041671  -0.0010126  -0.0004432   0.0023598   0.0005511
           19          20          21          22
    1  -0.0006053   0.0000911  -0.0013510  -0.0044559
    2  -0.0037756  -0.0008174  -0.0084244  -0.0006579
    3   0.0027948   0.0007800  -0.0006824  -0.0005286
 Max gradient component =       2.240E-02
 RMS gradient           =       5.834E-03
 Gradient time:  CPU 165.13 s  wall 165.14 s
 Geometry Optimization Parameters
   NAtoms,    NIC,     NZ,  NCons,   NDum,   NFix, NCnnct, MaxDiis
       22     155      22       0       0       0       0       0


** GEOMETRY OPTIMIZATION IN DELOCALIZED INTERNAL COORDINATES **
   Searching for a Minimum

   Optimization Cycle:   1

                       Coordinates (Angstroms)
     ATOM                X               Y               Z
      1  C         0.0000000000    0.0000000000    0.0000000000
      2  C         0.0000000000    0.0000000000    1.3949600000
      3  Cl        1.5261815140    0.0000000000    2.2594170471
      4  C        -1.1901880373    0.0256249026    2.1059255403
      5  H        -1.1683702292    0.0315218534    3.1884196336
      6  C        -2.4041742747    0.0535064326    1.4351028665
      7  Cl       -3.9099833729    0.0870232313    2.3339530118
      8  C        -2.4180259722    0.0546630380    0.0478935036
      9  H        -3.3603520375    0.0692493833   -0.4851290834
     10  C        -1.2274122092    0.0272853135   -0.6622934626
     11  Cl       -1.2645630159   -0.0058824468   -2.4155862839
     12  C         1.2779219872   -0.0284629571   -0.7628147595
     13  C         2.3095886281   -0.8932703637   -0.3971844912
     14  H         2.1704206894   -1.5663256744    0.4394355459
     15  C         3.5004827568   -0.9194878930   -1.1069450245
     16  H         4.2865586447   -1.6026019117   -0.8107285686
     17  C         3.6821124948   -0.0819958503   -2.1978886372
     18  H         4.6116429624   -0.1026930066   -2.7527300472
     19  C         2.6636000698    0.7822218600   -2.5724593424
     20  H         2.7980411655    1.4448431951   -3.4181323354
     21  C         1.4736782845    0.8090230106   -1.8610916159
     22  H         0.6936781770    1.5025559907   -2.1490431582
   Point Group: c1    Number of degrees of freedom:    60


   Energy is  -1842.267404372


 Attempting to generate delocalized internal coordinates
 Initial Hessian constructed with Jon Baker's OPTIMIZE code

 60 Hessian modes will be used to form the next step
  Hessian Eigenvalues:
     0.010693    0.019215    0.019215    0.023207    0.023207    0.023578
     0.023582    0.023676    0.023681    0.023938    0.023938    0.024090
     0.024090    0.024114    0.024114    0.024135    0.024135    0.024142
     0.024142    0.159962    0.159968    0.159994    0.159995    0.159995
     0.159996    0.160000    0.220001    0.220003    0.234725    0.234799
     0.234906    0.249938    0.249949    0.250000    0.250000    0.250000
     0.250000    0.301033    0.301033    0.301033    0.336089    0.356665
     0.356665    0.356665    0.356665    0.356665    0.356665    0.356665
     0.428240    0.429243    0.430734    0.432120    0.467748    0.467798
     0.472114    0.472166    0.478203    0.478204    0.479142    0.479142

 Minimum search - taking simple RFO step
 Searching for Lamda that Minimizes Along All modes
 Value Taken    Lamda =  -0.03783577
 Calculated Step too Large.  Step scaled by  0.449513
 Step Taken.  Stepsize is  0.300000

                             Maximum     Tolerance    Cnvgd?
         Gradient           0.057211      0.000300      NO
         Displacement       0.267810      0.001200      NO
         Energy change     *********      0.000001      NO


 New Cartesian Coordinates Obtained by Inverse Iteration

 Displacement from previous Coordinates is:  1.070732
 ----------------------------------------------------------------
             Standard Nuclear Orientation (Angstroms)
    I     Atom           X                Y                Z
 ----------------------------------------------------------------
    1      C       0.0070782093     0.0006090767    -0.0038570441
    2      C      -0.0153201140     0.0661613708     1.4029606335
    3      Cl      1.4648986557     0.2011626020     2.3348412573
    4      C      -1.2065836540     0.0941933412     2.1146583439
    5      H      -1.1862186150     0.1599606892     3.1951231115
    6      C      -2.4169607839     0.0533086500     1.4427602504
    7      Cl     -3.9214644722     0.0855445004     2.3400004618
    8      C      -2.4352637873    -0.0133206907     0.0596581395
    9      H      -3.3781891545    -0.0591715455    -0.4701078488
   10      C      -1.2434133692    -0.0370782454    -0.6509661988
   11      Cl     -1.3662376145    -0.2018590251    -2.3933705868
   12      C       1.2941225578    -0.0280562356    -0.7722462078
   13      C       2.2967620266    -0.9565726849    -0.4693380330
   14      H       2.1333594150    -1.6857142452     0.3117978643
   15      C       3.4882986684    -0.9858214799    -1.1823137086
   16      H       4.2432779885    -1.7220888894    -0.9339162224
   17      C       3.7095554838    -0.0830936329    -2.2146002627
   18      H       4.6395653525    -0.1043788565    -2.7699265194
   19      C       2.7266786640     0.8471983609    -2.5278258988
   20      H       2.8902928740     1.5623903622    -3.3249936092
   21      C       1.5336966024     0.8720456386    -1.8169906083
   22      H       0.7929032921     1.6213790467    -2.0582669748
 ----------------------------------------------------------------
 Nuclear Repulsion Energy =        1216.94390751 hartrees
 There are       65 alpha and       65 beta electrons
 Applying Cartesian multipole field
    Component          Value
    ---------          -----
     (2,0,0)        1.00000E-11
     (0,2,0)        2.00000E-11
     (0,0,2)       -3.00000E-11
 Nucleus-field energy     =    -0.0000000218 hartrees
 Requested basis set is 6-311++G(d,p)
 There are 146 shells and 403 basis functions
 A cutoff of  1.0D-15 yielded   8766 shell pairs
 There are     70763 function pairs (     76038 Cartesian)
 Smallest overlap matrix eigenvalue = 4.45E-07
 Linear dependence detected in AO basis
 Number of orthogonalized atomic orbitals = 399
 Maximum deviation from orthogonality = 6.898E-10
 Guess from superposition of atomic densities
 Warning:  Energy on first SCF cycle will be non-variational
 SAD guess density has 130.000000 electrons

 -----------------------------------------------------------------------
  General SCF calculation program by
  Eric Jon Sundstrom, Paul Horn, Yuezhi Mao, Dmitri Zuev, Alec White,
  David Stuck, Shaama M.S., Shane Yost, Joonho Lee, David Small,
  Daniel Levine, Susi Lehtola, Hugh Burton, Evgeny Epifanovsky,
  Bang C. Huynh
 -----------------------------------------------------------------------
 Exchange:     0.2000 Hartree-Fock + 0.0800 Slater + 0.7200 B88
 Correlation:  0.1900 VWN1RPA + 0.8100 LYP
 Using SG-1 standard quadrature grid
 A restricted SCF calculation will be
 performed using DIIS
 SCF converges when DIIS error is below 1.0e-08
 ---------------------------------------
  Cycle       Energy         DIIS error
 ---------------------------------------
    1   -1845.8329361237      3.15e-02  
    2   -1842.0972012493      2.88e-03  
    3   -1842.0288040406      3.40e-03  
    4   -1842.2735046111      4.00e-04  
    5   -1842.2752417949      2.57e-04  
    6   -1842.2764321102      1.10e-04  
    7   -1842.2766830992      2.16e-05  
    8   -1842.2766909307      7.70e-06  
    9   -1842.2766921287      1.87e-06  
   10   -1842.2766921886      7.34e-07  
   11   -1842.2766921996      1.74e-07  
   12   -1842.2766922000      8.33e-08  
   13   -1842.2766922002      1.52e-08  
   14   -1842.2766922002      7.01e-09  Convergence criterion met
 ---------------------------------------
 SCF time:   CPU 462.90s  wall 463.00s 
 SCF   energy in the final basis set =    -1842.2766922002
 Total energy in the final basis set =    -1842.2766922002

 --------------------------------------------------------------

                    Orbital Energies (a.u.)
 --------------------------------------------------------------

 Alpha MOs
 -- Occupied --
********-101.5695-101.5695 -10.2666 -10.2666 -10.2637 -10.2284 -10.2114
-10.2114 -10.2035 -10.1868 -10.1868 -10.1851 -10.1839 -10.1838  -9.4873
 -9.4843  -9.4843  -7.2520  -7.2491  -7.2489  -7.2421  -7.2416  -7.2392
 -7.2392  -7.2386  -7.2384  -0.9387  -0.8960  -0.8927  -0.8710  -0.8303
 -0.7934  -0.7616  -0.7595  -0.7379  -0.6422  -0.6351  -0.6164  -0.6040
 -0.5493  -0.5264  -0.5176  -0.4856  -0.4702  -0.4701  -0.4593  -0.4476
 -0.4399  -0.4318  -0.4139  -0.4073  -0.3848  -0.3819  -0.3772  -0.3658
 -0.3601  -0.3389  -0.3356  -0.3258  -0.3228  -0.2859  -0.2711  -0.2650
 -0.2505
 -- Virtual --
 -0.0594  -0.0503  -0.0296  -0.0211  -0.0137  -0.0090   0.0003   0.0066
  0.0125   0.0146   0.0189   0.0235   0.0308   0.0399   0.0486   0.0551
  0.0585   0.0589   0.0709   0.0736   0.0804   0.0870   0.0885   0.0906
  0.0970   0.0989   0.0995   0.1095   0.1113   0.1138   0.1174   0.1190
  0.1208   0.1226   0.1242   0.1264   0.1269   0.1313   0.1348   0.1435
  0.1442   0.1482   0.1519   0.1552   0.1590   0.1597   0.1646   0.1705
  0.1730   0.1847   0.1866   0.1969   0.1985   0.2078   0.2089   0.2165
  0.2166   0.2247   0.2271   0.2298   0.2312   0.2368   0.2387   0.2417
  0.2569   0.2595   0.2610   0.2665   0.2671   0.2736   0.2765   0.2784
  0.2838   0.2861   0.2892   0.2917   0.2977   0.3041   0.3165   0.3176
  0.3250   0.3332   0.3360   0.3412   0.3573   0.3578   0.3792   0.3925
  0.3977   0.4060   0.4531   0.4544   0.4562   0.4745   0.4769   0.4819
  0.4913   0.5048   0.5197   0.5217   0.5337   0.5394   0.5439   0.5484
  0.5585   0.5601   0.5633   0.5729   0.5787   0.5838   0.5908   0.6026
  0.6038   0.6119   0.6135   0.6199   0.6250   0.6334   0.6397   0.6530
  0.6685   0.6714   0.6855   0.6884   0.6999   0.7147   0.7160   0.7230
  0.7254   0.7339   0.7425   0.7662   0.7964   0.8048   0.8167   0.8230
  0.8310   0.8356   0.8428   0.8439   0.8480   0.8536   0.8604   0.8683
  0.8750   0.8779   0.8779   0.8804   0.8913   0.9035   0.9108   0.9248
  0.9259   0.9286   0.9363   0.9419   0.9558   0.9581   0.9711   0.9744
  0.9865   0.9885   0.9951   1.0125   1.0324   1.0505   1.0589   1.0727
  1.0740   1.0895   1.1319   1.1379   1.1435   1.1670   1.1856   1.1955
  1.2423   1.2478   1.2507   1.2649   1.2960   1.3052   1.3236   1.3473
  1.3624   1.4108   1.4630   1.4897   1.5083   1.5178   1.5259   1.5429
  1.5456   1.5616   1.5649   1.5689   1.5865   1.5922   1.6068   1.6425
  1.6522   1.6701   1.6703   1.6925   1.7074   1.7379   1.7661   1.7754
  1.8054   1.8061   1.8375   1.8612   1.8649   1.8819   1.8958   1.8964
  1.9195   1.9252   1.9475   1.9499   1.9561   1.9612   1.9707   1.9760
  2.0088   2.0205   2.0691   2.0714   2.0799   2.0845   2.1031   2.1146
  2.2062   2.2238   2.2542   2.2652   2.2845   2.3023   2.3052   2.3263
  2.3584   2.3916   2.4063   2.4321   2.4338   2.4532   2.4710   2.4782
  2.4835   2.5288   2.5421   2.5484   2.5910   2.5960   2.6392   2.6613
  2.6650   2.6703   2.6968   2.7015   2.7080   2.7229   2.7343   2.7374
  2.7409   2.7445   2.7728   2.7849   2.7970   2.8019   2.8176   2.8520
  2.8598   2.8762   2.8778   2.9334   2.9444   2.9731   2.9984   3.0756
  3.0915   3.0966   3.1458   3.1854   3.1925   3.2358   3.2366   3.3395
  3.3617   3.3818   3.4364   3.5052   3.5306   3.5658   3.6386   3.7102
  3.7146   3.8098   3.9653   3.9949   4.0463   4.0825   4.1488   4.1505
  4.4139   4.8078   4.8516   9.7634   9.8074   9.8108  23.4100  23.6569
 23.8456  23.8636  23.9244  23.9749  24.0023  24.0529  24.0832  24.1052
 24.1169  24.2003  25.8178  25.8965  25.9149  26.1217  26.2011  26.3528
 26.6091  26.6253  26.7778 215.7554 215.8083 215.8094
 --------------------------------------------------------------

          Ground-State Mulliken Net Atomic Charges

     Atom                 Charge (a.u.)
  ----------------------------------------
      1 C                    -0.574661
      2 C                    -0.092852
      3 Cl                    0.462071
      4 C                    -0.414438
      5 H                     0.224430
      6 C                     0.137512
      7 Cl                    0.435263
      8 C                    -0.411459
      9 H                     0.224280
     10 C                    -0.102197
     11 Cl                    0.463206
     12 C                     0.907226
     13 C                    -0.520549
     14 H                     0.158643
     15 C                    -0.385034
     16 H                     0.174494
     17 C                    -0.267912
     18 H                     0.151833
     19 C                    -0.382292
     20 H                     0.174573
     21 C                    -0.520984
     22 H                     0.158847
  ----------------------------------------
  Sum of atomic charges =     0.000000

 -----------------------------------------------------------------
                    Cartesian Multipole Moments
 -----------------------------------------------------------------
    Charge (ESU x 10^10)
                 0.0000
    Dipole Moment (Debye)
         X       0.8030      Y      -0.0180      Z      -0.4792
       Tot       0.9353
    Quadrupole Moments (Debye-Ang)
        XX    -103.5736     XY      -2.1303     YY    -107.6599
        XZ      -2.6494     YZ      -3.3475     ZZ    -106.2484
    Octopole Moments (Debye-Ang^2)
       XXX      34.3222    XXY     -11.7250    XYY       7.5083
       YYY      -0.5020    XXZ     -25.6692    XYZ      -5.5925
       YYZ      -3.9187    XZZ      13.0146    YZZ      10.9620
       ZZZ      -3.1804
    Hexadecapole Moments (Debye-Ang^3)
      XXXX   -3541.9558   XXXY      -8.0051   XXYY    -664.5624
      XYYY      35.4841   YYYY    -286.1865   XXXZ     565.9567
      XXYZ      -7.9945   XYYZ     210.8760   YYYZ     -17.7555
      XXZZ    -960.1618   XYZZ      38.7413   YYZZ    -440.4250
      XZZZ     589.1880   YZZZ     -32.9527   ZZZZ   -2292.0100
 -----------------------------------------------------------------
 Calculating analytic gradient of the SCF energy
 Gradient of SCF Energy
            1           2           3           4           5           6
    1  -0.0121222   0.0051248   0.0004512   0.0004162  -0.0002642  -0.0043101
    2   0.0003143  -0.0022890  -0.0005211  -0.0004351   0.0000456   0.0000259
    3   0.0071478   0.0057679  -0.0012315  -0.0117301   0.0005049   0.0026264
            7           8           9          10          11          12
    1  -0.0009968   0.0105517  -0.0006399  -0.0025892   0.0013143   0.0011149
    2   0.0000391   0.0002168  -0.0000129   0.0020932   0.0006581  -0.0001732
    3   0.0006913   0.0051803  -0.0000248  -0.0073618   0.0001995  -0.0003457
           13          14          15          16          17          18
    1   0.0034812   0.0000216  -0.0013763  -0.0002077  -0.0023880  -0.0004662
    2   0.0042926   0.0004887   0.0022253   0.0004692   0.0000841   0.0000254
    3  -0.0003718  -0.0013513  -0.0005180  -0.0004503   0.0012906   0.0002648
           19          20          21          22
    1  -0.0002940   0.0002678   0.0016781   0.0012327
    2  -0.0022142  -0.0004450  -0.0043039  -0.0005839
    3   0.0015629   0.0003762  -0.0028764   0.0006490
 Max gradient component =       1.212E-02
 RMS gradient           =       3.315E-03
 Gradient time:  CPU 164.18 s  wall 164.19 s
 Geometry Optimization Parameters
   NAtoms,    NIC,     NZ,  NCons,   NDum,   NFix, NCnnct, MaxDiis
       22     155      22       0       0       0       0       0

 Cartesian Hessian Update
 Hessian updated using BFGS update


** GEOMETRY OPTIMIZATION IN DELOCALIZED INTERNAL COORDINATES **
   Searching for a Minimum

   Optimization Cycle:   2

                       Coordinates (Angstroms)
     ATOM                X               Y               Z
      1  C         0.0070782093    0.0006090767   -0.0038570441
      2  C        -0.0153201140    0.0661613708    1.4029606335
      3  Cl        1.4648986557    0.2011626020    2.3348412573
      4  C        -1.2065836540    0.0941933412    2.1146583439
      5  H        -1.1862186150    0.1599606892    3.1951231115
      6  C        -2.4169607839    0.0533086500    1.4427602504
      7  Cl       -3.9214644722    0.0855445004    2.3400004618
      8  C        -2.4352637873   -0.0133206907    0.0596581395
      9  H        -3.3781891545   -0.0591715455   -0.4701078488
     10  C        -1.2434133692   -0.0370782454   -0.6509661988
     11  Cl       -1.3662376145   -0.2018590251   -2.3933705868
     12  C         1.2941225578   -0.0280562356   -0.7722462078
     13  C         2.2967620266   -0.9565726849   -0.4693380330
     14  H         2.1333594150   -1.6857142452    0.3117978643
     15  C         3.4882986684   -0.9858214799   -1.1823137086
     16  H         4.2432779885   -1.7220888894   -0.9339162224
     17  C         3.7095554838   -0.0830936329   -2.2146002627
     18  H         4.6395653525   -0.1043788565   -2.7699265194
     19  C         2.7266786640    0.8471983609   -2.5278258988
     20  H         2.8902928740    1.5623903622   -3.3249936092
     21  C         1.5336966024    0.8720456386   -1.8169906083
     22  H         0.7929032921    1.6213790467   -2.0582669748
   Point Group: c1    Number of degrees of freedom:    60


   Energy is  -1842.276692200

 Hessian updated using BFGS update

 52 Hessian modes will be used to form the next step
  Hessian Eigenvalues:
     0.017475    0.019215    0.019216    0.023207    0.023207    0.023568
     0.023676    0.023681    0.023932    0.023938    0.024090    0.024090
     0.024114    0.024114    0.024135    0.024135    0.024142    0.024142
     0.031636    0.159939    0.159968    0.159994    0.159995    0.159996
     0.160000    0.160483    0.219998    0.220003    0.223773    0.234799
     0.235440    0.247811    0.249949    0.250000    0.299556    0.300928
     0.301067    0.352810    0.356572    0.366102    0.428039    0.429243
     0.432119    0.465814    0.467748    0.467798    0.469281    0.477110
     0.478203    0.478204    0.479027    0.538514

 Minimum search - taking simple RFO step
 Searching for Lamda that Minimizes Along All modes
 Value Taken    Lamda =  -0.00301007
 Step Taken.  Stepsize is  0.284569

                             Maximum     Tolerance    Cnvgd?
         Gradient           0.007885      0.000300      NO
         Displacement       0.222250      0.001200      NO
         Energy change     -0.009288      0.000001      NO


 New Cartesian Coordinates Obtained by Inverse Iteration

 Displacement from previous Coordinates is:  0.856243
 ----------------------------------------------------------------
             Standard Nuclear Orientation (Angstroms)
    I     Atom           X                Y                Z
 ----------------------------------------------------------------
    1      C       0.0157257908     0.0012538451    -0.0106506435
    2      C      -0.0142147119     0.1383803599     1.3875996981
    3      Cl      1.4759090524     0.3363035090     2.2930626288
    4      C      -1.1996499277     0.1634890061     2.1150699585
    5      H      -1.1761466396     0.2779714105     3.1905481462
    6      C      -2.4064143794     0.0547113587     1.4371915353
    7      Cl     -3.9091874889     0.0858999846     2.3341716090
    8      C      -2.4356574814    -0.0815553150     0.0560675210
    9      H      -3.3748860159    -0.1788413469    -0.4714001619
   10      C      -1.2339027793    -0.1091822870    -0.6436052651
   11      Cl     -1.3330061261    -0.3488410368    -2.3793216669
   12      C       1.2922993303    -0.0275398438    -0.7739850157
   13      C       2.2516069387    -1.0143169781    -0.5179903511
   14      H       2.0591183271    -1.7705771124     0.2345266405
   15      C       3.4451294064    -1.0435963245    -1.2322326982
   16      H       4.1738826626    -1.8186744827    -1.0238019638
   17      C       3.7020963878    -0.0822190292    -2.2081954562
   18      H       4.6333902681    -0.1034831386    -2.7626382344
   19      C       2.7540834310     0.9063475511    -2.4674815122
   20      H       2.9438731483     1.6605829034    -3.2226462037
   21      C       1.5571313476     0.9315056118    -1.7585802283
   22      H       0.8296576843     1.7091794622    -1.9626279976
 ----------------------------------------------------------------
 Nuclear Repulsion Energy =        1218.02299945 hartrees
 There are       65 alpha and       65 beta electrons
 Applying Cartesian multipole field
    Component          Value
    ---------          -----
     (2,0,0)        1.00000E-11
     (0,2,0)        2.00000E-11
     (0,0,2)       -3.00000E-11
 Nucleus-field energy     =    -0.0000000206 hartrees
 Requested basis set is 6-311++G(d,p)
 There are 146 shells and 403 basis functions
 A cutoff of  1.0D-15 yielded   8780 shell pairs
 There are     70868 function pairs (     76151 Cartesian)
 Smallest overlap matrix eigenvalue = 4.19E-07
 Linear dependence detected in AO basis
 Number of orthogonalized atomic orbitals = 400
 Maximum deviation from orthogonality = 1.144E-09
 Guess from superposition of atomic densities
 Warning:  Energy on first SCF cycle will be non-variational
 SAD guess density has 130.000000 electrons

 -----------------------------------------------------------------------
  General SCF calculation program by
  Eric Jon Sundstrom, Paul Horn, Yuezhi Mao, Dmitri Zuev, Alec White,
  David Stuck, Shaama M.S., Shane Yost, Joonho Lee, David Small,
  Daniel Levine, Susi Lehtola, Hugh Burton, Evgeny Epifanovsky,
  Bang C. Huynh
 -----------------------------------------------------------------------
 Exchange:     0.2000 Hartree-Fock + 0.0800 Slater + 0.7200 B88
 Correlation:  0.1900 VWN1RPA + 0.8100 LYP
 Using SG-1 standard quadrature grid
 A restricted SCF calculation will be
 performed using DIIS
 SCF converges when DIIS error is below 1.0e-08
 ---------------------------------------
  Cycle       Energy         DIIS error
 ---------------------------------------
    1   -1845.8117912518      3.14e-02  
    2   -1842.1031526608      2.84e-03  
    3   -1842.0408030110      3.32e-03  
    4   -1842.2760588328      3.72e-04  
    5   -1842.2779145969      2.01e-04  
    6   -1842.2785087014      1.12e-04  
    7   -1842.2787733838      2.33e-05  
    8   -1842.2787828319      7.88e-06  
    9   -1842.2787841029      1.93e-06  
   10   -1842.2787841691      7.01e-07  
   11   -1842.2787841792      1.64e-07  
   12   -1842.2787841796      8.14e-08  
   13   -1842.2787841799      1.48e-08  
   14   -1842.2787841798      7.06e-09  Convergence criterion met
 ---------------------------------------
 SCF time:   CPU 475.38s  wall 475.00s 
 SCF   energy in the final basis set =    -1842.2787841798
 Total energy in the final basis set =    -1842.2787841798

 --------------------------------------------------------------

                    Orbital Energies (a.u.)
 --------------------------------------------------------------

 Alpha MOs
 -- Occupied --
********-101.5683-101.5683 -10.2664 -10.2663 -10.2645 -10.2261 -10.2122
-10.2121 -10.2029 -10.1882 -10.1881 -10.1866 -10.1856 -10.1854  -9.4865
 -9.4831  -9.4831  -7.2512  -7.2479  -7.2476  -7.2414  -7.2408  -7.2380
 -7.2380  -7.2374  -7.2372  -0.9386  -0.8961  -0.8916  -0.8703  -0.8290
 -0.7938  -0.7614  -0.7595  -0.7369  -0.6417  -0.6340  -0.6174  -0.6036
 -0.5497  -0.5265  -0.5171  -0.4853  -0.4716  -0.4710  -0.4592  -0.4464
 -0.4395  -0.4322  -0.4139  -0.4088  -0.3832  -0.3809  -0.3770  -0.3650
 -0.3610  -0.3382  -0.3353  -0.3251  -0.3220  -0.2821  -0.2708  -0.2657
 -0.2526
 -- Virtual --
 -0.0566  -0.0506  -0.0288  -0.0220  -0.0179  -0.0095   0.0003   0.0070
  0.0135   0.0146   0.0185   0.0229   0.0303   0.0392   0.0479   0.0547
  0.0584   0.0592   0.0705   0.0729   0.0804   0.0877   0.0886   0.0906
  0.0956   0.0965   0.0989   0.1096   0.1107   0.1133   0.1170   0.1194
  0.1199   0.1209   0.1230   0.1263   0.1266   0.1305   0.1329   0.1415
  0.1419   0.1493   0.1507   0.1536   0.1558   0.1592   0.1606   0.1705
  0.1715   0.1823   0.1849   0.1949   0.1958   0.2044   0.2086   0.2163
  0.2181   0.2217   0.2293   0.2297   0.2313   0.2339   0.2372   0.2415
  0.2555   0.2610   0.2628   0.2634   0.2688   0.2697   0.2721   0.2797
  0.2816   0.2842   0.2878   0.2891   0.2926   0.3030   0.3046   0.3144
  0.3164   0.3263   0.3349   0.3374   0.3425   0.3566   0.3614   0.3768
  0.3910   0.4007   0.4087   0.4528   0.4572   0.4597   0.4768   0.4787
  0.4846   0.4879   0.5026   0.5205   0.5252   0.5345   0.5401   0.5417
  0.5466   0.5594   0.5627   0.5638   0.5718   0.5773   0.5902   0.5989
  0.6047   0.6068   0.6125   0.6167   0.6222   0.6296   0.6364   0.6384
  0.6661   0.6688   0.6773   0.6882   0.6973   0.6984   0.7096   0.7175
  0.7193   0.7259   0.7297   0.7661   0.7725   0.8061   0.8094   0.8200
  0.8275   0.8381   0.8430   0.8438   0.8470   0.8506   0.8521   0.8598
  0.8720   0.8761   0.8770   0.8784   0.8823   0.9026   0.9037   0.9103
  0.9251   0.9264   0.9305   0.9356   0.9470   0.9490   0.9604   0.9762
  0.9785   0.9846   0.9928   0.9944   1.0165   1.0323   1.0467   1.0542
  1.0717   1.0734   1.0830   1.1335   1.1411   1.1437   1.1592   1.1910
  1.1991   1.2436   1.2535   1.2553   1.2674   1.3006   1.3094   1.3179
  1.3513   1.3725   1.4201   1.4565   1.4898   1.5078   1.5162   1.5330
  1.5358   1.5495   1.5557   1.5657   1.5679   1.5861   1.5939   1.6017
  1.6393   1.6505   1.6701   1.6710   1.6960   1.7038   1.7381   1.7671
  1.7744   1.8063   1.8113   1.8285   1.8614   1.8622   1.8830   1.8958
  1.8984   1.9255   1.9266   1.9421   1.9490   1.9553   1.9562   1.9749
  1.9803   2.0161   2.0187   2.0643   2.0658   2.0780   2.0831   2.1084
  2.1164   2.2008   2.2290   2.2518   2.2640   2.2843   2.2969   2.3008
  2.3309   2.3635   2.3969   2.4082   2.4312   2.4410   2.4607   2.4629
  2.4795   2.4829   2.5225   2.5419   2.5504   2.5922   2.5975   2.6313
  2.6590   2.6680   2.6699   2.7011   2.7017   2.7094   2.7198   2.7339
  2.7400   2.7489   2.7667   2.7712   2.7858   2.7984   2.8015   2.8179
  2.8485   2.8579   2.8713   2.8729   2.9324   2.9375   2.9773   3.0085
  3.0808   3.0944   3.0955   3.1418   3.1759   3.1968   3.2374   3.2396
  3.3344   3.3557   3.3787   3.4472   3.4970   3.5324   3.5724   3.6336
  3.7093   3.7148   3.8037   3.9704   3.9912   4.0430   4.0872   4.1489
  4.1490   4.4020   4.8043   4.8494   9.7644   9.8069   9.8171  23.4171
 23.6656  23.8497  23.8620  23.9313  23.9684  24.0050  24.0433  24.0810
 24.0941  24.1103  24.1901  25.8185  25.9020  25.9093  26.1234  26.2079
 26.3604  26.6085  26.6263  26.7743 215.7562 215.8073 215.8165
 --------------------------------------------------------------

          Ground-State Mulliken Net Atomic Charges

     Atom                 Charge (a.u.)
  ----------------------------------------
      1 C                    -0.097995
      2 C                     0.055939
      3 Cl                    0.466084
      4 C                    -0.666764
      5 H                     0.230217
      6 C                     0.278738
      7 Cl                    0.453799
      8 C                    -0.658632
      9 H                     0.229842
     10 C                     0.050764
     11 Cl                    0.465127
     12 C                     0.835531
     13 C                    -0.852990
     14 H                     0.167847
     15 C                    -0.143729
     16 H                     0.173459
     17 C                    -0.480224
     18 H                     0.161526
     19 C                    -0.141185
     20 H                     0.173517
     21 C                    -0.868311
     22 H                     0.167441
  ----------------------------------------
  Sum of atomic charges =     0.000000

 -----------------------------------------------------------------
                    Cartesian Multipole Moments
 -----------------------------------------------------------------
    Charge (ESU x 10^10)
                 0.0000
    Dipole Moment (Debye)
         X       0.8151      Y      -0.0163      Z      -0.4824
       Tot       0.9473
    Quadrupole Moments (Debye-Ang)
        XX    -103.7684     XY      -2.0544     YY    -107.1080
        XZ      -2.8664     YZ      -3.2628     ZZ    -106.7080
    Octopole Moments (Debye-Ang^2)
       XXX      31.5850    XXY     -11.8242    XYY       8.2450
       YYY      -0.2788    XXZ     -26.8253    XYZ      -5.7502
       YYZ      -4.3444    XZZ      12.1817    YZZ      11.3407
       ZZZ       0.2722
    Hexadecapole Moments (Debye-Ang^3)
      XXXX   -3523.4010   XXXY     -22.2712   XXYY    -661.0173
      XYYY      14.2895   YYYY    -316.0786   XXXZ     568.0233
      XXYZ     -17.1649   XYYZ     209.1329   YYYZ     -51.5320
      XXZZ    -950.7347   XYZZ      31.7406   YYZZ    -437.5206
      XZZZ     595.1297   YZZZ     -59.4289   ZZZZ   -2262.0914
 -----------------------------------------------------------------
 Calculating analytic gradient of the SCF energy
 Gradient of SCF Energy
            1           2           3           4           5           6
    1  -0.0022411   0.0026804  -0.0001829   0.0003021   0.0000806  -0.0029321
    2   0.0001158  -0.0007930  -0.0005219  -0.0005512   0.0000053   0.0000702
    3   0.0014488   0.0006372  -0.0014806  -0.0028096   0.0004242   0.0016885
            7           8           9          10          11          12
    1   0.0006109   0.0026213  -0.0003451   0.0006622   0.0011380  -0.0017461
    2  -0.0000418   0.0004363  -0.0000094   0.0007442   0.0004214   0.0000350
    3  -0.0003243   0.0011026  -0.0002352  -0.0026684   0.0008290   0.0011032
           13          14          15          16          17          18
    1   0.0010992   0.0001060  -0.0006382  -0.0001273   0.0002392  -0.0000357
    2   0.0014572  -0.0006069   0.0000272  -0.0000284  -0.0000450  -0.0000061
    3   0.0009017   0.0002172   0.0004568   0.0002158  -0.0002158   0.0000214
           19          20          21          22
    1  -0.0006742  -0.0002982  -0.0001724  -0.0001465
    2   0.0001497   0.0000171  -0.0015328   0.0006572
    3   0.0003214   0.0000048  -0.0014426  -0.0001961
 Max gradient component =       2.932E-03
 RMS gradient           =       1.046E-03
 Gradient time:  CPU 172.90 s  wall 172.91 s
 Geometry Optimization Parameters
   NAtoms,    NIC,     NZ,  NCons,   NDum,   NFix, NCnnct, MaxDiis
       22     155      22       0       0       0       0       0

 Cartesian Hessian Update
 Hessian updated using BFGS update


** GEOMETRY OPTIMIZATION IN DELOCALIZED INTERNAL COORDINATES **
   Searching for a Minimum

   Optimization Cycle:   3

                       Coordinates (Angstroms)
     ATOM                X               Y               Z
      1  C         0.0157257908    0.0012538451   -0.0106506435
      2  C        -0.0142147119    0.1383803599    1.3875996981
      3  Cl        1.4759090524    0.3363035090    2.2930626288
      4  C        -1.1996499277    0.1634890061    2.1150699585
      5  H        -1.1761466396    0.2779714105    3.1905481462
      6  C        -2.4064143794    0.0547113587    1.4371915353
      7  Cl       -3.9091874889    0.0858999846    2.3341716090
      8  C        -2.4356574814   -0.0815553150    0.0560675210
      9  H        -3.3748860159   -0.1788413469   -0.4714001619
     10  C        -1.2339027793   -0.1091822870   -0.6436052651
     11  Cl       -1.3330061261   -0.3488410368   -2.3793216669
     12  C         1.2922993303   -0.0275398438   -0.7739850157
     13  C         2.2516069387   -1.0143169781   -0.5179903511
     14  H         2.0591183271   -1.7705771124    0.2345266405
     15  C         3.4451294064   -1.0435963245   -1.2322326982
     16  H         4.1738826626   -1.8186744827   -1.0238019638
     17  C         3.7020963878   -0.0822190292   -2.2081954562
     18  H         4.6333902681   -0.1034831386   -2.7626382344
     19  C         2.7540834310    0.9063475511   -2.4674815122
     20  H         2.9438731483    1.6605829034   -3.2226462037
     21  C         1.5571313476    0.9315056118   -1.7585802283
     22  H         0.8296576843    1.7091794622   -1.9626279976
   Point Group: c1    Number of degrees of freedom:    60


   Energy is  -1842.278784180

 Hessian updated using BFGS update

 55 Hessian modes will be used to form the next step
  Hessian Eigenvalues:
     0.013042    0.019216    0.019230    0.023205    0.023208    0.023472
     0.023676    0.023699    0.023913    0.024042    0.024090    0.024093
     0.024114    0.024114    0.024135    0.024142    0.024142    0.024188
     0.030372    0.159822    0.159969    0.159995    0.159996    0.160000
     0.160047    0.160643    0.200052    0.220003    0.220102    0.234799
     0.235940    0.246610    0.249955    0.250000    0.250149    0.297397
     0.300898    0.301035    0.304148    0.353016    0.356413    0.356863
     0.372366    0.427029    0.429246    0.432115    0.467359    0.467759
     0.468025    0.469418    0.477162    0.478204    0.478210    0.479329
     0.561476

 Minimum search - taking simple RFO step
 Searching for Lamda that Minimizes Along All modes
 Value Taken    Lamda =  -0.00099735
 Step Taken.  Stepsize is  0.231663

                             Maximum     Tolerance    Cnvgd?
         Gradient           0.005504      0.000300      NO
         Displacement       0.186624      0.001200      NO
         Energy change     -0.002092      0.000001      NO


 New Cartesian Coordinates Obtained by Inverse Iteration

 Displacement from previous Coordinates is:  0.712648
 ----------------------------------------------------------------
             Standard Nuclear Orientation (Angstroms)
    I     Atom           X                Y                Z
 ----------------------------------------------------------------
    1      C       0.0185640638    -0.0038650964    -0.0110190631
    2      C      -0.0189235439     0.1942408861     1.3793090374
    3      Cl      1.4757223308     0.4449186680     2.2693765752
    4      C      -1.2022121797     0.2266707471     2.1115242972
    5      H      -1.1817145029     0.3877029384     3.1798995290
    6      C      -2.4027576616     0.0571444584     1.4342818962
    7      Cl     -3.9081311816     0.0953035187     2.3307738636
    8      C      -2.4352510506    -0.1433483223     0.0605968440
    9      H      -3.3710477009    -0.2827212438    -0.4611160758
   10      C      -1.2292362045    -0.1710784766    -0.6332451683
   11      Cl     -1.3118277292    -0.4611078109    -2.3646812026
   12      C       1.2944239890    -0.0313221762    -0.7751839459
   13      C       2.2206622130    -1.0583703313    -0.5677434855
   14      H       2.0043675368    -1.8350812052     0.1572422652
   15      C       3.4150775294    -1.0847855932    -1.2833294854
   16      H       4.1236269507    -1.8880933294    -1.1162486710
   17      C       3.6999930290    -0.0798328869    -2.2065046070
   18      H       4.6313668595    -0.0983126102    -2.7610011237
   19      C       2.7817206251     0.9481482534    -2.4157443467
   20      H       2.9966464070     1.7331070752    -3.1319562924
   21      C       1.5832525031     0.9707080767    -1.7066141146
   22      H       0.8665159430     1.7667725681    -1.8755363869
 ----------------------------------------------------------------
 Nuclear Repulsion Energy =        1217.65332051 hartrees
 There are       65 alpha and       65 beta electrons
 Applying Cartesian multipole field
    Component          Value
    ---------          -----
     (2,0,0)        1.00000E-11
     (0,2,0)        2.00000E-11
     (0,0,2)       -3.00000E-11
 Nucleus-field energy     =    -0.0000000196 hartrees
 Requested basis set is 6-311++G(d,p)
 There are 146 shells and 403 basis functions
 A cutoff of  1.0D-15 yielded   8780 shell pairs
 There are     70879 function pairs (     76154 Cartesian)
 Smallest overlap matrix eigenvalue = 3.93E-07
 Linear dependence detected in AO basis
 Number of orthogonalized atomic orbitals = 400
 Maximum deviation from orthogonality = 1.277E-09
 Guess from superposition of atomic densities
 Warning:  Energy on first SCF cycle will be non-variational
 SAD guess density has 130.000000 electrons

 -----------------------------------------------------------------------
  General SCF calculation program by
  Eric Jon Sundstrom, Paul Horn, Yuezhi Mao, Dmitri Zuev, Alec White,
  David Stuck, Shaama M.S., Shane Yost, Joonho Lee, David Small,
  Daniel Levine, Susi Lehtola, Hugh Burton, Evgeny Epifanovsky,
  Bang C. Huynh
 -----------------------------------------------------------------------
 Exchange:     0.2000 Hartree-Fock + 0.0800 Slater + 0.7200 B88
 Correlation:  0.1900 VWN1RPA + 0.8100 LYP
 Using SG-1 standard quadrature grid
 A restricted SCF calculation will be
 performed using DIIS
 SCF converges when DIIS error is below 1.0e-08
 ---------------------------------------
  Cycle       Energy         DIIS error
 ---------------------------------------
    1   -1845.7991015415      3.14e-02  
    2   -1842.1054485055      2.83e-03  
    3   -1842.0462744243      3.29e-03  
    4   -1842.2768458469      3.66e-04  
    5   -1842.2787353577      1.87e-04  
    6   -1842.2792213549      1.09e-04  
    7   -1842.2794702155      2.42e-05  
    8   -1842.2794805712      8.04e-06  
    9   -1842.2794819060      1.98e-06  
   10   -1842.2794819762      6.77e-07  
   11   -1842.2794819856      1.60e-07  
   12   -1842.2794819860      8.19e-08  
   13   -1842.2794819863      1.52e-08  
   14   -1842.2794819862      8.72e-09  Convergence criterion met
 ---------------------------------------
 SCF time:   CPU 469.51s  wall 469.00s 
 SCF   energy in the final basis set =    -1842.2794819862
 Total energy in the final basis set =    -1842.2794819862

 --------------------------------------------------------------

                    Orbital Energies (a.u.)
 --------------------------------------------------------------

 Alpha MOs
 -- Occupied --
********-101.5678-101.5677 -10.2668 -10.2666 -10.2651 -10.2257 -10.2127
-10.2126 -10.2027 -10.1885 -10.1884 -10.1868 -10.1862 -10.1860  -9.4860
 -9.4825  -9.4825  -7.2507  -7.2473  -7.2471  -7.2409  -7.2404  -7.2375
 -7.2374  -7.2368  -7.2367  -0.9384  -0.8956  -0.8906  -0.8704  -0.8284
 -0.7939  -0.7614  -0.7599  -0.7371  -0.6414  -0.6330  -0.6189  -0.6034
 -0.5501  -0.5266  -0.5173  -0.4848  -0.4727  -0.4713  -0.4596  -0.4459
 -0.4390  -0.4326  -0.4138  -0.4093  -0.3822  -0.3801  -0.3771  -0.3646
 -0.3611  -0.3379  -0.3349  -0.3249  -0.3218  -0.2793  -0.2710  -0.2662
 -0.2554
 -- Virtual --
 -0.0541  -0.0509  -0.0288  -0.0230  -0.0212  -0.0098   0.0002   0.0073
  0.0137   0.0144   0.0180   0.0223   0.0299   0.0392   0.0476   0.0540
  0.0583   0.0598   0.0703   0.0723   0.0797   0.0886   0.0889   0.0906
  0.0951   0.0958   0.0981   0.1093   0.1102   0.1133   0.1165   0.1190
  0.1198   0.1208   0.1233   0.1261   0.1265   0.1300   0.1322   0.1395
  0.1417   0.1496   0.1505   0.1524   0.1560   0.1592   0.1610   0.1697
  0.1699   0.1813   0.1842   0.1933   0.1936   0.2034   0.2095   0.2153
  0.2176   0.2189   0.2300   0.2311   0.2344   0.2351   0.2376   0.2404
  0.2539   0.2562   0.2613   0.2615   0.2707   0.2716   0.2732   0.2808
  0.2809   0.2849   0.2876   0.2906   0.2965   0.3012   0.3055   0.3116
  0.3168   0.3268   0.3310   0.3376   0.3444   0.3569   0.3641   0.3750
  0.3897   0.4026   0.4106   0.4529   0.4571   0.4600   0.4744   0.4797
  0.4836   0.4866   0.5007   0.5209   0.5273   0.5334   0.5386   0.5429
  0.5460   0.5575   0.5630   0.5649   0.5706   0.5758   0.5882   0.5928
  0.6059   0.6096   0.6128   0.6186   0.6213   0.6314   0.6378   0.6396
  0.6692   0.6717   0.6793   0.6888   0.6993   0.7009   0.7069   0.7167
  0.7171   0.7261   0.7282   0.7666   0.7732   0.8069   0.8157   0.8212
  0.8333   0.8377   0.8423   0.8439   0.8481   0.8484   0.8509   0.8600
  0.8744   0.8747   0.8778   0.8800   0.8841   0.8950   0.9009   0.9162
  0.9191   0.9239   0.9279   0.9424   0.9455   0.9502   0.9607   0.9768
  0.9810   0.9906   0.9935   0.9988   1.0183   1.0342   1.0426   1.0515
  1.0648   1.0741   1.0797   1.1312   1.1451   1.1484   1.1568   1.1904
  1.2058   1.2425   1.2555   1.2610   1.2725   1.3025   1.3093   1.3137
  1.3485   1.3827   1.4259   1.4452   1.4892   1.5085   1.5143   1.5304
  1.5375   1.5518   1.5526   1.5651   1.5681   1.5843   1.5925   1.5992
  1.6395   1.6509   1.6686   1.6693   1.6974   1.7008   1.7382   1.7652
  1.7735   1.8068   1.8161   1.8237   1.8570   1.8583   1.8740   1.8930
  1.9014   1.9282   1.9327   1.9424   1.9476   1.9519   1.9552   1.9782
  1.9824   2.0183   2.0257   2.0610   2.0638   2.0776   2.0801   2.1122
  2.1192   2.1985   2.2328   2.2496   2.2637   2.2807   2.2911   2.2992
  2.3343   2.3683   2.3947   2.4126   2.4318   2.4456   2.4547   2.4648
  2.4800   2.4880   2.5175   2.5397   2.5512   2.5915   2.5970   2.6289
  2.6568   2.6640   2.6761   2.7007   2.7037   2.7101   2.7199   2.7327
  2.7408   2.7513   2.7669   2.7688   2.7856   2.7968   2.8060   2.8113
  2.8466   2.8591   2.8669   2.8684   2.9282   2.9392   2.9791   3.0134
  3.0857   3.0958   3.0961   3.1395   3.1719   3.1960   3.2347   3.2439
  3.3326   3.3520   3.3782   3.4499   3.4940   3.5356   3.5762   3.6346
  3.7060   3.7190   3.8014   3.9719   3.9907   4.0422   4.0901   4.1487
  4.1503   4.3912   4.8013   4.8482   9.7643   9.8070   9.8175  23.4208
 23.6663  23.8502  23.8616  23.9311  23.9680  24.0059  24.0414  24.0857
 24.0905  24.1118  24.1898  25.8183  25.8966  25.9072  26.1237  26.2121
 26.3667  26.6030  26.6314  26.7686 215.7561 215.8076 215.8172
 --------------------------------------------------------------

          Ground-State Mulliken Net Atomic Charges

     Atom                 Charge (a.u.)
  ----------------------------------------
      1 C                    -0.117139
      2 C                    -0.013200
      3 Cl                    0.468524
      4 C                    -0.636552
      5 H                     0.230480
      6 C                     0.291020
      7 Cl                    0.455727
      8 C                    -0.618195
      9 H                     0.230116
     10 C                    -0.012629
     11 Cl                    0.467028
     12 C                     0.792679
     13 C                    -0.773905
     14 H                     0.171467
     15 C                    -0.211826
     16 H                     0.173412
     17 C                    -0.397981
     18 H                     0.163147
     19 C                    -0.206151
     20 H                     0.173504
     21 C                    -0.800269
     22 H                     0.170743
  ----------------------------------------
  Sum of atomic charges =     0.000000

 -----------------------------------------------------------------
                    Cartesian Multipole Moments
 -----------------------------------------------------------------
    Charge (ESU x 10^10)
                -0.0000
    Dipole Moment (Debye)
         X       0.8163      Y      -0.0138      Z      -0.4841
       Tot       0.9492
    Quadrupole Moments (Debye-Ang)
        XX    -103.8985     XY      -1.9274     YY    -106.6860
        XZ      -3.0752     YZ      -3.0741     ZZ    -107.0833
    Octopole Moments (Debye-Ang^2)
       XXX      30.5802    XXY     -11.7995    XYY       9.0229
       YYY      -0.3828    XXZ     -28.0391    XYZ      -5.7583
       YYZ      -4.8036    XZZ      11.8603    YZZ      11.4317
       ZZZ       2.2748
    Hexadecapole Moments (Debye-Ang^3)
      XXXX   -3518.9361   XXXY     -31.0773   XXYY    -660.6298
      XYYY      -0.9139   YYYY    -344.4251   XXXZ     571.7150
      XXYZ     -24.7832   XYYZ     208.5448   YYYZ     -79.8672
      XXZZ    -944.7468   XYZZ      25.8246   YYZZ    -436.7431
      XZZZ     604.0074   YZZZ     -81.6162   ZZZZ   -2241.8409
 -----------------------------------------------------------------
 Calculating analytic gradient of the SCF energy
 Gradient of SCF Energy
            1           2           3           4           5           6
    1   0.0015052  -0.0002130   0.0004093  -0.0001149   0.0000925  -0.0004572
    2  -0.0001605  -0.0001538  -0.0005491   0.0000825  -0.0000540   0.0000008
    3  -0.0008965  -0.0007842  -0.0007639   0.0010654  -0.0001308   0.0002439
            7           8           9          10          11          12
    1   0.0004679  -0.0009676   0.0001704   0.0006127   0.0010597  -0.0012053
    2   0.0000001  -0.0000319   0.0000483   0.0001855   0.0004898   0.0002285
    3  -0.0002625  -0.0003466   0.0000177   0.0006346  -0.0000096   0.0004026
           13          14          15          16          17          18
    1  -0.0002790  -0.0001307  -0.0000010  -0.0000028   0.0003808  -0.0000279
    2   0.0002938  -0.0000028  -0.0000711   0.0000115   0.0000112  -0.0000081
    3   0.0005345   0.0006190  -0.0001286   0.0000911  -0.0001016   0.0000064
           19          20          21          22
    1   0.0000429  -0.0001050  -0.0005399  -0.0006972
    2   0.0000518   0.0000018  -0.0004452   0.0000710
    3  -0.0000891  -0.0000262   0.0001157  -0.0001912
 Max gradient component =       1.505E-03
 RMS gradient           =       4.539E-04
 Gradient time:  CPU 162.96 s  wall 162.97 s
 Geometry Optimization Parameters
   NAtoms,    NIC,     NZ,  NCons,   NDum,   NFix, NCnnct, MaxDiis
       22     155      22       0       0       0       0       0

 Cartesian Hessian Update
 Hessian updated using BFGS update


** GEOMETRY OPTIMIZATION IN DELOCALIZED INTERNAL COORDINATES **
   Searching for a Minimum

   Optimization Cycle:   4

                       Coordinates (Angstroms)
     ATOM                X               Y               Z
      1  C         0.0185640638   -0.0038650964   -0.0110190631
      2  C        -0.0189235439    0.1942408861    1.3793090374
      3  Cl        1.4757223308    0.4449186680    2.2693765752
      4  C        -1.2022121797    0.2266707471    2.1115242972
      5  H        -1.1817145029    0.3877029384    3.1798995290
      6  C        -2.4027576616    0.0571444584    1.4342818962
      7  Cl       -3.9081311816    0.0953035187    2.3307738636
      8  C        -2.4352510506   -0.1433483223    0.0605968440
      9  H        -3.3710477009   -0.2827212438   -0.4611160758
     10  C        -1.2292362045   -0.1710784766   -0.6332451683
     11  Cl       -1.3118277292   -0.4611078109   -2.3646812026
     12  C         1.2944239890   -0.0313221762   -0.7751839459
     13  C         2.2206622130   -1.0583703313   -0.5677434855
     14  H         2.0043675368   -1.8350812052    0.1572422652
     15  C         3.4150775294   -1.0847855932   -1.2833294854
     16  H         4.1236269507   -1.8880933294   -1.1162486710
     17  C         3.6999930290   -0.0798328869   -2.2065046070
     18  H         4.6313668595   -0.0983126102   -2.7610011237
     19  C         2.7817206251    0.9481482534   -2.4157443467
     20  H         2.9966464070    1.7331070752   -3.1319562924
     21  C         1.5832525031    0.9707080767   -1.7066141146
     22  H         0.8665159430    1.7667725681   -1.8755363869
   Point Group: c1    Number of degrees of freedom:    60


   Energy is  -1842.279481986

 Hessian updated using BFGS update

 57 Hessian modes will be used to form the next step
  Hessian Eigenvalues:
     0.007924    0.019216    0.019254    0.023208    0.023214    0.023675
     0.023682    0.023725    0.023930    0.024043    0.024090    0.024094
     0.024114    0.024125    0.024137    0.024142    0.024151    0.024179
     0.029394    0.159966    0.159991    0.159996    0.159996    0.160000
     0.160317    0.162484    0.207548    0.220004    0.220329    0.234809
     0.236160    0.247492    0.249970    0.250000    0.250073    0.251323
     0.295737    0.301033    0.301420    0.305099    0.352567    0.356553
     0.356671    0.357491    0.371313    0.427625    0.429257    0.432181
     0.463175    0.467758    0.467919    0.470381    0.478173    0.478204
     0.478267    0.480632    0.534578

 Minimum search - taking simple RFO step
 Searching for Lamda that Minimizes Along All modes
 Value Taken    Lamda =  -0.00052844
 Step Taken.  Stepsize is  0.224230

                             Maximum     Tolerance    Cnvgd?
         Gradient           0.004134      0.000300      NO
         Displacement       0.201258      0.001200      NO
         Energy change     -0.000698      0.000001      NO


 New Cartesian Coordinates Obtained by Inverse Iteration

 Displacement from previous Coordinates is:  0.764323
 ----------------------------------------------------------------
             Standard Nuclear Orientation (Angstroms)
    I     Atom           X                Y                Z
 ----------------------------------------------------------------
    1      C       0.0166538988    -0.0033974754    -0.0118702990
    2      C      -0.0232700721     0.2531896629     1.3672434246
    3      Cl      1.4739092996     0.5713585657     2.2341349705
    4      C      -1.2050180657     0.2887689629     2.1011973799
    5      H      -1.1882523858     0.4967736235     3.1611992906
    6      C      -2.3999637065     0.0564964571     1.4330412468
    7      Cl     -3.9070537279     0.0933373589     2.3319838532
    8      C      -2.4313161127    -0.2058408736     0.0698295243
    9      H      -3.3638804176    -0.3926732539    -0.4422950612
   10      C      -1.2255262580    -0.2293559668    -0.6239718087
   11      Cl     -1.2941404650    -0.5855769464    -2.3450121783
   12      C       1.2947726517    -0.0314916579    -0.7762190917
   13      C       2.1858715515    -1.0968099416    -0.6196332830
   14      H       1.9416031992    -1.9000839539     0.0666447097
   15      C       3.3805685175    -1.1231829495    -1.3350050489
   16      H       4.0637565274    -1.9558398874    -1.2123074798
   17      C       3.6972192778    -0.0801902093    -2.2037872278
   18      H       4.6288594216    -0.0985242485    -2.7579118924
   19      C       2.8137138819     0.9865851865    -2.3598701420
   20      H       3.0578392886     1.8007760589    -3.0327706694
   21      C       1.6143096768     1.0096093627    -1.6521973914
   22      H       0.9201822444     1.8328702325    -1.7793424872
 ----------------------------------------------------------------
 Nuclear Repulsion Energy =        1217.35155678 hartrees
 There are       65 alpha and       65 beta electrons
 Applying Cartesian multipole field
    Component          Value
    ---------          -----
     (2,0,0)        1.00000E-11
     (0,2,0)        2.00000E-11
     (0,0,2)       -3.00000E-11
 Nucleus-field energy     =    -0.0000000183 hartrees
 Requested basis set is 6-311++G(d,p)
 There are 146 shells and 403 basis functions
 A cutoff of  1.0D-15 yielded   8782 shell pairs
 There are     70814 function pairs (     76068 Cartesian)
 Smallest overlap matrix eigenvalue = 3.58E-07
 Linear dependence detected in AO basis
 Number of orthogonalized atomic orbitals = 400
 Maximum deviation from orthogonality = 6.876E-10
 Guess from superposition of atomic densities
 Warning:  Energy on first SCF cycle will be non-variational
 SAD guess density has 130.000000 electrons

 -----------------------------------------------------------------------
  General SCF calculation program by
  Eric Jon Sundstrom, Paul Horn, Yuezhi Mao, Dmitri Zuev, Alec White,
  David Stuck, Shaama M.S., Shane Yost, Joonho Lee, David Small,
  Daniel Levine, Susi Lehtola, Hugh Burton, Evgeny Epifanovsky,
  Bang C. Huynh
 -----------------------------------------------------------------------
 Exchange:     0.2000 Hartree-Fock + 0.0800 Slater + 0.7200 B88
 Correlation:  0.1900 VWN1RPA + 0.8100 LYP
 Using SG-1 standard quadrature grid
 A restricted SCF calculation will be
 performed using DIIS
 SCF converges when DIIS error is below 1.0e-08
 ---------------------------------------
  Cycle       Energy         DIIS error
 ---------------------------------------
    1   -1845.7943289517      3.14e-02  
    2   -1842.1063721997      2.83e-03  
    3   -1842.0489993880      3.27e-03  
    4   -1842.2772871567      3.62e-04  
    5   -1842.2792000537      1.77e-04  
    6   -1842.2796203842      1.05e-04  
    7   -1842.2798485207      2.50e-05  
    8   -1842.2798598190      8.13e-06  
    9   -1842.2798611957      2.01e-06  
   10   -1842.2798612682      6.61e-07  
   11   -1842.2798612772      1.61e-07  
   12   -1842.2798612775      8.33e-08  
   13   -1842.2798612778      1.41e-08  
   14   -1842.2798612777      7.21e-09  Convergence criterion met
 ---------------------------------------
 SCF time:   CPU 479.74s  wall 480.00s 
 SCF   energy in the final basis set =    -1842.2798612777
 Total energy in the final basis set =    -1842.2798612777

 --------------------------------------------------------------

                    Orbital Energies (a.u.)
 --------------------------------------------------------------

 Alpha MOs
 -- Occupied --
********-101.5676-101.5676 -10.2668 -10.2667 -10.2655 -10.2252 -10.2129
-10.2128 -10.2026 -10.1884 -10.1884 -10.1868 -10.1864 -10.1860  -9.4858
 -9.4823  -9.4823  -7.2505  -7.2471  -7.2468  -7.2407  -7.2402  -7.2372
 -7.2372  -7.2366  -7.2364  -0.9384  -0.8951  -0.8899  -0.8704  -0.8282
 -0.7938  -0.7615  -0.7604  -0.7371  -0.6413  -0.6321  -0.6200  -0.6032
 -0.5502  -0.5268  -0.5174  -0.4843  -0.4735  -0.4712  -0.4599  -0.4454
 -0.4387  -0.4328  -0.4136  -0.4096  -0.3812  -0.3796  -0.3773  -0.3640
 -0.3610  -0.3377  -0.3347  -0.3248  -0.3217  -0.2762  -0.2712  -0.2668
 -0.2583
 -- Virtual --
 -0.0515  -0.0511  -0.0288  -0.0241  -0.0234  -0.0101   0.0002   0.0077
  0.0136   0.0142   0.0174   0.0217   0.0296   0.0392   0.0474   0.0535
  0.0582   0.0606   0.0702   0.0719   0.0786   0.0894   0.0897   0.0905
  0.0943   0.0949   0.0971   0.1091   0.1094   0.1137   0.1162   0.1187
  0.1193   0.1217   0.1237   0.1259   0.1265   0.1296   0.1320   0.1378
  0.1426   0.1490   0.1512   0.1518   0.1560   0.1597   0.1616   0.1669
  0.1687   0.1816   0.1839   0.1913   0.1914   0.2026   0.2097   0.2147
  0.2168   0.2178   0.2282   0.2312   0.2372   0.2380   0.2396   0.2412
  0.2509   0.2516   0.2603   0.2615   0.2711   0.2732   0.2746   0.2805
  0.2820   0.2864   0.2883   0.2914   0.2988   0.3035   0.3069   0.3089
  0.3181   0.3244   0.3291   0.3377   0.3464   0.3574   0.3692   0.3730
  0.3892   0.4031   0.4132   0.4531   0.4564   0.4601   0.4693   0.4799
  0.4822   0.4858   0.5040   0.5211   0.5306   0.5315   0.5372   0.5451
  0.5467   0.5569   0.5619   0.5656   0.5697   0.5741   0.5859   0.5884
  0.6006   0.6134   0.6152   0.6213   0.6217   0.6285   0.6418   0.6427
  0.6705   0.6715   0.6830   0.6840   0.6996   0.7080   0.7108   0.7148
  0.7178   0.7266   0.7271   0.7668   0.7752   0.8071   0.8216   0.8237
  0.8319   0.8361   0.8417   0.8455   0.8476   0.8499   0.8514   0.8608
  0.8717   0.8731   0.8771   0.8794   0.8864   0.8870   0.8970   0.9159
  0.9204   0.9205   0.9299   0.9487   0.9494   0.9513   0.9608   0.9752
  0.9802   0.9912   1.0042   1.0089   1.0221   1.0343   1.0392   1.0515
  1.0596   1.0734   1.0785   1.1324   1.1439   1.1506   1.1660   1.1905
  1.2089   1.2408   1.2540   1.2649   1.2830   1.3041   1.3083   1.3137
  1.3471   1.3927   1.4271   1.4319   1.4879   1.5095   1.5125   1.5253
  1.5422   1.5517   1.5581   1.5654   1.5673   1.5830   1.5918   1.5986
  1.6421   1.6526   1.6651   1.6684   1.6922   1.7073   1.7383   1.7638
  1.7730   1.8045   1.8198   1.8214   1.8514   1.8523   1.8660   1.8902
  1.9010   1.9284   1.9385   1.9441   1.9474   1.9495   1.9558   1.9802
  1.9855   2.0198   2.0359   2.0591   2.0633   2.0771   2.0773   2.1172
  2.1224   2.1981   2.2351   2.2479   2.2644   2.2771   2.2863   2.2988
  2.3394   2.3723   2.3926   2.4150   2.4319   2.4422   2.4532   2.4661
  2.4806   2.4943   2.5170   2.5384   2.5514   2.5878   2.5942   2.6276
  2.6572   2.6580   2.6820   2.7031   2.7052   2.7107   2.7208   2.7312
  2.7395   2.7535   2.7652   2.7667   2.7847   2.7965   2.8047   2.8237
  2.8476   2.8607   2.8615   2.8684   2.9245   2.9403   2.9798   3.0169
  3.0931   3.0983   3.1002   3.1379   3.1690   3.1961   3.2300   3.2512
  3.3321   3.3470   3.3795   3.4548   3.4918   3.5408   3.5817   3.6362
  3.7050   3.7242   3.8034   3.9739   3.9907   4.0417   4.0905   4.1490
  4.1515   4.3801   4.8023   4.8463   9.7656   9.8118   9.8135  23.4238
 23.6664  23.8516  23.8623  23.9308  23.9666  24.0089  24.0419  24.0899
 24.0902  24.1158  24.1918  25.8179  25.8878  25.9084  26.1229  26.2280
 26.3646  26.6006  26.6359  26.7729 215.7575 215.8126 215.8137
 --------------------------------------------------------------

          Ground-State Mulliken Net Atomic Charges

     Atom                 Charge (a.u.)
  ----------------------------------------
      1 C                    -0.195017
      2 C                    -0.048258
      3 Cl                    0.469770
      4 C                    -0.583371
      5 H                     0.230002
      6 C                     0.326090
      7 Cl                    0.459039
      8 C                    -0.579393
      9 H                     0.229977
     10 C                    -0.045769
     11 Cl                    0.468390
     12 C                     0.778157
     13 C                    -0.727223
     14 H                     0.175013
     15 C                    -0.290330
     16 H                     0.172405
     17 C                    -0.315126
     18 H                     0.164564
     19 C                    -0.283646
     20 H                     0.172479
     21 C                    -0.752473
     22 H                     0.174719
  ----------------------------------------
  Sum of atomic charges =     0.000000

 -----------------------------------------------------------------
                    Cartesian Multipole Moments
 -----------------------------------------------------------------
    Charge (ESU x 10^10)
                -0.0000
    Dipole Moment (Debye)
         X       0.8128      Y      -0.0143      Z      -0.4796
       Tot       0.9439
    Quadrupole Moments (Debye-Ang)
        XX    -104.0570     XY      -1.7545     YY    -106.1948
        XZ      -3.2534     YZ      -2.8103     ZZ    -107.4664
    Octopole Moments (Debye-Ang^2)
       XXX      29.5114    XXY     -11.5568    XYY       9.8921
       YYY      -0.4444    XXZ     -28.8877    XYZ      -5.6540
       YYZ      -5.2688    XZZ      11.5416    YZZ      11.2355
       ZZZ       4.2240
    Hexadecapole Moments (Debye-Ang^3)
      XXXX   -3515.3475   XXXY     -42.6548   XXYY    -661.0197
      XYYY     -19.8302   YYYY    -379.1914   XXXZ     576.4469
      XXYZ     -32.6605   XYYZ     208.2165   YYYZ    -109.1920
      XXZZ    -937.6017   XYZZ      18.2005   YYZZ    -436.0310
      XZZZ     614.8196   YZZZ    -104.5630   ZZZZ   -2216.6882
 -----------------------------------------------------------------
 Calculating analytic gradient of the SCF energy
 Gradient of SCF Energy
            1           2           3           4           5           6
    1   0.0013613  -0.0015993   0.0011411  -0.0001575   0.0000748   0.0009985
    2  -0.0000451  -0.0003280  -0.0003644   0.0003094  -0.0000271   0.0000250
    3  -0.0006798  -0.0012955  -0.0003970   0.0012857  -0.0002809  -0.0005735
            7           8           9          10          11          12
    1  -0.0002915  -0.0012205   0.0002687   0.0002509   0.0008137  -0.0000617
    2   0.0000070  -0.0002727  -0.0000158   0.0004792   0.0001748   0.0000278
    3   0.0001688  -0.0005002   0.0000710   0.0020015  -0.0008188  -0.0000449
           13          14          15          16          17          18
    1  -0.0002511  -0.0002677   0.0001242  -0.0000268  -0.0001459  -0.0000365
    2  -0.0001123   0.0001340  -0.0000583   0.0000322   0.0000204   0.0000103
    3   0.0003720   0.0005773  -0.0000771  -0.0000651   0.0001639   0.0000131
           19          20          21          22
    1   0.0000392   0.0000615  -0.0004616  -0.0006138
    2  -0.0000142  -0.0000006   0.0001527  -0.0001344
    3  -0.0001293   0.0000688   0.0002552  -0.0001152
 Max gradient component =       2.001E-03
 RMS gradient           =       5.582E-04
 Gradient time:  CPU 173.91 s  wall 173.92 s
 Geometry Optimization Parameters
   NAtoms,    NIC,     NZ,  NCons,   NDum,   NFix, NCnnct, MaxDiis
       22     155      22       0       0       0       0       0

 Cartesian Hessian Update
 Hessian updated using BFGS update


** GEOMETRY OPTIMIZATION IN DELOCALIZED INTERNAL COORDINATES **
   Searching for a Minimum

   Optimization Cycle:   5

                       Coordinates (Angstroms)
     ATOM                X               Y               Z
      1  C         0.0166538988   -0.0033974754   -0.0118702990
      2  C        -0.0232700721    0.2531896629    1.3672434246
      3  Cl        1.4739092996    0.5713585657    2.2341349705
      4  C        -1.2050180657    0.2887689629    2.1011973799
      5  H        -1.1882523858    0.4967736235    3.1611992906
      6  C        -2.3999637065    0.0564964571    1.4330412468
      7  Cl       -3.9070537279    0.0933373589    2.3319838532
      8  C        -2.4313161127   -0.2058408736    0.0698295243
      9  H        -3.3638804176   -0.3926732539   -0.4422950612
     10  C        -1.2255262580   -0.2293559668   -0.6239718087
     11  Cl       -1.2941404650   -0.5855769464   -2.3450121783
     12  C         1.2947726517   -0.0314916579   -0.7762190917
     13  C         2.1858715515   -1.0968099416   -0.6196332830
     14  H         1.9416031992   -1.9000839539    0.0666447097
     15  C         3.3805685175   -1.1231829495   -1.3350050489
     16  H         4.0637565274   -1.9558398874   -1.2123074798
     17  C         3.6972192778   -0.0801902093   -2.2037872278
     18  H         4.6288594216   -0.0985242485   -2.7579118924
     19  C         2.8137138819    0.9865851865   -2.3598701420
     20  H         3.0578392886    1.8007760589   -3.0327706694
     21  C         1.6143096768    1.0096093627   -1.6521973914
     22  H         0.9201822444    1.8328702325   -1.7793424872
   Point Group: c1    Number of degrees of freedom:    60


   Energy is  -1842.279861278

 Hessian updated using BFGS update

 58 Hessian modes will be used to form the next step
  Hessian Eigenvalues:
     0.005237    0.019242    0.019266    0.023208    0.023224    0.023676
     0.023722    0.023742    0.024005    0.024057    0.024090    0.024095
     0.024114    0.024126    0.024137    0.024144    0.024151    0.024422
     0.028123    0.159982    0.159995    0.159996    0.159999    0.160012
     0.160235    0.162706    0.208893    0.220008    0.220439    0.234815
     0.236374    0.247702    0.249972    0.250001    0.250141    0.252596
     0.290417    0.301040    0.301222    0.312380    0.348153    0.356553
     0.356665    0.356693    0.357560    0.363882    0.427479    0.429260
     0.432324    0.452087    0.467757    0.468059    0.471109    0.478197
     0.478209    0.478315    0.480436    0.501245

 Minimum search - taking simple RFO step
 Searching for Lamda that Minimizes Along All modes
 Value Taken    Lamda =  -0.00028581
 Step Taken.  Stepsize is  0.191251

                             Maximum     Tolerance    Cnvgd?
         Gradient           0.003644      0.000300      NO
         Displacement       0.169770      0.001200      NO
         Energy change     -0.000379      0.000001      NO


 New Cartesian Coordinates Obtained by Inverse Iteration

 Displacement from previous Coordinates is:  0.646045
 ----------------------------------------------------------------
             Standard Nuclear Orientation (Angstroms)
    I     Atom           X                Y                Z
 ----------------------------------------------------------------
    1      C       0.0163535823    -0.0012884254    -0.0080916564
    2      C      -0.0293439860     0.3048048067     1.3608588797
    3      Cl      1.4587126836     0.6899991038     2.2142027109
    4      C      -1.2123840638     0.3369559922     2.0927259129
    5      H      -1.2028200493     0.5827642704     3.1449565501
    6      C      -2.4004571470     0.0528612916     1.4328165688
    7      Cl     -3.9094731157     0.0871259271     2.3298612645
    8      C      -2.4251058545    -0.2567669990     0.0796023375
    9      H      -3.3537168391    -0.4804165035    -0.4254199082
   10      C      -1.2186875663    -0.2781415213    -0.6130102685
   11      Cl     -1.2761517030    -0.6869493649    -2.3215266015
   12      C       1.2973442201    -0.0293381101    -0.7732991200
   13      C       2.1582128537    -1.1247873569    -0.6654395456
   14      H       1.8921757025    -1.9512078154    -0.0158176627
   15      C       3.3519360105    -1.1526739256    -1.3829305007
   16      H       4.0121149149    -2.0083843120    -1.2978429045
   17      C       3.6959284781    -0.0830761411    -2.2077508832
   18      H       4.6259066499    -0.1035337563    -2.7648058795
   19      C       2.8422836753     1.0134309364    -2.3154030953
   20      H       3.1079638840     1.8480794437    -2.9543404333
   21      C       1.6449439950     1.0397041038    -1.6037102809
   22      H       0.9751019000     1.8876364634    -1.6925551451
 ----------------------------------------------------------------
 Nuclear Repulsion Energy =        1216.78724203 hartrees
 There are       65 alpha and       65 beta electrons
 Applying Cartesian multipole field
    Component          Value
    ---------          -----
     (2,0,0)        1.00000E-11
     (0,2,0)        2.00000E-11
     (0,0,2)       -3.00000E-11
 Nucleus-field energy     =    -0.0000000172 hartrees
 Requested basis set is 6-311++G(d,p)
 There are 146 shells and 403 basis functions
 A cutoff of  1.0D-15 yielded   8789 shell pairs
 There are     70844 function pairs (     76097 Cartesian)
 Smallest overlap matrix eigenvalue = 3.15E-07
 Linear dependence detected in AO basis
 Number of orthogonalized atomic orbitals = 400
 Maximum deviation from orthogonality = 2.860E-10
 Guess from superposition of atomic densities
 Warning:  Energy on first SCF cycle will be non-variational
 SAD guess density has 130.000000 electrons

 -----------------------------------------------------------------------
  General SCF calculation program by
  Eric Jon Sundstrom, Paul Horn, Yuezhi Mao, Dmitri Zuev, Alec White,
  David Stuck, Shaama M.S., Shane Yost, Joonho Lee, David Small,
  Daniel Levine, Susi Lehtola, Hugh Burton, Evgeny Epifanovsky,
  Bang C. Huynh
 -----------------------------------------------------------------------
 Exchange:     0.2000 Hartree-Fock + 0.0800 Slater + 0.7200 B88
 Correlation:  0.1900 VWN1RPA + 0.8100 LYP
 Using SG-1 standard quadrature grid
 A restricted SCF calculation will be
 performed using DIIS
 SCF converges when DIIS error is below 1.0e-08
 ---------------------------------------
  Cycle       Energy         DIIS error
 ---------------------------------------
    1   -1845.7905685533      3.13e-02  
    2   -1842.1068221614      2.83e-03  
    3   -1842.0501637190      3.26e-03  
    4   -1842.2774670589      3.62e-04  
    5   -1842.2793829728      1.78e-04  
    6   -1842.2798130141      1.03e-04  
    7   -1842.2800326156      2.57e-05  
    8   -1842.2800446102      8.19e-06  
    9   -1842.2800460144      2.04e-06  
   10   -1842.2800460899      6.50e-07  
   11   -1842.2800460983      1.66e-07  
   12   -1842.2800460989      8.64e-08  
   13   -1842.2800460991      1.50e-08  
   14   -1842.2800460990      9.58e-09  Convergence criterion met
 ---------------------------------------
 SCF time:   CPU 468.47s  wall 468.00s 
 SCF   energy in the final basis set =    -1842.2800460990
 Total energy in the final basis set =    -1842.2800460990

 --------------------------------------------------------------

                    Orbital Energies (a.u.)
 --------------------------------------------------------------

 Alpha MOs
 -- Occupied --
********-101.5676-101.5676 -10.2668 -10.2666 -10.2655 -10.2251 -10.2128
-10.2127 -10.2027 -10.1884 -10.1884 -10.1868 -10.1865 -10.1860  -9.4858
 -9.4823  -9.4823  -7.2505  -7.2471  -7.2469  -7.2406  -7.2401  -7.2372
 -7.2372  -7.2366  -7.2365  -0.9383  -0.8949  -0.8900  -0.8704  -0.8282
 -0.7934  -0.7612  -0.7605  -0.7370  -0.6411  -0.6313  -0.6207  -0.6030
 -0.5500  -0.5268  -0.5173  -0.4841  -0.4739  -0.4711  -0.4599  -0.4452
 -0.4384  -0.4329  -0.4136  -0.4097  -0.3804  -0.3795  -0.3777  -0.3636
 -0.3609  -0.3377  -0.3345  -0.3247  -0.3216  -0.2735  -0.2711  -0.2670
 -0.2608
 -- Virtual --
 -0.0512  -0.0495  -0.0284  -0.0264  -0.0235  -0.0102   0.0002   0.0080
  0.0136   0.0140   0.0173   0.0214   0.0295   0.0391   0.0473   0.0532
  0.0580   0.0614   0.0706   0.0717   0.0774   0.0897   0.0906   0.0907
  0.0937   0.0940   0.0963   0.1088   0.1092   0.1140   0.1159   0.1185
  0.1189   0.1225   0.1239   0.1258   0.1262   0.1295   0.1321   0.1367
  0.1437   0.1485   0.1504   0.1533   0.1557   0.1603   0.1619   0.1642
  0.1675   0.1825   0.1840   0.1892   0.1895   0.2021   0.2090   0.2142
  0.2160   0.2193   0.2256   0.2322   0.2348   0.2380   0.2427   0.2453
  0.2497   0.2499   0.2601   0.2610   0.2705   0.2738   0.2753   0.2802
  0.2823   0.2875   0.2895   0.2913   0.2971   0.3063   0.3071   0.3127
  0.3186   0.3202   0.3323   0.3381   0.3482   0.3577   0.3710   0.3745
  0.3890   0.4027   0.4168   0.4531   0.4553   0.4605   0.4632   0.4799
  0.4820   0.4847   0.5086   0.5212   0.5295   0.5335   0.5367   0.5472
  0.5480   0.5573   0.5596   0.5662   0.5692   0.5733   0.5845   0.5863
  0.5986   0.6152   0.6156   0.6219   0.6245   0.6268   0.6448   0.6464
  0.6698   0.6717   0.6794   0.6862   0.7003   0.7105   0.7135   0.7147
  0.7232   0.7261   0.7265   0.7664   0.7789   0.8059   0.8254   0.8285
  0.8293   0.8385   0.8413   0.8462   0.8464   0.8510   0.8516   0.8616
  0.8678   0.8680   0.8770   0.8788   0.8834   0.8839   0.8959   0.9147
  0.9188   0.9227   0.9314   0.9505   0.9553   0.9567   0.9625   0.9736
  0.9778   0.9929   1.0065   1.0202   1.0261   1.0313   1.0377   1.0531
  1.0561   1.0735   1.0780   1.1343   1.1395   1.1498   1.1812   1.1910
  1.2100   1.2397   1.2499   1.2692   1.2938   1.3053   1.3098   1.3142
  1.3460   1.3976   1.4252   1.4273   1.4863   1.5095   1.5102   1.5223
  1.5449   1.5515   1.5624   1.5662   1.5677   1.5818   1.5912   1.5988
  1.6448   1.6541   1.6616   1.6678   1.6900   1.7138   1.7380   1.7653
  1.7717   1.8023   1.8209   1.8225   1.8456   1.8464   1.8604   1.8886
  1.8997   1.9285   1.9405   1.9450   1.9470   1.9481   1.9563   1.9809
  1.9877   2.0219   2.0428   2.0583   2.0640   2.0753   2.0762   2.1232
  2.1239   2.1984   2.2359   2.2468   2.2653   2.2739   2.2820   2.2990
  2.3434   2.3741   2.3910   2.4144   2.4317   2.4379   2.4512   2.4662
  2.4810   2.4980   2.5176   2.5380   2.5512   2.5828   2.5904   2.6287
  2.6525   2.6582   2.6851   2.7062   2.7073   2.7109   2.7207   2.7304
  2.7365   2.7562   2.7637   2.7655   2.7787   2.7958   2.8013   2.8399
  2.8496   2.8557   2.8616   2.8735   2.9209   2.9406   2.9784   3.0178
  3.0988   3.1017   3.1040   3.1352   3.1658   3.1970   3.2250   3.2605
  3.3316   3.3420   3.3802   3.4586   3.4893   3.5457   3.5885   3.6359
  3.7049   3.7281   3.8066   3.9750   3.9905   4.0416   4.0897   4.1487
  4.1522   4.3729   4.8032   4.8437   9.7675   9.8085   9.8214  23.4269
 23.6658  23.8510  23.8624  23.9288  23.9652  24.0099  24.0418  24.0894
 24.0920  24.1178  24.1925  25.8178  25.8756  25.9119  26.1225  26.2454
 26.3516  26.6009  26.6323  26.7803 215.7595 215.8066 215.8250
 --------------------------------------------------------------

          Ground-State Mulliken Net Atomic Charges

     Atom                 Charge (a.u.)
  ----------------------------------------
      1 C                    -0.279996
      2 C                    -0.079205
      3 Cl                    0.459299
      4 C                    -0.514884
      5 H                     0.228881
      6 C                     0.371074
      7 Cl                    0.462272
      8 C                    -0.527928
      9 H                     0.229414
     10 C                    -0.076976
     11 Cl                    0.462076
     12 C                     0.802273
     13 C                    -0.721628
     14 H                     0.178134
     15 C                    -0.355795
     16 H                     0.171167
     17 C                    -0.249563
     18 H                     0.165584
     19 C                    -0.354687
     20 H                     0.171142
     21 C                    -0.719586
     22 H                     0.178933
  ----------------------------------------
  Sum of atomic charges =     0.000000

 -----------------------------------------------------------------
                    Cartesian Multipole Moments
 -----------------------------------------------------------------
    Charge (ESU x 10^10)
                -0.0000
    Dipole Moment (Debye)
         X       0.8073      Y      -0.0183      Z      -0.4828
       Tot       0.9409
    Quadrupole Moments (Debye-Ang)
        XX    -104.1910     XY      -1.6100     YY    -105.8047
        XZ      -3.4043     YZ      -2.5453     ZZ    -107.6980
    Octopole Moments (Debye-Ang^2)
       XXX      28.7840    XXY     -11.3444    XYY      10.6397
       YYY      -0.8595    XXZ     -29.6645    XYZ      -5.4457
       YYZ      -5.7873    XZZ      11.4606    YZZ      10.7927
       ZZZ       5.0172
    Hexadecapole Moments (Debye-Ang^3)
      XXXX   -3513.1740   XXXY     -53.2927   XXYY    -662.2877
      XYYY     -36.1873   YYYY    -412.8013   XXXZ     582.3716
      XXYZ     -39.1152   XYYZ     208.9451   YYYZ    -133.7248
      XXZZ    -930.9743   XYZZ      11.2341   YYZZ    -436.6518
      XZZZ     625.8920   YZZZ    -124.4707   ZZZZ   -2196.7036
 -----------------------------------------------------------------
 Calculating analytic gradient of the SCF energy
 Gradient of SCF Energy
            1           2           3           4           5           6
    1   0.0002910  -0.0014158   0.0008581  -0.0000807  -0.0000022   0.0012932
    2  -0.0000684  -0.0002956  -0.0000069   0.0001436   0.0000446  -0.0000164
    3  -0.0004244  -0.0006405   0.0000390   0.0008488  -0.0001233  -0.0006467
            7           8           9          10          11          12
    1  -0.0004659  -0.0007294   0.0000907   0.0000415   0.0004636   0.0007114
    2   0.0000368  -0.0000637  -0.0000409   0.0002312   0.0000797  -0.0001133
    3   0.0002567  -0.0003725   0.0000335   0.0015453  -0.0005891  -0.0004173
           13          14          15          16          17          18
    1  -0.0002848  -0.0002132   0.0001646   0.0000238  -0.0002197   0.0000351
    2  -0.0002166   0.0001345  -0.0000538   0.0000090   0.0000493   0.0000056
    3   0.0001317   0.0003375   0.0000242  -0.0001274   0.0001211  -0.0000293
           19          20          21          22
    1   0.0001329   0.0001396  -0.0004546  -0.0003793
    2  -0.0000226  -0.0000190   0.0003056  -0.0001225
    3  -0.0001534   0.0000304   0.0001846  -0.0000287
 Max gradient component =       1.545E-03
 RMS gradient           =       4.270E-04
 Gradient time:  CPU 163.60 s  wall 163.61 s
 Geometry Optimization Parameters
   NAtoms,    NIC,     NZ,  NCons,   NDum,   NFix, NCnnct, MaxDiis
       22     155      22       0       0       0       0       0

 Cartesian Hessian Update
 Hessian updated using BFGS update


** GEOMETRY OPTIMIZATION IN DELOCALIZED INTERNAL COORDINATES **
   Searching for a Minimum

   Optimization Cycle:   6

                       Coordinates (Angstroms)
     ATOM                X               Y               Z
      1  C         0.0163535823   -0.0012884254   -0.0080916564
      2  C        -0.0293439860    0.3048048067    1.3608588797
      3  Cl        1.4587126836    0.6899991038    2.2142027109
      4  C        -1.2123840638    0.3369559922    2.0927259129
      5  H        -1.2028200493    0.5827642704    3.1449565501
      6  C        -2.4004571470    0.0528612916    1.4328165688
      7  Cl       -3.9094731157    0.0871259271    2.3298612645
      8  C        -2.4251058545   -0.2567669990    0.0796023375
      9  H        -3.3537168391   -0.4804165035   -0.4254199082
     10  C        -1.2186875663   -0.2781415213   -0.6130102685
     11  Cl       -1.2761517030   -0.6869493649   -2.3215266015
     12  C         1.2973442201   -0.0293381101   -0.7732991200
     13  C         2.1582128537   -1.1247873569   -0.6654395456
     14  H         1.8921757025   -1.9512078154   -0.0158176627
     15  C         3.3519360105   -1.1526739256   -1.3829305007
     16  H         4.0121149149   -2.0083843120   -1.2978429045
     17  C         3.6959284781   -0.0830761411   -2.2077508832
     18  H         4.6259066499   -0.1035337563   -2.7648058795
     19  C         2.8422836753    1.0134309364   -2.3154030953
     20  H         3.1079638840    1.8480794437   -2.9543404333
     21  C         1.6449439950    1.0397041038   -1.6037102809
     22  H         0.9751019000    1.8876364634   -1.6925551451
   Point Group: c1    Number of degrees of freedom:    60


   Energy is  -1842.280046099

 Hessian updated using BFGS update

 59 Hessian modes will be used to form the next step
  Hessian Eigenvalues:
     0.004236    0.019227    0.019301    0.023195    0.023213    0.023675
     0.023688    0.023848    0.023958    0.024086    0.024090    0.024113
     0.024115    0.024123    0.024138    0.024149    0.024188    0.024315
     0.027569    0.159921    0.159983    0.159996    0.159999    0.160001
     0.160134    0.161254    0.211070    0.220010    0.220286    0.234825
     0.236342    0.247805    0.249923    0.250010    0.250044    0.253555
     0.266982    0.300864    0.301249    0.303856    0.347957    0.356557
     0.356662    0.356665    0.356688    0.357100    0.362297    0.427311
     0.429289    0.432448    0.437476    0.467784    0.468701    0.470777
     0.478188    0.478227    0.478384    0.480214    0.494099

 Minimum search - taking simple RFO step
 Searching for Lamda that Minimizes Along All modes
 Value Taken    Lamda =  -0.00007755
 Step Taken.  Stepsize is  0.100168

                             Maximum     Tolerance    Cnvgd?
         Gradient           0.001483      0.000300      NO
         Displacement       0.087492      0.001200      NO
         Energy change     -0.000185      0.000001      NO


 New Cartesian Coordinates Obtained by Inverse Iteration

 Displacement from previous Coordinates is:  0.334800
 ----------------------------------------------------------------
             Standard Nuclear Orientation (Angstroms)
    I     Atom           X                Y                Z
 ----------------------------------------------------------------
    1      C       0.0150491249     0.0031000800    -0.0079965783
    2      C      -0.0327712062     0.3336750907     1.3550222969
    3      Cl      1.4489673681     0.7502733114     2.2007298454
    4      C      -1.2163318895     0.3617435222     2.0863665914
    5      H      -1.2093242128     0.6237895999     3.1348664113
    6      C      -2.4015207963     0.0500835248     1.4337435088
    7      Cl     -3.9091226990     0.0775434514     2.3318809263
    8      C      -2.4218653061    -0.2829137137     0.0861234169
    9      H      -3.3482549052    -0.5265275224    -0.4139586161
   10      C      -1.2162480733    -0.3008678440    -0.6083691861
   11      Cl     -1.2715597806    -0.7403816592    -2.3078506283
   12      C       1.2973903831    -0.0260607848    -0.7722856684
   13      C       2.1424854753    -1.1359262520    -0.6890988633
   14      H       1.8649262665    -1.9744905195    -0.0603847758
   15      C       3.3361113322    -1.1661748125    -1.4065927701
   16      H       3.9831808131    -2.0333431689    -1.3382243943
   17      C       3.6964417117    -0.0855500678    -2.2094836896
   18      H       4.6256749199    -0.1084861624    -2.7675408771
   19      C       2.8591547930     1.0254891642    -2.2925399502
   20      H       3.1355668866     1.8693987528    -2.9145528816
   21      C       1.6632608021     1.0551358868    -1.5788156132
   22      H       1.0096272178     1.9172882305    -1.6479581658
 ----------------------------------------------------------------
 Nuclear Repulsion Energy =        1216.56860680 hartrees
 There are       65 alpha and       65 beta electrons
 Applying Cartesian multipole field
    Component          Value
    ---------          -----
     (2,0,0)        1.00000E-11
     (0,2,0)        2.00000E-11
     (0,0,2)       -3.00000E-11
 Nucleus-field energy     =    -0.0000000166 hartrees
 Requested basis set is 6-311++G(d,p)
 There are 146 shells and 403 basis functions
 A cutoff of  1.0D-15 yielded   8793 shell pairs
 There are     70905 function pairs (     76170 Cartesian)
 Smallest overlap matrix eigenvalue = 2.88E-07
 Linear dependence detected in AO basis
 Number of orthogonalized atomic orbitals = 400
 Maximum deviation from orthogonality = 5.130E-10
 Guess from superposition of atomic densities
 Warning:  Energy on first SCF cycle will be non-variational
 SAD guess density has 130.000000 electrons

 -----------------------------------------------------------------------
  General SCF calculation program by
  Eric Jon Sundstrom, Paul Horn, Yuezhi Mao, Dmitri Zuev, Alec White,
  David Stuck, Shaama M.S., Shane Yost, Joonho Lee, David Small,
  Daniel Levine, Susi Lehtola, Hugh Burton, Evgeny Epifanovsky,
  Bang C. Huynh
 -----------------------------------------------------------------------
 Exchange:     0.2000 Hartree-Fock + 0.0800 Slater + 0.7200 B88
 Correlation:  0.1900 VWN1RPA + 0.8100 LYP
 Using SG-1 standard quadrature grid
 A restricted SCF calculation will be
 performed using DIIS
 SCF converges when DIIS error is below 1.0e-08
 ---------------------------------------
  Cycle       Energy         DIIS error
 ---------------------------------------
    1   -1845.7927085186      3.14e-02  
    2   -1842.1067011708      2.83e-03  
    3   -1842.0498972140      3.27e-03  
    4   -1842.2775056178      3.63e-04  
    5   -1842.2794249221      1.79e-04  
    6   -1842.2798674454      1.03e-04  
    7   -1842.2800839224      2.61e-05  
    8   -1842.2800963647      8.21e-06  
    9   -1842.2800977817      2.06e-06  
   10   -1842.2800978587      6.45e-07  
   11   -1842.2800978671      1.67e-07  
   12   -1842.2800978678      8.62e-08  
   13   -1842.2800978679      1.37e-08  
   14   -1842.2800978677      7.23e-09  Convergence criterion met
 ---------------------------------------
 SCF time:   CPU 469.10s  wall 470.00s 
 SCF   energy in the final basis set =    -1842.2800978677
 Total energy in the final basis set =    -1842.2800978677

 --------------------------------------------------------------

                    Orbital Energies (a.u.)
 --------------------------------------------------------------

 Alpha MOs
 -- Occupied --
********-101.5677-101.5677 -10.2666 -10.2665 -10.2653 -10.2250 -10.2126
-10.2125 -10.2028 -10.1883 -10.1883 -10.1867 -10.1864 -10.1860  -9.4858
 -9.4824  -9.4824  -7.2505  -7.2472  -7.2470  -7.2407  -7.2402  -7.2373
 -7.2373  -7.2367  -7.2366  -0.9383  -0.8950  -0.8903  -0.8704  -0.8282
 -0.7933  -0.7611  -0.7604  -0.7369  -0.6411  -0.6309  -0.6208  -0.6029
 -0.5499  -0.5268  -0.5173  -0.4842  -0.4740  -0.4709  -0.4598  -0.4453
 -0.4381  -0.4328  -0.4137  -0.4098  -0.3800  -0.3796  -0.3780  -0.3635
 -0.3607  -0.3377  -0.3344  -0.3247  -0.3216  -0.2720  -0.2709  -0.2670
 -0.2622
 -- Virtual --
 -0.0511  -0.0486  -0.0279  -0.0273  -0.0234  -0.0102   0.0002   0.0081
  0.0137   0.0140   0.0174   0.0213   0.0295   0.0392   0.0473   0.0532
  0.0579   0.0617   0.0710   0.0717   0.0766   0.0898   0.0909   0.0910
  0.0934   0.0936   0.0959   0.1085   0.1092   0.1142   0.1158   0.1185
  0.1187   0.1230   0.1241   0.1258   0.1260   0.1296   0.1322   0.1363
  0.1442   0.1483   0.1501   0.1543   0.1555   0.1607   0.1621   0.1629
  0.1671   0.1831   0.1842   0.1880   0.1886   0.2020   0.2088   0.2139
  0.2157   0.2207   0.2246   0.2327   0.2331   0.2379   0.2442   0.2459
  0.2493   0.2509   0.2602   0.2607   0.2703   0.2741   0.2756   0.2801
  0.2821   0.2881   0.2898   0.2917   0.2965   0.3063   0.3071   0.3152
  0.3164   0.3218   0.3348   0.3385   0.3491   0.3579   0.3700   0.3772
  0.3893   0.4021   0.4192   0.4531   0.4548   0.4599   0.4612   0.4801
  0.4824   0.4840   0.5111   0.5214   0.5287   0.5349   0.5365   0.5484
  0.5492   0.5580   0.5582   0.5665   0.5687   0.5733   0.5839   0.5856
  0.5989   0.6144   0.6166   0.6222   0.6253   0.6264   0.6470   0.6483
  0.6679   0.6719   0.6787   0.6875   0.7010   0.7092   0.7144   0.7147
  0.7258   0.7265   0.7294   0.7662   0.7817   0.8052   0.8265   0.8274
  0.8336   0.8398   0.8417   0.8457   0.8466   0.8509   0.8516   0.8621
  0.8649   0.8657   0.8774   0.8787   0.8826   0.8827   0.8966   0.9126
  0.9193   0.9229   0.9323   0.9522   0.9584   0.9586   0.9653   0.9730
  0.9761   0.9939   1.0072   1.0239   1.0277   1.0306   1.0371   1.0536
  1.0550   1.0740   1.0774   1.1353   1.1368   1.1499   1.1903   1.1916
  1.2101   1.2396   1.2477   1.2725   1.2989   1.3056   1.3104   1.3161
  1.3464   1.3984   1.4242   1.4268   1.4856   1.5088   1.5094   1.5219
  1.5464   1.5522   1.5609   1.5668   1.5712   1.5820   1.5911   1.5995
  1.6464   1.6549   1.6604   1.6682   1.6901   1.7171   1.7378   1.7678
  1.7710   1.8010   1.8213   1.8237   1.8425   1.8431   1.8587   1.8886
  1.8988   1.9289   1.9412   1.9455   1.9464   1.9478   1.9566   1.9813
  1.9889   2.0235   2.0459   2.0584   2.0651   2.0751   2.0752   2.1243
  2.1278   2.1987   2.2357   2.2468   2.2656   2.2725   2.2795   2.2991
  2.3449   2.3750   2.3908   2.4142   2.4318   2.4361   2.4500   2.4658
  2.4811   2.4994   2.5190   2.5384   2.5516   2.5799   2.5888   2.6302
  2.6503   2.6589   2.6861   2.7066   2.7102   2.7112   2.7203   2.7301
  2.7353   2.7577   2.7622   2.7661   2.7729   2.7958   2.7996   2.8438
  2.8509   2.8550   2.8610   2.8791   2.9190   2.9409   2.9779   3.0180
  3.1014   3.1044   3.1059   3.1336   3.1643   3.1983   3.2231   3.2668
  3.3314   3.3400   3.3808   3.4607   3.4882   3.5486   3.5931   3.6358
  3.7055   3.7305   3.8094   3.9761   3.9904   4.0420   4.0890   4.1485
  4.1525   4.3703   4.8043   4.8426   9.7687   9.8062   9.8282  23.4288
 23.6659  23.8503  23.8623  23.9283  23.9647  24.0106  24.0415  24.0896
 24.0927  24.1185  24.1933  25.8178  25.8676  25.9139  26.1223  26.2546
 26.3437  26.6026  26.6284  26.7860 215.7608 215.8037 215.8328
 --------------------------------------------------------------

          Ground-State Mulliken Net Atomic Charges

     Atom                 Charge (a.u.)
  ----------------------------------------
      1 C                    -0.333837
      2 C                    -0.091910
      3 Cl                    0.449928
      4 C                    -0.474051
      5 H                     0.228173
      6 C                     0.397274
      7 Cl                    0.463827
      8 C                    -0.493477
      9 H                     0.228762
     10 C                    -0.087194
     11 Cl                    0.453445
     12 C                     0.819895
     13 C                    -0.721378
     14 H                     0.180058
     15 C                    -0.385909
     16 H                     0.170422
     17 C                    -0.221237
     18 H                     0.165937
     19 C                    -0.389202
     20 H                     0.170377
     21 C                    -0.711193
     22 H                     0.181290
  ----------------------------------------
  Sum of atomic charges =     0.000000

 -----------------------------------------------------------------
                    Cartesian Multipole Moments
 -----------------------------------------------------------------
    Charge (ESU x 10^10)
                -0.0000
    Dipole Moment (Debye)
         X       0.8045      Y      -0.0210      Z      -0.4803
       Tot       0.9372
    Quadrupole Moments (Debye-Ang)
        XX    -104.2323     XY      -1.5240     YY    -105.6101
        XZ      -3.4720     YZ      -2.3964     ZZ    -107.7968
    Octopole Moments (Debye-Ang^2)
       XXX      28.5156    XXY     -11.1466    XYY      11.0397
       YYY      -0.9172    XXZ     -29.8970    XYZ      -5.3261
       YYZ      -6.0423    XZZ      11.4594    YZZ      10.5248
       ZZZ       5.3947
    Hexadecapole Moments (Debye-Ang^3)
      XXXX   -3511.7216   XXXY     -59.9004   XXYY    -663.2932
      XYYY     -45.6921   YYYY    -431.3148   XXXZ     585.5129
      XXYZ     -42.2941   XYYZ     209.5364   YYYZ    -145.3677
      XXZZ    -927.2324   XYZZ       7.2341   YYZZ    -437.0651
      XZZZ     631.9806   YZZZ    -134.0128   ZZZZ   -2185.4311
 -----------------------------------------------------------------
 Calculating analytic gradient of the SCF energy
 Gradient of SCF Energy
            1           2           3           4           5           6
    1  -0.0001082  -0.0004559   0.0003142   0.0000152  -0.0000200   0.0005710
    2   0.0000550  -0.0000924  -0.0000282   0.0000203   0.0000031   0.0000131
    3   0.0000652  -0.0002341  -0.0000591   0.0002177  -0.0000421  -0.0003409
            7           8           9          10          11          12
    1  -0.0002827  -0.0002385   0.0000267  -0.0000117   0.0001144   0.0004948
    2  -0.0000000  -0.0000208  -0.0000093   0.0001269  -0.0000097  -0.0001362
    3   0.0001685  -0.0000687   0.0000469   0.0003981  -0.0001823  -0.0002187
           13          14          15          16          17          18
    1  -0.0001338  -0.0000443   0.0000541   0.0000161  -0.0001305   0.0000098
    2  -0.0000027   0.0000715   0.0000014   0.0000105  -0.0000021   0.0000009
    3   0.0001045   0.0001079   0.0000048  -0.0000673   0.0000350  -0.0000052
           19          20          21          22
    1   0.0000143   0.0000591  -0.0001470  -0.0001173
    2  -0.0000382  -0.0000270   0.0001578  -0.0000940
    3  -0.0000250  -0.0000045   0.0001126  -0.0000132
 Max gradient component =       5.710E-04
 RMS gradient           =       1.630E-04
 Gradient time:  CPU 164.00 s  wall 164.00 s
 Geometry Optimization Parameters
   NAtoms,    NIC,     NZ,  NCons,   NDum,   NFix, NCnnct, MaxDiis
       22     155      22       0       0       0       0       0

 Cartesian Hessian Update
 Hessian updated using BFGS update


** GEOMETRY OPTIMIZATION IN DELOCALIZED INTERNAL COORDINATES **
   Searching for a Minimum

   Optimization Cycle:   7

                       Coordinates (Angstroms)
     ATOM                X               Y               Z
      1  C         0.0150491249    0.0031000800   -0.0079965783
      2  C        -0.0327712062    0.3336750907    1.3550222969
      3  Cl        1.4489673681    0.7502733114    2.2007298454
      4  C        -1.2163318895    0.3617435222    2.0863665914
      5  H        -1.2093242128    0.6237895999    3.1348664113
      6  C        -2.4015207963    0.0500835248    1.4337435088
      7  Cl       -3.9091226990    0.0775434514    2.3318809263
      8  C        -2.4218653061   -0.2829137137    0.0861234169
      9  H        -3.3482549052   -0.5265275224   -0.4139586161
     10  C        -1.2162480733   -0.3008678440   -0.6083691861
     11  Cl       -1.2715597806   -0.7403816592   -2.3078506283
     12  C         1.2973903831   -0.0260607848   -0.7722856684
     13  C         2.1424854753   -1.1359262520   -0.6890988633
     14  H         1.8649262665   -1.9744905195   -0.0603847758
     15  C         3.3361113322   -1.1661748125   -1.4065927701
     16  H         3.9831808131   -2.0333431689   -1.3382243943
     17  C         3.6964417117   -0.0855500678   -2.2094836896
     18  H         4.6256749199   -0.1084861624   -2.7675408771
     19  C         2.8591547930    1.0254891642   -2.2925399502
     20  H         3.1355668866    1.8693987528   -2.9145528816
     21  C         1.6632608021    1.0551358868   -1.5788156132
     22  H         1.0096272178    1.9172882305   -1.6479581658
   Point Group: c1    Number of degrees of freedom:    60


   Energy is  -1842.280097868

 Hessian updated using BFGS update

 60 Hessian modes will be used to form the next step
  Hessian Eigenvalues:
     0.002822    0.019222    0.019366    0.023199    0.023273    0.023480
     0.023682    0.023882    0.023969    0.024072    0.024090    0.024114
     0.024119    0.024129    0.024139    0.024150    0.024292    0.024481
     0.027359    0.158033    0.159986    0.159996    0.159999    0.160001
     0.160067    0.160394    0.210691    0.219864    0.220014    0.234351
     0.234956    0.240574    0.248356    0.249985    0.250012    0.251608
     0.260243    0.300924    0.301471    0.302055    0.348619    0.356550
     0.356649    0.356665    0.356668    0.356686    0.357044    0.363360
     0.427239    0.429285    0.432186    0.433505    0.467781    0.469451
     0.470777    0.478199    0.478226    0.478763    0.480065    0.495078

 Minimum search - taking simple RFO step
 Searching for Lamda that Minimizes Along All modes
 Value Taken    Lamda =  -0.00002573
 Step Taken.  Stepsize is  0.083569

                             Maximum     Tolerance    Cnvgd?
         Gradient           0.000507      0.000300      NO
         Displacement       0.073493      0.001200      NO
         Energy change     -0.000052      0.000001      NO


 New Cartesian Coordinates Obtained by Inverse Iteration

 Displacement from previous Coordinates is:  0.280172
 ----------------------------------------------------------------
             Standard Nuclear Orientation (Angstroms)
    I     Atom           X                Y                Z
 ----------------------------------------------------------------
    1      C       0.0151990264     0.0044368239    -0.0064836257
    2      C      -0.0356667447     0.3561250718     1.3512335820
    3      Cl      1.4398813305     0.8004464704     2.1911841011
    4      C      -1.2201842352     0.3827659806     2.0813777974
    5      H      -1.2160108529     0.6604772490     3.1259762758
    6      C      -2.4022329748     0.0482483536     1.4342968239
    7      Cl     -3.9094435514     0.0742831128     2.3314378552
    8      C      -2.4180455955    -0.3053911860     0.0918237853
    9      H      -3.3420087216    -0.5646372075    -0.4050848296
   10      C      -1.2123583445    -0.3216575966    -0.6027907887
   11      Cl     -1.2632501182    -0.7832276534    -2.2955810494
   12      C       1.2975508375    -0.0246688501    -0.7709648943
   13      C       2.1293968835    -1.1460874448    -0.7100194737
   14      H       1.8421464959    -1.9944590292    -0.0990296587
   15      C       3.3228703484    -1.1771439620    -1.4277447004
   16      H       3.9592949175    -2.0532082341    -1.3742214463
   17      C       3.6963983135    -0.0867498525    -2.2111221140
   18      H       4.6249972638    -0.1107377056    -2.7701145357
   19      C       2.8719847747     1.0352449831    -2.2732238744
   20      H       3.1570134951     1.8871933560    -2.8802365746
   21      C       1.6771021842     1.0663082191    -1.5578733890
   22      H       1.0362034930     1.9392372091    -1.6097589275
 ----------------------------------------------------------------
 Nuclear Repulsion Energy =        1216.47935974 hartrees
 There are       65 alpha and       65 beta electrons
 Applying Cartesian multipole field
    Component          Value
    ---------          -----
     (2,0,0)        1.00000E-11
     (0,2,0)        2.00000E-11
     (0,0,2)       -3.00000E-11
 Nucleus-field energy     =    -0.0000000161 hartrees
 Requested basis set is 6-311++G(d,p)
 There are 146 shells and 403 basis functions
 A cutoff of  1.0D-15 yielded   8795 shell pairs
 There are     70911 function pairs (     76176 Cartesian)
 Smallest overlap matrix eigenvalue = 2.64E-07
 Linear dependence detected in AO basis
 Number of orthogonalized atomic orbitals = 400
 Maximum deviation from orthogonality = 3.017E-10
 Guess from superposition of atomic densities
 Warning:  Energy on first SCF cycle will be non-variational
 SAD guess density has 130.000000 electrons

 -----------------------------------------------------------------------
  General SCF calculation program by
  Eric Jon Sundstrom, Paul Horn, Yuezhi Mao, Dmitri Zuev, Alec White,
  David Stuck, Shaama M.S., Shane Yost, Joonho Lee, David Small,
  Daniel Levine, Susi Lehtola, Hugh Burton, Evgeny Epifanovsky,
  Bang C. Huynh
 -----------------------------------------------------------------------
 Exchange:     0.2000 Hartree-Fock + 0.0800 Slater + 0.7200 B88
 Correlation:  0.1900 VWN1RPA + 0.8100 LYP
 Using SG-1 standard quadrature grid
 A restricted SCF calculation will be
 performed using DIIS
 SCF converges when DIIS error is below 1.0e-08
 ---------------------------------------
  Cycle       Energy         DIIS error
 ---------------------------------------
    1   -1845.7941169260      3.14e-02  
    2   -1842.1066383842      2.83e-03  
    3   -1842.0497496240      3.27e-03  
    4   -1842.2775177249      3.63e-04  
    5   -1842.2794419535      1.79e-04  
    6   -1842.2798862527      1.02e-04  
    7   -1842.2800992513      2.64e-05  
    8   -1842.2801120026      8.23e-06  
    9   -1842.2801134279      2.08e-06  
   10   -1842.2801135064      6.43e-07  
   11   -1842.2801135147      1.69e-07  
   12   -1842.2801135152      8.71e-08  
   13   -1842.2801135153      1.41e-08  
   14   -1842.2801135153      8.28e-09  Convergence criterion met
 ---------------------------------------
 SCF time:   CPU 465.32s  wall 466.00s 
 SCF   energy in the final basis set =    -1842.2801135153
 Total energy in the final basis set =    -1842.2801135153

 --------------------------------------------------------------

                    Orbital Energies (a.u.)
 --------------------------------------------------------------

 Alpha MOs
 -- Occupied --
********-101.5678-101.5677 -10.2665 -10.2664 -10.2652 -10.2249 -10.2124
-10.2124 -10.2028 -10.1882 -10.1882 -10.1867 -10.1864 -10.1859  -9.4859
 -9.4825  -9.4824  -7.2506  -7.2472  -7.2470  -7.2408  -7.2402  -7.2374
 -7.2373  -7.2367  -7.2366  -0.9383  -0.8951  -0.8905  -0.8704  -0.8283
 -0.7932  -0.7610  -0.7602  -0.7369  -0.6412  -0.6307  -0.6208  -0.6029
 -0.5499  -0.5268  -0.5172  -0.4843  -0.4740  -0.4709  -0.4597  -0.4454
 -0.4380  -0.4327  -0.4138  -0.4098  -0.3797  -0.3797  -0.3782  -0.3635
 -0.3606  -0.3378  -0.3344  -0.3247  -0.3216  -0.2708  -0.2707  -0.2670
 -0.2632
 -- Virtual --
 -0.0511  -0.0479  -0.0280  -0.0275  -0.0234  -0.0102   0.0002   0.0081
  0.0138   0.0139   0.0175   0.0212   0.0295   0.0392   0.0473   0.0532
  0.0579   0.0620   0.0715   0.0717   0.0760   0.0899   0.0912   0.0913
  0.0932   0.0933   0.0956   0.1083   0.1093   0.1144   0.1158   0.1184
  0.1186   0.1233   0.1242   0.1257   0.1258   0.1298   0.1323   0.1360
  0.1446   0.1482   0.1498   0.1552   0.1554   0.1610   0.1618   0.1623
  0.1667   0.1837   0.1843   0.1872   0.1879   0.2019   0.2087   0.2138
  0.2156   0.2220   0.2240   0.2316   0.2330   0.2378   0.2451   0.2460
  0.2493   0.2519   0.2601   0.2605   0.2701   0.2743   0.2758   0.2800
  0.2819   0.2884   0.2897   0.2925   0.2962   0.3058   0.3076   0.3149
  0.3167   0.3232   0.3368   0.3393   0.3497   0.3580   0.3692   0.3790
  0.3895   0.4017   0.4213   0.4531   0.4543   0.4577   0.4613   0.4802
  0.4827   0.4836   0.5130   0.5215   0.5281   0.5357   0.5364   0.5495
  0.5502   0.5570   0.5590   0.5668   0.5680   0.5735   0.5835   0.5852
  0.5998   0.6134   0.6174   0.6224   0.6259   0.6263   0.6489   0.6497
  0.6660   0.6716   0.6786   0.6883   0.7017   0.7080   0.7143   0.7150
  0.7256   0.7269   0.7346   0.7661   0.7840   0.8049   0.8265   0.8274
  0.8364   0.8405   0.8432   0.8451   0.8471   0.8503   0.8516   0.8623
  0.8631   0.8644   0.8779   0.8787   0.8816   0.8824   0.8976   0.9106
  0.9197   0.9226   0.9328   0.9540   0.9595   0.9608   0.9685   0.9727
  0.9745   0.9947   1.0077   1.0247   1.0285   1.0320   1.0368   1.0513
  1.0566   1.0742   1.0766   1.1348   1.1356   1.1501   1.1917   1.1976
  1.2102   1.2398   1.2461   1.2758   1.3024   1.3059   1.3107   1.3179
  1.3467   1.3985   1.4242   1.4267   1.4852   1.5079   1.5092   1.5215
  1.5473   1.5526   1.5593   1.5671   1.5736   1.5830   1.5908   1.5999
  1.6474   1.6553   1.6596   1.6685   1.6903   1.7197   1.7376   1.7688
  1.7724   1.8002   1.8216   1.8252   1.8402   1.8404   1.8576   1.8889
  1.8982   1.9291   1.9417   1.9458   1.9460   1.9474   1.9567   1.9816
  1.9898   2.0250   2.0479   2.0585   2.0659   2.0743   2.0749   2.1245
  2.1318   2.1989   2.2356   2.2469   2.2658   2.2714   2.2773   2.2991
  2.3459   2.3755   2.3908   2.4139   2.4319   2.4349   2.4489   2.4655
  2.4815   2.5003   2.5196   2.5388   2.5522   2.5777   2.5878   2.6311
  2.6490   2.6594   2.6867   2.7069   2.7116   2.7127   2.7200   2.7296
  2.7349   2.7591   2.7608   2.7667   2.7676   2.7957   2.7983   2.8439
  2.8519   2.8558   2.8603   2.8844   2.9176   2.9408   2.9777   3.0181
  3.1033   3.1064   3.1072   3.1325   3.1631   3.1993   3.2218   3.2722
  3.3312   3.3386   3.3812   3.4621   3.4873   3.5508   3.5975   3.6354
  3.7058   3.7321   3.8115   3.9771   3.9903   4.0422   4.0885   4.1482
  4.1529   4.3686   4.8047   4.8416   9.7696   9.8047   9.8341  23.4304
 23.6661  23.8499  23.8622  23.9282  23.9643  24.0110  24.0412  24.0896
 24.0930  24.1190  24.1936  25.8179  25.8609  25.9154  26.1223  26.2617
 26.3375  26.6040  26.6250  26.7897 215.7618 215.8017 215.8393
 --------------------------------------------------------------

          Ground-State Mulliken Net Atomic Charges

     Atom                 Charge (a.u.)
  ----------------------------------------
      1 C                    -0.374120
      2 C                    -0.099769
      3 Cl                    0.441043
      4 C                    -0.442560
      5 H                     0.227559
      6 C                     0.416736
      7 Cl                    0.465192
      8 C                    -0.460598
      9 H                     0.228245
     10 C                    -0.095458
     11 Cl                    0.445319
     12 C                     0.829761
     13 C                    -0.723772
     14 H                     0.181571
     15 C                    -0.409362
     16 H                     0.169888
     17 C                    -0.200604
     18 H                     0.166200
     19 C                    -0.414375
     20 H                     0.169833
     21 C                    -0.703850
     22 H                     0.183123
  ----------------------------------------
  Sum of atomic charges =     0.000000

 -----------------------------------------------------------------
                    Cartesian Multipole Moments
 -----------------------------------------------------------------
    Charge (ESU x 10^10)
                -0.0000
    Dipole Moment (Debye)
         X       0.8001      Y      -0.0221      Z      -0.4789
       Tot       0.9328
    Quadrupole Moments (Debye-Ang)
        XX    -104.2674     XY      -1.4484     YY    -105.4514
        XZ      -3.5349     YZ      -2.2664     ZZ    -107.8798
    Octopole Moments (Debye-Ang^2)
       XXX      28.1773    XXY     -10.9750    XYY      11.3195
       YYY      -1.0732    XXZ     -30.0933    XYZ      -5.2157
       YYZ      -6.2507    XZZ      11.4014    YZZ      10.2853
       ZZZ       5.6377
    Hexadecapole Moments (Debye-Ang^3)
      XXXX   -3508.9544   XXXY     -64.3117   XXYY    -663.9927
      XYYY     -52.4827   YYYY    -447.4651   XXXZ     588.3186
      XXYZ     -45.0393   XYYZ     210.0642   YYYZ    -155.3364
      XXZZ    -923.9124   XYZZ       4.1099   YYZZ    -437.5136
      XZZZ     637.1731   YZZZ    -142.3341   ZZZZ   -2175.9533
 -----------------------------------------------------------------
 Calculating analytic gradient of the SCF energy
 Gradient of SCF Energy
            1           2           3           4           5           6
    1  -0.0003009   0.0001747  -0.0000657  -0.0000014  -0.0000109   0.0000270
    2   0.0000054  -0.0000251   0.0000035  -0.0000065   0.0000045  -0.0000088
    3   0.0000923   0.0001069  -0.0000806  -0.0000540   0.0000140  -0.0000016
            7           8           9          10          11          12
    1  -0.0000284   0.0000546  -0.0000166   0.0000779   0.0000598   0.0001590
    2   0.0000135   0.0000306   0.0000158  -0.0000321   0.0000575  -0.0000406
    3   0.0000288   0.0000831   0.0000094  -0.0002152   0.0001096  -0.0000346
           13          14          15          16          17          18
    1  -0.0000893   0.0000298  -0.0000026  -0.0000001  -0.0000005  -0.0000099
    2   0.0000574  -0.0000096   0.0000134  -0.0000036  -0.0000005  -0.0000072
    3   0.0000159   0.0000033  -0.0000033   0.0000012  -0.0000090  -0.0000105
           19          20          21          22
    1   0.0000003  -0.0000042  -0.0000581   0.0000055
    2  -0.0000051  -0.0000039  -0.0000562  -0.0000025
    3   0.0000142  -0.0000136  -0.0000590   0.0000026
 Max gradient component =       3.009E-04
 RMS gradient           =       6.672E-05
 Gradient time:  CPU 162.40 s  wall 162.41 s
 Geometry Optimization Parameters
   NAtoms,    NIC,     NZ,  NCons,   NDum,   NFix, NCnnct, MaxDiis
       22     155      22       0       0       0       0       0

 Cartesian Hessian Update
 Hessian updated using BFGS update


** GEOMETRY OPTIMIZATION IN DELOCALIZED INTERNAL COORDINATES **
   Searching for a Minimum

   Optimization Cycle:   8

                       Coordinates (Angstroms)
     ATOM                X               Y               Z
      1  C         0.0151990264    0.0044368239   -0.0064836257
      2  C        -0.0356667447    0.3561250718    1.3512335820
      3  Cl        1.4398813305    0.8004464704    2.1911841011
      4  C        -1.2201842352    0.3827659806    2.0813777974
      5  H        -1.2160108529    0.6604772490    3.1259762758
      6  C        -2.4022329748    0.0482483536    1.4342968239
      7  Cl       -3.9094435514    0.0742831128    2.3314378552
      8  C        -2.4180455955   -0.3053911860    0.0918237853
      9  H        -3.3420087216   -0.5646372075   -0.4050848296
     10  C        -1.2123583445   -0.3216575966   -0.6027907887
     11  Cl       -1.2632501182   -0.7832276534   -2.2955810494
     12  C         1.2975508375   -0.0246688501   -0.7709648943
     13  C         2.1293968835   -1.1460874448   -0.7100194737
     14  H         1.8421464959   -1.9944590292   -0.0990296587
     15  C         3.3228703484   -1.1771439620   -1.4277447004
     16  H         3.9592949175   -2.0532082341   -1.3742214463
     17  C         3.6963983135   -0.0867498525   -2.2111221140
     18  H         4.6249972638   -0.1107377056   -2.7701145357
     19  C         2.8719847747    1.0352449831   -2.2732238744
     20  H         3.1570134951    1.8871933560   -2.8802365746
     21  C         1.6771021842    1.0663082191   -1.5578733890
     22  H         1.0362034930    1.9392372091   -1.6097589275
   Point Group: c1    Number of degrees of freedom:    60


   Energy is  -1842.280113515

 Hessian updated using BFGS update

 60 Hessian modes will be used to form the next step
  Hessian Eigenvalues:
     0.001713    0.019250    0.019444    0.023231    0.023254    0.023587
     0.023691    0.023928    0.024048    0.024081    0.024092    0.024114
     0.024124    0.024129    0.024140    0.024161    0.024388    0.024963
     0.027544    0.159467    0.159990    0.159996    0.160000    0.160018
     0.160251    0.160898    0.213795    0.219916    0.220224    0.234401
     0.236023    0.239132    0.249842    0.249987    0.250012    0.256621
     0.261106    0.300881    0.301470    0.308701    0.348549    0.356559
     0.356665    0.356668    0.356674    0.356686    0.357203    0.363343
     0.427038    0.429277    0.430725    0.433961    0.467762    0.469737
     0.471766    0.478200    0.478315    0.478759    0.479978    0.495004

 Minimum search - taking simple RFO step
 Searching for Lamda that Minimizes Along All modes
 Value Taken    Lamda =  -0.00000692
 Step Taken.  Stepsize is  0.059968

                             Maximum     Tolerance    Cnvgd?
         Gradient           0.000169      0.000300     YES
         Displacement       0.052652      0.001200      NO
         Energy change     -0.000016      0.000001      NO


 New Cartesian Coordinates Obtained by Inverse Iteration

 Displacement from previous Coordinates is:  0.200270
 ----------------------------------------------------------------
             Standard Nuclear Orientation (Angstroms)
    I     Atom           X                Y                Z
 ----------------------------------------------------------------
    1      C       0.0149269220     0.0058193896    -0.0067389682
    2      C      -0.0380257830     0.3725513456     1.3468320301
    3      Cl      1.4348882985     0.8329442786     2.1821223203
    4      C      -1.2225635153     0.3984064110     2.0771009345
    5      H      -1.2197590195     0.6868909090     3.1188002481
    6      C      -2.4024266133     0.0476312404     1.4345637204
    7      Cl     -3.9089806040     0.0715891200     2.3322418736
    8      C      -2.4159595008    -0.3212993705     0.0961588075
    9      H      -3.3381332387    -0.5928796537    -0.3974914491
   10      C      -1.2104485161    -0.3362348514    -0.5988479765
   11      Cl     -1.2590447380    -0.8155852788    -2.2866157467
   12      C       1.2974043017    -0.0235530154    -0.7710208343
   13      C       2.1197075697    -1.1527969610    -0.7249116997
   14      H       1.8246681873    -2.0071756444    -0.1260837609
   15      C       3.3133342467    -1.1845763698    -1.4423986121
   16      H       3.9421216322    -2.0667415801    -1.3998406563
   17      C       3.6965535365    -0.0873343645    -2.2113873932
   18      H       4.6250567949    -0.1119752150    -2.7704980329
   19      C       2.8817796558     1.0424244932    -2.2586768598
   20      H       3.1739285429     1.8998412388    -2.8545056238
   21      C       1.6872022188     1.0746103206    -1.5427861425
   22      H       1.0546078473     1.9542416656    -1.5829358395
 ----------------------------------------------------------------
 Nuclear Repulsion Energy =        1216.41632552 hartrees
 There are       65 alpha and       65 beta electrons
 Applying Cartesian multipole field
    Component          Value
    ---------          -----
     (2,0,0)        1.00000E-11
     (0,2,0)        2.00000E-11
     (0,0,2)       -3.00000E-11
 Nucleus-field energy     =    -0.0000000158 hartrees
 Requested basis set is 6-311++G(d,p)
 There are 146 shells and 403 basis functions
 A cutoff of  1.0D-15 yielded   8794 shell pairs
 There are     70890 function pairs (     76155 Cartesian)
 Smallest overlap matrix eigenvalue = 2.49E-07
 Linear dependence detected in AO basis
 Number of orthogonalized atomic orbitals = 400
 Maximum deviation from orthogonality = 3.037E-10
 Guess from superposition of atomic densities
 Warning:  Energy on first SCF cycle will be non-variational
 SAD guess density has 130.000000 electrons

 -----------------------------------------------------------------------
  General SCF calculation program by
  Eric Jon Sundstrom, Paul Horn, Yuezhi Mao, Dmitri Zuev, Alec White,
  David Stuck, Shaama M.S., Shane Yost, Joonho Lee, David Small,
  Daniel Levine, Susi Lehtola, Hugh Burton, Evgeny Epifanovsky,
  Bang C. Huynh
 -----------------------------------------------------------------------
 Exchange:     0.2000 Hartree-Fock + 0.0800 Slater + 0.7200 B88
 Correlation:  0.1900 VWN1RPA + 0.8100 LYP
 Using SG-1 standard quadrature grid
 A restricted SCF calculation will be
 performed using DIIS
 SCF converges when DIIS error is below 1.0e-08
 ---------------------------------------
  Cycle       Energy         DIIS error
 ---------------------------------------
    1   -1845.7940703797      3.14e-02  
    2   -1842.1066601898      2.83e-03  
    3   -1842.0498208855      3.27e-03  
    4   -1842.2775218043      3.63e-04  
    5   -1842.2794479573      1.79e-04  
    6   -1842.2798918867      1.02e-04  
    7   -1842.2801032409      2.65e-05  
    8   -1842.2801161111      8.24e-06  
    9   -1842.2801175396      2.08e-06  
   10   -1842.2801176187      6.42e-07  
   11   -1842.2801176269      1.69e-07  
   12   -1842.2801176273      8.70e-08  
   13   -1842.2801176275      1.37e-08  
   14   -1842.2801176275      7.66e-09  Convergence criterion met
 ---------------------------------------
 SCF time:   CPU 499.95s  wall 500.00s 
 SCF   energy in the final basis set =    -1842.2801176275
 Total energy in the final basis set =    -1842.2801176275

 --------------------------------------------------------------

                    Orbital Energies (a.u.)
 --------------------------------------------------------------

 Alpha MOs
 -- Occupied --
********-101.5678-101.5677 -10.2665 -10.2664 -10.2652 -10.2248 -10.2124
-10.2123 -10.2028 -10.1882 -10.1882 -10.1867 -10.1864 -10.1859  -9.4859
 -9.4825  -9.4824  -7.2506  -7.2472  -7.2470  -7.2408  -7.2402  -7.2374
 -7.2373  -7.2367  -7.2366  -0.9382  -0.8952  -0.8905  -0.8704  -0.8283
 -0.7932  -0.7609  -0.7602  -0.7369  -0.6412  -0.6305  -0.6209  -0.6029
 -0.5498  -0.5268  -0.5172  -0.4843  -0.4741  -0.4708  -0.4597  -0.4454
 -0.4379  -0.4327  -0.4138  -0.4098  -0.3797  -0.3796  -0.3784  -0.3634
 -0.3606  -0.3378  -0.3344  -0.3246  -0.3216  -0.2707  -0.2700  -0.2670
 -0.2640
 -- Virtual --
 -0.0511  -0.0476  -0.0284  -0.0274  -0.0234  -0.0102   0.0002   0.0082
  0.0138   0.0139   0.0176   0.0212   0.0295   0.0392   0.0473   0.0532
  0.0578   0.0622   0.0716   0.0718   0.0756   0.0899   0.0914   0.0915
  0.0930   0.0933   0.0954   0.1082   0.1093   0.1144   0.1157   0.1184
  0.1186   0.1236   0.1242   0.1254   0.1258   0.1298   0.1324   0.1358
  0.1449   0.1481   0.1496   0.1553   0.1559   0.1611   0.1612   0.1623
  0.1666   0.1840   0.1843   0.1867   0.1875   0.2019   0.2085   0.2137
  0.2155   0.2229   0.2236   0.2305   0.2332   0.2378   0.2454   0.2460
  0.2495   0.2524   0.2599   0.2605   0.2701   0.2743   0.2759   0.2800
  0.2818   0.2886   0.2896   0.2931   0.2961   0.3054   0.3079   0.3141
  0.3174   0.3240   0.3376   0.3402   0.3500   0.3580   0.3688   0.3800
  0.3897   0.4016   0.4227   0.4531   0.4541   0.4564   0.4614   0.4802
  0.4828   0.4834   0.5140   0.5216   0.5278   0.5360   0.5363   0.5502
  0.5508   0.5561   0.5598   0.5669   0.5674   0.5736   0.5833   0.5850
  0.6005   0.6126   0.6179   0.6225   0.6262   0.6265   0.6503   0.6505
  0.6647   0.6711   0.6787   0.6888   0.7022   0.7071   0.7143   0.7151
  0.7255   0.7270   0.7380   0.7660   0.7854   0.8047   0.8261   0.8280
  0.8376   0.8408   0.8440   0.8453   0.8475   0.8499   0.8513   0.8619
  0.8624   0.8643   0.8783   0.8787   0.8809   0.8823   0.8985   0.9091
  0.9199   0.9224   0.9331   0.9553   0.9601   0.9622   0.9708   0.9726
  0.9734   0.9951   1.0079   1.0242   1.0288   1.0338   1.0367   1.0493
  1.0578   1.0739   1.0760   1.1337   1.1355   1.1501   1.1917   1.2019
  1.2104   1.2400   1.2453   1.2783   1.3043   1.3061   1.3108   1.3190
  1.3468   1.3984   1.4245   1.4270   1.4851   1.5073   1.5092   1.5210
  1.5477   1.5526   1.5582   1.5672   1.5746   1.5842   1.5904   1.6000
  1.6478   1.6556   1.6591   1.6686   1.6903   1.7212   1.7375   1.7683
  1.7746   1.7999   1.8218   1.8268   1.8384   1.8388   1.8568   1.8891
  1.8980   1.9292   1.9420   1.9459   1.9460   1.9472   1.9567   1.9818
  1.9903   2.0259   2.0488   2.0585   2.0662   2.0737   2.0746   2.1247
  2.1343   2.1991   2.2356   2.2469   2.2660   2.2707   2.2759   2.2992
  2.3465   2.3758   2.3907   2.4136   2.4320   2.4340   2.4483   2.4654
  2.4818   2.5007   2.5196   2.5389   2.5526   2.5763   2.5872   2.6315
  2.6483   2.6597   2.6870   2.7071   2.7120   2.7144   2.7198   2.7290
  2.7350   2.7597   2.7602   2.7639   2.7673   2.7957   2.7976   2.8433
  2.8525   2.8565   2.8596   2.8879   2.9166   2.9408   2.9775   3.0182
  3.1044   3.1073   3.1079   3.1318   3.1625   3.1997   3.2210   3.2758
  3.3310   3.3378   3.3813   3.4629   3.4869   3.5521   3.6006   3.6353
  3.7058   3.7328   3.8125   3.9776   3.9902   4.0423   4.0883   4.1481
  4.1532   4.3678   4.8047   4.8411   9.7701   9.8038   9.8378  23.4314
 23.6664  23.8497  23.8622  23.9282  23.9641  24.0113  24.0410  24.0894
 24.0931  24.1193  24.1937  25.8179  25.8566  25.9163  26.1222  26.2659
 26.3335  26.6045  26.6228  26.7910 215.7623 215.8005 215.8433
 --------------------------------------------------------------

          Ground-State Mulliken Net Atomic Charges

     Atom                 Charge (a.u.)
  ----------------------------------------
      1 C                    -0.394734
      2 C                    -0.105333
      3 Cl                    0.435714
      4 C                    -0.422767
      5 H                     0.227214
      6 C                     0.428882
      7 Cl                    0.466135
      8 C                    -0.439553
      9 H                     0.227888
     10 C                    -0.100689
     11 Cl                    0.439608
     12 C                     0.832851
     13 C                    -0.723765
     14 H                     0.182523
     15 C                    -0.423582
     16 H                     0.169583
     17 C                    -0.188256
     18 H                     0.166354
     19 C                    -0.428951
     20 H                     0.169559
     21 C                    -0.702738
     22 H                     0.184055
  ----------------------------------------
  Sum of atomic charges =     0.000000

 -----------------------------------------------------------------
                    Cartesian Multipole Moments
 -----------------------------------------------------------------
    Charge (ESU x 10^10)
                 0.0000
    Dipole Moment (Debye)
         X       0.7985      Y      -0.0225      Z      -0.4774
       Tot       0.9306
    Quadrupole Moments (Debye-Ang)
        XX    -104.2878     XY      -1.3909     YY    -105.3432
        XZ      -3.5809     YZ      -2.1747     ZZ    -107.9530
    Octopole Moments (Debye-Ang^2)
       XXX      28.0115    XXY     -10.8151    XYY      11.5025
       YYY      -1.0507    XXZ     -30.2249    XYZ      -5.1378
       YYZ      -6.3797    XZZ      11.3685    YZZ      10.1413
       ZZZ       5.8892
    Hexadecapole Moments (Debye-Ang^3)
      XXXX   -3507.3001   XXXY     -67.4422   XXYY    -664.6317
      XYYY     -57.4132   YYYY    -459.2941   XXXZ     590.1936
      XXYZ     -46.9968   XYYZ     210.3498   YYYZ    -162.1396
      XXZZ    -921.6300   XYZZ       1.7808   YYZZ    -437.7342
      XZZZ     640.7394   YZZZ    -148.0117   ZZZZ   -2168.4931
 -----------------------------------------------------------------
 Calculating analytic gradient of the SCF energy
 Gradient of SCF Energy
            1           2           3           4           5           6
    1  -0.0001819   0.0002917  -0.0001312  -0.0000069   0.0000050  -0.0001455
    2   0.0000210   0.0000641  -0.0000369  -0.0000306  -0.0000017   0.0000091
    3   0.0001186   0.0001266  -0.0001030  -0.0000820   0.0000231   0.0000684
            7           8           9          10          11          12
    1   0.0000762   0.0000599  -0.0000218   0.0000262  -0.0000041   0.0000252
    2  -0.0000011   0.0000227   0.0000109  -0.0000495   0.0000359  -0.0000215
    3  -0.0000285   0.0000898   0.0000010  -0.0003273   0.0001711   0.0000014
           13          14          15          16          17          18
    1  -0.0000394   0.0000280   0.0000119  -0.0000071   0.0000294  -0.0000083
    2   0.0000734  -0.0000276   0.0000115  -0.0000139  -0.0000226  -0.0000078
    3   0.0000323  -0.0000135  -0.0000304   0.0000145  -0.0000305  -0.0000070
           19          20          21          22
    1   0.0000002  -0.0000281  -0.0000031   0.0000237
    2   0.0000009   0.0000032  -0.0000655   0.0000258
    3   0.0000078  -0.0000168  -0.0000173   0.0000019
 Max gradient component =       3.273E-04
 RMS gradient           =       7.769E-05
 Gradient time:  CPU 183.58 s  wall 183.60 s
 Geometry Optimization Parameters
   NAtoms,    NIC,     NZ,  NCons,   NDum,   NFix, NCnnct, MaxDiis
       22     155      22       0       0       0       0       0

 Cartesian Hessian Update
 Hessian updated using BFGS update


** GEOMETRY OPTIMIZATION IN DELOCALIZED INTERNAL COORDINATES **
   Searching for a Minimum

   Optimization Cycle:   9

                       Coordinates (Angstroms)
     ATOM                X               Y               Z
      1  C         0.0149269220    0.0058193896   -0.0067389682
      2  C        -0.0380257830    0.3725513456    1.3468320301
      3  Cl        1.4348882985    0.8329442786    2.1821223203
      4  C        -1.2225635153    0.3984064110    2.0771009345
      5  H        -1.2197590195    0.6868909090    3.1188002481
      6  C        -2.4024266133    0.0476312404    1.4345637204
      7  Cl       -3.9089806040    0.0715891200    2.3322418736
      8  C        -2.4159595008   -0.3212993705    0.0961588075
      9  H        -3.3381332387   -0.5928796537   -0.3974914491
     10  C        -1.2104485161   -0.3362348514   -0.5988479765
     11  Cl       -1.2590447380   -0.8155852788   -2.2866157467
     12  C         1.2974043017   -0.0235530154   -0.7710208343
     13  C         2.1197075697   -1.1527969610   -0.7249116997
     14  H         1.8246681873   -2.0071756444   -0.1260837609
     15  C         3.3133342467   -1.1845763698   -1.4423986121
     16  H         3.9421216322   -2.0667415801   -1.3998406563
     17  C         3.6965535365   -0.0873343645   -2.2113873932
     18  H         4.6250567949   -0.1119752150   -2.7704980329
     19  C         2.8817796558    1.0424244932   -2.2586768598
     20  H         3.1739285429    1.8998412388   -2.8545056238
     21  C         1.6872022188    1.0746103206   -1.5427861425
     22  H         1.0546078473    1.9542416656   -1.5829358395
   Point Group: c1    Number of degrees of freedom:    60


   Energy is  -1842.280117628

 Hessian updated using BFGS update

 60 Hessian modes will be used to form the next step
  Hessian Eigenvalues:
     0.001061    0.019232    0.019529    0.023144    0.023255    0.023656
     0.023701    0.023963    0.024031    0.024081    0.024092    0.024114
     0.024118    0.024129    0.024136    0.024160    0.024343    0.025727
     0.027544    0.159789    0.159990    0.159998    0.160000    0.160017
     0.160333    0.161293    0.207653    0.220047    0.220280    0.234736
     0.236645    0.240354    0.249853    0.249983    0.250030    0.257493
     0.266367    0.300158    0.301315    0.309123    0.348075    0.356560
     0.356666    0.356668    0.356674    0.356686    0.357167    0.363323
     0.427436    0.429295    0.431722    0.434246    0.467658    0.470481
     0.472818    0.478209    0.478354    0.479196    0.479897    0.494972

 Minimum search - taking simple RFO step
 Searching for Lamda that Minimizes Along All modes
 Value Taken    Lamda =  -0.00000246
 Step Taken.  Stepsize is  0.042134

                             Maximum     Tolerance    Cnvgd?
         Gradient           0.000159      0.000300     YES
         Displacement       0.037160      0.001200      NO
         Energy change     -0.000004      0.000001      NO


 New Cartesian Coordinates Obtained by Inverse Iteration

 Displacement from previous Coordinates is:  0.141080
 ----------------------------------------------------------------
             Standard Nuclear Orientation (Angstroms)
    I     Atom           X                Y                Z
 ----------------------------------------------------------------
    1      C       0.0151352891     0.0058162064    -0.0065620148
    2      C      -0.0397031412     0.3832900655     1.3439420100
    3      Cl      1.4314242383     0.8554705309     2.1761476287
    4      C      -1.2242991465     0.4095799092     2.0741026886
    5      H      -1.2227227759     0.7064648642     3.1134246271
    6      C      -2.4023969576     0.0475195150     1.4346122017
    7      Cl     -3.9090679156     0.0717813717     2.3321829974
    8      C      -2.4141901555    -0.3326376244     0.0993071835
    9      H      -3.3350128681    -0.6125359218    -0.3921423113
   10      C      -1.2086142206    -0.3471351784    -0.5955357572
   11      Cl     -1.2550984113    -0.8379884905    -2.2803091802
   12      C       1.2974962659    -0.0234017573    -0.7709371262
   13      C       2.1130719480    -1.1579598365    -0.7357430157
   14      H       1.8126061576    -2.0163617283    -0.1454242370
   15      C       3.3067226934    -1.1897026229    -1.4531374458
   16      H       3.9304132937    -2.0758290296    -1.4189704652
   17      C       3.6964451124    -0.0873160179    -2.2114316566
   18      H       4.6249047810    -0.1119557091    -2.7706175267
   19      C       2.8882136901     1.0475079640    -2.2481404195
   20      H       3.1855027157     1.9088132128    -2.8357517493
   21      C       1.6937491346     1.0798777597    -1.5320378761
   22      H       1.0662584977     1.9635006249    -1.5638982166
 ----------------------------------------------------------------
 Nuclear Repulsion Energy =        1216.37330730 hartrees
 There are       65 alpha and       65 beta electrons
 Applying Cartesian multipole field
    Component          Value
    ---------          -----
     (2,0,0)        1.00000E-11
     (0,2,0)        2.00000E-11
     (0,0,2)       -3.00000E-11
 Nucleus-field energy     =    -0.0000000155 hartrees
 Requested basis set is 6-311++G(d,p)
 There are 146 shells and 403 basis functions
 A cutoff of  1.0D-15 yielded   8798 shell pairs
 There are     70915 function pairs (     76180 Cartesian)
 Smallest overlap matrix eigenvalue = 2.39E-07
 Linear dependence detected in AO basis
 Number of orthogonalized atomic orbitals = 400
 Maximum deviation from orthogonality = 2.706E-10
 Guess from superposition of atomic densities
 Warning:  Energy on first SCF cycle will be non-variational
 SAD guess density has 130.000000 electrons

 -----------------------------------------------------------------------
  General SCF calculation program by
  Eric Jon Sundstrom, Paul Horn, Yuezhi Mao, Dmitri Zuev, Alec White,
  David Stuck, Shaama M.S., Shane Yost, Joonho Lee, David Small,
  Daniel Levine, Susi Lehtola, Hugh Burton, Evgeny Epifanovsky,
  Bang C. Huynh
 -----------------------------------------------------------------------
 Exchange:     0.2000 Hartree-Fock + 0.0800 Slater + 0.7200 B88
 Correlation:  0.1900 VWN1RPA + 0.8100 LYP
 Using SG-1 standard quadrature grid
 A restricted SCF calculation will be
 performed using DIIS
 SCF converges when DIIS error is below 1.0e-08
 ---------------------------------------
  Cycle       Energy         DIIS error
 ---------------------------------------
    1   -1845.7936276784      3.14e-02  
    2   -1842.1066951830      2.83e-03  
    3   -1842.0499464731      3.27e-03  
    4   -1842.2775248318      3.63e-04  
    5   -1842.2794514517      1.78e-04  
    6   -1842.2798937414      1.02e-04  
    7   -1842.2801043351      2.65e-05  
    8   -1842.2801172309      8.24e-06  
    9   -1842.2801186600      2.08e-06  
   10   -1842.2801187393      6.41e-07  
   11   -1842.2801187475      1.70e-07  
   12   -1842.2801187481      8.71e-08  
   13   -1842.2801187482      1.38e-08  
   14   -1842.2801187482      7.84e-09  Convergence criterion met
 ---------------------------------------
 SCF time:   CPU 480.91s  wall 481.00s 
 SCF   energy in the final basis set =    -1842.2801187482
 Total energy in the final basis set =    -1842.2801187482

 --------------------------------------------------------------

                    Orbital Energies (a.u.)
 --------------------------------------------------------------

 Alpha MOs
 -- Occupied --
********-101.5677-101.5677 -10.2665 -10.2664 -10.2652 -10.2248 -10.2124
-10.2123 -10.2028 -10.1882 -10.1882 -10.1867 -10.1864 -10.1859  -9.4859
 -9.4824  -9.4824  -7.2506  -7.2472  -7.2470  -7.2408  -7.2403  -7.2374
 -7.2373  -7.2367  -7.2366  -0.9382  -0.8951  -0.8905  -0.8704  -0.8282
 -0.7932  -0.7609  -0.7602  -0.7369  -0.6412  -0.6305  -0.6210  -0.6029
 -0.5498  -0.5268  -0.5172  -0.4843  -0.4741  -0.4709  -0.4597  -0.4454
 -0.4379  -0.4327  -0.4138  -0.4098  -0.3797  -0.3795  -0.3784  -0.3634
 -0.3606  -0.3378  -0.3343  -0.3246  -0.3216  -0.2707  -0.2695  -0.2671
 -0.2645
 -- Virtual --
 -0.0511  -0.0474  -0.0286  -0.0274  -0.0234  -0.0103   0.0002   0.0082
  0.0138   0.0139   0.0175   0.0212   0.0295   0.0392   0.0473   0.0532
  0.0578   0.0622   0.0716   0.0720   0.0753   0.0899   0.0915   0.0915
  0.0928   0.0934   0.0953   0.1082   0.1093   0.1145   0.1157   0.1184
  0.1185   0.1238   0.1242   0.1253   0.1258   0.1299   0.1324   0.1357
  0.1450   0.1481   0.1496   0.1553   0.1563   0.1607   0.1613   0.1624
  0.1665   0.1842   0.1844   0.1865   0.1872   0.2019   0.2085   0.2136
  0.2155   0.2234   0.2236   0.2299   0.2333   0.2378   0.2455   0.2460
  0.2497   0.2527   0.2597   0.2605   0.2701   0.2744   0.2759   0.2801
  0.2817   0.2887   0.2896   0.2935   0.2960   0.3051   0.3081   0.3137
  0.3178   0.3244   0.3379   0.3410   0.3502   0.3580   0.3686   0.3806
  0.3897   0.4016   0.4236   0.4531   0.4539   0.4556   0.4615   0.4802
  0.4829   0.4833   0.5145   0.5217   0.5275   0.5362   0.5363   0.5506
  0.5513   0.5554   0.5604   0.5668   0.5671   0.5737   0.5832   0.5849
  0.6011   0.6121   0.6181   0.6225   0.6262   0.6268   0.6509   0.6512
  0.6639   0.6707   0.6787   0.6891   0.7027   0.7065   0.7142   0.7151
  0.7255   0.7271   0.7399   0.7659   0.7862   0.8047   0.8259   0.8282
  0.8383   0.8409   0.8438   0.8463   0.8478   0.8496   0.8511   0.8615
  0.8619   0.8645   0.8785   0.8788   0.8804   0.8822   0.8991   0.9081
  0.9200   0.9223   0.9333   0.9561   0.9605   0.9629   0.9717   0.9728
  0.9731   0.9954   1.0081   1.0237   1.0289   1.0350   1.0370   1.0479
  1.0586   1.0736   1.0756   1.1331   1.1354   1.1500   1.1917   1.2043
  1.2105   1.2402   1.2448   1.2800   1.3053   1.3062   1.3108   1.3196
  1.3468   1.3983   1.4247   1.4274   1.4850   1.5069   1.5092   1.5207
  1.5477   1.5525   1.5575   1.5673   1.5751   1.5851   1.5900   1.5999
  1.6479   1.6558   1.6588   1.6686   1.6901   1.7221   1.7375   1.7679
  1.7761   1.7998   1.8219   1.8280   1.8371   1.8381   1.8564   1.8893
  1.8980   1.9291   1.9421   1.9459   1.9462   1.9470   1.9567   1.9819
  1.9906   2.0265   2.0493   2.0586   2.0663   2.0734   2.0744   2.1248
  2.1359   2.1991   2.2357   2.2469   2.2660   2.2703   2.2752   2.2992
  2.3468   2.3760   2.3906   2.4133   2.4321   2.4335   2.4479   2.4654
  2.4821   2.5009   2.5195   2.5389   2.5527   2.5756   2.5868   2.6318
  2.6479   2.6600   2.6872   2.7072   2.7123   2.7155   2.7196   2.7286
  2.7352   2.7591   2.7607   2.7617   2.7676   2.7957   2.7972   2.8427
  2.8529   2.8569   2.8592   2.8899   2.9161   2.9408   2.9774   3.0183
  3.1051   3.1077   3.1083   3.1314   3.1621   3.1998   3.2204   3.2780
  3.3308   3.3373   3.3814   3.4634   3.4867   3.5529   3.6026   3.6353
  3.7057   3.7331   3.8130   3.9778   3.9902   4.0423   4.0883   4.1481
  4.1535   4.3674   4.8045   4.8408   9.7703   9.8032   9.8399  23.4320
 23.6665  23.8497  23.8622  23.9283  23.9639  24.0115  24.0411  24.0894
 24.0933  24.1196  24.1938  25.8179  25.8541  25.9168  26.1221  26.2682
 26.3311  26.6046  26.6215  26.7914 215.7624 215.7998 215.8456
 --------------------------------------------------------------

          Ground-State Mulliken Net Atomic Charges

     Atom                 Charge (a.u.)
  ----------------------------------------
      1 C                    -0.405331
      2 C                    -0.107904
      3 Cl                    0.432563
      4 C                    -0.411739
      5 H                     0.227007
      6 C                     0.436151
      7 Cl                    0.466753
      8 C                    -0.426045
      9 H                     0.227684
     10 C                    -0.104129
     11 Cl                    0.436231
     12 C                     0.832777
     13 C                    -0.724085
     14 H                     0.183042
     15 C                    -0.432056
     16 H                     0.169416
     17 C                    -0.181036
     18 H                     0.166439
     19 C                    -0.436917
     20 H                     0.169421
     21 C                    -0.702773
     22 H                     0.184531
  ----------------------------------------
  Sum of atomic charges =     0.000000

 -----------------------------------------------------------------
                    Cartesian Multipole Moments
 -----------------------------------------------------------------
    Charge (ESU x 10^10)
                 0.0000
    Dipole Moment (Debye)
         X       0.7976      Y      -0.0226      Z      -0.4773
       Tot       0.9298
    Quadrupole Moments (Debye-Ang)
        XX    -104.3054     XY      -1.3502     YY    -105.2690
        XZ      -3.6160     YZ      -2.1096     ZZ    -108.0089
    Octopole Moments (Debye-Ang^2)
       XXX      27.9002    XXY     -10.7014    XYY      11.6185
       YYY      -1.0686    XXZ     -30.3321    XYZ      -5.0796
       YYZ      -6.4659    XZZ      11.3382    YZZ      10.0364
       ZZZ       6.0456
    Hexadecapole Moments (Debye-Ang^3)
      XXXX   -3505.9928   XXXY     -69.1977   XXYY    -665.0756
      XYYY     -60.4449   YYYY    -467.7862   XXXZ     591.5199
      XXYZ     -48.4190   XYYZ     210.5245   YYYZ    -167.0586
      XXZZ    -920.0535   XYZZ       0.2261   YYZZ    -437.9015
      XZZZ     643.2168   YZZZ    -152.1621   ZZZZ   -2163.2245
 -----------------------------------------------------------------
 Calculating analytic gradient of the SCF energy
 Gradient of SCF Energy
            1           2           3           4           5           6
    1  -0.0000744   0.0001724  -0.0000767  -0.0000090   0.0000100  -0.0001008
    2   0.0000010   0.0000311  -0.0000147  -0.0000106   0.0000025   0.0000035
    3   0.0000456   0.0000800  -0.0000565  -0.0000421   0.0000128   0.0000695
            7           8           9          10          11          12
    1   0.0000624   0.0000308  -0.0000064   0.0000199  -0.0000006  -0.0000107
    2   0.0000071   0.0000150   0.0000117  -0.0000394   0.0000247   0.0000086
    3  -0.0000196   0.0000480   0.0000045  -0.0001753   0.0000966   0.0000062
           13          14          15          16          17          18
    1  -0.0000232   0.0000112   0.0000052  -0.0000105   0.0000121  -0.0000098
    2   0.0000243  -0.0000179   0.0000058  -0.0000108  -0.0000119  -0.0000073
    3   0.0000042  -0.0000094  -0.0000217   0.0000085  -0.0000155  -0.0000101
           19          20          21          22
    1   0.0000077  -0.0000209  -0.0000043   0.0000156
    2  -0.0000020   0.0000016  -0.0000406   0.0000182
    3   0.0000010  -0.0000109  -0.0000141  -0.0000016
 Max gradient component =       1.753E-04
 RMS gradient           =       4.411E-05
 Gradient time:  CPU 162.19 s  wall 162.19 s
 Geometry Optimization Parameters
   NAtoms,    NIC,     NZ,  NCons,   NDum,   NFix, NCnnct, MaxDiis
       22     155      22       0       0       0       0       0

 Cartesian Hessian Update
 Hessian updated using BFGS update


** GEOMETRY OPTIMIZATION IN DELOCALIZED INTERNAL COORDINATES **
   Searching for a Minimum

   Optimization Cycle:  10

                       Coordinates (Angstroms)
     ATOM                X               Y               Z
      1  C         0.0151352891    0.0058162064   -0.0065620148
      2  C        -0.0397031412    0.3832900655    1.3439420100
      3  Cl        1.4314242383    0.8554705309    2.1761476287
      4  C        -1.2242991465    0.4095799092    2.0741026886
      5  H        -1.2227227759    0.7064648642    3.1134246271
      6  C        -2.4023969576    0.0475195150    1.4346122017
      7  Cl       -3.9090679156    0.0717813717    2.3321829974
      8  C        -2.4141901555   -0.3326376244    0.0993071835
      9  H        -3.3350128681   -0.6125359218   -0.3921423113
     10  C        -1.2086142206   -0.3471351784   -0.5955357572
     11  Cl       -1.2550984113   -0.8379884905   -2.2803091802
     12  C         1.2974962659   -0.0234017573   -0.7709371262
     13  C         2.1130719480   -1.1579598365   -0.7357430157
     14  H         1.8126061576   -2.0163617283   -0.1454242370
     15  C         3.3067226934   -1.1897026229   -1.4531374458
     16  H         3.9304132937   -2.0758290296   -1.4189704652
     17  C         3.6964451124   -0.0873160179   -2.2114316566
     18  H         4.6249047810   -0.1119557091   -2.7706175267
     19  C         2.8882136901    1.0475079640   -2.2481404195
     20  H         3.1855027157    1.9088132128   -2.8357517493
     21  C         1.6937491346    1.0798777597   -1.5320378761
     22  H         1.0662584977    1.9635006249   -1.5638982166
   Point Group: c1    Number of degrees of freedom:    60


   Energy is  -1842.280118748

 Hessian updated using BFGS update

 60 Hessian modes will be used to form the next step
  Hessian Eigenvalues:
     0.001040    0.019204    0.019528    0.022931    0.023253    0.023601
     0.023674    0.023886    0.024002    0.024082    0.024085    0.024102
     0.024114    0.024128    0.024134    0.024156    0.024196    0.025921
     0.027468    0.158612    0.159840    0.159997    0.160000    0.160010
     0.160025    0.160422    0.196473    0.220047    0.220124    0.234741
     0.235992    0.240644    0.248646    0.249992    0.250013    0.255380
     0.265493    0.289452    0.301187    0.301974    0.348165    0.356554
     0.356648    0.356666    0.356671    0.356685    0.357081    0.363443
     0.427400    0.429294    0.431686    0.434221    0.467609    0.470439
     0.472984    0.478209    0.478243    0.478776    0.479878    0.494571

 Minimum search - taking simple RFO step
 Searching for Lamda that Minimizes Along All modes
 Value Taken    Lamda =   0.00000000
 Step Taken.  Stepsize is  0.006827

                             Maximum     Tolerance    Cnvgd?
         Gradient           0.000090      0.000300     YES
         Displacement       0.005755      0.001200      NO
         Energy change     -0.000001      0.000001      NO


 New Cartesian Coordinates Obtained by Inverse Iteration

 Displacement from previous Coordinates is:  0.021926
 ----------------------------------------------------------------
             Standard Nuclear Orientation (Angstroms)
    I     Atom           X                Y                Z
 ----------------------------------------------------------------
    1      C       0.0152259354     0.0057633250    -0.0066101879
    2      C      -0.0400387018     0.3849629821     1.3433923813
    3      Cl      1.4310197362     0.8583867891     2.1754537573
    4      C      -1.2245776185     0.4115133069     2.0735919069
    5      H      -1.2231630033     0.7097463779     3.1125142484
    6      C      -2.4023650746     0.0476989532     1.4345511931
    7      Cl     -3.9091451872     0.0720274860     2.3321795545
    8      C      -2.4139704776    -0.3343862533     0.0998053884
    9      H      -3.3345598973    -0.6157557857    -0.3912139680
   10      C      -1.2083700159    -0.3488402794    -0.5949293454
   11      Cl     -1.2547009485    -0.8416304156    -2.2793591023
   12      C       1.2975686568    -0.0234643845    -0.7709878726
   13      C       2.1121370363    -1.1588169623    -0.7374383153
   14      H       1.8107694621    -2.0177465474    -0.1483627668
   15      C       3.3057689746    -1.1904915467    -1.4548438089
   16      H       3.9287428232    -2.0771738911    -1.4221787247
   17      C       3.6964360331    -0.0872259975    -2.2113855447
   18      H       4.6249238722    -0.1117857160    -2.7705405161
   19      C       2.8892024996     1.0483566670    -2.2464597292
   20      H       3.1874320047     1.9102579508    -2.8327141214
   21      C       1.6947282318     1.0806836690    -1.5303639726
   22      H       1.0677738841     1.9647183799    -1.5610201151
 ----------------------------------------------------------------
 Nuclear Repulsion Energy =        1216.34392580 hartrees
 There are       65 alpha and       65 beta electrons
 Applying Cartesian multipole field
    Component          Value
    ---------          -----
     (2,0,0)        1.00000E-11
     (0,2,0)        2.00000E-11
     (0,0,2)       -3.00000E-11
 Nucleus-field energy     =    -0.0000000154 hartrees
 Requested basis set is 6-311++G(d,p)
 There are 146 shells and 403 basis functions
 A cutoff of  1.0D-15 yielded   8798 shell pairs
 There are     70915 function pairs (     76180 Cartesian)
 Smallest overlap matrix eigenvalue = 2.38E-07
 Linear dependence detected in AO basis
 Number of orthogonalized atomic orbitals = 400
 Maximum deviation from orthogonality = 2.403E-10
 Guess from superposition of atomic densities
 Warning:  Energy on first SCF cycle will be non-variational
 SAD guess density has 130.000000 electrons

 -----------------------------------------------------------------------
  General SCF calculation program by
  Eric Jon Sundstrom, Paul Horn, Yuezhi Mao, Dmitri Zuev, Alec White,
  David Stuck, Shaama M.S., Shane Yost, Joonho Lee, David Small,
  Daniel Levine, Susi Lehtola, Hugh Burton, Evgeny Epifanovsky,
  Bang C. Huynh
 -----------------------------------------------------------------------
 Exchange:     0.2000 Hartree-Fock + 0.0800 Slater + 0.7200 B88
 Correlation:  0.1900 VWN1RPA + 0.8100 LYP
 Using SG-1 standard quadrature grid
 A restricted SCF calculation will be
 performed using DIIS
 SCF converges when DIIS error is below 1.0e-08
 ---------------------------------------
  Cycle       Energy         DIIS error
 ---------------------------------------
    1   -1845.7931559715      3.14e-02  
    2   -1842.1067231288      2.83e-03  
    3   -1842.0500257447      3.26e-03  
    4   -1842.2775251350      3.63e-04  
    5   -1842.2794509310      1.78e-04  
    6   -1842.2798935418      1.02e-04  
    7   -1842.2801044632      2.65e-05  
    8   -1842.2801173374      8.24e-06  
    9   -1842.2801187662      2.08e-06  
   10   -1842.2801188453      6.41e-07  
   11   -1842.2801188534      1.69e-07  
   12   -1842.2801188539      8.70e-08  
   13   -1842.2801188542      1.38e-08  
   14   -1842.2801188542      7.83e-09  Convergence criterion met
 ---------------------------------------
 SCF time:   CPU 472.15s  wall 472.00s 
 SCF   energy in the final basis set =    -1842.2801188542
 Total energy in the final basis set =    -1842.2801188542

 --------------------------------------------------------------

                    Orbital Energies (a.u.)
 --------------------------------------------------------------

 Alpha MOs
 -- Occupied --
********-101.5677-101.5677 -10.2665 -10.2664 -10.2653 -10.2248 -10.2124
-10.2124 -10.2028 -10.1882 -10.1882 -10.1867 -10.1864 -10.1859  -9.4859
 -9.4824  -9.4824  -7.2506  -7.2472  -7.2470  -7.2408  -7.2402  -7.2374
 -7.2372  -7.2367  -7.2366  -0.9382  -0.8951  -0.8904  -0.8704  -0.8282
 -0.7932  -0.7610  -0.7602  -0.7369  -0.6412  -0.6305  -0.6210  -0.6029
 -0.5499  -0.5268  -0.5172  -0.4843  -0.4741  -0.4709  -0.4597  -0.4454
 -0.4379  -0.4327  -0.4138  -0.4098  -0.3796  -0.3794  -0.3785  -0.3634
 -0.3606  -0.3378  -0.3343  -0.3246  -0.3216  -0.2707  -0.2694  -0.2671
 -0.2646
 -- Virtual --
 -0.0511  -0.0474  -0.0286  -0.0275  -0.0234  -0.0103   0.0002   0.0082
  0.0138   0.0139   0.0175   0.0212   0.0294   0.0392   0.0473   0.0531
  0.0578   0.0622   0.0716   0.0720   0.0752   0.0899   0.0915   0.0916
  0.0928   0.0934   0.0953   0.1082   0.1093   0.1145   0.1157   0.1184
  0.1185   0.1238   0.1242   0.1252   0.1258   0.1299   0.1324   0.1357
  0.1450   0.1481   0.1495   0.1553   0.1564   0.1606   0.1613   0.1624
  0.1664   0.1843   0.1844   0.1865   0.1871   0.2019   0.2085   0.2136
  0.2155   0.2234   0.2237   0.2298   0.2333   0.2378   0.2455   0.2460
  0.2497   0.2527   0.2597   0.2605   0.2701   0.2744   0.2760   0.2801
  0.2817   0.2887   0.2896   0.2935   0.2959   0.3051   0.3081   0.3136
  0.3178   0.3245   0.3379   0.3411   0.3502   0.3581   0.3686   0.3806
  0.3897   0.4016   0.4237   0.4531   0.4539   0.4555   0.4615   0.4802
  0.4828   0.4833   0.5146   0.5217   0.5275   0.5362   0.5363   0.5507
  0.5513   0.5553   0.5604   0.5667   0.5671   0.5737   0.5832   0.5849
  0.6012   0.6120   0.6181   0.6225   0.6262   0.6268   0.6510   0.6513
  0.6638   0.6707   0.6787   0.6891   0.7027   0.7064   0.7142   0.7151
  0.7255   0.7271   0.7402   0.7659   0.7863   0.8047   0.8259   0.8282
  0.8384   0.8409   0.8437   0.8464   0.8478   0.8495   0.8511   0.8614
  0.8619   0.8646   0.8786   0.8788   0.8803   0.8822   0.8992   0.9080
  0.9200   0.9223   0.9333   0.9563   0.9605   0.9630   0.9716   0.9727
  0.9732   0.9954   1.0081   1.0236   1.0289   1.0351   1.0371   1.0477
  1.0586   1.0735   1.0756   1.1330   1.1354   1.1499   1.1917   1.2047
  1.2105   1.2402   1.2447   1.2802   1.3054   1.3062   1.3108   1.3196
  1.3468   1.3982   1.4247   1.4275   1.4850   1.5068   1.5092   1.5206
  1.5477   1.5524   1.5574   1.5673   1.5752   1.5852   1.5899   1.5999
  1.6479   1.6558   1.6587   1.6686   1.6900   1.7222   1.7375   1.7679
  1.7763   1.7999   1.8220   1.8282   1.8370   1.8380   1.8563   1.8893
  1.8981   1.9291   1.9421   1.9459   1.9462   1.9470   1.9566   1.9819
  1.9906   2.0266   2.0493   2.0585   2.0663   2.0734   2.0743   2.1248
  2.1360   2.1991   2.2357   2.2469   2.2661   2.2702   2.2751   2.2992
  2.3469   2.3760   2.3906   2.4133   2.4322   2.4334   2.4478   2.4655
  2.4821   2.5010   2.5193   2.5389   2.5526   2.5755   2.5868   2.6318
  2.6478   2.6600   2.6872   2.7072   2.7124   2.7157   2.7196   2.7285
  2.7352   2.7590   2.7608   2.7614   2.7677   2.7957   2.7972   2.8426
  2.8530   2.8569   2.8591   2.8902   2.9160   2.9408   2.9774   3.0184
  3.1052   3.1077   3.1083   3.1314   3.1621   3.1998   3.2202   3.2783
  3.3308   3.3372   3.3815   3.4635   3.4867   3.5530   3.6029   3.6353
  3.7056   3.7331   3.8129   3.9778   3.9902   4.0422   4.0883   4.1481
  4.1536   4.3674   4.8044   4.8408   9.7702   9.8031   9.8401  23.4321
 23.6666  23.8498  23.8623  23.9283  23.9639  24.0115  24.0411  24.0894
 24.0933  24.1197  24.1937  25.8179  25.8538  25.9169  26.1221  26.2684
 26.3306  26.6045  26.6212  26.7911 215.7624 215.7997 215.8458
 --------------------------------------------------------------

          Ground-State Mulliken Net Atomic Charges

     Atom                 Charge (a.u.)
  ----------------------------------------
      1 C                    -0.405576
      2 C                    -0.108425
      3 Cl                    0.432213
      4 C                    -0.410391
      5 H                     0.226983
      6 C                     0.437207
      7 Cl                    0.466841
      8 C                    -0.423697
      9 H                     0.227650
     10 C                    -0.105213
     11 Cl                    0.435789
     12 C                     0.832277
     13 C                    -0.724204
     14 H                     0.183111
     15 C                    -0.433039
     16 H                     0.169400
     17 C                    -0.180118
     18 H                     0.166451
     19 C                    -0.437666
     20 H                     0.169417
     21 C                    -0.703553
     22 H                     0.184544
  ----------------------------------------
  Sum of atomic charges =     0.000000

 -----------------------------------------------------------------
                    Cartesian Multipole Moments
 -----------------------------------------------------------------
    Charge (ESU x 10^10)
                -0.0000
    Dipole Moment (Debye)
         X       0.7978      Y      -0.0226      Z      -0.4775
       Tot       0.9300
    Quadrupole Moments (Debye-Ang)
        XX    -104.3084     XY      -1.3440     YY    -105.2581
        XZ      -3.6233     YZ      -2.1001     ZZ    -108.0206
    Octopole Moments (Debye-Ang^2)
       XXX      27.9050    XXY     -10.6834    XYY      11.6366
       YYY      -1.0590    XXZ     -30.3604    XYZ      -5.0712
       YYZ      -6.4814    XZZ      11.3391    YZZ      10.0260
       ZZZ       6.0666
    Hexadecapole Moments (Debye-Ang^3)
      XXXX   -3505.9338   XXXY     -69.3995   XXYY    -665.1644
      XYYY     -60.8627   YYYY    -469.0878   XXXZ     591.6899
      XXYZ     -48.6482   XYYZ     210.5287   YYYZ    -167.8264
      XXZZ    -919.8592   XYZZ      -0.0051   YYZZ    -437.9336
      XZZZ     643.5687   YZZZ    -152.8082   ZZZZ   -2162.4971
 -----------------------------------------------------------------
 Calculating analytic gradient of the SCF energy
 Gradient of SCF Energy
            1           2           3           4           5           6
    1  -0.0000044   0.0000491  -0.0000183   0.0000026   0.0000106  -0.0000223
    2  -0.0000019   0.0000208  -0.0000065  -0.0000002   0.0000033   0.0000065
    3   0.0000060   0.0000259  -0.0000103  -0.0000035   0.0000077   0.0000223
            7           8           9          10          11          12
    1   0.0000250   0.0000052  -0.0000031  -0.0000017  -0.0000118  -0.0000072
    2   0.0000061   0.0000051   0.0000062  -0.0000124   0.0000073   0.0000065
    3   0.0000017   0.0000169   0.0000085  -0.0000447   0.0000318  -0.0000023
           13          14          15          16          17          18
    1  -0.0000055   0.0000005   0.0000009  -0.0000069   0.0000005  -0.0000062
    2  -0.0000017  -0.0000051  -0.0000049  -0.0000071  -0.0000069  -0.0000065
    3   0.0000020  -0.0000043  -0.0000123  -0.0000035  -0.0000091  -0.0000108
           19          20          21          22
    1   0.0000009  -0.0000081  -0.0000028   0.0000031
    2  -0.0000025  -0.0000026  -0.0000068   0.0000031
    3  -0.0000081  -0.0000083  -0.0000022  -0.0000035
 Max gradient component =       4.906E-05
 RMS gradient           =       1.284E-05
 Gradient time:  CPU 166.29 s  wall 166.29 s
 Geometry Optimization Parameters
   NAtoms,    NIC,     NZ,  NCons,   NDum,   NFix, NCnnct, MaxDiis
       22     155      22       0       0       0       0       0

 Cartesian Hessian Update
 Hessian updated using BFGS update


** GEOMETRY OPTIMIZATION IN DELOCALIZED INTERNAL COORDINATES **
   Searching for a Minimum

   Optimization Cycle:  11

                       Coordinates (Angstroms)
     ATOM                X               Y               Z
      1  C         0.0152259354    0.0057633250   -0.0066101879
      2  C        -0.0400387018    0.3849629821    1.3433923813
      3  Cl        1.4310197362    0.8583867891    2.1754537573
      4  C        -1.2245776185    0.4115133069    2.0735919069
      5  H        -1.2231630033    0.7097463779    3.1125142484
      6  C        -2.4023650746    0.0476989532    1.4345511931
      7  Cl       -3.9091451872    0.0720274860    2.3321795545
      8  C        -2.4139704776   -0.3343862533    0.0998053884
      9  H        -3.3345598973   -0.6157557857   -0.3912139680
     10  C        -1.2083700159   -0.3488402794   -0.5949293454
     11  Cl       -1.2547009485   -0.8416304156   -2.2793591023
     12  C         1.2975686568   -0.0234643845   -0.7709878726
     13  C         2.1121370363   -1.1588169623   -0.7374383153
     14  H         1.8107694621   -2.0177465474   -0.1483627668
     15  C         3.3057689746   -1.1904915467   -1.4548438089
     16  H         3.9287428232   -2.0771738911   -1.4221787247
     17  C         3.6964360331   -0.0872259975   -2.2113855447
     18  H         4.6249238722   -0.1117857160   -2.7705405161
     19  C         2.8892024996    1.0483566670   -2.2464597292
     20  H         3.1874320047    1.9102579508   -2.8327141214
     21  C         1.6947282318    1.0806836690   -1.5303639726
     22  H         1.0677738841    1.9647183799   -1.5610201151
   Point Group: c1    Number of degrees of freedom:    60


   Energy is  -1842.280118854

 Hessian updated using BFGS update

 60 Hessian modes will be used to form the next step
  Hessian Eigenvalues:
     0.001118    0.019103    0.019520    0.022391    0.023275    0.023403
     0.023678    0.023855    0.023989    0.024067    0.024090    0.024098
     0.024114    0.024126    0.024132    0.024146    0.024183    0.026104
     0.028013    0.146922    0.159827    0.159997    0.160000    0.160011
     0.160024    0.160362    0.188728    0.219918    0.220080    0.232359
     0.234812    0.238777    0.242120    0.249990    0.250024    0.252960
     0.264730    0.277764    0.300997    0.301445    0.348189    0.356556
     0.356636    0.356666    0.356670    0.356686    0.357058    0.363320
     0.427881    0.429299    0.433385    0.434217    0.467702    0.469999
     0.472976    0.477998    0.478216    0.478772    0.479861    0.494570

 Minimum search - taking simple RFO step
 Searching for Lamda that Minimizes Along All modes
 Value Taken    Lamda =   0.00000000
 Step Taken.  Stepsize is  0.000761

                             Maximum     Tolerance    Cnvgd?
         Gradient           0.000028      0.000300     YES
         Displacement       0.000434      0.001200     YES
         Energy change     -0.000000      0.000001     YES

 Final energy is   -1842.2801188541966     


 ******************************
 **  OPTIMIZATION CONVERGED  **
 ******************************

                       Coordinates (Angstroms)
     ATOM                X               Y               Z
      1  C         0.0152259354    0.0057633250   -0.0066101879
      2  C        -0.0400387018    0.3849629821    1.3433923813
      3  Cl        1.4310197362    0.8583867891    2.1754537573
      4  C        -1.2245776185    0.4115133069    2.0735919069
      5  H        -1.2231630033    0.7097463779    3.1125142484
      6  C        -2.4023650746    0.0476989532    1.4345511931
      7  Cl       -3.9091451872    0.0720274860    2.3321795545
      8  C        -2.4139704776   -0.3343862533    0.0998053884
      9  H        -3.3345598973   -0.6157557857   -0.3912139680
     10  C        -1.2083700159   -0.3488402794   -0.5949293454
     11  Cl       -1.2547009485   -0.8416304156   -2.2793591023
     12  C         1.2975686568   -0.0234643845   -0.7709878726
     13  C         2.1121370363   -1.1588169623   -0.7374383153
     14  H         1.8107694621   -2.0177465474   -0.1483627668
     15  C         3.3057689746   -1.1904915467   -1.4548438089
     16  H         3.9287428232   -2.0771738911   -1.4221787247
     17  C         3.6964360331   -0.0872259975   -2.2113855447
     18  H         4.6249238722   -0.1117857160   -2.7705405161
     19  C         2.8892024996    1.0483566670   -2.2464597292
     20  H         3.1874320047    1.9102579508   -2.8327141214
     21  C         1.6947282318    1.0806836690   -1.5303639726
     22  H         1.0677738841    1.9647183799   -1.5610201151

Z-matrix Print:
$molecule
0 1
Cl
C  1 1.755646
C  2 1.391524 1 117.326578
H  3 1.080627 2 120.565192 1 -0.123639 0
C  3 1.388406 2 118.397300 1 179.797904 0
C  5 1.388495 3 121.443000 2 0.113196 0
H  6 1.080881 5 121.049592 3 179.881920 0
C  6 1.391772 5 118.390566 3 -0.057157 0
C  2 1.403228 1 119.748730 3 179.837226 0
C  9 1.493161 2 121.957951 1 -0.111551 0
C  10 1.397688 9 120.444392 2 86.192488 0
H  11 1.084218 10 119.681138 9 0.191442 0
C  11 1.393057 10 120.304925 9 -179.754697 0
H  13 1.084209 11 119.693708 10 179.966109 0
C  13 1.393702 11 120.172595 10 0.064683 0
H  15 1.084134 13 120.100951 11 179.890822 0
C  15 1.393618 13 119.757802 11 -0.122736 0
H  17 1.084144 15 120.181525 13 -179.962623 0
C  17 1.392994 15 120.118122 13 0.065393 0
H  19 1.084247 17 119.997675 15 -179.913657 0
Cl 5 1.754057 3 119.248775 2 -179.925346 0
Cl 8 1.755127 6 117.353490 5 179.673866 0
$end


 --------------------------------------------------------------

                    Orbital Energies (a.u.)
 --------------------------------------------------------------

 Alpha MOs
 -- Occupied --
********-101.5677-101.5677 -10.2665 -10.2664 -10.2653 -10.2248 -10.2124
-10.2124 -10.2028 -10.1882 -10.1882 -10.1867 -10.1864 -10.1859  -9.4859
 -9.4824  -9.4824  -7.2506  -7.2472  -7.2470  -7.2408  -7.2402  -7.2374
 -7.2372  -7.2367  -7.2366  -0.9382  -0.8951  -0.8904  -0.8704  -0.8282
 -0.7932  -0.7610  -0.7602  -0.7369  -0.6412  -0.6305  -0.6210  -0.6029
 -0.5499  -0.5268  -0.5172  -0.4843  -0.4741  -0.4709  -0.4597  -0.4454
 -0.4379  -0.4327  -0.4138  -0.4098  -0.3796  -0.3794  -0.3785  -0.3634
 -0.3606  -0.3378  -0.3343  -0.3246  -0.3216  -0.2707  -0.2694  -0.2671
 -0.2646
 -- Virtual --
 -0.0511  -0.0474  -0.0286  -0.0275  -0.0234  -0.0103   0.0002   0.0082
  0.0138   0.0139   0.0175   0.0212   0.0294   0.0392   0.0473   0.0531
  0.0578   0.0622   0.0716   0.0720   0.0752   0.0899   0.0915   0.0916
  0.0928   0.0934   0.0953   0.1082   0.1093   0.1145   0.1157   0.1184
  0.1185   0.1238   0.1242   0.1252   0.1258   0.1299   0.1324   0.1357
  0.1450   0.1481   0.1495   0.1553   0.1564   0.1606   0.1613   0.1624
  0.1664   0.1843   0.1844   0.1865   0.1871   0.2019   0.2085   0.2136
  0.2155   0.2234   0.2237   0.2298   0.2333   0.2378   0.2455   0.2460
  0.2497   0.2527   0.2597   0.2605   0.2701   0.2744   0.2760   0.2801
  0.2817   0.2887   0.2896   0.2935   0.2959   0.3051   0.3081   0.3136
  0.3178   0.3245   0.3379   0.3411   0.3502   0.3581   0.3686   0.3806
  0.3897   0.4016   0.4237   0.4531   0.4539   0.4555   0.4615   0.4802
  0.4828   0.4833   0.5146   0.5217   0.5275   0.5362   0.5363   0.5507
  0.5513   0.5553   0.5604   0.5667   0.5671   0.5737   0.5832   0.5849
  0.6012   0.6120   0.6181   0.6225   0.6262   0.6268   0.6510   0.6513
  0.6638   0.6707   0.6787   0.6891   0.7027   0.7064   0.7142   0.7151
  0.7255   0.7271   0.7402   0.7659   0.7863   0.8047   0.8259   0.8282
  0.8384   0.8409   0.8437   0.8464   0.8478   0.8495   0.8511   0.8614
  0.8619   0.8646   0.8786   0.8788   0.8803   0.8822   0.8992   0.9080
  0.9200   0.9223   0.9333   0.9563   0.9605   0.9630   0.9716   0.9727
  0.9732   0.9954   1.0081   1.0236   1.0289   1.0351   1.0371   1.0477
  1.0586   1.0735   1.0756   1.1330   1.1354   1.1499   1.1917   1.2047
  1.2105   1.2402   1.2447   1.2802   1.3054   1.3062   1.3108   1.3196
  1.3468   1.3982   1.4247   1.4275   1.4850   1.5068   1.5092   1.5206
  1.5477   1.5524   1.5574   1.5673   1.5752   1.5852   1.5899   1.5999
  1.6479   1.6558   1.6587   1.6686   1.6900   1.7222   1.7375   1.7679
  1.7763   1.7999   1.8220   1.8282   1.8370   1.8380   1.8563   1.8893
  1.8981   1.9291   1.9421   1.9459   1.9462   1.9470   1.9566   1.9819
  1.9906   2.0266   2.0493   2.0585   2.0663   2.0734   2.0743   2.1248
  2.1360   2.1991   2.2357   2.2469   2.2661   2.2702   2.2751   2.2992
  2.3469   2.3760   2.3906   2.4133   2.4322   2.4334   2.4478   2.4655
  2.4821   2.5010   2.5193   2.5389   2.5526   2.5755   2.5868   2.6318
  2.6478   2.6600   2.6872   2.7072   2.7124   2.7157   2.7196   2.7285
  2.7352   2.7590   2.7608   2.7614   2.7677   2.7957   2.7972   2.8426
  2.8530   2.8569   2.8591   2.8902   2.9160   2.9408   2.9774   3.0184
  3.1052   3.1077   3.1083   3.1314   3.1621   3.1998   3.2202   3.2783
  3.3308   3.3372   3.3815   3.4635   3.4867   3.5530   3.6029   3.6353
  3.7056   3.7331   3.8129   3.9778   3.9902   4.0422   4.0883   4.1481
  4.1536   4.3674   4.8044   4.8408   9.7702   9.8031   9.8401  23.4321
 23.6666  23.8498  23.8623  23.9283  23.9639  24.0115  24.0411  24.0894
 24.0933  24.1197  24.1937  25.8179  25.8538  25.9169  26.1221  26.2684
 26.3306  26.6045  26.6212  26.7911 215.7624 215.7997 215.8458
 --------------------------------------------------------------

          Ground-State Mulliken Net Atomic Charges

     Atom                 Charge (a.u.)
  ----------------------------------------
      1 C                    -0.405576
      2 C                    -0.108425
      3 Cl                    0.432213
      4 C                    -0.410391
      5 H                     0.226983
      6 C                     0.437207
      7 Cl                    0.466841
      8 C                    -0.423697
      9 H                     0.227650
     10 C                    -0.105213
     11 Cl                    0.435789
     12 C                     0.832277
     13 C                    -0.724204
     14 H                     0.183111
     15 C                    -0.433039
     16 H                     0.169400
     17 C                    -0.180118
     18 H                     0.166451
     19 C                    -0.437666
     20 H                     0.169417
     21 C                    -0.703553
     22 H                     0.184544
  ----------------------------------------
  Sum of atomic charges =     0.000000

 -----------------------------------------------------------------
                    Cartesian Multipole Moments
 -----------------------------------------------------------------
    Charge (ESU x 10^10)
                -0.0000
    Dipole Moment (Debye)
         X       0.7978      Y      -0.0226      Z      -0.4775
       Tot       0.9300
    Quadrupole Moments (Debye-Ang)
        XX    -104.3084     XY      -1.3440     YY    -105.2581
        XZ      -3.6233     YZ      -2.1001     ZZ    -108.0206
    Octopole Moments (Debye-Ang^2)
       XXX      27.9050    XXY     -10.6834    XYY      11.6366
       YYY      -1.0590    XXZ     -30.3604    XYZ      -5.0712
       YYZ      -6.4814    XZZ      11.3391    YZZ      10.0260
       ZZZ       6.0666
    Hexadecapole Moments (Debye-Ang^3)
      XXXX   -3505.9338   XXXY     -69.3995   XXYY    -665.1644
      XYYY     -60.8627   YYYY    -469.0878   XXXZ     591.6899
      XXYZ     -48.6482   XYYZ     210.5287   YYYZ    -167.8264
      XXZZ    -919.8592   XYZZ      -0.0051   YYZZ    -437.9336
      XZZZ     643.5687   YZZZ    -152.8082   ZZZZ   -2162.4971
 -----------------------------------------------------------------
Archival summary:
1\1\november\OPT\ProcedureUnspecified\BasisUnspecified\l3127\taweetha\ThuJan1608:08:132020ThuJan1608:08:132020\0\\#,OPT,ProcedureUnspecified,BasisUnspecified,\\0,1\Cl\C,1,1.75565\C,2,1.39152,1,117.327\H,3,1.08063,2,120.565,1,-0.123639,0\C,3,1.38841,2,118.397,1,179.798,0\C,5,1.38849,3,121.443,2,0.113196,0\H,6,1.08088,5,121.05,3,179.882,0\C,6,1.39177,5,118.391,3,-0.0571567,0\C,2,1.40323,1,119.749,3,179.837,0\C,9,1.49316,2,121.958,1,-0.111551,0\C,10,1.39769,9,120.444,2,86.1925,0\H,11,1.08422,10,119.681,9,0.191442,0\C,11,1.39306,10,120.305,9,-179.755,0\H,13,1.08421,11,119.694,10,179.966,0\C,13,1.3937,11,120.173,10,0.0646834,0\H,15,1.08413,13,120.101,11,179.891,0\C,15,1.39362,13,119.758,11,-0.122736,0\H,17,1.08414,15,120.182,13,-179.963,0\C,17,1.39299,15,120.118,13,0.0653928,0\H,19,1.08425,17,119.998,15,-179.914,0\Cl,5,1.75406,3,119.249,2,-179.925,0\Cl,8,1.75513,6,117.353,5,179.674,0\\\@

 Total job time:  7058.60s(wall), 7057.70s(cpu) 
 Thu Jan 16 08:08:13 2020

        *************************************************************
        *                                                           *
        *  Thank you very much for using Q-Chem.  Have a nice day.  *
        *                                                           *
        *************************************************************


 
User input: 2 of 2 
 
                  Welcome to Q-Chem
     A Quantum Leap Into The Future Of Chemistry


 Q-Chem 5.2 (devel), Q-Chem, Inc., Pleasanton, CA (2019)

 Yihan Shao,  Zhengting Gan,  E. Epifanovsky,  A. T. B. Gilbert,  M. Wormit,  
 J. Kussmann,  A. W. Lange,  A. Behn,  Jia Deng,  Xintian Feng,  D. Ghosh,  
 M. Goldey,  P. R. Horn,  L. D. Jacobson,  I. Kaliman,  T. Kus,  A. Landau,  
 Jie Liu,  E. I. Proynov,  R. M. Richard,  R. P. Steele,  E. J. Sundstrom,  
 H. L. Woodcock III,  P. M. Zimmerman,  D. Zuev,  B. Albrecht,  E. Alguire,  
 S. A. Baeppler,  D. Barton,  Z. Benda,  Y. A. Bernard,  E. J. Berquist,  
 K. B. Bravaya,  H. Burton,  D. Casanova,  Chun-Min Chang,  Yunqing Chen,  
 A. Chien,  K. D. Closser,  M. P. Coons,  S. Coriani,  S. Dasgupta,  
 A. L. Dempwolff,  M. Diedenhofen,  Hainam Do,  R. G. Edgar,  Po-Tung Fang,  
 S. Faraji,  S. Fatehi,  Qingguo Feng,  K. D. Fenk,  J. Fosso-Tande,  
 J. Gayvert,  Qinghui Ge,  A. Ghysels,  G. Gidofalvi,  J. Gomes,  
 J. Gonthier,  A. Gunina,  D. Hait,  M. W. D. Hanson-Heine,  
 P. H. P. Harbach,  A. W. Hauser,  M. F. Herbst,  J. E. Herr,  
 E. G. Hohenstein,  Z. C. Holden,  Kerwin Hui,  B. C. Huynh,  T.-C. Jagau,  
 Hyunjun Ji,  B. Kaduk,  K. Khistyaev,  Jaehoon Kim,  P. Klunzinger,  K. Koh,  
 D. Kosenkov,  L. Koulias,  T. Kowalczyk,  C. M. Krauter,  A. Kunitsa,  
 Ka Un Lao,  A. Laurent,  K. V. Lawler,  Joonho Lee,  D. Lefrancois,  
 S. Lehtola,  D. S. Levine,  Yi-Pei Li,  You-Sheng Lin,  Fenglai Liu,  
 E. Livshits,  A. Luenser,  P. Manohar,  E. Mansoor,  S. F. Manzer,  
 Shan-Ping Mao,  Yuezhi Mao,  N. Mardirossian,  A. V. Marenich,  
 T. Markovich,  L. A. Martinez-Martinez,  S. A. Maurer,  N. J. Mayhall,  
 S. C. McKenzie,  J.-M. Mewes,  P. Morgante,  A. F. Morrison,  
 J. W. Mullinax,  K. Nanda,  T. S. Nguyen-Beck,  R. Olivares-Amaya,  
 J. A. Parkhill,  Zheng Pei,  T. M. Perrine,  F. Plasser,  P. Pokhilko,  
 S. Prager,  A. Prociuk,  E. Ramos,  D. R. Rehn,  F. Rob,  M. Scheurer,  
 M. Schneider,  N. Sergueev,  S. M. Sharada,  S. Sharma,  D. W. Small,  
 T. Stauch,  T. Stein,  Yu-Chuan Su,  A. J. W. Thom,  A. Tkatchenko,  
 T. Tsuchimochi,  N. M. Tubman,  L. Vogt,  M. L. Vidal,  O. Vydrov,  
 M. A. Watson,  J. Wenzel,  M. de Wergifosse,  T. A. Wesolowski,  A. White,  
 J. Witte,  A. Yamada,  Jun Yang,  K. Yao,  S. Yeganeh,  S. R. Yost,  
 Zhi-Qiang You,  A. Zech,  Igor Ying Zhang,  Xing Zhang,  Yan Zhao,  
 Ying Zhu,  B. R. Brooks,  G. K. L. Chan,  C. J. Cramer,  M. S. Gordon,  
 W. J. Hehre,  A. Klamt,  M. W. Schmidt,  C. D. Sherrill,  D. G. Truhlar,  
 A. Aspuru-Guzik,  R. Baer,  A. T. Bell,  N. A. Besley,  Jeng-Da Chai,  
 A. E. DePrince, III,  R. A. DiStasio Jr.,  A. Dreuw,  B. D. Dunietz,  
 T. R. Furlani,  Chao-Ping Hsu,  Yousung Jung,  Jing Kong,  D. S. Lambrecht,  
 WanZhen Liang,  C. Ochsenfeld,  V. A. Rassolov,  L. V. Slipchenko,  
 J. E. Subotnik,  T. Van Voorhis,  J. M. Herbert,  A. I. Krylov,  
 P. M. W. Gill,  M. Head-Gordon

 Contributors to earlier versions of Q-Chem not listed above: 
 R. D. Adamson,  B. Austin,  J. Baker,  G. J. O. Beran,  K. Brandhorst,  
 S. T. Brown,  E. F. C. Byrd,  A. K. Chakraborty,  C.-L. Cheng,  
 Siu Hung Chien,  D. M. Chipman,  D. L. Crittenden,  H. Dachsel,  
 R. J. Doerksen,  A. D. Dutoi,  L. Fusti-Molnar,  W. A. Goddard III,  
 A. Golubeva-Zadorozhnaya,  S. R. Gwaltney,  G. Hawkins,  A. Heyden,  
 S. Hirata,  G. Kedziora,  F. J. Keil,  C. Kelley,  Jihan Kim,  R. A. King,  
 R. Z. Khaliullin,  P. P. Korambath,  W. Kurlancheek,  A. M. Lee,  M. S. Lee,  
 S. V. Levchenko,  Ching Yeh Lin,  D. Liotard,  R. C. Lochan,  I. Lotan,  
 P. E. Maslen,  N. Nair,  D. P. O'Neill,  D. Neuhauser,  E. Neuscamman,  
 C. M. Oana,  R. Olson,  B. Peters,  R. Peverati,  P. A. Pieniazek,  
 Y. M. Rhee,  J. Ritchie,  M. A. Rohrdanz,  E. Rosta,  N. J. Russ,  
 H. F. Schaefer III,  N. E. Schultz,  N. Shenvi,  A. C. Simmonett,  A. Sodt,  
 D. Stuck,  K. S. Thanthiriwatte,  V. Vanovschi,  Tao Wang,  A. Warshel,  
 C. F. Williams,  Q. Wu,  X. Xu,  W. Zhang

 Please cite Q-Chem as follows:
 Y. Shao et al., Mol. Phys. 113, 184-215 (2015)
 DOI: 10.1080/00268976.2014.952696

 Q-Chem 5.2.1 for Intel X86 EM64T Linux

 Parts of Q-Chem use Armadillo 8.300.2 (Tropical Shenanigans).
 http://arma.sourceforge.net/

 Q-Chem begins on Thu Jan 16 08:08:13 2020  

Host: 
0

     Scratch files written to /scratch/taweetham/qchem27978//
NAlpha2: 130
NElect   130
Mult     1
The previous job contains 0 fragments, simply inherited here

 Q-Chem warning in module libgen/rem_setup.C, line 2168:

 Setting Thresh to 1e-14


Checking the input file for inconsistencies... 	...done.

--------------------------------------------------------------
User input:
--------------------------------------------------------------

$MOLECULE
READ
$END

$REM
   JOB_TYPE 	FREQUENCY
   BASIS 	6-311++G**
   METHOD	B3LYP
   SCF_GUESS_ALWAYS     TRUE
   S2THRESH     15
   THRESH       15
   MEM_TOTAL    10000
$END

--------------------------------------------------------------
 ----------------------------------------------------------------
             Standard Nuclear Orientation (Angstroms)
    I     Atom           X                Y                Z
 ----------------------------------------------------------------
    1      C       0.0798375642     0.0033337933    -0.0041818798
    2      C      -0.6672281465     1.1912130181    -0.0179393520
    3      Cl      0.1595287581     2.7391327774    -0.0477152115
    4      C      -2.0588748171     1.2094834021    -0.0141380992
    5      H      -2.5962020216     2.1472843769    -0.0247872543
    6      C      -2.7350099763    -0.0031532431     0.0023185873
    7      Cl     -4.4890503559    -0.0082113645     0.0079420031
    8      C      -2.0531014100    -1.2125096326     0.0136315824
    9      H      -2.5859877105    -2.1525288897     0.0258663153
   10      C      -0.6618006776    -1.1878027714     0.0105355198
   11      Cl      0.1717592490    -2.7328169686     0.0305669639
   12      C       1.5729946031     0.0047377295    -0.0009499676
   13      C       2.2749096461     0.0979339485     1.2041651435
   14      H       1.7292509844     0.1748829494     2.1379359531
   15      C       3.6678830721     0.0930895643     1.2098828497
   16      H       4.2014313585     0.1646305047     2.1509339235
   17      C       4.3717725838    -0.0038960793     0.0110065588
   18      H       5.4558892097    -0.0085461640     0.0150866459
   19      C       3.6769296371    -0.0946405971    -1.1937186695
   20      H       4.2183948382    -0.1699553278    -2.1300156312
   21      C       2.2838940805    -0.0910888812    -1.2005206853
   22      H       1.7459463157    -0.1637445091    -2.1390633244
 ----------------------------------------------------------------
 Molecular Point Group                 C1    NOp =  1
 Largest Abelian Subgroup              C1    NOp =  1
 Nuclear Repulsion Energy =        1216.34392580 hartrees
 There are       65 alpha and       65 beta electrons
 Requested basis set is 6-311++G(d,p)
 There are 146 shells and 403 basis functions

 Total QAlloc Memory Limit  10000 MB
 Mega-Array Size       188 MB
 MEM_STATIC part       192 MB
 A cutoff of  1.0D-15 yielded   8798 shell pairs
 There are     70915 function pairs (     76180 Cartesian)
 Smallest overlap matrix eigenvalue = 2.38E-07
 Linear dependence detected in AO basis
 Number of orthogonalized atomic orbitals = 400
 Maximum deviation from orthogonality = 6.770E-10
 Guess from superposition of atomic densities
 Warning:  Energy on first SCF cycle will be non-variational
 SAD guess density has 130.000000 electrons

 -----------------------------------------------------------------------
  General SCF calculation program by
  Eric Jon Sundstrom, Paul Horn, Yuezhi Mao, Dmitri Zuev, Alec White,
  David Stuck, Shaama M.S., Shane Yost, Joonho Lee, David Small,
  Daniel Levine, Susi Lehtola, Hugh Burton, Evgeny Epifanovsky,
  Bang C. Huynh
 -----------------------------------------------------------------------
 Exchange:     0.2000 Hartree-Fock + 0.0800 Slater + 0.7200 B88
 Correlation:  0.1900 VWN1RPA + 0.8100 LYP
 Using SG-1 standard quadrature grid
 A restricted SCF calculation will be
 performed using DIIS
 SCF converges when DIIS error is below 1.0e-08
 ---------------------------------------
  Cycle       Energy         DIIS error
 ---------------------------------------
    1   -1845.7938351878      3.14e-02  
    2   -1842.1068337597      2.83e-03  
    3   -1842.0501304402      3.27e-03  
    4   -1842.2776441377      3.63e-04  
    5   -1842.2795685169      1.79e-04  
    6   -1842.2800132230      1.02e-04  
    7   -1842.2802241434      2.65e-05  
    8   -1842.2802370356      8.24e-06  
    9   -1842.2802384625      2.08e-06  
   10   -1842.2802385417      6.41e-07  
   11   -1842.2802385500      1.70e-07  
   12   -1842.2802385504      8.72e-08  
   13   -1842.2802385505      1.39e-08  
   14   -1842.2802385506      8.05e-09  Convergence criterion met
 ---------------------------------------
 SCF time:   CPU 483.31s  wall 484.00s 
 SCF   energy in the final basis set =    -1842.2802385506
 Total energy in the final basis set =    -1842.2802385506

 --------------------------------------------------------------

                    Orbital Energies (a.u.)
 --------------------------------------------------------------

 Alpha MOs
 -- Occupied --
********-101.5678-101.5678 -10.2665 -10.2665 -10.2653 -10.2248 -10.2124
-10.2124 -10.2028 -10.1882 -10.1882 -10.1867 -10.1864 -10.1859  -9.4859
 -9.4825  -9.4824  -7.2505  -7.2472  -7.2471  -7.2408  -7.2404  -7.2375
 -7.2374  -7.2367  -7.2366  -0.9382  -0.8951  -0.8905  -0.8704  -0.8283
 -0.7932  -0.7609  -0.7602  -0.7368  -0.6412  -0.6305  -0.6210  -0.6029
 -0.5499  -0.5268  -0.5173  -0.4843  -0.4741  -0.4709  -0.4597  -0.4453
 -0.4379  -0.4327  -0.4138  -0.4098  -0.3796  -0.3794  -0.3784  -0.3634
 -0.3606  -0.3378  -0.3344  -0.3247  -0.3216  -0.2707  -0.2694  -0.2670
 -0.2645
 -- Virtual --
 -0.0511  -0.0474  -0.0285  -0.0275  -0.0234  -0.0101   0.0003   0.0083
  0.0138   0.0139   0.0176   0.0212   0.0296   0.0393   0.0477   0.0532
  0.0578   0.0627   0.0715   0.0723   0.0754   0.0902   0.0915   0.0917
  0.0928   0.0931   0.0955   0.1081   0.1096   0.1146   0.1159   0.1184
  0.1185   0.1240   0.1242   0.1254   0.1258   0.1297   0.1321   0.1361
  0.1457   0.1480   0.1501   0.1556   0.1565   0.1605   0.1618   0.1624
  0.1666   0.1845   0.1851   0.1868   0.1873   0.2019   0.2087   0.2139
  0.2154   0.2233   0.2239   0.2297   0.2337   0.2376   0.2454   0.2462
  0.2500   0.2528   0.2604   0.2608   0.2704   0.2746   0.2761   0.2802
  0.2817   0.2889   0.2896   0.2938   0.2961   0.3050   0.3081   0.3132
  0.3177   0.3244   0.3378   0.3412   0.3501   0.3580   0.3686   0.3809
  0.3895   0.4017   0.4242   0.4534   0.4541   0.4556   0.4618   0.4802
  0.4827   0.4832   0.5144   0.5220   0.5274   0.5363   0.5365   0.5507
  0.5514   0.5556   0.5604   0.5668   0.5673   0.5739   0.5831   0.5849
  0.6016   0.6120   0.6185   0.6225   0.6263   0.6268   0.6510   0.6513
  0.6640   0.6707   0.6789   0.6895   0.7027   0.7063   0.7143   0.7150
  0.7255   0.7270   0.7401   0.7660   0.7862   0.8047   0.8259   0.8282
  0.8385   0.8409   0.8437   0.8463   0.8480   0.8496   0.8514   0.8614
  0.8623   0.8647   0.8784   0.8788   0.8803   0.8821   0.8993   0.9080
  0.9199   0.9221   0.9332   0.9562   0.9605   0.9631   0.9714   0.9728
  0.9732   0.9954   1.0081   1.0236   1.0289   1.0352   1.0371   1.0478
  1.0587   1.0735   1.0756   1.1330   1.1354   1.1499   1.1918   1.2047
  1.2105   1.2400   1.2448   1.2802   1.3054   1.3062   1.3108   1.3195
  1.3467   1.3981   1.4248   1.4275   1.4851   1.5068   1.5093   1.5207
  1.5476   1.5524   1.5574   1.5674   1.5751   1.5852   1.5899   1.5999
  1.6479   1.6558   1.6588   1.6686   1.6900   1.7222   1.7375   1.7679
  1.7762   1.7999   1.8220   1.8282   1.8370   1.8381   1.8563   1.8893
  1.8981   1.9291   1.9421   1.9459   1.9462   1.9470   1.9566   1.9819
  1.9906   2.0266   2.0494   2.0585   2.0662   2.0734   2.0743   2.1248
  2.1360   2.1991   2.2357   2.2469   2.2661   2.2702   2.2750   2.2991
  2.3468   2.3760   2.3905   2.4132   2.4322   2.4334   2.4478   2.4655
  2.4822   2.5009   2.5193   2.5389   2.5527   2.5755   2.5867   2.6317
  2.6478   2.6600   2.6872   2.7072   2.7123   2.7157   2.7196   2.7286
  2.7352   2.7591   2.7607   2.7615   2.7677   2.7956   2.7972   2.8427
  2.8529   2.8568   2.8591   2.8901   2.9161   2.9408   2.9774   3.0183
  3.1052   3.1076   3.1082   3.1314   3.1621   3.1997   3.2202   3.2782
  3.3308   3.3372   3.3815   3.4635   3.4867   3.5530   3.6028   3.6352
  3.7056   3.7330   3.8129   3.9777   3.9902   4.0422   4.0883   4.1482
  4.1536   4.3673   4.8044   4.8408   9.7702   9.8030   9.8400  23.4321
 23.6666  23.8498  23.8623  23.9284  23.9639  24.0116  24.0411  24.0895
 24.0933  24.1197  24.1938  25.8183  25.8536  25.9167  26.1221  26.2684
 26.3306  26.6048  26.6210  26.7910 215.7623 215.7996 215.8457
 --------------------------------------------------------------

          Ground-State Mulliken Net Atomic Charges

     Atom                 Charge (a.u.)
  ----------------------------------------
      1 C                    -0.405420
      2 C                    -0.098288
      3 Cl                    0.430760
      4 C                    -0.409637
      5 H                     0.227027
      6 C                     0.421112
      7 Cl                    0.468725
      8 C                    -0.421500
      9 H                     0.227439
     10 C                    -0.095105
     11 Cl                    0.432629
     12 C                     0.848947
     13 C                    -0.732937
     14 H                     0.183629
     15 C                    -0.436699
     16 H                     0.169319
     17 C                    -0.177779
     18 H                     0.166540
     19 C                    -0.441926
     20 H                     0.169179
     21 C                    -0.710623
     22 H                     0.184608
  ----------------------------------------
  Sum of atomic charges =     0.000000

 -----------------------------------------------------------------
                    Cartesian Multipole Moments
 -----------------------------------------------------------------
    Charge (ESU x 10^10)
                -0.0000
    Dipole Moment (Debye)
         X       0.9283      Y      -0.0023      Z       0.0054
       Tot       0.9283
    Quadrupole Moments (Debye-Ang)
        XX    -101.9758     XY      -0.0396     YY    -111.2038
        XZ       0.0098     YZ       0.6391     ZZ    -104.2829
    Octopole Moments (Debye-Ang^2)
       XXX      39.4806    XXY      -0.1616    XYY     -24.0876
       YYY      -0.0523    XXZ       0.0215    XYZ       2.1248
       YYZ      -0.0279    XZZ      10.9308    YZZ       0.0162
       ZZZ       0.0318
    Hexadecapole Moments (Debye-Ang^3)
      XXXX   -4178.3267   XXXY      -1.3646   XXYY    -996.7893
      XYYY       0.0638   YYYY   -1460.8556   XXXZ       0.0428
      XXYZ       6.5283   XYYZ      -0.2323   YYYZ      -2.8880
      XXZZ    -765.4006   XYZZ      -0.0085   YYZZ    -326.8475
      XZZZ       0.0594   YZZZ       3.6905   ZZZZ    -355.0811
 -----------------------------------------------------------------
 Calculating MO derivatives via CPSCF
    1     0    69    0.0218134  
    2     0    69    0.0062890  
    3     0    69    0.0005566  
    4     6    63    0.0000430  
    5    65     4    0.0000033  
    6    69     0    0.0000002  Converged
 Time for AOints: 742.3 s (CPU) 742.4 s (wall)
 ------------------------------------------------------------------------------
                     AOints        : Timing summary (seconds)
 ------------------------------------------------------------------------------
     job step          cpu (% of tot)      sys (% of tot)     wall (% of tot)
 ------------------------------------------------------------------------------
  AOints            0.7423E+03 ( 8.6)   0.1200E-04 ( 4.6)   0.7424E+03 ( 8.6)
 ------------------------------------------------------------------------------
   Grand Totals     0.8649E+04          0.2590E-03          0.8649E+04
 ------------------------------------------------------------------------------
 Polarizability Matrix (a.u.)
            1           2           3
    1-242.3158669   0.0908850   0.1058363
    2   0.0908850-163.7744427  -1.4828564
    3   0.1058363  -1.4828564-125.0185654
 Calculating analytic Hessian of the SCF energy

 Direct stationary perturbation theory relativistic correction:

 rels  =       2.432983895349
 relv  =      -9.296641262955
 rel2e =       2.505772656317
 E_rel =      -4.357884711289

 Hessian of the SCF Energy
            1           2           3           4           5           6
    1   0.6466062  -0.0000286   0.0001113  -0.1708112   0.1145457  -0.0017268
    2  -0.0000286   0.5957434  -0.0028292   0.0567368  -0.2247786   0.0019202
    3   0.0001113  -0.0028292   0.1700182  -0.0009573   0.0016851  -0.0609054
    4  -0.1708112   0.0567368  -0.0009573   0.6100627  -0.0522157  -0.0006882
    5   0.1145457  -0.2247786   0.0016851  -0.0522157   0.5090340  -0.0053322
    6  -0.0017268   0.0019202  -0.0609054  -0.0006882  -0.0053322   0.1177712
    7   0.0047922   0.0022555   0.0000116  -0.0665632  -0.0482622   0.0009783
    8  -0.0192107  -0.0388611   0.0007946  -0.0477227  -0.1258029   0.0017714
    9   0.0003046   0.0006004   0.0042048   0.0010649   0.0018494  -0.0229941
   10  -0.0229936   0.0696519  -0.0007118  -0.3211896  -0.0152298   0.0008010
   11   0.0258836   0.0318673  -0.0002382   0.0497838  -0.1113266   0.0005450
   12  -0.0002631  -0.0005142   0.0053735   0.0001398   0.0007018  -0.0573971
   13  -0.0047718  -0.0014767   0.0000290  -0.0115898   0.0269966  -0.0003133
   14  -0.0010017   0.0011178   0.0000513  -0.0028836   0.0029054   0.0000033
   15   0.0000729   0.0000314   0.0053396  -0.0000214  -0.0000343   0.0025050
   16   0.0021841   0.0001783  -0.0000022  -0.0319315  -0.0260408   0.0005355
   17   0.0001582  -0.0711676   0.0007892  -0.0893790   0.0327763  -0.0001231
   18  -0.0000258   0.0008961  -0.0006806   0.0012409  -0.0003158   0.0045879
   19  -0.0018794  -0.0000180   0.0000229   0.0035975  -0.0025017   0.0000345
   20  -0.0000095   0.0021433  -0.0000350   0.0018309  -0.0033060   0.0000940
   21   0.0000005  -0.0000350  -0.0010046  -0.0000134   0.0001021   0.0046469
   22  -0.0225928  -0.0699034   0.0008805  -0.0529400   0.0298234  -0.0003174
   23  -0.0261275   0.0314435  -0.0002561   0.0311737  -0.0166502   0.0000684
   24   0.0003752  -0.0002716   0.0053839  -0.0002659   0.0001303  -0.0012798
   25  -0.0047807   0.0014507   0.0000062  -0.0008726   0.0008822  -0.0000126
   26   0.0009726   0.0011309   0.0000417   0.0008886   0.0002167  -0.0000146
   27  -0.0000236   0.0000550   0.0053432  -0.0000133  -0.0000206  -0.0011120
   28  -0.1700816  -0.0566280   0.0010249   0.0671010  -0.0307436   0.0002158
   29  -0.1143758  -0.2256901   0.0018132   0.0313175  -0.0664646   0.0009362
   30   0.0019835   0.0017610  -0.0609238  -0.0005908   0.0011081   0.0073561
   31   0.0046986  -0.0020567  -0.0000419  -0.0018663  -0.0012033   0.0000698
   32   0.0193462  -0.0387239   0.0005845  -0.0056368   0.0012976   0.0000973
   33  -0.0002532   0.0005880   0.0041920   0.0000909   0.0000204   0.0037906
   34  -0.2155521  -0.0002479  -0.0001291  -0.0206356   0.0125439   0.0004694
   35  -0.0001427  -0.0764938  -0.0018188   0.0267458   0.0040313   0.0000518
   36  -0.0003196  -0.0014110  -0.0796043  -0.0000835   0.0000626   0.0035620
   37  -0.0253205  -0.0022803  -0.0278339  -0.0002028  -0.0035162  -0.0010452
   38  -0.0011178   0.0038453   0.0001436   0.0002649  -0.0016345  -0.0009302
   39  -0.0065447   0.0001680   0.0052538   0.0022373  -0.0003140  -0.0004569
   40   0.0010232  -0.0001196  -0.0003682   0.0002169   0.0003928  -0.0000658
   41   0.0001985  -0.0038185   0.0003669   0.0006496   0.0006832   0.0001423
   42   0.0014369   0.0003211   0.0008325  -0.0005236   0.0000185   0.0000584
   43   0.0017684  -0.0002337  -0.0029842  -0.0006732  -0.0004511   0.0005309
   44  -0.0002518   0.0070759  -0.0007938  -0.0011069  -0.0004946  -0.0003700
   45  -0.0024125  -0.0008882  -0.0039825  -0.0001220  -0.0006143  -0.0000392
   46  -0.0002156  -0.0001120  -0.0012440  -0.0002041  -0.0003531   0.0000096
   47   0.0000391   0.0001468  -0.0000010  -0.0000759   0.0001645   0.0001001
   48   0.0001901  -0.0000065   0.0000843  -0.0000135  -0.0001028  -0.0000249
   49   0.0006504  -0.0000010   0.0000105  -0.0001990  -0.0005747  -0.0000572
   50   0.0000020  -0.0010994  -0.0000875   0.0001939   0.0000612   0.0000916
   51   0.0000193  -0.0000557  -0.0016299  -0.0001107  -0.0000273   0.0004559
   52   0.0000419  -0.0000056  -0.0000000   0.0000065  -0.0000955   0.0000085
   53   0.0000015  -0.0010854   0.0001117   0.0001643   0.0000921  -0.0000087
   54   0.0000003   0.0001032   0.0001731  -0.0000188  -0.0000160  -0.0000062
   55   0.0017222   0.0002831   0.0030106  -0.0005068  -0.0003578  -0.0003716
   56   0.0002257   0.0070915  -0.0007829  -0.0010925  -0.0003001   0.0002657
   57   0.0024481  -0.0009118  -0.0039462   0.0004826   0.0006514  -0.0000978
   58  -0.0002196   0.0001153   0.0012444  -0.0002334  -0.0003508   0.0000015
   59  -0.0000348   0.0001480  -0.0000251  -0.0000677   0.0001645  -0.0000982
   60  -0.0001958  -0.0000071   0.0000958   0.0000218   0.0000690  -0.0000168
   61  -0.0253109   0.0023486   0.0275811  -0.0007209  -0.0036766   0.0009180
   62   0.0011127   0.0037999   0.0001023  -0.0001913  -0.0011926   0.0008846
   63   0.0062585   0.0001715   0.0055227  -0.0022686   0.0006218  -0.0004744
   64   0.0010391   0.0000887   0.0003419   0.0001586   0.0003880   0.0000281
   65  -0.0001892  -0.0038283   0.0003832   0.0006236   0.0005231  -0.0000944
   66  -0.0014313   0.0003093   0.0008545   0.0004101  -0.0002417   0.0000682
            7           8           9          10          11          12
    1   0.0047922  -0.0192107   0.0003046  -0.0229936   0.0258836  -0.0002631
    2   0.0022555  -0.0388611   0.0006004   0.0696519   0.0318673  -0.0005142
    3   0.0000116   0.0007946   0.0042048  -0.0007118  -0.0002382   0.0053735
    4  -0.0665632  -0.0477227   0.0010649  -0.3211896   0.0497838   0.0001398
    5  -0.0482622  -0.1258029   0.0018494  -0.0152298  -0.1113266   0.0007018
    6   0.0009783   0.0017714  -0.0229941   0.0008010   0.0005450  -0.0573971
    7   0.0862306   0.0777454  -0.0014716  -0.0208938  -0.0386440   0.0006927
    8   0.0777454   0.1835780  -0.0031543  -0.0141134  -0.0177281   0.0004121
    9  -0.0014716  -0.0031543   0.0118826   0.0002916   0.0004834   0.0044466
   10  -0.0208938  -0.0141134   0.0002916   0.6730767  -0.0427422  -0.0010699
   11  -0.0386440  -0.0177281   0.0004834  -0.0427422   0.7388636  -0.0077792
   12   0.0006927   0.0004121   0.0044466  -0.0010699  -0.0077792   0.1183108
   13   0.0007433   0.0004723  -0.0000281  -0.1258561   0.1261576  -0.0013448
   14  -0.0011915   0.0010468  -0.0000406   0.1266276  -0.2746636   0.0027330
   15   0.0000168  -0.0000576  -0.0025613  -0.0012417   0.0027831  -0.0327646
   16  -0.0019393   0.0006966   0.0000038  -0.1509782  -0.1164840   0.0016483
   17   0.0047838   0.0031989  -0.0000006  -0.0517141  -0.2906603   0.0030935
   18  -0.0000310   0.0000318   0.0045225   0.0007785   0.0031072  -0.0588975
   19  -0.0014469  -0.0010586   0.0000141  -0.0379420  -0.0017002   0.0001508
   20  -0.0009295  -0.0004040   0.0000092  -0.0273540   0.0029802   0.0000945
   21   0.0000123   0.0000124   0.0000418   0.0004494   0.0000324   0.0043001
   22   0.0008351  -0.0016960   0.0000091   0.0595351   0.0225047  -0.0003739
   23  -0.0022498  -0.0019135   0.0000328  -0.0219844  -0.0537585   0.0007577
   24   0.0000213   0.0000004  -0.0008735   0.0001648   0.0006888   0.0075019
   25   0.0001351  -0.0000297  -0.0000001  -0.0015238   0.0031741  -0.0000125
   26  -0.0000813   0.0000660  -0.0000030   0.0036063  -0.0025487   0.0000787
   27   0.0000044  -0.0000089  -0.0002472   0.0000170   0.0000971   0.0054564
   28  -0.0018966   0.0056289  -0.0000440  -0.0526811  -0.0313243   0.0004988
   29   0.0011922   0.0013262   0.0000473  -0.0299634  -0.0169041   0.0002444
   30  -0.0000266   0.0001257   0.0037922   0.0005738   0.0002425  -0.0012890
   31   0.0003833  -0.0001523   0.0000040   0.0008159   0.0022603  -0.0000356
   32   0.0001634  -0.0021802   0.0000241   0.0016968  -0.0018993   0.0000001
   33  -0.0000032   0.0000111   0.0000626  -0.0000669  -0.0000059  -0.0008726
   34  -0.0017299  -0.0030339  -0.0000825   0.0017116   0.0003713  -0.0000086
   35   0.0031526  -0.0013265   0.0000619   0.0017196  -0.0044331   0.0001410
   36  -0.0000450  -0.0001383  -0.0022460   0.0000917   0.0000730   0.0060503
   37   0.0002254   0.0013007  -0.0007449  -0.0003888   0.0001426   0.0010738
   38   0.0014684  -0.0004758   0.0005231  -0.0002297   0.0000738  -0.0002038
   39   0.0000209  -0.0003569   0.0000583   0.0000957  -0.0002039  -0.0002599
   40  -0.0001465  -0.0000906  -0.0001269  -0.0000660  -0.0000126   0.0000372
   41  -0.0001839  -0.0001678  -0.0000267   0.0000969  -0.0002168  -0.0001017
   42   0.0000054   0.0001192   0.0000038  -0.0000516   0.0001396  -0.0000483
   43   0.0005478  -0.0001985   0.0002930  -0.0000068   0.0000449   0.0000568
   44   0.0000330   0.0000850   0.0000881  -0.0000646   0.0002867   0.0002473
   45   0.0001009   0.0004336  -0.0002185   0.0000015  -0.0000348   0.0001968
   46   0.0000711   0.0001374  -0.0000220  -0.0000338   0.0000429   0.0000777
   47  -0.0000152  -0.0001401  -0.0000091   0.0000316  -0.0000032   0.0000106
   48  -0.0000100   0.0000439   0.0000002  -0.0000269   0.0000154  -0.0000108
   49  -0.0000862   0.0002568   0.0000048  -0.0000502   0.0002302   0.0000148
   50  -0.0001602   0.0001707  -0.0000062  -0.0000033  -0.0000271  -0.0000263
   51   0.0001633  -0.0001642   0.0002468   0.0000465   0.0000223  -0.0000021
   52  -0.0000047   0.0000319  -0.0000027  -0.0000172   0.0000011  -0.0000026
   53  -0.0000012  -0.0000422   0.0000010   0.0000037  -0.0000623  -0.0000009
   54   0.0000052   0.0000072   0.0000125  -0.0000034   0.0000062   0.0000004
   55   0.0001938   0.0000875  -0.0003016  -0.0000848  -0.0000036  -0.0000331
   56  -0.0000920   0.0000132  -0.0000696  -0.0000841   0.0003419  -0.0001269
   57  -0.0001985  -0.0002578  -0.0001799  -0.0000462  -0.0000470   0.0002787
   58   0.0000635   0.0001341   0.0000206  -0.0000397   0.0000448  -0.0000812
   59  -0.0000124  -0.0001466   0.0000172   0.0000269  -0.0000016  -0.0000134
   60   0.0000089  -0.0000125   0.0000004   0.0000230  -0.0000111  -0.0000087
   61   0.0005913   0.0009463   0.0007308  -0.0003841   0.0002656  -0.0011437
   62   0.0011330  -0.0001008  -0.0004074  -0.0000935   0.0000698   0.0001749
   63  -0.0003234   0.0004141   0.0000678  -0.0000902   0.0001823  -0.0002951
   64  -0.0001052  -0.0001317   0.0000832  -0.0000100   0.0000091  -0.0000239
   65  -0.0001041  -0.0001953  -0.0000203   0.0001116  -0.0002456   0.0000785
   66   0.0000673  -0.0000271  -0.0000224  -0.0000262  -0.0000956  -0.0000650
           13          14          15          16          17          18
    1  -0.0047718  -0.0010017   0.0000729   0.0021841   0.0001582  -0.0000258
    2  -0.0014767   0.0011178   0.0000314   0.0001783  -0.0711676   0.0008961
    3   0.0000290   0.0000513   0.0053396  -0.0000022   0.0007892  -0.0006806
    4  -0.0115898  -0.0028836  -0.0000214  -0.0319315  -0.0893790   0.0012409
    5   0.0269966   0.0029054  -0.0000343  -0.0260408   0.0327763  -0.0003158
    6  -0.0003133   0.0000033   0.0025050   0.0005355  -0.0001231   0.0045879
    7   0.0007433  -0.0011915   0.0000168  -0.0019393   0.0047838  -0.0000310
    8   0.0004723   0.0010468  -0.0000576   0.0006966   0.0031989   0.0000318
    9  -0.0000281  -0.0000406  -0.0025613   0.0000038  -0.0000006   0.0045225
   10  -0.1258561   0.1266276  -0.0012417  -0.1509782  -0.0517141   0.0007785
   11   0.1261576  -0.2746636   0.0027831  -0.1164840  -0.2906603   0.0031072
   12  -0.0013448   0.0027330  -0.0327646   0.0016483   0.0030935  -0.0588975
   13   0.1325224  -0.1331822   0.0013999   0.0100331  -0.0149592   0.0001783
   14  -0.1331822   0.2894325  -0.0030082   0.0149042  -0.0180419   0.0002211
   15   0.0013999  -0.0030082   0.0229567  -0.0002335   0.0001851   0.0024779
   16   0.0100331   0.0149042  -0.0002335   0.5030013  -0.0004115  -0.0012309
   17  -0.0149592  -0.0180419   0.0001851  -0.0004115   0.6561075  -0.0061484
   18   0.0001783   0.0002211   0.0024779  -0.0012309  -0.0061484   0.1185344
   19   0.0009286   0.0005734  -0.0000135  -0.1543582  -0.0003279   0.0004309
   20  -0.0004157   0.0009266  -0.0000520  -0.0003598  -0.0398229   0.0001977
   21   0.0000050  -0.0000621  -0.0027076   0.0004287   0.0002060  -0.0222542
   22  -0.0014917  -0.0036027   0.0000129  -0.1517585   0.0524537  -0.0001958
   23  -0.0031695  -0.0025783   0.0001340   0.1172857  -0.2900120   0.0021965
   24   0.0000537   0.0001129   0.0054594  -0.0010315   0.0023656  -0.0588952
   25   0.0006199   0.0007043  -0.0000098   0.0100401   0.0150996  -0.0001961
   26  -0.0006978  -0.0006966   0.0000135  -0.0147826  -0.0180400   0.0002778
   27   0.0000029   0.0000068   0.0003585   0.0001527   0.0001311   0.0024861
   28  -0.0008639  -0.0008934   0.0000555  -0.0324938   0.0890910  -0.0010158
   29  -0.0008869   0.0002082  -0.0000015   0.0257288   0.0333035  -0.0004658
   30   0.0000111  -0.0000133  -0.0011125  -0.0003015  -0.0005793   0.0045965
   31   0.0001344   0.0000821  -0.0000090  -0.0019083  -0.0048038   0.0000662
   32   0.0000297   0.0000657  -0.0000067  -0.0007203   0.0031907   0.0000274
   33  -0.0000023  -0.0000042  -0.0002475   0.0000247   0.0000831   0.0045257
   34   0.0000636  -0.0001567  -0.0000188  -0.0010526   0.0000046   0.0000058
   35   0.0011499   0.0002704  -0.0000055   0.0000081  -0.0012461  -0.0000087
   36   0.0000129   0.0000010   0.0002228   0.0000052  -0.0000577  -0.0009171
   37  -0.0001373   0.0000023   0.0001119   0.0004448   0.0000095  -0.0001888
   38   0.0000253   0.0000203   0.0000680   0.0000508   0.0002061   0.0000015
   39   0.0000961  -0.0000156   0.0000557  -0.0000488   0.0000011   0.0000197
   40   0.0000068   0.0000030  -0.0000040  -0.0000911   0.0000238  -0.0000147
   41   0.0000543   0.0000012   0.0000253  -0.0000014  -0.0000173  -0.0000103
   42  -0.0000295  -0.0000051  -0.0000092  -0.0001043   0.0000252  -0.0000218
   43  -0.0000364   0.0000169  -0.0000560   0.0000105  -0.0000447   0.0000268
   44  -0.0001062  -0.0000243   0.0000202  -0.0000142   0.0000477   0.0000055
   45  -0.0000203   0.0000104   0.0000162  -0.0000623   0.0000209  -0.0000559
   46  -0.0000261   0.0000017  -0.0000023   0.0000833  -0.0000029  -0.0000149
   47   0.0000018   0.0000034  -0.0000114   0.0000025  -0.0000326  -0.0000007
   48  -0.0000059  -0.0000029   0.0000039   0.0000584   0.0000018  -0.0000035
   49  -0.0000533  -0.0000196   0.0000036   0.0001985   0.0000014  -0.0000007
   50   0.0000231   0.0000042  -0.0000033  -0.0000036  -0.0000053  -0.0000030
   51  -0.0000015   0.0000049  -0.0000581   0.0000005  -0.0000452   0.0000420
   52  -0.0000053  -0.0000001  -0.0000000   0.0000740   0.0000003  -0.0000002
   53   0.0000153   0.0000003   0.0000011  -0.0000001   0.0000073  -0.0000032
   54  -0.0000016   0.0000000  -0.0000031  -0.0000000   0.0000012  -0.0000063
   55  -0.0000346   0.0000054   0.0000481   0.0000087   0.0000431  -0.0000273
   56  -0.0000990  -0.0000271  -0.0000245   0.0000177   0.0000411   0.0000043
   57   0.0000416  -0.0000110   0.0000177   0.0000625   0.0000219  -0.0000559
   58  -0.0000279   0.0000013   0.0000016   0.0000838   0.0000036   0.0000135
   59   0.0000001   0.0000023   0.0000116  -0.0000038  -0.0000330  -0.0000006
   60   0.0000051   0.0000024   0.0000016  -0.0000577   0.0000013  -0.0000030
   61  -0.0001666   0.0000069  -0.0001114   0.0004434  -0.0000049   0.0001868
   62   0.0000147   0.0000237  -0.0000482  -0.0000516   0.0002168  -0.0000023
   63  -0.0001053   0.0000125   0.0000562   0.0000537   0.0000041   0.0000184
   64   0.0000090   0.0000025  -0.0000017  -0.0000907  -0.0000240   0.0000151
   65   0.0000525   0.0000029  -0.0000200   0.0000010  -0.0000156  -0.0000074
   66   0.0000170   0.0000034  -0.0000073   0.0001019   0.0000239  -0.0000219
           19          20          21          22          23          24
    1  -0.0018794  -0.0000095   0.0000005  -0.0225928  -0.0261275   0.0003752
    2  -0.0000180   0.0021433  -0.0000350  -0.0699034   0.0314435  -0.0002716
    3   0.0000229  -0.0000350  -0.0010046   0.0008805  -0.0002561   0.0053839
    4   0.0035975   0.0018309  -0.0000134  -0.0529400   0.0311737  -0.0002659
    5  -0.0025017  -0.0033060   0.0001021   0.0298234  -0.0166502   0.0001303
    6   0.0000345   0.0000940   0.0046469  -0.0003174   0.0000684  -0.0012798
    7  -0.0014469  -0.0009295   0.0000123   0.0008351  -0.0022498   0.0000213
    8  -0.0010586  -0.0004040   0.0000124  -0.0016960  -0.0019135   0.0000004
    9   0.0000141   0.0000092   0.0000418   0.0000091   0.0000328  -0.0008735
   10  -0.0379420  -0.0273540   0.0004494   0.0595351  -0.0219844   0.0001648
   11  -0.0017002   0.0029802   0.0000324   0.0225047  -0.0537585   0.0006888
   12   0.0001508   0.0000945   0.0043001  -0.0003739   0.0007577   0.0075019
   13   0.0009286  -0.0004157   0.0000050  -0.0014917  -0.0031695   0.0000537
   14   0.0005734   0.0009266  -0.0000621  -0.0036027  -0.0025783   0.0001129
   15  -0.0000135  -0.0000520  -0.0027076   0.0000129   0.0001340   0.0054594
   16  -0.1543582  -0.0003598   0.0004287  -0.1517585   0.1172857  -0.0010315
   17  -0.0003279  -0.0398229   0.0002060   0.0524537  -0.2900120   0.0023656
   18   0.0004309   0.0001977  -0.0222542  -0.0001958   0.0021965  -0.0588952
   19   0.2269352   0.0004960  -0.0007051  -0.0382014   0.0015114   0.0001099
   20   0.0004960   0.0369432  -0.0002833   0.0271808   0.0031079  -0.0000657
   21  -0.0007051  -0.0002833   0.0110518  -0.0001569  -0.0000016   0.0043246
   22  -0.0382014   0.0271808  -0.0001569   0.6734537   0.0425154  -0.0018386
   23   0.0015114   0.0031079  -0.0000016   0.0425154   0.7397661  -0.0071284
   24   0.0001099  -0.0000657   0.0043246  -0.0018386  -0.0071284   0.1182064
   25   0.0009160   0.0004321  -0.0000228  -0.1247641  -0.1257165   0.0016746
   26  -0.0005769   0.0009087  -0.0000484  -0.1261863  -0.2761939   0.0030700
   27  -0.0000055  -0.0000506  -0.0027113   0.0016326   0.0030878  -0.0327304
   28   0.0036031  -0.0017906   0.0000015  -0.3215824  -0.0507410   0.0012111
   29   0.0025455  -0.0032973   0.0000769   0.0143008  -0.1114514   0.0006472
   30  -0.0000205   0.0000907   0.0046488   0.0004058   0.0008318  -0.0573830
   31  -0.0014575   0.0009218  -0.0000026  -0.0211374   0.0386259  -0.0004669
   32   0.0010576  -0.0003950   0.0000051   0.0141204  -0.0175314   0.0002634
   33  -0.0000059   0.0000028   0.0000403  -0.0000564   0.0002004   0.0044597
   34   0.0007095   0.0000017  -0.0000013   0.0017155  -0.0003678  -0.0000407
   35  -0.0000013   0.0002593   0.0000096  -0.0017074  -0.0044438   0.0001472
   36  -0.0000089  -0.0000028  -0.0003826  -0.0000670   0.0001040   0.0060452
   37  -0.0005558  -0.0000012  -0.0000589  -0.0003746  -0.0002538   0.0011402
   38   0.0000284  -0.0000066  -0.0000080   0.0000826   0.0000679   0.0001703
   39   0.0003549  -0.0000036  -0.0000077   0.0000818   0.0001791  -0.0002909
   40   0.0001013  -0.0000005   0.0000026  -0.0000110  -0.0000087   0.0000261
   41   0.0000093  -0.0000092   0.0000035  -0.0001147  -0.0002458   0.0000850
   42   0.0000884   0.0000024   0.0000107   0.0000244  -0.0000947  -0.0000647
   43  -0.0000361   0.0000051  -0.0000020  -0.0000864   0.0000087   0.0000348
   44  -0.0000218  -0.0000010  -0.0000049   0.0000884   0.0003424  -0.0001407
   45  -0.0000848   0.0000001  -0.0000035   0.0000502  -0.0000437   0.0002811
   46  -0.0001137   0.0000002  -0.0000020  -0.0000390  -0.0000444   0.0000815
   47  -0.0000039  -0.0000043   0.0000010  -0.0000263  -0.0000018  -0.0000128
   48  -0.0000454   0.0000003   0.0000002  -0.0000233  -0.0000117  -0.0000085
   49  -0.0001400  -0.0000005   0.0000006  -0.0000519  -0.0002354  -0.0000181
   50   0.0000017   0.0000022   0.0000039   0.0000046  -0.0000259  -0.0000229
   51   0.0000000   0.0000034   0.0000044  -0.0000491   0.0000229   0.0000032
   52  -0.0000659  -0.0000003   0.0000002  -0.0000170  -0.0000020   0.0000029
   53   0.0000001  -0.0000036  -0.0000002  -0.0000034  -0.0000633  -0.0000005
   54  -0.0000001   0.0000003  -0.0000008   0.0000029   0.0000063   0.0000002
   55  -0.0000371  -0.0000053   0.0000024   0.0000017  -0.0000403  -0.0000614
   56   0.0000189  -0.0000003  -0.0000046   0.0000592   0.0002948   0.0002449
   57   0.0000829   0.0000006  -0.0000042  -0.0000059  -0.0000375   0.0001945
   58  -0.0001138  -0.0000008   0.0000029  -0.0000339  -0.0000443  -0.0000772
   59   0.0000062  -0.0000043   0.0000010  -0.0000313  -0.0000036   0.0000107
   60   0.0000444   0.0000006   0.0000000   0.0000262   0.0000155  -0.0000119
   61  -0.0005456  -0.0000021   0.0000624  -0.0003925  -0.0001499  -0.0010606
   62  -0.0000290  -0.0000073  -0.0000097   0.0002365   0.0000656  -0.0001912
   63  -0.0003575  -0.0000055  -0.0000044  -0.0000907  -0.0002075  -0.0002722
   64   0.0001017   0.0000012  -0.0000034  -0.0000657   0.0000092  -0.0000353
   65  -0.0000095  -0.0000094   0.0000039  -0.0000952  -0.0002197  -0.0001049
   66  -0.0000866   0.0000019   0.0000113   0.0000458   0.0001402  -0.0000485
           25          26          27          28          29          30
    1  -0.0047807   0.0009726  -0.0000236  -0.1700816  -0.1143758   0.0019835
    2   0.0014507   0.0011309   0.0000550  -0.0566280  -0.2256901   0.0017610
    3   0.0000062   0.0000417   0.0053432   0.0010249   0.0018132  -0.0609238
    4  -0.0008726   0.0008886  -0.0000133   0.0671010   0.0313175  -0.0005908
    5   0.0008822   0.0002167  -0.0000206  -0.0307436  -0.0664646   0.0011081
    6  -0.0000126  -0.0000146  -0.0011120   0.0002158   0.0009362   0.0073561
    7   0.0001351  -0.0000813   0.0000044  -0.0018966   0.0011922  -0.0000266
    8  -0.0000297   0.0000660  -0.0000089   0.0056289   0.0013262   0.0001257
    9  -0.0000001  -0.0000030  -0.0002472  -0.0000440   0.0000473   0.0037922
   10  -0.0015238   0.0036063   0.0000170  -0.0526811  -0.0299634   0.0005738
   11   0.0031741  -0.0025487   0.0000971  -0.0313243  -0.0169041   0.0002425
   12  -0.0000125   0.0000787   0.0054564   0.0004988   0.0002444  -0.0012890
   13   0.0006199  -0.0006978   0.0000029  -0.0008639  -0.0008869   0.0000111
   14   0.0007043  -0.0006966   0.0000068  -0.0008934   0.0002082  -0.0000133
   15  -0.0000098   0.0000135   0.0003585   0.0000555  -0.0000015  -0.0011125
   16   0.0100401  -0.0147826   0.0001527  -0.0324938   0.0257288  -0.0003015
   17   0.0150996  -0.0180400   0.0001311   0.0890910   0.0333035  -0.0005793
   18  -0.0001961   0.0002778   0.0024861  -0.0010158  -0.0004658   0.0045965
   19   0.0009160  -0.0005769  -0.0000055   0.0036031   0.0025455  -0.0000205
   20   0.0004321   0.0009087  -0.0000506  -0.0017906  -0.0032973   0.0000907
   21  -0.0000228  -0.0000484  -0.0027113   0.0000015   0.0000769   0.0046488
   22  -0.1247641  -0.1261863   0.0016326  -0.3215824   0.0143008   0.0004058
   23  -0.1257165  -0.2761939   0.0030878  -0.0507410  -0.1114514   0.0008318
   24   0.0016746   0.0030700  -0.0327304   0.0012111   0.0006472  -0.0573830
   25   0.1313832   0.1326867  -0.0017914  -0.0114941  -0.0270812   0.0003615
   26   0.1326867   0.2910188  -0.0033606   0.0028278   0.0028096  -0.0000126
   27  -0.0017914  -0.0033606   0.0229147   0.0000099   0.0000829   0.0025107
   28  -0.0114941   0.0028278   0.0000099   0.6103032   0.0530042  -0.0012438
   29  -0.0270812   0.0028096   0.0000829   0.0530042   0.5092499  -0.0047379
   30   0.0003615  -0.0000126   0.0025107  -0.0012438  -0.0047379   0.1177619
   31   0.0007468   0.0012076  -0.0000253  -0.0668769   0.0483401  -0.0005764
   32  -0.0004699   0.0010550  -0.0000478   0.0477837  -0.1250519   0.0011990
   33   0.0000088  -0.0000449  -0.0025628  -0.0007446   0.0012283  -0.0230373
   34   0.0000628   0.0001574   0.0000270  -0.0206669  -0.0127041  -0.0005918
   35  -0.0011517   0.0002642   0.0000100  -0.0268734   0.0039267   0.0000306
   36  -0.0000070   0.0000042   0.0002205   0.0001384   0.0000208   0.0036006
   37  -0.0001647  -0.0000079   0.0001108  -0.0007297   0.0036765  -0.0009158
   38  -0.0000154   0.0000251  -0.0000468   0.0002070  -0.0011886   0.0008587
   39   0.0001042   0.0000127   0.0000544   0.0022668   0.0006734  -0.0004665
   40   0.0000088  -0.0000024   0.0000017   0.0001632  -0.0003850  -0.0000365
   41  -0.0000532   0.0000028  -0.0000205  -0.0006219   0.0005184  -0.0000973
   42  -0.0000167   0.0000032  -0.0000070  -0.0004070  -0.0002567   0.0000706
   43  -0.0000336  -0.0000051  -0.0000480  -0.0004895   0.0003413   0.0003731
   44   0.0000991  -0.0000268  -0.0000255   0.0010861  -0.0003044   0.0002920
   45  -0.0000412  -0.0000114   0.0000165  -0.0004791   0.0006534  -0.0000912
   46  -0.0000278  -0.0000013  -0.0000013  -0.0002328   0.0003496  -0.0000025
   47   0.0000004   0.0000022   0.0000117   0.0000670   0.0001622  -0.0001024
   48  -0.0000054   0.0000024   0.0000018  -0.0000239   0.0000724  -0.0000162
   49  -0.0000541   0.0000194  -0.0000015  -0.0002079   0.0005831   0.0000529
   50  -0.0000232   0.0000040  -0.0000039  -0.0001967   0.0000575   0.0000884
   51   0.0000009   0.0000057  -0.0000584   0.0001157  -0.0000382   0.0004537
   52  -0.0000055   0.0000001   0.0000002   0.0000045   0.0000970  -0.0000089
   53  -0.0000155   0.0000003   0.0000013  -0.0001646   0.0000914  -0.0000080
   54   0.0000016   0.0000000  -0.0000030   0.0000193  -0.0000165  -0.0000057
   55  -0.0000359  -0.0000183   0.0000565  -0.0006874   0.0004681  -0.0005319
   56   0.0001080  -0.0000240   0.0000207   0.0011263  -0.0004990  -0.0003847
   57   0.0000196   0.0000100   0.0000172   0.0001114  -0.0006050  -0.0000536
   58  -0.0000262  -0.0000017   0.0000024  -0.0002062   0.0003563  -0.0000079
   59  -0.0000018   0.0000037  -0.0000117   0.0000777   0.0001618   0.0001068
   60   0.0000058  -0.0000029   0.0000039   0.0000124  -0.0001000  -0.0000247
   61  -0.0001363  -0.0000019  -0.0001121  -0.0001908   0.0034844   0.0010342
   62  -0.0000249   0.0000212   0.0000674  -0.0002691  -0.0016508  -0.0009387
   63  -0.0000969  -0.0000163   0.0000579  -0.0022494  -0.0002865  -0.0004436
   64   0.0000063  -0.0000028   0.0000039   0.0002082  -0.0003884   0.0000604
   65  -0.0000542   0.0000008   0.0000255  -0.0006564   0.0006845   0.0001419
   66   0.0000294  -0.0000050  -0.0000098   0.0005244   0.0000131   0.0000566
           31          32          33          34          35          36
    1   0.0046986   0.0193462  -0.0002532  -0.2155521  -0.0001427  -0.0003196
    2  -0.0020567  -0.0387239   0.0005880  -0.0002479  -0.0764938  -0.0014110
    3  -0.0000419   0.0005845   0.0041920  -0.0001291  -0.0018188  -0.0796043
    4  -0.0018663  -0.0056368   0.0000909  -0.0206356   0.0267458  -0.0000835
    5  -0.0012033   0.0012976   0.0000204   0.0125439   0.0040313   0.0000626
    6   0.0000698   0.0000973   0.0037906   0.0004694   0.0000518   0.0035620
    7   0.0003833   0.0001634  -0.0000032  -0.0017299   0.0031526  -0.0000450
    8  -0.0001523  -0.0021802   0.0000111  -0.0030339  -0.0013265  -0.0001383
    9   0.0000040   0.0000241   0.0000626  -0.0000825   0.0000619  -0.0022460
   10   0.0008159   0.0016968  -0.0000669   0.0017116   0.0017196   0.0000917
   11   0.0022603  -0.0018993  -0.0000059   0.0003713  -0.0044331   0.0000730
   12  -0.0000356   0.0000001  -0.0008726  -0.0000086   0.0001410   0.0060503
   13   0.0001344   0.0000297  -0.0000023   0.0000636   0.0011499   0.0000129
   14   0.0000821   0.0000657  -0.0000042  -0.0001567   0.0002704   0.0000010
   15  -0.0000090  -0.0000067  -0.0002475  -0.0000188  -0.0000055   0.0002228
   16  -0.0019083  -0.0007203   0.0000247  -0.0010526   0.0000081   0.0000052
   17  -0.0048038   0.0031907   0.0000831   0.0000046  -0.0012461  -0.0000577
   18   0.0000662   0.0000274   0.0045257   0.0000058  -0.0000087  -0.0009171
   19  -0.0014575   0.0010576  -0.0000059   0.0007095  -0.0000013  -0.0000089
   20   0.0009218  -0.0003950   0.0000028   0.0000017   0.0002593  -0.0000028
   21  -0.0000026   0.0000051   0.0000403  -0.0000013   0.0000096  -0.0003826
   22  -0.0211374   0.0141204  -0.0000564   0.0017155  -0.0017074  -0.0000670
   23   0.0386259  -0.0175314   0.0002004  -0.0003678  -0.0044438   0.0001040
   24  -0.0004669   0.0002634   0.0044597  -0.0000407   0.0001472   0.0060452
   25   0.0007468  -0.0004699   0.0000088   0.0000628  -0.0011517  -0.0000070
   26   0.0012076   0.0010550  -0.0000449   0.0001574   0.0002642   0.0000042
   27  -0.0000253  -0.0000478  -0.0025628   0.0000270   0.0000100   0.0002205
   28  -0.0668769   0.0477837  -0.0007446  -0.0206669  -0.0268734   0.0001384
   29   0.0483401  -0.1250519   0.0012283  -0.0127041   0.0039267   0.0000208
   30  -0.0005764   0.0011990  -0.0230373  -0.0005918   0.0000306   0.0036006
   31   0.0868664  -0.0779214   0.0008394  -0.0017575  -0.0031965   0.0000078
   32  -0.0779214   0.1826051  -0.0022218   0.0030284  -0.0014007  -0.0001138
   33   0.0008394  -0.0022218   0.0119061   0.0001158   0.0000552  -0.0022293
   34  -0.0017575   0.0030284   0.0001158   0.6338332  -0.0003548  -0.0005071
   35  -0.0031965  -0.0014007   0.0000552  -0.0003548   0.1828209   0.0391613
   36   0.0000078  -0.0001138  -0.0022293  -0.0005071   0.0391613   0.6354229
   37   0.0005972  -0.0009393  -0.0007470  -0.1658818  -0.0041679  -0.0480156
   38  -0.0011457  -0.0001137  -0.0004156  -0.0082617  -0.0649567  -0.0161173
   39   0.0003352   0.0004084   0.0000696  -0.1116393  -0.0162538  -0.2663524
   40  -0.0001048   0.0001356  -0.0000798   0.0102528  -0.0012540  -0.0144868
   41   0.0001023  -0.0001937  -0.0000175   0.0009160   0.0032322  -0.0016134
   42  -0.0000711  -0.0000238  -0.0000263   0.0153945  -0.0017978  -0.0185520
   43   0.0001884  -0.0000857   0.0003076  -0.0273017  -0.0057879  -0.0783835
   44   0.0000918   0.0000183  -0.0000732  -0.0022079   0.0078830   0.0020440
   45   0.0002007  -0.0002560  -0.0001796  -0.0290223   0.0020678   0.0331491
   46   0.0000640  -0.0001347  -0.0000214  -0.0052301   0.0001469   0.0009548
   47   0.0000133  -0.0001454   0.0000173   0.0000849   0.0071881  -0.0003728
   48  -0.0000081  -0.0000136   0.0000003   0.0007558  -0.0004080   0.0020378
   49  -0.0000806  -0.0002595  -0.0000080   0.0009697   0.0000149   0.0002686
   50   0.0001660   0.0001794  -0.0000054  -0.0000183  -0.0080189  -0.0050395
   51  -0.0001755  -0.0001718   0.0002469   0.0002599  -0.0047965  -0.0708711
   52  -0.0000049  -0.0000328   0.0000025   0.0007183  -0.0000072   0.0000056
   53   0.0000008  -0.0000432   0.0000005  -0.0000122  -0.0008730  -0.0000128
   54  -0.0000057   0.0000071   0.0000125   0.0000090  -0.0000396  -0.0013278
   55   0.0005688   0.0002056  -0.0002914  -0.0281534   0.0059902   0.0779203
   56  -0.0000392   0.0000813   0.0000958   0.0023907   0.0078238   0.0016744
   57  -0.0000900   0.0004427  -0.0002173   0.0285681   0.0020641   0.0340389
   58   0.0000722  -0.0001398   0.0000204  -0.0052244  -0.0000811  -0.0010208
   59   0.0000157  -0.0001388  -0.0000115  -0.0000044   0.0071831  -0.0003946
   60   0.0000106   0.0000431   0.0000006  -0.0008165  -0.0004055   0.0020257
   61   0.0002032  -0.0013149   0.0007455  -0.1671129   0.0045762   0.0487999
   62  -0.0014968  -0.0005125   0.0005297   0.0087800  -0.0649059  -0.0160577
   63  -0.0000158  -0.0003664   0.0000544   0.1124077  -0.0165823  -0.2653454
   64  -0.0001449   0.0000875   0.0001248   0.0102601   0.0012223   0.0147338
   65   0.0001881  -0.0001633  -0.0000323  -0.0009048   0.0032176  -0.0018178
   66  -0.0000094   0.0001199   0.0000115  -0.0151509  -0.0016833  -0.0185438
           37          38          39          40          41          42
    1  -0.0253205  -0.0011178  -0.0065447   0.0010232   0.0001985   0.0014369
    2  -0.0022803   0.0038453   0.0001680  -0.0001196  -0.0038185   0.0003211
    3  -0.0278339   0.0001436   0.0052538  -0.0003682   0.0003669   0.0008325
    4  -0.0002028   0.0002649   0.0022373   0.0002169   0.0006496  -0.0005236
    5  -0.0035162  -0.0016345  -0.0003140   0.0003928   0.0006832   0.0000185
    6  -0.0010452  -0.0009302  -0.0004569  -0.0000658   0.0001423   0.0000584
    7   0.0002254   0.0014684   0.0000209  -0.0001465  -0.0001839   0.0000054
    8   0.0013007  -0.0004758  -0.0003569  -0.0000906  -0.0001678   0.0001192
    9  -0.0007449   0.0005231   0.0000583  -0.0001269  -0.0000267   0.0000038
   10  -0.0003888  -0.0002297   0.0000957  -0.0000660   0.0000969  -0.0000516
   11   0.0001426   0.0000738  -0.0002039  -0.0000126  -0.0002168   0.0001396
   12   0.0010738  -0.0002038  -0.0002599   0.0000372  -0.0001017  -0.0000483
   13  -0.0001373   0.0000253   0.0000961   0.0000068   0.0000543  -0.0000295
   14   0.0000023   0.0000203  -0.0000156   0.0000030   0.0000012  -0.0000051
   15   0.0001119   0.0000680   0.0000557  -0.0000040   0.0000253  -0.0000092
   16   0.0004448   0.0000508  -0.0000488  -0.0000911  -0.0000014  -0.0001043
   17   0.0000095   0.0002061   0.0000011   0.0000238  -0.0000173   0.0000252
   18  -0.0001888   0.0000015   0.0000197  -0.0000147  -0.0000103  -0.0000218
   19  -0.0005558   0.0000284   0.0003549   0.0001013   0.0000093   0.0000884
   20  -0.0000012  -0.0000066  -0.0000036  -0.0000005  -0.0000092   0.0000024
   21  -0.0000589  -0.0000080  -0.0000077   0.0000026   0.0000035   0.0000107
   22  -0.0003746   0.0000826   0.0000818  -0.0000110  -0.0001147   0.0000244
   23  -0.0002538   0.0000679   0.0001791  -0.0000087  -0.0002458  -0.0000947
   24   0.0011402   0.0001703  -0.0002909   0.0000261   0.0000850  -0.0000647
   25  -0.0001647  -0.0000154   0.0001042   0.0000088  -0.0000532  -0.0000167
   26  -0.0000079   0.0000251   0.0000127  -0.0000024   0.0000028   0.0000032
   27   0.0001108  -0.0000468   0.0000544   0.0000017  -0.0000205  -0.0000070
   28  -0.0007297   0.0002070   0.0022668   0.0001632  -0.0006219  -0.0004070
   29   0.0036765  -0.0011886   0.0006734  -0.0003850   0.0005184  -0.0002567
   30  -0.0009158   0.0008587  -0.0004665  -0.0000365  -0.0000973   0.0000706
   31   0.0005972  -0.0011457   0.0003352  -0.0001048   0.0001023  -0.0000711
   32  -0.0009393  -0.0001137   0.0004084   0.0001356  -0.0001937  -0.0000238
   33  -0.0007470  -0.0004156   0.0000696  -0.0000798  -0.0000175  -0.0000263
   34  -0.1658818  -0.0082617  -0.1116393   0.0102528   0.0009160   0.0153945
   35  -0.0041679  -0.0649567  -0.0162538  -0.0012540   0.0032322  -0.0017978
   36  -0.0480156  -0.0161173  -0.2663524  -0.0144868  -0.0016134  -0.0185520
   37   0.6817142  -0.0049975  -0.0403887  -0.1281420   0.0097991   0.1195932
   38  -0.0049975   0.1386777   0.0451032   0.0097959  -0.0380809  -0.0183847
   39  -0.0403887   0.0451032   0.7021003   0.1202635  -0.0185266  -0.2645151
   40  -0.1281420   0.0097959   0.1202635   0.1337479  -0.0104572  -0.1286538
   41   0.0097991  -0.0380809  -0.0185266  -0.0104572   0.0266949   0.0206219
   42   0.1195932  -0.0183847  -0.2645151  -0.1286538   0.0206219   0.2795004
   43  -0.3324977   0.0036761   0.0325597  -0.0106612  -0.0001048  -0.0024088
   44  -0.0013619  -0.0632313  -0.0050343   0.0023121   0.0034228   0.0000588
   45  -0.0332809  -0.0049396  -0.1283622   0.0286822  -0.0000869   0.0039269
   46  -0.0109756  -0.0021640  -0.0288902   0.0009973  -0.0000135   0.0003735
   47   0.0001413   0.0033255   0.0000678  -0.0000281  -0.0040381   0.0003973
   48   0.0021627  -0.0000115   0.0033272  -0.0003659   0.0003881   0.0007324
   49  -0.0283020   0.0024841   0.0291128  -0.0055246   0.0000045  -0.0005507
   50   0.0061600   0.0085078   0.0021010  -0.0000645   0.0072020  -0.0004467
   51   0.0765687   0.0019939   0.0351049  -0.0013770  -0.0004028   0.0017701
   52   0.0006602   0.0002837   0.0031336  -0.0006487  -0.0000120  -0.0002045
   53   0.0002044   0.0072225  -0.0009455   0.0001104   0.0001430  -0.0000079
   54   0.0023984  -0.0009248  -0.0043873   0.0013767  -0.0000126   0.0000520
   55  -0.0519146  -0.0022932  -0.0300563  -0.0006939  -0.0000819  -0.0007906
   56  -0.0021643  -0.0076222  -0.0007786  -0.0000573  -0.0007636   0.0000982
   57  -0.0295838  -0.0007819  -0.0184075  -0.0007712   0.0000764   0.0002648
   58  -0.0007645  -0.0000763  -0.0009105   0.0000636   0.0000030   0.0000888
   59  -0.0000677  -0.0009224   0.0000738  -0.0000006  -0.0010934   0.0000866
   60  -0.0008462   0.0000853   0.0001973   0.0000860   0.0000822  -0.0000309
   61   0.0638051   0.0016576   0.0244737  -0.0010354  -0.0002584  -0.0040009
   62  -0.0020045   0.0098586  -0.0056202  -0.0002312   0.0063905  -0.0007713
   63  -0.0235211  -0.0054057  -0.0598338  -0.0033300  -0.0007720  -0.0029576
   64  -0.0010941   0.0002772   0.0033439   0.0005433   0.0000693   0.0008085
   65   0.0003267   0.0063960  -0.0007362  -0.0000612   0.0003535  -0.0001032
   66   0.0040082  -0.0007767  -0.0029025  -0.0007958  -0.0001033  -0.0009898
           43          44          45          46          47          48
    1   0.0017684  -0.0002518  -0.0024125  -0.0002156   0.0000391   0.0001901
    2  -0.0002337   0.0070759  -0.0008882  -0.0001120   0.0001468  -0.0000065
    3  -0.0029842  -0.0007938  -0.0039825  -0.0012440  -0.0000010   0.0000843
    4  -0.0006732  -0.0011069  -0.0001220  -0.0002041  -0.0000759  -0.0000135
    5  -0.0004511  -0.0004946  -0.0006143  -0.0003531   0.0001645  -0.0001028
    6   0.0005309  -0.0003700  -0.0000392   0.0000096   0.0001001  -0.0000249
    7   0.0005478   0.0000330   0.0001009   0.0000711  -0.0000152  -0.0000100
    8  -0.0001985   0.0000850   0.0004336   0.0001374  -0.0001401   0.0000439
    9   0.0002930   0.0000881  -0.0002185  -0.0000220  -0.0000091   0.0000002
   10  -0.0000068  -0.0000646   0.0000015  -0.0000338   0.0000316  -0.0000269
   11   0.0000449   0.0002867  -0.0000348   0.0000429  -0.0000032   0.0000154
   12   0.0000568   0.0002473   0.0001968   0.0000777   0.0000106  -0.0000108
   13  -0.0000364  -0.0001062  -0.0000203  -0.0000261   0.0000018  -0.0000059
   14   0.0000169  -0.0000243   0.0000104   0.0000017   0.0000034  -0.0000029
   15  -0.0000560   0.0000202   0.0000162  -0.0000023  -0.0000114   0.0000039
   16   0.0000105  -0.0000142  -0.0000623   0.0000833   0.0000025   0.0000584
   17  -0.0000447   0.0000477   0.0000209  -0.0000029  -0.0000326   0.0000018
   18   0.0000268   0.0000055  -0.0000559  -0.0000149  -0.0000007  -0.0000035
   19  -0.0000361  -0.0000218  -0.0000848  -0.0001137  -0.0000039  -0.0000454
   20   0.0000051  -0.0000010   0.0000001   0.0000002  -0.0000043   0.0000003
   21  -0.0000020  -0.0000049  -0.0000035  -0.0000020   0.0000010   0.0000002
   22  -0.0000864   0.0000884   0.0000502  -0.0000390  -0.0000263  -0.0000233
   23   0.0000087   0.0003424  -0.0000437  -0.0000444  -0.0000018  -0.0000117
   24   0.0000348  -0.0001407   0.0002811   0.0000815  -0.0000128  -0.0000085
   25  -0.0000336   0.0000991  -0.0000412  -0.0000278   0.0000004  -0.0000054
   26  -0.0000051  -0.0000268  -0.0000114  -0.0000013   0.0000022   0.0000024
   27  -0.0000480  -0.0000255   0.0000165  -0.0000013   0.0000117   0.0000018
   28  -0.0004895   0.0010861  -0.0004791  -0.0002328   0.0000670  -0.0000239
   29   0.0003413  -0.0003044   0.0006534   0.0003496   0.0001622   0.0000724
   30   0.0003731   0.0002920  -0.0000912  -0.0000025  -0.0001024  -0.0000162
   31   0.0001884   0.0000918   0.0002007   0.0000640   0.0000133  -0.0000081
   32  -0.0000857   0.0000183  -0.0002560  -0.0001347  -0.0001454  -0.0000136
   33   0.0003076  -0.0000732  -0.0001796  -0.0000214   0.0000173   0.0000003
   34  -0.0273017  -0.0022079  -0.0290223  -0.0052301   0.0000849   0.0007558
   35  -0.0057879   0.0078830   0.0020678   0.0001469   0.0071881  -0.0004080
   36  -0.0783835   0.0020440   0.0331491   0.0009548  -0.0003728   0.0020378
   37  -0.3324977  -0.0013619  -0.0332809  -0.0109756   0.0001413   0.0021627
   38   0.0036761  -0.0632313  -0.0049396  -0.0021640   0.0033255  -0.0000115
   39   0.0325597  -0.0050343  -0.1283622  -0.0288902   0.0000678   0.0033272
   40  -0.0106612   0.0023121   0.0286822   0.0009973  -0.0000281  -0.0003659
   41  -0.0001048   0.0034228  -0.0000869  -0.0000135  -0.0040381   0.0003881
   42  -0.0024088   0.0000588   0.0039269   0.0003735   0.0003973   0.0007324
   43   0.6767396   0.0000008   0.0331680  -0.1258827  -0.0087286  -0.1184076
   44   0.0000008   0.1380476   0.0453681  -0.0087802  -0.0377704  -0.0174485
   45   0.0331680   0.0453681   0.7160016  -0.1182350  -0.0174027  -0.2677250
   46  -0.1258827  -0.0087802  -0.1182350   0.1304574   0.0094089   0.1273672
   47  -0.0087286  -0.0377704  -0.0174027   0.0094089   0.0267282   0.0194345
   48  -0.1184076  -0.0174485  -0.2677250   0.1273672   0.0194345   0.2827539
   49  -0.1811813   0.0101064   0.1205258   0.0117185  -0.0012509  -0.0158567
   50   0.0052134  -0.0655475  -0.0175585   0.0011649   0.0031624  -0.0016086
   51   0.0561595  -0.0173104  -0.2789113   0.0151946  -0.0017224  -0.0182578
   52  -0.0114818  -0.0001689  -0.0028349   0.0007678  -0.0000137   0.0002604
   53   0.0022628   0.0032283   0.0001273  -0.0000563  -0.0039600   0.0003765
   54   0.0282534  -0.0000166   0.0046837  -0.0005038   0.0003827   0.0008770
   55   0.0649269  -0.0020374  -0.0229913  -0.0008514   0.0003241   0.0040401
   56   0.0017262   0.0082870  -0.0052022   0.0002861   0.0070780  -0.0007990
   57   0.0239532  -0.0053240  -0.0580618   0.0032637  -0.0008323  -0.0029599
   58  -0.0007922  -0.0002166  -0.0032520   0.0003866  -0.0000642  -0.0007889
   59  -0.0002678   0.0070811  -0.0007883   0.0000602   0.0001548  -0.0000857
   60  -0.0040291  -0.0007630  -0.0030277   0.0008006  -0.0000955  -0.0009944
   61  -0.0523150   0.0024657   0.0293469  -0.0007786   0.0000992   0.0008314
   62   0.0025837  -0.0076450  -0.0009414   0.0000771  -0.0009226   0.0000796
   63   0.0298208  -0.0009128  -0.0178914   0.0009030   0.0000540   0.0002142
   64  -0.0007085   0.0000556   0.0007633   0.0000652  -0.0000072  -0.0000848
   65   0.0000293  -0.0007580   0.0000884  -0.0000133  -0.0010978   0.0000838
   66   0.0007830   0.0000927   0.0002791  -0.0000870   0.0000861  -0.0000323
           49          50          51          52          53          54
    1   0.0006504   0.0000020   0.0000193   0.0000419   0.0000015   0.0000003
    2  -0.0000010  -0.0010994  -0.0000557  -0.0000056  -0.0010854   0.0001032
    3   0.0000105  -0.0000875  -0.0016299  -0.0000000   0.0001117   0.0001731
    4  -0.0001990   0.0001939  -0.0001107   0.0000065   0.0001643  -0.0000188
    5  -0.0005747   0.0000612  -0.0000273  -0.0000955   0.0000921  -0.0000160
    6  -0.0000572   0.0000916   0.0004559   0.0000085  -0.0000087  -0.0000062
    7  -0.0000862  -0.0001602   0.0001633  -0.0000047  -0.0000012   0.0000052
    8   0.0002568   0.0001707  -0.0001642   0.0000319  -0.0000422   0.0000072
    9   0.0000048  -0.0000062   0.0002468  -0.0000027   0.0000010   0.0000125
   10  -0.0000502  -0.0000033   0.0000465  -0.0000172   0.0000037  -0.0000034
   11   0.0002302  -0.0000271   0.0000223   0.0000011  -0.0000623   0.0000062
   12   0.0000148  -0.0000263  -0.0000021  -0.0000026  -0.0000009   0.0000004
   13  -0.0000533   0.0000231  -0.0000015  -0.0000053   0.0000153  -0.0000016
   14  -0.0000196   0.0000042   0.0000049  -0.0000001   0.0000003   0.0000000
   15   0.0000036  -0.0000033  -0.0000581  -0.0000000   0.0000011  -0.0000031
   16   0.0001985  -0.0000036   0.0000005   0.0000740  -0.0000001  -0.0000000
   17   0.0000014  -0.0000053  -0.0000452   0.0000003   0.0000073   0.0000012
   18  -0.0000007  -0.0000030   0.0000420  -0.0000002  -0.0000032  -0.0000063
   19  -0.0001400   0.0000017   0.0000000  -0.0000659   0.0000001  -0.0000001
   20  -0.0000005   0.0000022   0.0000034  -0.0000003  -0.0000036   0.0000003
   21   0.0000006   0.0000039   0.0000044   0.0000002  -0.0000002  -0.0000008
   22  -0.0000519   0.0000046  -0.0000491  -0.0000170  -0.0000034   0.0000029
   23  -0.0002354  -0.0000259   0.0000229  -0.0000020  -0.0000633   0.0000063
   24  -0.0000181  -0.0000229   0.0000032   0.0000029  -0.0000005   0.0000002
   25  -0.0000541  -0.0000232   0.0000009  -0.0000055  -0.0000155   0.0000016
   26   0.0000194   0.0000040   0.0000057   0.0000001   0.0000003   0.0000000
   27  -0.0000015  -0.0000039  -0.0000584   0.0000002   0.0000013  -0.0000030
   28  -0.0002079  -0.0001967   0.0001157   0.0000045  -0.0001646   0.0000193
   29   0.0005831   0.0000575  -0.0000382   0.0000970   0.0000914  -0.0000165
   30   0.0000529   0.0000884   0.0004537  -0.0000089  -0.0000080  -0.0000057
   31  -0.0000806   0.0001660  -0.0001755  -0.0000049   0.0000008  -0.0000057
   32  -0.0002595   0.0001794  -0.0001718  -0.0000328  -0.0000432   0.0000071
   33  -0.0000080  -0.0000054   0.0002469   0.0000025   0.0000005   0.0000125
   34   0.0009697  -0.0000183   0.0002599   0.0007183  -0.0000122   0.0000090
   35   0.0000149  -0.0080189  -0.0047965  -0.0000072  -0.0008730  -0.0000396
   36   0.0002686  -0.0050395  -0.0708711   0.0000056  -0.0000128  -0.0013278
   37  -0.0283020   0.0061600   0.0765687   0.0006602   0.0002044   0.0023984
   38   0.0024841   0.0085078   0.0019939   0.0002837   0.0072225  -0.0009248
   39   0.0291128   0.0021010   0.0351049   0.0031336  -0.0009455  -0.0043873
   40  -0.0055246  -0.0000645  -0.0013770  -0.0006487   0.0001104   0.0013767
   41   0.0000045   0.0072020  -0.0004028  -0.0000120   0.0001430  -0.0000126
   42  -0.0005507  -0.0004467   0.0017701  -0.0002045  -0.0000079   0.0000520
   43  -0.1811813   0.0052134   0.0561595  -0.0114818   0.0022628   0.0282534
   44   0.0101064  -0.0655475  -0.0173104  -0.0001689   0.0032283  -0.0000166
   45   0.1205258  -0.0175585  -0.2789113  -0.0028349   0.0001273   0.0046837
   46   0.0117185   0.0011649   0.0151946   0.0007678  -0.0000563  -0.0005038
   47  -0.0012509   0.0031624  -0.0017224  -0.0000137  -0.0039600   0.0003827
   48  -0.0158567  -0.0016086  -0.0182578   0.0002604   0.0003765   0.0008770
   49   0.7393330  -0.0026534   0.0003227  -0.3357744   0.0012814  -0.0010517
   50  -0.0026534   0.1384819   0.0405830   0.0012762  -0.0366232  -0.0016729
   51   0.0003227   0.0405830   0.6528910  -0.0010682  -0.0016925  -0.0589835
   52  -0.3357744   0.0012762  -0.0010682   0.3562318  -0.0014087   0.0011581
   53   0.0012814  -0.0366232  -0.0016925  -0.0014087   0.0253189   0.0025033
   54  -0.0010517  -0.0016729  -0.0589835   0.0011581   0.0025033   0.0579589
   55  -0.1798933  -0.0040828  -0.0553727  -0.0113097  -0.0021245  -0.0284027
   56  -0.0090034  -0.0654146  -0.0166197   0.0002804   0.0032468   0.0002095
   57  -0.1197811  -0.0164545  -0.2801703   0.0027032   0.0000885   0.0044552
   58   0.0116960  -0.0012064  -0.0149681   0.0007693   0.0000153   0.0005037
   59   0.0011805   0.0031692  -0.0016256  -0.0000319  -0.0039635   0.0003804
   60   0.0161009  -0.0017397  -0.0182881  -0.0002572   0.0003777   0.0008881
   61  -0.0274329  -0.0059372  -0.0770417   0.0007007  -0.0001748  -0.0023588
   62  -0.0022394   0.0085568   0.0024911  -0.0002081   0.0072267  -0.0009000
   63  -0.0295840   0.0022520   0.0342247  -0.0030944  -0.0008972  -0.0044320
   64  -0.0055307   0.0001435   0.0013125  -0.0006399  -0.0000990  -0.0013819
   65   0.0000739   0.0072004  -0.0004552   0.0000161   0.0001419  -0.0000085
   66   0.0004898  -0.0004400   0.0017870   0.0001985  -0.0000111   0.0000422
           55          56          57          58          59          60
    1   0.0017222   0.0002257   0.0024481  -0.0002196  -0.0000348  -0.0001958
    2   0.0002831   0.0070915  -0.0009118   0.0001153   0.0001480  -0.0000071
    3   0.0030106  -0.0007829  -0.0039462   0.0012444  -0.0000251   0.0000958
    4  -0.0005068  -0.0010925   0.0004826  -0.0002334  -0.0000677   0.0000218
    5  -0.0003578  -0.0003001   0.0006514  -0.0003508   0.0001645   0.0000690
    6  -0.0003716   0.0002657  -0.0000978   0.0000015  -0.0000982  -0.0000168
    7   0.0001938  -0.0000920  -0.0001985   0.0000635  -0.0000124   0.0000089
    8   0.0000875   0.0000132  -0.0002578   0.0001341  -0.0001466  -0.0000125
    9  -0.0003016  -0.0000696  -0.0001799   0.0000206   0.0000172   0.0000004
   10  -0.0000848  -0.0000841  -0.0000462  -0.0000397   0.0000269   0.0000230
   11  -0.0000036   0.0003419  -0.0000470   0.0000448  -0.0000016  -0.0000111
   12  -0.0000331  -0.0001269   0.0002787  -0.0000812  -0.0000134  -0.0000087
   13  -0.0000346  -0.0000990   0.0000416  -0.0000279   0.0000001   0.0000051
   14   0.0000054  -0.0000271  -0.0000110   0.0000013   0.0000023   0.0000024
   15   0.0000481  -0.0000245   0.0000177   0.0000016   0.0000116   0.0000016
   16   0.0000087   0.0000177   0.0000625   0.0000838  -0.0000038  -0.0000577
   17   0.0000431   0.0000411   0.0000219   0.0000036  -0.0000330   0.0000013
   18  -0.0000273   0.0000043  -0.0000559   0.0000135  -0.0000006  -0.0000030
   19  -0.0000371   0.0000189   0.0000829  -0.0001138   0.0000062   0.0000444
   20  -0.0000053  -0.0000003   0.0000006  -0.0000008  -0.0000043   0.0000006
   21   0.0000024  -0.0000046  -0.0000042   0.0000029   0.0000010   0.0000000
   22   0.0000017   0.0000592  -0.0000059  -0.0000339  -0.0000313   0.0000262
   23  -0.0000403   0.0002948  -0.0000375  -0.0000443  -0.0000036   0.0000155
   24  -0.0000614   0.0002449   0.0001945  -0.0000772   0.0000107  -0.0000119
   25  -0.0000359   0.0001080   0.0000196  -0.0000262  -0.0000018   0.0000058
   26  -0.0000183  -0.0000240   0.0000100  -0.0000017   0.0000037  -0.0000029
   27   0.0000565   0.0000207   0.0000172   0.0000024  -0.0000117   0.0000039
   28  -0.0006874   0.0011263   0.0001114  -0.0002062   0.0000777   0.0000124
   29   0.0004681  -0.0004990  -0.0006050   0.0003563   0.0001618  -0.0001000
   30  -0.0005319  -0.0003847  -0.0000536  -0.0000079   0.0001068  -0.0000247
   31   0.0005688  -0.0000392  -0.0000900   0.0000722   0.0000157   0.0000106
   32   0.0002056   0.0000813   0.0004427  -0.0001398  -0.0001388   0.0000431
   33  -0.0002914   0.0000958  -0.0002173   0.0000204  -0.0000115   0.0000006
   34  -0.0281534   0.0023907   0.0285681  -0.0052244  -0.0000044  -0.0008165
   35   0.0059902   0.0078238   0.0020641  -0.0000811   0.0071831  -0.0004055
   36   0.0779203   0.0016744   0.0340389  -0.0010208  -0.0003946   0.0020257
   37  -0.0519146  -0.0021643  -0.0295838  -0.0007645  -0.0000677  -0.0008462
   38  -0.0022932  -0.0076222  -0.0007819  -0.0000763  -0.0009224   0.0000853
   39  -0.0300563  -0.0007786  -0.0184075  -0.0009105   0.0000738   0.0001973
   40  -0.0006939  -0.0000573  -0.0007712   0.0000636  -0.0000006   0.0000860
   41  -0.0000819  -0.0007636   0.0000764   0.0000030  -0.0010934   0.0000822
   42  -0.0007906   0.0000982   0.0002648   0.0000888   0.0000866  -0.0000309
   43   0.0649269   0.0017262   0.0239532  -0.0007922  -0.0002678  -0.0040291
   44  -0.0020374   0.0082870  -0.0053240  -0.0002166   0.0070811  -0.0007630
   45  -0.0229913  -0.0052022  -0.0580618  -0.0032520  -0.0007883  -0.0030277
   46  -0.0008514   0.0002861   0.0032637   0.0003866   0.0000602   0.0008006
   47   0.0003241   0.0070780  -0.0008323  -0.0000642   0.0001548  -0.0000955
   48   0.0040401  -0.0007990  -0.0029599  -0.0007889  -0.0000857  -0.0009944
   49  -0.1798933  -0.0090034  -0.1197811   0.0116960   0.0011805   0.0161009
   50  -0.0040828  -0.0654146  -0.0164545  -0.0012064   0.0031692  -0.0017397
   51  -0.0553727  -0.0166197  -0.2801703  -0.0149681  -0.0016256  -0.0182881
   52  -0.0113097   0.0002804   0.0027032   0.0007693  -0.0000319  -0.0002572
   53  -0.0021245   0.0032468   0.0000885   0.0000153  -0.0039635   0.0003777
   54  -0.0284027   0.0002095   0.0044552   0.0005037   0.0003804   0.0008881
   55   0.6775053  -0.0041005  -0.0331592  -0.1279165   0.0096089   0.1194489
   56  -0.0041005   0.1381112   0.0451452   0.0095727  -0.0379518  -0.0181224
   57  -0.0331592   0.0451452   0.7150440   0.1193062  -0.0181022  -0.2654869
   58  -0.1279165   0.0095727   0.1193062   0.1326400  -0.0103170  -0.1284830
   59   0.0096089  -0.0379518  -0.0181022  -0.0103170   0.0269122   0.0201744
   60   0.1194489  -0.0181224  -0.2654869  -0.1284830   0.0201744   0.2803929
   61  -0.3323563   0.0031353   0.0314016  -0.0111751  -0.0001269  -0.0022817
   62  -0.0020993  -0.0632325  -0.0052143   0.0022763   0.0033164   0.0000203
   63  -0.0344169  -0.0048759  -0.1283793   0.0287511  -0.0000988   0.0035549
   64  -0.0104533  -0.0022148  -0.0288084   0.0009983  -0.0000081   0.0003727
   65   0.0002303   0.0034276   0.0000771  -0.0000237  -0.0040379   0.0003879
   66   0.0022823   0.0000312   0.0037074  -0.0003673   0.0003933   0.0007318
           61          62          63          64          65          66
    1  -0.0253109   0.0011127   0.0062585   0.0010391  -0.0001892  -0.0014313
    2   0.0023486   0.0037999   0.0001715   0.0000887  -0.0038283   0.0003093
    3   0.0275811   0.0001023   0.0055227   0.0003419   0.0003832   0.0008545
    4  -0.0007209  -0.0001913  -0.0022686   0.0001586   0.0006236   0.0004101
    5  -0.0036766  -0.0011926   0.0006218   0.0003880   0.0005231  -0.0002417
    6   0.0009180   0.0008846  -0.0004744   0.0000281  -0.0000944   0.0000682
    7   0.0005913   0.0011330  -0.0003234  -0.0001052  -0.0001041   0.0000673
    8   0.0009463  -0.0001008   0.0004141  -0.0001317  -0.0001953  -0.0000271
    9   0.0007308  -0.0004074   0.0000678   0.0000832  -0.0000203  -0.0000224
   10  -0.0003841  -0.0000935  -0.0000902  -0.0000100   0.0001116  -0.0000262
   11   0.0002656   0.0000698   0.0001823   0.0000091  -0.0002456  -0.0000956
   12  -0.0011437   0.0001749  -0.0002951  -0.0000239   0.0000785  -0.0000650
   13  -0.0001666   0.0000147  -0.0001053   0.0000090   0.0000525   0.0000170
   14   0.0000069   0.0000237   0.0000125   0.0000025   0.0000029   0.0000034
   15  -0.0001114  -0.0000482   0.0000562  -0.0000017  -0.0000200  -0.0000073
   16   0.0004434  -0.0000516   0.0000537  -0.0000907   0.0000010   0.0001019
   17  -0.0000049   0.0002168   0.0000041  -0.0000240  -0.0000156   0.0000239
   18   0.0001868  -0.0000023   0.0000184   0.0000151  -0.0000074  -0.0000219
   19  -0.0005456  -0.0000290  -0.0003575   0.0001017  -0.0000095  -0.0000866
   20  -0.0000021  -0.0000073  -0.0000055   0.0000012  -0.0000094   0.0000019
   21   0.0000624  -0.0000097  -0.0000044  -0.0000034   0.0000039   0.0000113
   22  -0.0003925   0.0002365  -0.0000907  -0.0000657  -0.0000952   0.0000458
   23  -0.0001499   0.0000656  -0.0002075   0.0000092  -0.0002197   0.0001402
   24  -0.0010606  -0.0001912  -0.0002722  -0.0000353  -0.0001049  -0.0000485
   25  -0.0001363  -0.0000249  -0.0000969   0.0000063  -0.0000542   0.0000294
   26  -0.0000019   0.0000212  -0.0000163  -0.0000028   0.0000008  -0.0000050
   27  -0.0001121   0.0000674   0.0000579   0.0000039   0.0000255  -0.0000098
   28  -0.0001908  -0.0002691  -0.0022494   0.0002082  -0.0006564   0.0005244
   29   0.0034844  -0.0016508  -0.0002865  -0.0003884   0.0006845   0.0000131
   30   0.0010342  -0.0009387  -0.0004436   0.0000604   0.0001419   0.0000566
   31   0.0002032  -0.0014968  -0.0000158  -0.0001449   0.0001881  -0.0000094
   32  -0.0013149  -0.0005125  -0.0003664   0.0000875  -0.0001633   0.0001199
   33   0.0007455   0.0005297   0.0000544   0.0001248  -0.0000323   0.0000115
   34  -0.1671129   0.0087800   0.1124077   0.0102601  -0.0009048  -0.0151509
   35   0.0045762  -0.0649059  -0.0165823   0.0012223   0.0032176  -0.0016833
   36   0.0487999  -0.0160577  -0.2653454   0.0147338  -0.0018178  -0.0185438
   37   0.0638051  -0.0020045  -0.0235211  -0.0010941   0.0003267   0.0040082
   38   0.0016576   0.0098586  -0.0054057   0.0002772   0.0063960  -0.0007767
   39   0.0244737  -0.0056202  -0.0598338   0.0033439  -0.0007362  -0.0029025
   40  -0.0010354  -0.0002312  -0.0033300   0.0005433  -0.0000612  -0.0007958
   41  -0.0002584   0.0063905  -0.0007720   0.0000693   0.0003535  -0.0001033
   42  -0.0040009  -0.0007713  -0.0029576   0.0008085  -0.0001032  -0.0009898
   43  -0.0523150   0.0025837   0.0298208  -0.0007085   0.0000293   0.0007830
   44   0.0024657  -0.0076450  -0.0009128   0.0000556  -0.0007580   0.0000927
   45   0.0293469  -0.0009414  -0.0178914   0.0007633   0.0000884   0.0002791
   46  -0.0007786   0.0000771   0.0009030   0.0000652  -0.0000133  -0.0000870
   47   0.0000992  -0.0009226   0.0000540  -0.0000072  -0.0010978   0.0000861
   48   0.0008314   0.0000796   0.0002142  -0.0000848   0.0000838  -0.0000323
   49  -0.0274329  -0.0022394  -0.0295840  -0.0055307   0.0000739   0.0004898
   50  -0.0059372   0.0085568   0.0022520   0.0001435   0.0072004  -0.0004400
   51  -0.0770417   0.0024911   0.0342247   0.0013125  -0.0004552   0.0017870
   52   0.0007007  -0.0002081  -0.0030944  -0.0006399   0.0000161   0.0001985
   53  -0.0001748   0.0072267  -0.0008972  -0.0000990   0.0001419  -0.0000111
   54  -0.0023588  -0.0009000  -0.0044320  -0.0013819  -0.0000085   0.0000422
   55  -0.3323563  -0.0020993  -0.0344169  -0.0104533   0.0002303   0.0022823
   56   0.0031353  -0.0632325  -0.0048759  -0.0022148   0.0034276   0.0000312
   57   0.0314016  -0.0052143  -0.1283793  -0.0288084   0.0000771   0.0037074
   58  -0.0111751   0.0022763   0.0287511   0.0009983  -0.0000237  -0.0003673
   59  -0.0001269   0.0033164  -0.0000988  -0.0000081  -0.0040379   0.0003933
   60  -0.0022817   0.0000203   0.0035549   0.0003727   0.0003879   0.0007318
   61   0.6804448   0.0017342   0.0405460  -0.1261382  -0.0090733  -0.1185497
   62   0.0017342   0.1384889   0.0443174  -0.0090099  -0.0378689  -0.0175624
   63   0.0405460   0.0443174   0.7032743  -0.1191989  -0.0176012  -0.2667158
   64  -0.1261382  -0.0090099  -0.1191989   0.1315910   0.0095315   0.1275462
   65  -0.0090733  -0.0378689  -0.0176012   0.0095315   0.0264911   0.0197314
   66  -0.1185497  -0.0175624  -0.2667158   0.1275462   0.0197314   0.2818096
 **********************************************************************
 **                                                                  **
 **                       VIBRATIONAL ANALYSIS                       **
 **                       --------------------                       **
 **                                                                  **
 **        VIBRATIONAL FREQUENCIES (CM**-1) AND NORMAL MODES         **
 **     FORCE CONSTANTS (mDYN/ANGSTROM) AND REDUCED MASSES (AMU)     **
 **                  INFRARED INTENSITIES (KM/MOL)                   **
 **                                                                  **
 **********************************************************************


 Mode:                 1                      2                      3
 Frequency:        23.04                  42.75                  63.41
 Force Cnst:      0.0013                 0.0118                 0.0171
 Red. Mass:       4.0454                10.9935                 7.1987
 IR Active:          YES                    YES                    YES
 IR Intens:        0.001                  0.072                  0.435
 Raman Active:       YES                    YES                    YES
               X      Y      Z        X      Y      Z        X      Y      Z
 C          0.001 -0.000 -0.000    0.000 -0.009 -0.128   -0.000 -0.126  0.008
 C          0.001  0.000  0.042    0.003 -0.007 -0.123    0.052 -0.091  0.007
 Cl        -0.001  0.002  0.077    0.008 -0.011 -0.235    0.131 -0.134  0.011
 C          0.001  0.000  0.044    0.004 -0.001 -0.021    0.055 -0.023  0.002
 H          0.001  0.001  0.073    0.007  0.001  0.014    0.099  0.002 -0.000
 C          0.000 -0.000  0.000    0.001  0.002  0.062   -0.000  0.008 -0.002
 Cl         0.000  0.000  0.001    0.001  0.011  0.300   -0.001  0.104 -0.013
 C          0.000 -0.000 -0.044   -0.003 -0.001 -0.021   -0.056 -0.023  0.002
 H          0.000 -0.001 -0.073   -0.006  0.001  0.013   -0.100  0.002 -0.001
 C          0.000 -0.001 -0.043   -0.003 -0.007 -0.124   -0.052 -0.092  0.007
 Cl        -0.002 -0.003 -0.078   -0.008 -0.011 -0.235   -0.130 -0.134  0.010
 C          0.001 -0.000 -0.000   -0.000 -0.007 -0.024   -0.000 -0.106  0.006
 C          0.001  0.241 -0.019   -0.128 -0.002  0.053   -0.003 -0.007  0.001
 H         -0.000  0.430 -0.035   -0.231 -0.007 -0.007   -0.007 -0.082  0.005
 C          0.001  0.240 -0.018   -0.130  0.013  0.205   -0.003  0.236 -0.014
 H          0.001  0.427 -0.032   -0.233  0.018  0.263   -0.005  0.332 -0.020
 C          0.000  0.001  0.001   -0.001  0.023  0.280    0.001  0.376 -0.023
 H          0.001  0.002  0.002   -0.002  0.035  0.395    0.002  0.589 -0.036
 C          0.001 -0.239  0.019    0.128  0.017  0.206    0.004  0.239 -0.014
 H          0.001 -0.425  0.034    0.230  0.025  0.264    0.008  0.338 -0.020
 C          0.001 -0.240  0.019    0.128  0.002  0.053    0.003 -0.004  0.000
 H         -0.000 -0.431  0.034    0.231 -0.000 -0.006    0.006 -0.077  0.004
 TransDip   0.001  0.000  0.000   -0.000  0.001  0.009    0.000  0.021 -0.001

 Mode:                 4                      5                      6
 Frequency:       126.25                 179.46                 182.02
 Force Cnst:      0.1052                 0.1146                 0.3031
 Red. Mass:      11.2014                 6.0400                15.5291
 IR Active:          YES                    YES                    YES
 IR Intens:        0.013                  0.236                  0.202
 Raman Active:       YES                    YES                    YES
               X      Y      Z        X      Y      Z        X      Y      Z
 C         -0.001 -0.005 -0.305    0.001 -0.007 -0.153   -0.134  0.001 -0.003
 C          0.000 -0.003 -0.219    0.001 -0.005  0.053   -0.045  0.015  0.001
 Cl         0.001  0.005  0.241   -0.014  0.001  0.006    0.340 -0.204  0.005
 C          0.000 -0.003 -0.216    0.002 -0.004  0.264   -0.043  0.035  0.005
 H          0.001 -0.001 -0.101    0.003 -0.003  0.319   -0.065  0.024  0.004
 C          0.000 -0.003 -0.198    0.001 -0.002  0.248   -0.020  0.002  0.008
 Cl         0.001  0.004  0.159    0.000  0.016 -0.132   -0.031 -0.006 -0.004
 C         -0.001 -0.003 -0.216    0.000 -0.003  0.267   -0.043 -0.031  0.012
 H         -0.001 -0.002 -0.100    0.000 -0.002  0.325   -0.065 -0.020  0.015
 C         -0.001 -0.003 -0.219    0.001 -0.005  0.054   -0.045 -0.012  0.003
 Cl         0.001  0.004  0.241    0.007 -0.003  0.005    0.329  0.204 -0.006
 C         -0.001 -0.005 -0.227    0.002 -0.004 -0.225   -0.188  0.003 -0.005
 C         -0.126 -0.003 -0.155   -0.119 -0.001 -0.156   -0.238  0.009  0.008
 H         -0.228 -0.002 -0.215   -0.229 -0.000 -0.221   -0.266  0.014 -0.008
 C         -0.131 -0.002 -0.001   -0.128 -0.001  0.011   -0.249  0.007  0.010
 H         -0.235 -0.001  0.058   -0.238 -0.001  0.073   -0.236  0.010  0.003
 C         -0.002 -0.001  0.074    0.001 -0.005  0.088   -0.264 -0.002  0.001
 H         -0.003 -0.000  0.191    0.001 -0.009  0.206   -0.264 -0.005  0.004
 C          0.127 -0.001 -0.000    0.131 -0.001  0.012   -0.244 -0.006 -0.011
 H          0.230  0.001  0.059    0.240 -0.000  0.075   -0.227 -0.011 -0.001
 C          0.124 -0.003 -0.155    0.124 -0.001 -0.155   -0.234 -0.002 -0.016
 H          0.227 -0.001 -0.214    0.235  0.000 -0.219   -0.257 -0.006 -0.002
 TransDip  -0.000  0.000 -0.004    0.000 -0.001  0.016   -0.014  0.000  0.000

 Mode:                 7                      8                      9
 Frequency:       188.82                 199.65                 244.45
 Force Cnst:      0.4718                 0.1119                 0.1811
 Red. Mass:      22.4580                 4.7659                 5.1432
 IR Active:          YES                    YES                    YES
 IR Intens:        0.121                  0.000                  0.003
 Raman Active:       YES                    YES                    YES
               X      Y      Z        X      Y      Z        X      Y      Z
 C         -0.002 -0.145  0.021   -0.000 -0.000 -0.001    0.001 -0.017  0.009
 C         -0.020 -0.166 -0.002    0.001  0.002  0.160   -0.032 -0.051  0.003
 Cl        -0.358 -0.021 -0.000    0.001 -0.002 -0.092    0.020 -0.103  0.002
 C          0.018 -0.216 -0.025    0.001  0.005  0.346   -0.018 -0.048 -0.005
 H          0.003 -0.227 -0.031    0.002  0.008  0.589   -0.029 -0.055 -0.007
 C         -0.000 -0.172 -0.025    0.001  0.000  0.001    0.002 -0.053 -0.006
 Cl        -0.002  0.532  0.007    0.001 -0.000 -0.000    0.002  0.074  0.001
 C         -0.019 -0.217 -0.027   -0.001 -0.004 -0.344    0.021 -0.049 -0.006
 H         -0.005 -0.228 -0.035   -0.001 -0.006 -0.588    0.031 -0.055 -0.010
 C          0.018 -0.166 -0.003   -0.000 -0.002 -0.159    0.034 -0.051  0.003
 Cl         0.371 -0.011 -0.002    0.001  0.002  0.093   -0.021 -0.106  0.001
 C         -0.003 -0.134  0.030   -0.001 -0.000 -0.001   -0.000  0.210 -0.002
 C          0.006 -0.117  0.022   -0.002 -0.004 -0.000    0.006  0.294 -0.011
 H          0.016 -0.164  0.031   -0.002 -0.009 -0.000    0.012  0.419 -0.018
 C          0.008 -0.012 -0.002   -0.002 -0.011  0.001    0.006  0.041 -0.001
 H          0.019  0.024 -0.011   -0.002 -0.021  0.002    0.012 -0.017  0.000
 C         -0.004  0.064 -0.015   -0.001  0.000  0.000   -0.003 -0.228  0.016
 H         -0.004  0.172 -0.034   -0.001  0.001  0.001   -0.004 -0.566  0.035
 C         -0.016 -0.012 -0.003   -0.001  0.011 -0.001   -0.008  0.041 -0.001
 H         -0.026  0.023 -0.011   -0.000  0.022 -0.001   -0.015 -0.016  0.000
 C         -0.015 -0.117  0.021   -0.001  0.004 -0.001   -0.007  0.294 -0.011
 H         -0.026 -0.165  0.031   -0.000  0.008 -0.002   -0.013  0.419 -0.018
 TransDip  -0.000 -0.011 -0.001    0.001  0.000  0.000   -0.000 -0.002  0.001

 Mode:                10                     11                     12
 Frequency:       259.43                 371.64                 407.74
 Force Cnst:      0.5014                 2.6655                 0.2817
 Red. Mass:      12.6452                32.7557                 2.8756
 IR Active:          YES                    YES                    YES
 IR Intens:        0.421                  0.041                  0.014
 Raman Active:       YES                    YES                    YES
               X      Y      Z        X      Y      Z        X      Y      Z
 C         -0.009  0.000  0.001    0.004 -0.000  0.002   -0.001  0.000 -0.003
 C          0.100  0.072 -0.001   -0.062 -0.160  0.004   -0.000  0.001 -0.005
 Cl        -0.038  0.199 -0.003   -0.273 -0.494  0.009    0.000  0.001 -0.000
 C          0.138  0.037 -0.002    0.026 -0.039 -0.003   -0.001  0.000  0.005
 H          0.061 -0.009 -0.003    0.047 -0.034 -0.006   -0.001  0.000  0.015
 C          0.235  0.001  0.001    0.150 -0.000 -0.003    0.000 -0.000  0.003
 Cl         0.337  0.000 -0.001    0.518  0.001 -0.001    0.000  0.000 -0.000
 C          0.137 -0.035  0.003    0.026  0.038  0.000   -0.000 -0.001 -0.003
 H          0.060  0.010  0.005    0.047  0.033  0.002   -0.001 -0.000 -0.010
 C          0.100 -0.071  0.002   -0.063  0.159  0.001   -0.000 -0.001 -0.002
 Cl        -0.036 -0.197  0.002   -0.275  0.494 -0.006    0.000 -0.001  0.001
 C         -0.126 -0.003  0.002   -0.004 -0.000 -0.002   -0.001 -0.000  0.002
 C         -0.226 -0.003  0.033   -0.000 -0.004 -0.003    0.000 -0.205  0.017
 H         -0.284 -0.009 -0.002   -0.001 -0.007 -0.003    0.001 -0.454  0.038
 C         -0.247 -0.000  0.026   -0.000  0.004 -0.001    0.002  0.206 -0.016
 H         -0.211 -0.004  0.005   -0.002  0.009 -0.000    0.004  0.454 -0.036
 C         -0.291  0.005 -0.002    0.001 -0.000  0.001    0.001 -0.000 -0.000
 H         -0.291  0.012 -0.004    0.002 -0.000  0.002    0.001 -0.000 -0.001
 C         -0.250 -0.000 -0.027    0.001 -0.004  0.001   -0.001 -0.206  0.016
 H         -0.216  0.004 -0.007    0.002 -0.009  0.001   -0.004 -0.453  0.035
 C         -0.229 -0.007 -0.029    0.001  0.004 -0.000   -0.000  0.205 -0.014
 H         -0.289 -0.007  0.006    0.003  0.007 -0.002    0.001  0.455 -0.034
 TransDip  -0.021  0.000  0.000   -0.007 -0.000 -0.000   -0.004  0.000  0.000

 Mode:                13                     14                     15
 Frequency:       418.59                 436.33                 457.27
 Force Cnst:      0.7819                 0.9741                 0.5641
 Red. Mass:       7.5744                 8.6838                 4.5787
 IR Active:          YES                    YES                    YES
 IR Intens:        0.969                  5.001                  0.771
 Raman Active:       YES                    YES                    YES
               X      Y      Z        X      Y      Z        X      Y      Z
 C          0.000 -0.017  0.328   -0.000  0.015  0.006    0.001  0.169  0.013
 C          0.020 -0.003  0.349   -0.053 -0.002  0.011   -0.141  0.083  0.028
 Cl        -0.001  0.014 -0.027   -0.131 -0.174  0.003    0.038 -0.047 -0.001
 C          0.017 -0.001 -0.093   -0.040  0.346 -0.007   -0.139 -0.052 -0.003
 H          0.027  0.003 -0.235    0.144  0.452 -0.012   -0.271 -0.128 -0.009
 C         -0.001  0.004 -0.299   -0.001  0.369 -0.016    0.000 -0.132 -0.025
 Cl        -0.000 -0.006  0.046    0.000 -0.044  0.002   -0.001  0.050  0.003
 C         -0.018 -0.002 -0.092    0.038  0.346 -0.006    0.141 -0.051 -0.004
 H         -0.029  0.002 -0.236   -0.147  0.451 -0.008    0.275 -0.127 -0.009
 C         -0.018 -0.004  0.350    0.053 -0.001  0.010    0.143  0.085  0.027
 Cl         0.002  0.011 -0.027    0.132 -0.173  0.001   -0.038 -0.047 -0.001
 C          0.001 -0.043 -0.174    0.000  0.079 -0.012    0.001  0.276 -0.034
 C         -0.068 -0.006 -0.174   -0.002 -0.027 -0.003   -0.004 -0.055 -0.007
 H         -0.178  0.003 -0.241   -0.005 -0.097  0.001   -0.011 -0.270  0.006
 C         -0.093  0.019 -0.003   -0.003 -0.036  0.003   -0.007 -0.117  0.010
 H         -0.204  0.049  0.056   -0.007 -0.100  0.010   -0.015 -0.340  0.032
 C         -0.001 -0.021  0.066    0.001  0.060 -0.003    0.000  0.190 -0.010
 H         -0.002 -0.044  0.154    0.001  0.121 -0.005    0.001  0.366 -0.018
 C          0.092  0.008 -0.002    0.003 -0.037  0.003    0.005 -0.118  0.010
 H          0.202  0.027  0.059    0.006 -0.101  0.010    0.013 -0.341  0.032
 C          0.068  0.004 -0.175    0.002 -0.026 -0.003    0.003 -0.054 -0.008
 H          0.178  0.026 -0.241    0.005 -0.096  0.000    0.009 -0.268  0.005
 TransDip   0.000 -0.002 -0.031   -0.000  0.072 -0.001    0.001 -0.028  0.001

 Mode:                16                     17                     18
 Frequency:       503.61                 525.93                 586.64
 Force Cnst:      1.2403                 0.8478                 0.7743
 Red. Mass:       8.3003                 5.2019                 3.8186
 IR Active:          YES                    YES                    YES
 IR Intens:       17.378                  0.015                  5.748
 Raman Active:       YES                    YES                    YES
               X      Y      Z        X      Y      Z        X      Y      Z
 C         -0.298  0.001  0.000   -0.003  0.000 -0.000    0.000  0.023  0.173
 C         -0.241  0.110 -0.009   -0.002  0.008  0.412   -0.022  0.016 -0.032
 Cl         0.059  0.058 -0.000    0.001  0.000 -0.029    0.001 -0.005  0.010
 C         -0.235  0.104  0.003   -0.004 -0.001 -0.134   -0.025  0.003 -0.153
 H         -0.396  0.013  0.014   -0.007 -0.007 -0.556   -0.044 -0.013 -0.594
 C         -0.045 -0.001  0.000   -0.001 -0.001 -0.001    0.001 -0.004  0.398
 Cl         0.197  0.001 -0.001    0.002  0.000  0.000   -0.000  0.004 -0.017
 C         -0.231 -0.105 -0.001   -0.002  0.000  0.134    0.024  0.004 -0.152
 H         -0.389 -0.017 -0.010   -0.001  0.005  0.559    0.041 -0.011 -0.595
 C         -0.237 -0.109  0.009   -0.003 -0.006 -0.412    0.022  0.016 -0.032
 Cl         0.059 -0.059 -0.000    0.001 -0.000  0.029   -0.001 -0.005  0.010
 C         -0.160  0.001 -0.001   -0.003 -0.002  0.000    0.000 -0.031 -0.041
 C          0.056 -0.005 -0.098    0.001 -0.004 -0.001    0.010 -0.016 -0.064
 H          0.200  0.004 -0.012    0.003 -0.019  0.001   -0.031  0.015 -0.091
 C          0.098 -0.009 -0.087    0.001  0.002 -0.002    0.000  0.016  0.017
 H         -0.016 -0.005 -0.021   -0.001 -0.002 -0.000   -0.045  0.064  0.038
 C          0.235 -0.000  0.001    0.004 -0.001  0.000   -0.001 -0.019  0.031
 H          0.235 -0.000  0.001    0.004 -0.002  0.000   -0.001 -0.018  0.020
 C          0.098  0.008  0.088    0.001 -0.000  0.002   -0.000  0.016  0.017
 H         -0.015  0.005  0.021   -0.001  0.008 -0.000    0.045  0.064  0.039
 C          0.056  0.005  0.098    0.001  0.004  0.001   -0.010 -0.015 -0.065
 H          0.201 -0.004  0.013    0.004  0.022 -0.002    0.032  0.016 -0.091
 TransDip  -0.134 -0.000  0.000   -0.004 -0.000  0.000   -0.000  0.015 -0.075

 Mode:                19                     20                     21
 Frequency:       588.96                 633.11                 703.35
 Force Cnst:      0.7834                 1.4596                 1.9960
 Red. Mass:       3.8333                 6.1804                 6.8481
 IR Active:          YES                    YES                    YES
 IR Intens:       14.311                  0.220                  4.101
 Raman Active:       YES                    YES                    YES
               X      Y      Z        X      Y      Z        X      Y      Z
 C         -0.000 -0.130  0.026    0.000 -0.000  0.002   -0.061 -0.000 -0.002
 C          0.135 -0.102 -0.001   -0.002  0.001  0.051    0.115  0.031 -0.000
 Cl        -0.007  0.032  0.001    0.000  0.000 -0.001   -0.026 -0.024  0.001
 C          0.153 -0.031 -0.023   -0.002  0.000 -0.041    0.162  0.002 -0.001
 H          0.266  0.031 -0.091   -0.003 -0.002 -0.174    0.179  0.009 -0.002
 C         -0.000  0.057  0.057    0.000  0.000  0.069    0.150  0.001  0.000
 Cl         0.000 -0.024 -0.002    0.000  0.000 -0.001   -0.081 -0.000  0.000
 C         -0.154 -0.032 -0.021    0.001  0.000 -0.041    0.161 -0.002 -0.001
 H         -0.268  0.030 -0.085    0.002 -0.002 -0.175    0.177 -0.008 -0.006
 C         -0.136 -0.103 -0.005    0.002  0.001  0.051    0.115 -0.031  0.004
 Cl         0.007  0.032  0.001   -0.000  0.000 -0.001   -0.026  0.024 -0.001
 C         -0.000  0.217 -0.021   -0.000  0.009  0.135   -0.267  0.002 -0.001
 C          0.004  0.084 -0.011   -0.232  0.018  0.199   -0.079 -0.018 -0.228
 H          0.001 -0.189  0.009   -0.094  0.025  0.278    0.137 -0.025 -0.105
 C          0.002 -0.116  0.013   -0.246 -0.019 -0.234   -0.064 -0.016 -0.242
 H         -0.004 -0.496  0.045   -0.104 -0.027 -0.315   -0.369 -0.009 -0.072
 C          0.001  0.167 -0.010    0.000 -0.009 -0.140    0.286 -0.003  0.001
 H          0.001  0.142 -0.013   -0.001  0.026  0.271    0.284 -0.010  0.001
 C         -0.003 -0.116  0.013    0.248 -0.021 -0.233   -0.066  0.021  0.241
 H         -0.001 -0.496  0.044    0.107 -0.029 -0.314   -0.370  0.009  0.069
 C         -0.003  0.084 -0.011    0.230  0.017  0.201   -0.081  0.015  0.229
 H         -0.001 -0.189  0.009    0.092  0.025  0.279    0.136  0.007  0.109
 TransDip  -0.000 -0.121 -0.002   -0.000 -0.000 -0.015    0.065 -0.001 -0.001

 Mode:                22                     23                     24
 Frequency:       710.66                 748.35                 777.42
 Force Cnst:      0.4599                 2.2261                 0.8428
 Red. Mass:       1.5454                 6.7467                 2.3667
 IR Active:          YES                    YES                    YES
 IR Intens:       48.302                  2.513                 37.403
 Raman Active:       YES                    YES                    YES
               X      Y      Z        X      Y      Z        X      Y      Z
 C         -0.000  0.005 -0.000   -0.000  0.001  0.531    0.000  0.037  0.029
 C         -0.001  0.003  0.001   -0.010 -0.005 -0.300    0.055  0.016 -0.014
 Cl        -0.001 -0.002 -0.000    0.001  0.002  0.009   -0.007 -0.012  0.001
 C         -0.003  0.001  0.000   -0.011  0.007  0.110    0.073 -0.031  0.005
 H         -0.007 -0.001 -0.001   -0.015  0.008  0.446    0.096 -0.019  0.016
 C          0.001 -0.001 -0.000    0.001 -0.003 -0.100   -0.001  0.009 -0.004
 Cl        -0.000  0.000 -0.000   -0.000  0.001 -0.003    0.000 -0.006 -0.000
 C          0.005  0.001 -0.000    0.014  0.006  0.110   -0.074 -0.031  0.005
 H          0.009 -0.001 -0.001    0.020  0.008  0.448   -0.096 -0.020  0.016
 C          0.002  0.003  0.001    0.010 -0.005 -0.300   -0.056  0.016 -0.014
 Cl         0.001 -0.001 -0.000   -0.001  0.002  0.009    0.007 -0.012  0.001
 C         -0.001 -0.078  0.006   -0.001 -0.028  0.007    0.000  0.242 -0.019
 C          0.000  0.055 -0.006   -0.040  0.014 -0.051   -0.002 -0.101  0.007
 H          0.001  0.491 -0.041   -0.061 -0.015 -0.063   -0.002 -0.012 -0.000
 C         -0.000 -0.130  0.010   -0.072 -0.010 -0.045   -0.004  0.021 -0.004
 H          0.000  0.226 -0.017   -0.116 -0.087 -0.016   -0.002  0.567 -0.046
 C          0.001  0.052 -0.004    0.001  0.022  0.011   -0.001 -0.140  0.011
 H          0.004  0.599 -0.047    0.000 -0.040  0.140    0.002  0.460 -0.027
 C         -0.002 -0.129  0.012    0.072 -0.011 -0.042    0.004  0.022 -0.004
 H         -0.001  0.225 -0.016    0.112 -0.085 -0.015    0.008  0.565 -0.045
 C         -0.001  0.055 -0.004    0.040  0.014 -0.049    0.002 -0.101  0.007
 H          0.003  0.492 -0.040    0.063 -0.012 -0.062    0.003 -0.012 -0.001
 TransDip   0.001  0.222 -0.019    0.002 -0.017  0.048    0.001  0.196 -0.011

 Mode:                25                     26                     27
 Frequency:       801.10                 829.01                 853.29
 Force Cnst:      3.2653                 3.7506                 0.5361
 Red. Mass:       8.6358                 9.2626                 1.2497
 IR Active:          YES                    YES                    YES
 IR Intens:       59.481                 66.352                  0.000
 Raman Active:       YES                    YES                    YES
               X      Y      Z        X      Y      Z        X      Y      Z
 C          0.000  0.314 -0.003   -0.196  0.001 -0.000    0.001 -0.000 -0.000
 C          0.201  0.364 -0.007    0.027  0.252 -0.003   -0.000 -0.000 -0.001
 Cl        -0.050 -0.109  0.002   -0.040 -0.052  0.001    0.000  0.000  0.000
 C          0.221 -0.115  0.001    0.055  0.329 -0.004   -0.000 -0.001 -0.002
 H          0.073 -0.198  0.005   -0.250  0.158 -0.003    0.000  0.000  0.017
 C         -0.001 -0.038 -0.000    0.476  0.001 -0.001   -0.001  0.000 -0.000
 Cl         0.000 -0.015  0.000   -0.116 -0.000  0.000    0.000  0.000  0.000
 C         -0.221 -0.113  0.003    0.054 -0.330  0.003   -0.000  0.000  0.003
 H         -0.069 -0.198  0.004   -0.251 -0.161  0.004   -0.000  0.000 -0.020
 C         -0.203  0.366 -0.005    0.026 -0.248  0.003   -0.000 -0.000  0.001
 Cl         0.051 -0.109  0.001   -0.040  0.051 -0.001    0.000  0.000 -0.000
 C         -0.000 -0.157  0.013   -0.007  0.001 -0.000   -0.000  0.000  0.000
 C         -0.001  0.040 -0.005    0.042  0.008  0.089    0.000  0.076 -0.006
 H         -0.000  0.054 -0.006    0.005  0.003  0.075    0.000 -0.504  0.041
 C         -0.002  0.002 -0.002    0.075  0.010  0.123    0.001  0.071 -0.005
 H         -0.006 -0.294  0.022    0.220 -0.000  0.046   -0.002 -0.480  0.037
 C          0.001  0.074 -0.005   -0.085  0.000 -0.000   -0.001 -0.000  0.000
 H         -0.001 -0.312  0.029   -0.082  0.001 -0.000   -0.001  0.000  0.000
 C          0.002  0.002 -0.001    0.076 -0.010 -0.122   -0.000 -0.071  0.005
 H          0.001 -0.293  0.022    0.220  0.000 -0.044    0.002  0.478 -0.037
 C          0.001  0.040 -0.004    0.043 -0.008 -0.089    0.000 -0.077  0.006
 H          0.001  0.055 -0.005    0.006 -0.003 -0.076    0.004  0.508 -0.041
 TransDip  -0.002  0.247 -0.003    0.261  0.002 -0.001    0.000  0.000 -0.000

 Mode:                28                     29                     30
 Frequency:       864.36                 877.40                 929.81
 Force Cnst:      0.6333                 0.6173                 0.7269
 Red. Mass:       1.4387                 1.3610                 1.4270
 IR Active:          YES                    YES                    YES
 IR Intens:       28.961                  0.021                  0.021
 Raman Active:       YES                    YES                    YES
               X      Y      Z        X      Y      Z        X      Y      Z
 C          0.000  0.000  0.009   -0.000  0.000  0.000    0.000 -0.005 -0.003
 C          0.000  0.001  0.036    0.000  0.001  0.040   -0.001  0.020  0.000
 Cl        -0.000 -0.000 -0.003   -0.000 -0.000 -0.003   -0.001 -0.002  0.000
 C         -0.000 -0.002 -0.118   -0.000 -0.002 -0.123   -0.008  0.004  0.000
 H          0.002  0.008  0.674    0.001  0.009  0.713   -0.032 -0.009 -0.002
 C          0.000  0.001  0.082    0.000  0.000  0.002    0.000 -0.006 -0.000
 Cl        -0.000 -0.000 -0.006   -0.000 -0.000 -0.000   -0.000  0.001  0.000
 C         -0.000 -0.002 -0.124    0.000  0.001  0.117    0.008  0.004  0.000
 H          0.002  0.008  0.711   -0.002 -0.007 -0.677    0.032 -0.009 -0.002
 C         -0.000  0.001  0.038   -0.000 -0.001 -0.038    0.001  0.020  0.000
 Cl         0.000 -0.000 -0.003   -0.000  0.000  0.003    0.001 -0.002  0.000
 C         -0.000  0.001  0.001    0.000 -0.000  0.000    0.000 -0.075  0.006
 C         -0.000  0.000 -0.002    0.000 -0.001  0.000    0.001  0.104 -0.009
 H         -0.001 -0.003 -0.002    0.000  0.012 -0.001    0.000 -0.559  0.045
 C         -0.002 -0.000 -0.001   -0.000 -0.003  0.000   -0.000 -0.011  0.001
 H         -0.004 -0.000 -0.000    0.000  0.015 -0.001   -0.001  0.046 -0.003
 C          0.000 -0.000  0.001   -0.000  0.000  0.000   -0.000 -0.096  0.008
 H          0.000  0.003  0.005   -0.000  0.000  0.000    0.003  0.568 -0.043
 C          0.002 -0.001 -0.001    0.000  0.003 -0.000   -0.000 -0.012  0.001
 H          0.003  0.003 -0.000    0.000 -0.015  0.001    0.001  0.054 -0.003
 C          0.000 -0.000 -0.002    0.000  0.001 -0.000    0.000  0.105 -0.008
 H          0.001 -0.000 -0.002    0.000 -0.012  0.001   -0.004 -0.560  0.045
 TransDip   0.001  0.003  0.172   -0.001  0.000  0.005   -0.000  0.000  0.005

 Mode:                31                     32                     33
 Frequency:       980.72                1003.31                1015.30
 Force Cnst:      0.7785                 0.7732                 3.8945
 Red. Mass:       1.3738                 1.3036                 6.4124
 IR Active:          YES                    YES                    YES
 IR Intens:        0.000                  0.026                  0.467
 Raman Active:       YES                    YES                    YES
               X      Y      Z        X      Y      Z        X      Y      Z
 C         -0.000 -0.000  0.000   -0.000  0.002  0.001   -0.157 -0.000  0.000
 C          0.000  0.001 -0.000   -0.000 -0.003 -0.000    0.016  0.039 -0.001
 Cl         0.000 -0.000  0.000    0.000  0.000 -0.000   -0.000 -0.002  0.000
 C          0.000 -0.001  0.001    0.001 -0.001  0.000    0.077 -0.131  0.001
 H         -0.000 -0.001 -0.004    0.006  0.002  0.000    0.073 -0.140  0.002
 C         -0.001 -0.000  0.000   -0.000  0.001 -0.000   -0.035 -0.000  0.000
 Cl         0.000  0.000 -0.000    0.000 -0.000 -0.000    0.000  0.000 -0.000
 C          0.000  0.001 -0.001   -0.001 -0.001  0.000    0.077  0.131 -0.002
 H          0.000  0.001  0.004   -0.006  0.002  0.000    0.072  0.140 -0.002
 C          0.000 -0.000  0.000    0.000 -0.003 -0.000    0.016 -0.039  0.001
 Cl         0.000  0.000 -0.000   -0.000  0.000 -0.000   -0.000  0.002 -0.000
 C         -0.001 -0.000  0.000   -0.000  0.001  0.000   -0.137  0.000 -0.001
 C          0.001  0.089 -0.007   -0.000 -0.036  0.002   -0.178  0.025  0.297
 H          0.001 -0.478  0.039    0.000  0.248 -0.021   -0.193  0.024  0.314
 C         -0.000 -0.094  0.008    0.001  0.083 -0.007    0.060  0.008  0.108
 H          0.003  0.508 -0.040   -0.002 -0.497  0.038    0.057  0.010  0.136
 C         -0.002  0.000 -0.000   -0.001 -0.100  0.008    0.355 -0.002  0.002
 H         -0.002 -0.002  0.000    0.002  0.584 -0.043    0.377  0.001  0.002
 C          0.001  0.093 -0.008    0.000  0.084 -0.007    0.061 -0.008 -0.108
 H         -0.001 -0.503  0.039   -0.003 -0.505  0.038    0.058 -0.015 -0.135
 C          0.001 -0.088  0.007    0.000 -0.036  0.003   -0.176 -0.024 -0.298
 H          0.005  0.469 -0.038    0.002  0.251 -0.020   -0.191 -0.022 -0.315
 TransDip   0.000 -0.000  0.000   -0.001 -0.005 -0.001   -0.022 -0.000 -0.000

 Mode:                34                     35                     36
 Frequency:      1021.15                1056.11                1100.98
 Force Cnst:      4.4247                 1.3642                 1.1307
 Red. Mass:       7.2021                 2.0759                 1.5833
 IR Active:          YES                    YES                    YES
 IR Intens:       13.214                  3.493                  5.754
 Raman Active:       YES                    YES                    YES
               X      Y      Z        X      Y      Z        X      Y      Z
 C          0.255  0.000 -0.000   -0.077 -0.000  0.000   -0.000  0.002 -0.026
 C         -0.030 -0.092  0.001    0.009  0.049 -0.001   -0.000 -0.001  0.004
 Cl         0.001  0.005 -0.000   -0.001 -0.004  0.000    0.000  0.000 -0.000
 C         -0.119  0.217 -0.002    0.031 -0.072  0.001    0.000 -0.001  0.001
 H         -0.084  0.248 -0.003   -0.039 -0.116  0.001    0.003 -0.000 -0.006
 C          0.070  0.000 -0.000   -0.010 -0.000 -0.000    0.000  0.001 -0.000
 Cl        -0.002 -0.000 -0.000   -0.001 -0.000  0.000   -0.000 -0.000  0.000
 C         -0.118 -0.218  0.003    0.031  0.072 -0.001   -0.001  0.000  0.001
 H         -0.082 -0.248  0.003   -0.040  0.116 -0.001   -0.008  0.004 -0.006
 C         -0.031  0.091 -0.001    0.009 -0.049  0.001    0.001 -0.003  0.004
 Cl         0.001 -0.005  0.000   -0.001  0.004 -0.000   -0.000  0.000 -0.000
 C          0.252 -0.000  0.001   -0.039 -0.000 -0.001    0.000  0.004  0.057
 C         -0.099  0.017  0.197    0.039  0.006  0.081    0.106 -0.004 -0.044
 H         -0.048  0.011  0.222    0.347  0.024  0.260    0.462  0.013  0.153
 C         -0.128 -0.019 -0.243    0.001 -0.011 -0.141   -0.060 -0.004 -0.059
 H         -0.099 -0.018 -0.263    0.346 -0.030 -0.343   -0.279  0.006  0.056
 C          0.197 -0.001  0.001   -0.126  0.001 -0.001   -0.001  0.007  0.088
 H          0.192  0.000 -0.000   -0.138  0.000 -0.003   -0.003  0.041  0.557
 C         -0.131  0.021  0.242   -0.001  0.011  0.142    0.060 -0.004 -0.057
 H         -0.103  0.013  0.262    0.337  0.027  0.345    0.281  0.004  0.063
 C         -0.097 -0.017 -0.198    0.041 -0.006 -0.080   -0.106 -0.004 -0.046
 H         -0.045 -0.007 -0.223    0.355 -0.026 -0.259   -0.462  0.016  0.148
 TransDip   0.116  0.000  0.000    0.060 -0.000 -0.000    0.000  0.002  0.077

 Mode:                37                     38                     39
 Frequency:      1112.37                1143.74                1184.18
 Force Cnst:      1.3036                 4.6000                 0.9232
 Red. Mass:       1.7881                 5.9683                 1.1173
 IR Active:          YES                    YES                    YES
 IR Intens:       10.470                 13.898                  0.028
 Raman Active:       YES                    YES                    YES
               X      Y      Z        X      Y      Z        X      Y      Z
 C         -0.059 -0.000 -0.000   -0.016 -0.000 -0.000    0.000  0.000 -0.003
 C         -0.031 -0.117  0.002   -0.166 -0.290  0.005    0.000 -0.000  0.001
 Cl         0.003  0.011 -0.000    0.019  0.031 -0.001    0.000 -0.000  0.000
 C          0.034  0.091 -0.001    0.005 -0.111  0.001   -0.000 -0.000  0.000
 H          0.525  0.373 -0.006   -0.371 -0.358  0.005    0.000  0.000 -0.001
 C         -0.042 -0.000  0.000    0.429  0.001 -0.001   -0.000  0.000 -0.000
 Cl         0.004  0.000 -0.000   -0.045 -0.000  0.000    0.000 -0.000 -0.000
 C          0.034 -0.090  0.001    0.004  0.111 -0.001    0.000 -0.000  0.000
 H          0.528 -0.372  0.002   -0.375  0.358 -0.003   -0.001  0.000 -0.001
 C         -0.031  0.116 -0.001   -0.166  0.289 -0.003   -0.000 -0.000  0.001
 Cl         0.003 -0.011  0.000    0.019 -0.030  0.000   -0.000 -0.000  0.000
 C         -0.111  0.000 -0.000   -0.057  0.000 -0.000    0.000  0.000  0.004
 C          0.002  0.001  0.015    0.003  0.000 -0.000   -0.007 -0.001 -0.011
 H          0.132  0.008  0.095    0.086  0.001  0.050   -0.148 -0.008 -0.093
 C          0.036  0.001  0.017    0.019  0.001  0.017    0.042 -0.002 -0.026
 H          0.143 -0.004 -0.042    0.040  0.001  0.006    0.423 -0.020 -0.240
 C         -0.032  0.000  0.000   -0.015  0.000  0.000   -0.000  0.006  0.069
 H         -0.032  0.001  0.004   -0.015  0.000  0.001   -0.002  0.051  0.678
 C          0.037 -0.001 -0.017    0.019 -0.001 -0.017   -0.042 -0.002 -0.026
 H          0.144  0.003  0.043    0.040 -0.001 -0.006   -0.416 -0.017 -0.242
 C          0.001 -0.001 -0.015    0.003 -0.000  0.000    0.006 -0.001 -0.010
 H          0.128 -0.009 -0.092    0.086 -0.002 -0.049    0.144 -0.009 -0.089
 TransDip  -0.104 -0.001  0.001    0.119 -0.000  0.000    0.000 -0.000  0.005

 Mode:                40                     41                     42
 Frequency:      1203.20                1206.51                1280.86
 Force Cnst:      0.9670                 1.3391                10.4272
 Red. Mass:       1.1337                 1.5614                10.7873
 IR Active:          YES                    YES                    YES
 IR Intens:        0.545                 17.436                  9.068
 Raman Active:       YES                    YES                    YES
               X      Y      Z        X      Y      Z        X      Y      Z
 C          0.002 -0.000 -0.000    0.000 -0.132  0.001    0.052  0.502 -0.007
 C          0.003  0.004 -0.000    0.105  0.035 -0.001    0.304 -0.263  0.003
 Cl        -0.000 -0.000  0.000   -0.005 -0.004  0.000    0.004  0.002 -0.000
 C         -0.000  0.001  0.000   -0.037  0.044 -0.000   -0.279 -0.156  0.003
 H         -0.003  0.000 -0.000   -0.627 -0.285  0.005   -0.232 -0.133 -0.002
 C         -0.005  0.000  0.000    0.000  0.018 -0.000   -0.015  0.383 -0.004
 Cl         0.001  0.000 -0.000   -0.000  0.001 -0.000    0.002  0.001  0.000
 C         -0.000 -0.001 -0.000    0.037  0.044 -0.001    0.243 -0.191  0.002
 H          0.001 -0.002 -0.000    0.628 -0.281  0.001    0.009 -0.069 -0.001
 C          0.002 -0.004  0.000   -0.106  0.035 -0.000   -0.244 -0.244  0.003
 Cl        -0.000  0.000 -0.000    0.005 -0.004  0.000   -0.006  0.003  0.000
 C         -0.004  0.000  0.000    0.000  0.030 -0.005   -0.063 -0.047  0.027
 C          0.047  0.002  0.028    0.001 -0.007  0.002   -0.019  0.012 -0.013
 H          0.435  0.021  0.253    0.007  0.030  0.002    0.027 -0.063  0.023
 C         -0.043  0.002  0.027   -0.000 -0.001  0.000    0.020  0.004  0.008
 H         -0.423  0.021  0.241    0.003  0.001 -0.002    0.037 -0.004  0.001
 C         -0.005  0.000  0.000    0.000  0.001  0.000   -0.002 -0.001  0.006
 H         -0.006  0.000  0.005    0.000  0.001  0.008   -0.000 -0.006 -0.018
 C         -0.044 -0.002 -0.028    0.001 -0.001  0.000    0.008  0.002 -0.020
 H         -0.424 -0.017 -0.247    0.001  0.002  0.000    0.089 -0.002  0.025
 C          0.047 -0.002 -0.028   -0.002 -0.006  0.002   -0.008  0.012 -0.005
 H          0.439 -0.024 -0.251   -0.011  0.030  0.004    0.098 -0.071 -0.062
 TransDip   0.024  0.001  0.000    0.001  0.134 -0.002    0.003 -0.096  0.001

 Mode:                43                     44                     45
 Frequency:      1282.82                1313.64                1351.13
 Force Cnst:      3.0977                 4.3840                 1.6320
 Red. Mass:       3.1949                 4.3119                 1.5173
 IR Active:          YES                    YES                    YES
 IR Intens:        0.622                  0.092                  0.964
 Raman Active:       YES                    YES                    YES
               X      Y      Z        X      Y      Z        X      Y      Z
 C         -0.222  0.036 -0.001    0.002 -0.014 -0.037   -0.000 -0.002 -0.013
 C         -0.099  0.022  0.001   -0.005  0.003  0.006   -0.002  0.000  0.001
 Cl         0.003  0.002 -0.000   -0.000 -0.000 -0.000   -0.000  0.000 -0.000
 C          0.056 -0.086  0.001    0.009  0.006  0.002    0.003  0.001  0.001
 H          0.453  0.126 -0.003   -0.024 -0.013 -0.005   -0.006 -0.004 -0.001
 C          0.057  0.028 -0.000   -0.001 -0.007 -0.001    0.000 -0.000 -0.000
 Cl        -0.007  0.000  0.000    0.000 -0.000 -0.000   -0.000 -0.000 -0.000
 C          0.093  0.061 -0.001   -0.011  0.004  0.002   -0.003  0.001  0.001
 H          0.472 -0.140  0.000    0.013 -0.009 -0.006    0.006 -0.004 -0.001
 C         -0.138 -0.059  0.001    0.008  0.005  0.006    0.002  0.000  0.001
 Cl         0.003 -0.002  0.000   -0.000 -0.000 -0.000    0.000  0.000 -0.000
 C          0.260 -0.003  0.006   -0.004  0.032  0.358    0.000  0.004  0.046
 C          0.056  0.002  0.015   -0.130 -0.010 -0.122    0.114  0.003  0.039
 H         -0.264 -0.022 -0.180   -0.276 -0.013 -0.211   -0.495 -0.025 -0.317
 C         -0.056 -0.004 -0.059    0.164 -0.010 -0.117   -0.036  0.000  0.002
 H         -0.265  0.005  0.050   -0.410  0.020  0.202   -0.252  0.010  0.121
 C          0.007 -0.000  0.002   -0.001  0.013  0.159    0.000 -0.009 -0.111
 H          0.001 -0.001 -0.003    0.001 -0.013 -0.161   -0.001  0.025  0.325
 C         -0.060  0.005  0.056   -0.162 -0.009 -0.119    0.036  0.000  0.002
 H         -0.256 -0.003 -0.048    0.417  0.015  0.208    0.253  0.008  0.123
 C          0.059 -0.001 -0.019    0.129 -0.010 -0.120   -0.115  0.003  0.038
 H         -0.255  0.013  0.171    0.282 -0.018 -0.212    0.496 -0.027 -0.312
 TransDip  -0.022 -0.013 -0.000   -0.000 -0.001  0.010   -0.000 -0.005 -0.031

 Mode:                46                     47                     48
 Frequency:      1394.52                1461.78                1472.69
 Force Cnst:      3.5501                 4.0507                 2.7469
 Red. Mass:       3.0984                 3.2175                 2.1497
 IR Active:          YES                    YES                    YES
 IR Intens:       56.826                 82.694                  5.827
 Raman Active:       YES                    YES                    YES
               X      Y      Z        X      Y      Z        X      Y      Z
 C         -0.001 -0.110  0.001    0.238  0.000 -0.000    0.001  0.002  0.022
 C          0.168  0.080 -0.001   -0.109  0.144 -0.002   -0.003 -0.000 -0.002
 Cl        -0.005 -0.005  0.000    0.002 -0.005  0.000    0.000  0.000  0.000
 C         -0.191  0.024  0.000   -0.092 -0.111  0.002    0.001 -0.003 -0.001
 H          0.471  0.427 -0.007    0.521  0.226 -0.004   -0.000 -0.004  0.002
 C          0.000 -0.181  0.002    0.154  0.000 -0.001    0.000  0.006  0.000
 Cl        -0.000  0.007 -0.000   -0.007 -0.000  0.000   -0.000 -0.000 -0.000
 C          0.192  0.025 -0.001   -0.092  0.111 -0.001   -0.001 -0.002 -0.001
 H         -0.473  0.425 -0.004    0.520 -0.222  0.001    0.002 -0.005  0.002
 C         -0.168  0.080 -0.001   -0.109 -0.144  0.002    0.003 -0.001 -0.002
 Cl         0.005 -0.005  0.000    0.002  0.005 -0.000   -0.000  0.000  0.000
 C          0.000  0.028  0.001   -0.046 -0.000  0.000   -0.000 -0.012 -0.147
 C         -0.000 -0.004  0.001   -0.049 -0.003 -0.038   -0.087  0.005  0.060
 H         -0.010  0.019 -0.006    0.188  0.008  0.099    0.090  0.014  0.183
 C          0.004 -0.001 -0.002   -0.009  0.003  0.040    0.152 -0.001 -0.004
 H         -0.017  0.003  0.010    0.172 -0.005 -0.056   -0.340  0.024  0.291
 C         -0.000  0.000 -0.000    0.026 -0.000  0.001   -0.000 -0.009 -0.115
 H         -0.000  0.003  0.015    0.033 -0.000 -0.001   -0.003  0.049  0.641
 C         -0.004 -0.001 -0.002   -0.009 -0.003 -0.041   -0.151  0.000 -0.004
 H          0.016  0.003  0.010    0.172  0.004  0.057    0.334  0.021  0.293
 C          0.000 -0.004  0.001   -0.049  0.003  0.037    0.087  0.005  0.059
 H          0.009  0.019 -0.005    0.189 -0.009 -0.097   -0.096  0.015  0.184
 TransDip  -0.001  0.241 -0.004    0.291  0.001 -0.001    0.000  0.005  0.077

 Mode:                49                     50                     51
 Frequency:      1529.90                1572.54                1609.56
 Force Cnst:      3.3284                13.5250                11.6909
 Red. Mass:       2.4136                 9.2829                 7.6592
 IR Active:          YES                    YES                    YES
 IR Intens:        0.004                 76.447                 83.736
 Raman Active:       YES                    YES                    YES
               X      Y      Z        X      Y      Z        X      Y      Z
 C         -0.076 -0.000  0.000    0.001 -0.367  0.003    0.259  0.001  0.000
 C         -0.007 -0.018  0.000   -0.115  0.228 -0.003   -0.330  0.077 -0.000
 Cl        -0.000  0.001 -0.000    0.004  0.000 -0.000    0.003 -0.003  0.000
 C          0.043  0.022 -0.000   -0.124 -0.303  0.004    0.343  0.111 -0.002
 H         -0.089 -0.053  0.001    0.344 -0.067 -0.001   -0.331 -0.283  0.005
 C         -0.037  0.000  0.000   -0.001  0.521 -0.006   -0.188 -0.000  0.001
 Cl         0.001  0.000 -0.000    0.000 -0.006  0.000   -0.000  0.000  0.000
 C          0.043 -0.022  0.000    0.126 -0.303  0.003    0.344 -0.110  0.000
 H         -0.089  0.052 -0.000   -0.343 -0.069  0.001   -0.332  0.282 -0.002
 C         -0.007  0.018 -0.000    0.114  0.229 -0.003   -0.331 -0.079  0.002
 Cl        -0.000 -0.001  0.000   -0.004  0.000  0.000    0.003  0.003 -0.000
 C          0.159 -0.000 -0.000   -0.000  0.028 -0.002   -0.053 -0.000 -0.001
 C         -0.063 -0.007 -0.098    0.005 -0.004  0.003   -0.032 -0.000  0.002
 H          0.404  0.010  0.156   -0.010  0.027 -0.009   -0.003  0.002  0.022
 C         -0.119  0.009  0.106   -0.001 -0.003 -0.005    0.053 -0.002 -0.019
 H          0.436 -0.017 -0.196   -0.002  0.001 -0.005   -0.068  0.004  0.050
 C          0.108 -0.001 -0.000   -0.000  0.001  0.010   -0.030  0.000  0.002
 H          0.130 -0.000  0.004   -0.000  0.003 -0.021   -0.034 -0.000 -0.003
 C         -0.119 -0.008 -0.106    0.001 -0.003 -0.005    0.053  0.001  0.017
 H          0.438  0.014  0.204    0.001  0.001 -0.006   -0.065 -0.004 -0.051
 C         -0.063  0.008  0.098   -0.005 -0.004  0.003   -0.033  0.000 -0.000
 H          0.403 -0.012 -0.149    0.010  0.027 -0.008    0.000 -0.002 -0.023
 TransDip  -0.002 -0.000  0.001   -0.000  0.280 -0.006   -0.293 -0.001  0.001

 Mode:                52                     53                     54
 Frequency:      1618.42                1643.56                3165.39
 Force Cnst:      8.4427                 9.0280                 6.4064
 Red. Mass:       5.4708                 5.6725                 1.0852
 IR Active:          YES                    YES                    YES
 IR Intens:        1.114                  5.921                  0.904
 Raman Active:       YES                    YES                    YES
               X      Y      Z        X      Y      Z        X      Y      Z
 C         -0.001  0.007  0.019    0.068  0.000  0.000   -0.000  0.000 -0.000
 C          0.001 -0.004 -0.002   -0.022  0.005 -0.000   -0.000  0.000  0.000
 Cl        -0.000  0.000  0.000    0.000  0.000  0.000    0.000  0.000  0.000
 C          0.001  0.003 -0.001    0.016  0.006 -0.000    0.000  0.000 -0.000
 H         -0.004  0.000  0.001   -0.017 -0.013  0.000    0.000 -0.000  0.000
 C          0.001 -0.005  0.000   -0.007  0.000  0.000   -0.000 -0.000  0.000
 Cl         0.000  0.000 -0.000   -0.000 -0.000  0.000    0.000  0.000  0.000
 C         -0.003  0.003 -0.001    0.016 -0.006  0.000    0.000 -0.000  0.000
 H          0.005 -0.001  0.001   -0.017  0.013 -0.000    0.000  0.000 -0.000
 C          0.001 -0.003 -0.002   -0.022 -0.005  0.000   -0.000 -0.000 -0.000
 Cl        -0.000 -0.000  0.000    0.000 -0.000 -0.000    0.000 -0.000 -0.000
 C          0.001 -0.023 -0.273   -0.231  0.000 -0.000    0.001 -0.000  0.000
 C          0.102  0.014  0.183    0.293  0.006  0.088    0.012 -0.002 -0.023
 H         -0.309 -0.004 -0.045   -0.308 -0.020 -0.266   -0.152  0.021  0.264
 C          0.069 -0.017 -0.211   -0.272  0.007  0.069    0.020  0.003  0.035
 H         -0.241 -0.004 -0.060    0.238 -0.019 -0.228   -0.238 -0.031 -0.419
 C         -0.001  0.030  0.376    0.140 -0.001  0.000   -0.047  0.000 -0.000
 H          0.002 -0.040 -0.523    0.156 -0.001  0.001    0.560 -0.002  0.002
 C         -0.068 -0.016 -0.212   -0.271 -0.005 -0.071    0.021 -0.003 -0.037
 H          0.243 -0.006 -0.057    0.237  0.017  0.231   -0.253  0.035  0.436
 C         -0.103  0.015  0.183    0.294 -0.007 -0.086    0.012  0.002  0.023
 H          0.309 -0.005 -0.041   -0.310  0.021  0.262   -0.153 -0.021 -0.270
 TransDip   0.001 -0.008 -0.033   -0.078 -0.000  0.000    0.030 -0.000 -0.002

 Mode:                55                     56                     57
 Frequency:      3171.86                3179.51                3186.96
 Force Cnst:      6.4474                 6.5012                 6.5515
 Red. Mass:       1.0877                 1.0915                 1.0948
 IR Active:          YES                    YES                    YES
 IR Intens:        0.438                 12.289                 20.878
 Raman Active:       YES                    YES                    YES
               X      Y      Z        X      Y      Z        X      Y      Z
 C         -0.000 -0.000 -0.000    0.000 -0.000  0.000    0.000 -0.000 -0.000
 C         -0.000 -0.000  0.000    0.000  0.000 -0.000    0.000 -0.000  0.000
 Cl         0.000  0.000  0.000   -0.000 -0.000  0.000    0.000  0.000 -0.000
 C          0.000 -0.000 -0.000    0.000 -0.000  0.000    0.000 -0.000  0.000
 H         -0.000  0.000 -0.000   -0.000  0.001 -0.000   -0.000  0.000 -0.000
 C         -0.000  0.000 -0.000    0.000 -0.000  0.000   -0.000  0.000 -0.000
 Cl        -0.000  0.000 -0.000   -0.000 -0.000  0.000    0.000  0.000 -0.000
 C         -0.000 -0.000 -0.000    0.000  0.000 -0.000   -0.000 -0.000  0.000
 H          0.000  0.000 -0.000   -0.000 -0.001  0.000    0.000  0.000 -0.000
 C         -0.000 -0.000  0.000    0.000 -0.000 -0.000    0.000 -0.000  0.000
 Cl        -0.000  0.000  0.000   -0.000  0.000 -0.000   -0.000  0.000 -0.000
 C          0.000  0.000  0.002   -0.003  0.000 -0.000   -0.000  0.000  0.003
 C          0.022 -0.003 -0.040   -0.024  0.003  0.042    0.022 -0.003 -0.035
 H         -0.266  0.037  0.459    0.278 -0.039 -0.480   -0.235  0.032  0.398
 C          0.019  0.003  0.036    0.003 -0.000 -0.001   -0.024 -0.003 -0.039
 H         -0.235 -0.031 -0.417   -0.010 -0.001 -0.010    0.255  0.034  0.446
 C         -0.000 -0.000 -0.002   -0.053  0.000 -0.000    0.001  0.000  0.003
 H          0.005  0.000  0.002    0.610 -0.003  0.002   -0.007 -0.000 -0.005
 C         -0.019  0.003  0.036    0.002  0.000  0.002    0.025 -0.003 -0.039
 H          0.236 -0.033 -0.411    0.001 -0.001 -0.010   -0.262  0.036  0.449
 C         -0.021 -0.003 -0.038   -0.023 -0.003 -0.043   -0.023 -0.003 -0.037
 H          0.249  0.033  0.438    0.275  0.037  0.484    0.245  0.032  0.424
 TransDip   0.001  0.002  0.021   -0.112  0.001  0.002    0.001 -0.011 -0.146

 Mode:                58                     59                     60
 Frequency:      3194.53                3222.74                3225.00
 Force Cnst:      6.6041                 6.6862                 6.6961
 Red. Mass:       1.0984                 1.0926                 1.0927
 IR Active:          YES                    YES                    YES
 IR Intens:       11.579                  1.739                  1.503
 Raman Active:       YES                    YES                    YES
               X      Y      Z        X      Y      Z        X      Y      Z
 C         -0.000  0.000 -0.000   -0.000  0.001 -0.000    0.000  0.000 -0.000
 C         -0.000 -0.000  0.000   -0.004 -0.001  0.000    0.000  0.000 -0.000
 Cl         0.000  0.000 -0.000    0.000  0.000 -0.000    0.000  0.000  0.000
 C         -0.000  0.000 -0.000    0.043 -0.076  0.001   -0.002  0.005 -0.000
 H          0.000 -0.001  0.000   -0.493  0.863 -0.010    0.032 -0.056  0.001
 C          0.000  0.000 -0.000    0.002  0.003 -0.000   -0.003  0.003 -0.000
 Cl        -0.000  0.000  0.000   -0.000 -0.000 -0.000    0.000 -0.000 -0.000
 C         -0.000 -0.000  0.000   -0.003 -0.005  0.000   -0.043 -0.076  0.001
 H          0.000  0.001 -0.000    0.032  0.057 -0.001    0.489  0.865 -0.011
 C         -0.000  0.000 -0.000    0.000  0.000  0.000    0.004 -0.001 -0.000
 Cl         0.000 -0.000  0.000   -0.000  0.000  0.000   -0.000  0.000 -0.000
 C          0.002 -0.000  0.000    0.000 -0.000 -0.000    0.000 -0.000 -0.000
 C          0.015 -0.002 -0.023    0.000 -0.000 -0.000   -0.000  0.000  0.000
 H         -0.154  0.021  0.261   -0.000  0.000  0.000    0.000 -0.000 -0.001
 C         -0.022 -0.003 -0.041   -0.000 -0.000 -0.000    0.000 -0.000  0.000
 H          0.251  0.034  0.447    0.000  0.000  0.000   -0.000 -0.000 -0.000
 C         -0.050  0.000 -0.000   -0.000 -0.000  0.000    0.000 -0.000  0.000
 H          0.553 -0.002  0.002    0.000 -0.000  0.000   -0.000 -0.000  0.000
 C         -0.021  0.003  0.039   -0.000 -0.000  0.000    0.000 -0.000 -0.000
 H          0.243 -0.034 -0.424    0.000 -0.000 -0.000   -0.000  0.000  0.000
 C          0.015  0.002  0.023    0.000  0.000  0.000   -0.000 -0.000 -0.000
 H         -0.150 -0.020 -0.258   -0.000 -0.000 -0.001    0.000  0.000  0.001
 TransDip  -0.109  0.000 -0.003   -0.017  0.039 -0.000    0.019  0.034 -0.000

 STANDARD THERMODYNAMIC QUANTITIES AT   298.15 K  AND     1.00 ATM

   This Molecule has  0 Imaginary Frequencies
   Zero point vibrational energy:       94.979 kcal/mol

   Atom    1 Element C  Has Mass   12.00000
   Atom    2 Element C  Has Mass   12.00000
   Atom    3 Element Cl Has Mass   34.96885
   Atom    4 Element C  Has Mass   12.00000
   Atom    5 Element H  Has Mass    1.00783
   Atom    6 Element C  Has Mass   12.00000
   Atom    7 Element Cl Has Mass   34.96885
   Atom    8 Element C  Has Mass   12.00000
   Atom    9 Element H  Has Mass    1.00783
   Atom   10 Element C  Has Mass   12.00000
   Atom   11 Element Cl Has Mass   34.96885
   Atom   12 Element C  Has Mass   12.00000
   Atom   13 Element C  Has Mass   12.00000
   Atom   14 Element H  Has Mass    1.00783
   Atom   15 Element C  Has Mass   12.00000
   Atom   16 Element H  Has Mass    1.00783
   Atom   17 Element C  Has Mass   12.00000
   Atom   18 Element H  Has Mass    1.00783
   Atom   19 Element C  Has Mass   12.00000
   Atom   20 Element H  Has Mass    1.00783
   Atom   21 Element C  Has Mass   12.00000
   Atom   22 Element H  Has Mass    1.00783
   Molecular Mass:   255.961360 amu
   Principal axes and moments of inertia in amu*Bohr^2:
                             1           2           3
    Eigenvalues --     2465.74739  6385.66789  8223.35952
          X               1.00000    -0.00006     0.00008
          Y               0.00006     1.00000     0.00297
          Z              -0.00008    -0.00297     1.00000
   Rotational Symmetry Number is   1
   The Molecule is an Asymmetric Top
   Translational Enthalpy:        0.889 kcal/mol
   Rotational Enthalpy:           0.889 kcal/mol
   Vibrational Enthalpy:        101.285 kcal/mol
   gas constant (RT):             0.592 kcal/mol
   Translational Entropy:        42.519  cal/mol.K
   Rotational Entropy:           33.226  cal/mol.K
   Vibrational Entropy:          41.390  cal/mol.K

   Total Enthalpy:              103.655 kcal/mol
   Total Entropy:               117.135  cal/mol.K

 ======================================================================

 STANDARD THERMODYNAMIC QUANTITIES FOR ANHARMONIC VIBRATION -- TOSH

   Zero point vibrational energy: ************ kcal/mol

   Vibrational Enthalpy:       Infinity kcal/mol
   Vibrational Entropy:             NaN  cal/mol.K

   Total Enthalpy:             Infinity kcal/mol
   Total Entropy:                   NaN  cal/mol.K

 ======================================================================

 STANDARD THERMODYNAMIC QUANTITIES FOR ANHARMONIC VIBRATION -- VPT2

   Zero point vibrational energy: ************ kcal/mol

   Vibrational Enthalpy:       Infinity kcal/mol
   Vibrational Entropy:             NaN  cal/mol.K

   Total Enthalpy:             Infinity kcal/mol
   Total Entropy:                   NaN  cal/mol.K

 ======================================================================

Archival summary:
1\1\november\FREQ\ProcedureUnspecified\BasisUnspecified\l3127\taweetha\ThuJan1611:02:452020ThuJan1611:02:452020\0\\#,FREQ,ProcedureUnspecified,BasisUnspecified,\\0,1\Cl\C,1,1.75565\C,2,1.39152,1,117.327\H,3,1.08063,2,120.565,1,-0.123639,0\C,3,1.38841,2,118.397,1,179.798,0\C,5,1.38849,3,121.443,2,0.113196,0\H,6,1.08088,5,121.05,3,179.882,0\C,6,1.39177,5,118.391,3,-0.0571567,0\C,2,1.40323,1,119.749,3,179.837,0\C,9,1.49316,2,121.958,1,-0.111551,0\C,10,1.39769,9,120.444,2,86.1925,0\H,11,1.08422,10,119.681,9,0.191442,0\C,11,1.39306,10,120.305,9,-179.755,0\H,13,1.08421,11,119.694,10,179.966,0\C,13,1.3937,11,120.173,10,0.0646834,0\H,15,1.08413,13,120.101,11,179.891,0\C,15,1.39362,13,119.758,11,-0.122736,0\H,17,1.08414,15,120.182,13,-179.963,0\C,17,1.39299,15,120.118,13,0.0653928,0\H,19,1.08425,17,119.998,15,-179.914,0\Cl,5,1.75406,3,119.249,2,-179.925,0\Cl,8,1.75513,6,117.353,5,179.674,0\\\@

 Total job time:  10471.73s(wall), 10470.98s(cpu) 
 Thu Jan 16 11:02:45 2020

        *************************************************************
        *                                                           *
        *  Thank you very much for using Q-Chem.  Have a nice day.  *
        *                                                           *
        *************************************************************
