# Supplementary material for: Quantum Chemical Investigation of Polychlorinated Dibenzodioxins, Dibenzofurans and Biphenyls: Relative Stability and Planarity Analysis
Source: Molecules. 2020 Dec 3;25(23):5697. doi: 10.3390/molecules25235697 (PMC7730433; doi:10.3390/molecules25235697)
Supplement: Supplementary file 1 [file molecules-25-05697-s001.zip › PCB/B3LYP/ClHClHHClHClHH.out]

                  Welcome to Q-Chem
     A Quantum Leap Into The Future Of Chemistry


 Q-Chem 5.2 (devel), Q-Chem, Inc., Pleasanton, CA (2019)

 Yihan Shao,  Zhengting Gan,  E. Epifanovsky,  A. T. B. Gilbert,  M. Wormit,  
 J. Kussmann,  A. W. Lange,  A. Behn,  Jia Deng,  Xintian Feng,  D. Ghosh,  
 M. Goldey,  P. R. Horn,  L. D. Jacobson,  I. Kaliman,  T. Kus,  A. Landau,  
 Jie Liu,  E. I. Proynov,  R. M. Richard,  R. P. Steele,  E. J. Sundstrom,  
 H. L. Woodcock III,  P. M. Zimmerman,  D. Zuev,  B. Albrecht,  E. Alguire,  
 S. A. Baeppler,  D. Barton,  Z. Benda,  Y. A. Bernard,  E. J. Berquist,  
 K. B. Bravaya,  H. Burton,  D. Casanova,  Chun-Min Chang,  Yunqing Chen,  
 A. Chien,  K. D. Closser,  M. P. Coons,  S. Coriani,  S. Dasgupta,  
 A. L. Dempwolff,  M. Diedenhofen,  Hainam Do,  R. G. Edgar,  Po-Tung Fang,  
 S. Faraji,  S. Fatehi,  Qingguo Feng,  K. D. Fenk,  J. Fosso-Tande,  
 J. Gayvert,  Qinghui Ge,  A. Ghysels,  G. Gidofalvi,  J. Gomes,  
 J. Gonthier,  A. Gunina,  D. Hait,  M. W. D. Hanson-Heine,  
 P. H. P. Harbach,  A. W. Hauser,  M. F. Herbst,  J. E. Herr,  
 E. G. Hohenstein,  Z. C. Holden,  Kerwin Hui,  B. C. Huynh,  T.-C. Jagau,  
 Hyunjun Ji,  B. Kaduk,  K. Khistyaev,  Jaehoon Kim,  P. Klunzinger,  K. Koh,  
 D. Kosenkov,  L. Koulias,  T. Kowalczyk,  C. M. Krauter,  A. Kunitsa,  
 Ka Un Lao,  A. Laurent,  K. V. Lawler,  Joonho Lee,  D. Lefrancois,  
 S. Lehtola,  D. S. Levine,  Yi-Pei Li,  You-Sheng Lin,  Fenglai Liu,  
 E. Livshits,  A. Luenser,  P. Manohar,  E. Mansoor,  S. F. Manzer,  
 Shan-Ping Mao,  Yuezhi Mao,  N. Mardirossian,  A. V. Marenich,  
 T. Markovich,  L. A. Martinez-Martinez,  S. A. Maurer,  N. J. Mayhall,  
 S. C. McKenzie,  J.-M. Mewes,  P. Morgante,  A. F. Morrison,  
 J. W. Mullinax,  K. Nanda,  T. S. Nguyen-Beck,  R. Olivares-Amaya,  
 J. A. Parkhill,  Zheng Pei,  T. M. Perrine,  F. Plasser,  P. Pokhilko,  
 S. Prager,  A. Prociuk,  E. Ramos,  D. R. Rehn,  F. Rob,  M. Scheurer,  
 M. Schneider,  N. Sergueev,  S. M. Sharada,  S. Sharma,  D. W. Small,  
 T. Stauch,  T. Stein,  Yu-Chuan Su,  A. J. W. Thom,  A. Tkatchenko,  
 T. Tsuchimochi,  N. M. Tubman,  L. Vogt,  M. L. Vidal,  O. Vydrov,  
 M. A. Watson,  J. Wenzel,  M. de Wergifosse,  T. A. Wesolowski,  A. White,  
 J. Witte,  A. Yamada,  Jun Yang,  K. Yao,  S. Yeganeh,  S. R. Yost,  
 Zhi-Qiang You,  A. Zech,  Igor Ying Zhang,  Xing Zhang,  Yan Zhao,  
 Ying Zhu,  B. R. Brooks,  G. K. L. Chan,  C. J. Cramer,  M. S. Gordon,  
 W. J. Hehre,  A. Klamt,  M. W. Schmidt,  C. D. Sherrill,  D. G. Truhlar,  
 A. Aspuru-Guzik,  R. Baer,  A. T. Bell,  N. A. Besley,  Jeng-Da Chai,  
 A. E. DePrince, III,  R. A. DiStasio Jr.,  A. Dreuw,  B. D. Dunietz,  
 T. R. Furlani,  Chao-Ping Hsu,  Yousung Jung,  Jing Kong,  D. S. Lambrecht,  
 WanZhen Liang,  C. Ochsenfeld,  V. A. Rassolov,  L. V. Slipchenko,  
 J. E. Subotnik,  T. Van Voorhis,  J. M. Herbert,  A. I. Krylov,  
 P. M. W. Gill,  M. Head-Gordon

 Contributors to earlier versions of Q-Chem not listed above: 
 R. D. Adamson,  B. Austin,  J. Baker,  G. J. O. Beran,  K. Brandhorst,  
 S. T. Brown,  E. F. C. Byrd,  A. K. Chakraborty,  C.-L. Cheng,  
 Siu Hung Chien,  D. M. Chipman,  D. L. Crittenden,  H. Dachsel,  
 R. J. Doerksen,  A. D. Dutoi,  L. Fusti-Molnar,  W. A. Goddard III,  
 A. Golubeva-Zadorozhnaya,  S. R. Gwaltney,  G. Hawkins,  A. Heyden,  
 S. Hirata,  G. Kedziora,  F. J. Keil,  C. Kelley,  Jihan Kim,  R. A. King,  
 R. Z. Khaliullin,  P. P. Korambath,  W. Kurlancheek,  A. M. Lee,  M. S. Lee,  
 S. V. Levchenko,  Ching Yeh Lin,  D. Liotard,  R. C. Lochan,  I. Lotan,  
 P. E. Maslen,  N. Nair,  D. P. O'Neill,  D. Neuhauser,  E. Neuscamman,  
 C. M. Oana,  R. Olson,  B. Peters,  R. Peverati,  P. A. Pieniazek,  
 Y. M. Rhee,  J. Ritchie,  M. A. Rohrdanz,  E. Rosta,  N. J. Russ,  
 H. F. Schaefer III,  N. E. Schultz,  N. Shenvi,  A. C. Simmonett,  A. Sodt,  
 D. Stuck,  K. S. Thanthiriwatte,  V. Vanovschi,  Tao Wang,  A. Warshel,  
 C. F. Williams,  Q. Wu,  X. Xu,  W. Zhang

 Please cite Q-Chem as follows:
 Y. Shao et al., Mol. Phys. 113, 184-215 (2015)
 DOI: 10.1080/00268976.2014.952696

 Q-Chem 5.2.1 for Intel X86 EM64T Linux

 Parts of Q-Chem use Armadillo 8.300.2 (Tropical Shenanigans).
 http://arma.sourceforge.net/

 Q-Chem begins on Thu Jan 16 10:10:15 2020  

Host: 
0

     Scratch files written to /scratch/taweetham/qchem28814//
NAlpha2: 146
NElect   146
Mult     1

 Q-Chem warning in module libgen/rem_setup.C, line 2168:

 Setting Thresh to 1e-14


Checking the input file for inconsistencies... 	...done.

--------------------------------------------------------------
User input:
--------------------------------------------------------------
$MOLECULE
0 1
C 
C  1 1.394960
Cl  2 CCl 1 119.528007
C  2 1.386606 1 120.846377 3 178.766605 0
H  4 CH 2 119.698148 1 -179.612229 0
C  4 1.387279 2 120.235871 1 -0.083363 0
Cl  6 CCl 4 120.254637 2 -179.958574 0
C  6 1.387279 4 119.490737 2 0.041992 0
H  8 CH 6 120.064298 4 179.568218 0
C  8 1.386606 6 120.235863 4 0.041336 0
H  10 CH 8 119.614146 6 178.681836 0
C  1 1.488550 2 120.827489 3 1.275929 0
C  12 1.394960 1 120.827496 2 44.635695 0
Cl  13 CCl 12 119.528011 1 1.275194 0
C  13 1.386606 12 120.846392 1 -179.957497 0
H  15 CH 13 119.698155 12 -179.612829 0
C  15 1.387278 13 120.235860 12 -0.083872 0
Cl  17 CCl 15 120.254633 13 -179.958492 0
C  17 1.387279 15 119.490737 13 0.041666 0
H  19 CH 17 120.064293 15 179.568399 0
C  19 1.386606 17 120.235874 15 0.041790 0
H  21 CH 19 119.614152 17 178.681599 0

CH=1.08273
CCl=1.75400
$END

$REM
   JOB_TYPE	OPTIMIZATION
   BASIS	6-311++G**
   METHOD	B3LYP
   SYM_IGNORE	TRUE
   SCF_GUESS_ALWAYS     TRUE
   SYM_IGNORE   TRUE
   S2THRESH     15
   THRESH       15
$END

--------------------------------------------------------------
 ----------------------------------------------------------------
             Standard Nuclear Orientation (Angstroms)
    I     Atom           X                Y                Z
 ----------------------------------------------------------------
    1      C       0.0000000000     0.0000000000     0.0000000000
    2      C       0.0000000000     0.0000000000     1.3949600000
    3      Cl      1.5261815140     0.0000000000     2.2594170471
    4      C      -1.1901880373     0.0256249026     2.1059255403
    5      H      -1.1683702292     0.0315218534     3.1884196336
    6      C      -2.4041742747     0.0535064326     1.4351028665
    7      Cl     -3.9099833729     0.0870232313     2.3339530118
    8      C      -2.4180259722     0.0546630380     0.0478935036
    9      H      -3.3603520375     0.0692493833    -0.4851290834
   10      C      -1.2274122092     0.0272853135    -0.6622934626
   11      H      -1.2503451014     0.0068111236    -1.7445869269
   12      C       1.2779219872    -0.0284629571    -0.7628147595
   13      C       2.3095886281    -0.8932703637    -0.3971844912
   14      Cl      2.0841394724    -1.9836059182     0.9581225060
   15      C       3.5004827568    -0.9194878930    -1.1069450245
   16      H       4.2865586447    -1.6026019117    -0.8107285686
   17      C       3.6821124948    -0.0819958503    -2.1978886372
   18      Cl      5.1879324501    -0.1155248115    -3.0967201401
   19      C       2.6636000698     0.7822218600    -2.5724593424
   20      H       2.7980411655     1.4448431951    -3.4181323354
   21      C       1.4736782845     0.8090230106    -1.8610916159
   22      H       0.6936781770     1.5025559907    -2.1490431582
 ----------------------------------------------------------------
 Nuclear Repulsion Energy =        1467.98287134 hartrees
 There are       73 alpha and       73 beta electrons
 Requested basis set is 6-311++G(d,p)
 There are 154 shells and 426 basis functions

 Total QAlloc Memory Limit   2000 MB
 Mega-Array Size       188 MB
 MEM_STATIC part       192 MB
 A cutoff of  1.0D-15 yielded   9452 shell pairs
 There are     77382 function pairs (     83150 Cartesian)
 Smallest overlap matrix eigenvalue = 3.05E-07
 Linear dependence detected in AO basis
 Number of orthogonalized atomic orbitals = 421
 Maximum deviation from orthogonality = 2.085E-10

 Scale SEOQF with 1.000000e-02/1.000000e-01/1.000000e-01

 Standard Electronic Orientation quadrupole field applied
 Nucleus-field energy     =    -0.0000000473 hartrees
 Guess from superposition of atomic densities
 Warning:  Energy on first SCF cycle will be non-variational
 SAD guess density has 146.000000 electrons

 -----------------------------------------------------------------------
  General SCF calculation program by
  Eric Jon Sundstrom, Paul Horn, Yuezhi Mao, Dmitri Zuev, Alec White,
  David Stuck, Shaama M.S., Shane Yost, Joonho Lee, David Small,
  Daniel Levine, Susi Lehtola, Hugh Burton, Evgeny Epifanovsky,
  Bang C. Huynh
 -----------------------------------------------------------------------
 Exchange:     0.2000 Hartree-Fock + 0.0800 Slater + 0.7200 B88
 Correlation:  0.1900 VWN1RPA + 0.8100 LYP
 Using SG-1 standard quadrature grid
 A restricted SCF calculation will be
 performed using DIIS
 SCF converges when DIIS error is below 1.0e-08
 ---------------------------------------
  Cycle       Energy         DIIS error
 ---------------------------------------
    1   -2305.8418373194      3.08e-02  
    2   -2301.6790498942      2.68e-03  
    3   -2301.5791070575      3.33e-03  
    4   -2301.8365286743      6.20e-04  
    5   -2301.8444065125      2.95e-04  
    6   -2301.8463266285      1.04e-04  
    7   -2301.8465532709      2.63e-05  
    8   -2301.8465647390      1.37e-05  
    9   -2301.8465689875      3.24e-06  
   10   -2301.8465692173      1.03e-06  
   11   -2301.8465692388      2.43e-07  
   12   -2301.8465692401      7.97e-08  
   13   -2301.8465692401      2.19e-08  
   14   -2301.8465692402      6.28e-09  Convergence criterion met
 ---------------------------------------
 SCF time:   CPU 541.52s  wall 541.00s 
 SCF   energy in the final basis set =    -2301.8465692402
 Total energy in the final basis set =    -2301.8465692402

 --------------------------------------------------------------

                    Orbital Energies (a.u.)
 --------------------------------------------------------------

 Alpha MOs
 -- Occupied --
********-101.5700-101.5584-101.5584 -10.2599 -10.2599 -10.2598 -10.2597
-10.2203 -10.2200 -10.2104 -10.2104 -10.2095 -10.2095 -10.2060 -10.2060
 -9.4844  -9.4844  -9.4756  -9.4756  -7.2491  -7.2491  -7.2400  -7.2399
 -7.2393  -7.2393  -7.2389  -7.2388  -7.2302  -7.2301  -7.2297  -7.2296
 -0.9439  -0.9198  -0.9019  -0.8771  -0.8633  -0.8364  -0.7942  -0.7722
 -0.7673  -0.7332  -0.6595  -0.6387  -0.6330  -0.6047  -0.5586  -0.5270
 -0.5162  -0.4997  -0.4939  -0.4759  -0.4620  -0.4582  -0.4557  -0.4379
 -0.4374  -0.4198  -0.4074  -0.3984  -0.3930  -0.3878  -0.3746  -0.3456
 -0.3435  -0.3352  -0.3329  -0.3261  -0.2952  -0.2867  -0.2859  -0.2541
 -0.2430
 -- Virtual --
 -0.0649  -0.0481  -0.0451  -0.0221  -0.0168  -0.0154  -0.0089   0.0027
  0.0071   0.0123   0.0139   0.0210   0.0271   0.0321   0.0423   0.0437
  0.0555   0.0576   0.0599   0.0623   0.0761   0.0767   0.0840   0.0846
  0.0964   0.0978   0.0988   0.0995   0.1019   0.1065   0.1070   0.1123
  0.1164   0.1182   0.1197   0.1199   0.1241   0.1273   0.1331   0.1357
  0.1364   0.1388   0.1403   0.1483   0.1508   0.1514   0.1594   0.1631
  0.1663   0.1769   0.1808   0.1829   0.1844   0.1899   0.1980   0.2019
  0.2067   0.2121   0.2160   0.2230   0.2241   0.2260   0.2317   0.2348
  0.2379   0.2462   0.2485   0.2498   0.2578   0.2597   0.2647   0.2683
  0.2688   0.2709   0.2789   0.2799   0.2840   0.2925   0.3038   0.3091
  0.3096   0.3119   0.3165   0.3214   0.3265   0.3367   0.3418   0.3512
  0.3729   0.3888   0.4005   0.4156   0.4249   0.4263   0.4534   0.4553
  0.4583   0.4641   0.4715   0.4794   0.4877   0.4936   0.4963   0.5086
  0.5126   0.5251   0.5420   0.5539   0.5549   0.5584   0.5640   0.5647
  0.5798   0.5836   0.5860   0.5947   0.5984   0.6060   0.6129   0.6223
  0.6269   0.6283   0.6344   0.6364   0.6626   0.6642   0.6673   0.6895
  0.6916   0.6989   0.7098   0.7171   0.7179   0.7349   0.7447   0.7465
  0.7714   0.7718   0.8006   0.8112   0.8141   0.8309   0.8322   0.8348
  0.8433   0.8438   0.8480   0.8555   0.8563   0.8573   0.8622   0.8634
  0.8812   0.8815   0.8886   0.8908   0.9065   0.9090   0.9183   0.9247
  0.9315   0.9425   0.9437   0.9531   0.9601   0.9702   0.9777   0.9828
  0.9991   1.0024   1.0195   1.0229   1.0384   1.0453   1.0668   1.0796
  1.0891   1.0921   1.1268   1.1290   1.1569   1.1838   1.1999   1.2104
  1.2191   1.2352   1.2566   1.2643   1.2938   1.3062   1.3178   1.3351
  1.3412   1.3428   1.3634   1.4199   1.4565   1.4937   1.4958   1.5122
  1.5158   1.5443   1.5538   1.5651   1.5659   1.5828   1.5911   1.6128
  1.6138   1.6492   1.6792   1.6852   1.6881   1.6896   1.7227   1.7268
  1.7559   1.8162   1.8264   1.8351   1.8486   1.8826   1.8967   1.9049
  1.9076   1.9303   1.9421   1.9450   1.9555   1.9620   1.9720   1.9835
  2.0012   2.0032   2.0555   2.0639   2.0705   2.0719   2.1246   2.1313
  2.1646   2.2096   2.2130   2.2259   2.2544   2.2733   2.2736   2.3181
  2.3322   2.3531   2.3601   2.3880   2.3945   2.4176   2.4480   2.4523
  2.4653   2.5150   2.5226   2.5358   2.5529   2.5726   2.5731   2.5850
  2.6057   2.6234   2.6579   2.6618   2.6857   2.7105   2.7128   2.7181
  2.7284   2.7364   2.7440   2.7550   2.7725   2.7926   2.7980   2.8140
  2.8343   2.8440   2.8558   2.8660   2.9027   2.9065   2.9666   2.9705
  3.0724   3.0818   3.0898   3.1601   3.1653   3.1685   3.2095   3.2519
  3.2680   3.3453   3.3536   3.4021   3.4529   3.5332   3.5544   3.5873
  3.6407   3.7757   3.8099   3.8435   3.8714   4.0613   4.0620   4.1186
  4.1439   4.4140   4.8146   4.8369   9.7698   9.7734   9.8334   9.8611
 23.4185  23.5760  23.8695  23.8701  23.9180  23.9345  23.9936  24.0626
 24.0698  24.0699  24.1426  24.1597  25.7218  25.8179  25.8206  26.0675
 26.1151  26.1397  26.3416  26.5167  26.6038  26.6052  26.7526  26.8439
215.7624 215.7649 215.8332 215.8808
 --------------------------------------------------------------

          Ground-State Mulliken Net Atomic Charges

     Atom                 Charge (a.u.)
  ----------------------------------------
      1 C                     0.056851
      2 C                    -0.339500
      3 Cl                    0.484561
      4 C                    -0.458504
      5 H                     0.220228
      6 C                     0.006871
      7 Cl                    0.463344
      8 C                    -0.375999
      9 H                     0.198297
     10 C                    -0.420085
     11 H                     0.174623
     12 C                     0.041913
     13 C                    -0.350964
     14 Cl                    0.483300
     15 C                    -0.452231
     16 H                     0.220520
     17 C                     0.003274
     18 Cl                    0.463596
     19 C                    -0.376534
     20 H                     0.198618
     21 C                    -0.416798
     22 H                     0.174618
  ----------------------------------------
  Sum of atomic charges =     0.000000

 -----------------------------------------------------------------
                    Cartesian Multipole Moments
 -----------------------------------------------------------------
    Charge (ESU x 10^10)
                -0.0000
    Dipole Moment (Debye)
         X      -0.9504      Y       0.7974      Z      -1.6211
       Tot       2.0414
    Quadrupole Moments (Debye-Ang)
        XX    -125.1090     XY      -0.0921     YY    -122.6375
        XZ       4.7724     YZ      -4.1094     ZZ    -117.9229
    Octopole Moments (Debye-Ang^2)
       XXX    -325.6384    XXY      18.6028    XYY    -103.2920
       YYY      82.7431    XXZ       0.4852    XYZ      -5.3385
       YYZ      -8.0747    XZZ    -114.2023    YZZ      32.7157
       ZZZ      -5.8375
    Hexadecapole Moments (Debye-Ang^3)
      XXXX   -5936.4353   XXXY     196.0462   XXYY   -1084.3296
      XYYY     251.9523   YYYY    -581.8558   XXXZ    1359.5798
      XXYZ      24.2743   XYYZ     414.5029   YYYZ      80.2847
      XXZZ   -1468.7429   XYZZ      99.1577   YYZZ    -533.0534
      XZZZ    1264.9995   YZZZ      42.1839   ZZZZ   -2670.4617
 -----------------------------------------------------------------
 Calculating analytic gradient of the SCF energy
 Gradient of SCF Energy
            1           2           3           4           5           6
    1  -0.0156867   0.0004330   0.0305240   0.0018745  -0.0002685  -0.0054793
    2  -0.0001955  -0.0038334  -0.0743126   0.0001059  -0.0002097   0.0003853
    3   0.0090247  -0.0028586  -0.0499780  -0.0150332   0.0001514   0.0020615
            7           8           9          10          11          12
    1  -0.0016537   0.0094664   0.0004750   0.0025178   0.0001505   0.0154917
    2   0.0000913  -0.0004378   0.0001094  -0.0008191   0.0001280  -0.0000237
    3   0.0004627   0.0078605  -0.0005012  -0.0032965   0.0002360  -0.0090379
           13          14          15          16          17          18
    1  -0.0010181  -0.0272308  -0.0121276   0.0004266   0.0044292   0.0012282
    2   0.0044656   0.0714576   0.0085201   0.0000545   0.0006104   0.0003657
    3   0.0018912   0.0556229  -0.0027609  -0.0000074  -0.0038119  -0.0011900
           19          20          21          22
    1   0.0005937  -0.0006774  -0.0035522   0.0000837
    2  -0.0080665   0.0000503   0.0017260  -0.0001721
    3   0.0093440   0.0002014   0.0017144  -0.0000953
 Max gradient component =       7.431E-02
 RMS gradient           =       1.717E-02
 Gradient time:  CPU 194.56 s  wall 194.56 s
 Geometry Optimization Parameters
   NAtoms,    NIC,     NZ,  NCons,   NDum,   NFix, NCnnct, MaxDiis
       22     163      22       0       0       0       0       0


** GEOMETRY OPTIMIZATION IN DELOCALIZED INTERNAL COORDINATES **
   Searching for a Minimum

   Optimization Cycle:   1

                       Coordinates (Angstroms)
     ATOM                X               Y               Z
      1  C         0.0000000000    0.0000000000    0.0000000000
      2  C         0.0000000000    0.0000000000    1.3949600000
      3  Cl        1.5261815140    0.0000000000    2.2594170471
      4  C        -1.1901880373    0.0256249026    2.1059255403
      5  H        -1.1683702292    0.0315218534    3.1884196336
      6  C        -2.4041742747    0.0535064326    1.4351028665
      7  Cl       -3.9099833729    0.0870232313    2.3339530118
      8  C        -2.4180259722    0.0546630380    0.0478935036
      9  H        -3.3603520375    0.0692493833   -0.4851290834
     10  C        -1.2274122092    0.0272853135   -0.6622934626
     11  H        -1.2503451014    0.0068111236   -1.7445869269
     12  C         1.2779219872   -0.0284629571   -0.7628147595
     13  C         2.3095886281   -0.8932703637   -0.3971844912
     14  Cl        2.0841394724   -1.9836059182    0.9581225060
     15  C         3.5004827568   -0.9194878930   -1.1069450245
     16  H         4.2865586447   -1.6026019117   -0.8107285686
     17  C         3.6821124948   -0.0819958503   -2.1978886372
     18  Cl        5.1879324501   -0.1155248115   -3.0967201401
     19  C         2.6636000698    0.7822218600   -2.5724593424
     20  H         2.7980411655    1.4448431951   -3.4181323354
     21  C         1.4736782845    0.8090230106   -1.8610916159
     22  H         0.6936781770    1.5025559907   -2.1490431582
   Point Group: c1    Number of degrees of freedom:    60


   Energy is  -2301.846569240


 Attempting to generate delocalized internal coordinates
 Initial Hessian constructed with Jon Baker's OPTIMIZE code

 60 Hessian modes will be used to form the next step
  Hessian Eigenvalues:
     0.016295    0.017711    0.019512    0.020642    0.020929    0.022944
     0.023584    0.023586    0.023833    0.023845    0.024090    0.024090
     0.024114    0.024114    0.024135    0.024135    0.024142    0.024142
     0.064456    0.103821    0.159964    0.159965    0.159995    0.159995
     0.159996    0.159996    0.215249    0.223889    0.224626    0.230384
     0.235468    0.236179    0.246610    0.246889    0.249999    0.250000
     0.250000    0.289125    0.292776    0.301033    0.301033    0.328583
     0.356665    0.356665    0.356665    0.356665    0.356665    0.356665
     0.412552    0.417568    0.429673    0.429836    0.461289    0.462591
     0.471090    0.471207    0.478202    0.478203    0.479142    0.479142

 Minimum search - taking simple RFO step
 Searching for Lamda that Minimizes Along All modes
 Value Taken    Lamda =  -0.05691847
 Calculated Step too Large.  Step scaled by  0.505513
 Step Taken.  Stepsize is  0.300000

                             Maximum     Tolerance    Cnvgd?
         Gradient           0.076868      0.000300      NO
         Displacement       0.239543      0.001200      NO
         Energy change     *********      0.000001      NO


 New Cartesian Coordinates Obtained by Inverse Iteration

 Displacement from previous Coordinates is:  0.359961
 ----------------------------------------------------------------
             Standard Nuclear Orientation (Angstroms)
    I     Atom           X                Y                Z
 ----------------------------------------------------------------
    1      C       0.0128666438    -0.0035240107     0.0227404364
    2      C      -0.0149327910     0.0161935173     1.4238790512
    3      Cl      1.4836365244     0.0358561391     2.3253814015
    4      C      -1.2151166316     0.0456611096     2.1218502413
    5      H      -1.2094555601     0.0647307269     3.2043075159
    6      C      -2.4162441599     0.0640251929     1.4267643274
    7      Cl     -3.9331210641     0.1039314619     2.3040680320
    8      C      -2.4160530353     0.0533789181     0.0377220035
    9      H      -3.3518694465     0.0618641932    -0.5069828428
   10      C      -1.2121245150     0.0197278170    -0.6515552677
   11      H      -1.2215035876    -0.0127636608    -1.7339095414
   12      C       1.2891927352    -0.0433619239    -0.7447982960
   13      C       2.3335151468    -0.9161339256    -0.4103240416
   14      Cl      2.1435865691    -2.0328348701     0.9221300633
   15      C       3.5186814891    -0.9342652386    -1.1336351175
   16      H       4.3086482373    -1.6211056584    -0.8577422310
   17      C       3.6786885512    -0.0804903021    -2.2160120710
   18      Cl      5.1720918104    -0.1032251482    -3.1332918850
   19      C       2.6556267471     0.7886817946    -2.5733534039
   20      H       2.7799798592     1.4599481193    -3.4139153440
   21      C       1.4761784922     0.8030109310    -1.8422512376
   22      H       0.6927923958     1.5000744468    -2.1122952299
 ----------------------------------------------------------------
 Nuclear Repulsion Energy =        1459.44235861 hartrees
 There are       73 alpha and       73 beta electrons
 Applying Cartesian multipole field
    Component          Value
    ---------          -----
     (2,0,0)        1.00000E-12
     (0,2,0)        2.00000E-11
     (0,0,2)       -3.00000E-11
 Nucleus-field energy     =    -0.0000000477 hartrees
 Requested basis set is 6-311++G(d,p)
 There are 154 shells and 426 basis functions
 A cutoff of  1.0D-15 yielded   9433 shell pairs
 There are     77209 function pairs (     82961 Cartesian)
 Smallest overlap matrix eigenvalue = 3.15E-07
 Linear dependence detected in AO basis
 Number of orthogonalized atomic orbitals = 421
 Maximum deviation from orthogonality = 2.330E-10
 Guess from superposition of atomic densities
 Warning:  Energy on first SCF cycle will be non-variational
 SAD guess density has 146.000000 electrons

 -----------------------------------------------------------------------
  General SCF calculation program by
  Eric Jon Sundstrom, Paul Horn, Yuezhi Mao, Dmitri Zuev, Alec White,
  David Stuck, Shaama M.S., Shane Yost, Joonho Lee, David Small,
  Daniel Levine, Susi Lehtola, Hugh Burton, Evgeny Epifanovsky,
  Bang C. Huynh
 -----------------------------------------------------------------------
 Exchange:     0.2000 Hartree-Fock + 0.0800 Slater + 0.7200 B88
 Correlation:  0.1900 VWN1RPA + 0.8100 LYP
 Using SG-1 standard quadrature grid
 A restricted SCF calculation will be
 performed using DIIS
 SCF converges when DIIS error is below 1.0e-08
 ---------------------------------------
  Cycle       Energy         DIIS error
 ---------------------------------------
    1   -2305.7704843260      3.06e-02  
    2   -2301.7053338377      2.66e-03  
    3   -2301.6105037187      3.27e-03  
    4   -2301.8598730149      6.13e-04  
    5   -2301.8675442245      2.93e-04  
    6   -2301.8694564303      1.01e-04  
    7   -2301.8696701912      2.37e-05  
    8   -2301.8696785678      1.35e-05  
    9   -2301.8696827283      2.95e-06  
   10   -2301.8696829183      1.03e-06  
   11   -2301.8696829399      2.10e-07  
   12   -2301.8696829408      7.58e-08  
   13   -2301.8696829411      2.20e-08  
   14   -2301.8696829409      6.12e-09  Convergence criterion met
 ---------------------------------------
 SCF time:   CPU 542.13s  wall 543.00s 
 SCF   energy in the final basis set =    -2301.8696829409
 Total energy in the final basis set =    -2301.8696829409

 --------------------------------------------------------------

                    Orbital Energies (a.u.)
 --------------------------------------------------------------

 Alpha MOs
 -- Occupied --
********-101.5696-101.5597-101.5597 -10.2611 -10.2611 -10.2601 -10.2600
-10.2220 -10.2218 -10.2106 -10.2106 -10.2100 -10.2100 -10.2065 -10.2064
 -9.4841  -9.4841  -9.4763  -9.4763  -7.2488  -7.2487  -7.2409  -7.2408
 -7.2390  -7.2389  -7.2385  -7.2384  -7.2310  -7.2310  -7.2305  -7.2304
 -0.9398  -0.9200  -0.8992  -0.8798  -0.8605  -0.8374  -0.7938  -0.7698
 -0.7675  -0.7325  -0.6580  -0.6379  -0.6328  -0.6046  -0.5578  -0.5258
 -0.5162  -0.4994  -0.4938  -0.4765  -0.4607  -0.4575  -0.4555  -0.4361
 -0.4335  -0.4191  -0.4043  -0.3972  -0.3923  -0.3881  -0.3749  -0.3446
 -0.3427  -0.3350  -0.3326  -0.3270  -0.2991  -0.2873  -0.2839  -0.2541
 -0.2533
 -- Virtual --
 -0.0654  -0.0484  -0.0453  -0.0227  -0.0165  -0.0141  -0.0077   0.0028
  0.0073   0.0125   0.0150   0.0215   0.0274   0.0320   0.0424   0.0438
  0.0550   0.0577   0.0603   0.0622   0.0756   0.0765   0.0840   0.0848
  0.0971   0.0981   0.0984   0.0998   0.1015   0.1056   0.1072   0.1129
  0.1166   0.1178   0.1191   0.1201   0.1238   0.1271   0.1328   0.1353
  0.1364   0.1382   0.1397   0.1484   0.1504   0.1509   0.1593   0.1630
  0.1660   0.1761   0.1808   0.1824   0.1840   0.1889   0.1971   0.2015
  0.2051   0.2110   0.2160   0.2215   0.2237   0.2263   0.2310   0.2348
  0.2374   0.2449   0.2495   0.2499   0.2572   0.2586   0.2640   0.2660
  0.2680   0.2704   0.2782   0.2801   0.2836   0.2921   0.3031   0.3066
  0.3087   0.3122   0.3162   0.3199   0.3267   0.3361   0.3419   0.3519
  0.3693   0.3863   0.4038   0.4159   0.4251   0.4255   0.4534   0.4552
  0.4590   0.4645   0.4714   0.4801   0.4871   0.4922   0.4949   0.5077
  0.5173   0.5222   0.5408   0.5506   0.5533   0.5578   0.5621   0.5648
  0.5806   0.5812   0.5835   0.5880   0.6010   0.6038   0.6135   0.6217
  0.6265   0.6276   0.6343   0.6351   0.6619   0.6630   0.6669   0.6897
  0.6915   0.7026   0.7113   0.7156   0.7171   0.7313   0.7420   0.7443
  0.7771   0.7983   0.8027   0.8165   0.8178   0.8308   0.8333   0.8363
  0.8428   0.8456   0.8487   0.8531   0.8548   0.8563   0.8633   0.8635
  0.8789   0.8818   0.8900   0.8925   0.9067   0.9068   0.9153   0.9238
  0.9306   0.9392   0.9494   0.9536   0.9597   0.9650   0.9804   0.9813
  0.9962   1.0022   1.0116   1.0154   1.0360   1.0438   1.0657   1.0734
  1.0817   1.0923   1.1214   1.1251   1.1498   1.1829   1.1996   1.2072
  1.2182   1.2352   1.2565   1.2575   1.2919   1.3077   1.3176   1.3208
  1.3338   1.3383   1.3640   1.4127   1.4545   1.4928   1.4942   1.5098
  1.5138   1.5432   1.5502   1.5586   1.5649   1.5783   1.5833   1.6095
  1.6100   1.6480   1.6765   1.6847   1.6869   1.6903   1.7204   1.7282
  1.7580   1.8165   1.8226   1.8348   1.8468   1.8786   1.8954   1.9040
  1.9063   1.9305   1.9420   1.9438   1.9478   1.9605   1.9675   1.9821
  1.9995   2.0013   2.0518   2.0628   2.0665   2.0714   2.1275   2.1302
  2.1575   2.2156   2.2217   2.2339   2.2629   2.2727   2.2732   2.3145
  2.3302   2.3509   2.3616   2.3813   2.3818   2.4095   2.4488   2.4514
  2.4553   2.5132   2.5233   2.5332   2.5540   2.5663   2.5680   2.5699
  2.6026   2.6202   2.6567   2.6596   2.6813   2.7091   2.7117   2.7176
  2.7287   2.7326   2.7437   2.7544   2.7673   2.7912   2.7973   2.8110
  2.8336   2.8419   2.8490   2.8624   2.8992   2.9030   2.9624   2.9655
  3.0687   3.0781   3.0865   3.1553   3.1595   3.1617   3.2043   3.2481
  3.2600   3.3377   3.3460   3.3994   3.4506   3.5274   3.5461   3.5865
  3.6384   3.7697   3.8039   3.8372   3.8677   4.0615   4.0619   4.1201
  4.1430   4.4146   4.8083   4.8327   9.7673   9.7736   9.8056   9.8629
 23.4205  23.5729  23.8645  23.8666  23.9089  23.9253  23.9824  24.0481
 24.0642  24.0645  24.1360  24.1517  25.8083  25.8192  25.8209  26.0603
 26.1166  26.1293  26.3379  26.3903  26.5987  26.6003  26.7077  26.8121
215.7597 215.7650 215.8022 215.8785
 --------------------------------------------------------------

          Ground-State Mulliken Net Atomic Charges

     Atom                 Charge (a.u.)
  ----------------------------------------
      1 C                     0.102737
      2 C                    -0.323428
      3 Cl                    0.474543
      4 C                    -0.482954
      5 H                     0.222223
      6 C                    -0.004380
      7 Cl                    0.462584
      8 C                    -0.364129
      9 H                     0.198312
     10 C                    -0.452509
     11 H                     0.176823
     12 C                     0.085390
     13 C                    -0.337500
     14 Cl                    0.473856
     15 C                    -0.472744
     16 H                     0.222432
     17 C                    -0.007966
     18 Cl                    0.462892
     19 C                    -0.364584
     20 H                     0.198656
     21 C                    -0.446984
     22 H                     0.176733
  ----------------------------------------
  Sum of atomic charges =     0.000000

 -----------------------------------------------------------------
                    Cartesian Multipole Moments
 -----------------------------------------------------------------
    Charge (ESU x 10^10)
                 0.0000
    Dipole Moment (Debye)
         X      -0.9527      Y       0.8001      Z      -1.6255
       Tot       2.0469
    Quadrupole Moments (Debye-Ang)
        XX    -125.3129     XY      -0.1345     YY    -122.3380
        XZ       4.6581     YZ      -3.7640     ZZ    -118.0374
    Octopole Moments (Debye-Ang^2)
       XXX    -324.9340    XXY      17.8953    XYY    -102.2342
       YYY      81.4011    XXZ       0.4777    XYZ      -4.8324
       YYZ      -7.8699    XZZ    -114.7550    YZZ      33.3681
       ZZZ      -3.7666
    Hexadecapole Moments (Debye-Ang^3)
      XXXX   -5961.0458   XXXY     204.1695   XXYY   -1088.2409
      XYYY     259.3193   YYYY    -595.2965   XXXZ    1368.9172
      XXYZ      23.6985   XYYZ     417.0463   YYYZ      72.3377
      XXZZ   -1479.4040   XYZZ     103.3500   YYZZ    -540.8383
      XZZZ    1275.2009   YZZZ      37.5904   ZZZZ   -2700.5093
 -----------------------------------------------------------------
 Calculating analytic gradient of the SCF energy
 Gradient of SCF Energy
            1           2           3           4           5           6
    1  -0.0104483   0.0002130   0.0193308   0.0015117  -0.0002555  -0.0040055
    2   0.0010804  -0.0020586  -0.0470295  -0.0002665  -0.0001169   0.0001605
    3   0.0043618   0.0012641  -0.0325987  -0.0092316   0.0004044   0.0021104
            7           8           9          10          11          12
    1  -0.0005055   0.0060526   0.0001030   0.0015426   0.0000450   0.0087129
    2   0.0000990  -0.0003147   0.0000611  -0.0002007   0.0001765   0.0001379
    3  -0.0000067   0.0050072  -0.0005260  -0.0027363   0.0002663  -0.0071405
           13          14          15          16          17          18
    1   0.0014557  -0.0178895  -0.0075851   0.0005284   0.0036978   0.0002545
    2   0.0007095   0.0458230   0.0053146  -0.0001434   0.0000897   0.0002274
    3   0.0016221   0.0349248  -0.0011781  -0.0000204  -0.0025279  -0.0004868
           19          20          21          22
    1   0.0003898  -0.0004793  -0.0028028   0.0001338
    2  -0.0051326   0.0002615   0.0013296  -0.0002078
    3   0.0060034  -0.0000599   0.0007081  -0.0001598
 Max gradient component =       4.703E-02
 RMS gradient           =       1.095E-02
 Gradient time:  CPU 191.98 s  wall 191.99 s
 Geometry Optimization Parameters
   NAtoms,    NIC,     NZ,  NCons,   NDum,   NFix, NCnnct, MaxDiis
       22     163      22       0       0       0       0       0

 Cartesian Hessian Update
 Hessian updated using BFGS update


** GEOMETRY OPTIMIZATION IN DELOCALIZED INTERNAL COORDINATES **
   Searching for a Minimum

   Optimization Cycle:   2

                       Coordinates (Angstroms)
     ATOM                X               Y               Z
      1  C         0.0128666438   -0.0035240107    0.0227404364
      2  C        -0.0149327910    0.0161935173    1.4238790512
      3  Cl        1.4836365244    0.0358561391    2.3253814015
      4  C        -1.2151166316    0.0456611096    2.1218502413
      5  H        -1.2094555601    0.0647307269    3.2043075159
      6  C        -2.4162441599    0.0640251929    1.4267643274
      7  Cl       -3.9331210641    0.1039314619    2.3040680320
      8  C        -2.4160530353    0.0533789181    0.0377220035
      9  H        -3.3518694465    0.0618641932   -0.5069828428
     10  C        -1.2121245150    0.0197278170   -0.6515552677
     11  H        -1.2215035876   -0.0127636608   -1.7339095414
     12  C         1.2891927352   -0.0433619239   -0.7447982960
     13  C         2.3335151468   -0.9161339256   -0.4103240416
     14  Cl        2.1435865691   -2.0328348701    0.9221300633
     15  C         3.5186814891   -0.9342652386   -1.1336351175
     16  H         4.3086482373   -1.6211056584   -0.8577422310
     17  C         3.6786885512   -0.0804903021   -2.2160120710
     18  Cl        5.1720918104   -0.1032251482   -3.1332918850
     19  C         2.6556267471    0.7886817946   -2.5733534039
     20  H         2.7799798592    1.4599481193   -3.4139153440
     21  C         1.4761784922    0.8030109310   -1.8422512376
     22  H         0.6927923958    1.5000744468   -2.1122952299
   Point Group: c1    Number of degrees of freedom:    60


   Energy is  -2301.869682941

 Hessian updated using BFGS update

 56 Hessian modes will be used to form the next step
  Hessian Eigenvalues:
     0.016291    0.017711    0.019572    0.020686    0.020929    0.022944
     0.023584    0.023586    0.023834    0.023845    0.024089    0.024090
     0.024114    0.024114    0.024135    0.024136    0.024142    0.024142
     0.065226    0.114641    0.159964    0.159968    0.159988    0.159995
     0.159996    0.159999    0.216240    0.223889    0.224232    0.230384
     0.234462    0.236179    0.246609    0.247086    0.249989    0.249999
     0.250001    0.289126    0.293399    0.301033    0.301237    0.328942
     0.356661    0.356711    0.412552    0.418911    0.429689    0.429837
     0.461289    0.464197    0.471089    0.471129    0.478202    0.478251
     0.478951    0.479143

 Minimum search - taking simple RFO step
 Searching for Lamda that Minimizes Along All modes
 Value Taken    Lamda =  -0.02581584
 Calculated Step too Large.  Step scaled by  0.696782
 Step Taken.  Stepsize is  0.300000

                             Maximum     Tolerance    Cnvgd?
         Gradient           0.048908      0.000300      NO
         Displacement       0.239579      0.001200      NO
         Energy change     -0.023114      0.000001      NO


 New Cartesian Coordinates Obtained by Inverse Iteration

 Displacement from previous Coordinates is:  0.355755
 ----------------------------------------------------------------
             Standard Nuclear Orientation (Angstroms)
    I     Atom           X                Y                Z
 ----------------------------------------------------------------
    1      C       0.0269710049    -0.0098700548     0.0426921877
    2      C      -0.0235543805     0.0354814892     1.4448764929
    3      Cl      1.4526411772     0.0844529153     2.3774473661
    4      C      -1.2326836318     0.0719839054     2.1315619076
    5      H      -1.2400946175     0.1100971188     3.2126985574
    6      C      -2.4225273397     0.0743890849     1.4154016221
    7      Cl     -3.9493583904     0.1212359898     2.2755191111
    8      C      -2.4123732052     0.0423126104     0.0257992965
    9      H      -3.3423841363     0.0389228888    -0.5277669660
   10      C      -1.1960515352     0.0006670811    -0.6421795065
   11      H      -1.1920534905    -0.0504856834    -1.7242835300
   12      C       1.2987270707    -0.0555045844    -0.7251308792
   13      C       2.3471199871    -0.9387284605    -0.4226701429
   14      Cl      2.1807889027    -2.0870550509     0.8829693918
   15      C       3.5261972104    -0.9519507725    -1.1603165913
   16      H       4.3153894161    -1.6467622794    -0.9065514922
   17      C       3.6700096495    -0.0786039953    -2.2304108528
   18      Cl      5.1533318276    -0.0942341377    -3.1644426889
   19      C       2.6489269610     0.8026273627    -2.5674078508
   20      H       2.7677457888     1.4851239298    -3.3990376684
   21      C       1.4812880289     0.8051971947    -1.8162046687
   22      H       0.6970081129     1.5100830772    -2.0637865326
 ----------------------------------------------------------------
 Nuclear Repulsion Energy =        1452.85608204 hartrees
 There are       73 alpha and       73 beta electrons
 Applying Cartesian multipole field
    Component          Value
    ---------          -----
     (2,0,0)        1.00000E-12
     (0,2,0)        2.00000E-11
     (0,0,2)       -3.00000E-11
 Nucleus-field energy     =    -0.0000000478 hartrees
 Requested basis set is 6-311++G(d,p)
 There are 154 shells and 426 basis functions
 A cutoff of  1.0D-15 yielded   9431 shell pairs
 There are     77175 function pairs (     82921 Cartesian)
 Smallest overlap matrix eigenvalue = 3.15E-07
 Linear dependence detected in AO basis
 Number of orthogonalized atomic orbitals = 421
 Maximum deviation from orthogonality = 2.056E-10
 Guess from superposition of atomic densities
 Warning:  Energy on first SCF cycle will be non-variational
 SAD guess density has 146.000000 electrons

 -----------------------------------------------------------------------
  General SCF calculation program by
  Eric Jon Sundstrom, Paul Horn, Yuezhi Mao, Dmitri Zuev, Alec White,
  David Stuck, Shaama M.S., Shane Yost, Joonho Lee, David Small,
  Daniel Levine, Susi Lehtola, Hugh Burton, Evgeny Epifanovsky,
  Bang C. Huynh
 -----------------------------------------------------------------------
 Exchange:     0.2000 Hartree-Fock + 0.0800 Slater + 0.7200 B88
 Correlation:  0.1900 VWN1RPA + 0.8100 LYP
 Using SG-1 standard quadrature grid
 A restricted SCF calculation will be
 performed using DIIS
 SCF converges when DIIS error is below 1.0e-08
 ---------------------------------------
  Cycle       Energy         DIIS error
 ---------------------------------------
    1   -2305.7248827777      3.05e-02  
    2   -2301.7218229327      2.64e-03  
    3   -2301.6302120515      3.24e-03  
    4   -2301.8742236964      6.12e-04  
    5   -2301.8818507633      2.93e-04  
    6   -2301.8837715185      9.88e-05  
    7   -2301.8839766995      2.30e-05  
    8   -2301.8839840503      1.38e-05  
    9   -2301.8839884337      2.74e-06  
   10   -2301.8839885961      1.03e-06  
   11   -2301.8839886181      1.85e-07  
   12   -2301.8839886187      7.33e-08  
   13   -2301.8839886190      2.24e-08  
   14   -2301.8839886188      5.88e-09  Convergence criterion met
 ---------------------------------------
 SCF time:   CPU 537.40s  wall 538.00s 
 SCF   energy in the final basis set =    -2301.8839886188
 Total energy in the final basis set =    -2301.8839886188

 --------------------------------------------------------------

                    Orbital Energies (a.u.)
 --------------------------------------------------------------

 Alpha MOs
 -- Occupied --
********-101.5691-101.5613-101.5612 -10.2620 -10.2620 -10.2604 -10.2604
-10.2230 -10.2227 -10.2110 -10.2109 -10.2104 -10.2104 -10.2070 -10.2069
 -9.4837  -9.4837  -9.4774  -9.4774  -7.2483  -7.2483  -7.2420  -7.2419
 -7.2386  -7.2385  -7.2381  -7.2380  -7.2321  -7.2321  -7.2315  -7.2315
 -0.9376  -0.9202  -0.8973  -0.8817  -0.8587  -0.8380  -0.7936  -0.7686
 -0.7678  -0.7323  -0.6572  -0.6375  -0.6331  -0.6047  -0.5578  -0.5250
 -0.5163  -0.4997  -0.4936  -0.4773  -0.4601  -0.4572  -0.4560  -0.4352
 -0.4309  -0.4183  -0.4027  -0.3956  -0.3922  -0.3877  -0.3752  -0.3433
 -0.3418  -0.3349  -0.3324  -0.3275  -0.3043  -0.2873  -0.2825  -0.2611
 -0.2531
 -- Virtual --
 -0.0656  -0.0491  -0.0454  -0.0237  -0.0163  -0.0136  -0.0069   0.0029
  0.0074   0.0125   0.0156   0.0214   0.0275   0.0316   0.0427   0.0437
  0.0543   0.0577   0.0605   0.0622   0.0754   0.0761   0.0841   0.0848
  0.0971   0.0974   0.0987   0.1001   0.1011   0.1049   0.1076   0.1135
  0.1166   0.1175   0.1186   0.1200   0.1236   0.1269   0.1324   0.1347
  0.1361   0.1375   0.1393   0.1482   0.1499   0.1503   0.1591   0.1627
  0.1660   0.1755   0.1805   0.1811   0.1839   0.1883   0.1958   0.2014
  0.2039   0.2102   0.2164   0.2205   0.2238   0.2262   0.2309   0.2353
  0.2367   0.2441   0.2498   0.2499   0.2567   0.2587   0.2631   0.2645
  0.2674   0.2701   0.2782   0.2804   0.2832   0.2918   0.3025   0.3046
  0.3084   0.3132   0.3163   0.3191   0.3269   0.3361   0.3426   0.3523
  0.3663   0.3843   0.4063   0.4162   0.4251   0.4261   0.4532   0.4552
  0.4587   0.4657   0.4742   0.4803   0.4845   0.4920   0.4943   0.5073
  0.5159   0.5191   0.5379   0.5471   0.5532   0.5577   0.5603   0.5652
  0.5764   0.5807   0.5817   0.5884   0.6010   0.6024   0.6109   0.6207
  0.6251   0.6309   0.6326   0.6399   0.6594   0.6628   0.6672   0.6893
  0.6908   0.7054   0.7124   0.7136   0.7182   0.7288   0.7375   0.7441
  0.7814   0.7969   0.8040   0.8235   0.8284   0.8306   0.8354   0.8385
  0.8426   0.8450   0.8489   0.8547   0.8557   0.8588   0.8639   0.8648
  0.8773   0.8822   0.8907   0.8948   0.9038   0.9058   0.9102   0.9226
  0.9323   0.9400   0.9486   0.9592   0.9593   0.9629   0.9821   0.9837
  0.9950   0.9971   1.0010   1.0116   1.0296   1.0481   1.0622   1.0644
  1.0814   1.0938   1.1167   1.1252   1.1437   1.1826   1.1988   1.2050
  1.2178   1.2359   1.2533   1.2571   1.2906   1.3068   1.3115   1.3150
  1.3290   1.3353   1.3657   1.4101   1.4544   1.4909   1.4958   1.5080
  1.5126   1.5420   1.5467   1.5539   1.5640   1.5763   1.5786   1.6062
  1.6067   1.6485   1.6744   1.6850   1.6866   1.6911   1.7194   1.7295
  1.7611   1.8160   1.8211   1.8346   1.8457   1.8747   1.8928   1.9029
  1.9086   1.9321   1.9407   1.9422   1.9440   1.9624   1.9648   1.9803
  1.9992   2.0001   2.0489   2.0616   2.0630   2.0709   2.1297   2.1299
  2.1528   2.2161   2.2204   2.2454   2.2705   2.2725   2.2815   2.3110
  2.3305   2.3393   2.3658   2.3683   2.3787   2.4054   2.4411   2.4519
  2.4657   2.5124   2.5245   2.5322   2.5533   2.5564   2.5643   2.5675
  2.5984   2.6182   2.6560   2.6592   2.6785   2.7069   2.7126   2.7185
  2.7288   2.7301   2.7441   2.7545   2.7654   2.7897   2.7974   2.8092
  2.8324   2.8407   2.8450   2.8596   2.8969   2.9022   2.9600   2.9671
  3.0669   3.0761   3.0866   3.1515   3.1532   3.1583   3.2029   3.2447
  3.2549   3.3326   3.3414   3.3980   3.4502   3.5227   3.5392   3.5879
  3.6385   3.7648   3.7982   3.8325   3.8674   4.0636   4.0643   4.1216
  4.1411   4.4150   4.8015   4.8284   9.7643   9.7734   9.7959   9.8580
 23.4225  23.5736  23.8594  23.8638  23.9095  23.9217  23.9755  24.0413
 24.0590  24.0593  24.1315  24.1467  25.8190  25.8211  25.8992  26.0373
 26.1135  26.1227  26.2595  26.3700  26.5921  26.5961  26.6905  26.7880
215.7569 215.7646 215.7931 215.8687
 --------------------------------------------------------------

          Ground-State Mulliken Net Atomic Charges

     Atom                 Charge (a.u.)
  ----------------------------------------
      1 C                     0.127982
      2 C                    -0.312145
      3 Cl                    0.458726
      4 C                    -0.479176
      5 H                     0.224001
      6 C                    -0.014973
      7 Cl                    0.462638
      8 C                    -0.360834
      9 H                     0.198491
     10 C                    -0.475926
     11 H                     0.179889
     12 C                     0.109179
     13 C                    -0.328167
     14 Cl                    0.458687
     15 C                    -0.466327
     16 H                     0.224132
     17 C                    -0.018417
     18 Cl                    0.463044
     19 C                    -0.360439
     20 H                     0.198878
     21 C                    -0.468996
     22 H                     0.179752
  ----------------------------------------
  Sum of atomic charges =     0.000000

 -----------------------------------------------------------------
                    Cartesian Multipole Moments
 -----------------------------------------------------------------
    Charge (ESU x 10^10)
                -0.0000
    Dipole Moment (Debye)
         X      -0.9555      Y       0.8036      Z      -1.6322
       Tot       2.0549
    Quadrupole Moments (Debye-Ang)
        XX    -125.5451     XY      -0.1290     YY    -122.0588
        XZ       4.5729     YZ      -3.4497     ZZ    -118.1977
    Octopole Moments (Debye-Ang^2)
       XXX    -324.2767    XXY      17.1259    XYY    -101.1188
       YYY      80.1710    XXZ       0.5648    XYZ      -4.5401
       YYZ      -7.6644    XZZ    -115.1589    YZZ      33.8697
       ZZZ      -1.2913
    Hexadecapole Moments (Debye-Ang^3)
      XXXX   -5970.3409   XXXY     210.5762   XXYY   -1089.7407
      XYYY     264.5704   YYYY    -613.2957   XXXZ    1376.1855
      XXYZ      22.2417   XYYZ     418.2557   YYYZ      61.9181
      XXZZ   -1485.6489   XYZZ     106.7516   YYZZ    -547.2370
      XZZZ    1282.8797   YZZZ      31.1350   ZZZZ   -2720.4623
 -----------------------------------------------------------------
 Calculating analytic gradient of the SCF energy
 Gradient of SCF Energy
            1           2           3           4           5           6
    1  -0.0039106   0.0004384   0.0109639   0.0009838  -0.0000803  -0.0023052
    2   0.0015412  -0.0012102  -0.0294712  -0.0003828  -0.0000731   0.0000813
    3   0.0014730   0.0017308  -0.0207807  -0.0037048   0.0001464   0.0008183
            7           8           9          10          11          12
    1   0.0001184   0.0023111   0.0000280   0.0008312  -0.0001159   0.0027240
    2   0.0000450  -0.0001314   0.0000368   0.0002243   0.0001489  -0.0006230
    3  -0.0002167   0.0021721  -0.0002481  -0.0011850   0.0001419  -0.0034727
           13          14          15          16          17          18
    1   0.0013466  -0.0108164  -0.0031508   0.0001723   0.0018515  -0.0002415
    2  -0.0003495   0.0293490   0.0021814  -0.0000418   0.0002536   0.0001219
    3   0.0014469   0.0209464  -0.0000378  -0.0000221  -0.0015711  -0.0000316
           19          20          21          22
    1   0.0003492  -0.0002216  -0.0013950   0.0001191
    2  -0.0020969   0.0001605   0.0003374  -0.0001012
    3   0.0023583  -0.0000357   0.0002613  -0.0001892
 Max gradient component =       2.947E-02
 RMS gradient           =       6.688E-03
 Gradient time:  CPU 189.57 s  wall 189.59 s
 Geometry Optimization Parameters
   NAtoms,    NIC,     NZ,  NCons,   NDum,   NFix, NCnnct, MaxDiis
       22     163      22       0       0       0       0       0

 Cartesian Hessian Update
 Hessian updated using BFGS update


** GEOMETRY OPTIMIZATION IN DELOCALIZED INTERNAL COORDINATES **
   Searching for a Minimum

   Optimization Cycle:   3

                       Coordinates (Angstroms)
     ATOM                X               Y               Z
      1  C         0.0269710049   -0.0098700548    0.0426921877
      2  C        -0.0235543805    0.0354814892    1.4448764929
      3  Cl        1.4526411772    0.0844529153    2.3774473661
      4  C        -1.2326836318    0.0719839054    2.1315619076
      5  H        -1.2400946175    0.1100971188    3.2126985574
      6  C        -2.4225273397    0.0743890849    1.4154016221
      7  Cl       -3.9493583904    0.1212359898    2.2755191111
      8  C        -2.4123732052    0.0423126104    0.0257992965
      9  H        -3.3423841363    0.0389228888   -0.5277669660
     10  C        -1.1960515352    0.0006670811   -0.6421795065
     11  H        -1.1920534905   -0.0504856834   -1.7242835300
     12  C         1.2987270707   -0.0555045844   -0.7251308792
     13  C         2.3471199871   -0.9387284605   -0.4226701429
     14  Cl        2.1807889027   -2.0870550509    0.8829693918
     15  C         3.5261972104   -0.9519507725   -1.1603165913
     16  H         4.3153894161   -1.6467622794   -0.9065514922
     17  C         3.6700096495   -0.0786039953   -2.2304108528
     18  Cl        5.1533318276   -0.0942341377   -3.1644426889
     19  C         2.6489269610    0.8026273627   -2.5674078508
     20  H         2.7677457888    1.4851239298   -3.3990376684
     21  C         1.4812880289    0.8051971947   -1.8162046687
     22  H         0.6970081129    1.5100830772   -2.0637865326
   Point Group: c1    Number of degrees of freedom:    60


   Energy is  -2301.883988619

 Hessian updated using BFGS update

 57 Hessian modes will be used to form the next step
  Hessian Eigenvalues:
     0.016249    0.017711    0.019524    0.020683    0.020929    0.022944
     0.023584    0.023586    0.023835    0.023845    0.024090    0.024090
     0.024114    0.024114    0.024135    0.024135    0.024142    0.024142
     0.061445    0.081778    0.159965    0.159987    0.159993    0.159995
     0.159996    0.160009    0.216697    0.223889    0.224828    0.230384
     0.235492    0.236179    0.246610    0.247100    0.249987    0.250000
     0.250002    0.289126    0.293925    0.301033    0.301423    0.329146
     0.356663    0.356668    0.356715    0.412553    0.419102    0.429684
     0.429837    0.461289    0.464211    0.471090    0.472079    0.478162
     0.478203    0.479115    0.479143

 Minimum search - taking simple RFO step
 Searching for Lamda that Minimizes Along All modes
 Value Taken    Lamda =  -0.01517966
 Calculated Step too Large.  Step scaled by  0.714297
 Step Taken.  Stepsize is  0.300000

                             Maximum     Tolerance    Cnvgd?
         Gradient           0.030170      0.000300      NO
         Displacement       0.236786      0.001200      NO
         Energy change     -0.014306      0.000001      NO


 New Cartesian Coordinates Obtained by Inverse Iteration

 Displacement from previous Coordinates is:  0.373007
 ----------------------------------------------------------------
             Standard Nuclear Orientation (Angstroms)
    I     Atom           X                Y                Z
 ----------------------------------------------------------------
    1      C       0.0368468496    -0.0171421266     0.0574870782
    2      C      -0.0291681272     0.0603305676     1.4581136596
    3      Cl      1.4322154442     0.1452023569     2.4134209132
    4      C      -1.2449080758     0.1047628898     2.1356683016
    5      H      -1.2618938541     0.1674551654     3.2150126497
    6      C      -2.4264871604     0.0829181978     1.4066877971
    7      Cl     -3.9613876968     0.1372982258     2.2550190771
    8      C      -2.4080658726     0.0204003117     0.0177613321
    9      H      -3.3336761512    -0.0012451443    -0.5417612057
   10      C      -1.1837923811    -0.0282230748    -0.6352510161
   11      H      -1.1685937249    -0.1034307478    -1.7162358486
   12      C       1.3066212041    -0.0642128405    -0.7099696995
   13      C       2.3513653996    -0.9627249953    -0.4389893391
   14      Cl      2.1959924719    -2.1454077212     0.8385936510
   15      C       3.5248372526    -0.9723295633    -1.1883970558
   16      H       4.3095620532    -1.6791982397    -0.9574003086
   17      C       3.6631175358    -0.0766520868    -2.2403561758
   18      Cl      5.1398357467    -0.0867897102    -3.1875345131
   19      C       2.6483352801     0.8215605703    -2.5526985815
   20      H       2.7667768161     1.5189524722    -3.3712909636
   21      C       1.4895198950     0.8157301687    -1.7877720610
   22      H       0.7080115056     1.5321249535    -2.0113311283
 ----------------------------------------------------------------
 Nuclear Repulsion Energy =        1447.38329551 hartrees
 There are       73 alpha and       73 beta electrons
 Applying Cartesian multipole field
    Component          Value
    ---------          -----
     (2,0,0)        1.00000E-12
     (0,2,0)        2.00000E-11
     (0,0,2)       -3.00000E-11
 Nucleus-field energy     =    -0.0000000476 hartrees
 Requested basis set is 6-311++G(d,p)
 There are 154 shells and 426 basis functions
 A cutoff of  1.0D-15 yielded   9419 shell pairs
 There are     77063 function pairs (     82795 Cartesian)
 Smallest overlap matrix eigenvalue = 3.13E-07
 Linear dependence detected in AO basis
 Number of orthogonalized atomic orbitals = 421
 Maximum deviation from orthogonality = 1.392E-10
 Guess from superposition of atomic densities
 Warning:  Energy on first SCF cycle will be non-variational
 SAD guess density has 146.000000 electrons

 -----------------------------------------------------------------------
  General SCF calculation program by
  Eric Jon Sundstrom, Paul Horn, Yuezhi Mao, Dmitri Zuev, Alec White,
  David Stuck, Shaama M.S., Shane Yost, Joonho Lee, David Small,
  Daniel Levine, Susi Lehtola, Hugh Burton, Evgeny Epifanovsky,
  Bang C. Huynh
 -----------------------------------------------------------------------
 Exchange:     0.2000 Hartree-Fock + 0.0800 Slater + 0.7200 B88
 Correlation:  0.1900 VWN1RPA + 0.8100 LYP
 Using SG-1 standard quadrature grid
 A restricted SCF calculation will be
 performed using DIIS
 SCF converges when DIIS error is below 1.0e-08
 ---------------------------------------
  Cycle       Energy         DIIS error
 ---------------------------------------
    1   -2305.6922620534      3.04e-02  
    2   -2301.7315489571      2.63e-03  
    3   -2301.6416318680      3.22e-03  
    4   -2301.8828183415      6.11e-04  
    5   -2301.8904085602      2.94e-04  
    6   -2301.8923328749      9.76e-05  
    7   -2301.8925324356      2.30e-05  
    8   -2301.8925395500      1.41e-05  
    9   -2301.8925441564      2.61e-06  
   10   -2301.8925443026      1.04e-06  
   11   -2301.8925443248      1.68e-07  
   12   -2301.8925443253      7.18e-08  
   13   -2301.8925443254      2.29e-08  
   14   -2301.8925443254      5.61e-09  Convergence criterion met
 ---------------------------------------
 SCF time:   CPU 537.12s  wall 537.00s 
 SCF   energy in the final basis set =    -2301.8925443254
 Total energy in the final basis set =    -2301.8925443254

 --------------------------------------------------------------

                    Orbital Energies (a.u.)
 --------------------------------------------------------------

 Alpha MOs
 -- Occupied --
********-101.5689-101.5627-101.5627 -10.2628 -10.2628 -10.2608 -10.2607
-10.2235 -10.2232 -10.2112 -10.2112 -10.2108 -10.2107 -10.2073 -10.2072
 -9.4834  -9.4834  -9.4784  -9.4784  -7.2481  -7.2481  -7.2431  -7.2430
 -7.2383  -7.2383  -7.2379  -7.2378  -7.2331  -7.2331  -7.2326  -7.2325
 -0.9362  -0.9204  -0.8958  -0.8828  -0.8575  -0.8385  -0.7937  -0.7682
 -0.7679  -0.7325  -0.6565  -0.6373  -0.6338  -0.6049  -0.5579  -0.5243
 -0.5165  -0.5005  -0.4932  -0.4779  -0.4596  -0.4571  -0.4565  -0.4344
 -0.4294  -0.4179  -0.4018  -0.3940  -0.3923  -0.3862  -0.3752  -0.3422
 -0.3409  -0.3350  -0.3324  -0.3279  -0.3096  -0.2870  -0.2817  -0.2654
 -0.2535
 -- Virtual --
 -0.0652  -0.0500  -0.0452  -0.0250  -0.0164  -0.0139  -0.0067   0.0028
  0.0075   0.0123   0.0159   0.0207   0.0275   0.0311   0.0432   0.0434
  0.0535   0.0575   0.0604   0.0623   0.0752   0.0755   0.0841   0.0846
  0.0963   0.0967   0.0991   0.1006   0.1007   0.1045   0.1082   0.1140
  0.1164   0.1175   0.1178   0.1198   0.1232   0.1266   0.1317   0.1339
  0.1351   0.1369   0.1392   0.1480   0.1493   0.1497   0.1589   0.1620
  0.1662   0.1748   0.1795   0.1800   0.1839   0.1879   0.1943   0.2017
  0.2027   0.2094   0.2168   0.2197   0.2240   0.2261   0.2311   0.2357
  0.2365   0.2432   0.2502   0.2506   0.2563   0.2586   0.2615   0.2644
  0.2672   0.2701   0.2787   0.2811   0.2829   0.2907   0.3020   0.3042
  0.3082   0.3144   0.3161   0.3187   0.3268   0.3364   0.3433   0.3525
  0.3642   0.3830   0.4081   0.4158   0.4259   0.4262   0.4529   0.4553
  0.4576   0.4668   0.4794   0.4804   0.4829   0.4928   0.4941   0.5068
  0.5072   0.5168   0.5382   0.5466   0.5530   0.5583   0.5597   0.5657
  0.5744   0.5803   0.5811   0.5894   0.5997   0.6013   0.6095   0.6198
  0.6246   0.6309   0.6333   0.6461   0.6581   0.6624   0.6678   0.6889
  0.6892   0.7061   0.7099   0.7151   0.7198   0.7281   0.7340   0.7439
  0.7848   0.7969   0.8010   0.8276   0.8288   0.8308   0.8341   0.8405
  0.8436   0.8447   0.8468   0.8547   0.8554   0.8636   0.8669   0.8674
  0.8760   0.8830   0.8907   0.8965   0.9012   0.9027   0.9092   0.9214
  0.9317   0.9420   0.9472   0.9585   0.9612   0.9646   0.9709   0.9907
  0.9911   0.9952   0.9996   1.0077   1.0249   1.0492   1.0545   1.0619
  1.0802   1.0976   1.1141   1.1254   1.1438   1.1832   1.1981   1.2039
  1.2174   1.2362   1.2518   1.2567   1.2891   1.3006   1.3098   1.3120
  1.3278   1.3314   1.3680   1.4098   1.4548   1.4904   1.4980   1.5072
  1.5121   1.5413   1.5440   1.5516   1.5633   1.5753   1.5761   1.6043
  1.6050   1.6494   1.6729   1.6859   1.6874   1.6912   1.7185   1.7299
  1.7631   1.8143   1.8196   1.8342   1.8465   1.8699   1.8910   1.9025
  1.9119   1.9336   1.9391   1.9391   1.9447   1.9637   1.9676   1.9781
  1.9993   1.9995   2.0467   2.0596   2.0608   2.0692   2.1293   2.1306
  2.1499   2.2134   2.2223   2.2476   2.2708   2.2713   2.2916   2.3081
  2.3155   2.3329   2.3649   2.3741   2.3778   2.4037   2.4387   2.4523
  2.4727   2.5115   2.5244   2.5315   2.5494   2.5504   2.5650   2.5681
  2.5933   2.6176   2.6556   2.6600   2.6778   2.7047   2.7132   2.7192
  2.7274   2.7301   2.7442   2.7537   2.7645   2.7882   2.7974   2.8081
  2.8316   2.8392   2.8430   2.8579   2.8948   2.9029   2.9597   2.9691
  3.0660   3.0755   3.0864   3.1487   3.1493   3.1552   3.2026   3.2414
  3.2510   3.3298   3.3394   3.3985   3.4502   3.5202   3.5350   3.5888
  3.6398   3.7623   3.7947   3.8292   3.8685   4.0642   4.0662   4.1227
  4.1382   4.4117   4.7972   4.8258   9.7643   9.7727   9.7985   9.8474
 23.4240  23.5735  23.8568  23.8626  23.9115  23.9208  23.9716  24.0399
 24.0569  24.0572  24.1298  24.1449  25.8193  25.8209  25.9430  25.9766
 26.0980  26.1285  26.2063  26.4005  26.5880  26.5934  26.6834  26.7726
215.7574 215.7639 215.7982 215.8532
 --------------------------------------------------------------

          Ground-State Mulliken Net Atomic Charges

     Atom                 Charge (a.u.)
  ----------------------------------------
      1 C                     0.139100
      2 C                    -0.315725
      3 Cl                    0.439473
      4 C                    -0.450683
      5 H                     0.225204
      6 C                    -0.024771
      7 Cl                    0.463176
      8 C                    -0.366847
      9 H                     0.198728
     10 C                    -0.482862
     11 H                     0.182566
     12 C                     0.121460
     13 C                    -0.330498
     14 Cl                    0.439449
     15 C                    -0.439363
     16 H                     0.225308
     17 C                    -0.026969
     18 Cl                    0.463498
     19 C                    -0.365134
     20 H                     0.199109
     21 C                    -0.476614
     22 H                     0.182391
  ----------------------------------------
  Sum of atomic charges =     0.000000

 -----------------------------------------------------------------
                    Cartesian Multipole Moments
 -----------------------------------------------------------------
    Charge (ESU x 10^10)
                -0.0000
    Dipole Moment (Debye)
         X      -0.9607      Y       0.8083      Z      -1.6425
       Tot       2.0674
    Quadrupole Moments (Debye-Ang)
        XX    -125.7326     XY      -0.0779     YY    -121.7982
        XZ       4.4545     YZ      -3.1436     ZZ    -118.3906
    Octopole Moments (Debye-Ang^2)
       XXX    -323.5563    XXY      16.3326    XYY    -100.0428
       YYY      79.0249    XXZ       0.6708    XYZ      -4.3912
       YYZ      -7.4502    XZZ    -115.4084    YZZ      34.1440
       ZZZ       1.4106
    Hexadecapole Moments (Debye-Ang^3)
      XXXX   -5973.2118   XXXY     214.7581   XXYY   -1091.0538
      XYYY     267.0968   YYYY    -635.9209   XXXZ    1382.4158
      XXYZ      20.1675   XYYZ     419.3260   YYYZ      49.1121
      XXZZ   -1488.3190   XYZZ     108.8081   YYZZ    -552.4542
      XZZZ    1290.9681   YZZZ      23.1052   ZZZZ   -2731.7166
 -----------------------------------------------------------------
 Calculating analytic gradient of the SCF energy
 Gradient of SCF Energy
            1           2           3           4           5           6
    1  -0.0001639   0.0002349   0.0059111   0.0001581  -0.0000109  -0.0006339
    2   0.0015653  -0.0007813  -0.0180678  -0.0003079  -0.0000611   0.0000115
    3  -0.0000968   0.0011338  -0.0124011  -0.0009213  -0.0000589   0.0001532
            7           8           9          10          11          12
    1  -0.0000041   0.0005456   0.0000990   0.0001423  -0.0001156  -0.0005544
    2   0.0000102  -0.0000374   0.0000365   0.0005649   0.0000645  -0.0009143
    3  -0.0000134   0.0004588   0.0000097  -0.0001268  -0.0000054  -0.0011890
           13          14          15          16          17          18
    1   0.0008792  -0.0059063  -0.0006764  -0.0000237   0.0004457  -0.0000271
    2  -0.0003231   0.0180977   0.0007308   0.0000574   0.0000992   0.0000265
    3   0.0009117   0.0123561   0.0000209  -0.0000441  -0.0004805  -0.0000333
           19          20          21          22
    1   0.0000468  -0.0000634  -0.0003173   0.0000342
    2  -0.0004419  -0.0000099  -0.0003377   0.0000181
    3   0.0005432   0.0000877  -0.0002266  -0.0000781
 Max gradient component =       1.810E-02
 RMS gradient           =       3.976E-03
 Gradient time:  CPU 189.59 s  wall 189.61 s
 Geometry Optimization Parameters
   NAtoms,    NIC,     NZ,  NCons,   NDum,   NFix, NCnnct, MaxDiis
       22     163      22       0       0       0       0       0

 Cartesian Hessian Update
 Hessian updated using BFGS update


** GEOMETRY OPTIMIZATION IN DELOCALIZED INTERNAL COORDINATES **
   Searching for a Minimum

   Optimization Cycle:   4

                       Coordinates (Angstroms)
     ATOM                X               Y               Z
      1  C         0.0368468496   -0.0171421266    0.0574870782
      2  C        -0.0291681272    0.0603305676    1.4581136596
      3  Cl        1.4322154442    0.1452023569    2.4134209132
      4  C        -1.2449080758    0.1047628898    2.1356683016
      5  H        -1.2618938541    0.1674551654    3.2150126497
      6  C        -2.4264871604    0.0829181978    1.4066877971
      7  Cl       -3.9613876968    0.1372982258    2.2550190771
      8  C        -2.4080658726    0.0204003117    0.0177613321
      9  H        -3.3336761512   -0.0012451443   -0.5417612057
     10  C        -1.1837923811   -0.0282230748   -0.6352510161
     11  H        -1.1685937249   -0.1034307478   -1.7162358486
     12  C         1.3066212041   -0.0642128405   -0.7099696995
     13  C         2.3513653996   -0.9627249953   -0.4389893391
     14  Cl        2.1959924719   -2.1454077212    0.8385936510
     15  C         3.5248372526   -0.9723295633   -1.1883970558
     16  H         4.3095620532   -1.6791982397   -0.9574003086
     17  C         3.6631175358   -0.0766520868   -2.2403561758
     18  Cl        5.1398357467   -0.0867897102   -3.1875345131
     19  C         2.6483352801    0.8215605703   -2.5526985815
     20  H         2.7667768161    1.5189524722   -3.3712909636
     21  C         1.4895198950    0.8157301687   -1.7877720610
     22  H         0.7080115056    1.5321249535   -2.0113311283
   Point Group: c1    Number of degrees of freedom:    60


   Energy is  -2301.892544325

 Hessian updated using BFGS update

 58 Hessian modes will be used to form the next step
  Hessian Eigenvalues:
     0.016079    0.017710    0.019374    0.020674    0.020929    0.022941
     0.023586    0.023588    0.023836    0.023845    0.024090    0.024091
     0.024114    0.024114    0.024135    0.024135    0.024142    0.024143
     0.045918    0.074456    0.159965    0.159987    0.159995    0.159996
     0.159996    0.160022    0.216797    0.223889    0.225154    0.230384
     0.236179    0.236403    0.246611    0.247347    0.249998    0.250000
     0.250019    0.289126    0.293973    0.301033    0.301416    0.329372
     0.356664    0.356665    0.356668    0.356745    0.412553    0.419497
     0.429698    0.429837    0.461289    0.464186    0.471090    0.472509
     0.478203    0.478246    0.479143    0.479267

 Minimum search - taking simple RFO step
 Searching for Lamda that Minimizes Along All modes
 Value Taken    Lamda =  -0.00868365
 Calculated Step too Large.  Step scaled by  0.734089
 Step Taken.  Stepsize is  0.300000

                             Maximum     Tolerance    Cnvgd?
         Gradient           0.018031      0.000300      NO
         Displacement       0.229367      0.001200      NO
         Energy change     -0.008556      0.000001      NO


 New Cartesian Coordinates Obtained by Inverse Iteration

 Displacement from previous Coordinates is:  0.420494
 ----------------------------------------------------------------
             Standard Nuclear Orientation (Angstroms)
    I     Atom           X                Y                Z
 ----------------------------------------------------------------
    1      C       0.0421574933    -0.0248667346     0.0668741314
    2      C      -0.0319602570     0.0912153205     1.4638075888
    3      Cl      1.4222214235     0.2174125312     2.4298199593
    4      C      -1.2513298698     0.1435494278     2.1355139087
    5      H      -1.2738644871     0.2365294439     3.2124231363
    6      C      -2.4282494754     0.0889213779     1.4010827618
    7      Cl     -3.9681011874     0.1516411438     2.2419863954
    8      C      -2.4046621447    -0.0133124680     0.0144175751
    9      H      -3.3277082586    -0.0599063046    -0.5476126867
   10      C      -1.1760806585    -0.0673761496    -0.6301394327
   11      H      -1.1528719034    -0.1711657964    -1.7087651593
   12      C       1.3126321259    -0.0691240614    -0.7000149781
   13      C       2.3462315055    -0.9880266336    -0.4597632035
   14      Cl      2.1858751277    -2.2057202053     0.7870439507
   15      C       3.5155921896    -0.9956820515    -1.2167008602
   16      H       4.2914724876    -1.7190729568    -1.0088517928
   17      C       3.6589005894    -0.0741591907    -2.2451985302
   18      Cl      5.1311867743    -0.0804125417    -3.2011289911
   19      C       2.6556119768     0.8462473500    -2.5297724013
   20      H       2.7794339147     1.5618805407    -3.3315142606
   21      C       1.5016762560     0.8350094616    -1.7574264242
   22      H       0.7269007879     1.5657981260    -1.9573041236
 ----------------------------------------------------------------
 Nuclear Repulsion Energy =        1443.26878391 hartrees
 There are       73 alpha and       73 beta electrons
 Applying Cartesian multipole field
    Component          Value
    ---------          -----
     (2,0,0)        1.00000E-12
     (0,2,0)        2.00000E-11
     (0,0,2)       -3.00000E-11
 Nucleus-field energy     =    -0.0000000471 hartrees
 Requested basis set is 6-311++G(d,p)
 There are 154 shells and 426 basis functions
 A cutoff of  1.0D-15 yielded   9415 shell pairs
 There are     77051 function pairs (     82783 Cartesian)
 Smallest overlap matrix eigenvalue = 3.11E-07
 Linear dependence detected in AO basis
 Number of orthogonalized atomic orbitals = 423
 Maximum deviation from orthogonality = 3.867E-10
 Guess from superposition of atomic densities
 Warning:  Energy on first SCF cycle will be non-variational
 SAD guess density has 146.000000 electrons

 -----------------------------------------------------------------------
  General SCF calculation program by
  Eric Jon Sundstrom, Paul Horn, Yuezhi Mao, Dmitri Zuev, Alec White,
  David Stuck, Shaama M.S., Shane Yost, Joonho Lee, David Small,
  Daniel Levine, Susi Lehtola, Hugh Burton, Evgeny Epifanovsky,
  Bang C. Huynh
 -----------------------------------------------------------------------
 Exchange:     0.2000 Hartree-Fock + 0.0800 Slater + 0.7200 B88
 Correlation:  0.1900 VWN1RPA + 0.8100 LYP
 Using SG-1 standard quadrature grid
 A restricted SCF calculation will be
 performed using DIIS
 SCF converges when DIIS error is below 1.0e-08
 ---------------------------------------
  Cycle       Energy         DIIS error
 ---------------------------------------
    1   -2305.6701496996      3.02e-02  
    2   -2301.7372096240      2.61e-03  
    3   -2301.6479835155      3.20e-03  
    4   -2301.8880815248      6.06e-04  
    5   -2301.8955910548      2.92e-04  
    6   -2301.8975169363      9.68e-05  
    7   -2301.8977140293      2.37e-05  
    8   -2301.8977218231      1.45e-05  
    9   -2301.8977267091      2.50e-06  
   10   -2301.8977268442      1.03e-06  
   11   -2301.8977268666      1.56e-07  
   12   -2301.8977268670      7.04e-08  
   13   -2301.8977268671      2.32e-08  
   14   -2301.8977268673      5.34e-09  Convergence criterion met
 ---------------------------------------
 SCF time:   CPU 536.16s  wall 536.00s 
 SCF   energy in the final basis set =    -2301.8977268673
 Total energy in the final basis set =    -2301.8977268673

 --------------------------------------------------------------

                    Orbital Energies (a.u.)
 --------------------------------------------------------------

 Alpha MOs
 -- Occupied --
********-101.5688-101.5639-101.5638 -10.2633 -10.2632 -10.2610 -10.2610
-10.2237 -10.2234 -10.2114 -10.2114 -10.2109 -10.2109 -10.2075 -10.2074
 -9.4833  -9.4833  -9.4793  -9.4792  -7.2480  -7.2480  -7.2440  -7.2439
 -7.2382  -7.2382  -7.2378  -7.2377  -7.2340  -7.2340  -7.2335  -7.2334
 -0.9354  -0.9206  -0.8947  -0.8834  -0.8564  -0.8389  -0.7937  -0.7686
 -0.7675  -0.7328  -0.6558  -0.6371  -0.6346  -0.6051  -0.5579  -0.5236
 -0.5168  -0.5016  -0.4925  -0.4783  -0.4593  -0.4569  -0.4569  -0.4336
 -0.4286  -0.4180  -0.4012  -0.3927  -0.3927  -0.3843  -0.3751  -0.3411
 -0.3398  -0.3351  -0.3325  -0.3282  -0.3144  -0.2862  -0.2811  -0.2680
 -0.2543
 -- Virtual --
 -0.0642  -0.0508  -0.0446  -0.0266  -0.0165  -0.0147  -0.0067   0.0026
  0.0076   0.0117   0.0160   0.0198   0.0273   0.0305   0.0430   0.0439
  0.0526   0.0572   0.0601   0.0626   0.0742   0.0761   0.0838   0.0844
  0.0947   0.0953   0.0978   0.1000   0.1013   0.1037   0.1088   0.1136
  0.1158   0.1170   0.1178   0.1192   0.1224   0.1248   0.1307   0.1310
  0.1333   0.1365   0.1393   0.1432   0.1464   0.1481   0.1585   0.1607
  0.1640   0.1740   0.1768   0.1789   0.1832   0.1851   0.1926   0.2002
  0.2005   0.2085   0.2150   0.2184   0.2224   0.2243   0.2260   0.2315
  0.2378   0.2414   0.2496   0.2506   0.2559   0.2573   0.2578   0.2649
  0.2665   0.2700   0.2740   0.2774   0.2804   0.2873   0.2899   0.2990
  0.3052   0.3084   0.3089   0.3153   0.3193   0.3244   0.3264   0.3409
  0.3447   0.3528   0.3656   0.3827   0.4195   0.4245   0.4269   0.4275
  0.4531   0.4565   0.4568   0.4682   0.4816   0.4831   0.4934   0.4962
  0.5017   0.5049   0.5128   0.5164   0.5434   0.5526   0.5531   0.5614
  0.5650   0.5724   0.5756   0.5837   0.5842   0.5917   0.6016   0.6038
  0.6147   0.6208   0.6267   0.6291   0.6361   0.6557   0.6641   0.6648
  0.6842   0.6916   0.6963   0.7043   0.7090   0.7194   0.7218   0.7289
  0.7403   0.7503   0.7899   0.7980   0.8017   0.8282   0.8315   0.8392
  0.8414   0.8435   0.8457   0.8515   0.8546   0.8550   0.8558   0.8637
  0.8695   0.8759   0.8803   0.8907   0.8929   0.8958   0.9043   0.9173
  0.9193   0.9258   0.9363   0.9440   0.9474   0.9542   0.9610   0.9645
  0.9810   0.9923   0.9958   0.9982   0.9984   1.0041   1.0232   1.0478
  1.0500   1.0620   1.0789   1.1074   1.1129   1.1263   1.1540   1.1847
  1.1978   1.2045   1.2186   1.2367   1.2531   1.2574   1.2883   1.2968
  1.3096   1.3100   1.3280   1.3306   1.3723   1.4131   1.4650   1.4933
  1.5005   1.5074   1.5121   1.5419   1.5431   1.5529   1.5651   1.5774
  1.5802   1.6039   1.6046   1.6514   1.6719   1.6871   1.6904   1.6909
  1.7181   1.7298   1.7659   1.8121   1.8180   1.8341   1.8496   1.8645
  1.8943   1.9025   1.9178   1.9345   1.9408   1.9432   1.9465   1.9640
  1.9752   1.9758   1.9993   1.9999   2.0472   2.0557   2.0603   2.0680
  2.1297   2.1317   2.1480   2.2123   2.2254   2.2472   2.2700   2.2721
  2.2941   2.2995   2.3060   2.3369   2.3698   2.3754   2.3799   2.4131
  2.4404   2.4569   2.4742   2.5114   2.5234   2.5387   2.5470   2.5479
  2.5716   2.5750   2.5939   2.6208   2.6587   2.6661   2.6794   2.7086
  2.7140   2.7225   2.7267   2.7333   2.7496   2.7514   2.7654   2.7886
  2.7973   2.8066   2.8339   2.8389   2.8419   2.8568   2.8921   2.9044
  2.9640   2.9813   3.0666   3.0761   3.0865   3.1480   3.1505   3.1546
  3.2036   3.2387   3.2485   3.3286   3.3433   3.4032   3.4498   3.5210
  3.5397   3.5938   3.6473   3.7615   3.7930   3.8311   3.8715   4.0641
  4.0686   4.1235   4.1354   4.4047   4.7961   4.8251   9.7669   9.7725
  9.8100   9.8358  23.4253  23.5735  23.8559  23.8648  23.9221  23.9226
 23.9700  24.0450  24.0567  24.0570  24.1292  24.1446  25.8217  25.8232
 25.9220  25.9593  26.1172  26.1351  26.2072  26.4066  26.5872  26.5915
 26.7454  26.7665 215.7600 215.7636 215.8138 215.8377
 --------------------------------------------------------------

          Ground-State Mulliken Net Atomic Charges

     Atom                 Charge (a.u.)
  ----------------------------------------
      1 C                     0.576101
      2 C                    -1.063944
      3 Cl                    0.433650
      4 C                    -0.600462
      5 H                     0.216855
      6 C                     0.423714
      7 Cl                    0.447810
      8 C                    -0.416050
      9 H                     0.199410
     10 C                    -0.401322
     11 H                     0.182705
     12 C                     0.544470
     13 C                    -1.035110
     14 Cl                    0.433275
     15 C                    -0.600980
     16 H                     0.216814
     17 C                     0.428742
     18 Cl                    0.448168
     19 C                    -0.403190
     20 H                     0.199788
     21 C                    -0.412907
     22 H                     0.182464
  ----------------------------------------
  Sum of atomic charges =     0.000000

 -----------------------------------------------------------------
                    Cartesian Multipole Moments
 -----------------------------------------------------------------
    Charge (ESU x 10^10)
                 0.0000
    Dipole Moment (Debye)
         X      -0.9644      Y       0.8105      Z      -1.6496
       Tot       2.0757
    Quadrupole Moments (Debye-Ang)
        XX    -125.8740     XY       0.0207     YY    -121.5226
        XZ       4.3335     YZ      -2.8497     ZZ    -118.5950
    Octopole Moments (Debye-Ang^2)
       XXX    -322.8208    XXY      15.5273    XYY     -98.9448
       YYY      77.8442    XXZ       0.8693    XYZ      -4.4076
       YYZ      -7.1688    XZZ    -115.3843    YZZ      34.2003
       ZZZ       4.4084
    Hexadecapole Moments (Debye-Ang^3)
      XXXX   -5969.1067   XXXY     215.9873   XXYY   -1091.7323
      XYYY     265.8134   YYYY    -662.9734   XXXZ    1388.2287
      XXYZ      17.3291   XYYZ     420.1613   YYYZ      34.0292
      XXZZ   -1486.9916   XYZZ     109.2341   YYZZ    -555.9874
      XZZZ    1299.4487   YZZZ      13.4983   ZZZZ   -2731.5329
 -----------------------------------------------------------------
 Calculating analytic gradient of the SCF energy
 Gradient of SCF Energy
            1           2           3           4           5           6
    1   0.0012911  -0.0000443   0.0031616  -0.0002985   0.0000490   0.0002712
    2   0.0011431  -0.0004359  -0.0109693  -0.0002610  -0.0000491   0.0000363
    3  -0.0004656   0.0003924  -0.0069675   0.0001116  -0.0000906  -0.0000464
            7           8           9          10          11          12
    1  -0.0001764  -0.0000000   0.0000869  -0.0004521  -0.0000736  -0.0014624
    2  -0.0000162  -0.0000302   0.0000430   0.0007407  -0.0000024  -0.0009021
    3   0.0001164  -0.0002773   0.0000682   0.0002260  -0.0000517   0.0000940
           13          14          15          16          17          18
    1   0.0004122  -0.0029705   0.0003025  -0.0000789  -0.0002189   0.0001665
    2  -0.0000388   0.0108485   0.0002348   0.0000530  -0.0001121   0.0000057
    3   0.0002688   0.0073420  -0.0000911  -0.0000101   0.0001339  -0.0001102
           19          20          21          22
    1  -0.0001899  -0.0000078   0.0002118   0.0000205
    2   0.0002165  -0.0000471  -0.0005112   0.0000536
    3  -0.0000642   0.0000857  -0.0007117   0.0000476
 Max gradient component =       1.097E-02
 RMS gradient           =       2.363E-03
 Gradient time:  CPU 189.52 s  wall 189.54 s
 Geometry Optimization Parameters
   NAtoms,    NIC,     NZ,  NCons,   NDum,   NFix, NCnnct, MaxDiis
       22     163      22       0       0       0       0       0

 Cartesian Hessian Update
 Hessian updated using BFGS update


** GEOMETRY OPTIMIZATION IN DELOCALIZED INTERNAL COORDINATES **
   Searching for a Minimum

   Optimization Cycle:   5

                       Coordinates (Angstroms)
     ATOM                X               Y               Z
      1  C         0.0421574933   -0.0248667346    0.0668741314
      2  C        -0.0319602570    0.0912153205    1.4638075888
      3  Cl        1.4222214235    0.2174125312    2.4298199593
      4  C        -1.2513298698    0.1435494278    2.1355139087
      5  H        -1.2738644871    0.2365294439    3.2124231363
      6  C        -2.4282494754    0.0889213779    1.4010827618
      7  Cl       -3.9681011874    0.1516411438    2.2419863954
      8  C        -2.4046621447   -0.0133124680    0.0144175751
      9  H        -3.3277082586   -0.0599063046   -0.5476126867
     10  C        -1.1760806585   -0.0673761496   -0.6301394327
     11  H        -1.1528719034   -0.1711657964   -1.7087651593
     12  C         1.3126321259   -0.0691240614   -0.7000149781
     13  C         2.3462315055   -0.9880266336   -0.4597632035
     14  Cl        2.1858751277   -2.2057202053    0.7870439507
     15  C         3.5155921896   -0.9956820515   -1.2167008602
     16  H         4.2914724876   -1.7190729568   -1.0088517928
     17  C         3.6589005894   -0.0741591907   -2.2451985302
     18  Cl        5.1311867743   -0.0804125417   -3.2011289911
     19  C         2.6556119768    0.8462473500   -2.5297724013
     20  H         2.7794339147    1.5618805407   -3.3315142606
     21  C         1.5016762560    0.8350094616   -1.7574264242
     22  H         0.7269007879    1.5657981260   -1.9573041236
   Point Group: c1    Number of degrees of freedom:    60


   Energy is  -2301.897726867

 Hessian updated using BFGS update

 59 Hessian modes will be used to form the next step
  Hessian Eigenvalues:
     0.015355    0.017705    0.018990    0.020680    0.020929    0.022933
     0.023581    0.023586    0.023834    0.023845    0.024089    0.024092
     0.024113    0.024114    0.024135    0.024136    0.024142    0.024143
     0.031649    0.074543    0.159966    0.159988    0.159995    0.159996
     0.159997    0.160028    0.216810    0.223889    0.225246    0.230387
     0.236179    0.236840    0.246612    0.247528    0.249998    0.250000
     0.250029    0.289126    0.293989    0.301033    0.301426    0.329351
     0.356664    0.356665    0.356665    0.356668    0.356740    0.412553
     0.419680    0.429728    0.429837    0.461289    0.464151    0.471090
     0.472728    0.478203    0.478353    0.479143    0.479311

 Minimum search - taking simple RFO step
 Searching for Lamda that Minimizes Along All modes
 Value Taken    Lamda =  -0.00509924
 Calculated Step too Large.  Step scaled by  0.739700
 Step Taken.  Stepsize is  0.300000

                             Maximum     Tolerance    Cnvgd?
         Gradient           0.010662      0.000300      NO
         Displacement       0.221348      0.001200      NO
         Energy change     -0.005183      0.000001      NO


 New Cartesian Coordinates Obtained by Inverse Iteration

 Displacement from previous Coordinates is:  0.477218
 ----------------------------------------------------------------
             Standard Nuclear Orientation (Angstroms)
    I     Atom           X                Y                Z
 ----------------------------------------------------------------
    1      C       0.0433838059    -0.0320120810     0.0705517041
    2      C      -0.0326189200     0.1265587042     1.4620979173
    3      Cl      1.4206187094     0.2991263798     2.4265832084
    4      C      -1.2528141843     0.1865663796     2.1317075229
    5      H      -1.2776416641     0.3142215121     3.2050237579
    6      C      -2.4280295590     0.0919732720     1.3984347780
    7      Cl     -3.9694511527     0.1638984691     2.2364138927
    8      C      -2.4027511034    -0.0568396380     0.0159855911
    9      H      -3.3249241518    -0.1338813285    -0.5442199181
   10      C      -1.1725988637    -0.1144990115    -0.6259567875
   11      H      -1.1446860529    -0.2500041524    -1.7009618524
   12      C       1.3157071672    -0.0712377890    -0.6958162824
   13      C       2.3328221052    -1.0136994804    -0.4844958542
   14      Cl      2.1537582005    -2.2655838139     0.7286098688
   15      C       3.5000594117    -1.0210964823    -1.2447208024
   16      H       4.2633850163    -1.7639620319    -1.0604431856
   17      C       3.6574247611    -0.0709315994    -2.2448786471
   18      Cl      5.1276557444    -0.0751485107    -3.2045708302
   19      C       2.6704393406     0.8754906348    -2.4999848510
   20      H       2.8056002556     1.6116150845    -3.2811240362
   21      C       1.5172179656     0.8608239103    -1.7260152982
   22      H       0.7525075789     1.6080012018    -1.9034433330
 ----------------------------------------------------------------
 Nuclear Repulsion Energy =        1440.42795395 hartrees
 There are       73 alpha and       73 beta electrons
 Applying Cartesian multipole field
    Component          Value
    ---------          -----
     (2,0,0)        1.00000E-12
     (0,2,0)        2.00000E-11
     (0,0,2)       -3.00000E-11
 Nucleus-field energy     =    -0.0000000462 hartrees
 Requested basis set is 6-311++G(d,p)
 There are 154 shells and 426 basis functions
 A cutoff of  1.0D-15 yielded   9411 shell pairs
 There are     77019 function pairs (     82751 Cartesian)
 Smallest overlap matrix eigenvalue = 3.09E-07
 Linear dependence detected in AO basis
 Number of orthogonalized atomic orbitals = 423
 Maximum deviation from orthogonality = 3.189E-10
 Guess from superposition of atomic densities
 Warning:  Energy on first SCF cycle will be non-variational
 SAD guess density has 146.000000 electrons

 -----------------------------------------------------------------------
  General SCF calculation program by
  Eric Jon Sundstrom, Paul Horn, Yuezhi Mao, Dmitri Zuev, Alec White,
  David Stuck, Shaama M.S., Shane Yost, Joonho Lee, David Small,
  Daniel Levine, Susi Lehtola, Hugh Burton, Evgeny Epifanovsky,
  Bang C. Huynh
 -----------------------------------------------------------------------
 Exchange:     0.2000 Hartree-Fock + 0.0800 Slater + 0.7200 B88
 Correlation:  0.1900 VWN1RPA + 0.8100 LYP
 Using SG-1 standard quadrature grid
 A restricted SCF calculation will be
 performed using DIIS
 SCF converges when DIIS error is below 1.0e-08
 ---------------------------------------
  Cycle       Energy         DIIS error
 ---------------------------------------
    1   -2305.6562871588      3.02e-02  
    2   -2301.7403244470      2.61e-03  
    3   -2301.6515305161      3.20e-03  
    4   -2301.8911740536      6.03e-04  
    5   -2301.8985766248      2.93e-04  
    6   -2301.9005035414      9.70e-05  
    7   -2301.9006998419      2.50e-05  
    8   -2301.9007090303      1.48e-05  
    9   -2301.9007141563      2.41e-06  
   10   -2301.9007142804      1.03e-06  
   11   -2301.9007143025      1.49e-07  
   12   -2301.9007143031      6.92e-08  
   13   -2301.9007143032      2.33e-08  
   14   -2301.9007143029      5.13e-09  Convergence criterion met
 ---------------------------------------
 SCF time:   CPU 533.13s  wall 533.00s 
 SCF   energy in the final basis set =    -2301.9007143029
 Total energy in the final basis set =    -2301.9007143029

 --------------------------------------------------------------

                    Orbital Energies (a.u.)
 --------------------------------------------------------------

 Alpha MOs
 -- Occupied --
********-101.5688-101.5648-101.5648 -10.2635 -10.2634 -10.2611 -10.2611
-10.2235 -10.2232 -10.2115 -10.2115 -10.2110 -10.2110 -10.2076 -10.2075
 -9.4833  -9.4833  -9.4800  -9.4799  -7.2479  -7.2479  -7.2447  -7.2447
 -7.2382  -7.2381  -7.2377  -7.2377  -7.2348  -7.2347  -7.2342  -7.2342
 -0.9349  -0.9207  -0.8940  -0.8838  -0.8556  -0.8392  -0.7936  -0.7690
 -0.7672  -0.7330  -0.6550  -0.6368  -0.6357  -0.6053  -0.5578  -0.5228
 -0.5170  -0.5030  -0.4918  -0.4786  -0.4590  -0.4572  -0.4567  -0.4330
 -0.4282  -0.4182  -0.4006  -0.3932  -0.3916  -0.3826  -0.3749  -0.3402
 -0.3388  -0.3353  -0.3327  -0.3284  -0.3184  -0.2850  -0.2807  -0.2696
 -0.2554
 -- Virtual --
 -0.0626  -0.0517  -0.0437  -0.0285  -0.0166  -0.0155  -0.0068   0.0026
  0.0078   0.0112   0.0161   0.0190   0.0272   0.0302   0.0428   0.0448
  0.0518   0.0569   0.0596   0.0629   0.0730   0.0769   0.0838   0.0841
  0.0940   0.0945   0.0976   0.0995   0.1022   0.1039   0.1094   0.1138
  0.1151   0.1161   0.1184   0.1186   0.1217   0.1246   0.1293   0.1305
  0.1327   0.1362   0.1396   0.1433   0.1455   0.1473   0.1581   0.1596
  0.1642   0.1734   0.1760   0.1782   0.1838   0.1847   0.1910   0.1989
  0.2012   0.2082   0.2159   0.2176   0.2225   0.2234   0.2263   0.2316
  0.2395   0.2398   0.2509   0.2521   0.2556   0.2559   0.2574   0.2653
  0.2672   0.2711   0.2733   0.2769   0.2813   0.2878   0.2897   0.2940
  0.3042   0.3081   0.3091   0.3159   0.3189   0.3248   0.3258   0.3416
  0.3457   0.3531   0.3644   0.3819   0.4182   0.4247   0.4273   0.4288
  0.4530   0.4558   0.4566   0.4695   0.4810   0.4844   0.4890   0.4974
  0.5047   0.5060   0.5142   0.5154   0.5426   0.5517   0.5536   0.5620
  0.5687   0.5696   0.5775   0.5859   0.5860   0.5920   0.5975   0.6062
  0.6147   0.6243   0.6279   0.6290   0.6374   0.6556   0.6655   0.6679
  0.6818   0.6920   0.6965   0.7019   0.7068   0.7214   0.7218   0.7300
  0.7418   0.7478   0.7936   0.7950   0.8053   0.8219   0.8330   0.8373
  0.8417   0.8433   0.8491   0.8506   0.8545   0.8549   0.8576   0.8636
  0.8699   0.8771   0.8801   0.8908   0.8911   0.8951   0.9021   0.9131
  0.9189   0.9279   0.9366   0.9408   0.9449   0.9493   0.9602   0.9663
  0.9815   0.9948   0.9955   0.9973   1.0004   1.0031   1.0215   1.0439
  1.0473   1.0609   1.0761   1.1121   1.1129   1.1277   1.1670   1.1864
  1.1978   1.2068   1.2208   1.2368   1.2542   1.2565   1.2878   1.2920
  1.3087   1.3095   1.3244   1.3339   1.3760   1.4143   1.4621   1.4951
  1.5027   1.5081   1.5113   1.5431   1.5440   1.5521   1.5652   1.5781
  1.5815   1.6035   1.6047   1.6522   1.6710   1.6867   1.6905   1.6947
  1.7184   1.7267   1.7641   1.8084   1.8163   1.8335   1.8531   1.8588
  1.8928   1.9028   1.9228   1.9337   1.9406   1.9425   1.9494   1.9651
  1.9719   1.9864   2.0001   2.0003   2.0466   2.0494   2.0612   2.0665
  2.1301   2.1323   2.1458   2.2124   2.2267   2.2444   2.2685   2.2720
  2.2918   2.2935   2.3047   2.3418   2.3701   2.3749   2.3870   2.4158
  2.4409   2.4576   2.4699   2.5106   2.5217   2.5390   2.5444   2.5462
  2.5667   2.5720   2.5932   2.6214   2.6603   2.6694   2.6819   2.7100
  2.7150   2.7221   2.7247   2.7407   2.7482   2.7489   2.7647   2.7823
  2.7972   2.8029   2.8323   2.8380   2.8421   2.8560   2.8876   2.9057
  2.9678   2.9844   3.0681   3.0774   3.0875   3.1471   3.1486   3.1513
  3.2047   3.2365   3.2471   3.3280   3.3421   3.4063   3.4488   3.5228
  3.5397   3.5934   3.6501   3.7617   3.7922   3.8301   3.8749   4.0636
  4.0691   4.1241   4.1328   4.3951   4.7968   4.8256   9.7687   9.7722
  9.8239   9.8244  23.4260  23.5731  23.8561  23.8649  23.9226  23.9237
 23.9693  24.0495  24.0563  24.0573  24.1289  24.1452  25.8219  25.8230
 25.9018  25.9576  26.1180  26.1356  26.2291  26.3769  26.5869  26.5891
 26.7425  26.7527 215.7617 215.7633 215.8232 215.8311
 --------------------------------------------------------------

          Ground-State Mulliken Net Atomic Charges

     Atom                 Charge (a.u.)
  ----------------------------------------
      1 C                     0.578398
      2 C                    -1.062539
      3 Cl                    0.405265
      4 C                    -0.544399
      5 H                     0.217384
      6 C                     0.430734
      7 Cl                    0.449164
      8 C                    -0.457713
      9 H                     0.199732
     10 C                    -0.404961
     11 H                     0.184705
     12 C                     0.529604
     13 C                    -1.005908
     14 Cl                    0.403050
     15 C                    -0.551907
     16 H                     0.217220
     17 C                     0.441600
     18 Cl                    0.449479
     19 C                    -0.436751
     20 H                     0.199989
     21 C                    -0.426619
     22 H                     0.184474
  ----------------------------------------
  Sum of atomic charges =     0.000000

 -----------------------------------------------------------------
                    Cartesian Multipole Moments
 -----------------------------------------------------------------
    Charge (ESU x 10^10)
                 0.0000
    Dipole Moment (Debye)
         X      -0.9638      Y       0.8080      Z      -1.6485
       Tot       2.0735
    Quadrupole Moments (Debye-Ang)
        XX    -125.9333     XY       0.1456     YY    -121.2341
        XZ       4.1811     YZ      -2.5573     ZZ    -118.7961
    Octopole Moments (Debye-Ang^2)
       XXX    -321.9660    XXY      14.6754    XYY     -97.8321
       YYY      76.5946    XXZ       1.1198    XYZ      -4.5426
       YYZ      -6.8103    XZZ    -115.1054    YZZ      34.0392
       ZZZ       7.7191
    Hexadecapole Moments (Debye-Ang^3)
      XXXX   -5957.9647   XXXY     213.6276   XXYY   -1091.9912
      XYYY     260.7410   YYYY    -693.7124   XXXZ    1393.1007
      XXYZ      13.9690   XYYZ     420.8229   YYYZ      17.1068
      XXZZ   -1481.5687   XYZZ     108.0558   YYZZ    -557.7703
      XZZZ    1307.7790   YZZZ       2.4647   ZZZZ   -2719.3535
 -----------------------------------------------------------------
 Calculating analytic gradient of the SCF energy
 Gradient of SCF Energy
            1           2           3           4           5           6
    1   0.0013761  -0.0002233   0.0018093  -0.0003934   0.0000715   0.0004949
    2   0.0008446  -0.0004789  -0.0066665  -0.0000547  -0.0000341   0.0000359
    3  -0.0002237  -0.0002807  -0.0037236   0.0002844  -0.0000642   0.0000017
            7           8           9          10          11          12
    1  -0.0002148  -0.0000989   0.0000565  -0.0006447   0.0000050  -0.0012200
    2  -0.0000085  -0.0000322   0.0000435   0.0006309  -0.0000454  -0.0008816
    3   0.0001458  -0.0004624   0.0000603   0.0001778  -0.0000420   0.0004416
           13          14          15          16          17          18
    1   0.0001723  -0.0014280   0.0004128  -0.0000763  -0.0003013   0.0002067
    2   0.0004983   0.0062878   0.0000182   0.0000294  -0.0002226  -0.0000027
    3  -0.0000182   0.0045707  -0.0002439   0.0000228   0.0003588  -0.0001340
           19          20          21          22
    1  -0.0002848   0.0000015   0.0002838  -0.0000049
    2   0.0003826  -0.0000513  -0.0003590   0.0000662
    3  -0.0001900   0.0000454  -0.0008323   0.0001055
 Max gradient component =       6.667E-03
 RMS gradient           =       1.421E-03
 Gradient time:  CPU 189.46 s  wall 189.48 s
 Geometry Optimization Parameters
   NAtoms,    NIC,     NZ,  NCons,   NDum,   NFix, NCnnct, MaxDiis
       22     163      22       0       0       0       0       0

 Cartesian Hessian Update
 Hessian updated using BFGS update


** GEOMETRY OPTIMIZATION IN DELOCALIZED INTERNAL COORDINATES **
   Searching for a Minimum

   Optimization Cycle:   6

                       Coordinates (Angstroms)
     ATOM                X               Y               Z
      1  C         0.0433838059   -0.0320120810    0.0705517041
      2  C        -0.0326189200    0.1265587042    1.4620979173
      3  Cl        1.4206187094    0.2991263798    2.4265832084
      4  C        -1.2528141843    0.1865663796    2.1317075229
      5  H        -1.2776416641    0.3142215121    3.2050237579
      6  C        -2.4280295590    0.0919732720    1.3984347780
      7  Cl       -3.9694511527    0.1638984691    2.2364138927
      8  C        -2.4027511034   -0.0568396380    0.0159855911
      9  H        -3.3249241518   -0.1338813285   -0.5442199181
     10  C        -1.1725988637   -0.1144990115   -0.6259567875
     11  H        -1.1446860529   -0.2500041524   -1.7009618524
     12  C         1.3157071672   -0.0712377890   -0.6958162824
     13  C         2.3328221052   -1.0136994804   -0.4844958542
     14  Cl        2.1537582005   -2.2655838139    0.7286098688
     15  C         3.5000594117   -1.0210964823   -1.2447208024
     16  H         4.2633850163   -1.7639620319   -1.0604431856
     17  C         3.6574247611   -0.0709315994   -2.2448786471
     18  Cl        5.1276557444   -0.0751485107   -3.2045708302
     19  C         2.6704393406    0.8754906348   -2.4999848510
     20  H         2.8056002556    1.6116150845   -3.2811240362
     21  C         1.5172179656    0.8608239103   -1.7260152982
     22  H         0.7525075789    1.6080012018   -1.9034433330
   Point Group: c1    Number of degrees of freedom:    60


   Energy is  -2301.900714303

 Hessian updated using BFGS update

 60 Hessian modes will be used to form the next step
  Hessian Eigenvalues:
     0.012709    0.017700    0.018625    0.020648    0.020928    0.022896
     0.023423    0.023586    0.023807    0.023845    0.024060    0.024090
     0.024110    0.024115    0.024135    0.024136    0.024142    0.024143
     0.024535    0.075153    0.159966    0.159991    0.159995    0.159996
     0.159999    0.160028    0.216815    0.223889    0.225209    0.230387
     0.236179    0.236920    0.246614    0.247537    0.249998    0.250001
     0.250028    0.289129    0.294116    0.301033    0.301400    0.329239
     0.356664    0.356665    0.356665    0.356665    0.356668    0.356731
     0.412554    0.419677    0.429748    0.429837    0.461289    0.464104
     0.471090    0.472754    0.478203    0.478370    0.479143    0.479314

 Minimum search - taking simple RFO step
 Searching for Lamda that Minimizes Along All modes
 Value Taken    Lamda =  -0.00312897
 Calculated Step too Large.  Step scaled by  0.732020
 Step Taken.  Stepsize is  0.300000

                             Maximum     Tolerance    Cnvgd?
         Gradient           0.006429      0.000300      NO
         Displacement       0.218755      0.001200      NO
         Energy change     -0.002987      0.000001      NO


 New Cartesian Coordinates Obtained by Inverse Iteration

 Displacement from previous Coordinates is:  0.518179
 ----------------------------------------------------------------
             Standard Nuclear Orientation (Angstroms)
    I     Atom           X                Y                Z
 ----------------------------------------------------------------
    1      C       0.0409859496    -0.0361648636     0.0684352101
    2      C      -0.0319288198     0.1675867735     1.4533160366
    3      Cl      1.4251390812     0.3905283328     2.4049063694
    4      C      -1.2503149991     0.2304354536     2.1254308143
    5      H      -1.2746340439     0.3936989386     3.1939770436
    6      C      -2.4259168237     0.0906419945     1.3993634997
    7      Cl     -3.9658745981     0.1669340386     2.2394245141
    8      C      -2.4025923579    -0.1058302469     0.0229148187
    9      H      -3.3253115119    -0.2173496304    -0.5307320841
   10      C      -1.1733858424    -0.1634221955    -0.6219156226
   11      H      -1.1445844475    -0.3315461694    -1.6922463144
   12      C       1.3151370741    -0.0705920372    -0.6977542823
   13      C       2.3111852061    -1.0394871147    -0.5139050598
   14      Cl      2.1025221375    -2.3223847054     0.6638162622
   15      C       3.4800768984    -1.0472259806    -1.2710999545
   16      H       4.2281712754    -1.8105445377    -1.1090736326
   17      C       3.6590334151    -0.0679840851    -2.2395905760
   18      Cl      5.1313213964    -0.0711689579    -3.1959512211
   19      C       2.6920582265     0.9057877721    -2.4664871905
   20      H       2.8443239042     1.6629818307    -3.2240756275
   21      C       1.5355673194     0.8897352449    -1.6964454871
   22      H       0.7840859709     1.6547497743    -1.8535309530
 ----------------------------------------------------------------
 Nuclear Repulsion Energy =        1438.62636124 hartrees
 There are       73 alpha and       73 beta electrons
 Applying Cartesian multipole field
    Component          Value
    ---------          -----
     (2,0,0)        1.00000E-12
     (0,2,0)        2.00000E-11
     (0,0,2)       -3.00000E-11
 Nucleus-field energy     =    -0.0000000450 hartrees
 Requested basis set is 6-311++G(d,p)
 There are 154 shells and 426 basis functions
 A cutoff of  1.0D-15 yielded   9410 shell pairs
 There are     77001 function pairs (     82727 Cartesian)
 Smallest overlap matrix eigenvalue = 3.06E-07
 Linear dependence detected in AO basis
 Number of orthogonalized atomic orbitals = 423
 Maximum deviation from orthogonality = 2.429E-10
 Guess from superposition of atomic densities
 Warning:  Energy on first SCF cycle will be non-variational
 SAD guess density has 146.000000 electrons

 -----------------------------------------------------------------------
  General SCF calculation program by
  Eric Jon Sundstrom, Paul Horn, Yuezhi Mao, Dmitri Zuev, Alec White,
  David Stuck, Shaama M.S., Shane Yost, Joonho Lee, David Small,
  Daniel Levine, Susi Lehtola, Hugh Burton, Evgeny Epifanovsky,
  Bang C. Huynh
 -----------------------------------------------------------------------
 Exchange:     0.2000 Hartree-Fock + 0.0800 Slater + 0.7200 B88
 Correlation:  0.1900 VWN1RPA + 0.8100 LYP
 Using SG-1 standard quadrature grid
 A restricted SCF calculation will be
 performed using DIIS
 SCF converges when DIIS error is below 1.0e-08
 ---------------------------------------
  Cycle       Energy         DIIS error
 ---------------------------------------
    1   -2305.6481503112      3.02e-02  
    2   -2301.7419995776      2.61e-03  
    3   -2301.6534369070      3.20e-03  
    4   -2301.8930821668      6.00e-04  
    5   -2301.9003632821      2.93e-04  
    6   -2301.9022928056      9.75e-05  
    7   -2301.9024896822      2.66e-05  
    8   -2301.9025009202      1.50e-05  
    9   -2301.9025061517      2.33e-06  
   10   -2301.9025062664      1.03e-06  
   11   -2301.9025062884      1.45e-07  
   12   -2301.9025062889      6.78e-08  
   13   -2301.9025062890      2.34e-08  
   14   -2301.9025062889      4.97e-09  Convergence criterion met
 ---------------------------------------
 SCF time:   CPU 533.79s  wall 534.00s 
 SCF   energy in the final basis set =    -2301.9025062889
 Total energy in the final basis set =    -2301.9025062889

 --------------------------------------------------------------

                    Orbital Energies (a.u.)
 --------------------------------------------------------------

 Alpha MOs
 -- Occupied --
********-101.5687-101.5656-101.5656 -10.2635 -10.2634 -10.2612 -10.2612
-10.2232 -10.2229 -10.2116 -10.2116 -10.2110 -10.2109 -10.2076 -10.2075
 -9.4833  -9.4833  -9.4805  -9.4805  -7.2479  -7.2479  -7.2453  -7.2452
 -7.2382  -7.2381  -7.2377  -7.2377  -7.2354  -7.2353  -7.2348  -7.2348
 -0.9346  -0.9208  -0.8936  -0.8842  -0.8548  -0.8396  -0.7934  -0.7694
 -0.7669  -0.7331  -0.6541  -0.6367  -0.6363  -0.6054  -0.5576  -0.5219
 -0.5172  -0.5045  -0.4911  -0.4789  -0.4588  -0.4574  -0.4564  -0.4323
 -0.4281  -0.4185  -0.4000  -0.3939  -0.3905  -0.3814  -0.3747  -0.3396
 -0.3378  -0.3354  -0.3330  -0.3284  -0.3216  -0.2837  -0.2804  -0.2705
 -0.2566
 -- Virtual --
 -0.0606  -0.0525  -0.0428  -0.0305  -0.0166  -0.0162  -0.0069   0.0025
  0.0080   0.0106   0.0162   0.0183   0.0271   0.0300   0.0427   0.0457
  0.0511   0.0565   0.0590   0.0632   0.0718   0.0781   0.0838   0.0839
  0.0935   0.0936   0.0974   0.0988   0.1032   0.1042   0.1097   0.1139
  0.1143   0.1153   0.1180   0.1193   0.1209   0.1244   0.1283   0.1302
  0.1324   0.1360   0.1399   0.1433   0.1447   0.1465   0.1576   0.1584
  0.1641   0.1731   0.1756   0.1775   0.1840   0.1851   0.1895   0.1978
  0.2019   0.2086   0.2167   0.2167   0.2210   0.2237   0.2266   0.2313
  0.2377   0.2419   0.2521   0.2532   0.2544   0.2566   0.2579   0.2653
  0.2682   0.2719   0.2729   0.2767   0.2828   0.2854   0.2900   0.2908
  0.3031   0.3079   0.3093   0.3149   0.3183   0.3247   0.3249   0.3425
  0.3468   0.3540   0.3632   0.3813   0.4172   0.4252   0.4276   0.4300
  0.4530   0.4553   0.4567   0.4706   0.4789   0.4861   0.4867   0.4987
  0.5070   0.5088   0.5151   0.5157   0.5419   0.5508   0.5539   0.5620
  0.5656   0.5732   0.5777   0.5855   0.5897   0.5919   0.5941   0.6109
  0.6141   0.6277   0.6279   0.6316   0.6382   0.6554   0.6662   0.6717
  0.6762   0.6927   0.6970   0.7012   0.7049   0.7211   0.7233   0.7306
  0.7431   0.7457   0.7928   0.7967   0.8095   0.8172   0.8353   0.8358
  0.8414   0.8419   0.8503   0.8522   0.8541   0.8547   0.8590   0.8634
  0.8735   0.8784   0.8801   0.8877   0.8906   0.8957   0.9012   0.9069
  0.9183   0.9276   0.9374   0.9389   0.9450   0.9515   0.9596   0.9684
  0.9802   0.9937   0.9954   0.9980   0.9984   1.0055   1.0211   1.0383
  1.0458   1.0618   1.0737   1.1116   1.1187   1.1296   1.1784   1.1881
  1.1992   1.2106   1.2240   1.2370   1.2551   1.2566   1.2863   1.2875
  1.3079   1.3108   1.3208   1.3375   1.3803   1.4155   1.4569   1.4970
  1.5030   1.5090   1.5112   1.5453   1.5461   1.5526   1.5661   1.5790
  1.5823   1.6034   1.6050   1.6527   1.6703   1.6831   1.6925   1.6990
  1.7203   1.7220   1.7613   1.8042   1.8145   1.8330   1.8537   1.8571
  1.8895   1.9038   1.9274   1.9325   1.9403   1.9421   1.9518   1.9672
  1.9702   1.9947   2.0004   2.0052   2.0423   2.0466   2.0637   2.0655
  2.1312   2.1336   2.1435   2.2131   2.2278   2.2414   2.2688   2.2718
  2.2872   2.2941   2.3034   2.3468   2.3621   2.3793   2.3959   2.4193
  2.4439   2.4584   2.4636   2.5102   2.5200   2.5398   2.5424   2.5444
  2.5606   2.5703   2.5925   2.6213   2.6631   2.6732   2.6847   2.7107
  2.7161   2.7219   2.7241   2.7446   2.7476   2.7555   2.7648   2.7707
  2.7969   2.7980   2.8326   2.8382   2.8433   2.8559   2.8814   2.9064
  2.9725   2.9875   3.0715   3.0794   3.0898   3.1466   3.1473   3.1482
  3.2054   3.2350   3.2475   3.3276   3.3403   3.4100   3.4476   3.5258
  3.5407   3.5929   3.6531   3.7624   3.7917   3.8291   3.8789   4.0631
  4.0694   4.1249   4.1309   4.3848   4.7985   4.8265   9.7700   9.7721
  9.8142   9.8361  23.4266  23.5731  23.8569  23.8654  23.9213  23.9251
 23.9697  24.0523  24.0558  24.0602  24.1287  24.1465  25.8217  25.8230
 25.9072  25.9479  26.1197  26.1345  26.2660  26.3375  26.5871  26.5875
 26.7353  26.7450 215.7629 215.7631 215.8123 215.8442
 --------------------------------------------------------------

          Ground-State Mulliken Net Atomic Charges

     Atom                 Charge (a.u.)
  ----------------------------------------
      1 C                     0.610144
      2 C                    -1.093147
      3 Cl                    0.388266
      4 C                    -0.497582
      5 H                     0.217869
      6 C                     0.443382
      7 Cl                    0.450376
      8 C                    -0.511985
      9 H                     0.200011
     10 C                    -0.398029
     11 H                     0.186239
     12 C                     0.545002
     13 C                    -1.009256
     14 Cl                    0.384107
     15 C                    -0.513808
     16 H                     0.217572
     17 C                     0.459272
     18 Cl                    0.450557
     19 C                    -0.485192
     20 H                     0.200081
     21 C                    -0.429852
     22 H                     0.185971
  ----------------------------------------
  Sum of atomic charges =     0.000000

 -----------------------------------------------------------------
                    Cartesian Multipole Moments
 -----------------------------------------------------------------
    Charge (ESU x 10^10)
                 0.0000
    Dipole Moment (Debye)
         X      -0.9598      Y       0.8016      Z      -1.6391
       Tot       2.0616
    Quadrupole Moments (Debye-Ang)
        XX    -125.9599     XY       0.2908     YY    -120.9301
        XZ       4.0436     YZ      -2.2851     ZZ    -118.9929
    Octopole Moments (Debye-Ang^2)
       XXX    -321.1553    XXY      13.8813    XYY     -96.7332
       YYY      75.3358    XXZ       1.4731    XYZ      -4.7853
       YYZ      -6.3767    XZZ    -114.5980    YZZ      33.7196
       ZZZ      11.1669
    Hexadecapole Moments (Debye-Ang^3)
      XXXX   -5944.6984   XXXY     207.1185   XXYY   -1092.0830
      XYYY     251.0569   YYYY    -726.8343   XXXZ    1398.5648
      XXYZ       9.9979   XYYZ     421.5598   YYYZ      -0.7442
      XXZZ   -1473.6021   XYZZ     105.0903   YYZZ    -557.9489
      XZZZ    1316.6235   YZZZ      -9.5374   ZZZZ   -2696.1809
 -----------------------------------------------------------------
 Calculating analytic gradient of the SCF energy
 Gradient of SCF Energy
            1           2           3           4           5           6
    1   0.0009225  -0.0002620   0.0011482  -0.0003025   0.0000598   0.0003456
    2   0.0003013  -0.0002548  -0.0038957  -0.0000046  -0.0000084   0.0000550
    3   0.0000324  -0.0006626  -0.0017623   0.0002321  -0.0000342   0.0000871
            7           8           9          10          11          12
    1  -0.0001365  -0.0000482   0.0000311  -0.0005475   0.0000754  -0.0006312
    2   0.0000081  -0.0000227   0.0000000   0.0005057  -0.0000890  -0.0005285
    3   0.0000843  -0.0003802   0.0000334   0.0000183   0.0000271   0.0004902
           13          14          15          16          17          18
    1  -0.0000338  -0.0006713   0.0003319  -0.0000526  -0.0001536   0.0001282
    2   0.0006991   0.0033354  -0.0000202   0.0000105  -0.0002240  -0.0000026
    3  -0.0002189   0.0028154  -0.0001771   0.0000356   0.0002920  -0.0000910
           19          20          21          22
    1  -0.0002604   0.0000043   0.0000946  -0.0000422
    2   0.0003063  -0.0000400  -0.0001877   0.0000567
    3  -0.0001455   0.0000187  -0.0007446   0.0000498
 Max gradient component =       3.896E-03
 RMS gradient           =       8.185E-04
 Gradient time:  CPU 188.93 s  wall 188.95 s
 Geometry Optimization Parameters
   NAtoms,    NIC,     NZ,  NCons,   NDum,   NFix, NCnnct, MaxDiis
       22     163      22       0       0       0       0       0

 Cartesian Hessian Update
 Hessian updated using BFGS update


** GEOMETRY OPTIMIZATION IN DELOCALIZED INTERNAL COORDINATES **
   Searching for a Minimum

   Optimization Cycle:   7

                       Coordinates (Angstroms)
     ATOM                X               Y               Z
      1  C         0.0409859496   -0.0361648636    0.0684352101
      2  C        -0.0319288198    0.1675867735    1.4533160366
      3  Cl        1.4251390812    0.3905283328    2.4049063694
      4  C        -1.2503149991    0.2304354536    2.1254308143
      5  H        -1.2746340439    0.3936989386    3.1939770436
      6  C        -2.4259168237    0.0906419945    1.3993634997
      7  Cl       -3.9658745981    0.1669340386    2.2394245141
      8  C        -2.4025923579   -0.1058302469    0.0229148187
      9  H        -3.3253115119   -0.2173496304   -0.5307320841
     10  C        -1.1733858424   -0.1634221955   -0.6219156226
     11  H        -1.1445844475   -0.3315461694   -1.6922463144
     12  C         1.3151370741   -0.0705920372   -0.6977542823
     13  C         2.3111852061   -1.0394871147   -0.5139050598
     14  Cl        2.1025221375   -2.3223847054    0.6638162622
     15  C         3.4800768984   -1.0472259806   -1.2710999545
     16  H         4.2281712754   -1.8105445377   -1.1090736326
     17  C         3.6590334151   -0.0679840851   -2.2395905760
     18  Cl        5.1313213964   -0.0711689579   -3.1959512211
     19  C         2.6920582265    0.9057877721   -2.4664871905
     20  H         2.8443239042    1.6629818307   -3.2240756275
     21  C         1.5355673194    0.8897352449   -1.6964454871
     22  H         0.7840859709    1.6547497743   -1.8535309530
   Point Group: c1    Number of degrees of freedom:    60


   Energy is  -2301.902506289

 Hessian updated using BFGS update

 60 Hessian modes will be used to form the next step
  Hessian Eigenvalues:
     0.009498    0.017708    0.018435    0.020663    0.020929    0.021994
     0.022978    0.023589    0.023682    0.023845    0.023862    0.024090
     0.024099    0.024115    0.024116    0.024135    0.024136    0.024142
     0.024145    0.075341    0.159970    0.159987    0.159995    0.159996
     0.159997    0.160028    0.216860    0.223893    0.225211    0.230385
     0.236179    0.236886    0.246611    0.247537    0.250000    0.250001
     0.250027    0.289128    0.294123    0.301033    0.301351    0.329144
     0.356664    0.356665    0.356665    0.356668    0.356669    0.356726
     0.412554    0.419717    0.429729    0.429844    0.461289    0.463987
     0.471094    0.472717    0.478203    0.478303    0.479143    0.479310

 Minimum search - taking simple RFO step
 Searching for Lamda that Minimizes Along All modes
 Value Taken    Lamda =  -0.00167415
 Calculated Step too Large.  Step scaled by  0.802454
 Step Taken.  Stepsize is  0.300000

                             Maximum     Tolerance    Cnvgd?
         Gradient           0.003743      0.000300      NO
         Displacement       0.217139      0.001200      NO
         Energy change     -0.001792      0.000001      NO


 New Cartesian Coordinates Obtained by Inverse Iteration

 Displacement from previous Coordinates is:  0.549661
 ----------------------------------------------------------------
             Standard Nuclear Orientation (Angstroms)
    I     Atom           X                Y                Z
 ----------------------------------------------------------------
    1      C       0.0359432991    -0.0363377394     0.0618557296
    2      C      -0.0315706355     0.2118553833     1.4389943348
    3      Cl      1.4310863308     0.4921264805     2.3684521238
    4      C      -1.2462689865     0.2732077200     2.1170177464
    5      H      -1.2686101840     0.4718748028     3.1796467525
    6      C      -2.4228203874     0.0843074634     1.4028264259
    7      Cl     -3.9592415246     0.1589402993     2.2491405193
    8      C      -2.4035356769    -0.1583324852     0.0338451983
    9      H      -3.3273331427    -0.3062374948    -0.5095516060
   10      C      -1.1769936070    -0.2117757705    -0.6177266843
   11      H      -1.1500643134    -0.4110806633    -1.6828044891
   12      C       1.3120598121    -0.0674074069    -0.7037920096
   13      C       2.2844548101    -1.0635964952    -0.5457656294
   14      Cl      2.0411703562    -2.3729242706     0.5970550425
   15      C       3.4566360768    -1.0738714198    -1.2971828071
   16      H       4.1874698156    -1.8579390737    -1.1566229668
   17      C       3.6621812951    -0.0669757235    -2.2321360893
   18      Cl      5.1387613386    -0.0720998019    -3.1815384878
   19      C       2.7190867321     0.9357179106    -2.4304088862
   20      H       2.8926008274     1.7134879021    -3.1622464915
   21      C       1.5575260871     0.9209089401    -1.6668834715
   22      H       0.8225260873     1.7055310720    -1.8033976914
 ----------------------------------------------------------------
 Nuclear Repulsion Energy =        1437.52357230 hartrees
 There are       73 alpha and       73 beta electrons
 Applying Cartesian multipole field
    Component          Value
    ---------          -----
     (2,0,0)        1.00000E-12
     (0,2,0)        2.00000E-11
     (0,0,2)       -3.00000E-11
 Nucleus-field energy     =    -0.0000000436 hartrees
 Requested basis set is 6-311++G(d,p)
 There are 154 shells and 426 basis functions
 A cutoff of  1.0D-15 yielded   9412 shell pairs
 There are     77033 function pairs (     82756 Cartesian)
 Smallest overlap matrix eigenvalue = 3.02E-07
 Linear dependence detected in AO basis
 Number of orthogonalized atomic orbitals = 423
 Maximum deviation from orthogonality = 2.598E-10
 Guess from superposition of atomic densities
 Warning:  Energy on first SCF cycle will be non-variational
 SAD guess density has 146.000000 electrons

 -----------------------------------------------------------------------
  General SCF calculation program by
  Eric Jon Sundstrom, Paul Horn, Yuezhi Mao, Dmitri Zuev, Alec White,
  David Stuck, Shaama M.S., Shane Yost, Joonho Lee, David Small,
  Daniel Levine, Susi Lehtola, Hugh Burton, Evgeny Epifanovsky,
  Bang C. Huynh
 -----------------------------------------------------------------------
 Exchange:     0.2000 Hartree-Fock + 0.0800 Slater + 0.7200 B88
 Correlation:  0.1900 VWN1RPA + 0.8100 LYP
 Using SG-1 standard quadrature grid
 A restricted SCF calculation will be
 performed using DIIS
 SCF converges when DIIS error is below 1.0e-08
 ---------------------------------------
  Cycle       Energy         DIIS error
 ---------------------------------------
    1   -2305.6437819792      3.02e-02  
    2   -2301.7427731847      2.61e-03  
    3   -2301.6544330813      3.19e-03  
    4   -2301.8942057770      5.97e-04  
    5   -2301.9013568552      2.94e-04  
    6   -2301.9032880691      9.83e-05  
    7   -2301.9034865555      2.83e-05  
    8   -2301.9035001376      1.49e-05  
    9   -2301.9035053335      2.27e-06  
   10   -2301.9035054405      1.03e-06  
   11   -2301.9035054624      1.42e-07  
   12   -2301.9035054627      6.64e-08  
   13   -2301.9035054629      2.35e-08  
   14   -2301.9035054630      4.85e-09  Convergence criterion met
 ---------------------------------------
 SCF time:   CPU 536.41s  wall 536.00s 
 SCF   energy in the final basis set =    -2301.9035054630
 Total energy in the final basis set =    -2301.9035054630

 --------------------------------------------------------------

                    Orbital Energies (a.u.)
 --------------------------------------------------------------

 Alpha MOs
 -- Occupied --
********-101.5687-101.5662-101.5661 -10.2634 -10.2633 -10.2612 -10.2612
-10.2227 -10.2224 -10.2117 -10.2116 -10.2109 -10.2108 -10.2075 -10.2075
 -9.4832  -9.4832  -9.4810  -9.4810  -7.2479  -7.2479  -7.2458  -7.2457
 -7.2381  -7.2380  -7.2377  -7.2376  -7.2358  -7.2358  -7.2353  -7.2353
 -0.9344  -0.9208  -0.8934  -0.8846  -0.8541  -0.8399  -0.7932  -0.7697
 -0.7667  -0.7331  -0.6533  -0.6378  -0.6357  -0.6054  -0.5574  -0.5209
 -0.5174  -0.5061  -0.4905  -0.4792  -0.4586  -0.4576  -0.4562  -0.4317
 -0.4282  -0.4187  -0.3995  -0.3946  -0.3895  -0.3806  -0.3745  -0.3394
 -0.3369  -0.3352  -0.3334  -0.3284  -0.3242  -0.2824  -0.2801  -0.2708
 -0.2579
 -- Virtual --
 -0.0584  -0.0532  -0.0419  -0.0327  -0.0170  -0.0164  -0.0070   0.0025
  0.0082   0.0101   0.0164   0.0178   0.0269   0.0299   0.0428   0.0468
  0.0504   0.0562   0.0583   0.0633   0.0708   0.0794   0.0837   0.0839
  0.0924   0.0934   0.0971   0.0981   0.1041   0.1046   0.1095   0.1134
  0.1141   0.1145   0.1177   0.1202   0.1204   0.1242   0.1278   0.1301
  0.1322   0.1358   0.1402   0.1433   0.1441   0.1458   0.1571   0.1573
  0.1637   0.1731   0.1755   0.1769   0.1842   0.1860   0.1882   0.1969
  0.2026   0.2095   0.2154   0.2172   0.2197   0.2240   0.2262   0.2308
  0.2360   0.2443   0.2521   0.2534   0.2541   0.2579   0.2594   0.2642
  0.2694   0.2710   0.2747   0.2771   0.2803   0.2844   0.2909   0.2911
  0.3017   0.3090   0.3090   0.3115   0.3184   0.3239   0.3242   0.3439
  0.3473   0.3557   0.3619   0.3810   0.4163   0.4265   0.4285   0.4307
  0.4530   0.4553   0.4568   0.4711   0.4772   0.4866   0.4879   0.4989
  0.5078   0.5113   0.5161   0.5166   0.5410   0.5501   0.5540   0.5614
  0.5624   0.5765   0.5768   0.5817   0.5905   0.5915   0.5959   0.6135
  0.6158   0.6286   0.6293   0.6335   0.6392   0.6553   0.6662   0.6710
  0.6738   0.6937   0.6985   0.7025   0.7036   0.7203   0.7248   0.7293
  0.7441   0.7448   0.7913   0.7988   0.8125   0.8149   0.8346   0.8381
  0.8403   0.8414   0.8502   0.8535   0.8545   0.8548   0.8600   0.8633
  0.8780   0.8797   0.8800   0.8860   0.8903   0.8947   0.9032   0.9047
  0.9173   0.9275   0.9353   0.9430   0.9467   0.9546   0.9594   0.9704
  0.9778   0.9912   0.9923   0.9951   1.0010   1.0076   1.0221   1.0323
  1.0443   1.0641   1.0732   1.1114   1.1247   1.1320   1.1828   1.1895
  1.2010   1.2154   1.2278   1.2372   1.2532   1.2602   1.2820   1.2834
  1.3088   1.3129   1.3166   1.3400   1.3850   1.4156   1.4507   1.4980
  1.5000   1.5098   1.5129   1.5470   1.5478   1.5563   1.5676   1.5795
  1.5811   1.6036   1.6055   1.6531   1.6697   1.6780   1.6954   1.7021
  1.7171   1.7237   1.7585   1.7993   1.8129   1.8325   1.8493   1.8603
  1.8843   1.9054   1.9308   1.9313   1.9396   1.9421   1.9513   1.9702
  1.9714   1.9972   2.0006   2.0150   2.0367   2.0473   2.0646   2.0678
  2.1328   2.1346   2.1416   2.2136   2.2286   2.2392   2.2700   2.2712
  2.2819   2.2985   2.3012   2.3515   2.3531   2.3819   2.4046   2.4214
  2.4502   2.4547   2.4617   2.5102   2.5185   2.5379   2.5417   2.5439
  2.5560   2.5701   2.5916   2.6202   2.6670   2.6772   2.6874   2.7078
  2.7171   2.7225   2.7254   2.7392   2.7460   2.7577   2.7659   2.7730
  2.7902   2.8020   2.8346   2.8398   2.8448   2.8574   2.8743   2.9066
  2.9774   2.9906   3.0766   3.0821   3.0931   3.1440   3.1459   3.1481
  3.2052   3.2338   3.2498   3.3272   3.3378   3.4138   3.4465   3.5296
  3.5420   3.5927   3.6563   3.7635   3.7913   3.8276   3.8832   4.0626
  4.0697   4.1258   4.1296   4.3749   4.8006   4.8268   9.7707   9.7722
  9.8076   9.8407  23.4273  23.5736  23.8576  23.8662  23.9191  23.9263
 23.9708  24.0526  24.0553  24.0650  24.1287  24.1486  25.8213  25.8231
 25.9245  25.9334  26.1212  26.1325  26.3012  26.3087  26.5860  26.5879
 26.7163  26.7556 215.7632 215.7637 215.8054 215.8485
 --------------------------------------------------------------

          Ground-State Mulliken Net Atomic Charges

     Atom                 Charge (a.u.)
  ----------------------------------------
      1 C                     0.638085
      2 C                    -1.114034
      3 Cl                    0.389553
      4 C                    -0.465068
      5 H                     0.218641
      6 C                     0.460426
      7 Cl                    0.451667
      8 C                    -0.566243
      9 H                     0.200187
     10 C                    -0.403481
     11 H                     0.187666
     12 C                     0.574924
     13 C                    -1.018149
     14 Cl                    0.384856
     15 C                    -0.488492
     16 H                     0.218325
     17 C                     0.476199
     18 Cl                    0.451718
     19 C                    -0.540097
     20 H                     0.200091
     21 C                    -0.444235
     22 H                     0.187460
  ----------------------------------------
  Sum of atomic charges =     0.000000

 -----------------------------------------------------------------
                    Cartesian Multipole Moments
 -----------------------------------------------------------------
    Charge (ESU x 10^10)
                 0.0000
    Dipole Moment (Debye)
         X      -0.9523      Y       0.7943      Z      -1.6208
       Tot       2.0408
    Quadrupole Moments (Debye-Ang)
        XX    -125.9773     XY       0.4571     YY    -120.6083
        XZ       3.9288     YZ      -2.0340     ZZ    -119.2013
    Octopole Moments (Debye-Ang^2)
       XXX    -320.3400    XXY      13.2355    XYY     -95.6233
       YYY      74.1308    XXZ       1.9486    XYZ      -5.1039
       YYZ      -5.8543    XZZ    -113.9355    YZZ      33.2820
       ZZZ      14.7848
    Hexadecapole Moments (Debye-Ang^3)
      XXXX   -5931.1011   XXXY     197.6400   XXYY   -1091.9669
      XYYY     237.8812   YYYY    -761.1806   XXXZ    1405.2902
      XXYZ       5.4399   XYYZ     422.6152   YYYZ     -19.2358
      XXZZ   -1464.4480   XYZZ     100.7179   YYZZ    -557.2738
      XZZZ    1326.5694   YZZZ     -22.4532   ZZZZ   -2666.9807
 -----------------------------------------------------------------
 Calculating analytic gradient of the SCF energy
 Gradient of SCF Energy
            1           2           3           4           5           6
    1   0.0003109  -0.0002346   0.0008015  -0.0001078   0.0000282   0.0001163
    2  -0.0000974  -0.0001135  -0.0020527   0.0000391   0.0000293   0.0000556
    3   0.0001718  -0.0007645  -0.0006763   0.0001043  -0.0000156   0.0001059
            7           8           9          10          11          12
    1  -0.0000392  -0.0000152   0.0000030  -0.0002807   0.0000746  -0.0001490
    2   0.0000231  -0.0000197  -0.0000426   0.0003325  -0.0001038  -0.0000533
    3   0.0000140  -0.0001840   0.0000168  -0.0000394   0.0000280   0.0002424
           13          14          15          16          17          18
    1  -0.0001117  -0.0002828   0.0001781  -0.0000245  -0.0000197   0.0000377
    2   0.0006587   0.0014402  -0.0000512   0.0000021  -0.0001283   0.0000068
    3  -0.0001903   0.0016245  -0.0000267   0.0000273   0.0000920  -0.0000221
           19          20          21          22
    1  -0.0001580   0.0000031  -0.0000971  -0.0000330
    2   0.0001427  -0.0000420  -0.0000396   0.0000140
    3  -0.0000711  -0.0000122  -0.0004217  -0.0000032
 Max gradient component =       2.053E-03
 RMS gradient           =       4.276E-04
 Gradient time:  CPU 189.56 s  wall 189.59 s
 Geometry Optimization Parameters
   NAtoms,    NIC,     NZ,  NCons,   NDum,   NFix, NCnnct, MaxDiis
       22     163      22       0       0       0       0       0

 Cartesian Hessian Update
 Hessian updated using BFGS update


** GEOMETRY OPTIMIZATION IN DELOCALIZED INTERNAL COORDINATES **
   Searching for a Minimum

   Optimization Cycle:   8

                       Coordinates (Angstroms)
     ATOM                X               Y               Z
      1  C         0.0359432991   -0.0363377394    0.0618557296
      2  C        -0.0315706355    0.2118553833    1.4389943348
      3  Cl        1.4310863308    0.4921264805    2.3684521238
      4  C        -1.2462689865    0.2732077200    2.1170177464
      5  H        -1.2686101840    0.4718748028    3.1796467525
      6  C        -2.4228203874    0.0843074634    1.4028264259
      7  Cl       -3.9592415246    0.1589402993    2.2491405193
      8  C        -2.4035356769   -0.1583324852    0.0338451983
      9  H        -3.3273331427   -0.3062374948   -0.5095516060
     10  C        -1.1769936070   -0.2117757705   -0.6177266843
     11  H        -1.1500643134   -0.4110806633   -1.6828044891
     12  C         1.3120598121   -0.0674074069   -0.7037920096
     13  C         2.2844548101   -1.0635964952   -0.5457656294
     14  Cl        2.0411703562   -2.3729242706    0.5970550425
     15  C         3.4566360768   -1.0738714198   -1.2971828071
     16  H         4.1874698156   -1.8579390737   -1.1566229668
     17  C         3.6621812951   -0.0669757235   -2.2321360893
     18  Cl        5.1387613386   -0.0720998019   -3.1815384878
     19  C         2.7190867321    0.9357179106   -2.4304088862
     20  H         2.8926008274    1.7134879021   -3.1622464915
     21  C         1.5575260871    0.9209089401   -1.6668834715
     22  H         0.8225260873    1.7055310720   -1.8033976914
   Point Group: c1    Number of degrees of freedom:    60


   Energy is  -2301.903505463

 Hessian updated using BFGS update

 60 Hessian modes will be used to form the next step
  Hessian Eigenvalues:
     0.006867    0.017726    0.018322    0.020664    0.020929    0.021220
     0.023033    0.023590    0.023667    0.023844    0.023854    0.024092
     0.024096    0.024115    0.024115    0.024135    0.024138    0.024143
     0.024144    0.075294    0.159970    0.159974    0.159995    0.159996
     0.159996    0.160028    0.216955    0.223891    0.225270    0.230400
     0.236184    0.236855    0.246611    0.247547    0.250001    0.250009
     0.250049    0.289125    0.293743    0.301033    0.301339    0.329119
     0.356664    0.356665    0.356665    0.356668    0.356668    0.356726
     0.412567    0.419734    0.429719    0.429843    0.461292    0.463871
     0.471093    0.472692    0.478203    0.478264    0.479143    0.479308

 Minimum search - taking simple RFO step
 Searching for Lamda that Minimizes Along All modes
 Value Taken    Lamda =  -0.00070815
 Step Taken.  Stepsize is  0.299614

                             Maximum     Tolerance    Cnvgd?
         Gradient           0.001989      0.000300      NO
         Displacement       0.218611      0.001200      NO
         Energy change     -0.000999      0.000001      NO


 New Cartesian Coordinates Obtained by Inverse Iteration

 Displacement from previous Coordinates is:  0.558915
 ----------------------------------------------------------------
             Standard Nuclear Orientation (Angstroms)
    I     Atom           X                Y                Z
 ----------------------------------------------------------------
    1      C       0.0299805758    -0.0308628238     0.0532420673
    2      C      -0.0326465718     0.2590315808     1.4220074911
    3      Cl      1.4339665407     0.6033021356     2.3235637316
    4      C      -1.2428208572     0.3125735959     2.1078558446
    5      H      -1.2634020674     0.5436599019     3.1639790449
    6      C      -2.4191764654     0.0725424771     1.4079827704
    7      Cl     -3.9511314646     0.1369409704     2.2631272036
    8      C      -2.4037558333    -0.2110555288     0.0470138969
    9      H      -3.3279638017    -0.3955242058    -0.4844338368
   10      C      -1.1806948565    -0.2558885835    -0.6129904056
   11      H      -1.1562202019    -0.4833375191    -1.6725364183
   12      C       1.3081430697    -0.0610438336    -0.7112699638
   13      C       2.2550649308    -1.0844349666    -0.5779805704
   14      Cl      1.9750770331    -2.4152426082     0.5316340116
   15      C       3.4306880213    -1.1002418743    -1.3233189151
   16      H       4.1425954809    -1.9049570620    -1.2036464034
   17      C       3.6656751258    -0.0688255161    -2.2246108458
   18      Cl      5.1464557822    -0.0808039667    -3.1673089023
   19      C       2.7495351386     0.9633181681    -2.3938643384
   20      H       2.9465556171     1.7597878247    -3.0992623733
   21      C       1.5826296616     0.9526883381    -1.6374106943
   22      H       0.8665095526     1.7577531252    -1.7529958314
 ----------------------------------------------------------------
 Nuclear Repulsion Energy =        1436.83143813 hartrees
 There are       73 alpha and       73 beta electrons
 Applying Cartesian multipole field
    Component          Value
    ---------          -----
     (2,0,0)        1.00000E-12
     (0,2,0)        2.00000E-11
     (0,0,2)       -3.00000E-11
 Nucleus-field energy     =    -0.0000000423 hartrees
 Requested basis set is 6-311++G(d,p)
 There are 154 shells and 426 basis functions
 A cutoff of  1.0D-15 yielded   9414 shell pairs
 There are     77030 function pairs (     82752 Cartesian)
 Smallest overlap matrix eigenvalue = 2.94E-07
 Linear dependence detected in AO basis
 Number of orthogonalized atomic orbitals = 423
 Maximum deviation from orthogonality = 2.155E-10
 Guess from superposition of atomic densities
 Warning:  Energy on first SCF cycle will be non-variational
 SAD guess density has 146.000000 electrons

 -----------------------------------------------------------------------
  General SCF calculation program by
  Eric Jon Sundstrom, Paul Horn, Yuezhi Mao, Dmitri Zuev, Alec White,
  David Stuck, Shaama M.S., Shane Yost, Joonho Lee, David Small,
  Daniel Levine, Susi Lehtola, Hugh Burton, Evgeny Epifanovsky,
  Bang C. Huynh
 -----------------------------------------------------------------------
 Exchange:     0.2000 Hartree-Fock + 0.0800 Slater + 0.7200 B88
 Correlation:  0.1900 VWN1RPA + 0.8100 LYP
 Using SG-1 standard quadrature grid
 A restricted SCF calculation will be
 performed using DIIS
 SCF converges when DIIS error is below 1.0e-08
 ---------------------------------------
  Cycle       Energy         DIIS error
 ---------------------------------------
    1   -2305.6420032699      3.02e-02  
    2   -2301.7430080247      2.62e-03  
    3   -2301.6549404668      3.19e-03  
    4   -2301.8948297246      5.94e-04  
    5   -2301.9018492044      2.94e-04  
    6   -2301.9037818079      9.92e-05  
    7   -2301.9039826191      2.98e-05  
    8   -2301.9039985454      1.48e-05  
    9   -2301.9040036154      2.21e-06  
   10   -2301.9040037161      1.02e-06  
   11   -2301.9040037378      1.40e-07  
   12   -2301.9040037382      6.50e-08  
   13   -2301.9040037383      2.35e-08  
   14   -2301.9040037382      4.76e-09  Convergence criterion met
 ---------------------------------------
 SCF time:   CPU 535.27s  wall 536.00s 
 SCF   energy in the final basis set =    -2301.9040037382
 Total energy in the final basis set =    -2301.9040037382

 --------------------------------------------------------------

                    Orbital Energies (a.u.)
 --------------------------------------------------------------

 Alpha MOs
 -- Occupied --
********-101.5686-101.5667-101.5666 -10.2632 -10.2631 -10.2612 -10.2611
-10.2223 -10.2220 -10.2117 -10.2116 -10.2108 -10.2107 -10.2075 -10.2075
 -9.4832  -9.4832  -9.4814  -9.4814  -7.2478  -7.2478  -7.2462  -7.2461
 -7.2381  -7.2380  -7.2376  -7.2376  -7.2363  -7.2362  -7.2358  -7.2357
 -0.9344  -0.9209  -0.8932  -0.8850  -0.8535  -0.8402  -0.7930  -0.7700
 -0.7665  -0.7331  -0.6525  -0.6389  -0.6351  -0.6055  -0.5573  -0.5198
 -0.5176  -0.5075  -0.4900  -0.4794  -0.4586  -0.4577  -0.4559  -0.4311
 -0.4283  -0.4189  -0.3991  -0.3952  -0.3886  -0.3800  -0.3742  -0.3395
 -0.3362  -0.3349  -0.3338  -0.3283  -0.3260  -0.2812  -0.2797  -0.2707
 -0.2593
 -- Virtual --
 -0.0561  -0.0537  -0.0411  -0.0350  -0.0175  -0.0162  -0.0070   0.0025
  0.0085   0.0096   0.0165   0.0175   0.0267   0.0298   0.0431   0.0478
  0.0498   0.0559   0.0576   0.0634   0.0698   0.0808   0.0835   0.0840
  0.0913   0.0933   0.0967   0.0977   0.1046   0.1050   0.1090   0.1126
  0.1138   0.1143   0.1177   0.1196   0.1215   0.1241   0.1276   0.1302
  0.1322   0.1355   0.1404   0.1432   0.1436   0.1452   0.1561   0.1569
  0.1633   0.1733   0.1754   0.1764   0.1845   0.1871   0.1872   0.1962
  0.2033   0.2103   0.2138   0.2171   0.2189   0.2244   0.2250   0.2304
  0.2347   0.2465   0.2511   0.2532   0.2549   0.2592   0.2606   0.2625
  0.2707   0.2712   0.2748   0.2765   0.2789   0.2852   0.2915   0.2925
  0.2999   0.3045   0.3108   0.3126   0.3184   0.3229   0.3239   0.3459
  0.3470   0.3585   0.3604   0.3812   0.4156   0.4277   0.4309   0.4311
  0.4529   0.4557   0.4567   0.4705   0.4764   0.4872   0.4883   0.4986
  0.5087   0.5121   0.5168   0.5173   0.5401   0.5502   0.5542   0.5597
  0.5603   0.5748   0.5767   0.5797   0.5888   0.5910   0.6005   0.6136
  0.6193   0.6285   0.6293   0.6354   0.6404   0.6553   0.6655   0.6703
  0.6730   0.6955   0.7011   0.7029   0.7039   0.7198   0.7251   0.7266
  0.7448   0.7453   0.7906   0.7995   0.8134   0.8152   0.8339   0.8377
  0.8395   0.8443   0.8500   0.8529   0.8544   0.8561   0.8613   0.8637
  0.8791   0.8810   0.8813   0.8857   0.8902   0.8919   0.9029   0.9100
  0.9181   0.9275   0.9345   0.9477   0.9484   0.9572   0.9596   0.9715
  0.9760   0.9889   0.9891   0.9910   1.0015   1.0101   1.0242   1.0268
  1.0428   1.0669   1.0754   1.1119   1.1289   1.1371   1.1811   1.1903
  1.1996   1.2205   1.2318   1.2373   1.2509   1.2619   1.2767   1.2799
  1.3121   1.3139   1.3156   1.3411   1.3899   1.4141   1.4463   1.4952
  1.4977   1.5105   1.5157   1.5467   1.5497   1.5628   1.5690   1.5777
  1.5796   1.6040   1.6058   1.6537   1.6694   1.6726   1.6982   1.7042
  1.7150   1.7268   1.7563   1.7945   1.8117   1.8322   1.8455   1.8622
  1.8779   1.9076   1.9306   1.9332   1.9385   1.9420   1.9487   1.9738
  1.9743   1.9981   2.0009   2.0229   2.0339   2.0482   2.0641   2.0726
  2.1340   2.1352   2.1411   2.2135   2.2290   2.2380   2.2706   2.2711
  2.2767   2.2974   2.3048   2.3454   2.3558   2.3829   2.4114   2.4216
  2.4477   2.4568   2.4650   2.5105   2.5169   2.5335   2.5384   2.5475
  2.5535   2.5718   2.5907   2.6185   2.6715   2.6810   2.6899   2.7034
  2.7172   2.7241   2.7269   2.7298   2.7446   2.7513   2.7677   2.7816
  2.7834   2.8100   2.8364   2.8423   2.8464   2.8621   2.8674   2.9062
  2.9817   2.9929   3.0826   3.0857   3.0971   3.1407   3.1448   3.1488
  3.2044   3.2326   3.2540   3.3267   3.3350   3.4169   3.4461   3.5339
  3.5433   3.5926   3.6599   3.7647   3.7910   3.8258   3.8872   4.0620
  4.0704   4.1266   4.1290   4.3662   4.8028   4.8260   9.7714   9.7724
  9.8042   9.8401  23.4284  23.5744  23.8582  23.8669  23.9164  23.9272
 23.9723  24.0524  24.0550  24.0695  24.1288  24.1510  25.8208  25.8231
 25.9153  25.9439  26.1224  26.1303  26.2731  26.3436  26.5856  26.5879
 26.6970  26.7746 215.7635 215.7643 215.8025 215.8464
 --------------------------------------------------------------

          Ground-State Mulliken Net Atomic Charges

     Atom                 Charge (a.u.)
  ----------------------------------------
      1 C                     0.665607
      2 C                    -1.123236
      3 Cl                    0.402429
      4 C                    -0.448990
      5 H                     0.219858
      6 C                     0.478645
      7 Cl                    0.453295
      8 C                    -0.611438
      9 H                     0.200243
     10 C                    -0.427291
     11 H                     0.188722
     12 C                     0.635647
     13 C                    -1.052629
     14 Cl                    0.400045
     15 C                    -0.468796
     16 H                     0.219834
     17 C                     0.484808
     18 Cl                    0.453564
     19 C                    -0.593803
     20 H                     0.200092
     21 C                    -0.465443
     22 H                     0.188835
  ----------------------------------------
  Sum of atomic charges =     0.000000

 -----------------------------------------------------------------
                    Cartesian Multipole Moments
 -----------------------------------------------------------------
    Charge (ESU x 10^10)
                 0.0000
    Dipole Moment (Debye)
         X      -0.9395      Y       0.7865      Z      -1.5952
       Tot       2.0115
    Quadrupole Moments (Debye-Ang)
        XX    -125.9985     XY       0.6346     YY    -120.2827
        XZ       3.8363     YZ      -1.8122     ZZ    -119.4163
    Octopole Moments (Debye-Ang^2)
       XXX    -319.3379    XXY      12.8107    XYY     -94.4667
       YYY      73.0290    XXZ       2.5386    XYZ      -5.4635
       YYZ      -5.2582    XZZ    -113.1542    YZZ      32.7660
       ZZZ      18.4855
    Hexadecapole Moments (Debye-Ang^3)
      XXXX   -5916.3018   XXXY     186.0054   XXYY   -1091.3102
      XYYY     222.1089   YYYY    -795.6822   XXXZ    1413.5696
      XXYZ       0.4310   XYYZ     424.1905   YYYZ     -37.7842
      XXZZ   -1455.0160   XYZZ      95.2525   YYZZ    -556.6896
      XZZZ    1337.8228   YZZZ     -36.0358   ZZZZ   -2637.3578
 -----------------------------------------------------------------
 Calculating analytic gradient of the SCF energy
 Gradient of SCF Energy
            1           2           3           4           5           6
    1  -0.0002727  -0.0001977   0.0005961   0.0000669  -0.0000078  -0.0000264
    2  -0.0002562  -0.0000734  -0.0009852   0.0000442   0.0000529   0.0000085
    3   0.0000755  -0.0005135  -0.0003369   0.0000236  -0.0000092   0.0000514
            7           8           9          10          11          12
    1   0.0000130  -0.0000104  -0.0000091   0.0000638   0.0000043   0.0002080
    2   0.0000296   0.0000171  -0.0000581   0.0001448  -0.0000278   0.0003083
    3  -0.0000188   0.0000212   0.0000102  -0.0000502  -0.0000562  -0.0000721
           13          14          15          16          17          18
    1  -0.0001309  -0.0000977  -0.0000070   0.0000024   0.0000374  -0.0000192
    2   0.0004460   0.0005292  -0.0000861   0.0000021   0.0000667  -0.0000042
    3  -0.0000524   0.0009145   0.0000958   0.0000069  -0.0000670   0.0000116
           19          20          21          22
    1   0.0000061  -0.0000001  -0.0002270   0.0000081
    2  -0.0000306  -0.0000429  -0.0000303  -0.0000548
    3  -0.0000233  -0.0000304  -0.0000096   0.0000290
 Max gradient component =       9.852E-04
 RMS gradient           =       2.310E-04
 Gradient time:  CPU 190.00 s  wall 190.02 s
 Geometry Optimization Parameters
   NAtoms,    NIC,     NZ,  NCons,   NDum,   NFix, NCnnct, MaxDiis
       22     163      22       0       0       0       0       0

 Cartesian Hessian Update
 Hessian updated using BFGS update


** GEOMETRY OPTIMIZATION IN DELOCALIZED INTERNAL COORDINATES **
   Searching for a Minimum

   Optimization Cycle:   9

                       Coordinates (Angstroms)
     ATOM                X               Y               Z
      1  C         0.0299805758   -0.0308628238    0.0532420673
      2  C        -0.0326465718    0.2590315808    1.4220074911
      3  Cl        1.4339665407    0.6033021356    2.3235637316
      4  C        -1.2428208572    0.3125735959    2.1078558446
      5  H        -1.2634020674    0.5436599019    3.1639790449
      6  C        -2.4191764654    0.0725424771    1.4079827704
      7  Cl       -3.9511314646    0.1369409704    2.2631272036
      8  C        -2.4037558333   -0.2110555288    0.0470138969
      9  H        -3.3279638017   -0.3955242058   -0.4844338368
     10  C        -1.1806948565   -0.2558885835   -0.6129904056
     11  H        -1.1562202019   -0.4833375191   -1.6725364183
     12  C         1.3081430697   -0.0610438336   -0.7112699638
     13  C         2.2550649308   -1.0844349666   -0.5779805704
     14  Cl        1.9750770331   -2.4152426082    0.5316340116
     15  C         3.4306880213   -1.1002418743   -1.3233189151
     16  H         4.1425954809   -1.9049570620   -1.2036464034
     17  C         3.6656751258   -0.0688255161   -2.2246108458
     18  Cl        5.1464557822   -0.0808039667   -3.1673089023
     19  C         2.7495351386    0.9633181681   -2.3938643384
     20  H         2.9465556171    1.7597878247   -3.0992623733
     21  C         1.5826296616    0.9526883381   -1.6374106943
     22  H         0.8665095526    1.7577531252   -1.7529958314
   Point Group: c1    Number of degrees of freedom:    60


   Energy is  -2301.904003738

 Hessian updated using BFGS update

 60 Hessian modes will be used to form the next step
  Hessian Eigenvalues:
     0.004138    0.017722    0.018215    0.020637    0.020838    0.020936
     0.023040    0.023595    0.023655    0.023842    0.023852    0.024092
     0.024095    0.024115    0.024115    0.024136    0.024141    0.024143
     0.024144    0.075374    0.159965    0.159984    0.159995    0.159996
     0.160010    0.160028    0.216730    0.223934    0.225310    0.230493
     0.236185    0.236856    0.246642    0.247566    0.250001    0.250022
     0.250247    0.289143    0.292943    0.301033    0.301349    0.329167
     0.356664    0.356665    0.356665    0.356668    0.356697    0.356727
     0.412548    0.419656    0.429767    0.429879    0.461282    0.463966
     0.471102    0.472780    0.478204    0.478394    0.479143    0.479309

 Minimum search - taking simple RFO step
 Searching for Lamda that Minimizes Along All modes
 Value Taken    Lamda =  -0.00028146
 Step Taken.  Stepsize is  0.247351

                             Maximum     Tolerance    Cnvgd?
         Gradient           0.001014      0.000300      NO
         Displacement       0.183947      0.001200      NO
         Energy change     -0.000498      0.000001      NO


 New Cartesian Coordinates Obtained by Inverse Iteration

 Displacement from previous Coordinates is:  0.450400
 ----------------------------------------------------------------
             Standard Nuclear Orientation (Angstroms)
    I     Atom           X                Y                Z
 ----------------------------------------------------------------
    1      C       0.0262342212    -0.0225414338     0.0473436685
    2      C      -0.0347564687     0.2991106725     1.4090700658
    3      Cl      1.4310773625     0.6956185475     2.2896271602
    4      C      -1.2418274716     0.3430741002     2.1006505850
    5      H      -1.2623377481     0.5974986044     3.1514093314
    6      C      -2.4162806652     0.0617844512     1.4125132546
    7      Cl     -3.9448200360     0.1131748865     2.2748489846
    8      C      -2.4020635466    -0.2526487532     0.0585148141
    9      H      -3.3252348147    -0.4668862186    -0.4634439439
   10      C      -1.1814494291    -0.2889118228    -0.6072041256
   11      H      -1.1571373258    -0.5398987387    -1.6612978474
   12      C       1.3053965346    -0.0538798351    -0.7169262165
   13      C       2.2308208838    -1.0986380926    -0.6042707791
   14      Cl      1.9191507769    -2.4457600807     0.4765506938
   15      C       3.4088295094    -1.1205586639    -1.3453897224
   16      H       4.1043686306    -1.9417922802    -1.2428264064
   17      C       3.6683273768    -0.0717320360    -2.2196664292
   18      Cl      5.1520816742    -0.0913673197    -3.1577595980
   19      C       2.7749920948     0.9835035448    -2.3653930414
   20      H       2.9914703043     1.7934636140    -3.0494915827
   21      C       1.6041571529     0.9777326629    -1.6143642770
   22      H       0.9040653942     1.7990338206    -1.7137180253
 ----------------------------------------------------------------
 Nuclear Repulsion Energy =        1436.24319269 hartrees
 There are       73 alpha and       73 beta electrons
 Applying Cartesian multipole field
    Component          Value
    ---------          -----
     (2,0,0)        1.00000E-12
     (0,2,0)        2.00000E-11
     (0,0,2)       -3.00000E-11
 Nucleus-field energy     =    -0.0000000412 hartrees
 Requested basis set is 6-311++G(d,p)
 There are 154 shells and 426 basis functions
 A cutoff of  1.0D-15 yielded   9427 shell pairs
 There are     77081 function pairs (     82803 Cartesian)
 Smallest overlap matrix eigenvalue = 2.86E-07
 Linear dependence detected in AO basis
 Number of orthogonalized atomic orbitals = 423
 Maximum deviation from orthogonality = 5.261E-10
 Guess from superposition of atomic densities
 Warning:  Energy on first SCF cycle will be non-variational
 SAD guess density has 146.000000 electrons

 -----------------------------------------------------------------------
  General SCF calculation program by
  Eric Jon Sundstrom, Paul Horn, Yuezhi Mao, Dmitri Zuev, Alec White,
  David Stuck, Shaama M.S., Shane Yost, Joonho Lee, David Small,
  Daniel Levine, Susi Lehtola, Hugh Burton, Evgeny Epifanovsky,
  Bang C. Huynh
 -----------------------------------------------------------------------
 Exchange:     0.2000 Hartree-Fock + 0.0800 Slater + 0.7200 B88
 Correlation:  0.1900 VWN1RPA + 0.8100 LYP
 Using SG-1 standard quadrature grid
 A restricted SCF calculation will be
 performed using DIIS
 SCF converges when DIIS error is below 1.0e-08
 ---------------------------------------
  Cycle       Energy         DIIS error
 ---------------------------------------
    1   -2305.6413209646      3.02e-02  
    2   -2301.7430289717      2.62e-03  
    3   -2301.6552636765      3.19e-03  
    4   -2301.8951425595      5.91e-04  
    5   -2301.9020514126      2.95e-04  
    6   -2301.9039837557      9.99e-05  
    7   -2301.9041867068      3.09e-05  
    8   -2301.9042043295      1.46e-05  
    9   -2301.9042092688      2.17e-06  
   10   -2301.9042093653      1.02e-06  
   11   -2301.9042093871      1.38e-07  
   12   -2301.9042093873      6.39e-08  
   13   -2301.9042093874      2.35e-08  
   14   -2301.9042093876      4.69e-09  Convergence criterion met
 ---------------------------------------
 SCF time:   CPU 535.40s  wall 535.00s 
 SCF   energy in the final basis set =    -2301.9042093876
 Total energy in the final basis set =    -2301.9042093876

 --------------------------------------------------------------

                    Orbital Energies (a.u.)
 --------------------------------------------------------------

 Alpha MOs
 -- Occupied --
********-101.5685-101.5670-101.5670 -10.2632 -10.2630 -10.2612 -10.2611
-10.2220 -10.2217 -10.2118 -10.2116 -10.2106 -10.2106 -10.2074 -10.2074
 -9.4831  -9.4831  -9.4818  -9.4817  -7.2477  -7.2477  -7.2465  -7.2464
 -7.2380  -7.2379  -7.2376  -7.2375  -7.2366  -7.2365  -7.2361  -7.2360
 -0.9343  -0.9209  -0.8931  -0.8853  -0.8531  -0.8404  -0.7929  -0.7701
 -0.7664  -0.7330  -0.6518  -0.6398  -0.6346  -0.6055  -0.5572  -0.5189
 -0.5178  -0.5086  -0.4898  -0.4795  -0.4585  -0.4578  -0.4558  -0.4307
 -0.4286  -0.4190  -0.3987  -0.3957  -0.3880  -0.3797  -0.3742  -0.3398
 -0.3361  -0.3346  -0.3340  -0.3282  -0.3269  -0.2805  -0.2795  -0.2703
 -0.2604
 -- Virtual --
 -0.0541  -0.0540  -0.0406  -0.0369  -0.0178  -0.0161  -0.0071   0.0026
  0.0087   0.0093   0.0166   0.0173   0.0265   0.0299   0.0435   0.0485
  0.0495   0.0557   0.0572   0.0634   0.0691   0.0818   0.0834   0.0842
  0.0905   0.0930   0.0963   0.0975   0.1047   0.1052   0.1086   0.1121
  0.1134   0.1142   0.1179   0.1192   0.1222   0.1240   0.1276   0.1304
  0.1323   0.1354   0.1403   0.1431   0.1433   0.1448   0.1553   0.1569
  0.1630   0.1737   0.1753   0.1760   0.1845   0.1864   0.1881   0.1958
  0.2040   0.2101   0.2131   0.2160   0.2184   0.2243   0.2249   0.2300
  0.2340   0.2478   0.2504   0.2532   0.2555   0.2597   0.2602   0.2626
  0.2717   0.2719   0.2740   0.2746   0.2804   0.2851   0.2922   0.2935
  0.2982   0.3004   0.3111   0.3175   0.3181   0.3217   0.3243   0.3460
  0.3476   0.3591   0.3617   0.3818   0.4151   0.4284   0.4306   0.4345
  0.4529   0.4562   0.4567   0.4691   0.4759   0.4877   0.4880   0.4981
  0.5098   0.5115   0.5169   0.5176   0.5395   0.5507   0.5542   0.5585
  0.5593   0.5731   0.5739   0.5818   0.5878   0.5907   0.6020   0.6151
  0.6210   0.6274   0.6294   0.6377   0.6411   0.6552   0.6647   0.6706
  0.6730   0.6982   0.7023   0.7038   0.7042   0.7199   0.7232   0.7258
  0.7444   0.7469   0.7905   0.7991   0.8128   0.8173   0.8337   0.8365
  0.8392   0.8474   0.8500   0.8524   0.8544   0.8566   0.8618   0.8643
  0.8784   0.8816   0.8832   0.8850   0.8899   0.8902   0.9042   0.9105
  0.9224   0.9275   0.9351   0.9484   0.9525   0.9586   0.9599   0.9701
  0.9771   0.9860   0.9867   0.9882   1.0008   1.0123   1.0227   1.0261
  1.0418   1.0691   1.0783   1.1133   1.1302   1.1437   1.1761   1.1907
  1.1971   1.2245   1.2346   1.2373   1.2492   1.2581   1.2776   1.2782
  1.3109   1.3174   1.3186   1.3410   1.3938   1.4126   1.4442   1.4913
  1.4965   1.5110   1.5182   1.5461   1.5509   1.5687   1.5698   1.5739
  1.5792   1.6043   1.6060   1.6542   1.6690   1.6693   1.6998   1.7056
  1.7167   1.7283   1.7553   1.7908   1.8111   1.8322   1.8428   1.8631
  1.8730   1.9097   1.9303   1.9344   1.9375   1.9417   1.9462   1.9764
  1.9769   1.9985   2.0013   2.0269   2.0336   2.0488   2.0642   2.0757
  2.1329   2.1371   2.1414   2.2126   2.2295   2.2377   2.2698   2.2717
  2.2729   2.2931   2.3096   2.3413   2.3587   2.3827   2.4148   2.4212
  2.4427   2.4602   2.4691   2.5109   2.5154   2.5287   2.5355   2.5505
  2.5525   2.5742   2.5902   2.6169   2.6749   2.6832   2.6917   2.7005
  2.7142   2.7245   2.7262   2.7277   2.7438   2.7501   2.7692   2.7783
  2.7837   2.8144   2.8373   2.8441   2.8475   2.8620   2.8681   2.9055
  2.9844   2.9939   3.0872   3.0890   3.1007   3.1383   3.1436   3.1493
  3.2036   3.2316   3.2589   3.3261   3.3327   3.4187   3.4464   3.5376
  3.5439   3.5928   3.6631   3.7657   3.7909   3.8243   3.8901   4.0616
  4.0712   4.1271   4.1288   4.3605   4.8045   4.8243   9.7719   9.7727
  9.8042   9.8386  23.4296  23.5752  23.8584  23.8672  23.9143  23.9280
 23.9732  24.0521  24.0548  24.0723  24.1289  24.1529  25.8206  25.8230
 25.8980  25.9568  26.1232  26.1287  26.2574  26.3604  26.5859  26.5875
 26.6812  26.7934 215.7639 215.7649 215.8035 215.8437
 --------------------------------------------------------------

          Ground-State Mulliken Net Atomic Charges

     Atom                 Charge (a.u.)
  ----------------------------------------
      1 C                     0.693943
      2 C                    -1.121227
      3 Cl                    0.412090
      4 C                    -0.440908
      5 H                     0.221181
      6 C                     0.493092
      7 Cl                    0.454991
      8 C                    -0.641119
      9 H                     0.200195
     10 C                    -0.461090
     11 H                     0.189486
     12 C                     0.695067
     13 C                    -1.107408
     14 Cl                    0.412283
     15 C                    -0.445766
     16 H                     0.221582
     17 C                     0.486407
     18 Cl                    0.455750
     19 C                    -0.633247
     20 H                     0.200062
     21 C                    -0.475070
     22 H                     0.189706
  ----------------------------------------
  Sum of atomic charges =     0.000000

 -----------------------------------------------------------------
                    Cartesian Multipole Moments
 -----------------------------------------------------------------
    Charge (ESU x 10^10)
                -0.0000
    Dipole Moment (Debye)
         X      -0.9233      Y       0.7767      Z      -1.5718
       Tot       1.9814
    Quadrupole Moments (Debye-Ang)
        XX    -126.0215     XY       0.7843     YY    -120.0221
        XZ       3.7676     YZ      -1.6494     ZZ    -119.5949
    Octopole Moments (Debye-Ang^2)
       XXX    -318.2243    XXY      12.5643    XYY     -93.4813
       YYY      72.1203    XXZ       3.0887    XYZ      -5.7599
       YYZ      -4.7521    XZZ    -112.4150    YZZ      32.2915
       ZZZ      21.4630
    Hexadecapole Moments (Debye-Ang^3)
      XXXX   -5902.9527   XXXY     175.9782   XXYY   -1090.4632
      XYYY     208.5980   YYYY    -824.1233   XXXZ    1421.4277
      XXYZ      -3.9470   XYYZ     425.9105   YYYZ     -52.9147
      XXZZ   -1447.6768   XYZZ      90.4077   YYZZ    -557.0003
      XZZZ    1348.0253   YZZZ     -47.6073   ZZZZ   -2616.5496
 -----------------------------------------------------------------
 Calculating analytic gradient of the SCF energy
 Gradient of SCF Energy
            1           2           3           4           5           6
    1  -0.0005500  -0.0001107   0.0004137   0.0001562  -0.0000274  -0.0000563
    2  -0.0001979  -0.0001640  -0.0004357   0.0000144   0.0000353  -0.0000010
    3  -0.0001841  -0.0000562  -0.0003063   0.0000235  -0.0000058  -0.0000912
            7           8           9          10          11          12
    1   0.0000071  -0.0000258  -0.0000109   0.0002961  -0.0000074   0.0003488
    2   0.0000060   0.0000543  -0.0000313   0.0000289   0.0000309   0.0002244
    3  -0.0000074   0.0001644   0.0000088  -0.0000670  -0.0000169  -0.0002240
           13          14          15          16          17          18
    1  -0.0001179  -0.0000754  -0.0001308   0.0000161  -0.0000100  -0.0000200
    2   0.0002914   0.0003461  -0.0000947   0.0000027   0.0001906  -0.0000240
    3   0.0001357   0.0004747   0.0001404  -0.0000105  -0.0001182   0.0000066
           19          20          21          22
    1   0.0001540   0.0000051  -0.0002222  -0.0000325
    2  -0.0001102  -0.0000194  -0.0001061  -0.0000408
    3  -0.0000105  -0.0000181   0.0001562   0.0000060
 Max gradient component =       5.500E-04
 RMS gradient           =       1.719E-04
 Gradient time:  CPU 190.06 s  wall 190.08 s
 Geometry Optimization Parameters
   NAtoms,    NIC,     NZ,  NCons,   NDum,   NFix, NCnnct, MaxDiis
       22     163      22       0       0       0       0       0

 Cartesian Hessian Update
 Hessian updated using BFGS update


** GEOMETRY OPTIMIZATION IN DELOCALIZED INTERNAL COORDINATES **
   Searching for a Minimum

   Optimization Cycle:  10

                       Coordinates (Angstroms)
     ATOM                X               Y               Z
      1  C         0.0262342212   -0.0225414338    0.0473436685
      2  C        -0.0347564687    0.2991106725    1.4090700658
      3  Cl        1.4310773625    0.6956185475    2.2896271602
      4  C        -1.2418274716    0.3430741002    2.1006505850
      5  H        -1.2623377481    0.5974986044    3.1514093314
      6  C        -2.4162806652    0.0617844512    1.4125132546
      7  Cl       -3.9448200360    0.1131748865    2.2748489846
      8  C        -2.4020635466   -0.2526487532    0.0585148141
      9  H        -3.3252348147   -0.4668862186   -0.4634439439
     10  C        -1.1814494291   -0.2889118228   -0.6072041256
     11  H        -1.1571373258   -0.5398987387   -1.6612978474
     12  C         1.3053965346   -0.0538798351   -0.7169262165
     13  C         2.2308208838   -1.0986380926   -0.6042707791
     14  Cl        1.9191507769   -2.4457600807    0.4765506938
     15  C         3.4088295094   -1.1205586639   -1.3453897224
     16  H         4.1043686306   -1.9417922802   -1.2428264064
     17  C         3.6683273768   -0.0717320360   -2.2196664292
     18  Cl        5.1520816742   -0.0913673197   -3.1577595980
     19  C         2.7749920948    0.9835035448   -2.3653930414
     20  H         2.9914703043    1.7934636140   -3.0494915827
     21  C         1.6041571529    0.9777326629   -1.6143642770
     22  H         0.9040653942    1.7990338206   -1.7137180253
   Point Group: c1    Number of degrees of freedom:    60


   Energy is  -2301.904209388

 Hessian updated using BFGS update

 60 Hessian modes will be used to form the next step
  Hessian Eigenvalues:
     0.002193    0.017700    0.018140    0.020622    0.020871    0.020938
     0.023105    0.023595    0.023646    0.023841    0.023885    0.024094
     0.024100    0.024115    0.024116    0.024137    0.024142    0.024144
     0.024145    0.075202    0.159953    0.159984    0.159995    0.159996
     0.160011    0.160033    0.215810    0.223930    0.225174    0.230332
     0.236170    0.236864    0.246624    0.247543    0.249794    0.250006
     0.250027    0.289205    0.292517    0.301033    0.301349    0.329185
     0.356663    0.356665    0.356665    0.356668    0.356702    0.356728
     0.412732    0.419421    0.429809    0.429876    0.461407    0.464193
     0.471102    0.472895    0.478199    0.478636    0.479143    0.479315

 Minimum search - taking simple RFO step
 Searching for Lamda that Minimizes Along All modes
 Value Taken    Lamda =  -0.00015190
 Step Taken.  Stepsize is  0.248251

                             Maximum     Tolerance    Cnvgd?
         Gradient           0.000572      0.000300      NO
         Displacement       0.185932      0.001200      NO
         Energy change     -0.000206      0.000001      NO


 New Cartesian Coordinates Obtained by Inverse Iteration

 Displacement from previous Coordinates is:  0.439518
 ----------------------------------------------------------------
             Standard Nuclear Orientation (Angstroms)
    I     Atom           X                Y                Z
 ----------------------------------------------------------------
    1      C       0.0243228968    -0.0142370819     0.0439959490
    2      C      -0.0380558495     0.3391304192     1.3976673776
    3      Cl      1.4234264079     0.7812952076     2.2630676389
    4      C      -1.2433751407     0.3750721877     2.0927261901
    5      H      -1.2654753781     0.6524981809     3.1376252919
    6      C      -2.4141750173     0.0533045261     1.4159922964
    7      Cl     -3.9402694588     0.0939683676     2.2834745587
    8      C      -2.3984047935    -0.2933069867     0.0700265946
    9      H      -3.3189705122    -0.5376241287    -0.4431637668
   10      C      -1.1793221251    -0.3217338391    -0.5991368785
   11      H      -1.1529507881    -0.5983731264    -1.6466700572
   12      C       1.3040161208    -0.0469170349    -0.7203844183
   13      C       2.2081280490    -1.1120414957    -0.6310410692
   14      Cl      1.8660907672    -2.4761629046     0.4187788964
   15      C       3.3878938311    -1.1392630053    -1.3692477394
   16      H       4.0673030571    -1.9759024220    -1.2847776671
   17      C       3.6701594059    -0.0745361515    -2.2167271499
   18      Cl      5.1557177335    -0.1006278755    -3.1521026551
   19      C       2.7986108734     1.0018058954    -2.3379875239
   20      H       3.0328959802     1.8239459926    -3.0014445986
   21      C       1.6256908920     1.0011359418    -1.5899885705
   22      H       0.9418074588     1.8379489627    -1.6719061363
 ----------------------------------------------------------------
 Nuclear Repulsion Energy =        1435.42842627 hartrees
 There are       73 alpha and       73 beta electrons
 Applying Cartesian multipole field
    Component          Value
    ---------          -----
     (2,0,0)        1.00000E-12
     (0,2,0)        2.00000E-11
     (0,0,2)       -3.00000E-11
 Nucleus-field energy     =    -0.0000000403 hartrees
 Requested basis set is 6-311++G(d,p)
 There are 154 shells and 426 basis functions
 A cutoff of  1.0D-15 yielded   9425 shell pairs
 There are     77117 function pairs (     82843 Cartesian)
 Smallest overlap matrix eigenvalue = 2.77E-07
 Linear dependence detected in AO basis
 Number of orthogonalized atomic orbitals = 423
 Maximum deviation from orthogonality = 2.185E-10
 Guess from superposition of atomic densities
 Warning:  Energy on first SCF cycle will be non-variational
 SAD guess density has 146.000000 electrons

 -----------------------------------------------------------------------
  General SCF calculation program by
  Eric Jon Sundstrom, Paul Horn, Yuezhi Mao, Dmitri Zuev, Alec White,
  David Stuck, Shaama M.S., Shane Yost, Joonho Lee, David Small,
  Daniel Levine, Susi Lehtola, Hugh Burton, Evgeny Epifanovsky,
  Bang C. Huynh
 -----------------------------------------------------------------------
 Exchange:     0.2000 Hartree-Fock + 0.0800 Slater + 0.7200 B88
 Correlation:  0.1900 VWN1RPA + 0.8100 LYP
 Using SG-1 standard quadrature grid
 A restricted SCF calculation will be
 performed using DIIS
 SCF converges when DIIS error is below 1.0e-08
 ---------------------------------------
  Cycle       Energy         DIIS error
 ---------------------------------------
    1   -2305.6402075432      3.02e-02  
    2   -2301.7430200156      2.62e-03  
    3   -2301.6556363845      3.19e-03  
    4   -2301.8953667742      5.88e-04  
    5   -2301.9021609028      2.95e-04  
    6   -2301.9040905689      1.01e-04  
    7   -2301.9042958756      3.17e-05  
    8   -2301.9043149853      1.44e-05  
    9   -2301.9043197864      2.14e-06  
   10   -2301.9043198796      1.02e-06  
   11   -2301.9043199012      1.37e-07  
   12   -2301.9043199015      6.29e-08  
   13   -2301.9043199017      2.34e-08  
   14   -2301.9043199017      4.64e-09  Convergence criterion met
 ---------------------------------------
 SCF time:   CPU 534.87s  wall 535.00s 
 SCF   energy in the final basis set =    -2301.9043199017
 Total energy in the final basis set =    -2301.9043199017

 --------------------------------------------------------------

                    Orbital Energies (a.u.)
 --------------------------------------------------------------

 Alpha MOs
 -- Occupied --
********-101.5685-101.5673-101.5672 -10.2631 -10.2630 -10.2611 -10.2611
-10.2218 -10.2216 -10.2117 -10.2116 -10.2106 -10.2105 -10.2074 -10.2073
 -9.4831  -9.4830  -9.4820  -9.4820  -7.2477  -7.2477  -7.2467  -7.2467
 -7.2379  -7.2379  -7.2375  -7.2374  -7.2369  -7.2368  -7.2364  -7.2363
 -0.9343  -0.9210  -0.8930  -0.8856  -0.8527  -0.8406  -0.7928  -0.7702
 -0.7663  -0.7330  -0.6511  -0.6406  -0.6343  -0.6055  -0.5572  -0.5180
 -0.5179  -0.5096  -0.4895  -0.4796  -0.4585  -0.4579  -0.4557  -0.4302
 -0.4288  -0.4191  -0.3984  -0.3961  -0.3877  -0.3794  -0.3742  -0.3402
 -0.3364  -0.3344  -0.3340  -0.3281  -0.3275  -0.2800  -0.2793  -0.2697
 -0.2616
 -- Virtual --
 -0.0542  -0.0522  -0.0402  -0.0389  -0.0182  -0.0159  -0.0071   0.0026
  0.0089   0.0090   0.0166   0.0171   0.0263   0.0299   0.0439   0.0485
  0.0500   0.0556   0.0567   0.0633   0.0684   0.0827   0.0833   0.0845
  0.0897   0.0927   0.0960   0.0976   0.1045   0.1053   0.1084   0.1116
  0.1130   0.1143   0.1181   0.1190   0.1227   0.1239   0.1278   0.1307
  0.1324   0.1353   0.1400   0.1429   0.1430   0.1445   0.1546   0.1570
  0.1627   0.1740   0.1751   0.1757   0.1844   0.1859   0.1889   0.1954
  0.2047   0.2087   0.2130   0.2143   0.2180   0.2244   0.2253   0.2294
  0.2339   0.2485   0.2498   0.2534   0.2558   0.2590   0.2610   0.2626
  0.2723   0.2729   0.2732   0.2738   0.2814   0.2846   0.2924   0.2939
  0.2965   0.2978   0.3116   0.3172   0.3197   0.3246   0.3250   0.3447
  0.3493   0.3578   0.3655   0.3827   0.4148   0.4291   0.4299   0.4384
  0.4531   0.4565   0.4568   0.4672   0.4749   0.4871   0.4886   0.4973
  0.5093   0.5114   0.5165   0.5182   0.5393   0.5513   0.5536   0.5585
  0.5597   0.5712   0.5727   0.5838   0.5870   0.5903   0.6006   0.6172
  0.6218   0.6272   0.6296   0.6403   0.6416   0.6548   0.6639   0.6678
  0.6768   0.7020   0.7022   0.7039   0.7058   0.7203   0.7215   0.7253
  0.7433   0.7497   0.7908   0.7980   0.8115   0.8208   0.8337   0.8354
  0.8390   0.8499   0.8502   0.8517   0.8547   0.8564   0.8618   0.8652
  0.8776   0.8808   0.8841   0.8849   0.8892   0.8900   0.9065   0.9096
  0.9261   0.9275   0.9367   0.9485   0.9561   0.9593   0.9601   0.9679
  0.9796   0.9813   0.9839   0.9884   0.9998   1.0146   1.0190   1.0275
  1.0413   1.0712   1.0812   1.1158   1.1305   1.1491   1.1711   1.1908
  1.1955   1.2284   1.2365   1.2374   1.2477   1.2533   1.2758   1.2829
  1.3102   1.3189   1.3247   1.3404   1.3974   1.4112   1.4425   1.4881
  1.4947   1.5115   1.5206   1.5454   1.5516   1.5696   1.5703   1.5749
  1.5785   1.6046   1.6060   1.6546   1.6667   1.6695   1.7007   1.7068
  1.7214   1.7288   1.7554   1.7875   1.8108   1.8324   1.8400   1.8637
  1.8688   1.9117   1.9305   1.9353   1.9366   1.9413   1.9437   1.9782
  1.9797   1.9987   2.0019   2.0292   2.0348   2.0493   2.0647   2.0777
  2.1321   2.1391   2.1417   2.2113   2.2301   2.2375   2.2686   2.2697
  2.2722   2.2884   2.3127   2.3401   2.3611   2.3821   2.4166   2.4206
  2.4388   2.4609   2.4740   2.5112   2.5135   2.5227   2.5331   2.5519
  2.5526   2.5765   2.5901   2.6149   2.6778   2.6838   2.6938   2.6990
  2.7084   2.7238   2.7279   2.7286   2.7432   2.7502   2.7701   2.7739
  2.7846   2.8159   2.8377   2.8450   2.8482   2.8565   2.8743   2.9047
  2.9864   2.9941   3.0912   3.0923   3.1045   3.1364   3.1419   3.1494
  3.2027   3.2305   3.2653   3.3254   3.3306   3.4202   3.4473   3.5415
  3.5438   3.5929   3.6668   3.7666   3.7909   3.8230   3.8926   4.0611
  4.0722   4.1274   4.1286   4.3558   4.8061   4.8219   9.7725   9.7730
  9.8069   9.8381  23.4313  23.5758  23.8585  23.8673  23.9127  23.9286
 23.9734  24.0519  24.0546  24.0744  24.1289  24.1544  25.8203  25.8228
 25.8803  25.9639  26.1239  26.1275  26.2488  26.3653  26.5868  26.5871
 26.6673  26.8101 215.7644 215.7655 215.8076 215.8421
 --------------------------------------------------------------

          Ground-State Mulliken Net Atomic Charges

     Atom                 Charge (a.u.)
  ----------------------------------------
      1 C                     0.733947
      2 C                    -1.131558
      3 Cl                    0.416212
      4 C                    -0.431278
      5 H                     0.222799
      6 C                     0.506049
      7 Cl                    0.457147
      8 C                    -0.664960
      9 H                     0.200030
     10 C                    -0.495044
     11 H                     0.190307
     12 C                     0.751140
     13 C                    -1.174048
     14 Cl                    0.417766
     15 C                    -0.417449
     16 H                     0.223529
     17 C                     0.488928
     18 Cl                    0.458337
     19 C                    -0.665917
     20 H                     0.199991
     21 C                    -0.476228
     22 H                     0.190300
  ----------------------------------------
  Sum of atomic charges =     0.000000

 -----------------------------------------------------------------
                    Cartesian Multipole Moments
 -----------------------------------------------------------------
    Charge (ESU x 10^10)
                 0.0000
    Dipole Moment (Debye)
         X      -0.9036      Y       0.7643      Z      -1.5467
       Tot       1.9476
    Quadrupole Moments (Debye-Ang)
        XX    -126.0423     XY       0.9396     YY    -119.7701
        XZ       3.6952     YZ      -1.4852     ZZ    -119.7861
    Octopole Moments (Debye-Ang^2)
       XXX    -316.8437    XXY      12.3029    XYY     -92.5273
       YYY      71.1770    XXZ       3.7238    XYZ      -6.0340
       YYZ      -4.1984    XZZ    -111.6219    YZZ      31.7619
       ZZZ      24.4357
    Hexadecapole Moments (Debye-Ang^3)
      XXXX   -5888.9830   XXXY     167.2490   XXYY   -1089.7655
      XYYY     196.6560   YYYY    -853.4776   XXXZ    1429.5421
      XXYZ      -8.4566   XYYZ     427.8463   YYYZ     -68.1638
      XXZZ   -1440.9214   XYZZ      85.7803   YYZZ    -558.2728
      XZZZ    1358.6715   YZZZ     -59.5527   ZZZZ   -2599.9112
 -----------------------------------------------------------------
 Calculating analytic gradient of the SCF energy
 Gradient of SCF Energy
            1           2           3           4           5           6
    1  -0.0005635   0.0000667   0.0002005   0.0002329  -0.0000273  -0.0000594
    2  -0.0001248  -0.0002095  -0.0000962   0.0000179   0.0000054  -0.0000668
    3  -0.0003323   0.0002274  -0.0002191  -0.0000159   0.0000004  -0.0002276
            7           8           9          10          11          12
    1  -0.0000129  -0.0000851  -0.0000121   0.0003693   0.0000108   0.0003043
    2  -0.0000030   0.0000433   0.0000087   0.0000447   0.0000276   0.0001208
    3   0.0000209   0.0002647   0.0000074  -0.0000520   0.0000244  -0.0002505
           13          14          15          16          17          18
    1  -0.0000988  -0.0000999  -0.0001248   0.0000187  -0.0000569   0.0000024
    2   0.0001157   0.0002685  -0.0000527   0.0000055   0.0002025  -0.0000282
    3   0.0002639   0.0001804   0.0001255  -0.0000243  -0.0000770  -0.0000100
           19          20          21          22
    1   0.0001675   0.0000017  -0.0001770  -0.0000572
    2  -0.0001571   0.0000037  -0.0000995  -0.0000270
    3  -0.0000457  -0.0000000   0.0001811  -0.0000414
 Max gradient component =       5.635E-04
 RMS gradient           =       1.546E-04
 Gradient time:  CPU 189.99 s  wall 190.01 s
 Geometry Optimization Parameters
   NAtoms,    NIC,     NZ,  NCons,   NDum,   NFix, NCnnct, MaxDiis
       22     163      22       0       0       0       0       0

 Cartesian Hessian Update
 Hessian updated using BFGS update


** GEOMETRY OPTIMIZATION IN DELOCALIZED INTERNAL COORDINATES **
   Searching for a Minimum

   Optimization Cycle:  11

                       Coordinates (Angstroms)
     ATOM                X               Y               Z
      1  C         0.0243228968   -0.0142370819    0.0439959490
      2  C        -0.0380558495    0.3391304192    1.3976673776
      3  Cl        1.4234264079    0.7812952076    2.2630676389
      4  C        -1.2433751407    0.3750721877    2.0927261901
      5  H        -1.2654753781    0.6524981809    3.1376252919
      6  C        -2.4141750173    0.0533045261    1.4159922964
      7  Cl       -3.9402694588    0.0939683676    2.2834745587
      8  C        -2.3984047935   -0.2933069867    0.0700265946
      9  H        -3.3189705122   -0.5376241287   -0.4431637668
     10  C        -1.1793221251   -0.3217338391   -0.5991368785
     11  H        -1.1529507881   -0.5983731264   -1.6466700572
     12  C         1.3040161208   -0.0469170349   -0.7203844183
     13  C         2.2081280490   -1.1120414957   -0.6310410692
     14  Cl        1.8660907672   -2.4761629046    0.4187788964
     15  C         3.3878938311   -1.1392630053   -1.3692477394
     16  H         4.0673030571   -1.9759024220   -1.2847776671
     17  C         3.6701594059   -0.0745361515   -2.2167271499
     18  Cl        5.1557177335   -0.1006278755   -3.1521026551
     19  C         2.7986108734    1.0018058954   -2.3379875239
     20  H         3.0328959802    1.8239459926   -3.0014445986
     21  C         1.6256908920    1.0011359418   -1.5899885705
     22  H         0.9418074588    1.8379489627   -1.6719061363
   Point Group: c1    Number of degrees of freedom:    60


   Energy is  -2301.904319902

 Hessian updated using BFGS update

 60 Hessian modes will be used to form the next step
  Hessian Eigenvalues:
     0.001214    0.017707    0.018076    0.020661    0.020930    0.021301
     0.023070    0.023602    0.023621    0.023839    0.023870    0.024093
     0.024100    0.024115    0.024118    0.024136    0.024143    0.024143
     0.024180    0.073048    0.159929    0.159986    0.159994    0.159995
     0.160004    0.160045    0.214525    0.223955    0.225041    0.230560
     0.236223    0.236873    0.246577    0.247347    0.249889    0.250012
     0.250083    0.289042    0.292927    0.301033    0.301362    0.329175
     0.356663    0.356665    0.356665    0.356668    0.356724    0.356733
     0.412821    0.419241    0.429648    0.429891    0.461466    0.464036
     0.471115    0.472623    0.478114    0.478453    0.479145    0.479312

 Minimum search - taking simple RFO step
 Searching for Lamda that Minimizes Along All modes
 Value Taken    Lamda =  -0.00008046
 Step Taken.  Stepsize is  0.237358

                             Maximum     Tolerance    Cnvgd?
         Gradient           0.000404      0.000300      NO
         Displacement       0.174665      0.001200      NO
         Energy change     -0.000111      0.000001      NO


 New Cartesian Coordinates Obtained by Inverse Iteration

 Displacement from previous Coordinates is:  0.418564
 ----------------------------------------------------------------
             Standard Nuclear Orientation (Angstroms)
    I     Atom           X                Y                Z
 ----------------------------------------------------------------
    1      C       0.0239637360    -0.0090920966     0.0433867578
    2      C      -0.0426764778     0.3760845058     1.3877878914
    3      Cl      1.4129672701     0.8556812451     2.2428788146
    4      C      -1.2477345276     0.4084150517     2.0838822081
    5      H      -1.2729336410     0.7097773474     3.1220742821
    6      C      -2.4135365661     0.0493017621     1.4176441440
    7      Cl     -3.9387530094     0.0848844617     2.2869855731
    8      C      -2.3933530821    -0.3317237347     0.0809921382
    9      H      -3.3100444432    -0.6053105006    -0.4242052545
   10      C      -1.1748156814    -0.3555761882    -0.5891569292
   11      H      -1.1447800600    -0.6586634378    -1.6292702168
   12      C       1.3041631793    -0.0422977298    -0.7211000169
   13      C       2.1887750017    -1.1253823383    -0.6575087657
   14      Cl      1.8220858748    -2.5062049376     0.3621890877
   15      C       3.3689467407    -1.1560564694    -1.3951869618
   16      H       4.0335902948    -2.0061332910    -1.3297483610
   17      C       3.6707333643    -0.0765042216    -2.2164733637
   18      Cl      5.1561389486    -0.1065370129    -3.1521721481
   19      C       2.8193063099     1.0186016457    -2.3110093688
   20      H       3.0687050748     1.8520834925    -2.9545513415
   21      C       1.6462414870     1.0214706367    -1.5633279931
   22      H       0.9780746173     1.8725614391    -1.6253336131
 ----------------------------------------------------------------
 Nuclear Repulsion Energy =        1434.43368250 hartrees
 There are       73 alpha and       73 beta electrons
 Applying Cartesian multipole field
    Component          Value
    ---------          -----
     (2,0,0)        1.00000E-12
     (0,2,0)        2.00000E-11
     (0,0,2)       -3.00000E-11
 Nucleus-field energy     =    -0.0000000395 hartrees
 Requested basis set is 6-311++G(d,p)
 There are 154 shells and 426 basis functions
 A cutoff of  1.0D-15 yielded   9427 shell pairs
 There are     77108 function pairs (     82832 Cartesian)
 Smallest overlap matrix eigenvalue = 2.67E-07
 Linear dependence detected in AO basis
 Number of orthogonalized atomic orbitals = 423
 Maximum deviation from orthogonality = 4.873E-10
 Guess from superposition of atomic densities
 Warning:  Energy on first SCF cycle will be non-variational
 SAD guess density has 146.000000 electrons

 -----------------------------------------------------------------------
  General SCF calculation program by
  Eric Jon Sundstrom, Paul Horn, Yuezhi Mao, Dmitri Zuev, Alec White,
  David Stuck, Shaama M.S., Shane Yost, Joonho Lee, David Small,
  Daniel Levine, Susi Lehtola, Hugh Burton, Evgeny Epifanovsky,
  Bang C. Huynh
 -----------------------------------------------------------------------
 Exchange:     0.2000 Hartree-Fock + 0.0800 Slater + 0.7200 B88
 Correlation:  0.1900 VWN1RPA + 0.8100 LYP
 Using SG-1 standard quadrature grid
 A restricted SCF calculation will be
 performed using DIIS
 SCF converges when DIIS error is below 1.0e-08
 ---------------------------------------
  Cycle       Energy         DIIS error
 ---------------------------------------
    1   -2305.6385425896      3.02e-02  
    2   -2301.7430326236      2.62e-03  
    3   -2301.6560835604      3.19e-03  
    4   -2301.8955391791      5.84e-04  
    5   -2301.9022197230      2.95e-04  
    6   -2301.9041432219      1.01e-04  
    7   -2301.9043509557      3.24e-05  
    8   -2301.9043712826      1.42e-05  
    9   -2301.9043759525      2.12e-06  
   10   -2301.9043760431      1.02e-06  
   11   -2301.9043760645      1.36e-07  
   12   -2301.9043760649      6.22e-08  
   13   -2301.9043760650      2.33e-08  
   14   -2301.9043760650      4.62e-09  Convergence criterion met
 ---------------------------------------
 SCF time:   CPU 536.59s  wall 536.00s 
 SCF   energy in the final basis set =    -2301.9043760650
 Total energy in the final basis set =    -2301.9043760650

 --------------------------------------------------------------

                    Orbital Energies (a.u.)
 --------------------------------------------------------------

 Alpha MOs
 -- Occupied --
********-101.5684-101.5675-101.5675 -10.2632 -10.2631 -10.2611 -10.2611
-10.2218 -10.2215 -10.2117 -10.2117 -10.2106 -10.2105 -10.2074 -10.2073
 -9.4831  -9.4830  -9.4823  -9.4822  -7.2477  -7.2476  -7.2469  -7.2469
 -7.2379  -7.2379  -7.2376  -7.2374  -7.2371  -7.2370  -7.2365  -7.2365
 -0.9342  -0.9210  -0.8929  -0.8859  -0.8524  -0.8408  -0.7927  -0.7703
 -0.7663  -0.7331  -0.6505  -0.6414  -0.6339  -0.6055  -0.5572  -0.5182
 -0.5171  -0.5106  -0.4894  -0.4797  -0.4584  -0.4580  -0.4557  -0.4299
 -0.4290  -0.4191  -0.3981  -0.3964  -0.3874  -0.3792  -0.3742  -0.3407
 -0.3368  -0.3342  -0.3338  -0.3281  -0.3278  -0.2796  -0.2792  -0.2688
 -0.2629
 -- Virtual --
 -0.0544  -0.0503  -0.0409  -0.0399  -0.0185  -0.0158  -0.0072   0.0027
  0.0087   0.0091   0.0166   0.0169   0.0261   0.0299   0.0443   0.0480
  0.0508   0.0554   0.0563   0.0632   0.0679   0.0831   0.0834   0.0851
  0.0889   0.0922   0.0957   0.0979   0.1040   0.1054   0.1082   0.1112
  0.1127   0.1145   0.1182   0.1188   0.1230   0.1238   0.1281   0.1310
  0.1325   0.1353   0.1394   0.1426   0.1426   0.1444   0.1540   0.1573
  0.1624   0.1741   0.1749   0.1756   0.1842   0.1856   0.1895   0.1951
  0.2055   0.2072   0.2124   0.2131   0.2178   0.2248   0.2255   0.2289
  0.2344   0.2487   0.2495   0.2536   0.2558   0.2588   0.2616   0.2622
  0.2714   0.2729   0.2738   0.2743   0.2820   0.2843   0.2914   0.2929
  0.2963   0.2973   0.3121   0.3163   0.3182   0.3255   0.3309   0.3432
  0.3508   0.3565   0.3691   0.3837   0.4146   0.4290   0.4297   0.4420
  0.4533   0.4563   0.4574   0.4651   0.4737   0.4866   0.4894   0.4964
  0.5059   0.5129   0.5159   0.5188   0.5394   0.5514   0.5529   0.5581
  0.5628   0.5694   0.5723   0.5853   0.5865   0.5899   0.5978   0.6183
  0.6219   0.6281   0.6299   0.6416   0.6429   0.6540   0.6633   0.6655
  0.6802   0.7016   0.7020   0.7069   0.7084   0.7207   0.7214   0.7246
  0.7417   0.7540   0.7915   0.7963   0.8098   0.8250   0.8340   0.8346
  0.8388   0.8506   0.8510   0.8513   0.8549   0.8567   0.8616   0.8666
  0.8769   0.8790   0.8846   0.8855   0.8889   0.8903   0.9087   0.9088
  0.9271   0.9284   0.9391   0.9484   0.9578   0.9593   0.9609   0.9663
  0.9764   0.9818   0.9826   0.9893   0.9987   1.0156   1.0171   1.0280
  1.0411   1.0727   1.0834   1.1196   1.1302   1.1474   1.1736   1.1910
  1.1952   1.2313   1.2370   1.2382   1.2470   1.2498   1.2742   1.2884
  1.3099   1.3201   1.3307   1.3395   1.4006   1.4098   1.4404   1.4862
  1.4925   1.5118   1.5229   1.5447   1.5519   1.5659   1.5703   1.5779
  1.5804   1.6049   1.6059   1.6547   1.6655   1.6699   1.7012   1.7077
  1.7278   1.7284   1.7567   1.7847   1.8117   1.8329   1.8372   1.8643
  1.8656   1.9138   1.9309   1.9357   1.9361   1.9408   1.9416   1.9794
  1.9824   1.9988   2.0025   2.0298   2.0372   2.0497   2.0656   2.0784
  2.1318   2.1407   2.1415   2.2097   2.2312   2.2371   2.2669   2.2672
  2.2724   2.2847   2.3134   2.3416   2.3628   2.3811   2.4172   2.4201
  2.4365   2.4595   2.4794   2.5112   2.5117   2.5162   2.5315   2.5518
  2.5538   2.5775   2.5905   2.6126   2.6801   2.6827   2.6965   2.6989
  2.7036   2.7243   2.7275   2.7313   2.7427   2.7508   2.7699   2.7705
  2.7850   2.8158   2.8378   2.8450   2.8487   2.8514   2.8795   2.9040
  2.9878   2.9937   3.0945   3.0951   3.1079   3.1352   3.1398   3.1492
  3.2018   3.2297   3.2725   3.3248   3.3288   3.4214   3.4486   3.5431
  3.5455   3.5931   3.6705   3.7674   3.7910   3.8220   3.8948   4.0606
  4.0733   4.1277   4.1285   4.3523   4.8078   4.8193   9.7731   9.7732
  9.8118   9.8386  23.4333  23.5762  23.8587  23.8670  23.9116  23.9292
 23.9729  24.0519  24.0546  24.0759  24.1289  24.1555  25.8201  25.8226
 25.8658  25.9641  26.1246  26.1266  26.2468  26.3608  26.5865  26.5884
 26.6572  26.8205 215.7646 215.7661 215.8141 215.8418
 --------------------------------------------------------------

          Ground-State Mulliken Net Atomic Charges

     Atom                 Charge (a.u.)
  ----------------------------------------
      1 C                     0.775275
      2 C                    -1.157166
      3 Cl                    0.415452
      4 C                    -0.416365
      5 H                     0.224488
      6 C                     0.517260
      7 Cl                    0.459462
      8 C                    -0.684434
      9 H                     0.199755
     10 C                    -0.518214
     11 H                     0.191113
     12 C                     0.791161
     13 C                    -1.230187
     14 Cl                    0.417019
     15 C                    -0.391300
     16 H                     0.225318
     17 C                     0.496066
     18 Cl                    0.460860
     19 C                    -0.689321
     20 H                     0.199830
     21 C                    -0.476867
     22 H                     0.190795
  ----------------------------------------
  Sum of atomic charges =     0.000000

 -----------------------------------------------------------------
                    Cartesian Multipole Moments
 -----------------------------------------------------------------
    Charge (ESU x 10^10)
                -0.0000
    Dipole Moment (Debye)
         X      -0.8835      Y       0.7509      Z      -1.5195
       Tot       1.9114
    Quadrupole Moments (Debye-Ang)
        XX    -126.0556     XY       1.0975     YY    -119.5323
        XZ       3.6135     YZ      -1.3131     ZZ    -119.9899
    Octopole Moments (Debye-Ang^2)
       XXX    -315.3140    XXY      11.9983    XYY     -91.6739
       YYY      70.1940    XXZ       4.4459    XYZ      -6.2587
       YYZ      -3.5694    XZZ    -110.8724    YZZ      31.1632
       ZZZ      27.4588
    Hexadecapole Moments (Debye-Ang^3)
      XXXX   -5876.1013   XXXY     161.1408   XXYY   -1089.5025
      XYYY     187.7847   YYYY    -882.6953   XXXZ    1437.2208
      XXYZ     -12.8705   XYYZ     429.8133   YYYZ     -83.1323
      XXZZ   -1435.0548   XYZZ      81.8039   YYZZ    -560.2367
      XZZZ    1369.1417   YZZZ     -71.4437   ZZZZ   -2587.2598
 -----------------------------------------------------------------
 Calculating analytic gradient of the SCF energy
 Gradient of SCF Energy
            1           2           3           4           5           6
    1  -0.0004323   0.0002095   0.0000130   0.0002120  -0.0000239  -0.0000471
    2  -0.0000331  -0.0001874   0.0000700   0.0000106  -0.0000037  -0.0000707
    3  -0.0002801   0.0002211  -0.0000864  -0.0000328   0.0000072  -0.0002354
            7           8           9          10          11          12
    1  -0.0000170  -0.0001146  -0.0000020   0.0002918   0.0000189   0.0001768
    2  -0.0000060   0.0000051   0.0000300   0.0000437   0.0000117   0.0001217
    3   0.0000461   0.0002558   0.0000055  -0.0000021   0.0000326  -0.0002290
           13          14          15          16          17          18
    1  -0.0000626  -0.0000773  -0.0000634   0.0000194  -0.0000947   0.0000231
    2  -0.0000268   0.0001425  -0.0000012   0.0000086   0.0001231  -0.0000150
    3   0.0002432   0.0000409   0.0000695  -0.0000212  -0.0000287  -0.0000214
           19          20          21          22
    1   0.0001344  -0.0000089  -0.0001203  -0.0000350
    2  -0.0001357   0.0000050  -0.0000749  -0.0000174
    3  -0.0000482  -0.0000070   0.0001151  -0.0000448
 Max gradient component =       4.323E-04
 RMS gradient           =       1.224E-04
 Gradient time:  CPU 187.67 s  wall 187.70 s
 Geometry Optimization Parameters
   NAtoms,    NIC,     NZ,  NCons,   NDum,   NFix, NCnnct, MaxDiis
       22     163      22       0       0       0       0       0

 Cartesian Hessian Update
 Hessian updated using BFGS update


** GEOMETRY OPTIMIZATION IN DELOCALIZED INTERNAL COORDINATES **
   Searching for a Minimum

   Optimization Cycle:  12

                       Coordinates (Angstroms)
     ATOM                X               Y               Z
      1  C         0.0239637360   -0.0090920966    0.0433867578
      2  C        -0.0426764778    0.3760845058    1.3877878914
      3  Cl        1.4129672701    0.8556812451    2.2428788146
      4  C        -1.2477345276    0.4084150517    2.0838822081
      5  H        -1.2729336410    0.7097773474    3.1220742821
      6  C        -2.4135365661    0.0493017621    1.4176441440
      7  Cl       -3.9387530094    0.0848844617    2.2869855731
      8  C        -2.3933530821   -0.3317237347    0.0809921382
      9  H        -3.3100444432   -0.6053105006   -0.4242052545
     10  C        -1.1748156814   -0.3555761882   -0.5891569292
     11  H        -1.1447800600   -0.6586634378   -1.6292702168
     12  C         1.3041631793   -0.0422977298   -0.7211000169
     13  C         2.1887750017   -1.1253823383   -0.6575087657
     14  Cl        1.8220858748   -2.5062049376    0.3621890877
     15  C         3.3689467407   -1.1560564694   -1.3951869618
     16  H         4.0335902948   -2.0061332910   -1.3297483610
     17  C         3.6707333643   -0.0765042216   -2.2164733637
     18  Cl        5.1561389486   -0.1065370129   -3.1521721481
     19  C         2.8193063099    1.0186016457   -2.3110093688
     20  H         3.0687050748    1.8520834925   -2.9545513415
     21  C         1.6462414870    1.0214706367   -1.5633279931
     22  H         0.9780746173    1.8725614391   -1.6253336131
   Point Group: c1    Number of degrees of freedom:    60


   Energy is  -2301.904376065

 Hessian updated using BFGS update

 60 Hessian modes will be used to form the next step
  Hessian Eigenvalues:
     0.000825    0.017722    0.017969    0.020661    0.020931    0.021281
     0.022935    0.023594    0.023605    0.023836    0.023850    0.024095
     0.024102    0.024115    0.024118    0.024134    0.024142    0.024144
     0.024163    0.069349    0.159881    0.159981    0.159990    0.159996
     0.160003    0.160042    0.212665    0.224095    0.225048    0.230813
     0.236226    0.236863    0.246664    0.247101    0.250004    0.250012
     0.250543    0.289144    0.293153    0.301032    0.301367    0.329167
     0.356664    0.356665    0.356667    0.356668    0.356717    0.356726
     0.412602    0.419324    0.429359    0.429882    0.461157    0.463380
     0.471109    0.471892    0.477122    0.478323    0.479143    0.479320

 Minimum search - taking simple RFO step
 Searching for Lamda that Minimizes Along All modes
 Value Taken    Lamda =  -0.00002841
 Step Taken.  Stepsize is  0.159963

                             Maximum     Tolerance    Cnvgd?
         Gradient           0.000280      0.000300     YES
         Displacement       0.114174      0.001200      NO
         Energy change     -0.000056      0.000001      NO


 New Cartesian Coordinates Obtained by Inverse Iteration

 Displacement from previous Coordinates is:  0.285515
 ----------------------------------------------------------------
             Standard Nuclear Orientation (Angstroms)
    I     Atom           X                Y                Z
 ----------------------------------------------------------------
    1      C       0.0248461736    -0.0085877809     0.0450353207
    2      C      -0.0466215730     0.3997143519     1.3819618201
    3      Cl      1.4049364759     0.9006009496     2.2320397288
    4      C      -1.2525430919     0.4330630396     2.0770116627
    5      H      -1.2808291778     0.7523894117     3.1097445892
    6      C      -2.4140991463     0.0497761481     1.4173052458
    7      Cl     -3.9401462859     0.0864300552     2.2850460517
    8      C      -2.3889617625    -0.3571070793     0.0881381081
    9      H      -3.3023053304    -0.6506032790    -0.4118870569
   10      C      -1.1700842438    -0.3805887248    -0.5809498554
   11      H      -1.1365548671    -0.7027699257    -1.6152625174
   12      C       1.3054152938    -0.0413186095    -0.7194000634
   13      C       2.1777824938    -1.1351800634    -0.6757123826
   14      Cl      1.7978109804    -2.5276096497     0.3236323897
   15      C       3.3571050664    -1.1667705574    -1.4149253876
   16      H       4.0122837112    -2.0251232840    -1.3639378258
   17      C       3.6702529453    -0.0769500924    -2.2179425351
   18      Cl      5.1537288912    -0.1079519307    -3.1566583476
   19      C       2.8316876432     1.0298184181    -2.2917292639
   20      H       3.0897353375     1.8711738932    -2.9214801950
   21      C       1.6598015890     1.0335057647    -1.5424268912
   22      H       1.0018232876     1.8934685740    -1.5888260318
 ----------------------------------------------------------------
 Nuclear Repulsion Energy =        1433.65456138 hartrees
 There are       73 alpha and       73 beta electrons
 Applying Cartesian multipole field
    Component          Value
    ---------          -----
     (2,0,0)        1.00000E-12
     (0,2,0)        2.00000E-11
     (0,0,2)       -3.00000E-11
 Nucleus-field energy     =    -0.0000000389 hartrees
 Requested basis set is 6-311++G(d,p)
 There are 154 shells and 426 basis functions
 A cutoff of  1.0D-15 yielded   9426 shell pairs
 There are     77113 function pairs (     82839 Cartesian)
 Smallest overlap matrix eigenvalue = 2.60E-07
 Linear dependence detected in AO basis
 Number of orthogonalized atomic orbitals = 423
 Maximum deviation from orthogonality = 2.456E-10
 Guess from superposition of atomic densities
 Warning:  Energy on first SCF cycle will be non-variational
 SAD guess density has 146.000000 electrons

 -----------------------------------------------------------------------
  General SCF calculation program by
  Eric Jon Sundstrom, Paul Horn, Yuezhi Mao, Dmitri Zuev, Alec White,
  David Stuck, Shaama M.S., Shane Yost, Joonho Lee, David Small,
  Daniel Levine, Susi Lehtola, Hugh Burton, Evgeny Epifanovsky,
  Bang C. Huynh
 -----------------------------------------------------------------------
 Exchange:     0.2000 Hartree-Fock + 0.0800 Slater + 0.7200 B88
 Correlation:  0.1900 VWN1RPA + 0.8100 LYP
 Using SG-1 standard quadrature grid
 A restricted SCF calculation will be
 performed using DIIS
 SCF converges when DIIS error is below 1.0e-08
 ---------------------------------------
  Cycle       Energy         DIIS error
 ---------------------------------------
    1   -2305.6372711841      3.02e-02  
    2   -2301.7430526208      2.62e-03  
    3   -2301.6563955561      3.19e-03  
    4   -2301.8956317958      5.82e-04  
    5   -2301.9022391565      2.95e-04  
    6   -2301.9041582293      1.02e-04  
    7   -2301.9043677995      3.28e-05  
    8   -2301.9043889171      1.41e-05  
    9   -2301.9043934956      2.10e-06  
   10   -2301.9043935845      1.01e-06  
   11   -2301.9043936060      1.36e-07  
   12   -2301.9043936063      6.18e-08  
   13   -2301.9043936064      2.32e-08  
   14   -2301.9043936064      4.63e-09  Convergence criterion met
 ---------------------------------------
 SCF time:   CPU 535.02s  wall 535.00s 
 SCF   energy in the final basis set =    -2301.9043936064
 Total energy in the final basis set =    -2301.9043936064

 --------------------------------------------------------------

                    Orbital Energies (a.u.)
 --------------------------------------------------------------

 Alpha MOs
 -- Occupied --
********-101.5685-101.5676-101.5676 -10.2632 -10.2632 -10.2612 -10.2611
-10.2218 -10.2215 -10.2117 -10.2117 -10.2105 -10.2104 -10.2074 -10.2072
 -9.4831  -9.4830  -9.4824  -9.4823  -7.2477  -7.2476  -7.2470  -7.2470
 -7.2379  -7.2379  -7.2376  -7.2374  -7.2373  -7.2371  -7.2366  -7.2366
 -0.9342  -0.9211  -0.8929  -0.8860  -0.8523  -0.8409  -0.7927  -0.7704
 -0.7663  -0.7331  -0.6500  -0.6420  -0.6338  -0.6056  -0.5571  -0.5184
 -0.5164  -0.5112  -0.4893  -0.4798  -0.4584  -0.4580  -0.4557  -0.4297
 -0.4292  -0.4192  -0.3979  -0.3967  -0.3873  -0.3790  -0.3743  -0.3411
 -0.3370  -0.3341  -0.3336  -0.3280  -0.3279  -0.2794  -0.2792  -0.2682
 -0.2638
 -- Virtual --
 -0.0544  -0.0490  -0.0423  -0.0397  -0.0187  -0.0157  -0.0073   0.0027
  0.0084   0.0093   0.0165   0.0169   0.0260   0.0300   0.0445   0.0476
  0.0514   0.0554   0.0561   0.0632   0.0677   0.0831   0.0837   0.0855
  0.0883   0.0919   0.0955   0.0982   0.1036   0.1055   0.1081   0.1109
  0.1124   0.1147   0.1183   0.1186   0.1230   0.1237   0.1283   0.1313
  0.1326   0.1352   0.1389   0.1423   0.1424   0.1444   0.1536   0.1576
  0.1623   0.1742   0.1747   0.1756   0.1841   0.1854   0.1899   0.1949
  0.2060   0.2065   0.2117   0.2126   0.2177   0.2250   0.2255   0.2286
  0.2350   0.2487   0.2495   0.2537   0.2557   0.2587   0.2617   0.2620
  0.2706   0.2725   0.2745   0.2750   0.2823   0.2843   0.2904   0.2917
  0.2967   0.2974   0.3124   0.3159   0.3172   0.3258   0.3346   0.3423
  0.3518   0.3556   0.3711   0.3844   0.4146   0.4283   0.4302   0.4440
  0.4535   0.4561   0.4579   0.4637   0.4729   0.4865   0.4900   0.4957
  0.5033   0.5139   0.5155   0.5191   0.5396   0.5513   0.5526   0.5581
  0.5656   0.5683   0.5721   0.5860   0.5864   0.5896   0.5956   0.6183
  0.6218   0.6290   0.6301   0.6415   0.6449   0.6532   0.6629   0.6644
  0.6818   0.7006   0.7014   0.7072   0.7122   0.7211   0.7220   0.7241
  0.7405   0.7577   0.7921   0.7951   0.8087   0.8281   0.8343   0.8346
  0.8387   0.8503   0.8511   0.8515   0.8546   0.8574   0.8613   0.8677
  0.8766   0.8778   0.8848   0.8855   0.8888   0.8911   0.9085   0.9101
  0.9269   0.9291   0.9409   0.9483   0.9577   0.9588   0.9614   0.9658
  0.9735   0.9806   0.9845   0.9903   0.9979   1.0134   1.0188   1.0280
  1.0412   1.0734   1.0845   1.1227   1.1296   1.1430   1.1790   1.1910
  1.1956   1.2322   1.2370   1.2388   1.2471   1.2480   1.2732   1.2922
  1.3098   1.3207   1.3341   1.3388   1.4028   1.4086   1.4388   1.4855
  1.4910   1.5121   1.5242   1.5443   1.5518   1.5634   1.5701   1.5778
  1.5837   1.6049   1.6058   1.6545   1.6653   1.6704   1.7013   1.7082
  1.7273   1.7325   1.7581   1.7830   1.8134   1.8336   1.8351   1.8638
  1.8647   1.9153   1.9312   1.9357   1.9357   1.9401   1.9411   1.9798
  1.9842   1.9989   2.0029   2.0295   2.0394   2.0500   2.0662   2.0782
  2.1321   2.1411   2.1417   2.2085   2.2321   2.2368   2.2656   2.2659
  2.2725   2.2831   2.3128   2.3440   2.3636   2.3802   2.4173   2.4198
  2.4357   2.4577   2.4833   2.5091   2.5107   2.5134   2.5307   2.5517
  2.5544   2.5774   2.5911   2.6108   2.6811   2.6817   2.6984   2.6993
  2.7015   2.7249   2.7271   2.7334   2.7424   2.7512   2.7679   2.7702
  2.7851   2.8152   2.8375   2.8446   2.8481   2.8491   2.8824   2.9035
  2.9887   2.9931   3.0962   3.0965   3.1096   3.1348   3.1384   3.1490
  3.2010   3.2292   3.2774   3.3243   3.3278   3.4223   3.4497   3.5423
  3.5482   3.5933   3.6729   3.7679   3.7909   3.8214   3.8962   4.0602
  4.0740   4.1278   4.1285   4.3505   4.8091   4.8173   9.7733   9.7735
  9.8158   9.8390  23.4346  23.5763  23.8589  23.8666  23.9112  23.9295
 23.9722  24.0519  24.0547  24.0766  24.1289  24.1560  25.8199  25.8224
 25.8588  25.9610  26.1251  26.1261  26.2481  26.3540  26.5863  26.5895
 26.6526  26.8239 215.7647 215.7664 215.8192 215.8417
 --------------------------------------------------------------

          Ground-State Mulliken Net Atomic Charges

     Atom                 Charge (a.u.)
  ----------------------------------------
      1 C                     0.801505
      2 C                    -1.180759
      3 Cl                    0.414168
      4 C                    -0.405790
      5 H                     0.225585
      6 C                     0.523581
      7 Cl                    0.460993
      8 C                    -0.694573
      9 H                     0.199533
     10 C                    -0.528062
     11 H                     0.191646
     12 C                     0.807766
     13 C                    -1.252896
     14 Cl                    0.415313
     15 C                    -0.379354
     16 H                     0.226344
     17 C                     0.503383
     18 Cl                    0.462429
     19 C                    -0.698962
     20 H                     0.199646
     21 C                    -0.482639
     22 H                     0.191144
  ----------------------------------------
  Sum of atomic charges =     0.000000

 -----------------------------------------------------------------
                    Cartesian Multipole Moments
 -----------------------------------------------------------------
    Charge (ESU x 10^10)
                -0.0000
    Dipole Moment (Debye)
         X      -0.8699      Y       0.7406      Z      -1.4989
       Tot       1.8846
    Quadrupole Moments (Debye-Ang)
        XX    -126.0609     XY       1.2077     YY    -119.3730
        XZ       3.5474     YZ      -1.1826     ZZ    -120.1415
    Octopole Moments (Debye-Ang^2)
       XXX    -314.1672    XXY      11.7400    XYY     -91.1491
       YYY      69.4520    XXZ       5.0171    XYZ      -6.3722
       YYZ      -3.0614    XZZ    -110.3983    YZZ      30.6871
       ZZZ      29.6779
    Hexadecapole Moments (Debye-Ang^3)
      XXXX   -5867.8331   XXXY     158.7422   XXYY   -1089.6214
      XYYY     183.7719   YYYY    -903.0556   XXXZ    1442.1029
      XXYZ     -15.8542   XYYZ     431.1233   YYYZ     -93.5391
      XXZZ   -1431.4275   XYZZ      79.4881   YYZZ    -561.9249
      XZZZ    1376.1656   YZZZ     -79.7880   ZZZZ   -2580.4195
 -----------------------------------------------------------------
 Calculating analytic gradient of the SCF energy
 Gradient of SCF Energy
            1           2           3           4           5           6
    1  -0.0002167   0.0001826  -0.0000444   0.0001034  -0.0000106  -0.0000184
    2  -0.0000012  -0.0000879   0.0000787   0.0000087   0.0000042  -0.0000491
    3  -0.0001196   0.0000882  -0.0000029  -0.0000153   0.0000074  -0.0001160
            7           8           9          10          11          12
    1  -0.0000032  -0.0000737   0.0000078   0.0001299   0.0000030   0.0000581
    2   0.0000008  -0.0000102   0.0000175   0.0000137  -0.0000070   0.0001221
    3   0.0000414   0.0001380   0.0000066   0.0000272   0.0000133  -0.0001485
           13          14          15          16          17          18
    1  -0.0000191  -0.0000367  -0.0000202   0.0000122  -0.0000715   0.0000183
    2  -0.0000767   0.0000700   0.0000102   0.0000076   0.0000487  -0.0000073
    3   0.0001101   0.0000085   0.0000213  -0.0000088   0.0000046  -0.0000292
           19          20          21          22
    1   0.0000750  -0.0000205  -0.0000522  -0.0000031
    2  -0.0000709  -0.0000059  -0.0000619  -0.0000041
    3  -0.0000360  -0.0000214   0.0000474  -0.0000164
 Max gradient component =       2.167E-04
 RMS gradient           =       6.599E-05
 Gradient time:  CPU 187.27 s  wall 187.30 s
 Geometry Optimization Parameters
   NAtoms,    NIC,     NZ,  NCons,   NDum,   NFix, NCnnct, MaxDiis
       22     163      22       0       0       0       0       0

 Cartesian Hessian Update
 Hessian updated using BFGS update


** GEOMETRY OPTIMIZATION IN DELOCALIZED INTERNAL COORDINATES **
   Searching for a Minimum

   Optimization Cycle:  13

                       Coordinates (Angstroms)
     ATOM                X               Y               Z
      1  C         0.0248461736   -0.0085877809    0.0450353207
      2  C        -0.0466215730    0.3997143519    1.3819618201
      3  Cl        1.4049364759    0.9006009496    2.2320397288
      4  C        -1.2525430919    0.4330630396    2.0770116627
      5  H        -1.2808291778    0.7523894117    3.1097445892
      6  C        -2.4140991463    0.0497761481    1.4173052458
      7  Cl       -3.9401462859    0.0864300552    2.2850460517
      8  C        -2.3889617625   -0.3571070793    0.0881381081
      9  H        -3.3023053304   -0.6506032790   -0.4118870569
     10  C        -1.1700842438   -0.3805887248   -0.5809498554
     11  H        -1.1365548671   -0.7027699257   -1.6152625174
     12  C         1.3054152938   -0.0413186095   -0.7194000634
     13  C         2.1777824938   -1.1351800634   -0.6757123826
     14  Cl        1.7978109804   -2.5276096497    0.3236323897
     15  C         3.3571050664   -1.1667705574   -1.4149253876
     16  H         4.0122837112   -2.0251232840   -1.3639378258
     17  C         3.6702529453   -0.0769500924   -2.2179425351
     18  Cl        5.1537288912   -0.1079519307   -3.1566583476
     19  C         2.8316876432    1.0298184181   -2.2917292639
     20  H         3.0897353375    1.8711738932   -2.9214801950
     21  C         1.6598015890    1.0335057647   -1.5424268912
     22  H         1.0018232876    1.8934685740   -1.5888260318
   Point Group: c1    Number of degrees of freedom:    60


   Energy is  -2301.904393606

 Hessian updated using BFGS update

 60 Hessian modes will be used to form the next step
  Hessian Eigenvalues:
     0.000735    0.017473    0.017730    0.020283    0.020669    0.020936
     0.022829    0.023603    0.023620    0.023840    0.023848    0.024077
     0.024098    0.024112    0.024116    0.024125    0.024141    0.024144
     0.024152    0.065937    0.159774    0.159965    0.159989    0.159996
     0.160013    0.160020    0.209474    0.223962    0.225096    0.230345
     0.236127    0.236802    0.246651    0.247154    0.249994    0.250012
     0.250165    0.289241    0.292617    0.301036    0.301291    0.329136
     0.356661    0.356665    0.356665    0.356669    0.356720    0.356728
     0.412489    0.419418    0.429059    0.429878    0.460568    0.462549
     0.470829    0.471163    0.476183    0.478258    0.479143    0.479331

 Minimum search - taking simple RFO step
 Searching for Lamda that Minimizes Along All modes
 Value Taken    Lamda =  -0.00000397
 Step Taken.  Stepsize is  0.049194

                             Maximum     Tolerance    Cnvgd?
         Gradient           0.000168      0.000300     YES
         Displacement       0.033128      0.001200      NO
         Energy change     -0.000018      0.000001      NO


 New Cartesian Coordinates Obtained by Inverse Iteration

 Displacement from previous Coordinates is:  0.089477
 ----------------------------------------------------------------
             Standard Nuclear Orientation (Angstroms)
    I     Atom           X                Y                Z
 ----------------------------------------------------------------
    1      C       0.0258441701    -0.0104353794     0.0468858420
    2      C      -0.0480099877     0.4057437924     1.3810608263
    3      Cl      1.4024523580     0.9110855794     2.2305357163
    4      C      -1.2547907606     0.4416519822     2.0747034592
    5      H      -1.2844297555     0.7674292495     3.1053785759
    6      C      -2.4148351243     0.0520525969     1.4163020163
    7      Cl     -3.9420420652     0.0918882905     2.2817577168
    8      C      -2.3872777861    -0.3641074448     0.0899022058
    9      H      -3.2994362989    -0.6633428728    -0.4089025492
   10      C      -1.1678189503    -0.3893446071    -0.5777771956
   11      H      -1.1327261507    -0.7178837230    -1.6100519263
   12      C       1.3064732369    -0.0426695922    -0.7175630442
   13      C       2.1759851009    -1.1390035235    -0.6811570803
   14      Cl      1.7940857946    -2.5355617179     0.3118393546
   15      C       3.3543976014    -1.1697888503    -1.4219404451
   16      H       4.0072429679    -2.0302036228    -1.3762021464
   17      C       3.6696323794    -0.0764177340    -2.2191970826
   18      Cl      5.1516547362    -0.1063050358    -3.1601346169
   19      C       2.8341446742     1.0332743070    -2.2854129577
   20      H       3.0937406962     1.8773974541    -2.9108082264
   21      C       1.6632505697     1.0359793634    -1.5347217403
   22      H       1.0075270042     1.8979411173    -1.5757201392
 ----------------------------------------------------------------
 Nuclear Repulsion Energy =        1433.33216564 hartrees
 There are       73 alpha and       73 beta electrons
 Applying Cartesian multipole field
    Component          Value
    ---------          -----
     (2,0,0)        1.00000E-12
     (0,2,0)        2.00000E-11
     (0,0,2)       -3.00000E-11
 Nucleus-field energy     =    -0.0000000388 hartrees
 Requested basis set is 6-311++G(d,p)
 There are 154 shells and 426 basis functions
 A cutoff of  1.0D-15 yielded   9425 shell pairs
 There are     77111 function pairs (     82837 Cartesian)
 Smallest overlap matrix eigenvalue = 2.57E-07
 Linear dependence detected in AO basis
 Number of orthogonalized atomic orbitals = 423
 Maximum deviation from orthogonality = 3.103E-10
 Guess from superposition of atomic densities
 Warning:  Energy on first SCF cycle will be non-variational
 SAD guess density has 146.000000 electrons

 -----------------------------------------------------------------------
  General SCF calculation program by
  Eric Jon Sundstrom, Paul Horn, Yuezhi Mao, Dmitri Zuev, Alec White,
  David Stuck, Shaama M.S., Shane Yost, Joonho Lee, David Small,
  Daniel Levine, Susi Lehtola, Hugh Burton, Evgeny Epifanovsky,
  Bang C. Huynh
 -----------------------------------------------------------------------
 Exchange:     0.2000 Hartree-Fock + 0.0800 Slater + 0.7200 B88
 Correlation:  0.1900 VWN1RPA + 0.8100 LYP
 Using SG-1 standard quadrature grid
 A restricted SCF calculation will be
 performed using DIIS
 SCF converges when DIIS error is below 1.0e-08
 ---------------------------------------
  Cycle       Energy         DIIS error
 ---------------------------------------
    1   -2305.6369253755      3.02e-02  
    2   -2301.7430605526      2.62e-03  
    3   -2301.6564632206      3.19e-03  
    4   -2301.8956506470      5.82e-04  
    5   -2301.9022409990      2.95e-04  
    6   -2301.9041598144      1.02e-04  
    7   -2301.9043700437      3.30e-05  
    8   -2301.9043914469      1.40e-05  
    9   -2301.9043959942      2.09e-06  
   10   -2301.9043960826      1.01e-06  
   11   -2301.9043961040      1.36e-07  
   12   -2301.9043961043      6.17e-08  
   13   -2301.9043961044      2.32e-08  
   14   -2301.9043961044      4.63e-09  Convergence criterion met
 ---------------------------------------
 SCF time:   CPU 547.74s  wall 548.00s 
 SCF   energy in the final basis set =    -2301.9043961044
 Total energy in the final basis set =    -2301.9043961044

 --------------------------------------------------------------

                    Orbital Energies (a.u.)
 --------------------------------------------------------------

 Alpha MOs
 -- Occupied --
********-101.5685-101.5677-101.5676 -10.2632 -10.2632 -10.2612 -10.2612
-10.2219 -10.2216 -10.2117 -10.2117 -10.2105 -10.2104 -10.2074 -10.2072
 -9.4831  -9.4830  -9.4824  -9.4823  -7.2477  -7.2477  -7.2471  -7.2470
 -7.2379  -7.2379  -7.2376  -7.2374  -7.2373  -7.2371  -7.2367  -7.2367
 -0.9342  -0.9211  -0.8929  -0.8861  -0.8523  -0.8409  -0.7927  -0.7704
 -0.7663  -0.7331  -0.6499  -0.6422  -0.6337  -0.6056  -0.5572  -0.5184
 -0.5162  -0.5113  -0.4893  -0.4798  -0.4584  -0.4580  -0.4558  -0.4297
 -0.4292  -0.4192  -0.3978  -0.3967  -0.3873  -0.3790  -0.3743  -0.3412
 -0.3370  -0.3341  -0.3336  -0.3280  -0.3279  -0.2794  -0.2792  -0.2679
 -0.2641
 -- Virtual --
 -0.0544  -0.0487  -0.0427  -0.0396  -0.0187  -0.0157  -0.0073   0.0027
  0.0084   0.0093   0.0165   0.0168   0.0260   0.0300   0.0446   0.0475
  0.0515   0.0554   0.0561   0.0632   0.0676   0.0831   0.0838   0.0857
  0.0882   0.0918   0.0955   0.0983   0.1035   0.1055   0.1081   0.1109
  0.1124   0.1148   0.1183   0.1186   0.1230   0.1237   0.1284   0.1314
  0.1326   0.1352   0.1387   0.1422   0.1424   0.1444   0.1535   0.1577
  0.1622   0.1742   0.1746   0.1757   0.1840   0.1853   0.1899   0.1948
  0.2059   0.2065   0.2115   0.2124   0.2177   0.2251   0.2255   0.2285
  0.2352   0.2487   0.2495   0.2537   0.2556   0.2587   0.2617   0.2620
  0.2704   0.2724   0.2747   0.2752   0.2824   0.2843   0.2901   0.2913
  0.2968   0.2975   0.3124   0.3159   0.3169   0.3258   0.3356   0.3421
  0.3521   0.3554   0.3716   0.3845   0.4146   0.4281   0.4303   0.4444
  0.4536   0.4560   0.4580   0.4633   0.4727   0.4865   0.4901   0.4955
  0.5024   0.5142   0.5153   0.5192   0.5396   0.5512   0.5525   0.5581
  0.5666   0.5680   0.5719   0.5861   0.5864   0.5895   0.5949   0.6183
  0.6217   0.6292   0.6300   0.6414   0.6455   0.6529   0.6627   0.6641
  0.6821   0.7001   0.7012   0.7072   0.7132   0.7215   0.7222   0.7239
  0.7402   0.7588   0.7923   0.7948   0.8084   0.8289   0.8342   0.8348
  0.8387   0.8502   0.8511   0.8515   0.8546   0.8576   0.8612   0.8681
  0.8765   0.8775   0.8846   0.8858   0.8889   0.8913   0.9084   0.9104
  0.9268   0.9293   0.9414   0.9482   0.9575   0.9586   0.9613   0.9657
  0.9729   0.9802   0.9849   0.9907   0.9977   1.0126   1.0193   1.0278
  1.0412   1.0735   1.0848   1.1237   1.1293   1.1416   1.1808   1.1910
  1.1959   1.2323   1.2370   1.2390   1.2473   1.2475   1.2729   1.2934
  1.3098   1.3208   1.3348   1.3386   1.4035   1.4081   1.4383   1.4855
  1.4906   1.5122   1.5245   1.5442   1.5518   1.5627   1.5699   1.5778
  1.5846   1.6049   1.6058   1.6544   1.6653   1.6706   1.7013   1.7083
  1.7268   1.7336   1.7587   1.7826   1.8140   1.8339   1.8344   1.8632
  1.8648   1.9157   1.9312   1.9355   1.9356   1.9400   1.9410   1.9799
  1.9847   1.9988   2.0030   2.0293   2.0400   2.0500   2.0664   2.0782
  2.1323   2.1409   2.1420   2.2081   2.2326   2.2366   2.2651   2.2657
  2.2725   2.2828   2.3125   2.3448   2.3637   2.3799   2.4173   2.4197
  2.4355   2.4571   2.4846   2.5077   2.5104   2.5132   2.5305   2.5517
  2.5545   2.5772   2.5914   2.6102   2.6805   2.6820   2.6989   2.6994
  2.7013   2.7251   2.7269   2.7340   2.7423   2.7512   2.7673   2.7701
  2.7851   2.8150   2.8373   2.8444   2.8474   2.8491   2.8831   2.9034
  2.9889   2.9929   3.0966   3.0968   3.1099   3.1347   3.1379   3.1488
  3.2008   3.2291   3.2786   3.3242   3.3276   3.4228   3.4500   3.5419
  3.5489   3.5934   3.6735   3.7680   3.7909   3.8212   3.8966   4.0601
  4.0742   4.1279   4.1284   4.3501   4.8094   4.8167   9.7733   9.7736
  9.8170   9.8389  23.4350  23.5763  23.8589  23.8664  23.9113  23.9296
 23.9718  24.0520  24.0548  24.0767  24.1289  24.1561  25.8199  25.8223
 25.8573  25.9597  26.1252  26.1260  26.2487  26.3515  26.5862  26.5899
 26.6516  26.8240 215.7648 215.7665 215.8207 215.8415
 --------------------------------------------------------------

          Ground-State Mulliken Net Atomic Charges

     Atom                 Charge (a.u.)
  ----------------------------------------
      1 C                     0.809877
      2 C                    -1.189846
      3 Cl                    0.414135
      4 C                    -0.402553
      5 H                     0.225930
      6 C                     0.524600
      7 Cl                    0.461446
      8 C                    -0.696831
      9 H                     0.199493
     10 C                    -0.530321
     11 H                     0.191772
     12 C                     0.809541
     13 C                    -1.250795
     14 Cl                    0.414911
     15 C                    -0.379007
     16 H                     0.226601
     17 C                     0.506003
     18 Cl                    0.462872
     19 C                    -0.699618
     20 H                     0.199579
     21 C                    -0.489036
     22 H                     0.191245
  ----------------------------------------
  Sum of atomic charges =     0.000000

 -----------------------------------------------------------------
                    Cartesian Multipole Moments
 -----------------------------------------------------------------
    Charge (ESU x 10^10)
                -0.0000
    Dipole Moment (Debye)
         X      -0.8664      Y       0.7370      Z      -1.4920
       Tot       1.8762
    Quadrupole Moments (Debye-Ang)
        XX    -126.0619     XY       1.2400     YY    -119.3275
        XZ       3.5214     YZ      -1.1350     ZZ    -120.1924
    Octopole Moments (Debye-Ang^2)
       XXX    -313.8033    XXY      11.6179    XYY     -91.0273
       YYY      69.1829    XXZ       5.2200    XYZ      -6.3804
       YYZ      -2.8715    XZZ    -110.2903    YZZ      30.5108
       ZZZ      30.4322
    Hexadecapole Moments (Debye-Ang^3)
      XXXX   -5865.9035   XXXY     159.1087   XXYY   -1089.9126
      XYYY     183.8109   YYYY    -909.5271   XXXZ    1443.2743
      XXYZ     -16.7089   XYYZ     431.4572   YYYZ     -96.8407
      XXZZ   -1430.5412   XYZZ      79.0839   YYZZ    -562.5657
      XZZZ    1378.1197   YZZZ     -82.4237   ZZZZ   -2579.0256
 -----------------------------------------------------------------
 Calculating analytic gradient of the SCF energy
 Gradient of SCF Energy
            1           2           3           4           5           6
    1  -0.0000518   0.0000815  -0.0000421   0.0000278   0.0000017   0.0000014
    2   0.0000205  -0.0000357   0.0000452   0.0000074   0.0000135  -0.0000080
    3  -0.0000075   0.0000133   0.0000034  -0.0000028   0.0000035  -0.0000235
            7           8           9          10          11          12
    1   0.0000068  -0.0000172   0.0000060   0.0000353  -0.0000047  -0.0000165
    2   0.0000032  -0.0000091  -0.0000029  -0.0000018  -0.0000096   0.0000717
    3   0.0000266   0.0000533   0.0000115   0.0000252   0.0000068  -0.0000685
           13          14          15          16          17          18
    1   0.0000214  -0.0000013  -0.0000111   0.0000050  -0.0000373   0.0000035
    2  -0.0000716   0.0000491  -0.0000019   0.0000062   0.0000130  -0.0000053
    3   0.0000281  -0.0000044   0.0000043  -0.0000015  -0.0000006  -0.0000243
           19          20          21          22
    1   0.0000273  -0.0000205  -0.0000120  -0.0000032
    2  -0.0000273  -0.0000120  -0.0000417  -0.0000027
    3  -0.0000187  -0.0000227   0.0000104  -0.0000120
 Max gradient component =       8.149E-05
 RMS gradient           =       2.733E-05
 Gradient time:  CPU 195.26 s  wall 195.29 s
 Geometry Optimization Parameters
   NAtoms,    NIC,     NZ,  NCons,   NDum,   NFix, NCnnct, MaxDiis
       22     163      22       0       0       0       0       0

 Cartesian Hessian Update
 Hessian updated using BFGS update


** GEOMETRY OPTIMIZATION IN DELOCALIZED INTERNAL COORDINATES **
   Searching for a Minimum

   Optimization Cycle:  14

                       Coordinates (Angstroms)
     ATOM                X               Y               Z
      1  C         0.0258441701   -0.0104353794    0.0468858420
      2  C        -0.0480099877    0.4057437924    1.3810608263
      3  Cl        1.4024523580    0.9110855794    2.2305357163
      4  C        -1.2547907606    0.4416519822    2.0747034592
      5  H        -1.2844297555    0.7674292495    3.1053785759
      6  C        -2.4148351243    0.0520525969    1.4163020163
      7  Cl       -3.9420420652    0.0918882905    2.2817577168
      8  C        -2.3872777861   -0.3641074448    0.0899022058
      9  H        -3.2994362989   -0.6633428728   -0.4089025492
     10  C        -1.1678189503   -0.3893446071   -0.5777771956
     11  H        -1.1327261507   -0.7178837230   -1.6100519263
     12  C         1.3064732369   -0.0426695922   -0.7175630442
     13  C         2.1759851009   -1.1390035235   -0.6811570803
     14  Cl        1.7940857946   -2.5355617179    0.3118393546
     15  C         3.3543976014   -1.1697888503   -1.4219404451
     16  H         4.0072429679   -2.0302036228   -1.3762021464
     17  C         3.6696323794   -0.0764177340   -2.2191970826
     18  Cl        5.1516547362   -0.1063050358   -3.1601346169
     19  C         2.8341446742    1.0332743070   -2.2854129577
     20  H         3.0937406962    1.8773974541   -2.9108082264
     21  C         1.6632505697    1.0359793634   -1.5347217403
     22  H         1.0075270042    1.8979411173   -1.5757201392
   Point Group: c1    Number of degrees of freedom:    60


   Energy is  -2301.904396104

 Hessian updated using BFGS update

 60 Hessian modes will be used to form the next step
  Hessian Eigenvalues:
     0.000767    0.015232    0.017752    0.019512    0.020681    0.020935
     0.022755    0.023602    0.023611    0.023840    0.023859    0.024044
     0.024098    0.024113    0.024119    0.024125    0.024140    0.024144
     0.024161    0.065160    0.159435    0.159930    0.159989    0.159995
     0.160008    0.160029    0.204414    0.223076    0.225024    0.227866
     0.235810    0.236741    0.245360    0.247192    0.247518    0.250012
     0.250020    0.288718    0.291041    0.301025    0.301200    0.328749
     0.356660    0.356665    0.356667    0.356670    0.356721    0.356734
     0.412816    0.419032    0.428839    0.429885    0.459873    0.461783
     0.469952    0.471126    0.475982    0.478342    0.479150    0.479314

 Minimum search - taking simple RFO step
 Searching for Lamda that Minimizes Along All modes
 Value Taken    Lamda =   0.00000000
 Step Taken.  Stepsize is  0.006692

                             Maximum     Tolerance    Cnvgd?
         Gradient           0.000089      0.000300     YES
         Displacement       0.003383      0.001200      NO
         Energy change     -0.000002      0.000001      NO


 New Cartesian Coordinates Obtained by Inverse Iteration

 Displacement from previous Coordinates is:  0.015911
 ----------------------------------------------------------------
             Standard Nuclear Orientation (Angstroms)
    I     Atom           X                Y                Z
 ----------------------------------------------------------------
    1      C       0.0261859006    -0.0117304636     0.0475227100
    2      C      -0.0481370275     0.4059023756     1.3811716845
    3      Cl      1.4025352777     0.9107612578     2.2307372209
    4      C      -1.2551900442     0.4431495151     2.0743060885
    5      H      -1.2850240100     0.7701347880     3.1045911481
    6      C      -2.4150758925     0.0532920580     1.4158209875
    7      Cl     -3.9427425676     0.0949439060     2.2803377643
    8      C      -2.3870523852    -0.3645934887     0.0899116728
    9      H      -3.2991146933    -0.6642578884    -0.4088240392
   10      C      -1.1673720310    -0.3910183125    -0.5772381874
   11      H      -1.1319757940    -0.7206360841    -1.6091553669
   12      C       1.3068075639    -0.0436402677    -0.7168738807
   13      C       2.1763804685    -1.1398927262    -0.6817584150
   14      Cl      1.7950427856    -2.5373117023     0.3103741648
   15      C       3.3545218075    -1.1699944479    -1.4230361827
   16      H       4.0073889768    -2.0304430047    -1.3782217257
   17      C       3.6694084413    -0.0759425298    -2.2194863068
   18      Cl      5.1510300790    -0.1049625112    -3.1610086311
   19      C       2.8337974347     1.0337898353    -2.2844330199
   20      H       3.0931429177     1.8784699584    -2.9091859319
   21      C       1.6632098100     1.0357496585    -1.5333219256
   22      H       1.0072973926     1.8976097035    -1.5734532655
 ----------------------------------------------------------------
 Nuclear Repulsion Energy =        1433.26990614 hartrees
 There are       73 alpha and       73 beta electrons
 Applying Cartesian multipole field
    Component          Value
    ---------          -----
     (2,0,0)        1.00000E-12
     (0,2,0)        2.00000E-11
     (0,0,2)       -3.00000E-11
 Nucleus-field energy     =    -0.0000000387 hartrees
 Requested basis set is 6-311++G(d,p)
 There are 154 shells and 426 basis functions
 A cutoff of  1.0D-15 yielded   9425 shell pairs
 There are     77111 function pairs (     82837 Cartesian)
 Smallest overlap matrix eigenvalue = 2.56E-07
 Linear dependence detected in AO basis
 Number of orthogonalized atomic orbitals = 423
 Maximum deviation from orthogonality = 3.764E-10
 Guess from superposition of atomic densities
 Warning:  Energy on first SCF cycle will be non-variational
 SAD guess density has 146.000000 electrons

 -----------------------------------------------------------------------
  General SCF calculation program by
  Eric Jon Sundstrom, Paul Horn, Yuezhi Mao, Dmitri Zuev, Alec White,
  David Stuck, Shaama M.S., Shane Yost, Joonho Lee, David Small,
  Daniel Levine, Susi Lehtola, Hugh Burton, Evgeny Epifanovsky,
  Bang C. Huynh
 -----------------------------------------------------------------------
 Exchange:     0.2000 Hartree-Fock + 0.0800 Slater + 0.7200 B88
 Correlation:  0.1900 VWN1RPA + 0.8100 LYP
 Using SG-1 standard quadrature grid
 A restricted SCF calculation will be
 performed using DIIS
 SCF converges when DIIS error is below 1.0e-08
 ---------------------------------------
  Cycle       Energy         DIIS error
 ---------------------------------------
    1   -2305.6367754297      3.02e-02  
    2   -2301.7430684848      2.62e-03  
    3   -2301.6564679965      3.19e-03  
    4   -2301.8956484096      5.82e-04  
    5   -2301.9022399705      2.95e-04  
    6   -2301.9041598698      1.02e-04  
    7   -2301.9043702535      3.30e-05  
    8   -2301.9043917387      1.40e-05  
    9   -2301.9043962789      2.09e-06  
   10   -2301.9043963671      1.01e-06  
   11   -2301.9043963884      1.36e-07  
   12   -2301.9043963888      6.17e-08  
   13   -2301.9043963890      2.32e-08  
   14   -2301.9043963889      4.63e-09  Convergence criterion met
 ---------------------------------------
 SCF time:   CPU 535.77s  wall 536.00s 
 SCF   energy in the final basis set =    -2301.9043963889
 Total energy in the final basis set =    -2301.9043963889

 --------------------------------------------------------------

                    Orbital Energies (a.u.)
 --------------------------------------------------------------

 Alpha MOs
 -- Occupied --
********-101.5685-101.5677-101.5676 -10.2632 -10.2632 -10.2612 -10.2612
-10.2219 -10.2216 -10.2118 -10.2117 -10.2105 -10.2104 -10.2074 -10.2072
 -9.4831  -9.4830  -9.4824  -9.4823  -7.2477  -7.2477  -7.2471  -7.2470
 -7.2379  -7.2379  -7.2376  -7.2374  -7.2373  -7.2371  -7.2367  -7.2366
 -0.9342  -0.9211  -0.8929  -0.8861  -0.8522  -0.8409  -0.7927  -0.7704
 -0.7663  -0.7331  -0.6499  -0.6422  -0.6337  -0.6056  -0.5572  -0.5184
 -0.5162  -0.5114  -0.4893  -0.4798  -0.4584  -0.4580  -0.4558  -0.4297
 -0.4292  -0.4192  -0.3978  -0.3967  -0.3874  -0.3789  -0.3743  -0.3412
 -0.3370  -0.3341  -0.3336  -0.3280  -0.3279  -0.2794  -0.2792  -0.2679
 -0.2641
 -- Virtual --
 -0.0544  -0.0486  -0.0428  -0.0396  -0.0187  -0.0157  -0.0073   0.0027
  0.0084   0.0094   0.0165   0.0168   0.0260   0.0300   0.0446   0.0475
  0.0516   0.0554   0.0561   0.0632   0.0676   0.0831   0.0838   0.0857
  0.0881   0.0917   0.0955   0.0984   0.1035   0.1055   0.1080   0.1109
  0.1123   0.1148   0.1183   0.1186   0.1230   0.1236   0.1284   0.1314
  0.1326   0.1352   0.1386   0.1422   0.1424   0.1443   0.1535   0.1577
  0.1623   0.1743   0.1746   0.1757   0.1840   0.1853   0.1899   0.1948
  0.2059   0.2066   0.2115   0.2123   0.2177   0.2251   0.2255   0.2285
  0.2353   0.2487   0.2495   0.2537   0.2556   0.2587   0.2617   0.2620
  0.2704   0.2723   0.2748   0.2752   0.2824   0.2843   0.2900   0.2913
  0.2968   0.2975   0.3124   0.3159   0.3169   0.3258   0.3357   0.3421
  0.3521   0.3553   0.3716   0.3845   0.4146   0.4281   0.4303   0.4444
  0.4536   0.4560   0.4580   0.4633   0.4727   0.4864   0.4902   0.4955
  0.5024   0.5142   0.5152   0.5193   0.5396   0.5512   0.5525   0.5582
  0.5667   0.5680   0.5718   0.5861   0.5864   0.5894   0.5949   0.6183
  0.6217   0.6292   0.6299   0.6413   0.6455   0.6529   0.6627   0.6641
  0.6821   0.7000   0.7012   0.7072   0.7133   0.7215   0.7222   0.7239
  0.7402   0.7589   0.7923   0.7948   0.8084   0.8290   0.8342   0.8349
  0.8387   0.8502   0.8511   0.8515   0.8546   0.8576   0.8613   0.8681
  0.8765   0.8774   0.8846   0.8858   0.8889   0.8913   0.9084   0.9104
  0.9268   0.9293   0.9414   0.9481   0.9575   0.9586   0.9613   0.9657
  0.9730   0.9802   0.9850   0.9908   0.9977   1.0125   1.0194   1.0278
  1.0412   1.0735   1.0848   1.1238   1.1292   1.1415   1.1810   1.1910
  1.1959   1.2323   1.2369   1.2390   1.2473   1.2474   1.2729   1.2936
  1.3097   1.3208   1.3348   1.3385   1.4036   1.4080   1.4383   1.4855
  1.4905   1.5122   1.5245   1.5442   1.5517   1.5626   1.5698   1.5779
  1.5847   1.6049   1.6058   1.6543   1.6653   1.6706   1.7013   1.7083
  1.7267   1.7337   1.7588   1.7826   1.8140   1.8339   1.8343   1.8632
  1.8648   1.9157   1.9312   1.9355   1.9355   1.9400   1.9410   1.9800
  1.9848   1.9988   2.0031   2.0293   2.0400   2.0500   2.0664   2.0783
  2.1324   2.1408   2.1420   2.2081   2.2327   2.2366   2.2651   2.2656
  2.2725   2.2828   2.3124   2.3449   2.3637   2.3799   2.4173   2.4196
  2.4355   2.4570   2.4847   2.5075   2.5104   2.5132   2.5304   2.5517
  2.5545   2.5771   2.5915   2.6100   2.6804   2.6820   2.6989   2.6994
  2.7013   2.7251   2.7269   2.7340   2.7423   2.7511   2.7672   2.7701
  2.7851   2.8150   2.8373   2.8444   2.8473   2.8491   2.8832   2.9034
  2.9890   2.9928   3.0966   3.0969   3.1099   3.1347   3.1379   3.1488
  3.2008   3.2290   3.2787   3.3241   3.3275   3.4230   3.4501   3.5418
  3.5490   3.5934   3.6736   3.7680   3.7908   3.8212   3.8967   4.0601
  4.0742   4.1279   4.1283   4.3501   4.8094   4.8166   9.7733   9.7736
  9.8171   9.8389  23.4350  23.5763  23.8589  23.8664  23.9114  23.9295
 23.9717  24.0520  24.0548  24.0767  24.1289  24.1561  25.8198  25.8223
 25.8573  25.9595  26.1252  26.1260  26.2487  26.3512  26.5861  26.5899
 26.6516  26.8239 215.7648 215.7665 215.8209 215.8414
 --------------------------------------------------------------

          Ground-State Mulliken Net Atomic Charges

     Atom                 Charge (a.u.)
  ----------------------------------------
      1 C                     0.812518
      2 C                    -1.194143
      3 Cl                    0.414270
      4 C                    -0.401793
      5 H                     0.225992
      6 C                     0.524281
      7 Cl                    0.461528
      8 C                    -0.697179
      9 H                     0.199514
     10 C                    -0.529606
     11 H                     0.191760
     12 C                     0.809194
     13 C                    -1.247187
     14 Cl                    0.414807
     15 C                    -0.380335
     16 H                     0.226619
     17 C                     0.506602
     18 Cl                    0.462948
     19 C                    -0.698982
     20 H                     0.199571
     21 C                    -0.491626
     22 H                     0.191249
  ----------------------------------------
  Sum of atomic charges =     0.000000

 -----------------------------------------------------------------
                    Cartesian Multipole Moments
 -----------------------------------------------------------------
    Charge (ESU x 10^10)
                -0.0000
    Dipole Moment (Debye)
         X      -0.8666      Y       0.7365      Z      -1.4912
       Tot       1.8754
    Quadrupole Moments (Debye-Ang)
        XX    -126.0611     XY       1.2435     YY    -119.3241
        XZ       3.5163     YZ      -1.1260     ZZ    -120.2000
    Octopole Moments (Debye-Ang^2)
       XXX    -313.7749    XXY      11.5809    XYY     -91.0350
       YYY      69.1338    XXZ       5.2518    XYZ      -6.3704
       YYZ      -2.8356    XZZ    -110.2964    YZZ      30.4768
       ZZZ      30.5524
    Hexadecapole Moments (Debye-Ang^3)
      XXXX   -5865.9680   XXXY     159.5918   XXYY   -1090.0765
      XYYY     184.3356   YYYY    -910.4261   XXXZ    1443.1809
      XXYZ     -16.7695   XYYZ     431.4334   YYYZ     -97.2493
      XXZZ   -1430.4816   XYZZ      79.1624   YYZZ    -562.6323
      XZZZ    1378.1713   YZZZ     -82.7201   ZZZZ   -2578.7724
 -----------------------------------------------------------------
 Calculating analytic gradient of the SCF energy
 Gradient of SCF Energy
            1           2           3           4           5           6
    1   0.0000131   0.0000264  -0.0000052   0.0000037   0.0000101   0.0000041
    2  -0.0000037  -0.0000036   0.0000302   0.0000070   0.0000172   0.0000020
    3   0.0000173  -0.0000095   0.0000005   0.0000027   0.0000015   0.0000131
            7           8           9          10          11          12
    1   0.0000106  -0.0000009   0.0000028  -0.0000010  -0.0000053  -0.0000225
    2   0.0000050  -0.0000047  -0.0000110  -0.0000054  -0.0000102   0.0000412
    3   0.0000167   0.0000122   0.0000150   0.0000093   0.0000089  -0.0000110
           13          14          15          16          17          18
    1   0.0000184   0.0000029  -0.0000078   0.0000012  -0.0000127  -0.0000069
    2  -0.0000420   0.0000252  -0.0000035   0.0000028   0.0000040  -0.0000061
    3   0.0000010   0.0000070   0.0000004   0.0000008  -0.0000101  -0.0000178
           19          20          21          22
    1   0.0000014  -0.0000164  -0.0000082  -0.0000076
    2  -0.0000088  -0.0000103  -0.0000210  -0.0000043
    3  -0.0000193  -0.0000206  -0.0000044  -0.0000137
 Max gradient component =       4.202E-05
 RMS gradient           =       1.353E-05
 Gradient time:  CPU 199.38 s  wall 199.42 s
 Geometry Optimization Parameters
   NAtoms,    NIC,     NZ,  NCons,   NDum,   NFix, NCnnct, MaxDiis
       22     163      22       0       0       0       0       0

 Cartesian Hessian Update
 Hessian updated using BFGS update


** GEOMETRY OPTIMIZATION IN DELOCALIZED INTERNAL COORDINATES **
   Searching for a Minimum

   Optimization Cycle:  15

                       Coordinates (Angstroms)
     ATOM                X               Y               Z
      1  C         0.0261859006   -0.0117304636    0.0475227100
      2  C        -0.0481370275    0.4059023756    1.3811716845
      3  Cl        1.4025352777    0.9107612578    2.2307372209
      4  C        -1.2551900442    0.4431495151    2.0743060885
      5  H        -1.2850240100    0.7701347880    3.1045911481
      6  C        -2.4150758925    0.0532920580    1.4158209875
      7  Cl       -3.9427425676    0.0949439060    2.2803377643
      8  C        -2.3870523852   -0.3645934887    0.0899116728
      9  H        -3.2991146933   -0.6642578884   -0.4088240392
     10  C        -1.1673720310   -0.3910183125   -0.5772381874
     11  H        -1.1319757940   -0.7206360841   -1.6091553669
     12  C         1.3068075639   -0.0436402677   -0.7168738807
     13  C         2.1763804685   -1.1398927262   -0.6817584150
     14  Cl        1.7950427856   -2.5373117023    0.3103741648
     15  C         3.3545218075   -1.1699944479   -1.4230361827
     16  H         4.0073889768   -2.0304430047   -1.3782217257
     17  C         3.6694084413   -0.0759425298   -2.2194863068
     18  Cl        5.1510300790   -0.1049625112   -3.1610086311
     19  C         2.8337974347    1.0337898353   -2.2844330199
     20  H         3.0931429177    1.8784699584   -2.9091859319
     21  C         1.6632098100    1.0357496585   -1.5333219256
     22  H         1.0072973926    1.8976097035   -1.5734532655
   Point Group: c1    Number of degrees of freedom:    60


   Energy is  -2301.904396389

 Hessian updated using BFGS update

 60 Hessian modes will be used to form the next step
  Hessian Eigenvalues:
     0.000828    0.013330    0.017884    0.019217    0.020864    0.020935
     0.022667    0.023586    0.023620    0.023839    0.023859    0.024063
     0.024098    0.024112    0.024118    0.024133    0.024144    0.024149
     0.024158    0.064556    0.158386    0.159935    0.159990    0.159995
     0.160022    0.160037    0.189439    0.216459    0.224687    0.225574
     0.235226    0.236710    0.239936    0.246893    0.247813    0.250011
     0.250115    0.288472    0.290904    0.300993    0.301269    0.330028
     0.356661    0.356665    0.356667    0.356678    0.356721    0.356733
     0.412387    0.418376    0.428773    0.429902    0.459146    0.461768
     0.470851    0.471430    0.475900    0.478678    0.479136    0.479302

 Minimum search - taking simple RFO step
 Searching for Lamda that Minimizes Along All modes
 Value Taken    Lamda =   0.00000000
 Step Taken.  Stepsize is  0.003166

                             Maximum     Tolerance    Cnvgd?
         Gradient           0.000037      0.000300     YES
         Displacement       0.002374      0.001200      NO
         Energy change     -0.000000      0.000001     YES

 Final energy is   -2301.9043963889198     


 ******************************
 **  OPTIMIZATION CONVERGED  **
 ******************************

                       Coordinates (Angstroms)
     ATOM                X               Y               Z
      1  C         0.0261859006   -0.0117304636    0.0475227100
      2  C        -0.0481370275    0.4059023756    1.3811716845
      3  Cl        1.4025352777    0.9107612578    2.2307372209
      4  C        -1.2551900442    0.4431495151    2.0743060885
      5  H        -1.2850240100    0.7701347880    3.1045911481
      6  C        -2.4150758925    0.0532920580    1.4158209875
      7  Cl       -3.9427425676    0.0949439060    2.2803377643
      8  C        -2.3870523852   -0.3645934887    0.0899116728
      9  H        -3.2991146933   -0.6642578884   -0.4088240392
     10  C        -1.1673720310   -0.3910183125   -0.5772381874
     11  H        -1.1319757940   -0.7206360841   -1.6091553669
     12  C         1.3068075639   -0.0436402677   -0.7168738807
     13  C         2.1763804685   -1.1398927262   -0.6817584150
     14  Cl        1.7950427856   -2.5373117023    0.3103741648
     15  C         3.3545218075   -1.1699944479   -1.4230361827
     16  H         4.0073889768   -2.0304430047   -1.3782217257
     17  C         3.6694084413   -0.0759425298   -2.2194863068
     18  Cl        5.1510300790   -0.1049625112   -3.1610086311
     19  C         2.8337974347    1.0337898353   -2.2844330199
     20  H         3.0931429177    1.8784699584   -2.9091859319
     21  C         1.6632098100    1.0357496585   -1.5333219256
     22  H         1.0072973926    1.8976097035   -1.5734532655

Z-matrix Print:
$molecule
0 1
Cl
C  1 1.755712
C  2 1.392270 1 117.869006
H  3 1.081025 2 120.410152 1 -0.214909 0
C  3 1.389401 2 118.682580 1 179.668213 0
C  5 1.390672 3 121.261591 2 0.006381 0
H  6 1.082156 5 120.386328 3 179.971833 0
C  6 1.390844 5 118.791096 3 -0.027431 0
H  8 1.083805 6 119.372015 5 179.728570 0
C  8 1.399533 6 121.889795 5 0.074423 0
C  10 1.491748 8 120.069364 6 -178.603944 0
C  11 1.399486 10 122.703059 8 -95.404325 0
C  12 1.392408 11 121.897273 10 179.271580 0
H  13 1.081340 12 120.417574 11 -179.993848 0
C  13 1.389578 12 118.697945 11 -0.021643 0
C  15 1.390485 13 121.289413 12 -0.177097 0
H  16 1.081847 15 120.387708 13 -179.952149 0
C  16 1.390470 15 118.744768 13 0.151459 0
H  18 1.083861 16 119.421663 15 179.630230 0
Cl 12 1.755305 11 120.209961 10 -0.433560 0
Cl 5 1.755708 3 119.054610 2 -179.871463 0
Cl 15 1.755816 13 119.095359 12 179.950777 0
$end


 --------------------------------------------------------------

                    Orbital Energies (a.u.)
 --------------------------------------------------------------

 Alpha MOs
 -- Occupied --
********-101.5685-101.5677-101.5676 -10.2632 -10.2632 -10.2612 -10.2612
-10.2219 -10.2216 -10.2118 -10.2117 -10.2105 -10.2104 -10.2074 -10.2072
 -9.4831  -9.4830  -9.4824  -9.4823  -7.2477  -7.2477  -7.2471  -7.2470
 -7.2379  -7.2379  -7.2376  -7.2374  -7.2373  -7.2371  -7.2367  -7.2366
 -0.9342  -0.9211  -0.8929  -0.8861  -0.8522  -0.8409  -0.7927  -0.7704
 -0.7663  -0.7331  -0.6499  -0.6422  -0.6337  -0.6056  -0.5572  -0.5184
 -0.5162  -0.5114  -0.4893  -0.4798  -0.4584  -0.4580  -0.4558  -0.4297
 -0.4292  -0.4192  -0.3978  -0.3967  -0.3874  -0.3789  -0.3743  -0.3412
 -0.3370  -0.3341  -0.3336  -0.3280  -0.3279  -0.2794  -0.2792  -0.2679
 -0.2641
 -- Virtual --
 -0.0544  -0.0486  -0.0428  -0.0396  -0.0187  -0.0157  -0.0073   0.0027
  0.0084   0.0094   0.0165   0.0168   0.0260   0.0300   0.0446   0.0475
  0.0516   0.0554   0.0561   0.0632   0.0676   0.0831   0.0838   0.0857
  0.0881   0.0917   0.0955   0.0984   0.1035   0.1055   0.1080   0.1109
  0.1123   0.1148   0.1183   0.1186   0.1230   0.1236   0.1284   0.1314
  0.1326   0.1352   0.1386   0.1422   0.1424   0.1443   0.1535   0.1577
  0.1623   0.1743   0.1746   0.1757   0.1840   0.1853   0.1899   0.1948
  0.2059   0.2066   0.2115   0.2123   0.2177   0.2251   0.2255   0.2285
  0.2353   0.2487   0.2495   0.2537   0.2556   0.2587   0.2617   0.2620
  0.2704   0.2723   0.2748   0.2752   0.2824   0.2843   0.2900   0.2913
  0.2968   0.2975   0.3124   0.3159   0.3169   0.3258   0.3357   0.3421
  0.3521   0.3553   0.3716   0.3845   0.4146   0.4281   0.4303   0.4444
  0.4536   0.4560   0.4580   0.4633   0.4727   0.4864   0.4902   0.4955
  0.5024   0.5142   0.5152   0.5193   0.5396   0.5512   0.5525   0.5582
  0.5667   0.5680   0.5718   0.5861   0.5864   0.5894   0.5949   0.6183
  0.6217   0.6292   0.6299   0.6413   0.6455   0.6529   0.6627   0.6641
  0.6821   0.7000   0.7012   0.7072   0.7133   0.7215   0.7222   0.7239
  0.7402   0.7589   0.7923   0.7948   0.8084   0.8290   0.8342   0.8349
  0.8387   0.8502   0.8511   0.8515   0.8546   0.8576   0.8613   0.8681
  0.8765   0.8774   0.8846   0.8858   0.8889   0.8913   0.9084   0.9104
  0.9268   0.9293   0.9414   0.9481   0.9575   0.9586   0.9613   0.9657
  0.9730   0.9802   0.9850   0.9908   0.9977   1.0125   1.0194   1.0278
  1.0412   1.0735   1.0848   1.1238   1.1292   1.1415   1.1810   1.1910
  1.1959   1.2323   1.2369   1.2390   1.2473   1.2474   1.2729   1.2936
  1.3097   1.3208   1.3348   1.3385   1.4036   1.4080   1.4383   1.4855
  1.4905   1.5122   1.5245   1.5442   1.5517   1.5626   1.5698   1.5779
  1.5847   1.6049   1.6058   1.6543   1.6653   1.6706   1.7013   1.7083
  1.7267   1.7337   1.7588   1.7826   1.8140   1.8339   1.8343   1.8632
  1.8648   1.9157   1.9312   1.9355   1.9355   1.9400   1.9410   1.9800
  1.9848   1.9988   2.0031   2.0293   2.0400   2.0500   2.0664   2.0783
  2.1324   2.1408   2.1420   2.2081   2.2327   2.2366   2.2651   2.2656
  2.2725   2.2828   2.3124   2.3449   2.3637   2.3799   2.4173   2.4196
  2.4355   2.4570   2.4847   2.5075   2.5104   2.5132   2.5304   2.5517
  2.5545   2.5771   2.5915   2.6100   2.6804   2.6820   2.6989   2.6994
  2.7013   2.7251   2.7269   2.7340   2.7423   2.7511   2.7672   2.7701
  2.7851   2.8150   2.8373   2.8444   2.8473   2.8491   2.8832   2.9034
  2.9890   2.9928   3.0966   3.0969   3.1099   3.1347   3.1379   3.1488
  3.2008   3.2290   3.2787   3.3241   3.3275   3.4230   3.4501   3.5418
  3.5490   3.5934   3.6736   3.7680   3.7908   3.8212   3.8967   4.0601
  4.0742   4.1279   4.1283   4.3501   4.8094   4.8166   9.7733   9.7736
  9.8171   9.8389  23.4350  23.5763  23.8589  23.8664  23.9114  23.9295
 23.9717  24.0520  24.0548  24.0767  24.1289  24.1561  25.8198  25.8223
 25.8573  25.9595  26.1252  26.1260  26.2487  26.3512  26.5861  26.5899
 26.6516  26.8239 215.7648 215.7665 215.8209 215.8414
 --------------------------------------------------------------

          Ground-State Mulliken Net Atomic Charges

     Atom                 Charge (a.u.)
  ----------------------------------------
      1 C                     0.812518
      2 C                    -1.194143
      3 Cl                    0.414270
      4 C                    -0.401793
      5 H                     0.225992
      6 C                     0.524281
      7 Cl                    0.461528
      8 C                    -0.697179
      9 H                     0.199514
     10 C                    -0.529606
     11 H                     0.191760
     12 C                     0.809194
     13 C                    -1.247187
     14 Cl                    0.414807
     15 C                    -0.380335
     16 H                     0.226619
     17 C                     0.506602
     18 Cl                    0.462948
     19 C                    -0.698982
     20 H                     0.199571
     21 C                    -0.491626
     22 H                     0.191249
  ----------------------------------------
  Sum of atomic charges =     0.000000

 -----------------------------------------------------------------
                    Cartesian Multipole Moments
 -----------------------------------------------------------------
    Charge (ESU x 10^10)
                -0.0000
    Dipole Moment (Debye)
         X      -0.8666      Y       0.7365      Z      -1.4912
       Tot       1.8754
    Quadrupole Moments (Debye-Ang)
        XX    -126.0611     XY       1.2435     YY    -119.3241
        XZ       3.5163     YZ      -1.1260     ZZ    -120.2000
    Octopole Moments (Debye-Ang^2)
       XXX    -313.7749    XXY      11.5809    XYY     -91.0350
       YYY      69.1338    XXZ       5.2518    XYZ      -6.3704
       YYZ      -2.8356    XZZ    -110.2964    YZZ      30.4768
       ZZZ      30.5524
    Hexadecapole Moments (Debye-Ang^3)
      XXXX   -5865.9680   XXXY     159.5918   XXYY   -1090.0765
      XYYY     184.3356   YYYY    -910.4261   XXXZ    1443.1809
      XXYZ     -16.7695   XYYZ     431.4334   YYYZ     -97.2493
      XXZZ   -1430.4816   XYZZ      79.1624   YYZZ    -562.6323
      XZZZ    1378.1713   YZZZ     -82.7201   ZZZZ   -2578.7724
 -----------------------------------------------------------------
Archival summary:
1\1\november\OPT\ProcedureUnspecified\BasisUnspecified\l4126\taweetha\ThuJan1613:12:302020ThuJan1613:12:302020\0\\#,OPT,ProcedureUnspecified,BasisUnspecified,\\0,1\Cl\C,1,1.75571\C,2,1.39227,1,117.869\H,3,1.08103,2,120.41,1,-0.214909,0\C,3,1.3894,2,118.683,1,179.668,0\C,5,1.39067,3,121.262,2,0.00638074,0\H,6,1.08216,5,120.386,3,179.972,0\C,6,1.39084,5,118.791,3,-0.0274312,0\H,8,1.08381,6,119.372,5,179.729,0\C,8,1.39953,6,121.89,5,0.0744227,0\C,10,1.49175,8,120.069,6,-178.604,0\C,11,1.39949,10,122.703,8,-95.4043,0\C,12,1.39241,11,121.897,10,179.272,0\H,13,1.08134,12,120.418,11,-179.994,0\C,13,1.38958,12,118.698,11,-0.0216428,0\C,15,1.39049,13,121.289,12,-0.177097,0\H,16,1.08185,15,120.388,13,-179.952,0\C,16,1.39047,15,118.745,13,0.151459,0\H,18,1.08386,16,119.422,15,179.63,0\Cl,12,1.7553,11,120.21,10,-0.43356,0\Cl,5,1.75571,3,119.055,2,-179.871,0\Cl,15,1.75582,13,119.095,12,179.951,0\\\@

 Total job time:  10934.77s(wall), 10933.22s(cpu) 
 Thu Jan 16 13:12:30 2020

        *************************************************************
        *                                                           *
        *  Thank you very much for using Q-Chem.  Have a nice day.  *
        *                                                           *
        *************************************************************


 
User input: 2 of 2 
 
                  Welcome to Q-Chem
     A Quantum Leap Into The Future Of Chemistry


 Q-Chem 5.2 (devel), Q-Chem, Inc., Pleasanton, CA (2019)

 Yihan Shao,  Zhengting Gan,  E. Epifanovsky,  A. T. B. Gilbert,  M. Wormit,  
 J. Kussmann,  A. W. Lange,  A. Behn,  Jia Deng,  Xintian Feng,  D. Ghosh,  
 M. Goldey,  P. R. Horn,  L. D. Jacobson,  I. Kaliman,  T. Kus,  A. Landau,  
 Jie Liu,  E. I. Proynov,  R. M. Richard,  R. P. Steele,  E. J. Sundstrom,  
 H. L. Woodcock III,  P. M. Zimmerman,  D. Zuev,  B. Albrecht,  E. Alguire,  
 S. A. Baeppler,  D. Barton,  Z. Benda,  Y. A. Bernard,  E. J. Berquist,  
 K. B. Bravaya,  H. Burton,  D. Casanova,  Chun-Min Chang,  Yunqing Chen,  
 A. Chien,  K. D. Closser,  M. P. Coons,  S. Coriani,  S. Dasgupta,  
 A. L. Dempwolff,  M. Diedenhofen,  Hainam Do,  R. G. Edgar,  Po-Tung Fang,  
 S. Faraji,  S. Fatehi,  Qingguo Feng,  K. D. Fenk,  J. Fosso-Tande,  
 J. Gayvert,  Qinghui Ge,  A. Ghysels,  G. Gidofalvi,  J. Gomes,  
 J. Gonthier,  A. Gunina,  D. Hait,  M. W. D. Hanson-Heine,  
 P. H. P. Harbach,  A. W. Hauser,  M. F. Herbst,  J. E. Herr,  
 E. G. Hohenstein,  Z. C. Holden,  Kerwin Hui,  B. C. Huynh,  T.-C. Jagau,  
 Hyunjun Ji,  B. Kaduk,  K. Khistyaev,  Jaehoon Kim,  P. Klunzinger,  K. Koh,  
 D. Kosenkov,  L. Koulias,  T. Kowalczyk,  C. M. Krauter,  A. Kunitsa,  
 Ka Un Lao,  A. Laurent,  K. V. Lawler,  Joonho Lee,  D. Lefrancois,  
 S. Lehtola,  D. S. Levine,  Yi-Pei Li,  You-Sheng Lin,  Fenglai Liu,  
 E. Livshits,  A. Luenser,  P. Manohar,  E. Mansoor,  S. F. Manzer,  
 Shan-Ping Mao,  Yuezhi Mao,  N. Mardirossian,  A. V. Marenich,  
 T. Markovich,  L. A. Martinez-Martinez,  S. A. Maurer,  N. J. Mayhall,  
 S. C. McKenzie,  J.-M. Mewes,  P. Morgante,  A. F. Morrison,  
 J. W. Mullinax,  K. Nanda,  T. S. Nguyen-Beck,  R. Olivares-Amaya,  
 J. A. Parkhill,  Zheng Pei,  T. M. Perrine,  F. Plasser,  P. Pokhilko,  
 S. Prager,  A. Prociuk,  E. Ramos,  D. R. Rehn,  F. Rob,  M. Scheurer,  
 M. Schneider,  N. Sergueev,  S. M. Sharada,  S. Sharma,  D. W. Small,  
 T. Stauch,  T. Stein,  Yu-Chuan Su,  A. J. W. Thom,  A. Tkatchenko,  
 T. Tsuchimochi,  N. M. Tubman,  L. Vogt,  M. L. Vidal,  O. Vydrov,  
 M. A. Watson,  J. Wenzel,  M. de Wergifosse,  T. A. Wesolowski,  A. White,  
 J. Witte,  A. Yamada,  Jun Yang,  K. Yao,  S. Yeganeh,  S. R. Yost,  
 Zhi-Qiang You,  A. Zech,  Igor Ying Zhang,  Xing Zhang,  Yan Zhao,  
 Ying Zhu,  B. R. Brooks,  G. K. L. Chan,  C. J. Cramer,  M. S. Gordon,  
 W. J. Hehre,  A. Klamt,  M. W. Schmidt,  C. D. Sherrill,  D. G. Truhlar,  
 A. Aspuru-Guzik,  R. Baer,  A. T. Bell,  N. A. Besley,  Jeng-Da Chai,  
 A. E. DePrince, III,  R. A. DiStasio Jr.,  A. Dreuw,  B. D. Dunietz,  
 T. R. Furlani,  Chao-Ping Hsu,  Yousung Jung,  Jing Kong,  D. S. Lambrecht,  
 WanZhen Liang,  C. Ochsenfeld,  V. A. Rassolov,  L. V. Slipchenko,  
 J. E. Subotnik,  T. Van Voorhis,  J. M. Herbert,  A. I. Krylov,  
 P. M. W. Gill,  M. Head-Gordon

 Contributors to earlier versions of Q-Chem not listed above: 
 R. D. Adamson,  B. Austin,  J. Baker,  G. J. O. Beran,  K. Brandhorst,  
 S. T. Brown,  E. F. C. Byrd,  A. K. Chakraborty,  C.-L. Cheng,  
 Siu Hung Chien,  D. M. Chipman,  D. L. Crittenden,  H. Dachsel,  
 R. J. Doerksen,  A. D. Dutoi,  L. Fusti-Molnar,  W. A. Goddard III,  
 A. Golubeva-Zadorozhnaya,  S. R. Gwaltney,  G. Hawkins,  A. Heyden,  
 S. Hirata,  G. Kedziora,  F. J. Keil,  C. Kelley,  Jihan Kim,  R. A. King,  
 R. Z. Khaliullin,  P. P. Korambath,  W. Kurlancheek,  A. M. Lee,  M. S. Lee,  
 S. V. Levchenko,  Ching Yeh Lin,  D. Liotard,  R. C. Lochan,  I. Lotan,  
 P. E. Maslen,  N. Nair,  D. P. O'Neill,  D. Neuhauser,  E. Neuscamman,  
 C. M. Oana,  R. Olson,  B. Peters,  R. Peverati,  P. A. Pieniazek,  
 Y. M. Rhee,  J. Ritchie,  M. A. Rohrdanz,  E. Rosta,  N. J. Russ,  
 H. F. Schaefer III,  N. E. Schultz,  N. Shenvi,  A. C. Simmonett,  A. Sodt,  
 D. Stuck,  K. S. Thanthiriwatte,  V. Vanovschi,  Tao Wang,  A. Warshel,  
 C. F. Williams,  Q. Wu,  X. Xu,  W. Zhang

 Please cite Q-Chem as follows:
 Y. Shao et al., Mol. Phys. 113, 184-215 (2015)
 DOI: 10.1080/00268976.2014.952696

 Q-Chem 5.2.1 for Intel X86 EM64T Linux

 Parts of Q-Chem use Armadillo 8.300.2 (Tropical Shenanigans).
 http://arma.sourceforge.net/

 Q-Chem begins on Thu Jan 16 13:12:30 2020  

Host: 
0

     Scratch files written to /scratch/taweetham/qchem28814//
NAlpha2: 146
NElect   146
Mult     1
The previous job contains 0 fragments, simply inherited here

 Q-Chem warning in module libgen/rem_setup.C, line 2168:

 Setting Thresh to 1e-14


Checking the input file for inconsistencies... 	...done.

--------------------------------------------------------------
User input:
--------------------------------------------------------------

$MOLECULE
READ
$END

$REM
   JOB_TYPE 	FREQUENCY
   BASIS 	6-311++G**
   METHOD	B3LYP
   SCF_GUESS_ALWAYS     TRUE
   S2THRESH     15
   THRESH       15
   MEM_TOTAL    10000
$END

--------------------------------------------------------------
 ----------------------------------------------------------------
             Standard Nuclear Orientation (Angstroms)
    I     Atom           X                Y                Z
 ----------------------------------------------------------------
    1      C       0.7438078523    -0.3992816203     0.0166493397
    2      C       1.5269108682     0.5176201798     0.7270023707
    3      Cl      0.7641452602     1.7500375535     1.7171691611
    4      C       2.9182715695     0.4864070639     0.6829481223
    5      H       3.5000105181     1.2066944633     1.2415737537
    6      C       3.5397229510    -0.4864552402    -0.0905269992
    7      Cl      5.2937084609    -0.5345703963    -0.1546313452
    8      C       2.8000241037    -1.4193701388    -0.8088337341
    9      H       3.2990276741    -2.1710504032    -1.4057976639
   10      C       1.4120888563    -1.3643417267    -0.7454697310
   11      H       0.8246352978    -2.0824257298    -1.3058334658
   12      C      -0.7471910431    -0.3922373585     0.0633922556
   13      C      -1.5223204688     0.4077078236    -0.7842053284
   14      Cl     -0.7472228901     1.4784382561    -1.9397508113
   15      C      -2.9139908462     0.3834288159    -0.7513427682
   16      H      -3.4881303325     1.0110108728    -1.4185160645
   17      C      -3.5450360198    -0.4630024723     0.1518582366
   18      Cl     -5.2996267112    -0.5039355193     0.1992408858
   19      C      -2.8137498041    -1.2751308732     1.0118801451
   20      H      -3.3199167509    -1.9287954864     1.7101482786
   21      C      -1.4247397241    -1.2301852717     0.9564004657
   22      H      -0.8454862110    -1.8558770037     1.6254367763
 ----------------------------------------------------------------
 Molecular Point Group                 C1    NOp =  1
 Largest Abelian Subgroup              C1    NOp =  1
 Nuclear Repulsion Energy =        1433.26990614 hartrees
 There are       73 alpha and       73 beta electrons
 Requested basis set is 6-311++G(d,p)
 There are 154 shells and 426 basis functions

 Total QAlloc Memory Limit  10000 MB
 Mega-Array Size       188 MB
 MEM_STATIC part       192 MB
 A cutoff of  1.0D-15 yielded   9425 shell pairs
 There are     77111 function pairs (     82837 Cartesian)
 Smallest overlap matrix eigenvalue = 2.56E-07
 Linear dependence detected in AO basis
 Number of orthogonalized atomic orbitals = 423
 Maximum deviation from orthogonality = 2.729E-10
 Guess from superposition of atomic densities
 Warning:  Energy on first SCF cycle will be non-variational
 SAD guess density has 146.000000 electrons

 -----------------------------------------------------------------------
  General SCF calculation program by
  Eric Jon Sundstrom, Paul Horn, Yuezhi Mao, Dmitri Zuev, Alec White,
  David Stuck, Shaama M.S., Shane Yost, Joonho Lee, David Small,
  Daniel Levine, Susi Lehtola, Hugh Burton, Evgeny Epifanovsky,
  Bang C. Huynh
 -----------------------------------------------------------------------
 Exchange:     0.2000 Hartree-Fock + 0.0800 Slater + 0.7200 B88
 Correlation:  0.1900 VWN1RPA + 0.8100 LYP
 Using SG-1 standard quadrature grid
 A restricted SCF calculation will be
 performed using DIIS
 SCF converges when DIIS error is below 1.0e-08
 ---------------------------------------
  Cycle       Energy         DIIS error
 ---------------------------------------
    1   -2305.6370211936      3.02e-02  
    2   -2301.7429686075      2.62e-03  
    3   -2301.6563635038      3.19e-03  
    4   -2301.8955589020      5.82e-04  
    5   -2301.9021485654      2.95e-04  
    6   -2301.9040677753      1.02e-04  
    7   -2301.9042781172      3.30e-05  
    8   -2301.9042995493      1.40e-05  
    9   -2301.9043040914      2.09e-06  
   10   -2301.9043041796      1.01e-06  
   11   -2301.9043042010      1.36e-07  
   12   -2301.9043042013      6.17e-08  
   13   -2301.9043042014      2.32e-08  
   14   -2301.9043042014      4.62e-09  Convergence criterion met
 ---------------------------------------
 SCF time:   CPU 542.98s  wall 543.00s 
 SCF   energy in the final basis set =    -2301.9043042014
 Total energy in the final basis set =    -2301.9043042014

 --------------------------------------------------------------

                    Orbital Energies (a.u.)
 --------------------------------------------------------------

 Alpha MOs
 -- Occupied --
********-101.5685-101.5677-101.5676 -10.2632 -10.2632 -10.2612 -10.2612
-10.2218 -10.2215 -10.2117 -10.2117 -10.2105 -10.2104 -10.2073 -10.2072
 -9.4831  -9.4830  -9.4824  -9.4823  -7.2476  -7.2475  -7.2471  -7.2470
 -7.2380  -7.2379  -7.2376  -7.2376  -7.2371  -7.2370  -7.2367  -7.2366
 -0.9342  -0.9211  -0.8929  -0.8861  -0.8522  -0.8409  -0.7927  -0.7704
 -0.7662  -0.7331  -0.6498  -0.6422  -0.6337  -0.6056  -0.5572  -0.5184
 -0.5162  -0.5114  -0.4893  -0.4798  -0.4584  -0.4579  -0.4557  -0.4296
 -0.4292  -0.4192  -0.3978  -0.3967  -0.3873  -0.3789  -0.3743  -0.3412
 -0.3370  -0.3341  -0.3336  -0.3280  -0.3279  -0.2793  -0.2792  -0.2679
 -0.2641
 -- Virtual --
 -0.0544  -0.0486  -0.0427  -0.0396  -0.0187  -0.0156  -0.0072   0.0027
  0.0084   0.0094   0.0165   0.0169   0.0261   0.0302   0.0448   0.0476
  0.0518   0.0557   0.0561   0.0631   0.0676   0.0831   0.0837   0.0858
  0.0882   0.0920   0.0957   0.0986   0.1037   0.1055   0.1080   0.1109
  0.1124   0.1149   0.1182   0.1186   0.1230   0.1236   0.1284   0.1315
  0.1327   0.1352   0.1390   0.1424   0.1425   0.1444   0.1535   0.1578
  0.1625   0.1743   0.1746   0.1758   0.1843   0.1855   0.1901   0.1949
  0.2064   0.2067   0.2119   0.2124   0.2177   0.2253   0.2254   0.2284
  0.2353   0.2492   0.2495   0.2538   0.2558   0.2588   0.2617   0.2620
  0.2708   0.2724   0.2751   0.2753   0.2826   0.2847   0.2900   0.2913
  0.2967   0.2977   0.3124   0.3160   0.3168   0.3259   0.3364   0.3421
  0.3521   0.3552   0.3721   0.3844   0.4146   0.4281   0.4304   0.4445
  0.4536   0.4559   0.4581   0.4632   0.4727   0.4864   0.4901   0.4955
  0.5025   0.5142   0.5151   0.5194   0.5396   0.5514   0.5526   0.5582
  0.5667   0.5681   0.5718   0.5863   0.5864   0.5896   0.5949   0.6185
  0.6219   0.6295   0.6303   0.6414   0.6456   0.6529   0.6627   0.6641
  0.6821   0.7002   0.7012   0.7072   0.7133   0.7216   0.7224   0.7239
  0.7402   0.7590   0.7923   0.7949   0.8084   0.8291   0.8342   0.8349
  0.8387   0.8503   0.8511   0.8516   0.8546   0.8577   0.8613   0.8681
  0.8765   0.8775   0.8847   0.8859   0.8889   0.8913   0.9084   0.9104
  0.9268   0.9293   0.9414   0.9482   0.9575   0.9586   0.9613   0.9658
  0.9730   0.9802   0.9850   0.9909   0.9978   1.0125   1.0194   1.0279
  1.0412   1.0735   1.0848   1.1239   1.1293   1.1415   1.1810   1.1910
  1.1958   1.2324   1.2370   1.2390   1.2473   1.2475   1.2729   1.2936
  1.3098   1.3208   1.3348   1.3386   1.4037   1.4080   1.4383   1.4855
  1.4905   1.5122   1.5244   1.5442   1.5517   1.5627   1.5699   1.5780
  1.5846   1.6049   1.6058   1.6544   1.6654   1.6706   1.7013   1.7083
  1.7267   1.7337   1.7588   1.7826   1.8140   1.8340   1.8343   1.8632
  1.8648   1.9157   1.9312   1.9355   1.9355   1.9400   1.9410   1.9800
  1.9848   1.9988   2.0031   2.0293   2.0400   2.0500   2.0664   2.0783
  2.1324   2.1408   2.1420   2.2081   2.2327   2.2366   2.2651   2.2657
  2.2724   2.2829   2.3126   2.3450   2.3637   2.3799   2.4174   2.4197
  2.4356   2.4571   2.4847   2.5075   2.5104   2.5132   2.5304   2.5517
  2.5546   2.5771   2.5915   2.6100   2.6804   2.6820   2.6989   2.6994
  2.7013   2.7251   2.7269   2.7340   2.7423   2.7512   2.7672   2.7701
  2.7851   2.8149   2.8374   2.8444   2.8473   2.8491   2.8832   2.9034
  2.9890   2.9928   3.0966   3.0968   3.1099   3.1347   3.1379   3.1488
  3.2008   3.2290   3.2787   3.3241   3.3275   3.4230   3.4501   3.5418
  3.5490   3.5933   3.6736   3.7680   3.7908   3.8212   3.8967   4.0601
  4.0742   4.1279   4.1284   4.3500   4.8094   4.8166   9.7734   9.7736
  9.8171   9.8388  23.4350  23.5763  23.8589  23.8664  23.9114  23.9296
 23.9717  24.0520  24.0548  24.0767  24.1289  24.1561  25.8200  25.8226
 25.8574  25.9596  26.1256  26.1260  26.2487  26.3511  26.5864  26.5901
 26.6515  26.8238 215.7648 215.7665 215.8209 215.8414
 --------------------------------------------------------------

          Ground-State Mulliken Net Atomic Charges

     Atom                 Charge (a.u.)
  ----------------------------------------
      1 C                     0.807339
      2 C                    -1.175631
      3 Cl                    0.411385
      4 C                    -0.406894
      5 H                     0.226166
      6 C                     0.519994
      7 Cl                    0.461961
      8 C                    -0.697792
      9 H                     0.199425
     10 C                    -0.529518
     11 H                     0.191375
     12 C                     0.829087
     13 C                    -1.245595
     14 Cl                    0.415160
     15 C                    -0.387613
     16 H                     0.226499
     17 C                     0.507590
     18 Cl                    0.461691
     19 C                    -0.704966
     20 H                     0.199430
     21 C                    -0.500412
     22 H                     0.191318
  ----------------------------------------
  Sum of atomic charges =     0.000000

 -----------------------------------------------------------------
                    Cartesian Multipole Moments
 -----------------------------------------------------------------
    Charge (ESU x 10^10)
                -0.0000
    Dipole Moment (Debye)
         X      -0.0084      Y      -1.8701      Z       0.1468
       Tot       1.8758
    Quadrupole Moments (Debye-Ang)
        XX    -127.7492     XY      -0.0172     YY    -116.8061
        XZ      -0.7309     YZ      -0.2153     ZZ    -119.3396
    Octopole Moments (Debye-Ang^2)
       XXX       0.1600    XXY      13.7962    XYY       2.3374
       YYY       4.4706    XXZ      -0.8762    XYZ      15.5384
       YYZ      -0.7723    XZZ      -2.4404    YZZ      -2.5075
       ZZZ       0.4870
    Hexadecapole Moments (Debye-Ang^3)
      XXXX   -7132.3456   XXXY       3.1941   XXYY   -1287.1908
      XYYY      -5.7605   YYYY    -917.6416   XXXZ      27.3895
      XXYZ      -0.5493   XYYZ     -26.0649   YYYZ       6.5043
      XXZZ   -1283.1052   XYZZ       3.4409   YYZZ    -272.1243
      XZZZ      -7.4263   YZZZ      -6.7789   ZZZZ    -884.5340
 -----------------------------------------------------------------
 Calculating MO derivatives via CPSCF
    1     0    69    0.0210365  
    2     0    69    0.0057819  
    3     0    69    0.0005620  
    4     0    69    0.0000398  
    5    66     3    0.0000023  
    6    69     0    0.0000001  Converged
 Time for AOints: 874.4 s (CPU) 874.5 s (wall)
 ------------------------------------------------------------------------------
                     AOints        : Timing summary (seconds)
 ------------------------------------------------------------------------------
     job step          cpu (% of tot)      sys (% of tot)     wall (% of tot)
 ------------------------------------------------------------------------------
  AOints            0.8744E+03 ( 8.9)   0.1300E-04 ( 3.7)   0.8745E+03 ( 8.9)
 ------------------------------------------------------------------------------
   Grand Totals     0.9829E+04          0.3520E-03          0.9830E+04
 ------------------------------------------------------------------------------
 Polarizability Matrix (a.u.)
            1           2           3
    1-278.5684274   0.6168056  10.9300628
    2   0.6168056-153.0912961   0.4922874
    3  10.9300629   0.4922874-145.3660107
 Calculating analytic Hessian of the SCF energy

 Direct stationary perturbation theory relativistic correction:

 rels  =       3.209004371168
 relv  =     -12.238807061970
 rel2e =       3.276528042300
 E_rel =      -5.753274648502

 Hessian of the SCF Energy
            1           2           3           4           5           6
    1   0.6483391   0.0019803  -0.0057271  -0.1784767  -0.0949421  -0.0744813
    2   0.0019803   0.4527745   0.2148050  -0.0481945  -0.1642102  -0.0785915
    3  -0.0057271   0.2148050   0.3410956  -0.0367333  -0.0781043  -0.1253682
    4  -0.1784767  -0.0481945  -0.0367333   0.6129600   0.0431037   0.0280078
    5  -0.0949421  -0.1642102  -0.0781043   0.0431037   0.3640391   0.1904648
    6  -0.0744813  -0.0785915  -0.1253682   0.0280078   0.1904648   0.2732082
    7   0.0053771  -0.0032128  -0.0026147  -0.0617608   0.0346078   0.0281138
    8   0.0152599  -0.0220481  -0.0209382   0.0340815  -0.0889112  -0.0527955
    9   0.0122849  -0.0205285  -0.0123366   0.0271995  -0.0524123  -0.0654455
   10  -0.0291423  -0.0539098  -0.0419750  -0.3214064   0.0189750   0.0173706
   11  -0.0181672   0.0255717   0.0137196  -0.0328278  -0.0917003  -0.0233827
   12  -0.0138091   0.0148192   0.0198257  -0.0222863  -0.0246654  -0.0797626
   13  -0.0047909   0.0012901   0.0011220  -0.0124858  -0.0206955  -0.0160570
   14   0.0008672   0.0028118  -0.0020955   0.0027134   0.0033858   0.0004761
   15   0.0009185  -0.0020983   0.0038310   0.0022665   0.0006977   0.0033661
   16   0.0017736  -0.0042552  -0.0032656  -0.0255557   0.0229788   0.0185036
   17  -0.0030964  -0.0477937  -0.0332896   0.0718782   0.0213946   0.0096918
   18  -0.0026789  -0.0332433  -0.0311653   0.0571965   0.0113630   0.0138531
   19  -0.0019264   0.0004842   0.0006166   0.0036338   0.0014488   0.0011275
   20   0.0002237   0.0010530   0.0014443  -0.0017128  -0.0002333  -0.0038847
   21   0.0001920   0.0014099   0.0003364  -0.0013313  -0.0039423   0.0017190
   22  -0.0211866   0.0611377   0.0482263  -0.0561153  -0.0248281  -0.0180105
   23   0.0238565   0.0209904   0.0102322  -0.0245681  -0.0116078  -0.0049326
   24   0.0189978   0.0091860   0.0148302  -0.0185210  -0.0048460  -0.0081456
   25  -0.0047828  -0.0006979  -0.0003536  -0.0010472  -0.0006739  -0.0004994
   26  -0.0006971   0.0037844  -0.0024192  -0.0007843  -0.0001454   0.0005012
   27  -0.0003652  -0.0024585   0.0049321  -0.0005430   0.0005175  -0.0003561
   28  -0.1610302   0.0340817   0.0276399   0.0649386   0.0197740   0.0138499
   29   0.0857457  -0.1891516  -0.0990676  -0.0253008  -0.0348769  -0.0344515
   30   0.0686332  -0.0984512  -0.1412657  -0.0214850  -0.0359918  -0.0178102
   31   0.0097164   0.0110966   0.0084708  -0.0005280   0.0017266   0.0014584
   32  -0.0122450  -0.0105870  -0.0112200   0.0022505   0.0008213  -0.0040231
   33  -0.0096521  -0.0116051  -0.0047852   0.0018651  -0.0039660   0.0027766
   34  -0.2209371   0.0018792   0.0040984  -0.0218512  -0.0087788  -0.0040187
   35  -0.0005992  -0.0797740   0.0005792  -0.0202068   0.0039649   0.0007097
   36   0.0040959   0.0000305  -0.0757508  -0.0159107   0.0015436   0.0042267
   37  -0.0219309   0.0176909  -0.0189855  -0.0004538   0.0033022   0.0013427
   38   0.0083179   0.0034714  -0.0013451  -0.0030211  -0.0009602   0.0015373
   39  -0.0054444  -0.0004515   0.0044468   0.0017898  -0.0015160  -0.0010489
   40  -0.0016003   0.0017905  -0.0019059   0.0003194   0.0006059  -0.0010430
   41  -0.0022431  -0.0015229  -0.0004984   0.0005475  -0.0007417  -0.0004362
   42   0.0019127  -0.0011207  -0.0013463  -0.0013019   0.0008434  -0.0003453
   43   0.0012419   0.0014744  -0.0015879  -0.0007043   0.0002045   0.0007282
   44   0.0011945   0.0013422   0.0052375   0.0008351  -0.0008742  -0.0003766
   45  -0.0007110   0.0047131   0.0002214   0.0005476   0.0004224   0.0002324
   46  -0.0000763   0.0007364  -0.0008952  -0.0001700   0.0002460   0.0002085
   47  -0.0001990   0.0002858  -0.0000407   0.0000842   0.0001720   0.0000092
   48   0.0000779  -0.0000254   0.0002825   0.0000990   0.0001454   0.0000164
   49  -0.0011229   0.0001645   0.0001720   0.0003401  -0.0003570  -0.0002353
   50   0.0003491  -0.0012438   0.0003631  -0.0001313   0.0003654  -0.0002088
   51  -0.0004824   0.0004217  -0.0010757  -0.0002295  -0.0001882   0.0003219
   52   0.0011433  -0.0000563   0.0000608  -0.0003983   0.0005528   0.0004249
   53  -0.0000031  -0.0001314  -0.0004180  -0.0000593  -0.0000452  -0.0000048
   54  -0.0000225  -0.0003905  -0.0001477  -0.0000375  -0.0000313   0.0000030
   55   0.0024502  -0.0017835   0.0014709  -0.0005088   0.0007337   0.0001949
   56  -0.0008410   0.0013794   0.0051654   0.0004705   0.0002316  -0.0000334
   57   0.0013715   0.0054750   0.0013028   0.0010754  -0.0002584  -0.0005285
   58  -0.0000583  -0.0008649   0.0007315  -0.0002161   0.0002452   0.0001958
   59  -0.0000044   0.0001041   0.0000088   0.0000538   0.0000934   0.0001384
   60  -0.0000598   0.0000037   0.0001099   0.0000528   0.0000457   0.0000442
   61  -0.0239616  -0.0203625   0.0209101  -0.0007020   0.0020824   0.0029660
   62  -0.0058486   0.0044495   0.0003660   0.0016624  -0.0001571  -0.0006759
   63   0.0063167   0.0003825   0.0032673  -0.0016312  -0.0004376  -0.0014794
   64   0.0009918  -0.0004471   0.0005280   0.0001813  -0.0003139  -0.0001485
   65   0.0011001  -0.0015801  -0.0024542  -0.0008903   0.0000374   0.0002385
   66  -0.0013769  -0.0022981  -0.0012490  -0.0000811   0.0003196   0.0005299
            7           8           9          10          11          12
    1   0.0053771   0.0152599   0.0122849  -0.0291423  -0.0181672  -0.0138091
    2  -0.0032128  -0.0220481  -0.0205285  -0.0539098   0.0255717   0.0148192
    3  -0.0026147  -0.0209382  -0.0123366  -0.0419750   0.0137196   0.0198257
    4  -0.0617608   0.0340815   0.0271995  -0.3214064  -0.0328278  -0.0222863
    5   0.0346078  -0.0889112  -0.0524123   0.0189750  -0.0917003  -0.0246654
    6   0.0281138  -0.0527955  -0.0654455   0.0173706  -0.0233827  -0.0797626
    7   0.0775171  -0.0569615  -0.0457843  -0.0181824   0.0300246   0.0240474
    8  -0.0569615   0.1205516   0.0868729   0.0105249  -0.0100371  -0.0115170
    9  -0.0457843   0.0868729   0.0818314   0.0089258  -0.0119560  -0.0052539
   10  -0.0181824   0.0105249   0.0089258   0.6765874   0.0396303   0.0234092
   11   0.0300246  -0.0100371  -0.0119560   0.0396303   0.4990720   0.2941140
   12   0.0240474  -0.0115170  -0.0052539   0.0234092   0.2941140   0.3555050
   13   0.0009011  -0.0003341  -0.0003115  -0.1384843  -0.1047485  -0.0807634
   14   0.0008948  -0.0003453   0.0017552  -0.1048877  -0.1761025  -0.1101222
   15   0.0006713   0.0017921  -0.0012109  -0.0806968  -0.1101599  -0.1195231
   16  -0.0019963  -0.0006764  -0.0004219  -0.1434422   0.0853053   0.0679955
   17  -0.0037573   0.0038916  -0.0005444   0.0343936  -0.2058427  -0.1136297
   18  -0.0028182  -0.0007623   0.0043939   0.0279238  -0.1139364  -0.1525347
   19  -0.0013886   0.0009443   0.0007765  -0.0367621   0.0024594   0.0026035
   20   0.0007575  -0.0002651  -0.0002540   0.0225736   0.0027211  -0.0016783
   21   0.0006146  -0.0002471  -0.0001810   0.0182973  -0.0013735   0.0030876
   22   0.0009350   0.0013536   0.0009054   0.0599414  -0.0207674  -0.0170853
   23   0.0016751  -0.0012649  -0.0005013   0.0143847  -0.0297305  -0.0307353
   24   0.0012519  -0.0004237  -0.0011278   0.0104191  -0.0306218  -0.0145681
   25   0.0001431   0.0000769   0.0000478  -0.0016272  -0.0025914  -0.0019367
   26   0.0000834  -0.0001766   0.0003094  -0.0031029   0.0004530  -0.0038943
   27   0.0000660   0.0002852  -0.0003494  -0.0022758  -0.0038581   0.0024867
   28  -0.0015782  -0.0059024  -0.0044345  -0.0470499   0.0226111   0.0183922
   29  -0.0006919   0.0011118  -0.0024306   0.0222947  -0.0137409  -0.0083680
   30  -0.0004879  -0.0021669   0.0022445   0.0188703  -0.0083152  -0.0104999
   31   0.0001230   0.0009968   0.0007823  -0.0005980   0.0006428   0.0004894
   32  -0.0001110  -0.0008419  -0.0007578   0.0006613  -0.0003249   0.0005281
   33  -0.0001019  -0.0007126  -0.0004483   0.0004048   0.0005457  -0.0005991
   34  -0.0014477   0.0025448   0.0016955   0.0012270  -0.0012636  -0.0005651
   35  -0.0019840  -0.0013289   0.0011664  -0.0017424  -0.0001672  -0.0046734
   36  -0.0015296   0.0005366  -0.0014779  -0.0013465  -0.0051313   0.0017903
   37   0.0003917  -0.0007523  -0.0012416  -0.0007319  -0.0007468   0.0006793
   38  -0.0007656  -0.0007232  -0.0007929  -0.0001228  -0.0008529  -0.0002501
   39  -0.0008800   0.0005046  -0.0002499   0.0007648   0.0005335   0.0002076
   40  -0.0002423   0.0002618  -0.0000477   0.0004181   0.0001027   0.0000825
   41  -0.0002633   0.0005156  -0.0000828   0.0000933   0.0002068   0.0001346
   42  -0.0000339   0.0001046  -0.0000761   0.0000953  -0.0003188  -0.0002592
   43   0.0003996  -0.0000780   0.0001139   0.0000240  -0.0001127  -0.0000331
   44  -0.0000895   0.0002219   0.0002549   0.0001088   0.0003406  -0.0001228
   45   0.0001102  -0.0001990  -0.0002768  -0.0000473   0.0000834   0.0001475
   46   0.0000595  -0.0000791  -0.0000986  -0.0000379  -0.0000824   0.0000230
   47   0.0000160  -0.0000851  -0.0000368  -0.0000312   0.0000058   0.0000208
   48  -0.0000032  -0.0000786  -0.0000256  -0.0000399   0.0000130  -0.0000175
   49   0.0000306   0.0000914   0.0000423   0.0002534   0.0000144   0.0000119
   50   0.0000687   0.0000142  -0.0001105  -0.0000484  -0.0000479  -0.0000060
   51   0.0001513   0.0000540   0.0001475   0.0000936  -0.0000718  -0.0000121
   52  -0.0000628  -0.0002138  -0.0001620  -0.0002380  -0.0001495  -0.0001097
   53  -0.0000142   0.0000254   0.0000077  -0.0000029  -0.0000142  -0.0000017
   54  -0.0000077   0.0000136   0.0000031  -0.0000053   0.0000064  -0.0000150
   55   0.0002216  -0.0000051  -0.0002683  -0.0002080  -0.0000056  -0.0000568
   56   0.0002182  -0.0002142   0.0000317   0.0001384   0.0002445   0.0000787
   57  -0.0000718   0.0001198   0.0000184  -0.0000169   0.0000211   0.0003500
   58   0.0000587  -0.0001027  -0.0000569  -0.0000344   0.0000103  -0.0000855
   59  -0.0000010  -0.0000739  -0.0000598  -0.0000342  -0.0000118   0.0000106
   60   0.0000047  -0.0000528  -0.0000392  -0.0000199   0.0000041   0.0000153
   61   0.0005735  -0.0010941  -0.0000745  -0.0004616   0.0006230  -0.0009931
   62  -0.0006178   0.0000056   0.0001607   0.0001225   0.0001483   0.0001016
   63  -0.0008311  -0.0003380  -0.0000176  -0.0000039   0.0000629  -0.0002511
   64  -0.0000729   0.0000635   0.0001287  -0.0000484   0.0000328  -0.0000109
   65   0.0001235  -0.0000222  -0.0000917  -0.0000331  -0.0002005  -0.0001687
   66   0.0001330  -0.0000525  -0.0001222  -0.0001425   0.0000263  -0.0001186
           13          14          15          16          17          18
    1  -0.0047909   0.0008672   0.0009185   0.0017736  -0.0030964  -0.0026789
    2   0.0012901   0.0028118  -0.0020983  -0.0042552  -0.0477937  -0.0332433
    3   0.0011220  -0.0020955   0.0038310  -0.0032656  -0.0332896  -0.0311653
    4  -0.0124858   0.0027134   0.0022665  -0.0255557   0.0718782   0.0571965
    5  -0.0206955   0.0033858   0.0006977   0.0229788   0.0213946   0.0113630
    6  -0.0160570   0.0004761   0.0033661   0.0185036   0.0096918   0.0138531
    7   0.0009011   0.0008948   0.0006713  -0.0019963  -0.0037573  -0.0028182
    8  -0.0003341  -0.0003453   0.0017921  -0.0006764   0.0038916  -0.0007623
    9  -0.0003115   0.0017552  -0.0012109  -0.0004219  -0.0005444   0.0043939
   10  -0.1384843  -0.1048877  -0.0806968  -0.1434422   0.0343936   0.0279238
   11  -0.1047485  -0.1761025  -0.1101599   0.0853053  -0.2058427  -0.1139364
   12  -0.0807634  -0.1101222  -0.1195231   0.0679955  -0.1136297  -0.1525347
   13   0.1453850   0.1104112   0.0849549   0.0101390   0.0107772   0.0083409
   14   0.1104112   0.1807117   0.1219698  -0.0127085  -0.0099912  -0.0100420
   15   0.0849549   0.1219698   0.1180690  -0.0101875  -0.0102279  -0.0049216
   16   0.0101390  -0.0127085  -0.0101875   0.5008759   0.0082864  -0.0000030
   17   0.0107772  -0.0099912  -0.0102279   0.0082864   0.4502750   0.2565526
   18   0.0083409  -0.0100420  -0.0049216  -0.0000030   0.2565526   0.3247762
   19   0.0008966  -0.0003880  -0.0003454  -0.1522213   0.0028077   0.0042648
   20   0.0005635  -0.0003376   0.0018519   0.0029632  -0.0337428  -0.0086054
   21   0.0004548   0.0018793  -0.0011727   0.0044127  -0.0086715  -0.0297587
   22  -0.0010985   0.0028718   0.0022523  -0.1582958  -0.0451062  -0.0335542
   23   0.0024485   0.0003676  -0.0041900  -0.0959544  -0.1972097  -0.1033707
   24   0.0020047  -0.0041314   0.0022175  -0.0730449  -0.1034788  -0.1442834
   25   0.0006152  -0.0006013  -0.0004715   0.0094711  -0.0130983  -0.0102629
   26   0.0005407  -0.0003550  -0.0005275   0.0115140  -0.0106721  -0.0104042
   27   0.0004194  -0.0005064  -0.0000995   0.0089356  -0.0102082  -0.0056407
   28  -0.0005850   0.0006645   0.0006185  -0.0366821  -0.0634316  -0.0488384
   29   0.0006842  -0.0003152   0.0007139  -0.0180700   0.0268183   0.0150180
   30   0.0005276   0.0006754  -0.0006563  -0.0137769   0.0163217   0.0211312
   31   0.0000260  -0.0000486  -0.0000414  -0.0040790   0.0008462   0.0008250
   32  -0.0000460  -0.0001473   0.0001645   0.0006245   0.0036831  -0.0024892
   33  -0.0000385   0.0001650  -0.0002288   0.0006660  -0.0025961   0.0047467
   34  -0.0000774   0.0002053   0.0000550  -0.0011310  -0.0004341  -0.0004188
   35  -0.0008662   0.0002919   0.0000371  -0.0001450  -0.0013739  -0.0003675
   36  -0.0007634   0.0000349   0.0002929   0.0001966  -0.0003197  -0.0009708
   37  -0.0001729  -0.0000696   0.0001129   0.0003481   0.0000910  -0.0002571
   38  -0.0002129   0.0001432  -0.0001631   0.0003030   0.0004143   0.0001501
   39   0.0002411  -0.0000276   0.0000380  -0.0002949   0.0001987   0.0002654
   40   0.0000614  -0.0000193   0.0000018   0.0000346  -0.0000446   0.0001776
   41   0.0000662  -0.0000671   0.0000855  -0.0000778   0.0000251  -0.0000367
   42  -0.0001091   0.0000410  -0.0000419   0.0000541   0.0001211   0.0001417
   43  -0.0000377   0.0000250  -0.0000424   0.0002514   0.0000609   0.0000794
   44   0.0000849   0.0000003  -0.0000165  -0.0000145  -0.0000326   0.0000858
   45   0.0000086  -0.0000229  -0.0000136   0.0000156   0.0000071  -0.0000208
   46  -0.0000246   0.0000002  -0.0000002   0.0000409   0.0000231  -0.0000109
   47  -0.0000004  -0.0000027   0.0000046  -0.0000056  -0.0000365  -0.0000335
   48  -0.0000004  -0.0000028   0.0000107  -0.0000036  -0.0000353  -0.0000325
   49   0.0000413   0.0000055  -0.0000054  -0.0006851   0.0000119   0.0000041
   50  -0.0000236  -0.0000265   0.0000348  -0.0000081  -0.0000103  -0.0000645
   51  -0.0000061   0.0000325  -0.0000420  -0.0000030   0.0000770   0.0000590
   52  -0.0000705   0.0000101   0.0000153   0.0006276  -0.0000019  -0.0000083
   53  -0.0000033   0.0000004   0.0000017   0.0000167  -0.0000002   0.0000112
   54  -0.0000029   0.0000017  -0.0000017  -0.0000087  -0.0000052   0.0000018
   55  -0.0000587  -0.0000403   0.0000448   0.0002618  -0.0000763  -0.0000602
   56   0.0000557  -0.0000247  -0.0000181  -0.0000460   0.0000444   0.0000970
   57   0.0000795  -0.0000289   0.0000147   0.0000604  -0.0000050  -0.0000690
   58  -0.0000245  -0.0000003   0.0000006   0.0000633  -0.0000037   0.0000189
   59  -0.0000030   0.0000079  -0.0000040   0.0000081  -0.0000350  -0.0000207
   60   0.0000012   0.0000024  -0.0000027  -0.0000281  -0.0000356  -0.0000247
   61  -0.0001602   0.0000954  -0.0001178   0.0003089  -0.0001165   0.0000882
   62   0.0000646  -0.0000049   0.0000327   0.0000540   0.0001675   0.0000645
   63  -0.0000768  -0.0000553   0.0000698   0.0001217   0.0001447   0.0001447
   64   0.0000055  -0.0000010  -0.0000044  -0.0001022  -0.0000066  -0.0000086
   65  -0.0000530  -0.0000011   0.0000191  -0.0000793   0.0000316   0.0000368
   66  -0.0000256   0.0000016   0.0000051   0.0000765  -0.0000684  -0.0000898
           19          20          21          22          23          24
    1  -0.0019264   0.0002237   0.0001920  -0.0211866   0.0238565   0.0189978
    2   0.0004842   0.0010530   0.0014099   0.0611377   0.0209904   0.0091860
    3   0.0006166   0.0014443   0.0003364   0.0482263   0.0102322   0.0148302
    4   0.0036338  -0.0017128  -0.0013313  -0.0561153  -0.0245681  -0.0185210
    5   0.0014488  -0.0002333  -0.0039423  -0.0248281  -0.0116078  -0.0048460
    6   0.0011275  -0.0038847   0.0017190  -0.0180105  -0.0049326  -0.0081456
    7  -0.0013886   0.0007575   0.0006146   0.0009350   0.0016751   0.0012519
    8   0.0009443  -0.0002651  -0.0002471   0.0013536  -0.0012649  -0.0004237
    9   0.0007765  -0.0002540  -0.0001810   0.0009054  -0.0005013  -0.0011278
   10  -0.0367621   0.0225736   0.0182973   0.0599414   0.0143847   0.0104191
   11   0.0024594   0.0027211  -0.0013735  -0.0207674  -0.0297305  -0.0306218
   12   0.0026035  -0.0016783   0.0030876  -0.0170853  -0.0307353  -0.0145681
   13   0.0008966   0.0005635   0.0004548  -0.0010985   0.0024485   0.0020047
   14  -0.0003880  -0.0003376   0.0018793   0.0028718   0.0003676  -0.0041314
   15  -0.0003454   0.0018519  -0.0011727   0.0022523  -0.0041900   0.0022175
   16  -0.1522213   0.0029632   0.0044127  -0.1582958  -0.0959544  -0.0730449
   17   0.0028077  -0.0337428  -0.0086715  -0.0451062  -0.1972097  -0.1034788
   18   0.0042648  -0.0086054  -0.0297587  -0.0335542  -0.1033707  -0.1442834
   19   0.2250007  -0.0051072  -0.0073930  -0.0394688   0.0009769   0.0014387
   20  -0.0051072   0.0270718   0.0126447  -0.0201499   0.0045437   0.0003447
   21  -0.0073930   0.0126447   0.0211890  -0.0151070   0.0000220   0.0047573
   22  -0.0394688  -0.0201499  -0.0151070   0.6792220  -0.0302910  -0.0325640
   23   0.0009769   0.0045437   0.0000220  -0.0302910   0.4988967   0.2918812
   24   0.0014387   0.0003447   0.0047573  -0.0325640   0.2918812   0.3571296
   25   0.0011318  -0.0004360  -0.0003691  -0.1161469   0.0922121   0.0737603
   26   0.0004001  -0.0001118   0.0018431   0.0901443  -0.1875616  -0.1215450
   27   0.0002388   0.0018023  -0.0011011   0.0721473  -0.1213423  -0.1306905
   28   0.0028715   0.0009300   0.0006896  -0.3366907   0.0353899   0.0315985
   29  -0.0044692  -0.0007104  -0.0039629  -0.0178579  -0.1021931  -0.0318094
   30  -0.0035017  -0.0040951   0.0013340  -0.0104772  -0.0328467  -0.0875582
   31  -0.0014038  -0.0006452  -0.0004766  -0.0125478  -0.0214295  -0.0167506
   32   0.0002515   0.0000760   0.0000103   0.0023640   0.0046023   0.0005228
   33   0.0002569   0.0000388   0.0000697   0.0022993   0.0008921   0.0047042
   34   0.0011446  -0.0000019  -0.0000350   0.0024643   0.0010444   0.0011677
   35   0.0000767  -0.0000125   0.0003703   0.0019448  -0.0001813  -0.0052592
   36   0.0000337   0.0003938  -0.0002654   0.0012224  -0.0049456   0.0028353
   37  -0.0004116   0.0000526  -0.0000393  -0.0004873  -0.0003084   0.0011259
   38  -0.0004774  -0.0000372   0.0000430  -0.0006808   0.0002500   0.0001611
   39   0.0005088   0.0000140  -0.0000127   0.0003008  -0.0000954  -0.0005519
   40  -0.0000584   0.0000124  -0.0000091   0.0002288  -0.0002219  -0.0000475
   41   0.0001865   0.0000217  -0.0000184  -0.0000361  -0.0002330  -0.0000835
   42  -0.0001916  -0.0000095   0.0000089  -0.0002629   0.0000023   0.0000465
   43  -0.0002353   0.0000030  -0.0000025  -0.0002086  -0.0001442   0.0000111
   44   0.0001342  -0.0000156  -0.0000080  -0.0000082   0.0002407  -0.0000057
   45  -0.0001363   0.0000012  -0.0000121  -0.0000574  -0.0000606   0.0003554
   46  -0.0000711   0.0000029  -0.0000024  -0.0000582  -0.0000452   0.0000879
   47  -0.0000092   0.0000000  -0.0000017   0.0000463  -0.0000178   0.0000333
   48   0.0000147  -0.0000019  -0.0000012   0.0000374   0.0000220   0.0000073
   49   0.0006275  -0.0000181  -0.0000137   0.0002599   0.0000563   0.0000540
   50  -0.0000006  -0.0000010   0.0000055   0.0000659   0.0000293  -0.0000092
   51   0.0000004  -0.0000111   0.0000019  -0.0000669  -0.0001195  -0.0000443
   52  -0.0005596   0.0000108   0.0000146  -0.0002336   0.0000720   0.0000013
   53  -0.0000091   0.0000031  -0.0000017  -0.0000153  -0.0000088   0.0000041
   54   0.0000088   0.0000010  -0.0000021   0.0000080  -0.0000070  -0.0000015
   55  -0.0002347   0.0000168   0.0000090  -0.0001226   0.0001349  -0.0000367
   56  -0.0000680  -0.0000081   0.0000089  -0.0001349   0.0002370  -0.0002476
   57   0.0000094  -0.0000032  -0.0000018  -0.0000172   0.0002318   0.0000960
   58  -0.0000964  -0.0000006   0.0000059  -0.0000537   0.0000449  -0.0000637
   59  -0.0000091  -0.0000006  -0.0000027   0.0000401   0.0000130   0.0000031
   60   0.0000150   0.0000002  -0.0000031   0.0000610   0.0000136   0.0000003
   61  -0.0005626  -0.0000365   0.0000899  -0.0003142   0.0006137  -0.0008747
   62   0.0002723  -0.0000090   0.0000071  -0.0001122   0.0000017   0.0002614
   63  -0.0002580   0.0000090   0.0000093  -0.0004586   0.0000881   0.0000193
   64   0.0000939  -0.0000016  -0.0000015  -0.0000250   0.0000516  -0.0000122
   65   0.0000950  -0.0000057  -0.0000143   0.0000195  -0.0001533   0.0000738
   66  -0.0000881  -0.0000026  -0.0000013   0.0001987  -0.0002370  -0.0000286
           25          26          27          28          29          30
    1  -0.0047828  -0.0006971  -0.0003652  -0.1610302   0.0857457   0.0686332
    2  -0.0006979   0.0037844  -0.0024585   0.0340817  -0.1891516  -0.0984512
    3  -0.0003536  -0.0024192   0.0049321   0.0276399  -0.0990676  -0.1412657
    4  -0.0010472  -0.0007843  -0.0005430   0.0649386  -0.0253008  -0.0214850
    5  -0.0006739  -0.0001454   0.0005175   0.0197740  -0.0348769  -0.0359918
    6  -0.0004994   0.0005012  -0.0003561   0.0138499  -0.0344515  -0.0178102
    7   0.0001431   0.0000834   0.0000660  -0.0015782  -0.0006919  -0.0004879
    8   0.0000769  -0.0001766   0.0002852  -0.0059024   0.0011118  -0.0021669
    9   0.0000478   0.0003094  -0.0003494  -0.0044345  -0.0024306   0.0022445
   10  -0.0016272  -0.0031029  -0.0022758  -0.0470499   0.0222947   0.0188703
   11  -0.0025914   0.0004530  -0.0038581   0.0226111  -0.0137409  -0.0083152
   12  -0.0019367  -0.0038943   0.0024867   0.0183922  -0.0083680  -0.0104999
   13   0.0006152   0.0005407   0.0004194  -0.0005850   0.0006842   0.0005276
   14  -0.0006013  -0.0003550  -0.0005064   0.0006645  -0.0003152   0.0006754
   15  -0.0004715  -0.0005275  -0.0000995   0.0006185   0.0007139  -0.0006563
   16   0.0094711   0.0115140   0.0089356  -0.0366821  -0.0180700  -0.0137769
   17  -0.0130983  -0.0106721  -0.0102082  -0.0634316   0.0268183   0.0163217
   18  -0.0102629  -0.0104042  -0.0056407  -0.0488384   0.0150180   0.0211312
   19   0.0011318   0.0004001   0.0002388   0.0028715  -0.0044692  -0.0035017
   20  -0.0004360  -0.0001118   0.0018023   0.0009300  -0.0007104  -0.0040951
   21  -0.0003691   0.0018431  -0.0011011   0.0006896  -0.0039629   0.0013340
   22  -0.1161469   0.0901443   0.0721473  -0.3366907  -0.0178579  -0.0104772
   23   0.0922121  -0.1875616  -0.1213423   0.0353899  -0.1021931  -0.0328467
   24   0.0737603  -0.1215450  -0.1306905   0.0315985  -0.0318094  -0.0875582
   25   0.1210230  -0.0969885  -0.0778600  -0.0092591   0.0221470   0.0175532
   26  -0.0969885   0.1924618   0.1335767  -0.0013559   0.0034097   0.0002119
   27  -0.0778600   0.1335767   0.1299856  -0.0008673  -0.0000785   0.0030909
   28  -0.0092591  -0.0013559  -0.0008673   0.6896276   0.0341199   0.0211099
   29   0.0221470   0.0034097  -0.0000785   0.0341199   0.4797902   0.2710530
   30   0.0175532   0.0002119   0.0030909   0.0211099   0.2710530   0.3469141
   31   0.0009670   0.0002196   0.0001210  -0.1393780  -0.1015131  -0.0789556
   32  -0.0001917  -0.0011860   0.0023514  -0.1003911  -0.1730650  -0.1060624
   33  -0.0002316   0.0023872  -0.0023530  -0.0784940  -0.1060127  -0.1193283
   34  -0.0000584  -0.0000047  -0.0000528  -0.0240409   0.0069727   0.0055204
   35   0.0009599   0.0001042  -0.0000151   0.0233783   0.0041705  -0.0007130
   36   0.0005994  -0.0000050   0.0000976   0.0178402  -0.0006870   0.0033343
   37  -0.0002139  -0.0000443   0.0000609  -0.0006977  -0.0019100  -0.0013318
   38  -0.0002141   0.0000668  -0.0000473  -0.0016197   0.0000242   0.0002318
   39   0.0002305  -0.0001404   0.0000679   0.0032440   0.0004053  -0.0016532
   40   0.0000573   0.0000032   0.0000034   0.0006257   0.0004653  -0.0009570
   41   0.0000974  -0.0000586   0.0000553   0.0010687   0.0000543   0.0003607
   42  -0.0000719   0.0000629  -0.0000562  -0.0002417  -0.0001820   0.0000022
   43  -0.0000334   0.0000305  -0.0000243  -0.0004470  -0.0000992   0.0000101
   44  -0.0000241  -0.0000148   0.0000018  -0.0007769   0.0001040  -0.0001099
   45  -0.0000829  -0.0000065   0.0000178  -0.0008751  -0.0001521  -0.0002070
   46  -0.0000243   0.0000031   0.0000010  -0.0001576  -0.0000724  -0.0000659
   47   0.0000004   0.0000079  -0.0000038  -0.0001107   0.0000008   0.0000653
   48   0.0000002   0.0000025  -0.0000025  -0.0001024  -0.0000231   0.0000638
   49   0.0000626  -0.0000114  -0.0000279   0.0003071  -0.0000372   0.0001234
   50   0.0000078  -0.0000256   0.0000352   0.0001369   0.0001313  -0.0001441
   51   0.0000197   0.0000211  -0.0000341   0.0000720  -0.0000545   0.0001765
   52  -0.0000967   0.0000098   0.0000158  -0.0005750  -0.0003039  -0.0002121
   53   0.0000012  -0.0000002  -0.0000006   0.0000495  -0.0000121  -0.0000057
   54   0.0000044   0.0000025  -0.0000033   0.0000774  -0.0000089   0.0000082
   55  -0.0000526  -0.0000309   0.0000676  -0.0003129   0.0000378  -0.0004666
   56  -0.0000546   0.0000097  -0.0000144  -0.0007496  -0.0000385  -0.0000768
   57  -0.0000586  -0.0000061   0.0000055  -0.0007985  -0.0002512   0.0000582
   58  -0.0000211   0.0000013   0.0000052  -0.0001142  -0.0000519  -0.0000573
   59  -0.0000006  -0.0000003   0.0000033  -0.0000831   0.0000092  -0.0000173
   60   0.0000051  -0.0000021   0.0000065  -0.0000594   0.0000731  -0.0000041
   61  -0.0001138   0.0000725  -0.0000704   0.0000971  -0.0021803  -0.0006690
   62   0.0000436   0.0000016  -0.0000767   0.0021083  -0.0019810   0.0000437
   63  -0.0000657   0.0000173   0.0000053  -0.0010054   0.0003019   0.0005653
   64   0.0000064  -0.0000025   0.0000048   0.0001319   0.0000949   0.0000918
   65   0.0000260   0.0000090  -0.0000186   0.0001171   0.0004375   0.0000405
   66   0.0000432   0.0000146  -0.0000093   0.0005850  -0.0000273   0.0000604
           31          32          33          34          35          36
    1   0.0097164  -0.0122450  -0.0096521  -0.2209371  -0.0005992   0.0040959
    2   0.0110966  -0.0105870  -0.0116051   0.0018792  -0.0797740   0.0000305
    3   0.0084708  -0.0112200  -0.0047852   0.0040984   0.0005792  -0.0757508
    4  -0.0005280   0.0022505   0.0018651  -0.0218512  -0.0202068  -0.0159107
    5   0.0017266   0.0008213  -0.0039660  -0.0087788   0.0039649   0.0015436
    6   0.0014584  -0.0040231   0.0027766  -0.0040187   0.0007097   0.0042267
    7   0.0001230  -0.0001110  -0.0001019  -0.0014477  -0.0019840  -0.0015296
    8   0.0009968  -0.0008419  -0.0007126   0.0025448  -0.0013289   0.0005366
    9   0.0007823  -0.0007578  -0.0004483   0.0016955   0.0011664  -0.0014779
   10  -0.0005980   0.0006613   0.0004048   0.0012270  -0.0017424  -0.0013465
   11   0.0006428  -0.0003249   0.0005457  -0.0012636  -0.0001672  -0.0051313
   12   0.0004894   0.0005281  -0.0005991  -0.0005651  -0.0046734   0.0017903
   13   0.0000260  -0.0000460  -0.0000385  -0.0000774  -0.0008662  -0.0007634
   14  -0.0000486  -0.0001473   0.0001650   0.0002053   0.0002919   0.0000349
   15  -0.0000414   0.0001645  -0.0002288   0.0000550   0.0000371   0.0002929
   16  -0.0040790   0.0006245   0.0006660  -0.0011310  -0.0001450   0.0001966
   17   0.0008462   0.0036831  -0.0025961  -0.0004341  -0.0013739  -0.0003197
   18   0.0008250  -0.0024892   0.0047467  -0.0004188  -0.0003675  -0.0009708
   19  -0.0014038   0.0002515   0.0002569   0.0011446   0.0000767   0.0000337
   20  -0.0006452   0.0000760   0.0000388  -0.0000019  -0.0000125   0.0003938
   21  -0.0004766   0.0000103   0.0000697  -0.0000350   0.0003703  -0.0002654
   22  -0.0125478   0.0023640   0.0022993   0.0024643   0.0019448   0.0012224
   23  -0.0214295   0.0046023   0.0008921   0.0010444  -0.0001813  -0.0049456
   24  -0.0167506   0.0005228   0.0047042   0.0011677  -0.0052592   0.0028353
   25   0.0009670  -0.0001917  -0.0002316  -0.0000584   0.0009599   0.0005994
   26   0.0002196  -0.0011860   0.0023872  -0.0000047   0.0001042  -0.0000050
   27   0.0001210   0.0023514  -0.0023530  -0.0000528  -0.0000151   0.0000976
   28  -0.1393780  -0.1003911  -0.0784940  -0.0240409   0.0233783   0.0178402
   29  -0.1015131  -0.1730650  -0.1060127   0.0069727   0.0041705  -0.0006870
   30  -0.0789556  -0.1060624  -0.1193283   0.0055204  -0.0007130   0.0033343
   31   0.1466460   0.1073426   0.0835710   0.0008273   0.0006551   0.0005147
   32   0.1073426   0.1778808   0.1185326  -0.0012565  -0.0009718   0.0023768
   33   0.0835710   0.1185326   0.1174867  -0.0011028   0.0022568  -0.0020801
   34   0.0008273  -0.0012565  -0.0011028   0.6492816  -0.0018388  -0.0065906
   35   0.0006551  -0.0009718   0.0022568  -0.0018388   0.3879877  -0.2219635
   36   0.0005147   0.0023768  -0.0020801  -0.0065906  -0.2219635   0.4077671
   37   0.0001950   0.0008116  -0.0002077  -0.1775803   0.0412191  -0.0432669
   38   0.0002871  -0.0000462  -0.0002156   0.0814350  -0.1413378   0.0807495
   39  -0.0002278  -0.0000690   0.0005723  -0.0879563   0.0815872  -0.1509300
   40  -0.0000825  -0.0000383   0.0001306   0.0052075   0.0025052  -0.0027503
   41  -0.0000560  -0.0000407   0.0000560  -0.0134033  -0.0156193   0.0212506
   42   0.0001292   0.0000822  -0.0001423   0.0146013   0.0210261  -0.0186422
   43  -0.0000445   0.0000090  -0.0001441  -0.0284537   0.0472429  -0.0503706
   44  -0.0000346  -0.0001731  -0.0000209   0.0160227   0.0210688  -0.0137748
   45  -0.0000060   0.0001819  -0.0001491  -0.0169332  -0.0143379   0.0234515
   46   0.0000079   0.0000447  -0.0000320  -0.0048117  -0.0010982   0.0012187
   47  -0.0000011  -0.0000026  -0.0000007  -0.0007407   0.0034454   0.0021682
   48  -0.0000057  -0.0000155   0.0000070   0.0009494   0.0021629   0.0032048
   49  -0.0001045   0.0000892   0.0000688   0.0016567   0.0032124  -0.0033125
   50   0.0000089   0.0000318   0.0000483   0.0022217  -0.0372635   0.0342797
   51  -0.0000145  -0.0000501  -0.0000919  -0.0025859   0.0342727  -0.0415547
   52   0.0000936  -0.0001094  -0.0000743  -0.0019344  -0.0003876   0.0006010
   53   0.0000014  -0.0000034   0.0000029  -0.0001734   0.0006099  -0.0014776
   54   0.0000001   0.0000129  -0.0000046   0.0002006  -0.0014588   0.0007960
   55  -0.0000272   0.0000084   0.0002088  -0.0219196  -0.0531820   0.0565711
   56  -0.0000548  -0.0001267   0.0002539  -0.0205492   0.0178765  -0.0108211
   57  -0.0000135  -0.0000628  -0.0000487   0.0218961  -0.0104052   0.0185190
   58   0.0000060  -0.0000193   0.0000475  -0.0047846   0.0006220  -0.0005442
   59   0.0000042   0.0000092  -0.0000174   0.0006010   0.0045130   0.0024957
   60   0.0000058   0.0000160  -0.0000096  -0.0005535   0.0025194   0.0041746
   61   0.0001690  -0.0000257   0.0005416  -0.1625133  -0.0300241   0.0330234
   62  -0.0000458   0.0004272  -0.0000275  -0.0751677  -0.1590331   0.1012860
   63   0.0001218  -0.0000931   0.0000972   0.0816252   0.1007814  -0.1703594
   64   0.0000164  -0.0000237   0.0000186   0.0097727  -0.0097719   0.0104893
   65   0.0000005  -0.0000141  -0.0000054   0.0106668  -0.0069740   0.0119924
   66   0.0000023   0.0000634  -0.0001918  -0.0110242   0.0117283  -0.0084650
           37          38          39          40          41          42
    1  -0.0219309   0.0083179  -0.0054444  -0.0016003  -0.0022431   0.0019127
    2   0.0176909   0.0034714  -0.0004515   0.0017905  -0.0015229  -0.0011207
    3  -0.0189855  -0.0013451   0.0044468  -0.0019059  -0.0004984  -0.0013463
    4  -0.0004538  -0.0030211   0.0017898   0.0003194   0.0005475  -0.0013019
    5   0.0033022  -0.0009602  -0.0015160   0.0006059  -0.0007417   0.0008434
    6   0.0013427   0.0015373  -0.0010489  -0.0010430  -0.0004362  -0.0003453
    7   0.0003917  -0.0007656  -0.0008800  -0.0002423  -0.0002633  -0.0000339
    8  -0.0007523  -0.0007232   0.0005046   0.0002618   0.0005156   0.0001046
    9  -0.0012416  -0.0007929  -0.0002499  -0.0000477  -0.0000828  -0.0000761
   10  -0.0007319  -0.0001228   0.0007648   0.0004181   0.0000933   0.0000953
   11  -0.0007468  -0.0008529   0.0005335   0.0001027   0.0002068  -0.0003188
   12   0.0006793  -0.0002501   0.0002076   0.0000825   0.0001346  -0.0002592
   13  -0.0001729  -0.0002129   0.0002411   0.0000614   0.0000662  -0.0001091
   14  -0.0000696   0.0001432  -0.0000276  -0.0000193  -0.0000671   0.0000410
   15   0.0001129  -0.0001631   0.0000380   0.0000018   0.0000855  -0.0000419
   16   0.0003481   0.0003030  -0.0002949   0.0000346  -0.0000778   0.0000541
   17   0.0000910   0.0004143   0.0001987  -0.0000446   0.0000251   0.0001211
   18  -0.0002571   0.0001501   0.0002654   0.0001776  -0.0000367   0.0001417
   19  -0.0004116  -0.0004774   0.0005088  -0.0000584   0.0001865  -0.0001916
   20   0.0000526  -0.0000372   0.0000140   0.0000124   0.0000217  -0.0000095
   21  -0.0000393   0.0000430  -0.0000127  -0.0000091  -0.0000184   0.0000089
   22  -0.0004873  -0.0006808   0.0003008   0.0002288  -0.0000361  -0.0002629
   23  -0.0003084   0.0002500  -0.0000954  -0.0002219  -0.0002330   0.0000023
   24   0.0011259   0.0001611  -0.0005519  -0.0000475  -0.0000835   0.0000465
   25  -0.0002139  -0.0002141   0.0002305   0.0000573   0.0000974  -0.0000719
   26  -0.0000443   0.0000668  -0.0001404   0.0000032  -0.0000586   0.0000629
   27   0.0000609  -0.0000473   0.0000679   0.0000034   0.0000553  -0.0000562
   28  -0.0006977  -0.0016197   0.0032440   0.0006257   0.0010687  -0.0002417
   29  -0.0019100   0.0000242   0.0004053   0.0004653   0.0000543  -0.0001820
   30  -0.0013318   0.0002318  -0.0016532  -0.0009570   0.0003607   0.0000022
   31   0.0001950   0.0002871  -0.0002278  -0.0000825  -0.0000560   0.0001292
   32   0.0008116  -0.0000462  -0.0000690  -0.0000383  -0.0000407   0.0000822
   33  -0.0002077  -0.0002156   0.0005723   0.0001306   0.0000560  -0.0001423
   34  -0.1775803   0.0814350  -0.0879563   0.0052075  -0.0134033   0.0146013
   35   0.0412191  -0.1413378   0.0815872   0.0025052  -0.0156193   0.0210261
   36  -0.0432669   0.0807495  -0.1509300  -0.0027503   0.0212506  -0.0186422
   37   0.6137485  -0.0367548   0.0368296  -0.0628890  -0.0297890   0.0321781
   38  -0.0367548   0.3072740  -0.1956486  -0.0302058  -0.0730701   0.0533383
   39   0.0368296  -0.1956486   0.3321751   0.0330313   0.0536023  -0.0805490
   40  -0.0628890  -0.0302058   0.0330313   0.0793457   0.0500348  -0.0537838
   41  -0.0297890  -0.0730701   0.0536023   0.0500348   0.0942288  -0.0883642
   42   0.0321781   0.0533383  -0.0805490  -0.0537838  -0.0883642   0.1070999
   43  -0.3216810  -0.0163296   0.0176136  -0.0186030  -0.0092838   0.0102478
   44   0.0288185  -0.0842241   0.0244657  -0.0262025  -0.0065005   0.0118642
   45  -0.0297805   0.0251183  -0.0871803   0.0281700   0.0116287  -0.0084234
   46  -0.0123253   0.0180085  -0.0191971   0.0008977   0.0002872  -0.0003630
   47  -0.0023024   0.0032566  -0.0004869  -0.0007957  -0.0008929  -0.0018121
   48   0.0025317  -0.0004823   0.0033289   0.0008028  -0.0018166  -0.0006565
   49  -0.0264534  -0.0196596   0.0211758  -0.0019601   0.0005833  -0.0005822
   50  -0.0625581   0.0176312  -0.0111276   0.0032852   0.0041479   0.0006431
   51   0.0670509  -0.0119188   0.0181377  -0.0034171   0.0007717   0.0041199
   52   0.0036398  -0.0013280   0.0013642  -0.0014079  -0.0008185   0.0009006
   53   0.0014610   0.0009708   0.0040107  -0.0006628  -0.0001921   0.0002494
   54  -0.0015219   0.0040405   0.0005135   0.0007038   0.0002384  -0.0002388
   55  -0.0556423   0.0217380  -0.0221274   0.0009071  -0.0011546   0.0011455
   56   0.0214613  -0.0100664   0.0054557  -0.0014678  -0.0011363   0.0004722
   57  -0.0225762   0.0053462  -0.0101380   0.0015138   0.0004214  -0.0012330
   58  -0.0010259   0.0005947  -0.0006148   0.0001410  -0.0000640   0.0000639
   59   0.0006710  -0.0002962  -0.0005273  -0.0000694  -0.0002678  -0.0003207
   60  -0.0006894  -0.0005143  -0.0002121   0.0000819  -0.0002953  -0.0002539
   61   0.0649208  -0.0177660   0.0179316  -0.0015161   0.0051060  -0.0053167
   62   0.0216501  -0.0239374   0.0352192   0.0005767   0.0017484   0.0025011
   63  -0.0241470   0.0365849  -0.0287856  -0.0006267   0.0022870   0.0015167
   64  -0.0005726  -0.0015337   0.0017020   0.0001144  -0.0008817   0.0009309
   65  -0.0019995   0.0020884   0.0040808   0.0000851  -0.0006065   0.0007763
   66   0.0021476   0.0040872   0.0015649  -0.0001107   0.0007402  -0.0006719
           43          44          45          46          47          48
    1   0.0012419   0.0011945  -0.0007110  -0.0000763  -0.0001990   0.0000779
    2   0.0014744   0.0013422   0.0047131   0.0007364   0.0002858  -0.0000254
    3  -0.0015879   0.0052375   0.0002214  -0.0008952  -0.0000407   0.0002825
    4  -0.0007043   0.0008351   0.0005476  -0.0001700   0.0000842   0.0000990
    5   0.0002045  -0.0008742   0.0004224   0.0002460   0.0001720   0.0001454
    6   0.0007282  -0.0003766   0.0002324   0.0002085   0.0000092   0.0000164
    7   0.0003996  -0.0000895   0.0001102   0.0000595   0.0000160  -0.0000032
    8  -0.0000780   0.0002219  -0.0001990  -0.0000791  -0.0000851  -0.0000786
    9   0.0001139   0.0002549  -0.0002768  -0.0000986  -0.0000368  -0.0000256
   10   0.0000240   0.0001088  -0.0000473  -0.0000379  -0.0000312  -0.0000399
   11  -0.0001127   0.0003406   0.0000834  -0.0000824   0.0000058   0.0000130
   12  -0.0000331  -0.0001228   0.0001475   0.0000230   0.0000208  -0.0000175
   13  -0.0000377   0.0000849   0.0000086  -0.0000246  -0.0000004  -0.0000004
   14   0.0000250   0.0000003  -0.0000229   0.0000002  -0.0000027  -0.0000028
   15  -0.0000424  -0.0000165  -0.0000136  -0.0000002   0.0000046   0.0000107
   16   0.0002514  -0.0000145   0.0000156   0.0000409  -0.0000056  -0.0000036
   17   0.0000609  -0.0000326   0.0000071   0.0000231  -0.0000365  -0.0000353
   18   0.0000794   0.0000858  -0.0000208  -0.0000109  -0.0000335  -0.0000325
   19  -0.0002353   0.0001342  -0.0001363  -0.0000711  -0.0000092   0.0000147
   20   0.0000030  -0.0000156   0.0000012   0.0000029   0.0000000  -0.0000019
   21  -0.0000025  -0.0000080  -0.0000121  -0.0000024  -0.0000017  -0.0000012
   22  -0.0002086  -0.0000082  -0.0000574  -0.0000582   0.0000463   0.0000374
   23  -0.0001442   0.0002407  -0.0000606  -0.0000452  -0.0000178   0.0000220
   24   0.0000111  -0.0000057   0.0003554   0.0000879   0.0000333   0.0000073
   25  -0.0000334  -0.0000241  -0.0000829  -0.0000243   0.0000004   0.0000002
   26   0.0000305  -0.0000148  -0.0000065   0.0000031   0.0000079   0.0000025
   27  -0.0000243   0.0000018   0.0000178   0.0000010  -0.0000038  -0.0000025
   28  -0.0004470  -0.0007769  -0.0008751  -0.0001576  -0.0001107  -0.0001024
   29  -0.0000992   0.0001040  -0.0001521  -0.0000724   0.0000008  -0.0000231
   30   0.0000101  -0.0001099  -0.0002070  -0.0000659   0.0000653   0.0000638
   31  -0.0000445  -0.0000346  -0.0000060   0.0000079  -0.0000011  -0.0000057
   32   0.0000090  -0.0001731   0.0001819   0.0000447  -0.0000026  -0.0000155
   33  -0.0001441  -0.0000209  -0.0001491  -0.0000320  -0.0000007   0.0000070
   34  -0.0284537   0.0160227  -0.0169332  -0.0048117  -0.0007407   0.0009494
   35   0.0472429   0.0210688  -0.0143379  -0.0010982   0.0034454   0.0021629
   36  -0.0503706  -0.0137748   0.0234515   0.0012187   0.0021682   0.0032048
   37  -0.3216810   0.0288185  -0.0297805  -0.0123253  -0.0023024   0.0025317
   38  -0.0163296  -0.0842241   0.0251183   0.0180085   0.0032566  -0.0004823
   39   0.0176136   0.0244657  -0.0871803  -0.0191971  -0.0004869   0.0033289
   40  -0.0186030  -0.0262025   0.0281700   0.0008977  -0.0007957   0.0008028
   41  -0.0092838  -0.0065005   0.0116287   0.0002872  -0.0008929  -0.0018166
   42   0.0102478   0.0118642  -0.0084234  -0.0003630  -0.0018121  -0.0006565
   43   0.6759917  -0.0321155   0.0318986  -0.1361264   0.0901960  -0.0958103
   44  -0.0321155   0.4086755  -0.3027841   0.0902338  -0.1416413   0.1147417
   45   0.0318986  -0.3027841   0.4469130  -0.0958886   0.1147087  -0.1561832
   46  -0.1361264   0.0902338  -0.0958886   0.1428565  -0.0949293   0.1008833
   47   0.0901960  -0.1416413   0.1147087  -0.0949293   0.1425294  -0.1270742
   48  -0.0958103   0.1147417  -0.1561832   0.1008833  -0.1270742   0.1585598
   49  -0.1445490  -0.0756437   0.0810100   0.0102172   0.0109956  -0.0117920
   50  -0.0311835  -0.1714416   0.1161278  -0.0095480  -0.0069054   0.0104988
   51   0.0333328   0.1163202  -0.1859001   0.0101733   0.0105641  -0.0081098
   52  -0.0371118  -0.0021339   0.0024280   0.0009015   0.0003401  -0.0003786
   53  -0.0196556   0.0031678   0.0014107  -0.0005210  -0.0008248  -0.0019062
   54   0.0210006   0.0013708   0.0029315   0.0005274  -0.0019225  -0.0006141
   55   0.0599718   0.0177542  -0.0191358  -0.0011517  -0.0025352   0.0026407
   56  -0.0129810  -0.0202566   0.0314900  -0.0021804   0.0016311   0.0042532
   57   0.0134919   0.0313899  -0.0241340   0.0023314   0.0041890   0.0010170
   58  -0.0015854   0.0022202  -0.0023503   0.0006166   0.0005203  -0.0005459
   59   0.0026718   0.0016815   0.0040339  -0.0004772  -0.0001977   0.0005380
   60  -0.0027625   0.0040007   0.0012101   0.0005094   0.0005251  -0.0002592
   61  -0.0474635  -0.0197980   0.0212286  -0.0005902  -0.0005822   0.0006902
   62  -0.0193837  -0.0112096   0.0082119  -0.0005955  -0.0005305  -0.0007448
   63   0.0217177   0.0080517  -0.0125559   0.0006318  -0.0007045  -0.0004145
   64  -0.0006034  -0.0005634   0.0005837   0.0000276   0.0000438  -0.0000453
   65  -0.0005384  -0.0004681  -0.0005745   0.0000425  -0.0001977  -0.0001707
   66   0.0005386  -0.0005562  -0.0004317  -0.0000419  -0.0001708  -0.0001815
           49          50          51          52          53          54
    1  -0.0011229   0.0003491  -0.0004824   0.0011433  -0.0000031  -0.0000225
    2   0.0001645  -0.0012438   0.0004217  -0.0000563  -0.0001314  -0.0003905
    3   0.0001720   0.0003631  -0.0010757   0.0000608  -0.0004180  -0.0001477
    4   0.0003401  -0.0001313  -0.0002295  -0.0003983  -0.0000593  -0.0000375
    5  -0.0003570   0.0003654  -0.0001882   0.0005528  -0.0000452  -0.0000313
    6  -0.0002353  -0.0002088   0.0003219   0.0004249  -0.0000048   0.0000030
    7   0.0000306   0.0000687   0.0001513  -0.0000628  -0.0000142  -0.0000077
    8   0.0000914   0.0000142   0.0000540  -0.0002138   0.0000254   0.0000136
    9   0.0000423  -0.0001105   0.0001475  -0.0001620   0.0000077   0.0000031
   10   0.0002534  -0.0000484   0.0000936  -0.0002380  -0.0000029  -0.0000053
   11   0.0000144  -0.0000479  -0.0000718  -0.0001495  -0.0000142   0.0000064
   12   0.0000119  -0.0000060  -0.0000121  -0.0001097  -0.0000017  -0.0000150
   13   0.0000413  -0.0000236  -0.0000061  -0.0000705  -0.0000033  -0.0000029
   14   0.0000055  -0.0000265   0.0000325   0.0000101   0.0000004   0.0000017
   15  -0.0000054   0.0000348  -0.0000420   0.0000153   0.0000017  -0.0000017
   16  -0.0006851  -0.0000081  -0.0000030   0.0006276   0.0000167  -0.0000087
   17   0.0000119  -0.0000103   0.0000770  -0.0000019  -0.0000002  -0.0000052
   18   0.0000041  -0.0000645   0.0000590  -0.0000083   0.0000112   0.0000018
   19   0.0006275  -0.0000006   0.0000004  -0.0005596  -0.0000091   0.0000088
   20  -0.0000181  -0.0000010  -0.0000111   0.0000108   0.0000031   0.0000010
   21  -0.0000137   0.0000055   0.0000019   0.0000146  -0.0000017  -0.0000021
   22   0.0002599   0.0000659  -0.0000669  -0.0002336  -0.0000153   0.0000080
   23   0.0000563   0.0000293  -0.0001195   0.0000720  -0.0000088  -0.0000070
   24   0.0000540  -0.0000092  -0.0000443   0.0000013   0.0000041  -0.0000015
   25   0.0000626   0.0000078   0.0000197  -0.0000967   0.0000012   0.0000044
   26  -0.0000114  -0.0000256   0.0000211   0.0000098  -0.0000002   0.0000025
   27  -0.0000279   0.0000352  -0.0000341   0.0000158  -0.0000006  -0.0000033
   28   0.0003071   0.0001369   0.0000720  -0.0005750   0.0000495   0.0000774
   29  -0.0000372   0.0001313  -0.0000545  -0.0003039  -0.0000121  -0.0000089
   30   0.0001234  -0.0001441   0.0001765  -0.0002121  -0.0000057   0.0000082
   31  -0.0001045   0.0000089  -0.0000145   0.0000936   0.0000014   0.0000001
   32   0.0000892   0.0000318  -0.0000501  -0.0001094  -0.0000034   0.0000129
   33   0.0000688   0.0000483  -0.0000919  -0.0000743   0.0000029  -0.0000046
   34   0.0016567   0.0022217  -0.0025859  -0.0019344  -0.0001734   0.0002006
   35   0.0032124  -0.0372635   0.0342727  -0.0003876   0.0006099  -0.0014588
   36  -0.0033125   0.0342797  -0.0415547   0.0006010  -0.0014776   0.0007960
   37  -0.0264534  -0.0625581   0.0670509   0.0036398   0.0014610  -0.0015219
   38  -0.0196596   0.0176312  -0.0119188  -0.0013280   0.0009708   0.0040405
   39   0.0211758  -0.0111276   0.0181377   0.0013642   0.0040107   0.0005135
   40  -0.0019601   0.0032852  -0.0034171  -0.0014079  -0.0006628   0.0007038
   41   0.0005833   0.0041479   0.0007717  -0.0008185  -0.0001921   0.0002384
   42  -0.0005822   0.0006431   0.0041199   0.0009006   0.0002494  -0.0002388
   43  -0.1445490  -0.0311835   0.0333328  -0.0371118  -0.0196556   0.0210006
   44  -0.0756437  -0.1714416   0.1163202  -0.0021339   0.0031678   0.0013708
   45   0.0810100   0.1161278  -0.1859001   0.0024280   0.0014107   0.0029315
   46   0.0102172  -0.0095480   0.0101733   0.0009015  -0.0005210   0.0005274
   47   0.0109956  -0.0069054   0.0105641   0.0003401  -0.0008248  -0.0019225
   48  -0.0117920   0.0104988  -0.0081098  -0.0003786  -0.0019062  -0.0006141
   49   0.5011736  -0.0040471   0.0024410  -0.1523287  -0.0025920   0.0032231
   50  -0.0040471   0.3722118  -0.2640027  -0.0025220  -0.0310304   0.0087713
   51   0.0024410  -0.2640027   0.4040375   0.0030896   0.0087668  -0.0321660
   52  -0.1523287  -0.0025220   0.0030896   0.2251224   0.0045629  -0.0055168
   53  -0.0025920  -0.0310304   0.0087668   0.0045629   0.0230101  -0.0127999
   54   0.0032231   0.0087713  -0.0321660  -0.0055168  -0.0127999   0.0246443
   55  -0.1573608   0.0377942  -0.0397897  -0.0391651   0.0175394  -0.0184894
   56   0.0819469  -0.1654062   0.1068753  -0.0008483   0.0045407  -0.0000837
   57  -0.0867005   0.1074386  -0.1778803   0.0010258  -0.0001014   0.0046124
   58   0.0094733   0.0111975  -0.0119707   0.0011453   0.0003686  -0.0004217
   59  -0.0101684  -0.0076475   0.0107175  -0.0003034  -0.0006901  -0.0018792
   60   0.0107081   0.0104402  -0.0088429   0.0003249  -0.0019060  -0.0004222
   61  -0.0357761   0.0556578  -0.0587087   0.0029082  -0.0008485   0.0008710
   62   0.0159113   0.0220863  -0.0150606   0.0038257   0.0005576   0.0041394
   63  -0.0170236  -0.0156216   0.0247381  -0.0040804   0.0041901   0.0000268
   64  -0.0041026  -0.0007212   0.0008468  -0.0013995   0.0005601  -0.0005911
   65  -0.0005415   0.0043988   0.0025886  -0.0002078   0.0000674  -0.0000121
   66   0.0006633   0.0026061   0.0040165   0.0002753  -0.0000317   0.0000763
           55          56          57          58          59          60
    1   0.0024502  -0.0008410   0.0013715  -0.0000583  -0.0000044  -0.0000598
    2  -0.0017835   0.0013794   0.0054750  -0.0008649   0.0001041   0.0000037
    3   0.0014709   0.0051654   0.0013028   0.0007315   0.0000088   0.0001099
    4  -0.0005088   0.0004705   0.0010754  -0.0002161   0.0000538   0.0000528
    5   0.0007337   0.0002316  -0.0002584   0.0002452   0.0000934   0.0000457
    6   0.0001949  -0.0000334  -0.0005285   0.0001958   0.0001384   0.0000442
    7   0.0002216   0.0002182  -0.0000718   0.0000587  -0.0000010   0.0000047
    8  -0.0000051  -0.0002142   0.0001198  -0.0001027  -0.0000739  -0.0000528
    9  -0.0002683   0.0000317   0.0000184  -0.0000569  -0.0000598  -0.0000392
   10  -0.0002080   0.0001384  -0.0000169  -0.0000344  -0.0000342  -0.0000199
   11  -0.0000056   0.0002445   0.0000211   0.0000103  -0.0000118   0.0000041
   12  -0.0000568   0.0000787   0.0003500  -0.0000855   0.0000106   0.0000153
   13  -0.0000587   0.0000557   0.0000795  -0.0000245  -0.0000030   0.0000012
   14  -0.0000403  -0.0000247  -0.0000289  -0.0000003   0.0000079   0.0000024
   15   0.0000448  -0.0000181   0.0000147   0.0000006  -0.0000040  -0.0000027
   16   0.0002618  -0.0000460   0.0000604   0.0000633   0.0000081  -0.0000281
   17  -0.0000763   0.0000444  -0.0000050  -0.0000037  -0.0000350  -0.0000356
   18  -0.0000602   0.0000970  -0.0000690   0.0000189  -0.0000207  -0.0000247
   19  -0.0002347  -0.0000680   0.0000094  -0.0000964  -0.0000091   0.0000150
   20   0.0000168  -0.0000081  -0.0000032  -0.0000006  -0.0000006   0.0000002
   21   0.0000090   0.0000089  -0.0000018   0.0000059  -0.0000027  -0.0000031
   22  -0.0001226  -0.0001349  -0.0000172  -0.0000537   0.0000401   0.0000610
   23   0.0001349   0.0002370   0.0002318   0.0000449   0.0000130   0.0000136
   24  -0.0000367  -0.0002476   0.0000960  -0.0000637   0.0000031   0.0000003
   25  -0.0000526  -0.0000546  -0.0000586  -0.0000211  -0.0000006   0.0000051
   26  -0.0000309   0.0000097  -0.0000061   0.0000013  -0.0000003  -0.0000021
   27   0.0000676  -0.0000144   0.0000055   0.0000052   0.0000033   0.0000065
   28  -0.0003129  -0.0007496  -0.0007985  -0.0001142  -0.0000831  -0.0000594
   29   0.0000378  -0.0000385  -0.0002512  -0.0000519   0.0000092   0.0000731
   30  -0.0004666  -0.0000768   0.0000582  -0.0000573  -0.0000173  -0.0000041
   31  -0.0000272  -0.0000548  -0.0000135   0.0000060   0.0000042   0.0000058
   32   0.0000084  -0.0001267  -0.0000628  -0.0000193   0.0000092   0.0000160
   33   0.0002088   0.0002539  -0.0000487   0.0000475  -0.0000174  -0.0000096
   34  -0.0219196  -0.0205492   0.0218961  -0.0047846   0.0006010  -0.0005535
   35  -0.0531820   0.0178765  -0.0104052   0.0006220   0.0045130   0.0025194
   36   0.0565711  -0.0108211   0.0185190  -0.0005442   0.0024957   0.0041746
   37  -0.0556423   0.0214613  -0.0225762  -0.0010259   0.0006710  -0.0006894
   38   0.0217380  -0.0100664   0.0053462   0.0005947  -0.0002962  -0.0005143
   39  -0.0221274   0.0054557  -0.0101380  -0.0006148  -0.0005273  -0.0002121
   40   0.0009071  -0.0014678   0.0015138   0.0001410  -0.0000694   0.0000819
   41  -0.0011546  -0.0011363   0.0004214  -0.0000640  -0.0002678  -0.0002953
   42   0.0011455   0.0004722  -0.0012330   0.0000639  -0.0003207  -0.0002539
   43   0.0599718  -0.0129810   0.0134919  -0.0015854   0.0026718  -0.0027625
   44   0.0177542  -0.0202566   0.0313899   0.0022202   0.0016815   0.0040007
   45  -0.0191358   0.0314900  -0.0241340  -0.0023503   0.0040339   0.0012101
   46  -0.0011517  -0.0021804   0.0023314   0.0006166  -0.0004772   0.0005094
   47  -0.0025352   0.0016311   0.0041890   0.0005203  -0.0001977   0.0005251
   48   0.0026407   0.0042532   0.0010170  -0.0005459   0.0005380  -0.0002592
   49  -0.1573608   0.0819469  -0.0867005   0.0094733  -0.0101684   0.0107081
   50   0.0377942  -0.1654062   0.1074386   0.0111975  -0.0076475   0.0104402
   51  -0.0397897   0.1068753  -0.1778803  -0.0119707   0.0107175  -0.0088429
   52  -0.0391651  -0.0008483   0.0010258   0.0011453  -0.0003034   0.0003249
   53   0.0175394   0.0045407  -0.0001014   0.0003686  -0.0006901  -0.0019060
   54  -0.0184894  -0.0000837   0.0046124  -0.0004217  -0.0018792  -0.0004222
   55   0.6791270   0.0288049  -0.0333055  -0.1176570  -0.0794615   0.0849074
   56   0.0288049   0.4090118  -0.2989662  -0.0811523  -0.1499144   0.1234227
   57  -0.0333055  -0.2989662   0.4468157   0.0868104   0.1231931  -0.1664394
   58  -0.1176570  -0.0811523   0.0868104   0.1226897   0.0854898  -0.0914995
   59  -0.0794615  -0.1499144   0.1231931   0.0854898   0.1512655  -0.1356574
   60   0.0849074   0.1234227  -0.1664394  -0.0914995  -0.1356574   0.1692572
   61  -0.3361595  -0.0306301   0.0338632  -0.0094668   0.0012276  -0.0011480
   62   0.0157874  -0.0924475   0.0327426  -0.0192387   0.0033627  -0.0001606
   63  -0.0158937   0.0333192  -0.0969872   0.0205387  -0.0002419   0.0032826
   64  -0.0123624   0.0186661  -0.0199707   0.0009444  -0.0001521   0.0001428
   65  -0.0020665   0.0044356  -0.0004863   0.0001837  -0.0019243  -0.0024427
   66   0.0023673  -0.0006675   0.0046539  -0.0002079  -0.0023939  -0.0015876
           61          62          63          64          65          66
    1  -0.0239616  -0.0058486   0.0063167   0.0009918   0.0011001  -0.0013769
    2  -0.0203625   0.0044495   0.0003825  -0.0004471  -0.0015801  -0.0022981
    3   0.0209101   0.0003660   0.0032673   0.0005280  -0.0024542  -0.0012490
    4  -0.0007020   0.0016624  -0.0016312   0.0001813  -0.0008903  -0.0000811
    5   0.0020824  -0.0001571  -0.0004376  -0.0003139   0.0000374   0.0003196
    6   0.0029660  -0.0006759  -0.0014794  -0.0001485   0.0002385   0.0005299
    7   0.0005735  -0.0006178  -0.0008311  -0.0000729   0.0001235   0.0001330
    8  -0.0010941   0.0000056  -0.0003380   0.0000635  -0.0000222  -0.0000525
    9  -0.0000745   0.0001607  -0.0000176   0.0001287  -0.0000917  -0.0001222
   10  -0.0004616   0.0001225  -0.0000039  -0.0000484  -0.0000331  -0.0001425
   11   0.0006230   0.0001483   0.0000629   0.0000328  -0.0002005   0.0000263
   12  -0.0009931   0.0001016  -0.0002511  -0.0000109  -0.0001687  -0.0001186
   13  -0.0001602   0.0000646  -0.0000768   0.0000055  -0.0000530  -0.0000256
   14   0.0000954  -0.0000049  -0.0000553  -0.0000010  -0.0000011   0.0000016
   15  -0.0001178   0.0000327   0.0000698  -0.0000044   0.0000191   0.0000051
   16   0.0003089   0.0000540   0.0001217  -0.0001022  -0.0000793   0.0000765
   17  -0.0001165   0.0001675   0.0001447  -0.0000066   0.0000316  -0.0000684
   18   0.0000882   0.0000645   0.0001447  -0.0000086   0.0000368  -0.0000898
   19  -0.0005626   0.0002723  -0.0002580   0.0000939   0.0000950  -0.0000881
   20  -0.0000365  -0.0000090   0.0000090  -0.0000016  -0.0000057  -0.0000026
   21   0.0000899   0.0000071   0.0000093  -0.0000015  -0.0000143  -0.0000013
   22  -0.0003142  -0.0001122  -0.0004586  -0.0000250   0.0000195   0.0001987
   23   0.0006137   0.0000017   0.0000881   0.0000516  -0.0001533  -0.0002370
   24  -0.0008747   0.0002614   0.0000193  -0.0000122   0.0000738  -0.0000286
   25  -0.0001138   0.0000436  -0.0000657   0.0000064   0.0000260   0.0000432
   26   0.0000725   0.0000016   0.0000173  -0.0000025   0.0000090   0.0000146
   27  -0.0000704  -0.0000767   0.0000053   0.0000048  -0.0000186  -0.0000093
   28   0.0000971   0.0021083  -0.0010054   0.0001319   0.0001171   0.0005850
   29  -0.0021803  -0.0019810   0.0003019   0.0000949   0.0004375  -0.0000273
   30  -0.0006690   0.0000437   0.0005653   0.0000918   0.0000405   0.0000604
   31   0.0001690  -0.0000458   0.0001218   0.0000164   0.0000005   0.0000023
   32  -0.0000257   0.0004272  -0.0000931  -0.0000237  -0.0000141   0.0000634
   33   0.0005416  -0.0000275   0.0000972   0.0000186  -0.0000054  -0.0001918
   34  -0.1625133  -0.0751677   0.0816252   0.0097727   0.0106668  -0.0110242
   35  -0.0300241  -0.1590331   0.1007814  -0.0097719  -0.0069740   0.0117283
   36   0.0330234   0.1012860  -0.1703594   0.0104893   0.0119924  -0.0084650
   37   0.0649208   0.0216501  -0.0241470  -0.0005726  -0.0019995   0.0021476
   38  -0.0177660  -0.0239374   0.0365849  -0.0015337   0.0020884   0.0040872
   39   0.0179316   0.0352192  -0.0287856   0.0017020   0.0040808   0.0015649
   40  -0.0015161   0.0005767  -0.0006267   0.0001144   0.0000851  -0.0001107
   41   0.0051060   0.0017484   0.0022870  -0.0008817  -0.0006065   0.0007402
   42  -0.0053167   0.0025011   0.0015167   0.0009309   0.0007763  -0.0006719
   43  -0.0474635  -0.0193837   0.0217177  -0.0006034  -0.0005384   0.0005386
   44  -0.0197980  -0.0112096   0.0080517  -0.0005634  -0.0004681  -0.0005562
   45   0.0212286   0.0082119  -0.0125559   0.0005837  -0.0005745  -0.0004317
   46  -0.0005902  -0.0005955   0.0006318   0.0000276   0.0000425  -0.0000419
   47  -0.0005822  -0.0005305  -0.0007045   0.0000438  -0.0001977  -0.0001708
   48   0.0006902  -0.0007448  -0.0004145  -0.0000453  -0.0001707  -0.0001815
   49  -0.0357761   0.0159113  -0.0170236  -0.0041026  -0.0005415   0.0006633
   50   0.0556578   0.0220863  -0.0156216  -0.0007212   0.0043988   0.0026061
   51  -0.0587087  -0.0150606   0.0247381   0.0008468   0.0025886   0.0040165
   52   0.0029082   0.0038257  -0.0040804  -0.0013995  -0.0002078   0.0002753
   53  -0.0008485   0.0005576   0.0041901   0.0005601   0.0000674  -0.0000317
   54   0.0008710   0.0041394   0.0000268  -0.0005911  -0.0000121   0.0000763
   55  -0.3361595   0.0157874  -0.0158937  -0.0123624  -0.0020665   0.0023673
   56  -0.0306301  -0.0924475   0.0333192   0.0186661   0.0044356  -0.0006675
   57   0.0338632   0.0327426  -0.0969872  -0.0199707  -0.0004863   0.0046539
   58  -0.0094668  -0.0192387   0.0205387   0.0009444   0.0001837  -0.0002079
   59   0.0012276   0.0033627  -0.0002419  -0.0001521  -0.0019243  -0.0023939
   60  -0.0011480  -0.0001606   0.0032826   0.0001428  -0.0024427  -0.0015876
   61   0.6876047  -0.0282031   0.0282405  -0.1368239   0.0861866  -0.0924698
   62  -0.0282031   0.3958029  -0.2787507   0.0871441  -0.1394778   0.1103534
   63   0.0282405  -0.2787507   0.4322823  -0.0932124   0.1100270  -0.1551738
   64  -0.1368239   0.0871441  -0.0932124   0.1438266  -0.0922376   0.0985380
   65   0.0861866  -0.1394778   0.1100270  -0.0922376   0.1401198  -0.1234346
   66  -0.0924698   0.1103534  -0.1551738   0.0985380  -0.1234346   0.1574152
 **********************************************************************
 **                                                                  **
 **                       VIBRATIONAL ANALYSIS                       **
 **                       --------------------                       **
 **                                                                  **
 **        VIBRATIONAL FREQUENCIES (CM**-1) AND NORMAL MODES         **
 **     FORCE CONSTANTS (mDYN/ANGSTROM) AND REDUCED MASSES (AMU)     **
 **                  INFRARED INTENSITIES (KM/MOL)                   **
 **                                                                  **
 **********************************************************************


 Mode:                 1                      2                      3
 Frequency:        19.07                  39.78                  42.24
 Force Cnst:      0.0024                 0.0127                 0.0130
 Red. Mass:      11.3846                13.6498                12.3852
 IR Active:          YES                    YES                    YES
 IR Intens:        0.104                  0.135                  0.100
 Raman Active:       YES                    YES                    YES
               X      Y      Z        X      Y      Z        X      Y      Z
 C          0.003  0.021 -0.027    0.030  0.023 -0.219    0.003 -0.193  0.028
 C         -0.012 -0.068  0.105   -0.028 -0.006 -0.116   -0.067 -0.086 -0.029
 Cl        -0.037 -0.193  0.242   -0.110 -0.038 -0.141   -0.165 -0.097 -0.092
 C         -0.011 -0.047  0.115   -0.024 -0.026  0.028   -0.067  0.038 -0.048
 H         -0.025 -0.116  0.218   -0.072 -0.064  0.127   -0.123  0.131 -0.109
 C          0.006  0.068 -0.015    0.041 -0.010  0.062    0.009  0.048  0.001
 Cl         0.006  0.093 -0.006    0.049 -0.088  0.320    0.012  0.257 -0.074
 C          0.021  0.164 -0.156    0.100  0.053 -0.080    0.083 -0.085  0.097
 H          0.033  0.254 -0.259    0.149  0.073 -0.064    0.143 -0.085  0.147
 C          0.019  0.139 -0.161    0.093  0.067 -0.218    0.077 -0.203  0.108
 H          0.034  0.209 -0.267    0.141  0.095 -0.305    0.133 -0.288  0.158
 C          0.002  0.015 -0.026    0.030 -0.031 -0.209    0.004 -0.202 -0.028
 C          0.004 -0.079 -0.116   -0.041  0.021 -0.094    0.063 -0.084  0.027
 Cl         0.009 -0.217 -0.241   -0.139  0.093 -0.093    0.145 -0.078  0.087
 C          0.004 -0.053 -0.095   -0.039  0.035  0.041    0.063  0.045  0.045
 H          0.004 -0.125 -0.162   -0.098  0.091  0.145    0.113  0.154  0.104
 C          0.004  0.071  0.021    0.039 -0.008  0.056   -0.003  0.046 -0.000
 Cl         0.004  0.114  0.060    0.044  0.060  0.288   -0.006  0.283  0.079
 C          0.003  0.165  0.112    0.112 -0.091 -0.085   -0.066 -0.109 -0.094
 H          0.002  0.260  0.200    0.172 -0.133 -0.081   -0.116 -0.118 -0.139
 C          0.003  0.138  0.089    0.105 -0.101 -0.216   -0.061 -0.232 -0.106
 H          0.003  0.216  0.162    0.164 -0.147 -0.310   -0.112 -0.333 -0.157
 TransDip   0.001  0.010 -0.002    0.006 -0.001 -0.010    0.001 -0.010  0.000

 Mode:                 4                      5                      6
 Frequency:       130.53                 138.91                 166.95
 Force Cnst:      0.0901                 0.0914                 0.2312
 Red. Mass:       8.9745                 8.0438                14.0814
 IR Active:          YES                    YES                    YES
 IR Intens:        0.300                  0.469                  0.024
 Raman Active:       YES                    YES                    YES
               X      Y      Z        X      Y      Z        X      Y      Z
 C          0.006  0.066  0.057   -0.028  0.058  0.074   -0.027  0.140  0.006
 C          0.040  0.050  0.056   -0.005  0.064  0.052   -0.070  0.174 -0.016
 Cl         0.168  0.047  0.167    0.099  0.170  0.013   -0.253 -0.015  0.110
 C          0.042  0.011  0.038   -0.004  0.042  0.010   -0.069  0.187 -0.069
 H          0.058  0.038 -0.013    0.019 -0.008  0.051   -0.023  0.202 -0.134
 C          0.025 -0.045  0.098   -0.031  0.093 -0.073   -0.135  0.066  0.005
 Cl         0.022  0.041 -0.072   -0.035 -0.080  0.047   -0.162 -0.164 -0.107
 C          0.001 -0.134  0.242   -0.057  0.220 -0.208   -0.136 -0.025  0.136
 H         -0.024 -0.223  0.334   -0.082  0.305 -0.335   -0.128 -0.115  0.258
 C          0.003 -0.059  0.207   -0.048  0.188 -0.107   -0.113  0.028  0.106
 H         -0.013 -0.097  0.273   -0.071  0.250 -0.164   -0.164  0.001  0.196
 C         -0.008  0.050 -0.063   -0.028 -0.056  0.087    0.028  0.127 -0.024
 C         -0.041  0.033 -0.063   -0.004 -0.066  0.064    0.072  0.139 -0.032
 Cl        -0.156  0.010 -0.167    0.103 -0.163  0.057    0.257 -0.024 -0.085
 C         -0.044 -0.004 -0.045   -0.002 -0.051  0.014    0.070  0.134 -0.011
 H         -0.058  0.035  0.003    0.024  0.001  0.040    0.026  0.147  0.037
 C         -0.029 -0.069 -0.098   -0.034 -0.101 -0.053    0.133  0.030 -0.044
 Cl        -0.029  0.059  0.075   -0.039  0.085  0.026    0.159 -0.122  0.145
 C         -0.004 -0.187 -0.234   -0.060 -0.230 -0.149    0.134 -0.059 -0.138
 H          0.020 -0.295 -0.317   -0.085 -0.317 -0.248    0.127 -0.147 -0.227
 C         -0.007 -0.108 -0.205   -0.052 -0.193 -0.059    0.112  0.005 -0.104
 H          0.006 -0.165 -0.268   -0.080 -0.263 -0.099    0.159 -0.021 -0.170
 TransDip  -0.001 -0.018  0.000   -0.008 -0.001 -0.020    0.000  0.005 -0.000

 Mode:                 7                      8                      9
 Frequency:       170.19                 172.97                 201.82
 Force Cnst:      0.1273                 0.1136                 0.4260
 Red. Mass:       7.4576                 6.4455                17.7522
 IR Active:          YES                    YES                    YES
 IR Intens:        0.006                  0.004                  0.381
 Raman Active:       YES                    YES                    YES
               X      Y      Z        X      Y      Z        X      Y      Z
 C         -0.003  0.006  0.045    0.001 -0.024  0.012   -0.103 -0.045 -0.130
 C         -0.011 -0.107  0.193    0.001 -0.094  0.102   -0.070 -0.088 -0.107
 Cl        -0.050  0.101 -0.089   -0.014  0.040 -0.078    0.293  0.003  0.020
 C         -0.005 -0.237  0.345    0.002 -0.170  0.209   -0.104 -0.143 -0.109
 H          0.006 -0.319  0.441   -0.000 -0.224  0.280   -0.093 -0.151 -0.114
 C         -0.022 -0.115  0.173    0.003 -0.080  0.097   -0.097 -0.133 -0.064
 Cl        -0.033  0.025 -0.126    0.001  0.052 -0.044   -0.102  0.241  0.167
 C         -0.028  0.021  0.005    0.003  0.012 -0.024   -0.082 -0.167 -0.046
 H         -0.031  0.132 -0.138    0.004  0.093 -0.125   -0.098 -0.208 -0.009
 C         -0.021  0.051 -0.022    0.001  0.017 -0.039   -0.098 -0.098 -0.081
 H         -0.033  0.150 -0.137    0.004  0.079 -0.122   -0.110 -0.092 -0.077
 C          0.003  0.014 -0.041    0.003  0.036  0.020   -0.102  0.024 -0.135
 C          0.013 -0.076 -0.128    0.004  0.163  0.139   -0.066  0.070 -0.119
 Cl         0.045  0.087  0.037   -0.007 -0.087 -0.102    0.301 -0.002  0.025
 C          0.009 -0.180 -0.211    0.004  0.302  0.276   -0.099  0.130 -0.128
 H         -0.004 -0.246 -0.263    0.001  0.403  0.372   -0.088  0.140 -0.132
 C          0.026 -0.089 -0.109    0.005  0.139  0.125   -0.093  0.127 -0.083
 Cl         0.033  0.012  0.098    0.006 -0.082 -0.059   -0.100 -0.215  0.201
 C          0.030  0.014 -0.018    0.006 -0.031 -0.038   -0.081  0.162 -0.069
 H          0.032  0.095  0.059    0.007 -0.177 -0.173   -0.100  0.207 -0.042
 C          0.022  0.044 -0.002    0.004 -0.044 -0.055   -0.097  0.086 -0.092
 H          0.037  0.124  0.059    0.006 -0.163 -0.167   -0.109  0.081 -0.087
 TransDip   0.000  0.002 -0.001   -0.001 -0.001 -0.002   -0.015 -0.001 -0.013

 Mode:                10                     11                     12
 Frequency:       235.85                 317.57                 326.43
 Force Cnst:      0.4778                 0.4492                 0.4756
 Red. Mass:      14.5782                 7.5607                 7.5750
 IR Active:          YES                    YES                    YES
 IR Intens:        0.147                  0.005                  0.001
 Raman Active:       YES                    YES                    YES
               X      Y      Z        X      Y      Z        X      Y      Z
 C         -0.046 -0.043 -0.020    0.016 -0.106  0.244   -0.000  0.220 -0.153
 C         -0.091 -0.037 -0.015    0.088 -0.095  0.105    0.084  0.089 -0.121
 Cl         0.111  0.043  0.028   -0.032 -0.082 -0.088   -0.030 -0.101 -0.056
 C         -0.141 -0.106 -0.056    0.072 -0.037 -0.058    0.076 -0.063 -0.017
 H         -0.059 -0.152 -0.085    0.124 -0.056 -0.089    0.124 -0.096 -0.025
 C         -0.227 -0.113 -0.074    0.004  0.032 -0.194    0.017 -0.181  0.087
 Cl        -0.288  0.141  0.113    0.026  0.032  0.078    0.043  0.078  0.008
 C         -0.179 -0.127 -0.103   -0.069  0.059 -0.177   -0.068 -0.146  0.104
 H         -0.172 -0.118 -0.108   -0.139  0.123 -0.317   -0.143 -0.268  0.194
 C         -0.164 -0.082 -0.060   -0.075 -0.093  0.152   -0.085  0.142 -0.121
 H         -0.253 -0.038 -0.021   -0.131 -0.116  0.240   -0.137  0.217 -0.163
 C          0.046 -0.038  0.025    0.016  0.147  0.228   -0.002  0.235  0.113
 C          0.090 -0.032  0.020    0.085  0.112  0.094   -0.087  0.103  0.103
 Cl        -0.111  0.038 -0.038   -0.032  0.065 -0.099    0.032 -0.095  0.073
 C          0.139 -0.094  0.073    0.072  0.024 -0.063   -0.078 -0.058  0.030
 H          0.055 -0.135  0.110    0.125  0.037 -0.097   -0.128 -0.087  0.045
 C          0.226 -0.102  0.092    0.005 -0.066 -0.189   -0.016 -0.192 -0.055
 Cl         0.289  0.124 -0.128    0.021 -0.017  0.081   -0.043  0.076 -0.021
 C          0.179 -0.115  0.118   -0.065 -0.087 -0.168    0.071 -0.161 -0.078
 H          0.173 -0.106  0.121   -0.130 -0.171 -0.295    0.148 -0.294 -0.146
 C          0.164 -0.073  0.069   -0.074  0.117  0.136    0.085  0.156  0.097
 H          0.255 -0.035  0.025   -0.131  0.155  0.220    0.139  0.241  0.131
 TransDip  -0.000 -0.012  0.001   -0.002 -0.000  0.000   -0.000  0.001  0.000

 Mode:                13                     14                     15
 Frequency:       395.12                 398.05                 429.94
 Force Cnst:      1.0510                 0.8753                 0.5472
 Red. Mass:      11.4256                 9.3760                 5.0243
 IR Active:          YES                    YES                    YES
 IR Intens:        7.634                  2.561                  7.424
 Raman Active:       YES                    YES                    YES
               X      Y      Z        X      Y      Z        X      Y      Z
 C         -0.088  0.040  0.005   -0.004  0.018  0.043   -0.135 -0.084 -0.062
 C         -0.056  0.032  0.003   -0.008  0.031  0.049   -0.157 -0.073 -0.047
 Cl        -0.120  0.134  0.109   -0.129  0.138  0.110    0.035  0.025  0.019
 C         -0.026 -0.145 -0.134    0.008 -0.160 -0.099   -0.139  0.011  0.006
 H          0.050 -0.162 -0.187    0.132 -0.248 -0.110   -0.273  0.082  0.054
 C          0.040 -0.198 -0.101    0.014 -0.147 -0.190    0.016  0.073  0.049
 Cl         0.236  0.036  0.016    0.151  0.032  0.034    0.098 -0.030 -0.025
 C         -0.077 -0.158 -0.080   -0.058 -0.137 -0.165    0.023  0.061  0.050
 H         -0.238 -0.240 -0.115   -0.194 -0.179 -0.230    0.064  0.073  0.068
 C         -0.103  0.044 -0.038   -0.068 -0.054  0.056    0.003 -0.040 -0.026
 H         -0.178  0.110 -0.047   -0.181 -0.040  0.154    0.117 -0.101 -0.070
 C         -0.088 -0.036  0.012    0.003  0.010 -0.047   -0.135 -0.051 -0.056
 C         -0.057 -0.029  0.010    0.007  0.022 -0.056   -0.078 -0.018 -0.089
 Cl        -0.122 -0.118  0.129    0.130  0.119 -0.127    0.050  0.046 -0.039
 C         -0.025  0.121 -0.158   -0.011 -0.140  0.122   -0.065  0.078  0.112
 H          0.052  0.125 -0.218   -0.136 -0.224  0.148   -0.168  0.250  0.362
 C          0.041  0.182 -0.129   -0.016 -0.115  0.210    0.015 -0.161 -0.047
 Cl         0.238 -0.033  0.024   -0.148  0.026 -0.040    0.091  0.022 -0.001
 C         -0.075  0.147 -0.104    0.056 -0.111  0.182   -0.053 -0.166 -0.005
 H         -0.235  0.224 -0.152    0.190 -0.142  0.253   -0.071 -0.181 -0.032
 C         -0.102 -0.051 -0.035    0.068 -0.062 -0.046   -0.068  0.140  0.188
 H         -0.180 -0.126 -0.041    0.182 -0.060 -0.142    0.009  0.410  0.372
 TransDip  -0.075 -0.004 -0.047   -0.001 -0.051  0.004   -0.081  0.010  0.032

 Mode:                16                     17                     18
 Frequency:       431.74                 435.60                 493.69
 Force Cnst:      0.5081                 0.5263                 0.8016
 Red. Mass:       4.6267                 4.7073                 5.5819
 IR Active:          YES                    YES                    YES
 IR Intens:        4.344                  6.645                  3.925
 Raman Active:       YES                    YES                    YES
               X      Y      Z        X      Y      Z        X      Y      Z
 C         -0.094  0.083 -0.019   -0.087 -0.007  0.096    0.006  0.022  0.155
 C         -0.010  0.029 -0.064   -0.008 -0.061  0.055    0.083 -0.154  0.290
 Cl         0.043 -0.080 -0.055    0.036 -0.063 -0.060    0.005 -0.034 -0.055
 C         -0.003 -0.052  0.117   -0.003  0.095 -0.080    0.080  0.073 -0.088
 H         -0.055 -0.193  0.353   -0.054  0.282 -0.271    0.133  0.220 -0.332
 C          0.009  0.125 -0.079    0.010 -0.046  0.123   -0.002  0.034 -0.099
 Cl         0.060 -0.008  0.011    0.059  0.010 -0.009   -0.001  0.007  0.023
 C         -0.082  0.149 -0.030   -0.080  0.003  0.136   -0.085 -0.029  0.062
 H         -0.128  0.152 -0.073   -0.127 -0.027  0.134   -0.169 -0.105  0.089
 C         -0.088 -0.072  0.223   -0.091  0.182 -0.110   -0.073  0.115  0.033
 H         -0.059 -0.262  0.438   -0.068  0.348 -0.348   -0.136  0.261 -0.086
 C         -0.095  0.099 -0.045   -0.086 -0.005  0.104   -0.005  0.005 -0.152
 C         -0.132  0.082 -0.022    0.014  0.054  0.045   -0.080 -0.181 -0.252
 Cl         0.022 -0.034  0.031    0.041  0.071 -0.085   -0.006 -0.027  0.060
 C         -0.118 -0.056 -0.049    0.017 -0.089 -0.041   -0.082  0.079  0.067
 H         -0.224 -0.224 -0.115   -0.022 -0.256 -0.164   -0.138  0.247  0.273
 C          0.010  0.014  0.103    0.008  0.039  0.088    0.001  0.049  0.092
 Cl         0.071  0.016 -0.029    0.057 -0.012  0.000    0.000  0.004 -0.023
 C          0.034  0.017  0.081   -0.101 -0.009  0.121    0.087 -0.033 -0.053
 H          0.078  0.017  0.113   -0.162  0.019  0.103    0.172 -0.109 -0.064
 C          0.020 -0.054 -0.129   -0.109 -0.173 -0.028    0.075  0.102 -0.058
 H          0.110 -0.139 -0.288   -0.098 -0.336 -0.188    0.141  0.255  0.026
 TransDip  -0.063 -0.008  0.020   -0.081 -0.001 -0.013    0.001  0.063 -0.007

 Mode:                19                     20                     21
 Frequency:       500.53                 567.75                 591.76
 Force Cnst:      0.8523                 1.5051                 0.7389
 Red. Mass:       5.7743                 7.9248                 3.5814
 IR Active:          YES                    YES                    YES
 IR Intens:        4.835                  1.883                 10.506
 Raman Active:       YES                    YES                    YES
               X      Y      Z        X      Y      Z        X      Y      Z
 C         -0.006 -0.152 -0.008    0.105  0.041  0.014    0.002 -0.124  0.153
 C         -0.085 -0.245  0.198    0.186  0.045  0.030   -0.003  0.071 -0.093
 Cl        -0.005  0.064  0.023   -0.047  0.023  0.018   -0.000 -0.008  0.013
 C         -0.091  0.052 -0.076    0.200 -0.039 -0.025   -0.003  0.065 -0.086
 H         -0.158  0.229 -0.236    0.342 -0.122 -0.064   -0.008  0.258 -0.330
 C         -0.000  0.099 -0.064    0.108 -0.061 -0.072    0.007 -0.205  0.261
 Cl        -0.000 -0.025 -0.003   -0.159  0.007  0.009   -0.002  0.008 -0.011
 C          0.097 -0.051  0.034    0.221 -0.092 -0.069    0.004  0.093 -0.121
 H          0.196 -0.056  0.122    0.215 -0.108 -0.054   -0.004  0.445 -0.570
 C          0.082 -0.080 -0.102    0.225  0.034  0.022    0.006 -0.062  0.074
 H          0.153 -0.015 -0.264    0.212  0.033  0.035    0.009  0.088 -0.123
 C         -0.004  0.155 -0.019   -0.105  0.035 -0.023   -0.003  0.040 -0.052
 C         -0.082  0.280  0.171   -0.183  0.045 -0.032   -0.045  0.036 -0.036
 Cl        -0.005 -0.059  0.030    0.047  0.019 -0.022   -0.002 -0.017  0.019
 C         -0.085 -0.070 -0.074   -0.199 -0.034  0.031   -0.052  0.003  0.001
 H         -0.148 -0.287 -0.225   -0.341 -0.106  0.083   -0.099 -0.010  0.026
 C          0.001 -0.104 -0.046   -0.109 -0.058  0.071   -0.002 -0.022  0.015
 Cl        -0.002  0.024 -0.006    0.159  0.007 -0.008    0.003  0.006 -0.006
 C          0.095  0.056  0.029   -0.223 -0.078  0.082    0.050  0.009 -0.006
 H          0.188  0.067  0.106   -0.219 -0.085  0.080    0.119 -0.003  0.031
 C          0.082  0.058 -0.111   -0.227  0.028 -0.028    0.035  0.058 -0.066
 H          0.151 -0.048 -0.272   -0.215  0.029 -0.035    0.082  0.091 -0.078
 TransDip   0.022 -0.008 -0.066   -0.001 -0.044  0.003    0.018  0.067 -0.078

 Mode:                22                     23                     24
 Frequency:       593.65                 677.83                 693.78
 Force Cnst:      0.7500                 2.0235                 2.0118
 Red. Mass:       3.6121                 7.4753                 7.0941
 IR Active:          YES                    YES                    YES
 IR Intens:       10.213                  1.039                  4.310
 Raman Active:       YES                    YES                    YES
               X      Y      Z        X      Y      Z        X      Y      Z
 C         -0.002 -0.049 -0.039   -0.093  0.102  0.074    0.052 -0.082 -0.097
 C         -0.042 -0.034 -0.035   -0.129  0.017  0.044    0.194 -0.072 -0.018
 Cl        -0.002  0.019  0.016    0.012 -0.035 -0.029   -0.027  0.047  0.036
 C         -0.049 -0.002 -0.000   -0.146 -0.154 -0.132    0.235  0.149  0.095
 H         -0.092  0.017  0.019   -0.164 -0.117 -0.165    0.269  0.176  0.031
 C         -0.001  0.017  0.019    0.102 -0.071 -0.034   -0.025  0.024  0.052
 Cl         0.001 -0.006 -0.005   -0.052 -0.009 -0.006    0.005  0.012  0.009
 C          0.052 -0.008 -0.010    0.177 -0.017 -0.030   -0.111  0.035  0.006
 H          0.121  0.019  0.011   -0.025 -0.080 -0.117    0.070  0.125  0.040
 C          0.036 -0.069 -0.053    0.203  0.223  0.189   -0.148 -0.226 -0.150
 H          0.081 -0.098 -0.064    0.217  0.211  0.195   -0.107 -0.269 -0.144
 C          0.001  0.145  0.131   -0.093 -0.090  0.085   -0.054 -0.070  0.106
 C         -0.005 -0.086 -0.085   -0.128 -0.007  0.046   -0.194 -0.065  0.030
 Cl         0.000  0.010  0.011    0.012  0.029 -0.033    0.028  0.041 -0.043
 C         -0.006 -0.076 -0.072   -0.142  0.131 -0.155   -0.233  0.133 -0.123
 H         -0.011 -0.307 -0.286   -0.161  0.086 -0.185   -0.270  0.165 -0.067
 C          0.000  0.243  0.231    0.102  0.066 -0.041    0.028  0.019 -0.054
 Cl         0.001 -0.009 -0.010   -0.052  0.007 -0.008   -0.006  0.010 -0.010
 C          0.003 -0.114 -0.109    0.175  0.011 -0.031    0.112  0.032 -0.011
 H          0.007 -0.529 -0.495   -0.023  0.062 -0.124   -0.072  0.118 -0.060
 C          0.003  0.076  0.064    0.198 -0.190  0.220    0.147 -0.203  0.188
 H          0.003 -0.100 -0.100    0.213 -0.176  0.225    0.106 -0.243  0.192
 TransDip   0.016 -0.076 -0.067    0.024  0.002  0.022    0.000 -0.066  0.005

 Mode:                25                     26                     27
 Frequency:       750.17                 752.03                 785.38
 Force Cnst:      1.2350                 1.2090                 3.4875
 Red. Mass:       3.7247                 3.6284                 9.5965
 IR Active:          YES                    YES                    YES
 IR Intens:        0.841                  0.763                125.113
 Raman Active:       YES                    YES                    YES
               X      Y      Z        X      Y      Z        X      Y      Z
 C         -0.004 -0.150  0.181    0.006 -0.145  0.187   -0.201 -0.064 -0.054
 C         -0.024  0.089 -0.148    0.027  0.116 -0.118    0.142 -0.206 -0.167
 Cl        -0.001 -0.000  0.006   -0.000 -0.004  0.002   -0.048  0.060  0.049
 C         -0.031 -0.050  0.039    0.041 -0.020  0.059    0.210 -0.107 -0.090
 H         -0.054 -0.244  0.312    0.073 -0.232  0.302    0.069 -0.045 -0.022
 C          0.004  0.077 -0.085   -0.007  0.066 -0.096    0.295 -0.018 -0.024
 Cl        -0.002 -0.003 -0.001    0.002  0.002  0.003   -0.089  0.010  0.010
 C          0.037 -0.074  0.077   -0.034 -0.059  0.092   -0.019  0.171  0.140
 H          0.066 -0.024  0.037   -0.055 -0.010  0.015   -0.170  0.133  0.063
 C          0.021  0.020 -0.070   -0.026  0.050 -0.041   -0.041  0.023  0.028
 H          0.045  0.236 -0.375   -0.040  0.307 -0.357    0.249 -0.097 -0.125
 C         -0.004  0.176  0.159   -0.008 -0.168 -0.161   -0.199  0.066 -0.054
 C         -0.025 -0.111 -0.134   -0.025  0.133  0.098    0.147  0.172 -0.195
 Cl        -0.000  0.001  0.006   -0.000 -0.005 -0.001   -0.049 -0.052  0.056
 C         -0.035  0.055  0.029   -0.037 -0.026 -0.054    0.215  0.091 -0.098
 H         -0.063  0.298  0.279   -0.067 -0.277 -0.266    0.077  0.041 -0.026
 C          0.005 -0.090 -0.073    0.008  0.078  0.082    0.293  0.018 -0.022
 Cl        -0.002  0.003 -0.001   -0.002  0.001 -0.003   -0.089 -0.009  0.010
 C          0.037  0.086  0.067    0.034 -0.072 -0.079   -0.023 -0.150  0.160
 H          0.065  0.025  0.028    0.052 -0.006 -0.004   -0.172 -0.098  0.101
 C          0.024 -0.030 -0.063    0.024  0.052  0.029   -0.044 -0.026  0.024
 H          0.043 -0.308 -0.341    0.047  0.369  0.304    0.248  0.093 -0.119
 TransDip   0.026 -0.002 -0.014    0.005  0.027 -0.003    0.320 -0.011 -0.161

 Mode:                28                     29                     30
 Frequency:       830.63                 833.47                 837.91
 Force Cnst:      2.6462                 0.6116                 0.6048
 Red. Mass:       6.5098                 1.4944                 1.4621
 IR Active:          YES                    YES                    YES
 IR Intens:       18.489                 24.791                 18.875
 Raman Active:       YES                    YES                    YES
               X      Y      Z        X      Y      Z        X      Y      Z
 C          0.090  0.023  0.063   -0.012 -0.057  0.064   -0.002  0.040 -0.049
 C         -0.035  0.166  0.122    0.000 -0.016 -0.034   -0.007 -0.020  0.003
 Cl         0.028 -0.038 -0.030   -0.004  0.005  0.005   -0.001  0.002  0.001
 C         -0.044  0.148  0.119   -0.001 -0.023 -0.012   -0.013 -0.005 -0.007
 H          0.136  0.068  0.042   -0.033 -0.010  0.004   -0.031  0.010 -0.010
 C         -0.234  0.002  0.035    0.030 -0.029  0.039    0.004  0.024 -0.022
 Cl         0.052 -0.005 -0.007   -0.007  0.003 -0.003   -0.001 -0.002  0.002
 C          0.079 -0.165 -0.184   -0.001  0.076 -0.058    0.012 -0.039  0.048
 H          0.291 -0.275  0.124    0.002 -0.387  0.527    0.019  0.274 -0.341
 C          0.054 -0.042 -0.079   -0.003  0.051 -0.069    0.006 -0.046  0.034
 H         -0.150 -0.096  0.197    0.025 -0.316  0.374    0.016  0.177 -0.264
 C         -0.093  0.065 -0.017    0.007  0.035  0.043    0.004  0.068  0.065
 C          0.034  0.145 -0.165   -0.010 -0.014 -0.000    0.003 -0.025 -0.005
 Cl        -0.029 -0.035  0.037    0.002  0.003 -0.002    0.001  0.002 -0.001
 C          0.040  0.137 -0.140   -0.015 -0.008  0.013    0.007 -0.002  0.009
 H         -0.159  0.056 -0.053   -0.009 -0.005  0.012    0.022  0.016  0.014
 C          0.240  0.024 -0.001   -0.022  0.018  0.027   -0.007  0.037  0.030
 Cl        -0.053 -0.006  0.004    0.005 -0.001 -0.003    0.002 -0.003 -0.002
 C         -0.072 -0.189  0.153    0.020 -0.022 -0.061   -0.007 -0.064 -0.064
 H         -0.263  0.087  0.279    0.060  0.311  0.278   -0.013  0.477  0.439
 C         -0.052 -0.074  0.024    0.011 -0.027 -0.059   -0.003 -0.071 -0.054
 H          0.165  0.185  0.085   -0.001  0.253  0.212   -0.010  0.352  0.347
 TransDip   0.009  0.135  0.025    0.029 -0.048  0.149   -0.002  0.137  0.022

 Mode:                31                     32                     33
 Frequency:       883.30                 886.08                 969.61
 Force Cnst:      0.6755                 0.6734                 0.7541
 Red. Mass:       1.4694                 1.4558                 1.3613
 IR Active:          YES                    YES                    YES
 IR Intens:       14.016                 13.746                  0.012
 Raman Active:       YES                    YES                    YES
               X      Y      Z        X      Y      Z        X      Y      Z
 C          0.000  0.000 -0.000    0.000  0.007 -0.008   -0.002  0.008 -0.002
 C          0.000 -0.001  0.002    0.000 -0.038  0.050   -0.001 -0.004 -0.003
 Cl        -0.000 -0.000 -0.000    0.000  0.002 -0.004   -0.000  0.000  0.000
 C          0.000  0.004 -0.005   -0.003  0.110 -0.140   -0.003 -0.003  0.000
 H          0.002 -0.022  0.028    0.012 -0.604  0.768   -0.013  0.009 -0.006
 C         -0.001 -0.002  0.002    0.000 -0.041  0.051    0.001  0.001  0.003
 Cl         0.000  0.000 -0.000    0.000  0.003 -0.004   -0.000 -0.000 -0.000
 C         -0.001  0.001 -0.001    0.000  0.008 -0.011    0.005  0.007 -0.015
 H         -0.002 -0.004  0.004    0.001 -0.016  0.019    0.020 -0.052  0.072
 C          0.000  0.000  0.002    0.000 -0.012  0.015    0.001 -0.019  0.011
 H         -0.001  0.002 -0.000   -0.000  0.036 -0.045    0.001  0.065 -0.098
 C          0.000 -0.008 -0.008    0.000  0.000  0.000   -0.002  0.022  0.020
 C          0.000  0.047  0.044    0.000 -0.002 -0.002    0.000  0.005  0.005
 Cl        -0.000 -0.003 -0.003   -0.000  0.000 -0.000   -0.000 -0.000 -0.000
 C         -0.001 -0.131 -0.123    0.000  0.005  0.005    0.002 -0.013 -0.009
 H          0.004  0.714  0.666    0.001 -0.026 -0.024    0.005  0.058  0.055
 C          0.000  0.049  0.046   -0.000 -0.001 -0.002   -0.002 -0.009 -0.009
 Cl        -0.000 -0.003 -0.003    0.000  0.000  0.000    0.000  0.001  0.001
 C         -0.000 -0.011 -0.009   -0.001 -0.000 -0.000   -0.001  0.084  0.077
 H          0.000  0.017  0.017   -0.002  0.003  0.002   -0.006 -0.460 -0.436
 C         -0.000  0.014  0.013   -0.000 -0.001  0.001    0.000 -0.096 -0.087
 H         -0.000 -0.039 -0.037   -0.001  0.001  0.003    0.006  0.537  0.499
 TransDip  -0.000  0.084  0.086    0.000 -0.076  0.091    0.001  0.002 -0.002

 Mode:                34                     35                     36
 Frequency:       970.26                1016.81                1071.02
 Force Cnst:      0.7531                 4.5783                 2.0611
 Red. Mass:       1.3578                 7.5158                 3.0496
 IR Active:          YES                    YES                    YES
 IR Intens:        0.038                 40.237                 24.523
 Raman Active:       YES                    YES                    YES
               X      Y      Z        X      Y      Z        X      Y      Z
 C         -0.002 -0.019  0.023    0.294 -0.002 -0.006    0.047  0.017  0.018
 C          0.000 -0.008  0.003   -0.034  0.091  0.074   -0.036  0.151  0.119
 Cl        -0.000  0.001 -0.000    0.001 -0.005 -0.004    0.006 -0.015 -0.012
 C          0.001  0.012 -0.011   -0.156 -0.202 -0.156   -0.026 -0.100 -0.078
 H         -0.003 -0.046  0.068   -0.124 -0.228 -0.177    0.305 -0.264 -0.214
 C          0.000  0.008 -0.008    0.090 -0.002 -0.004    0.024 -0.006 -0.005
 Cl        -0.000 -0.001  0.001   -0.003  0.000  0.000   -0.001  0.000  0.000
 C          0.003 -0.071  0.086   -0.125  0.207  0.169   -0.005  0.098  0.079
 H         -0.010  0.376 -0.487   -0.107  0.234  0.169    0.239  0.208  0.148
 C         -0.000  0.081 -0.103   -0.045 -0.071 -0.061   -0.032 -0.096 -0.078
 H         -0.003 -0.458  0.593   -0.012 -0.097 -0.043    0.115 -0.184 -0.126
 C         -0.002 -0.002  0.006    0.293 -0.000 -0.003   -0.045  0.014 -0.020
 C         -0.001  0.006 -0.003   -0.034 -0.078  0.085    0.038  0.134 -0.142
 Cl        -0.000 -0.000  0.000    0.001  0.004 -0.004   -0.006 -0.013  0.014
 C         -0.003 -0.001 -0.003   -0.154  0.175 -0.186    0.025 -0.088  0.093
 H         -0.014  0.007  0.013   -0.126  0.195 -0.209   -0.326 -0.236  0.258
 C          0.001 -0.004  0.001    0.090  0.002 -0.003   -0.022 -0.005  0.006
 Cl        -0.000  0.000 -0.000   -0.003 -0.000  0.000    0.001  0.000 -0.000
 C          0.005  0.015  0.010   -0.127 -0.179  0.195    0.006  0.087 -0.093
 H          0.018 -0.074 -0.065   -0.108 -0.210  0.196   -0.239  0.181 -0.187
 C          0.001 -0.008 -0.019   -0.044  0.062 -0.071    0.030 -0.085  0.092
 H          0.000  0.084  0.067   -0.015  0.089 -0.056   -0.129 -0.161  0.165
 TransDip   0.004 -0.005 -0.000    0.186  0.006  0.081    0.003  0.158 -0.012

 Mode:                37                     38                     39
 Frequency:      1101.04                1110.06                1112.29
 Force Cnst:      1.6244                 2.4231                 2.2593
 Red. Mass:       2.2743                 3.3376                 3.0994
 IR Active:          YES                    YES                    YES
 IR Intens:       19.364                 96.059                 15.802
 Raman Active:       YES                    YES                    YES
               X      Y      Z        X      Y      Z        X      Y      Z
 C         -0.118  0.019  0.014   -0.008  0.030  0.003    0.014  0.037  0.041
 C         -0.051  0.126  0.101   -0.035  0.047  0.040   -0.054  0.076  0.059
 Cl         0.006 -0.014 -0.011    0.004 -0.006 -0.005    0.007 -0.010 -0.008
 C          0.051 -0.020 -0.016   -0.005  0.031  0.025   -0.028  0.039  0.031
 H          0.423 -0.199 -0.162   -0.243  0.157  0.124   -0.494  0.281  0.229
 C          0.022 -0.008 -0.006    0.165  0.007  0.003    0.293  0.017  0.008
 Cl        -0.004  0.000  0.000   -0.018 -0.000  0.000   -0.032 -0.001 -0.000
 C          0.048  0.019  0.015    0.031 -0.048 -0.038    0.053 -0.077 -0.060
 H          0.278  0.116  0.079   -0.028 -0.082 -0.063    0.003 -0.114 -0.091
 C         -0.031 -0.070 -0.057   -0.065 -0.046 -0.030   -0.124 -0.080 -0.063
 H          0.173 -0.190 -0.135   -0.229  0.046  0.010   -0.485  0.087  0.078
 C         -0.120 -0.014  0.012   -0.001 -0.043  0.035   -0.004  0.012 -0.035
 C         -0.050 -0.104  0.111   -0.061 -0.075  0.083    0.030  0.042 -0.042
 Cl         0.006  0.012 -0.013    0.007  0.010 -0.010   -0.004 -0.005  0.005
 C          0.053  0.017 -0.017   -0.020 -0.039  0.041    0.015  0.012 -0.013
 H          0.451  0.181 -0.196   -0.482 -0.247  0.265    0.243  0.113 -0.124
 C          0.008  0.007 -0.008    0.306 -0.015  0.014   -0.154  0.009 -0.009
 Cl        -0.003 -0.000  0.000   -0.034  0.001 -0.001    0.017 -0.000  0.000
 C          0.045 -0.019  0.020    0.060  0.071 -0.075   -0.033 -0.032  0.033
 H          0.263 -0.096  0.101    0.007  0.104 -0.115   -0.050 -0.032  0.037
 C         -0.023  0.057 -0.060   -0.127  0.076 -0.079    0.070 -0.040  0.048
 H          0.205  0.159 -0.175   -0.479 -0.065  0.072    0.268  0.021 -0.054
 TransDip  -0.046  0.015  0.132    0.303 -0.019  0.080    0.097  0.081  0.011

 Mode:                40                     41                     42
 Frequency:      1161.38                1162.04                1256.46
 Force Cnst:      1.0778                 1.1312                 1.5973
 Red. Mass:       1.3562                 1.4218                 1.7172
 IR Active:          YES                    YES                    YES
 IR Intens:        5.543                  2.475                  1.574
 Raman Active:       YES                    YES                    YES
               X      Y      Z        X      Y      Z        X      Y      Z
 C         -0.005  0.041  0.023   -0.011 -0.007 -0.024    0.090  0.024  0.030
 C          0.063 -0.051 -0.040   -0.038  0.032  0.029    0.107  0.020  0.012
 Cl        -0.005  0.005  0.004    0.003 -0.004 -0.003   -0.003  0.001  0.001
 C         -0.020 -0.049 -0.038    0.014  0.025  0.020   -0.055 -0.027 -0.021
 H         -0.086 -0.024 -0.019    0.067  0.006  0.000   -0.511  0.190  0.159
 C         -0.047  0.012  0.010    0.033 -0.006 -0.005   -0.036 -0.028 -0.021
 Cl         0.004 -0.001 -0.001   -0.003  0.001  0.001    0.004  0.000 -0.000
 C          0.067  0.007  0.005   -0.027 -0.006 -0.004   -0.030  0.018  0.014
 H          0.662  0.256  0.183   -0.296 -0.119 -0.086   -0.067  0.006  0.006
 C         -0.064  0.005  0.008    0.024 -0.010 -0.004    0.019 -0.015 -0.015
 H         -0.426  0.195  0.140    0.196 -0.086 -0.088    0.246 -0.136 -0.094
 C         -0.010 -0.026  0.005    0.004 -0.026  0.037   -0.087  0.028 -0.040
 C          0.025  0.017 -0.015    0.070  0.050 -0.055   -0.114  0.020 -0.019
 Cl        -0.002 -0.002  0.001   -0.006 -0.005  0.006    0.003  0.001 -0.001
 C         -0.007  0.020 -0.020   -0.022  0.045 -0.048    0.053 -0.026  0.028
 H         -0.021  0.014 -0.019   -0.094  0.024 -0.023    0.565  0.184 -0.200
 C         -0.017 -0.005  0.005   -0.060 -0.010  0.011    0.040 -0.027  0.029
 Cl         0.001  0.001 -0.001    0.006  0.001 -0.001   -0.004  0.000 -0.000
 C          0.035 -0.003  0.003    0.065 -0.010  0.010    0.033  0.014 -0.015
 H          0.322 -0.106  0.111    0.660 -0.225  0.236    0.045  0.013 -0.014
 C         -0.034  0.002  0.003   -0.059 -0.011  0.009   -0.019 -0.015  0.018
 H         -0.207 -0.083  0.070   -0.429 -0.158  0.189   -0.295 -0.138  0.139
 TransDip  -0.068 -0.015 -0.028   -0.029  0.039 -0.013    0.003 -0.040  0.004

 Mode:                43                     44                     45
 Frequency:      1273.67                1290.53                1295.69
 Force Cnst:      1.2911                 6.4425                10.9036
 Red. Mass:       1.3508                 6.5655                11.0234
 IR Active:          YES                    YES                    YES
 IR Intens:        1.074                  1.415                  1.046
 Raman Active:       YES                    YES                    YES
               X      Y      Z        X      Y      Z        X      Y      Z
 C          0.018 -0.053 -0.028   -0.075  0.244  0.230   -0.014 -0.298 -0.180
 C         -0.085 -0.025 -0.020   -0.137 -0.101 -0.085    0.156  0.123  0.088
 Cl         0.002  0.001  0.001   -0.004  0.001  0.001    0.004 -0.002 -0.002
 C          0.019  0.013  0.009    0.158 -0.085 -0.071   -0.162  0.115  0.089
 H          0.448 -0.197 -0.160   -0.105  0.036  0.039    0.081 -0.003  0.002
 C          0.032  0.042  0.032   -0.006  0.157  0.124    0.001 -0.203 -0.158
 Cl        -0.003 -0.000 -0.000    0.001  0.000  0.000   -0.001 -0.000  0.000
 C          0.007  0.002  0.001   -0.132 -0.100 -0.078    0.175  0.097  0.071
 H         -0.126 -0.055 -0.039    0.217  0.037  0.024   -0.077 -0.007  0.004
 C          0.013  0.012  0.008    0.104 -0.099 -0.087   -0.153  0.130  0.088
 H         -0.394  0.217  0.175    0.345 -0.253 -0.156   -0.116  0.073  0.129
 C          0.028  0.047 -0.034    0.079  0.168 -0.231   -0.019  0.306 -0.270
 C         -0.072  0.020 -0.022    0.118 -0.073  0.086    0.191 -0.131  0.131
 Cl         0.002 -0.001  0.001    0.003  0.000 -0.001    0.005  0.003 -0.002
 C          0.011 -0.009  0.009   -0.139 -0.060  0.067   -0.196 -0.119  0.124
 H          0.402  0.155 -0.167    0.081  0.025 -0.038    0.061 -0.011  0.018
 C          0.029 -0.033  0.036    0.006  0.113 -0.121    0.004  0.214 -0.226
 Cl        -0.002  0.000 -0.000   -0.000  0.000 -0.000   -0.001  0.000  0.000
 C          0.005 -0.004  0.004    0.107 -0.075  0.082    0.207 -0.099  0.103
 H         -0.142  0.049 -0.052   -0.214  0.030 -0.039   -0.081  0.002  0.000
 C          0.015 -0.010  0.007   -0.085 -0.068  0.084   -0.189 -0.134  0.127
 H         -0.377 -0.170  0.200   -0.313 -0.206  0.164   -0.101 -0.060  0.128
 TransDip   0.025  0.005  0.021    0.002 -0.038 -0.001   -0.016 -0.000  0.028

 Mode:                46                     47                     48
 Frequency:      1311.12                1402.60                1404.37
 Force Cnst:      2.3061                 3.5875                 3.6095
 Red. Mass:       2.2769                 3.0951                 3.1062
 IR Active:          YES                    YES                    YES
 IR Intens:        0.100                 18.427                 22.912
 Raman Active:       YES                    YES                    YES
               X      Y      Z        X      Y      Z        X      Y      Z
 C          0.175  0.005 -0.003   -0.042  0.088  0.052    0.045 -0.031 -0.056
 C         -0.005 -0.028 -0.024    0.183 -0.032 -0.026   -0.091  0.026  0.024
 Cl        -0.001  0.003  0.002   -0.005  0.003  0.002    0.003 -0.002 -0.002
 C         -0.021 -0.047 -0.036   -0.162 -0.028 -0.019    0.093  0.001  0.001
 H          0.076 -0.103 -0.080    0.252 -0.251 -0.203   -0.198  0.155  0.123
 C         -0.004  0.082  0.064   -0.019  0.123  0.097    0.002 -0.059 -0.047
 Cl         0.002 -0.001 -0.001    0.001 -0.005 -0.004   -0.000  0.003  0.002
 C         -0.050  0.018  0.015    0.164 -0.013 -0.013   -0.101  0.014  0.014
 H         -0.360 -0.107 -0.075   -0.504 -0.302 -0.228    0.223  0.159  0.118
 C          0.089 -0.037 -0.029   -0.106 -0.050 -0.036    0.083  0.014  0.014
 H         -0.433  0.235  0.180    0.064 -0.148 -0.125   -0.113  0.136  0.085
 C         -0.173 -0.002  0.009   -0.012 -0.057  0.026   -0.059 -0.062  0.087
 C         -0.002 -0.020  0.023    0.112  0.014 -0.012    0.171  0.035 -0.040
 Cl         0.001  0.002 -0.002   -0.003 -0.002  0.001   -0.005 -0.003  0.003
 C          0.027 -0.037  0.039   -0.092  0.021 -0.021   -0.162  0.013 -0.014
 H         -0.072 -0.086  0.090    0.115  0.118 -0.129    0.299  0.226 -0.242
 C          0.005  0.064 -0.068   -0.016 -0.066  0.070   -0.011 -0.100  0.106
 Cl        -0.002 -0.001  0.001    0.001  0.002 -0.003    0.001  0.004 -0.004
 C          0.045  0.019 -0.020    0.088  0.004 -0.004    0.169  0.017 -0.020
 H          0.363 -0.092  0.096   -0.318  0.155 -0.166   -0.440  0.250 -0.264
 C         -0.086 -0.029  0.031   -0.049  0.032 -0.029   -0.126  0.033 -0.037
 H          0.430  0.194 -0.216    0.002  0.048 -0.074    0.143  0.171 -0.170
 TransDip   0.000 -0.010  0.000    0.025 -0.050 -0.126    0.009  0.146 -0.047

 Mode:                49                     50                     51
 Frequency:      1485.51                1513.51                1586.85
 Force Cnst:      3.0937                 4.2262                11.4042
 Red. Mass:       2.3795                 3.1314                 7.6868
 IR Active:          YES                    YES                    YES
 IR Intens:      164.636                 13.598                 17.400
 Raman Active:       YES                    YES                    YES
               X      Y      Z        X      Y      Z        X      Y      Z
 C          0.080  0.038  0.021    0.173  0.025  0.023   -0.016 -0.189 -0.169
 C         -0.036 -0.074 -0.056   -0.020 -0.075 -0.060    0.106  0.117  0.093
 Cl         0.001  0.003  0.002    0.001  0.003  0.002   -0.003  0.000 -0.000
 C         -0.085  0.069  0.056   -0.120  0.079  0.063    0.031 -0.134 -0.105
 H          0.331 -0.131 -0.109    0.345 -0.146 -0.119   -0.163 -0.054 -0.040
 C          0.089 -0.017 -0.015    0.112 -0.025 -0.021    0.044  0.251  0.196
 Cl        -0.004 -0.000 -0.000   -0.003  0.000  0.000   -0.001 -0.003 -0.002
 C         -0.041 -0.052 -0.040   -0.096 -0.053 -0.040   -0.134 -0.167 -0.127
 H          0.306  0.083  0.057    0.339  0.120  0.088    0.314  0.004 -0.006
 C         -0.087  0.055  0.045   -0.043  0.053  0.041   -0.062  0.134  0.109
 H          0.372 -0.172 -0.138    0.323 -0.126 -0.095    0.286 -0.019 -0.038
 C          0.086 -0.035  0.027   -0.170  0.021 -0.026    0.013 -0.148  0.183
 C         -0.037  0.066 -0.069    0.019 -0.063  0.068   -0.097  0.095 -0.103
 Cl         0.001 -0.002  0.002   -0.001  0.002 -0.002    0.002  0.000  0.000
 C         -0.087 -0.061  0.066    0.117  0.067 -0.071   -0.029 -0.109  0.114
 H          0.336  0.113 -0.124   -0.330 -0.120  0.128    0.148 -0.044  0.047
 C          0.093  0.015 -0.017   -0.110 -0.022  0.024   -0.038  0.203 -0.215
 Cl        -0.004  0.000 -0.000    0.003  0.000 -0.000    0.001 -0.002  0.003
 C         -0.044  0.047 -0.050    0.095 -0.044  0.047    0.122 -0.135  0.141
 H          0.319 -0.076  0.079   -0.330  0.103 -0.109   -0.290  0.001 -0.000
 C         -0.088 -0.048  0.054    0.040  0.044 -0.046    0.058  0.106 -0.118
 H          0.380  0.144 -0.164   -0.306 -0.099  0.103   -0.260 -0.006  0.036
 TransDip   0.395 -0.008 -0.113    0.005 -0.118  0.005    0.001  0.133 -0.005

 Mode:                52                     53                     54
 Frequency:      1588.78                1619.92                1628.82
 Force Cnst:     11.4652                10.0336                10.7738
 Red. Mass:       7.7091                 6.4896                 6.8925
 IR Active:          YES                    YES                    YES
 IR Intens:       17.153                 90.483                  3.521
 Raman Active:       YES                    YES                    YES
               X      Y      Z        X      Y      Z        X      Y      Z
 C         -0.010 -0.203 -0.133   -0.136  0.007  0.008   -0.240  0.010  0.010
 C          0.092  0.110  0.083    0.202  0.033  0.023    0.205  0.040  0.029
 Cl        -0.002  0.000  0.000   -0.001 -0.002 -0.002   -0.002 -0.002 -0.002
 C          0.033 -0.123 -0.099   -0.208  0.066  0.054   -0.190  0.059  0.049
 H         -0.153 -0.047 -0.031    0.189 -0.134 -0.109    0.164 -0.119 -0.097
 C          0.038  0.230  0.180    0.113 -0.024 -0.021    0.098 -0.023 -0.019
 Cl        -0.001 -0.003 -0.002    0.001  0.000  0.000    0.001  0.000  0.000
 C         -0.122 -0.152 -0.119   -0.227 -0.026 -0.017   -0.206 -0.021 -0.013
 H          0.291  0.003 -0.003    0.183  0.152  0.115    0.152  0.136  0.103
 C         -0.057  0.130  0.098    0.248 -0.070 -0.058    0.247 -0.077 -0.064
 H          0.263 -0.034 -0.005   -0.246  0.187  0.142   -0.275  0.190  0.150
 C         -0.008  0.193 -0.177   -0.138 -0.006  0.009    0.240  0.009 -0.012
 C          0.100 -0.104  0.108    0.204 -0.030  0.030   -0.204  0.034 -0.036
 Cl        -0.003  0.000  0.000   -0.001  0.002 -0.002    0.002 -0.002  0.002
 C          0.036  0.115 -0.124   -0.211 -0.057  0.062    0.190  0.051 -0.055
 H         -0.160  0.047 -0.046    0.188  0.116 -0.125   -0.162 -0.101  0.110
 C          0.039 -0.217  0.231    0.114  0.022 -0.023   -0.097 -0.021  0.022
 Cl        -0.001  0.003 -0.003    0.001 -0.000  0.000   -0.001  0.000 -0.000
 C         -0.132  0.143 -0.153   -0.228  0.023 -0.023    0.203 -0.018  0.018
 H          0.316 -0.001  0.004    0.184 -0.132  0.141   -0.151  0.117 -0.124
 C         -0.061 -0.122  0.125    0.249  0.060 -0.065   -0.246 -0.066  0.073
 H          0.279  0.027 -0.010   -0.247 -0.158  0.169    0.272  0.158 -0.172
 TransDip   0.009  0.005  0.132    0.296 -0.005 -0.072    0.000 -0.060  0.002

 Mode:                55                     56                     57
 Frequency:      3183.90                3184.31                3208.09
 Force Cnst:      6.5064                 6.5091                 6.6369
 Red. Mass:       1.0894                 1.0895                 1.0945
 IR Active:          YES                    YES                    YES
 IR Intens:        3.640                  1.570                  0.539
 Raman Active:       YES                    YES                    YES
               X      Y      Z        X      Y      Z        X      Y      Z
 C         -0.001  0.001  0.000   -0.002  0.001  0.001    0.000  0.000 -0.000
 C          0.000  0.000  0.000    0.000  0.000  0.000    0.000 -0.000 -0.000
 Cl        -0.000 -0.000 -0.000    0.000 -0.000 -0.000   -0.000  0.000  0.000
 C         -0.000 -0.000 -0.000   -0.001 -0.001 -0.001    0.000  0.000  0.000
 H          0.004  0.005  0.004    0.010  0.012  0.009   -0.000 -0.001 -0.000
 C         -0.000 -0.000 -0.000   -0.000  0.000  0.000    0.000  0.000  0.000
 Cl         0.000 -0.000 -0.000    0.000 -0.000 -0.000    0.000 -0.000  0.000
 C         -0.003  0.007  0.005   -0.007  0.015  0.012    0.000 -0.001 -0.001
 H          0.050 -0.078 -0.062    0.114 -0.178 -0.141   -0.005  0.008  0.007
 C         -0.018 -0.023 -0.018   -0.041 -0.051 -0.039   -0.000 -0.000 -0.000
 H          0.211  0.260  0.201    0.472  0.580  0.451    0.001  0.001  0.001
 C         -0.002 -0.001  0.001    0.001  0.000 -0.001   -0.001 -0.001  0.001
 C          0.001 -0.000  0.000   -0.000  0.000 -0.000    0.000 -0.000  0.000
 Cl         0.000  0.000 -0.000   -0.000 -0.000  0.000   -0.000 -0.000  0.000
 C         -0.001  0.001 -0.001    0.000 -0.000  0.000   -0.002  0.001 -0.001
 H          0.009 -0.009  0.010   -0.004  0.005 -0.005    0.017 -0.019  0.020
 C         -0.001  0.000 -0.000    0.000 -0.000  0.000    0.003 -0.002  0.002
 Cl         0.000  0.000 -0.000   -0.000 -0.000  0.000   -0.000  0.000 -0.000
 C         -0.008 -0.015  0.016    0.004  0.007 -0.007    0.039  0.051 -0.054
 H          0.126  0.169 -0.181   -0.057 -0.077  0.082   -0.441 -0.574  0.613
 C         -0.039  0.044 -0.047    0.018 -0.019  0.021   -0.017  0.015 -0.016
 H          0.462 -0.500  0.536   -0.206  0.223 -0.239    0.164 -0.173  0.185
 TransDip  -0.051  0.010 -0.032   -0.019 -0.034 -0.010    0.008  0.016 -0.015

 Mode:                58                     59                     60
 Frequency:      3210.89                3216.34                3218.07
 Force Cnst:      6.6475                 6.6611                 6.6681
 Red. Mass:       1.0943                 1.0929                 1.0929
 IR Active:          YES                    YES                    YES
 IR Intens:        0.474                  0.982                  0.967
 Raman Active:       YES                    YES                    YES
               X      Y      Z        X      Y      Z        X      Y      Z
 C         -0.001  0.001  0.001    0.000  0.000  0.000    0.000  0.000 -0.000
 C          0.000  0.000  0.000    0.004 -0.001 -0.001   -0.000  0.000  0.000
 Cl        -0.000  0.000  0.000   -0.000  0.000  0.000   -0.000 -0.000 -0.000
 C         -0.003 -0.003 -0.002   -0.047 -0.058 -0.045   -0.000 -0.000 -0.000
 H          0.030  0.037  0.028    0.534  0.663  0.513    0.001  0.002  0.001
 C          0.003  0.002  0.002   -0.002  0.002  0.002   -0.000  0.000  0.000
 Cl        -0.000 -0.000 -0.000    0.000 -0.000 -0.000   -0.000 -0.000  0.000
 C          0.039 -0.059 -0.047   -0.002  0.003  0.003    0.000 -0.000 -0.000
 H         -0.439  0.665  0.529    0.021 -0.033 -0.026   -0.000  0.001  0.001
 C         -0.016 -0.016 -0.012    0.002  0.002  0.002   -0.000 -0.000 -0.000
 H          0.151  0.180  0.140   -0.018 -0.022 -0.017    0.001  0.001  0.001
 C          0.000 -0.000 -0.000    0.000 -0.000 -0.000    0.000 -0.000  0.000
 C          0.000  0.000 -0.000   -0.000 -0.000  0.000    0.004  0.001 -0.001
 Cl        -0.000 -0.000  0.000    0.000  0.000 -0.000   -0.000 -0.000  0.000
 C          0.000 -0.000  0.000    0.000 -0.000  0.000   -0.046  0.051 -0.054
 H         -0.001  0.001 -0.001   -0.001  0.002 -0.002    0.528 -0.578  0.615
 C         -0.000  0.000 -0.000    0.000  0.000 -0.000   -0.002 -0.002  0.002
 Cl         0.000  0.000  0.000   -0.000  0.000 -0.000    0.000  0.000 -0.000
 C         -0.000 -0.001  0.001    0.000  0.000 -0.000   -0.001 -0.002  0.002
 H          0.005  0.007 -0.007   -0.001 -0.001  0.001    0.011  0.015 -0.016
 C          0.000 -0.000  0.000   -0.000  0.000 -0.000    0.001 -0.001  0.002
 H         -0.003  0.003 -0.003    0.001 -0.001  0.001   -0.014  0.015 -0.017
 TransDip   0.009 -0.017 -0.011    0.015  0.023  0.016    0.015 -0.020  0.020

 STANDARD THERMODYNAMIC QUANTITIES AT   298.15 K  AND     1.00 ATM

   This Molecule has  0 Imaginary Frequencies
   Zero point vibrational energy:       89.040 kcal/mol

   Atom    1 Element C  Has Mass   12.00000
   Atom    2 Element C  Has Mass   12.00000
   Atom    3 Element Cl Has Mass   34.96885
   Atom    4 Element C  Has Mass   12.00000
   Atom    5 Element H  Has Mass    1.00783
   Atom    6 Element C  Has Mass   12.00000
   Atom    7 Element Cl Has Mass   34.96885
   Atom    8 Element C  Has Mass   12.00000
   Atom    9 Element H  Has Mass    1.00783
   Atom   10 Element C  Has Mass   12.00000
   Atom   11 Element H  Has Mass    1.00783
   Atom   12 Element C  Has Mass   12.00000
   Atom   13 Element C  Has Mass   12.00000
   Atom   14 Element Cl Has Mass   34.96885
   Atom   15 Element C  Has Mass   12.00000
   Atom   16 Element H  Has Mass    1.00783
   Atom   17 Element C  Has Mass   12.00000
   Atom   18 Element Cl Has Mass   34.96885
   Atom   19 Element C  Has Mass   12.00000
   Atom   20 Element H  Has Mass    1.00783
   Atom   21 Element C  Has Mass   12.00000
   Atom   22 Element H  Has Mass    1.00783
   Molecular Mass:   289.922380 amu
   Principal axes and moments of inertia in amu*Bohr^2:
                             1           2           3
    Eigenvalues --     2279.42421 11341.51561 11377.80947
          X               1.00000    -0.00021    -0.00168
          Y               0.00011     0.99820    -0.05994
          Z               0.00169     0.05994     0.99820
   Rotational Symmetry Number is   1
   The Molecule is an Asymmetric Top
   Translational Enthalpy:        0.889 kcal/mol
   Rotational Enthalpy:           0.889 kcal/mol
   Vibrational Enthalpy:         96.089 kcal/mol
   gas constant (RT):             0.592 kcal/mol
   Translational Entropy:        42.891  cal/mol.K
   Rotational Entropy:           34.041  cal/mol.K
   Vibrational Entropy:          47.121  cal/mol.K

   Total Enthalpy:               98.459 kcal/mol
   Total Entropy:               124.053  cal/mol.K

 ======================================================================

 STANDARD THERMODYNAMIC QUANTITIES FOR ANHARMONIC VIBRATION -- TOSH

   Zero point vibrational energy: ************ kcal/mol

   Vibrational Enthalpy:       Infinity kcal/mol
   Vibrational Entropy:             NaN  cal/mol.K

   Total Enthalpy:             Infinity kcal/mol
   Total Entropy:                   NaN  cal/mol.K

 ======================================================================

 STANDARD THERMODYNAMIC QUANTITIES FOR ANHARMONIC VIBRATION -- VPT2

   Zero point vibrational energy: ************ kcal/mol

   Vibrational Enthalpy:       Infinity kcal/mol
   Vibrational Entropy:             NaN  cal/mol.K

   Total Enthalpy:             Infinity kcal/mol
   Total Entropy:                   NaN  cal/mol.K

 ======================================================================

Archival summary:
1\1\november\FREQ\ProcedureUnspecified\BasisUnspecified\l4126\taweetha\ThuJan1616:30:102020ThuJan1616:30:102020\0\\#,FREQ,ProcedureUnspecified,BasisUnspecified,\\0,1\Cl\C,1,1.75571\C,2,1.39227,1,117.869\H,3,1.08103,2,120.41,1,-0.214909,0\C,3,1.3894,2,118.683,1,179.668,0\C,5,1.39067,3,121.262,2,0.00638074,0\H,6,1.08216,5,120.386,3,179.972,0\C,6,1.39084,5,118.791,3,-0.0274312,0\H,8,1.08381,6,119.372,5,179.729,0\C,8,1.39953,6,121.89,5,0.0744227,0\C,10,1.49175,8,120.069,6,-178.604,0\C,11,1.39949,10,122.703,8,-95.4043,0\C,12,1.39241,11,121.897,10,179.272,0\H,13,1.08134,12,120.418,11,-179.994,0\C,13,1.38958,12,118.698,11,-0.0216428,0\C,15,1.39049,13,121.289,12,-0.177097,0\H,16,1.08185,15,120.388,13,-179.952,0\C,16,1.39047,15,118.745,13,0.151459,0\H,18,1.08386,16,119.422,15,179.63,0\Cl,12,1.7553,11,120.21,10,-0.43356,0\Cl,5,1.75571,3,119.055,2,-179.871,0\Cl,15,1.75582,13,119.095,12,179.951,0\\\@

 Total job time:  11860.32s(wall), 11858.76s(cpu) 
 Thu Jan 16 16:30:10 2020

        *************************************************************
        *                                                           *
        *  Thank you very much for using Q-Chem.  Have a nice day.  *
        *                                                           *
        *************************************************************
