# Supplementary material for: Quantum Chemical Investigation of Polychlorinated Dibenzodioxins, Dibenzofurans and Biphenyls: Relative Stability and Planarity Analysis
Source: Molecules. 2020 Dec 3;25(23):5697. doi: 10.3390/molecules25235697 (PMC7730433; doi:10.3390/molecules25235697)
Supplement: Supplementary file 1 [file molecules-25-05697-s001.zip › PCB/B3LYP/ClHClHHClHHClH.out]

                  Welcome to Q-Chem
     A Quantum Leap Into The Future Of Chemistry


 Q-Chem 5.2 (devel), Q-Chem, Inc., Pleasanton, CA (2019)

 Yihan Shao,  Zhengting Gan,  E. Epifanovsky,  A. T. B. Gilbert,  M. Wormit,  
 J. Kussmann,  A. W. Lange,  A. Behn,  Jia Deng,  Xintian Feng,  D. Ghosh,  
 M. Goldey,  P. R. Horn,  L. D. Jacobson,  I. Kaliman,  T. Kus,  A. Landau,  
 Jie Liu,  E. I. Proynov,  R. M. Richard,  R. P. Steele,  E. J. Sundstrom,  
 H. L. Woodcock III,  P. M. Zimmerman,  D. Zuev,  B. Albrecht,  E. Alguire,  
 S. A. Baeppler,  D. Barton,  Z. Benda,  Y. A. Bernard,  E. J. Berquist,  
 K. B. Bravaya,  H. Burton,  D. Casanova,  Chun-Min Chang,  Yunqing Chen,  
 A. Chien,  K. D. Closser,  M. P. Coons,  S. Coriani,  S. Dasgupta,  
 A. L. Dempwolff,  M. Diedenhofen,  Hainam Do,  R. G. Edgar,  Po-Tung Fang,  
 S. Faraji,  S. Fatehi,  Qingguo Feng,  K. D. Fenk,  J. Fosso-Tande,  
 J. Gayvert,  Qinghui Ge,  A. Ghysels,  G. Gidofalvi,  J. Gomes,  
 J. Gonthier,  A. Gunina,  D. Hait,  M. W. D. Hanson-Heine,  
 P. H. P. Harbach,  A. W. Hauser,  M. F. Herbst,  J. E. Herr,  
 E. G. Hohenstein,  Z. C. Holden,  Kerwin Hui,  B. C. Huynh,  T.-C. Jagau,  
 Hyunjun Ji,  B. Kaduk,  K. Khistyaev,  Jaehoon Kim,  P. Klunzinger,  K. Koh,  
 D. Kosenkov,  L. Koulias,  T. Kowalczyk,  C. M. Krauter,  A. Kunitsa,  
 Ka Un Lao,  A. Laurent,  K. V. Lawler,  Joonho Lee,  D. Lefrancois,  
 S. Lehtola,  D. S. Levine,  Yi-Pei Li,  You-Sheng Lin,  Fenglai Liu,  
 E. Livshits,  A. Luenser,  P. Manohar,  E. Mansoor,  S. F. Manzer,  
 Shan-Ping Mao,  Yuezhi Mao,  N. Mardirossian,  A. V. Marenich,  
 T. Markovich,  L. A. Martinez-Martinez,  S. A. Maurer,  N. J. Mayhall,  
 S. C. McKenzie,  J.-M. Mewes,  P. Morgante,  A. F. Morrison,  
 J. W. Mullinax,  K. Nanda,  T. S. Nguyen-Beck,  R. Olivares-Amaya,  
 J. A. Parkhill,  Zheng Pei,  T. M. Perrine,  F. Plasser,  P. Pokhilko,  
 S. Prager,  A. Prociuk,  E. Ramos,  D. R. Rehn,  F. Rob,  M. Scheurer,  
 M. Schneider,  N. Sergueev,  S. M. Sharada,  S. Sharma,  D. W. Small,  
 T. Stauch,  T. Stein,  Yu-Chuan Su,  A. J. W. Thom,  A. Tkatchenko,  
 T. Tsuchimochi,  N. M. Tubman,  L. Vogt,  M. L. Vidal,  O. Vydrov,  
 M. A. Watson,  J. Wenzel,  M. de Wergifosse,  T. A. Wesolowski,  A. White,  
 J. Witte,  A. Yamada,  Jun Yang,  K. Yao,  S. Yeganeh,  S. R. Yost,  
 Zhi-Qiang You,  A. Zech,  Igor Ying Zhang,  Xing Zhang,  Yan Zhao,  
 Ying Zhu,  B. R. Brooks,  G. K. L. Chan,  C. J. Cramer,  M. S. Gordon,  
 W. J. Hehre,  A. Klamt,  M. W. Schmidt,  C. D. Sherrill,  D. G. Truhlar,  
 A. Aspuru-Guzik,  R. Baer,  A. T. Bell,  N. A. Besley,  Jeng-Da Chai,  
 A. E. DePrince, III,  R. A. DiStasio Jr.,  A. Dreuw,  B. D. Dunietz,  
 T. R. Furlani,  Chao-Ping Hsu,  Yousung Jung,  Jing Kong,  D. S. Lambrecht,  
 WanZhen Liang,  C. Ochsenfeld,  V. A. Rassolov,  L. V. Slipchenko,  
 J. E. Subotnik,  T. Van Voorhis,  J. M. Herbert,  A. I. Krylov,  
 P. M. W. Gill,  M. Head-Gordon

 Contributors to earlier versions of Q-Chem not listed above: 
 R. D. Adamson,  B. Austin,  J. Baker,  G. J. O. Beran,  K. Brandhorst,  
 S. T. Brown,  E. F. C. Byrd,  A. K. Chakraborty,  C.-L. Cheng,  
 Siu Hung Chien,  D. M. Chipman,  D. L. Crittenden,  H. Dachsel,  
 R. J. Doerksen,  A. D. Dutoi,  L. Fusti-Molnar,  W. A. Goddard III,  
 A. Golubeva-Zadorozhnaya,  S. R. Gwaltney,  G. Hawkins,  A. Heyden,  
 S. Hirata,  G. Kedziora,  F. J. Keil,  C. Kelley,  Jihan Kim,  R. A. King,  
 R. Z. Khaliullin,  P. P. Korambath,  W. Kurlancheek,  A. M. Lee,  M. S. Lee,  
 S. V. Levchenko,  Ching Yeh Lin,  D. Liotard,  R. C. Lochan,  I. Lotan,  
 P. E. Maslen,  N. Nair,  D. P. O'Neill,  D. Neuhauser,  E. Neuscamman,  
 C. M. Oana,  R. Olson,  B. Peters,  R. Peverati,  P. A. Pieniazek,  
 Y. M. Rhee,  J. Ritchie,  M. A. Rohrdanz,  E. Rosta,  N. J. Russ,  
 H. F. Schaefer III,  N. E. Schultz,  N. Shenvi,  A. C. Simmonett,  A. Sodt,  
 D. Stuck,  K. S. Thanthiriwatte,  V. Vanovschi,  Tao Wang,  A. Warshel,  
 C. F. Williams,  Q. Wu,  X. Xu,  W. Zhang

 Please cite Q-Chem as follows:
 Y. Shao et al., Mol. Phys. 113, 184-215 (2015)
 DOI: 10.1080/00268976.2014.952696

 Q-Chem 5.2.1 for Intel X86 EM64T Linux

 Parts of Q-Chem use Armadillo 8.300.2 (Tropical Shenanigans).
 http://arma.sourceforge.net/

 Q-Chem begins on Thu Jan 16 10:29:47 2020  

Host: 
0

     Scratch files written to /scratch/taweetham/qchem28997//
NAlpha2: 146
NElect   146
Mult     1

 Q-Chem warning in module libgen/rem_setup.C, line 2168:

 Setting Thresh to 1e-14


Checking the input file for inconsistencies... 	...done.

--------------------------------------------------------------
User input:
--------------------------------------------------------------
$MOLECULE
0 1
C 
C  1 1.394960
Cl  2 CCl 1 119.528007
C  2 1.386606 1 120.846377 3 178.766605 0
H  4 CH 2 119.698148 1 -179.612229 0
C  4 1.387279 2 120.235871 1 -0.083363 0
Cl  6 CCl 4 120.254637 2 -179.958574 0
C  6 1.387279 4 119.490737 2 0.041992 0
H  8 CH 6 120.064298 4 179.568218 0
C  8 1.386606 6 120.235863 4 0.041336 0
H  10 CH 8 119.614146 6 178.681836 0
C  1 1.488550 2 120.827489 3 1.275929 0
C  12 1.394960 1 120.827496 2 44.635695 0
Cl  13 CCl 12 119.528011 1 1.275194 0
C  13 1.386606 12 120.846392 1 -179.957497 0
H  15 CH 13 119.698155 12 -179.612829 0
C  15 1.387278 13 120.235860 12 -0.083872 0
H  17 CH 15 120.254633 13 -179.958492 0
C  17 1.387279 15 119.490737 13 0.041666 0
Cl  19 CCl 17 120.064293 15 179.568399 0
C  19 1.386606 17 120.235874 15 0.041790 0
H  21 CH 19 119.614152 17 178.681599 0

CH=1.08273
CCl=1.75400
$END

$REM
   JOB_TYPE	OPTIMIZATION
   BASIS	6-311++G**
   METHOD	B3LYP
   SYM_IGNORE	TRUE
   SCF_GUESS_ALWAYS     TRUE
   SYM_IGNORE   TRUE
   S2THRESH     15
   THRESH       15
$END

--------------------------------------------------------------
 ----------------------------------------------------------------
             Standard Nuclear Orientation (Angstroms)
    I     Atom           X                Y                Z
 ----------------------------------------------------------------
    1      C       0.0000000000     0.0000000000     0.0000000000
    2      C       0.0000000000     0.0000000000     1.3949600000
    3      Cl      1.5261815140     0.0000000000     2.2594170471
    4      C      -1.1901880373     0.0256249026     2.1059255403
    5      H      -1.1683702292     0.0315218534     3.1884196336
    6      C      -2.4041742747     0.0535064326     1.4351028665
    7      Cl     -3.9099833729     0.0870232313     2.3339530118
    8      C      -2.4180259722     0.0546630380     0.0478935036
    9      H      -3.3603520375     0.0692493833    -0.4851290834
   10      C      -1.2274122092     0.0272853135    -0.6622934626
   11      H      -1.2503451014     0.0068111236    -1.7445869269
   12      C       1.2779219872    -0.0284629571    -0.7628147595
   13      C       2.3095886281    -0.8932703637    -0.3971844912
   14      Cl      2.0841394724    -1.9836059182     0.9581225060
   15      C       3.5004827568    -0.9194878930    -1.1069450245
   16      H       4.2865586447    -1.6026019117    -0.8107285686
   17      C       3.6821124948    -0.0819958503    -2.1978886372
   18      H       4.6116429624    -0.1026930066    -2.7527300472
   19      C       2.6636000698     0.7822218600    -2.5724593424
   20      Cl      2.8813918386     1.8556545918    -3.9424319391
   21      C       1.4736782845     0.8090230106    -1.8610916159
   22      H       0.6936781770     1.5025559907    -2.1490431582
 ----------------------------------------------------------------
 Nuclear Repulsion Energy =        1472.84187083 hartrees
 There are       73 alpha and       73 beta electrons
 Requested basis set is 6-311++G(d,p)
 There are 154 shells and 426 basis functions

 Total QAlloc Memory Limit   2000 MB
 Mega-Array Size       188 MB
 MEM_STATIC part       192 MB
 A cutoff of  1.0D-15 yielded   9499 shell pairs
 There are     77707 function pairs (     83505 Cartesian)
 Smallest overlap matrix eigenvalue = 3.14E-07
 Linear dependence detected in AO basis
 Number of orthogonalized atomic orbitals = 421
 Maximum deviation from orthogonality = 7.168E-10

 Scale SEOQF with 1.000000e-01/1.000000e-01/1.000000e-01

 Standard Electronic Orientation quadrupole field applied
 Nucleus-field energy     =    -0.0000000256 hartrees
 Guess from superposition of atomic densities
 Warning:  Energy on first SCF cycle will be non-variational
 SAD guess density has 146.000000 electrons

 -----------------------------------------------------------------------
  General SCF calculation program by
  Eric Jon Sundstrom, Paul Horn, Yuezhi Mao, Dmitri Zuev, Alec White,
  David Stuck, Shaama M.S., Shane Yost, Joonho Lee, David Small,
  Daniel Levine, Susi Lehtola, Hugh Burton, Evgeny Epifanovsky,
  Bang C. Huynh
 -----------------------------------------------------------------------
 Exchange:     0.2000 Hartree-Fock + 0.0800 Slater + 0.7200 B88
 Correlation:  0.1900 VWN1RPA + 0.8100 LYP
 Using SG-1 standard quadrature grid
 A restricted SCF calculation will be
 performed using DIIS
 SCF converges when DIIS error is below 1.0e-08
 ---------------------------------------
  Cycle       Energy         DIIS error
 ---------------------------------------
    1   -2305.8423901888      3.08e-02  
    2   -2301.6855854007      2.64e-03  
    3   -2301.6013854886      3.20e-03  
    4   -2301.8395030479      5.49e-04  
    5   -2301.8455129965      2.47e-04  
    6   -2301.8467578035      1.07e-04  
    7   -2301.8470190509      2.10e-05  
    8   -2301.8470271608      8.89e-06  
    9   -2301.8470288840      2.63e-06  
   10   -2301.8470290280      1.03e-06  
   11   -2301.8470290501      3.00e-07  
   12   -2301.8470290521      1.20e-07  
   13   -2301.8470290523      4.87e-08  
   14   -2301.8470290524      9.57e-09  Convergence criterion met
 ---------------------------------------
 SCF time:   CPU 544.34s  wall 544.00s 
 SCF   energy in the final basis set =    -2301.8470290524
 Total energy in the final basis set =    -2301.8470290524

 --------------------------------------------------------------

                    Orbital Energies (a.u.)
 --------------------------------------------------------------

 Alpha MOs
 -- Occupied --
********-101.5684-101.5586-101.5567 -10.2607 -10.2603 -10.2572 -10.2562
-10.2240 -10.2212 -10.2108 -10.2104 -10.2101 -10.2096 -10.2087 -10.2063
 -9.4847  -9.4830  -9.4758  -9.4739  -7.2494  -7.2476  -7.2401  -7.2396
 -7.2390  -7.2382  -7.2377  -7.2375  -7.2304  -7.2299  -7.2285  -7.2281
 -0.9438  -0.9191  -0.9026  -0.8789  -0.8602  -0.8332  -0.8055  -0.7713
 -0.7576  -0.7345  -0.6646  -0.6432  -0.6301  -0.6023  -0.5524  -0.5268
 -0.5230  -0.5004  -0.4947  -0.4750  -0.4615  -0.4591  -0.4552  -0.4378
 -0.4367  -0.4168  -0.4080  -0.4008  -0.3939  -0.3889  -0.3757  -0.3475
 -0.3391  -0.3339  -0.3319  -0.3253  -0.3013  -0.2902  -0.2764  -0.2586
 -0.2406
 -- Virtual --
 -0.0663  -0.0479  -0.0447  -0.0213  -0.0163  -0.0128  -0.0051   0.0032
  0.0042   0.0109   0.0171   0.0181   0.0272   0.0334   0.0420   0.0461
  0.0506   0.0543   0.0619   0.0681   0.0722   0.0783   0.0830   0.0854
  0.0932   0.0971   0.1000   0.1019   0.1025   0.1060   0.1090   0.1106
  0.1152   0.1192   0.1205   0.1227   0.1273   0.1302   0.1315   0.1338
  0.1351   0.1394   0.1440   0.1459   0.1491   0.1547   0.1590   0.1618
  0.1694   0.1720   0.1782   0.1838   0.1862   0.1926   0.1963   0.2003
  0.2054   0.2111   0.2148   0.2217   0.2259   0.2295   0.2354   0.2421
  0.2433   0.2459   0.2485   0.2521   0.2567   0.2603   0.2614   0.2661
  0.2672   0.2738   0.2772   0.2821   0.2843   0.2915   0.2944   0.3056
  0.3128   0.3139   0.3184   0.3222   0.3279   0.3367   0.3422   0.3467
  0.3661   0.3789   0.4057   0.4195   0.4282   0.4392   0.4493   0.4545
  0.4574   0.4621   0.4716   0.4774   0.4842   0.4964   0.5065   0.5084
  0.5126   0.5286   0.5397   0.5459   0.5535   0.5562   0.5649   0.5685
  0.5761   0.5827   0.5848   0.5927   0.5989   0.6040   0.6131   0.6175
  0.6255   0.6298   0.6333   0.6363   0.6607   0.6664   0.6691   0.6904
  0.6931   0.7005   0.7089   0.7126   0.7227   0.7272   0.7394   0.7486
  0.7645   0.7751   0.7943   0.8109   0.8221   0.8280   0.8295   0.8390
  0.8451   0.8486   0.8505   0.8544   0.8561   0.8611   0.8621   0.8743
  0.8812   0.8837   0.8888   0.8984   0.9077   0.9078   0.9203   0.9241
  0.9326   0.9440   0.9491   0.9549   0.9568   0.9767   0.9810   0.9839
  0.9925   1.0032   1.0215   1.0255   1.0362   1.0419   1.0646   1.0765
  1.0830   1.0992   1.1205   1.1294   1.1574   1.1856   1.1970   1.2197
  1.2270   1.2384   1.2523   1.2658   1.2826   1.3051   1.3210   1.3353
  1.3402   1.3449   1.3648   1.4242   1.4555   1.4850   1.5030   1.5059
  1.5158   1.5352   1.5477   1.5638   1.5780   1.5833   1.6041   1.6121
  1.6146   1.6458   1.6676   1.6822   1.6903   1.6997   1.7146   1.7265
  1.7567   1.7951   1.8267   1.8375   1.8579   1.8925   1.8936   1.8998
  1.9092   1.9180   1.9380   1.9484   1.9533   1.9599   1.9741   1.9833
  2.0004   2.0063   2.0480   2.0570   2.0717   2.0929   2.1216   2.1382
  2.1641   2.2049   2.2116   2.2360   2.2682   2.2748   2.2794   2.3134
  2.3272   2.3385   2.3554   2.3874   2.3924   2.4185   2.4414   2.4624
  2.4676   2.4924   2.5179   2.5377   2.5509   2.5672   2.5741   2.5987
  2.6130   2.6358   2.6575   2.6614   2.6871   2.7033   2.7107   2.7246
  2.7271   2.7434   2.7476   2.7634   2.7766   2.7924   2.7950   2.8056
  2.8252   2.8384   2.8586   2.8623   2.9037   2.9095   2.9704   2.9794
  3.0693   3.0829   3.0961   3.1289   3.1644   3.1724   3.2103   3.2602
  3.2762   3.3443   3.3553   3.4161   3.4303   3.5333   3.5515   3.5880
  3.6507   3.7570   3.8116   3.8511   3.8828   4.0465   4.0625   4.1169
  4.1457   4.4185   4.8141   4.8366   9.7705   9.7773   9.8352   9.8622
 23.4188  23.5748  23.8600  23.8708  23.9183  23.9471  24.0024  24.0383
 24.0689  24.0804  24.1430  24.1588  25.7207  25.8197  25.8280  26.0678
 26.1109  26.1640  26.3377  26.5113  26.6028  26.6091  26.7467  26.8520
215.7629 215.7697 215.8354 215.8820
 --------------------------------------------------------------

          Ground-State Mulliken Net Atomic Charges

     Atom                 Charge (a.u.)
  ----------------------------------------
      1 C                     0.018972
      2 C                    -0.335127
      3 Cl                    0.459133
      4 C                    -0.401066
      5 H                     0.219410
      6 C                    -0.000707
      7 Cl                    0.464556
      8 C                    -0.404188
      9 H                     0.196794
     10 C                    -0.407826
     11 H                     0.180663
     12 C                    -0.129239
     13 C                    -0.200968
     14 Cl                    0.467448
     15 C                    -0.305546
     16 H                     0.210932
     17 C                    -0.806224
     18 H                     0.175088
     19 C                     0.871570
     20 Cl                    0.432071
     21 C                    -0.902337
     22 H                     0.196589
  ----------------------------------------
  Sum of atomic charges =     0.000000

 -----------------------------------------------------------------
                    Cartesian Multipole Moments
 -----------------------------------------------------------------
    Charge (ESU x 10^10)
                 0.0000
    Dipole Moment (Debye)
         X       0.1878      Y      -0.2538      Z      -1.1123
       Tot       1.1562
    Quadrupole Moments (Debye-Ang)
        XX    -114.4678     XY      -3.3959     YY    -124.9668
        XZ       2.0516     YZ       0.6457     ZZ    -121.6746
    Octopole Moments (Debye-Ang^2)
       XXX    -178.3590    XXY     -16.0832    XYY     -81.1524
       YYY       8.0258    XXZ     -16.0753    XYZ       8.2087
       YYZ       8.9095    XZZ     -85.0645    YZZ      -7.5946
       ZZZ      43.6487
    Hexadecapole Moments (Debye-Ang^3)
      XXXX   -4238.6684   XXXY     -59.7474   XXYY    -912.5165
      XYYY      27.3872   YYYY    -841.8543   XXXZ    1028.4790
      XXYZ     159.9331   XYYZ     371.7169   YYYZ     371.0069
      XXZZ   -1262.5191   XYZZ     -17.4671   YYZZ    -665.1503
      XZZZ    1108.9806   YZZZ     373.3894   ZZZZ   -3179.2728
 -----------------------------------------------------------------
 Calculating analytic gradient of the SCF energy
 Gradient of SCF Energy
            1           2           3           4           5           6
    1  -0.0148665  -0.0002393   0.0306928   0.0019258  -0.0003096  -0.0054559
    2  -0.0008222  -0.0038647  -0.0742938   0.0001221  -0.0002081   0.0003997
    3   0.0095500  -0.0029339  -0.0498398  -0.0149422   0.0001757   0.0020145
            7           8           9          10          11          12
    1  -0.0017731   0.0094384   0.0004353   0.0024446   0.0001571   0.0103765
    2   0.0000831  -0.0003410   0.0000989  -0.0007870   0.0000425   0.0009169
    3   0.0005304   0.0079053  -0.0004837  -0.0031432   0.0002481  -0.0071479
           13          14          15          16          17          18
    1  -0.0015928  -0.0265523  -0.0045164   0.0001903  -0.0057982   0.0000307
    2   0.0074133   0.0719586   0.0032944   0.0000907   0.0005059   0.0001523
    3  -0.0011978   0.0546418  -0.0013439   0.0001183   0.0026561  -0.0002972
           19          20          21          22
    1   0.0028945  -0.0001416   0.0026633  -0.0000036
    2   0.0003052  -0.0002136  -0.0048254  -0.0000282
    3  -0.0017774   0.0003525   0.0052500  -0.0003355
 Max gradient component =       7.429E-02
 RMS gradient           =       1.694E-02
 Gradient time:  CPU 192.87 s  wall 192.87 s
 Geometry Optimization Parameters
   NAtoms,    NIC,     NZ,  NCons,   NDum,   NFix, NCnnct, MaxDiis
       22     163      22       0       0       0       0       0


** GEOMETRY OPTIMIZATION IN DELOCALIZED INTERNAL COORDINATES **
   Searching for a Minimum

   Optimization Cycle:   1

                       Coordinates (Angstroms)
     ATOM                X               Y               Z
      1  C         0.0000000000    0.0000000000    0.0000000000
      2  C         0.0000000000    0.0000000000    1.3949600000
      3  Cl        1.5261815140    0.0000000000    2.2594170471
      4  C        -1.1901880373    0.0256249026    2.1059255403
      5  H        -1.1683702292    0.0315218534    3.1884196336
      6  C        -2.4041742747    0.0535064326    1.4351028665
      7  Cl       -3.9099833729    0.0870232313    2.3339530118
      8  C        -2.4180259722    0.0546630380    0.0478935036
      9  H        -3.3603520375    0.0692493833   -0.4851290834
     10  C        -1.2274122092    0.0272853135   -0.6622934626
     11  H        -1.2503451014    0.0068111236   -1.7445869269
     12  C         1.2779219872   -0.0284629571   -0.7628147595
     13  C         2.3095886281   -0.8932703637   -0.3971844912
     14  Cl        2.0841394724   -1.9836059182    0.9581225060
     15  C         3.5004827568   -0.9194878930   -1.1069450245
     16  H         4.2865586447   -1.6026019117   -0.8107285686
     17  C         3.6821124948   -0.0819958503   -2.1978886372
     18  H         4.6116429624   -0.1026930066   -2.7527300472
     19  C         2.6636000698    0.7822218600   -2.5724593424
     20  Cl        2.8813918386    1.8556545918   -3.9424319391
     21  C         1.4736782845    0.8090230106   -1.8610916159
     22  H         0.6936781770    1.5025559907   -2.1490431582
   Point Group: c1    Number of degrees of freedom:    60


   Energy is  -2301.847029052


 Attempting to generate delocalized internal coordinates
 Initial Hessian constructed with Jon Baker's OPTIMIZE code

 60 Hessian modes will be used to form the next step
  Hessian Eigenvalues:
     0.016295    0.017711    0.019512    0.020642    0.020929    0.022944
     0.023584    0.023586    0.023833    0.023845    0.024090    0.024090
     0.024114    0.024114    0.024135    0.024135    0.024142    0.024143
     0.064457    0.103820    0.159965    0.159965    0.159995    0.159995
     0.159996    0.160000    0.215280    0.223870    0.224668    0.230862
     0.235213    0.235858    0.246645    0.246865    0.249992    0.249999
     0.250000    0.289150    0.292776    0.301033    0.301033    0.328573
     0.356665    0.356665    0.356665    0.356665    0.356665    0.356665
     0.412728    0.417319    0.429708    0.429881    0.461350    0.462636
     0.471066    0.471191    0.478202    0.478203    0.479142    0.479142

 Minimum search - taking simple RFO step
 Searching for Lamda that Minimizes Along All modes
 Value Taken    Lamda =  -0.05636178
 Calculated Step too Large.  Step scaled by  0.505818
 Step Taken.  Stepsize is  0.300000

                             Maximum     Tolerance    Cnvgd?
         Gradient           0.076899      0.000300      NO
         Displacement       0.239944      0.001200      NO
         Energy change     *********      0.000001      NO


 New Cartesian Coordinates Obtained by Inverse Iteration

 Displacement from previous Coordinates is:  0.366574
 ----------------------------------------------------------------
             Standard Nuclear Orientation (Angstroms)
    I     Atom           X                Y                Z
 ----------------------------------------------------------------
    1      C       0.0135778876    -0.0034239115     0.0223991464
    2      C      -0.0139584439     0.0169103374     1.4234773482
    3      Cl      1.4842411086     0.0366365305     2.3252775796
    4      C      -1.2142785607     0.0468240496     2.1211122757
    5      H      -1.2087478851     0.0663845095     3.2035468249
    6      C      -2.4152731577     0.0649027945     1.4257631774
    7      Cl     -3.9321379843     0.1053474639     2.3028526411
    8      C      -2.4150501562     0.0536544602     0.0366991583
    9      H      -3.3507681870     0.0620238009    -0.5081421591
   10      C      -1.2110918790     0.0197519679    -0.6523708151
   11      H      -1.2202067833    -0.0130009139    -1.7347259621
   12      C       1.2899164346    -0.0439889323    -0.7446906709
   13      C       2.3338571979    -0.9172488366    -0.4099333612
   14      Cl      2.1436367546    -2.0338897201     0.9235579990
   15      C       3.5175812347    -0.9328313856    -1.1362675884
   16      H       4.3073783838    -1.6199657553    -0.8602183519
   17      C       3.6833037748    -0.0816356478    -2.2199820059
   18      H       4.6044944170    -0.0938573100    -2.7885907871
   19      C       2.6537742455     0.7836020967    -2.5684777712
   20      Cl      2.8500710155     1.8722571217    -3.9300735999
   21      C       1.4723602402     0.8036332389    -1.8412596796
   22      H       0.6894459381     1.5009368723    -2.1114863463
 ----------------------------------------------------------------
 Nuclear Repulsion Energy =        1464.62640239 hartrees
 There are       73 alpha and       73 beta electrons
 Applying Cartesian multipole field
    Component          Value
    ---------          -----
     (2,0,0)        1.00000E-11
     (0,2,0)        2.00000E-11
     (0,0,2)       -3.00000E-11
 Nucleus-field energy     =    -0.0000000252 hartrees
 Requested basis set is 6-311++G(d,p)
 There are 154 shells and 426 basis functions
 A cutoff of  1.0D-15 yielded   9478 shell pairs
 There are     77514 function pairs (     83294 Cartesian)
 Smallest overlap matrix eigenvalue = 3.21E-07
 Linear dependence detected in AO basis
 Number of orthogonalized atomic orbitals = 421
 Maximum deviation from orthogonality = 6.339E-10
 Guess from superposition of atomic densities
 Warning:  Energy on first SCF cycle will be non-variational
 SAD guess density has 146.000000 electrons

 -----------------------------------------------------------------------
  General SCF calculation program by
  Eric Jon Sundstrom, Paul Horn, Yuezhi Mao, Dmitri Zuev, Alec White,
  David Stuck, Shaama M.S., Shane Yost, Joonho Lee, David Small,
  Daniel Levine, Susi Lehtola, Hugh Burton, Evgeny Epifanovsky,
  Bang C. Huynh
 -----------------------------------------------------------------------
 Exchange:     0.2000 Hartree-Fock + 0.0800 Slater + 0.7200 B88
 Correlation:  0.1900 VWN1RPA + 0.8100 LYP
 Using SG-1 standard quadrature grid
 A restricted SCF calculation will be
 performed using DIIS
 SCF converges when DIIS error is below 1.0e-08
 ---------------------------------------
  Cycle       Energy         DIIS error
 ---------------------------------------
    1   -2305.7695844654      3.06e-02  
    2   -2301.7113996551      2.62e-03  
    3   -2301.6317343013      3.16e-03  
    4   -2301.8626802242      5.38e-04  
    5   -2301.8684180475      2.45e-04  
    6   -2301.8696524245      1.06e-04  
    7   -2301.8699062528      1.88e-05  
    8   -2301.8699124298      8.17e-06  
    9   -2301.8699139220      2.06e-06  
   10   -2301.8699140085      9.02e-07  
   11   -2301.8699140257      2.35e-07  
   12   -2301.8699140268      1.15e-07  
   13   -2301.8699140270      4.74e-08  
   14   -2301.8699140270      8.97e-09  Convergence criterion met
 ---------------------------------------
 SCF time:   CPU 541.45s  wall 541.00s 
 SCF   energy in the final basis set =    -2301.8699140270
 Total energy in the final basis set =    -2301.8699140270

 --------------------------------------------------------------

                    Orbital Energies (a.u.)
 --------------------------------------------------------------

 Alpha MOs
 -- Occupied --
********-101.5681-101.5600-101.5581 -10.2618 -10.2606 -10.2575 -10.2574
-10.2257 -10.2228 -10.2110 -10.2108 -10.2105 -10.2098 -10.2091 -10.2067
 -9.4843  -9.4827  -9.4766  -9.4748  -7.2490  -7.2474  -7.2411  -7.2392
 -7.2392  -7.2387  -7.2374  -7.2372  -7.2313  -7.2307  -7.2294  -7.2289
 -0.9397  -0.9191  -0.8997  -0.8813  -0.8574  -0.8344  -0.8052  -0.7705
 -0.7560  -0.7337  -0.6635  -0.6427  -0.6299  -0.6021  -0.5510  -0.5257
 -0.5229  -0.5002  -0.4948  -0.4753  -0.4609  -0.4581  -0.4545  -0.4360
 -0.4325  -0.4168  -0.4048  -0.3994  -0.3930  -0.3890  -0.3760  -0.3462
 -0.3385  -0.3334  -0.3318  -0.3260  -0.3016  -0.2936  -0.2773  -0.2581
 -0.2499
 -- Virtual --
 -0.0668  -0.0482  -0.0449  -0.0223  -0.0154  -0.0125  -0.0041   0.0038
  0.0043   0.0116   0.0169   0.0193   0.0274   0.0331   0.0420   0.0461
  0.0505   0.0543   0.0624   0.0678   0.0715   0.0780   0.0834   0.0854
  0.0928   0.0974   0.1000   0.1020   0.1024   0.1055   0.1091   0.1104
  0.1153   0.1190   0.1207   0.1226   0.1271   0.1299   0.1313   0.1336
  0.1350   0.1391   0.1435   0.1450   0.1493   0.1545   0.1592   0.1612
  0.1681   0.1723   0.1777   0.1836   0.1860   0.1919   0.1959   0.1992
  0.2043   0.2102   0.2139   0.2209   0.2253   0.2297   0.2341   0.2422
  0.2427   0.2453   0.2489   0.2512   0.2561   0.2583   0.2609   0.2656
  0.2673   0.2727   0.2766   0.2821   0.2827   0.2910   0.2939   0.3040
  0.3125   0.3135   0.3172   0.3216   0.3278   0.3351   0.3426   0.3466
  0.3630   0.3780   0.4084   0.4201   0.4269   0.4383   0.4492   0.4542
  0.4579   0.4627   0.4712   0.4778   0.4887   0.4943   0.5052   0.5071
  0.5153   0.5277   0.5372   0.5442   0.5524   0.5563   0.5631   0.5676
  0.5760   0.5814   0.5826   0.5854   0.5986   0.6035   0.6141   0.6178
  0.6228   0.6294   0.6323   0.6369   0.6596   0.6671   0.6686   0.6904
  0.6925   0.7030   0.7075   0.7133   0.7199   0.7267   0.7376   0.7473
  0.7671   0.7952   0.8083   0.8145   0.8229   0.8296   0.8322   0.8387
  0.8448   0.8482   0.8507   0.8536   0.8555   0.8603   0.8623   0.8746
  0.8806   0.8829   0.8902   0.8987   0.9051   0.9073   0.9165   0.9229
  0.9312   0.9481   0.9485   0.9554   0.9588   0.9718   0.9792   0.9836
  0.9937   1.0010   1.0114   1.0241   1.0332   1.0352   1.0635   1.0702
  1.0797   1.0984   1.1178   1.1218   1.1529   1.1837   1.1950   1.2199
  1.2238   1.2367   1.2510   1.2601   1.2809   1.3060   1.3186   1.3242
  1.3313   1.3421   1.3643   1.4198   1.4540   1.4836   1.5006   1.5046
  1.5136   1.5313   1.5466   1.5611   1.5731   1.5784   1.6021   1.6080
  1.6119   1.6453   1.6659   1.6805   1.6900   1.6971   1.7163   1.7265
  1.7564   1.7921   1.8254   1.8369   1.8557   1.8879   1.8927   1.8997
  1.9067   1.9147   1.9357   1.9462   1.9545   1.9576   1.9712   1.9837
  1.9976   2.0049   2.0449   2.0534   2.0695   2.0923   2.1247   2.1366
  2.1588   2.2042   2.2272   2.2480   2.2680   2.2751   2.2790   2.3182
  2.3233   2.3352   2.3552   2.3710   2.3852   2.4169   2.4351   2.4562
  2.4698   2.4843   2.5184   2.5353   2.5466   2.5619   2.5677   2.5943
  2.6093   2.6319   2.6560   2.6593   2.6823   2.7017   2.7105   2.7226
  2.7262   2.7417   2.7456   2.7604   2.7718   2.7887   2.7939   2.8020
  2.8225   2.8393   2.8536   2.8591   2.9008   2.9062   2.9681   2.9734
  3.0664   3.0796   3.0919   3.1265   3.1590   3.1642   3.2063   3.2549
  3.2703   3.3385   3.3474   3.4114   3.4283   3.5275   3.5442   3.5852
  3.6483   3.7523   3.8056   3.8463   3.8774   4.0460   4.0627   4.1185
  4.1447   4.4181   4.8086   4.8322   9.7686   9.7771   9.8070   9.8637
 23.4205  23.5728  23.8541  23.8665  23.9091  23.9388  23.9924  24.0271
 24.0632  24.0719  24.1367  24.1509  25.8071  25.8207  25.8295  26.0574
 26.1116  26.1532  26.3340  26.3853  26.5990  26.6023  26.7045  26.8234
215.7610 215.7692 215.8040 215.8794
 --------------------------------------------------------------

          Ground-State Mulliken Net Atomic Charges

     Atom                 Charge (a.u.)
  ----------------------------------------
      1 C                     0.055586
      2 C                    -0.327080
      3 Cl                    0.454118
      4 C                    -0.432872
      5 H                     0.221398
      6 C                    -0.014382
      7 Cl                    0.464447
      8 C                    -0.388857
      9 H                     0.196838
     10 C                    -0.439023
     11 H                     0.182343
     12 C                    -0.079574
     13 C                    -0.201376
     14 Cl                    0.463586
     15 C                    -0.319764
     16 H                     0.211528
     17 C                    -0.766229
     18 H                     0.175356
     19 C                     0.858750
     20 Cl                    0.431859
     21 C                    -0.945249
     22 H                     0.198598
  ----------------------------------------
  Sum of atomic charges =     0.000000

 -----------------------------------------------------------------
                    Cartesian Multipole Moments
 -----------------------------------------------------------------
    Charge (ESU x 10^10)
                 0.0000
    Dipole Moment (Debye)
         X       0.1913      Y      -0.2544      Z      -1.1387
       Tot       1.1823
    Quadrupole Moments (Debye-Ang)
        XX    -114.6153     XY      -3.3982     YY    -124.7467
        XZ       1.7352     YZ       1.0464     ZZ    -121.6184
    Octopole Moments (Debye-Ang^2)
       XXX    -176.9050    XXY     -16.5219    XYY     -80.2189
       YYY       6.4889    XXZ     -17.8176    XYZ       8.7858
       YYZ       8.7667    XZZ     -84.4166    YZZ      -7.2375
       ZZZ      43.3918
    Hexadecapole Moments (Debye-Ang^3)
      XXXX   -4258.9344   XXXY     -46.5062   XXYY    -917.8364
      XYYY      38.2546   YYYY    -860.4851   XXXZ    1020.1704
      XXYZ     159.3225   XYYZ     371.0302   YYYZ     363.0034
      XXZZ   -1263.4033   XYZZ     -12.7671   YYZZ    -670.1854
      XZZZ    1104.0407   YZZZ     369.6793   ZZZZ   -3182.7664
 -----------------------------------------------------------------
 Calculating analytic gradient of the SCF energy
 Gradient of SCF Energy
            1           2           3           4           5           6
    1  -0.0097219  -0.0001993   0.0193862   0.0015669  -0.0002686  -0.0039731
    2   0.0006729  -0.0020523  -0.0470048  -0.0002704  -0.0001183   0.0001720
    3   0.0045558   0.0012138  -0.0324070  -0.0091727   0.0004125   0.0020790
            7           8           9          10          11          12
    1  -0.0005759   0.0060416   0.0000825   0.0014728   0.0000526   0.0050889
    2   0.0000936  -0.0002309   0.0000504  -0.0001585   0.0001101   0.0011012
    3   0.0000328   0.0050014  -0.0005182  -0.0026341   0.0002681  -0.0060441
           13          14          15          16          17          18
    1   0.0008677  -0.0174402  -0.0020885   0.0002706  -0.0034114   0.0001166
    2   0.0028776   0.0459846   0.0017466   0.0000554  -0.0001030  -0.0000267
    3  -0.0004777   0.0344030  -0.0004855  -0.0000932   0.0021801  -0.0001883
           19          20          21          22
    1   0.0016957  -0.0001389   0.0013512  -0.0001755
    2   0.0007600  -0.0002868  -0.0033268  -0.0000458
    3  -0.0016633   0.0005241   0.0033185  -0.0003052
 Max gradient component =       4.700E-02
 RMS gradient           =       1.078E-02
 Gradient time:  CPU 192.76 s  wall 192.77 s
 Geometry Optimization Parameters
   NAtoms,    NIC,     NZ,  NCons,   NDum,   NFix, NCnnct, MaxDiis
       22     163      22       0       0       0       0       0

 Cartesian Hessian Update
 Hessian updated using BFGS update


** GEOMETRY OPTIMIZATION IN DELOCALIZED INTERNAL COORDINATES **
   Searching for a Minimum

   Optimization Cycle:   2

                       Coordinates (Angstroms)
     ATOM                X               Y               Z
      1  C         0.0135778876   -0.0034239115    0.0223991464
      2  C        -0.0139584439    0.0169103374    1.4234773482
      3  Cl        1.4842411086    0.0366365305    2.3252775796
      4  C        -1.2142785607    0.0468240496    2.1211122757
      5  H        -1.2087478851    0.0663845095    3.2035468249
      6  C        -2.4152731577    0.0649027945    1.4257631774
      7  Cl       -3.9321379843    0.1053474639    2.3028526411
      8  C        -2.4150501562    0.0536544602    0.0366991583
      9  H        -3.3507681870    0.0620238009   -0.5081421591
     10  C        -1.2110918790    0.0197519679   -0.6523708151
     11  H        -1.2202067833   -0.0130009139   -1.7347259621
     12  C         1.2899164346   -0.0439889323   -0.7446906709
     13  C         2.3338571979   -0.9172488366   -0.4099333612
     14  Cl        2.1436367546   -2.0338897201    0.9235579990
     15  C         3.5175812347   -0.9328313856   -1.1362675884
     16  H         4.3073783838   -1.6199657553   -0.8602183519
     17  C         3.6833037748   -0.0816356478   -2.2199820059
     18  H         4.6044944170   -0.0938573100   -2.7885907871
     19  C         2.6537742455    0.7836020967   -2.5684777712
     20  Cl        2.8500710155    1.8722571217   -3.9300735999
     21  C         1.4723602402    0.8036332389   -1.8412596796
     22  H         0.6894459381    1.5009368723   -2.1114863463
   Point Group: c1    Number of degrees of freedom:    60


   Energy is  -2301.869914027

 Hessian updated using BFGS update

 56 Hessian modes will be used to form the next step
  Hessian Eigenvalues:
     0.016290    0.017711    0.019573    0.020688    0.020929    0.022944
     0.023584    0.023586    0.023834    0.023845    0.024089    0.024090
     0.024114    0.024114    0.024135    0.024136    0.024142    0.024143
     0.065213    0.114428    0.159965    0.159965    0.159990    0.159995
     0.159998    0.160043    0.216184    0.223818    0.224632    0.230782
     0.235183    0.235415    0.246639    0.247165    0.249987    0.250000
     0.250000    0.289154    0.293234    0.301021    0.301162    0.328772
     0.356663    0.356688    0.412728    0.418607    0.429732    0.429888
     0.461349    0.464492    0.470791    0.471176    0.478197    0.478342
     0.479031    0.479193

 Minimum search - taking simple RFO step
 Searching for Lamda that Minimizes Along All modes
 Value Taken    Lamda =  -0.02550813
 Calculated Step too Large.  Step scaled by  0.697499
 Step Taken.  Stepsize is  0.300000

                             Maximum     Tolerance    Cnvgd?
         Gradient           0.048905      0.000300      NO
         Displacement       0.241244      0.001200      NO
         Energy change     -0.022885      0.000001      NO


 New Cartesian Coordinates Obtained by Inverse Iteration

 Displacement from previous Coordinates is:  0.361221
 ----------------------------------------------------------------
             Standard Nuclear Orientation (Angstroms)
    I     Atom           X                Y                Z
 ----------------------------------------------------------------
    1      C       0.0279407580    -0.0094251234     0.0417405324
    2      C      -0.0217124286     0.0377522685     1.4437773218
    3      Cl      1.4542261935     0.0878112084     2.3760043510
    4      C      -1.2308831692     0.0750165385     2.1303096325
    5      H      -1.2382308842     0.1146931836     3.2113764758
    6      C      -2.4207265289     0.0756882171     1.4141308560
    7      Cl     -3.9472435030     0.1231111831     2.2743551824
    8      C      -2.4109242334     0.0415630131     0.0245362616
    9      H      -3.3409719721     0.0370500907    -0.5288975686
   10      C      -1.1947372797    -0.0001106969    -0.6435446598
   11      H      -1.1906895728    -0.0523536016    -1.7255933144
   12      C       1.3002904021    -0.0567356124    -0.7256563304
   13      C       2.3471830828    -0.9412815614    -0.4218949199
   14      Cl      2.1797402401    -2.0886785859     0.8857759413
   15      C       3.5227494568    -0.9492019429    -1.1652822127
   16      H       4.3109425528    -1.6456143027    -0.9096271868
   17      C       3.6800956641    -0.0814797817    -2.2388413779
   18      H       4.5929733817    -0.0872835620    -2.8201956849
   19      C       2.6464957803     0.7916619373    -2.5576657338
   20      Cl      2.8285618219     1.9002521065    -3.9067178674
   21      C       1.4742885976     0.8071963839    -1.8153208563
   22      H       0.6927572362     1.5133914711    -2.0643017900
 ----------------------------------------------------------------
 Nuclear Repulsion Energy =        1458.31766289 hartrees
 There are       73 alpha and       73 beta electrons
 Applying Cartesian multipole field
    Component          Value
    ---------          -----
     (2,0,0)        1.00000E-11
     (0,2,0)        2.00000E-11
     (0,0,2)       -3.00000E-11
 Nucleus-field energy     =    -0.0000000244 hartrees
 Requested basis set is 6-311++G(d,p)
 There are 154 shells and 426 basis functions
 A cutoff of  1.0D-15 yielded   9476 shell pairs
 There are     77487 function pairs (     83261 Cartesian)
 Smallest overlap matrix eigenvalue = 3.22E-07
 Linear dependence detected in AO basis
 Number of orthogonalized atomic orbitals = 421
 Maximum deviation from orthogonality = 3.670E-10
 Guess from superposition of atomic densities
 Warning:  Energy on first SCF cycle will be non-variational
 SAD guess density has 146.000000 electrons

 -----------------------------------------------------------------------
  General SCF calculation program by
  Eric Jon Sundstrom, Paul Horn, Yuezhi Mao, Dmitri Zuev, Alec White,
  David Stuck, Shaama M.S., Shane Yost, Joonho Lee, David Small,
  Daniel Levine, Susi Lehtola, Hugh Burton, Evgeny Epifanovsky,
  Bang C. Huynh
 -----------------------------------------------------------------------
 Exchange:     0.2000 Hartree-Fock + 0.0800 Slater + 0.7200 B88
 Correlation:  0.1900 VWN1RPA + 0.8100 LYP
 Using SG-1 standard quadrature grid
 A restricted SCF calculation will be
 performed using DIIS
 SCF converges when DIIS error is below 1.0e-08
 ---------------------------------------
  Cycle       Energy         DIIS error
 ---------------------------------------
    1   -2305.7225485761      3.05e-02  
    2   -2301.7276228274      2.60e-03  
    3   -2301.6507761925      3.12e-03  
    4   -2301.8769679685      5.34e-04  
    5   -2301.8825735314      2.46e-04  
    6   -2301.8838244358      1.04e-04  
    7   -2301.8840716845      1.77e-05  
    8   -2301.8840769025      8.23e-06  
    9   -2301.8840784430      1.90e-06  
   10   -2301.8840785160      8.60e-07  
   11   -2301.8840785319      1.90e-07  
   12   -2301.8840785325      1.02e-07  
   13   -2301.8840785327      4.50e-08  
   14   -2301.8840785328      9.20e-09  Convergence criterion met
 ---------------------------------------
 SCF time:   CPU 538.15s  wall 538.00s 
 SCF   energy in the final basis set =    -2301.8840785328
 Total energy in the final basis set =    -2301.8840785328

 --------------------------------------------------------------

                    Orbital Energies (a.u.)
 --------------------------------------------------------------

 Alpha MOs
 -- Occupied --
********-101.5679-101.5616-101.5599 -10.2627 -10.2609 -10.2582 -10.2577
-10.2266 -10.2235 -10.2113 -10.2111 -10.2109 -10.2102 -10.2096 -10.2071
 -9.4839  -9.4825  -9.4777  -9.4760  -7.2485  -7.2472  -7.2422  -7.2406
 -7.2388  -7.2382  -7.2372  -7.2370  -7.2324  -7.2318  -7.2307  -7.2302
 -0.9375  -0.9192  -0.8977  -0.8832  -0.8556  -0.8351  -0.8052  -0.7700
 -0.7551  -0.7337  -0.6630  -0.6426  -0.6300  -0.6020  -0.5504  -0.5249
 -0.5231  -0.5006  -0.4948  -0.4758  -0.4605  -0.4579  -0.4543  -0.4349
 -0.4298  -0.4169  -0.4029  -0.3977  -0.3926  -0.3886  -0.3762  -0.3447
 -0.3378  -0.3329  -0.3317  -0.3267  -0.3035  -0.2970  -0.2778  -0.2592
 -0.2539
 -- Virtual --
 -0.0671  -0.0488  -0.0448  -0.0235  -0.0149  -0.0123  -0.0035   0.0039
  0.0045   0.0120   0.0166   0.0196   0.0274   0.0327   0.0423   0.0461
  0.0503   0.0542   0.0627   0.0676   0.0708   0.0777   0.0836   0.0854
  0.0923   0.0974   0.1000   0.1019   0.1022   0.1051   0.1094   0.1104
  0.1152   0.1189   0.1209   0.1225   0.1268   0.1296   0.1310   0.1334
  0.1346   0.1385   0.1426   0.1442   0.1492   0.1542   0.1594   0.1605
  0.1670   0.1728   0.1772   0.1831   0.1855   0.1912   0.1956   0.1980
  0.2034   0.2096   0.2134   0.2207   0.2250   0.2299   0.2335   0.2416
  0.2423   0.2448   0.2496   0.2511   0.2555   0.2569   0.2605   0.2654
  0.2678   0.2721   0.2761   0.2813   0.2821   0.2908   0.2939   0.3031
  0.3120   0.3138   0.3167   0.3213   0.3279   0.3339   0.3433   0.3465
  0.3606   0.3777   0.4102   0.4206   0.4269   0.4376   0.4486   0.4540
  0.4584   0.4630   0.4734   0.4785   0.4906   0.4933   0.5036   0.5070
  0.5131   0.5269   0.5329   0.5428   0.5519   0.5561   0.5616   0.5658
  0.5734   0.5785   0.5813   0.5862   0.5977   0.6034   0.6115   0.6183
  0.6209   0.6294   0.6322   0.6419   0.6588   0.6667   0.6694   0.6910
  0.6911   0.7040   0.7059   0.7138   0.7192   0.7258   0.7371   0.7456
  0.7680   0.7955   0.8116   0.8225   0.8283   0.8310   0.8376   0.8412
  0.8436   0.8479   0.8528   0.8542   0.8558   0.8591   0.8642   0.8758
  0.8794   0.8838   0.8922   0.8980   0.9029   0.9069   0.9098   0.9221
  0.9347   0.9472   0.9498   0.9561   0.9628   0.9683   0.9801   0.9848
  0.9938   0.9959   1.0008   1.0227   1.0282   1.0333   1.0565   1.0696
  1.0809   1.0982   1.1155   1.1181   1.1500   1.1828   1.1936   1.2182
  1.2215   1.2359   1.2491   1.2581   1.2801   1.3061   1.3130   1.3162
  1.3285   1.3398   1.3656   1.4178   1.4543   1.4834   1.4995   1.5037
  1.5124   1.5292   1.5450   1.5592   1.5699   1.5759   1.6009   1.6046
  1.6106   1.6463   1.6646   1.6793   1.6901   1.6949   1.7179   1.7268
  1.7572   1.7909   1.8242   1.8366   1.8548   1.8834   1.8920   1.9001
  1.9064   1.9130   1.9340   1.9439   1.9557   1.9593   1.9694   1.9831
  1.9962   2.0041   2.0430   2.0509   2.0676   2.0908   2.1272   2.1356
  2.1549   2.2013   2.2332   2.2624   2.2704   2.2761   2.2805   2.3165
  2.3264   2.3365   2.3395   2.3656   2.3818   2.4162   2.4284   2.4514
  2.4751   2.4852   2.5208   2.5337   2.5435   2.5555   2.5681   2.5900
  2.6066   2.6284   2.6555   2.6590   2.6793   2.7000   2.7103   2.7215
  2.7267   2.7399   2.7450   2.7591   2.7692   2.7865   2.7932   2.8004
  2.8212   2.8395   2.8501   2.8572   2.8988   2.9057   2.9670   2.9733
  3.0648   3.0779   3.0887   3.1254   3.1544   3.1589   3.2064   3.2508
  3.2665   3.3351   3.3432   3.4069   3.4280   3.5226   3.5384   3.5848
  3.6481   3.7493   3.7999   3.8443   3.8754   4.0465   4.0650   4.1199
  4.1425   4.4167   4.8035   4.8286   9.7661   9.7766   9.7972   9.8586
 23.4222  23.5741  23.8494  23.8628  23.9095  23.9355  23.9867  24.0220
 24.0581  24.0652  24.1319  24.1455  25.8209  25.8289  25.8994  26.0338
 26.1127  26.1308  26.2622  26.3677  26.5932  26.5977  26.6891  26.8027
215.7589 215.7687 215.7948 215.8693
 --------------------------------------------------------------

          Ground-State Mulliken Net Atomic Charges

     Atom                 Charge (a.u.)
  ----------------------------------------
      1 C                     0.078589
      2 C                    -0.326618
      3 Cl                    0.442692
      4 C                    -0.432447
      5 H                     0.223188
      6 C                    -0.027788
      7 Cl                    0.465279
      8 C                    -0.380884
      9 H                     0.196989
     10 C                    -0.461233
     11 H                     0.184785
     12 C                    -0.032117
     13 C                    -0.213705
     14 Cl                    0.452867
     15 C                    -0.322842
     16 H                     0.211603
     17 C                    -0.733426
     18 H                     0.176134
     19 C                     0.840561
     20 Cl                    0.431431
     21 C                    -0.974744
     22 H                     0.201686
  ----------------------------------------
  Sum of atomic charges =     0.000000

 -----------------------------------------------------------------
                    Cartesian Multipole Moments
 -----------------------------------------------------------------
    Charge (ESU x 10^10)
                 0.0000
    Dipole Moment (Debye)
         X       0.1957      Y      -0.2678      Z      -1.1721
       Tot       1.2181
    Quadrupole Moments (Debye-Ang)
        XX    -114.8078     XY      -3.4004     YY    -124.5698
        XZ       1.4583     YZ       1.4373     ZZ    -121.5586
    Octopole Moments (Debye-Ang^2)
       XXX    -176.0400    XXY     -17.3787    XYY     -79.4426
       YYY       4.4083    XXZ     -19.4410    XYZ       9.2257
       YYZ       8.6528    XZZ     -83.6603    YZZ      -7.2521
       ZZZ      43.0248
    Hexadecapole Moments (Debye-Ang^3)
      XXXX   -4271.0321   XXXY     -38.2621   XXYY    -922.5412
      XYYY      43.7910   YYYY    -886.8510   XXXZ    1012.5890
      XXYZ     158.4743   XYYZ     370.0053   YYYZ     353.7089
      XXZZ   -1260.2221   XYZZ     -10.0183   YYZZ    -673.9400
      XZZZ    1097.9880   YZZZ     365.2100   ZZZZ   -3171.1260
 -----------------------------------------------------------------
 Calculating analytic gradient of the SCF energy
 Gradient of SCF Energy
            1           2           3           4           5           6
    1  -0.0034979   0.0002827   0.0109051   0.0009911  -0.0000832  -0.0022820
    2   0.0013409  -0.0011990  -0.0294690  -0.0003864  -0.0000771   0.0000909
    3   0.0015367   0.0017169  -0.0206344  -0.0036687   0.0001494   0.0008146
            7           8           9          10          11          12
    1   0.0000949   0.0022963   0.0000210   0.0007648  -0.0001135   0.0011931
    2   0.0000378  -0.0000726   0.0000273   0.0002749   0.0000954  -0.0001879
    3  -0.0001995   0.0021501  -0.0002390  -0.0011367   0.0001492  -0.0030010
           13          14          15          16          17          18
    1   0.0011021  -0.0105980  -0.0008460   0.0000488  -0.0014297   0.0000188
    2   0.0006532   0.0292838   0.0007035   0.0000713   0.0001766   0.0000111
    3   0.0005128   0.0208235   0.0001692  -0.0000891   0.0006880  -0.0001424
           19          20          21          22
    1   0.0009174  -0.0000706   0.0003443  -0.0000596
    2   0.0005104  -0.0001581  -0.0016714  -0.0000553
    3  -0.0009980   0.0003402   0.0013126  -0.0002544
 Max gradient component =       2.947E-02
 RMS gradient           =       6.621E-03
 Gradient time:  CPU 192.59 s  wall 192.60 s
 Geometry Optimization Parameters
   NAtoms,    NIC,     NZ,  NCons,   NDum,   NFix, NCnnct, MaxDiis
       22     163      22       0       0       0       0       0

 Cartesian Hessian Update
 Hessian updated using BFGS update


** GEOMETRY OPTIMIZATION IN DELOCALIZED INTERNAL COORDINATES **
   Searching for a Minimum

   Optimization Cycle:   3

                       Coordinates (Angstroms)
     ATOM                X               Y               Z
      1  C         0.0279407580   -0.0094251234    0.0417405324
      2  C        -0.0217124286    0.0377522685    1.4437773218
      3  Cl        1.4542261935    0.0878112084    2.3760043510
      4  C        -1.2308831692    0.0750165385    2.1303096325
      5  H        -1.2382308842    0.1146931836    3.2113764758
      6  C        -2.4207265289    0.0756882171    1.4141308560
      7  Cl       -3.9472435030    0.1231111831    2.2743551824
      8  C        -2.4109242334    0.0415630131    0.0245362616
      9  H        -3.3409719721    0.0370500907   -0.5288975686
     10  C        -1.1947372797   -0.0001106969   -0.6435446598
     11  H        -1.1906895728   -0.0523536016   -1.7255933144
     12  C         1.3002904021   -0.0567356124   -0.7256563304
     13  C         2.3471830828   -0.9412815614   -0.4218949199
     14  Cl        2.1797402401   -2.0886785859    0.8857759413
     15  C         3.5227494568   -0.9492019429   -1.1652822127
     16  H         4.3109425528   -1.6456143027   -0.9096271868
     17  C         3.6800956641   -0.0814797817   -2.2388413779
     18  H         4.5929733817   -0.0872835620   -2.8201956849
     19  C         2.6464957803    0.7916619373   -2.5576657338
     20  Cl        2.8285618219    1.9002521065   -3.9067178674
     21  C         1.4742885976    0.8071963839   -1.8153208563
     22  H         0.6927572362    1.5133914711   -2.0643017900
   Point Group: c1    Number of degrees of freedom:    60


   Energy is  -2301.884078533

 Hessian updated using BFGS update

 57 Hessian modes will be used to form the next step
  Hessian Eigenvalues:
     0.016241    0.017711    0.019525    0.020686    0.020929    0.022944
     0.023584    0.023586    0.023835    0.023845    0.024090    0.024090
     0.024114    0.024114    0.024135    0.024135    0.024142    0.024143
     0.061095    0.081912    0.159964    0.159979    0.159993    0.159997
     0.160002    0.160028    0.216607    0.223891    0.224811    0.230903
     0.235219    0.235874    0.246655    0.247082    0.249988    0.249998
     0.250002    0.289170    0.293626    0.301027    0.301249    0.328995
     0.356663    0.356668    0.356692    0.412729    0.418819    0.429737
     0.429890    0.461350    0.464489    0.471048    0.471914    0.478185
     0.478270    0.479111    0.479285

 Minimum search - taking simple RFO step
 Searching for Lamda that Minimizes Along All modes
 Value Taken    Lamda =  -0.01511187
 Calculated Step too Large.  Step scaled by  0.712177
 Step Taken.  Stepsize is  0.300000

                             Maximum     Tolerance    Cnvgd?
         Gradient           0.030221      0.000300      NO
         Displacement       0.238158      0.001200      NO
         Energy change     -0.014165      0.000001      NO


 New Cartesian Coordinates Obtained by Inverse Iteration

 Displacement from previous Coordinates is:  0.379727
 ----------------------------------------------------------------
             Standard Nuclear Orientation (Angstroms)
    I     Atom           X                Y                Z
 ----------------------------------------------------------------
    1      C       0.0375390394    -0.0159581941     0.0557004529
    2      C      -0.0266269523     0.0647841527     1.4560396581
    3      Cl      1.4352357299     0.1526080211     2.4095982657
    4      C      -1.2420492130     0.1097774301     2.1340845553
    5      H      -1.2584409258     0.1753304396     3.2132608725
    6      C      -2.4240149171     0.0839464649     1.4058240191
    7      Cl     -3.9581242482     0.1383414057     2.2550739603
    8      C      -2.4066812445     0.0176527415     0.0170126011
    9      H      -3.3326398175    -0.0067236123    -0.5417580658
   10      C      -1.1829072146    -0.0302568669    -0.6368850631
   11      H      -1.1681897350    -0.1075169274    -1.7177298783
   12      C       1.3083212423    -0.0654201437    -0.7116672438
   13      C       2.3507300828    -0.9657111075    -0.4382959256
   14      Cl      2.1935850472    -2.1458155257     0.8420717225
   15      C       3.5195250174    -0.9692396736    -1.1944547183
   16      H       4.3024243367    -1.6788147504    -0.9594752839
   17      C       3.6761029978    -0.0817513884    -2.2520566493
   18      H       4.5829906423    -0.0834538787    -2.8422796447
   19      C       2.6457279363     0.8059799001    -2.5413936714
   20      Cl      2.8243974813     1.9392838800    -3.8718438925
   21      C       1.4809229906     0.8185916998    -1.7880231612
   22      H       0.7042973199     1.5373887640    -2.0143358575
 ----------------------------------------------------------------
 Nuclear Repulsion Energy =        1453.21756672 hartrees
 There are       73 alpha and       73 beta electrons
 Applying Cartesian multipole field
    Component          Value
    ---------          -----
     (2,0,0)        1.00000E-11
     (0,2,0)        2.00000E-11
     (0,0,2)       -3.00000E-11
 Nucleus-field energy     =    -0.0000000233 hartrees
 Requested basis set is 6-311++G(d,p)
 There are 154 shells and 426 basis functions
 A cutoff of  1.0D-15 yielded   9462 shell pairs
 There are     77365 function pairs (     83125 Cartesian)
 Smallest overlap matrix eigenvalue = 3.23E-07
 Linear dependence detected in AO basis
 Number of orthogonalized atomic orbitals = 422
 Maximum deviation from orthogonality = 5.641E-10
 Guess from superposition of atomic densities
 Warning:  Energy on first SCF cycle will be non-variational
 SAD guess density has 146.000000 electrons

 -----------------------------------------------------------------------
  General SCF calculation program by
  Eric Jon Sundstrom, Paul Horn, Yuezhi Mao, Dmitri Zuev, Alec White,
  David Stuck, Shaama M.S., Shane Yost, Joonho Lee, David Small,
  Daniel Levine, Susi Lehtola, Hugh Burton, Evgeny Epifanovsky,
  Bang C. Huynh
 -----------------------------------------------------------------------
 Exchange:     0.2000 Hartree-Fock + 0.0800 Slater + 0.7200 B88
 Correlation:  0.1900 VWN1RPA + 0.8100 LYP
 Using SG-1 standard quadrature grid
 A restricted SCF calculation will be
 performed using DIIS
 SCF converges when DIIS error is below 1.0e-08
 ---------------------------------------
  Cycle       Energy         DIIS error
 ---------------------------------------
    1   -2305.6905547134      3.03e-02  
    2   -2301.7373034414      2.58e-03  
    3   -2301.6620240415      3.10e-03  
    4   -2301.8856401676      5.30e-04  
    5   -2301.8911519000      2.46e-04  
    6   -2301.8924102270      1.03e-04  
    7   -2301.8926521904      1.71e-05  
    8   -2301.8926568894      8.25e-06  
    9   -2301.8926584613      1.81e-06  
   10   -2301.8926585267      8.57e-07  
   11   -2301.8926585425      1.70e-07  
   12   -2301.8926585431      9.87e-08  
   13   -2301.8926585433      4.25e-08  
   14   -2301.8926585433      9.43e-09  Convergence criterion met
 ---------------------------------------
 SCF time:   CPU 534.09s  wall 534.00s 
 SCF   energy in the final basis set =    -2301.8926585433
 Total energy in the final basis set =    -2301.8926585433

 --------------------------------------------------------------

                    Orbital Energies (a.u.)
 --------------------------------------------------------------

 Alpha MOs
 -- Occupied --
********-101.5678-101.5629-101.5614 -10.2634 -10.2612 -10.2588 -10.2579
-10.2272 -10.2240 -10.2115 -10.2113 -10.2112 -10.2105 -10.2099 -10.2074
 -9.4836  -9.4823  -9.4787  -9.4771  -7.2482  -7.2470  -7.2433  -7.2418
 -7.2385  -7.2380  -7.2371  -7.2369  -7.2334  -7.2328  -7.2318  -7.2314
 -0.9362  -0.9193  -0.8962  -0.8842  -0.8544  -0.8356  -0.8053  -0.7699
 -0.7547  -0.7339  -0.6625  -0.6427  -0.6304  -0.6021  -0.5500  -0.5243
 -0.5235  -0.5014  -0.4945  -0.4762  -0.4603  -0.4578  -0.4541  -0.4340
 -0.4283  -0.4170  -0.4019  -0.3959  -0.3925  -0.3874  -0.3763  -0.3433
 -0.3370  -0.3326  -0.3317  -0.3272  -0.3079  -0.2978  -0.2782  -0.2613
 -0.2550
 -- Virtual --
 -0.0667  -0.0496  -0.0445  -0.0250  -0.0151  -0.0125  -0.0033   0.0038
  0.0046   0.0120   0.0160   0.0193   0.0272   0.0321   0.0427   0.0458
  0.0500   0.0541   0.0628   0.0672   0.0702   0.0775   0.0836   0.0854
  0.0916   0.0969   0.0995   0.1011   0.1018   0.1049   0.1091   0.1107
  0.1149   0.1183   0.1210   0.1218   0.1265   0.1287   0.1295   0.1328
  0.1341   0.1376   0.1399   0.1433   0.1486   0.1521   0.1589   0.1596
  0.1653   0.1732   0.1768   0.1823   0.1848   0.1904   0.1951   0.1960
  0.2024   0.2092   0.2121   0.2163   0.2229   0.2292   0.2330   0.2370
  0.2421   0.2438   0.2503   0.2506   0.2543   0.2555   0.2599   0.2653
  0.2670   0.2717   0.2741   0.2797   0.2820   0.2896   0.2913   0.2949
  0.3074   0.3134   0.3142   0.3199   0.3210   0.3289   0.3332   0.3445
  0.3527   0.3606   0.3774   0.4117   0.4235   0.4292   0.4372   0.4482
  0.4539   0.4596   0.4630   0.4786   0.4874   0.4919   0.4986   0.5026
  0.5056   0.5096   0.5270   0.5380   0.5418   0.5514   0.5558   0.5640
  0.5678   0.5735   0.5797   0.5818   0.5872   0.6000   0.6037   0.6090
  0.6183   0.6215   0.6290   0.6348   0.6554   0.6591   0.6694   0.6718
  0.6908   0.6954   0.7043   0.7077   0.7177   0.7235   0.7267   0.7397
  0.7494   0.7730   0.8019   0.8161   0.8230   0.8293   0.8317   0.8420
  0.8437   0.8456   0.8464   0.8534   0.8564   0.8579   0.8594   0.8697
  0.8784   0.8812   0.8895   0.8962   0.9003   0.9051   0.9073   0.9150
  0.9221   0.9361   0.9457   0.9513   0.9579   0.9645   0.9709   0.9761
  0.9830   0.9942   0.9978   0.9984   1.0196   1.0249   1.0338   1.0512
  1.0691   1.0816   1.0996   1.1127   1.1202   1.1505   1.1831   1.1930
  1.2158   1.2203   1.2363   1.2491   1.2573   1.2799   1.3067   1.3076
  1.3136   1.3303   1.3371   1.3714   1.4177   1.4550   1.4848   1.5007
  1.5034   1.5135   1.5298   1.5453   1.5583   1.5710   1.5752   1.6004
  1.6032   1.6099   1.6480   1.6646   1.6784   1.6900   1.6937   1.7181
  1.7281   1.7581   1.7919   1.8225   1.8371   1.8563   1.8802   1.8920
  1.9003   1.9075   1.9153   1.9336   1.9434   1.9566   1.9627   1.9696
  1.9814   1.9958   2.0038   2.0424   2.0510   2.0666   2.0881   2.1282
  2.1350   2.1523   2.1988   2.2360   2.2656   2.2721   2.2763   2.2852
  2.3112   2.3153   2.3316   2.3411   2.3718   2.3815   2.4204   2.4253
  2.4498   2.4791   2.4886   2.5234   2.5363   2.5490   2.5565   2.5716
  2.5864   2.6093   2.6260   2.6566   2.6616   2.6790   2.7010   2.7108
  2.7209   2.7277   2.7408   2.7515   2.7587   2.7681   2.7853   2.7928
  2.7996   2.8215   2.8386   2.8493   2.8560   2.8973   2.9065   2.9672
  2.9756   3.0642   3.0777   3.0879   3.1245   3.1537   3.1569   3.2083
  3.2471   3.2655   3.3338   3.3418   3.4050   3.4297   3.5200   3.5417
  3.5864   3.6490   3.7477   3.7970   3.8452   3.8747   4.0470   4.0665
  4.1209   4.1398   4.4121   4.8005   4.8270   9.7669   9.7775   9.8004
  9.8488  23.4239  23.5744  23.8478  23.8631  23.9178  23.9347  23.9836
 24.0224  24.0567  24.0630  24.1304  24.1436  25.8216  25.8295  25.9439
 25.9750  26.1139  26.1259  26.2208  26.3990  26.5915  26.5999  26.7596
 26.7899 215.7598 215.7702 215.8010 215.8545
 --------------------------------------------------------------

          Ground-State Mulliken Net Atomic Charges

     Atom                 Charge (a.u.)
  ----------------------------------------
      1 C                     0.093610
      2 C                    -0.385308
      3 Cl                    0.427006
      4 C                    -0.510035
      5 H                     0.218830
      6 C                     0.202376
      7 Cl                    0.452000
      8 C                    -0.387074
      9 H                     0.198681
     10 C                    -0.513969
     11 H                     0.184906
     12 C                    -0.218127
     13 C                    -0.327510
     14 Cl                    0.457021
     15 C                    -0.198645
     16 H                     0.201411
     17 C                    -0.682795
     18 H                     0.181850
     19 C                     0.900823
     20 Cl                    0.447164
     21 C                    -0.946142
     22 H                     0.203926
  ----------------------------------------
  Sum of atomic charges =     0.000000

 -----------------------------------------------------------------
                    Cartesian Multipole Moments
 -----------------------------------------------------------------
    Charge (ESU x 10^10)
                -0.0000
    Dipole Moment (Debye)
         X       0.1941      Y      -0.2886      Z      -1.2146
       Tot       1.2634
    Quadrupole Moments (Debye-Ang)
        XX    -114.9985     XY      -3.3913     YY    -124.4242
        XZ       1.1998     YZ       1.8170     ZZ    -121.4929
    Octopole Moments (Debye-Ang^2)
       XXX    -175.6815    XXY     -18.6595    XYY     -78.8701
       YYY       1.8113    XXZ     -20.7172    XYZ       9.5465
       YYZ       8.5478    XZZ     -82.9681    YZZ      -7.5721
       ZZZ      42.4604
    Hexadecapole Moments (Debye-Ang^3)
      XXXX   -4281.2267   XXXY     -36.2345   XXYY    -927.9708
      XYYY      43.2239   YYYY    -920.6484   XXXZ    1009.0143
      XXYZ     157.4060   XYYZ     369.7308   YYYZ     342.8501
      XXZZ   -1254.9291   XYZZ      -9.4273   YYZZ    -676.5468
      XZZZ    1094.8670   YZZZ     359.4091   ZZZZ   -3146.8364
 -----------------------------------------------------------------
 Calculating analytic gradient of the SCF energy
 Gradient of SCF Energy
            1           2           3           4           5           6
    1  -0.0000938   0.0002110   0.0058252   0.0001399  -0.0000100  -0.0006285
    2   0.0014504  -0.0008151  -0.0181108  -0.0002164  -0.0000674  -0.0001021
    3  -0.0000720   0.0011456  -0.0123363  -0.0008955  -0.0000541   0.0001751
            7           8           9          10          11          12
    1   0.0000024   0.0005546   0.0000988   0.0000995  -0.0001185  -0.0008010
    2   0.0000212   0.0000383   0.0000267   0.0006079   0.0000224  -0.0007878
    3  -0.0000178   0.0004444   0.0000179  -0.0000951   0.0000057  -0.0009878
           13          14          15          16          17          18
    1   0.0008944  -0.0057769  -0.0003289  -0.0000018  -0.0002947  -0.0000488
    2  -0.0001574   0.0181659   0.0004276   0.0000170   0.0001464   0.0000122
    3   0.0006674   0.0122363   0.0000649  -0.0000258   0.0001213  -0.0000533
           19          20          21          22
    1   0.0001936  -0.0000259   0.0000593   0.0000504
    2   0.0000531   0.0000187  -0.0007094  -0.0000413
    3  -0.0001938   0.0000918  -0.0001287  -0.0001100
 Max gradient component =       1.817E-02
 RMS gradient           =       3.966E-03
 Gradient time:  CPU 190.30 s  wall 190.32 s
 Geometry Optimization Parameters
   NAtoms,    NIC,     NZ,  NCons,   NDum,   NFix, NCnnct, MaxDiis
       22     163      22       0       0       0       0       0

 Cartesian Hessian Update
 Hessian updated using BFGS update


** GEOMETRY OPTIMIZATION IN DELOCALIZED INTERNAL COORDINATES **
   Searching for a Minimum

   Optimization Cycle:   4

                       Coordinates (Angstroms)
     ATOM                X               Y               Z
      1  C         0.0375390394   -0.0159581941    0.0557004529
      2  C        -0.0266269523    0.0647841527    1.4560396581
      3  Cl        1.4352357299    0.1526080211    2.4095982657
      4  C        -1.2420492130    0.1097774301    2.1340845553
      5  H        -1.2584409258    0.1753304396    3.2132608725
      6  C        -2.4240149171    0.0839464649    1.4058240191
      7  Cl       -3.9581242482    0.1383414057    2.2550739603
      8  C        -2.4066812445    0.0176527415    0.0170126011
      9  H        -3.3326398175   -0.0067236123   -0.5417580658
     10  C        -1.1829072146   -0.0302568669   -0.6368850631
     11  H        -1.1681897350   -0.1075169274   -1.7177298783
     12  C         1.3083212423   -0.0654201437   -0.7116672438
     13  C         2.3507300828   -0.9657111075   -0.4382959256
     14  Cl        2.1935850472   -2.1458155257    0.8420717225
     15  C         3.5195250174   -0.9692396736   -1.1944547183
     16  H         4.3024243367   -1.6788147504   -0.9594752839
     17  C         3.6761029978   -0.0817513884   -2.2520566493
     18  H         4.5829906423   -0.0834538787   -2.8422796447
     19  C         2.6457279363    0.8059799001   -2.5413936714
     20  Cl        2.8243974813    1.9392838800   -3.8718438925
     21  C         1.4809229906    0.8185916998   -1.7880231612
     22  H         0.7042973199    1.5373887640   -2.0143358575
   Point Group: c1    Number of degrees of freedom:    60


   Energy is  -2301.892658543

 Hessian updated using BFGS update

 58 Hessian modes will be used to form the next step
  Hessian Eigenvalues:
     0.016055    0.017710    0.019389    0.020680    0.020928    0.022942
     0.023586    0.023588    0.023835    0.023845    0.024090    0.024090
     0.024113    0.024115    0.024135    0.024136    0.024143    0.024143
     0.045531    0.074800    0.159965    0.159980    0.159995    0.159998
     0.160009    0.160026    0.216712    0.223905    0.224939    0.230969
     0.235241    0.236336    0.246662    0.247258    0.249990    0.250001
     0.250009    0.289169    0.293688    0.301035    0.301247    0.329177
     0.356664    0.356665    0.356669    0.356711    0.412729    0.419239
     0.429742    0.429891    0.461350    0.464450    0.471065    0.472368
     0.478204    0.478311    0.479147    0.479351

 Minimum search - taking simple RFO step
 Searching for Lamda that Minimizes Along All modes
 Value Taken    Lamda =  -0.00870565
 Calculated Step too Large.  Step scaled by  0.730187
 Step Taken.  Stepsize is  0.300000

                             Maximum     Tolerance    Cnvgd?
         Gradient           0.018118      0.000300      NO
         Displacement       0.230889      0.001200      NO
         Energy change     -0.008580      0.000001      NO


 New Cartesian Coordinates Obtained by Inverse Iteration

 Displacement from previous Coordinates is:  0.431443
 ----------------------------------------------------------------
             Standard Nuclear Orientation (Angstroms)
    I     Atom           X                Y                Z
 ----------------------------------------------------------------
    1      C       0.0423994171    -0.0232108393     0.0641622236
    2      C      -0.0287969308     0.0981149968     1.4605438388
    3      Cl      1.4267161945     0.2296337907     2.4233166714
    4      C      -1.2474303453     0.1505267528     2.1334696139
    5      H      -1.2687689952     0.2477835717     3.2100195179
    6      C      -2.4252019496     0.0904383661     1.4007337369
    7      Cl     -3.9636891343     0.1521359648     2.2437528707
    8      C      -2.4035654346    -0.0182158528     0.0144691065
    9      H      -3.3273014291    -0.0693086736    -0.5459881765
   10      C      -1.1758696647    -0.0712864310    -0.6318529351
   11      H      -1.1537049742    -0.1785138174    -1.7101750702
   12      C       1.3137238743    -0.0708544066    -0.7032110953
   13      C       2.3449952963    -0.9909675323    -0.4589890469
   14      Cl      2.1824509539    -2.2043344073     0.7919755710
   15      C       3.5093813041    -0.9925381030    -1.2229532144
   16      H       4.2831794178    -1.7187343695    -1.0095573517
   17      C       3.6723925482    -0.0816198374    -2.2595599818
   18      H       4.5755840468    -0.0808387935    -2.8552839900
   19      C       2.6522141459     0.8270962386    -2.5195148329
   20      Cl      2.8384278591     1.9893102729    -3.8247170182
   21      C       1.4919385250     0.8373078139    -1.7593548325
   22      H       0.7230508706     1.5710981264    -1.9628185528
 ----------------------------------------------------------------
 Nuclear Repulsion Energy =        1449.40598566 hartrees
 There are       73 alpha and       73 beta electrons
 Applying Cartesian multipole field
    Component          Value
    ---------          -----
     (2,0,0)        1.00000E-11
     (0,2,0)        2.00000E-11
     (0,0,2)       -3.00000E-11
 Nucleus-field energy     =    -0.0000000218 hartrees
 Requested basis set is 6-311++G(d,p)
 There are 154 shells and 426 basis functions
 A cutoff of  1.0D-15 yielded   9464 shell pairs
 There are     77395 function pairs (     83161 Cartesian)
 Smallest overlap matrix eigenvalue = 3.24E-07
 Linear dependence detected in AO basis
 Number of orthogonalized atomic orbitals = 423
 Maximum deviation from orthogonality = 5.164E-10
 Guess from superposition of atomic densities
 Warning:  Energy on first SCF cycle will be non-variational
 SAD guess density has 146.000000 electrons

 -----------------------------------------------------------------------
  General SCF calculation program by
  Eric Jon Sundstrom, Paul Horn, Yuezhi Mao, Dmitri Zuev, Alec White,
  David Stuck, Shaama M.S., Shane Yost, Joonho Lee, David Small,
  Daniel Levine, Susi Lehtola, Hugh Burton, Evgeny Epifanovsky,
  Bang C. Huynh
 -----------------------------------------------------------------------
 Exchange:     0.2000 Hartree-Fock + 0.0800 Slater + 0.7200 B88
 Correlation:  0.1900 VWN1RPA + 0.8100 LYP
 Using SG-1 standard quadrature grid
 A restricted SCF calculation will be
 performed using DIIS
 SCF converges when DIIS error is below 1.0e-08
 ---------------------------------------
  Cycle       Energy         DIIS error
 ---------------------------------------
    1   -2305.6686433201      3.02e-02  
    2   -2301.7429391929      2.57e-03  
    3   -2301.6685660872      3.08e-03  
    4   -2301.8908482489      5.25e-04  
    5   -2301.8962615579      2.45e-04  
    6   -2301.8975111978      1.02e-04  
    7   -2301.8977495328      1.67e-05  
    8   -2301.8977539327      8.28e-06  
    9   -2301.8977555306      1.81e-06  
   10   -2301.8977555943      9.14e-07  
   11   -2301.8977556124      1.91e-07  
   12   -2301.8977556130      1.18e-07  
   13   -2301.8977556134      3.95e-08  
   14   -2301.8977556135      9.53e-09  Convergence criterion met
 ---------------------------------------
 SCF time:   CPU 535.32s  wall 536.00s 
 SCF   energy in the final basis set =    -2301.8977556135
 Total energy in the final basis set =    -2301.8977556135

 --------------------------------------------------------------

                    Orbital Energies (a.u.)
 --------------------------------------------------------------

 Alpha MOs
 -- Occupied --
********-101.5677-101.5642-101.5627 -10.2638 -10.2614 -10.2592 -10.2580
-10.2274 -10.2241 -10.2117 -10.2115 -10.2114 -10.2107 -10.2101 -10.2076
 -9.4835  -9.4823  -9.4795  -9.4780  -7.2481  -7.2470  -7.2442  -7.2427
 -7.2384  -7.2379  -7.2370  -7.2368  -7.2343  -7.2337  -7.2328  -7.2323
 -0.9353  -0.9194  -0.8951  -0.8848  -0.8534  -0.8360  -0.8052  -0.7699
 -0.7545  -0.7342  -0.6620  -0.6426  -0.6308  -0.6023  -0.5498  -0.5238
 -0.5235  -0.5026  -0.4939  -0.4765  -0.4600  -0.4578  -0.4541  -0.4333
 -0.4275  -0.4173  -0.4012  -0.3946  -0.3926  -0.3858  -0.3762  -0.3419
 -0.3363  -0.3323  -0.3317  -0.3277  -0.3127  -0.2973  -0.2785  -0.2629
 -0.2557
 -- Virtual --
 -0.0656  -0.0505  -0.0438  -0.0267  -0.0155  -0.0127  -0.0033   0.0037
  0.0046   0.0118   0.0154   0.0188   0.0271   0.0315   0.0432   0.0456
  0.0497   0.0539   0.0624   0.0665   0.0696   0.0775   0.0832   0.0853
  0.0910   0.0964   0.0993   0.1010   0.1015   0.1046   0.1084   0.1114
  0.1145   0.1181   0.1202   0.1212   0.1259   0.1268   0.1288   0.1318
  0.1340   0.1363   0.1389   0.1421   0.1464   0.1500   0.1577   0.1592
  0.1647   0.1734   0.1758   0.1812   0.1826   0.1898   0.1934   0.1954
  0.2004   0.2078   0.2118   0.2147   0.2230   0.2285   0.2337   0.2357
  0.2422   0.2432   0.2483   0.2506   0.2531   0.2554   0.2596   0.2642
  0.2669   0.2707   0.2747   0.2769   0.2810   0.2872   0.2902   0.2962
  0.3012   0.3096   0.3136   0.3160   0.3206   0.3217   0.3313   0.3332
  0.3455   0.3527   0.3596   0.3770   0.4218   0.4230   0.4330   0.4368
  0.4468   0.4539   0.4616   0.4647   0.4798   0.4917   0.4955   0.4996
  0.5015   0.5044   0.5106   0.5280   0.5411   0.5430   0.5547   0.5564
  0.5640   0.5697   0.5762   0.5820   0.5829   0.5945   0.6006   0.6044
  0.6066   0.6178   0.6242   0.6286   0.6373   0.6592   0.6605   0.6707
  0.6866   0.6911   0.6966   0.7048   0.7058   0.7194   0.7260   0.7280
  0.7401   0.7478   0.7760   0.8033   0.8166   0.8226   0.8290   0.8359
  0.8422   0.8442   0.8482   0.8490   0.8543   0.8573   0.8589   0.8597
  0.8735   0.8797   0.8809   0.8934   0.8962   0.9028   0.9040   0.9180
  0.9210   0.9253   0.9352   0.9445   0.9512   0.9541   0.9595   0.9696
  0.9759   0.9841   0.9966   0.9968   1.0019   1.0169   1.0245   1.0333
  1.0486   1.0665   1.0810   1.1048   1.1121   1.1269   1.1544   1.1842
  1.1933   1.2143   1.2198   1.2381   1.2518   1.2573   1.2789   1.3014
  1.3075   1.3125   1.3320   1.3341   1.3737   1.4201   1.4620   1.4864
  1.5018   1.5034   1.5140   1.5311   1.5469   1.5586   1.5713   1.5763
  1.6012   1.6028   1.6096   1.6496   1.6657   1.6777   1.6895   1.6936
  1.7164   1.7320   1.7598   1.7925   1.8205   1.8361   1.8569   1.8760
  1.8943   1.9029   1.9100   1.9179   1.9334   1.9451   1.9571   1.9640
  1.9740   1.9790   1.9962   2.0039   2.0431   2.0494   2.0660   2.0837
  2.1290   2.1348   2.1501   2.1973   2.2366   2.2671   2.2715   2.2762
  2.2870   2.3000   2.3063   2.3362   2.3451   2.3736   2.3842   2.4214
  2.4252   2.4507   2.4806   2.4907   2.5247   2.5363   2.5476   2.5545
  2.5725   2.5884   2.6074   2.6244   2.6601   2.6651   2.6800   2.7013
  2.7115   2.7208   2.7322   2.7387   2.7508   2.7566   2.7686   2.7854
  2.7938   2.7989   2.8221   2.8383   2.8488   2.8554   2.8944   2.9077
  2.9707   2.9840   3.0648   3.0781   3.0867   3.1228   3.1506   3.1584
  3.2090   3.2442   3.2648   3.3348   3.3433   3.4040   3.4305   3.5199
  3.5405   3.5869   3.6557   3.7467   3.7961   3.8454   3.8771   4.0470
  4.0678   4.1216   4.1368   4.4045   4.7999   4.8268   9.7687   9.7775
  9.8124   9.8363  23.4255  23.5743  23.8479  23.8629  23.9192  23.9360
 23.9823  24.0255  24.0558  24.0643  24.1297  24.1434  25.8221  25.8299
 25.9207  25.9610  26.1093  26.1296  26.2212  26.4119  26.5909  26.6006
 26.7536  26.7815 215.7613 215.7702 215.8171 215.8381
 --------------------------------------------------------------

          Ground-State Mulliken Net Atomic Charges

     Atom                 Charge (a.u.)
  ----------------------------------------
      1 C                     0.526898
      2 C                    -1.126150
      3 Cl                    0.412276
      4 C                    -0.480901
      5 H                     0.216931
      6 C                     0.371851
      7 Cl                    0.448453
      8 C                    -0.433391
      9 H                     0.199489
     10 C                    -0.402681
     11 H                     0.186134
     12 C                     0.456883
     13 C                    -0.844593
     14 Cl                    0.441946
     15 C                    -0.369025
     16 H                     0.201914
     17 C                    -0.691892
     18 H                     0.181857
     19 C                     0.907152
     20 Cl                    0.443242
     21 C                    -0.851789
     22 H                     0.205396
  ----------------------------------------
  Sum of atomic charges =     0.000000

 -----------------------------------------------------------------
                    Cartesian Multipole Moments
 -----------------------------------------------------------------
    Charge (ESU x 10^10)
                 0.0000
    Dipole Moment (Debye)
         X       0.1850      Y      -0.3159      Z      -1.2575
       Tot       1.3097
    Quadrupole Moments (Debye-Ang)
        XX    -115.1897     XY      -3.3905     YY    -124.2976
        XZ       0.9872     YZ       2.1805     ZZ    -121.3948
    Octopole Moments (Debye-Ang^2)
       XXX    -176.0565    XXY     -20.3437    XYY     -78.4924
       YYY      -1.3470    XXZ     -21.5030    XYZ       9.7385
       YYZ       8.4998    XZZ     -82.3361    YZZ      -8.1543
       ZZZ      41.8195
    Hexadecapole Moments (Debye-Ang^3)
      XXXX   -4289.0695   XXXY     -41.2593   XXYY    -934.1860
      XYYY      35.9493   YYYY    -962.2830   XXXZ    1009.4952
      XXYZ     156.2225   XYYZ     370.1958   YYYZ     330.4497
      XXZZ   -1247.2311   XYZZ     -11.2546   YYZZ    -677.6976
      XZZZ    1094.8610   YZZZ     352.0651   ZZZZ   -3107.9584
 -----------------------------------------------------------------
 Calculating analytic gradient of the SCF energy
 Gradient of SCF Energy
            1           2           3           4           5           6
    1   0.0011698  -0.0000317   0.0031748  -0.0003088   0.0000536   0.0002571
    2   0.0011579  -0.0004321  -0.0110170  -0.0003370  -0.0000515   0.0001765
    3  -0.0003325   0.0003666  -0.0068999   0.0000904  -0.0000916  -0.0000451
            7           8           9          10          11          12
    1  -0.0001852  -0.0000078   0.0000858  -0.0004404  -0.0000778  -0.0012186
    2  -0.0000428  -0.0001002   0.0000378   0.0007789  -0.0000345  -0.0011529
    3   0.0001375  -0.0002798   0.0000714   0.0002176  -0.0000591   0.0000289
           13          14          15          16          17          18
    1   0.0004598  -0.0029230  -0.0000004  -0.0000394   0.0001526  -0.0000543
    2  -0.0000955   0.0109453   0.0004244  -0.0000356  -0.0000563   0.0000201
    3   0.0003597   0.0072585  -0.0000482   0.0000306  -0.0001738  -0.0000049
           19          20          21          22
    1  -0.0002450   0.0000038   0.0000768   0.0000981
    2  -0.0000219   0.0001206  -0.0002850   0.0000007
    3   0.0003389  -0.0001124  -0.0008794   0.0000267
 Max gradient component =       1.102E-02
 RMS gradient           =       2.365E-03
 Gradient time:  CPU 190.06 s  wall 190.07 s
 Geometry Optimization Parameters
   NAtoms,    NIC,     NZ,  NCons,   NDum,   NFix, NCnnct, MaxDiis
       22     163      22       0       0       0       0       0

 Cartesian Hessian Update
 Hessian updated using BFGS update


** GEOMETRY OPTIMIZATION IN DELOCALIZED INTERNAL COORDINATES **
   Searching for a Minimum

   Optimization Cycle:   5

                       Coordinates (Angstroms)
     ATOM                X               Y               Z
      1  C         0.0423994171   -0.0232108393    0.0641622236
      2  C        -0.0287969308    0.0981149968    1.4605438388
      3  Cl        1.4267161945    0.2296337907    2.4233166714
      4  C        -1.2474303453    0.1505267528    2.1334696139
      5  H        -1.2687689952    0.2477835717    3.2100195179
      6  C        -2.4252019496    0.0904383661    1.4007337369
      7  Cl       -3.9636891343    0.1521359648    2.2437528707
      8  C        -2.4035654346   -0.0182158528    0.0144691065
      9  H        -3.3273014291   -0.0693086736   -0.5459881765
     10  C        -1.1758696647   -0.0712864310   -0.6318529351
     11  H        -1.1537049742   -0.1785138174   -1.7101750702
     12  C         1.3137238743   -0.0708544066   -0.7032110953
     13  C         2.3449952963   -0.9909675323   -0.4589890469
     14  Cl        2.1824509539   -2.2043344073    0.7919755710
     15  C         3.5093813041   -0.9925381030   -1.2229532144
     16  H         4.2831794178   -1.7187343695   -1.0095573517
     17  C         3.6723925482   -0.0816198374   -2.2595599818
     18  H         4.5755840468   -0.0808387935   -2.8552839900
     19  C         2.6522141459    0.8270962386   -2.5195148329
     20  Cl        2.8384278591    1.9893102729   -3.8247170182
     21  C         1.4919385250    0.8373078139   -1.7593548325
     22  H         0.7230508706    1.5710981264   -1.9628185528
   Point Group: c1    Number of degrees of freedom:    60


   Energy is  -2301.897755614

 Hessian updated using BFGS update

 59 Hessian modes will be used to form the next step
  Hessian Eigenvalues:
     0.015366    0.017708    0.018991    0.020674    0.020929    0.022935
     0.023580    0.023588    0.023834    0.023845    0.024089    0.024092
     0.024114    0.024121    0.024135    0.024138    0.024143    0.024143
     0.031448    0.074904    0.159966    0.159980    0.159995    0.159999
     0.160011    0.160028    0.216727    0.223909    0.224975    0.230971
     0.235243    0.236553    0.246662    0.247341    0.249991    0.250001
     0.250013    0.289168    0.293721    0.301042    0.301264    0.329159
     0.356664    0.356665    0.356666    0.356669    0.356709    0.412729
     0.419359    0.429757    0.429894    0.461350    0.464414    0.471070
     0.472613    0.478208    0.478399    0.479150    0.479384

 Minimum search - taking simple RFO step
 Searching for Lamda that Minimizes Along All modes
 Value Taken    Lamda =  -0.00512332
 Calculated Step too Large.  Step scaled by  0.737218
 Step Taken.  Stepsize is  0.300000

                             Maximum     Tolerance    Cnvgd?
         Gradient           0.010769      0.000300      NO
         Displacement       0.223861      0.001200      NO
         Energy change     -0.005097      0.000001      NO


 New Cartesian Coordinates Obtained by Inverse Iteration

 Displacement from previous Coordinates is:  0.487579
 ----------------------------------------------------------------
             Standard Nuclear Orientation (Angstroms)
    I     Atom           X                Y                Z
 ----------------------------------------------------------------
    1      C       0.0433202078    -0.0298258974     0.0671481653
    2      C      -0.0291491212     0.1359569626     1.4577791333
    3      Cl      1.4259121346     0.3168762581     2.4173284041
    4      C      -1.2481416825     0.1956077299     2.1294268263
    5      H      -1.2713346921     0.3291111051     3.2020742262
    6      C      -2.4244094914     0.0921855451     1.3989483547
    7      Cl     -3.9640669076     0.1630895345     2.2397296298
    8      C      -2.4016994385    -0.0636934633     0.0171968657
    9      H      -3.3247985706    -0.1466955006    -0.5405828427
   10      C      -1.1728455113    -0.1198078143    -0.6273714122
   11      H      -1.1464584944    -0.2593719463    -1.7018793638
   12      C       1.3162336372    -0.0726901207    -0.6999227864
   13      C       2.3310749894    -1.0162417262    -0.4834734873
   14      Cl      2.1499433812    -2.2617732858     0.7358778257
   15      C       3.4933458200    -1.0184145622    -1.2507304401
   16      H       4.2549363916    -1.7633852718    -1.0594242632
   17      C       3.6700443325    -0.0808608140    -2.2612253947
   18      H       4.5718955645    -0.0787686854    -2.8589993125
   19      C       2.6651577344     0.8522406973    -2.4933826405
   20      Cl      2.8694847985     2.0465523866    -3.7666730558
   21      C       1.5062335218     0.8615032848    -1.7306162392
   22      H       0.7474469921     1.6114284148    -1.9127611404
 ----------------------------------------------------------------
 Nuclear Repulsion Energy =        1446.82208492 hartrees
 There are       73 alpha and       73 beta electrons
 Applying Cartesian multipole field
    Component          Value
    ---------          -----
     (2,0,0)        1.00000E-11
     (0,2,0)        2.00000E-11
     (0,0,2)       -3.00000E-11
 Nucleus-field energy     =    -0.0000000198 hartrees
 Requested basis set is 6-311++G(d,p)
 There are 154 shells and 426 basis functions
 A cutoff of  1.0D-15 yielded   9465 shell pairs
 There are     77380 function pairs (     83143 Cartesian)
 Smallest overlap matrix eigenvalue = 3.24E-07
 Linear dependence detected in AO basis
 Number of orthogonalized atomic orbitals = 423
 Maximum deviation from orthogonality = 4.882E-10
 Guess from superposition of atomic densities
 Warning:  Energy on first SCF cycle will be non-variational
 SAD guess density has 146.000000 electrons

 -----------------------------------------------------------------------
  General SCF calculation program by
  Eric Jon Sundstrom, Paul Horn, Yuezhi Mao, Dmitri Zuev, Alec White,
  David Stuck, Shaama M.S., Shane Yost, Joonho Lee, David Small,
  Daniel Levine, Susi Lehtola, Hugh Burton, Evgeny Epifanovsky,
  Bang C. Huynh
 -----------------------------------------------------------------------
 Exchange:     0.2000 Hartree-Fock + 0.0800 Slater + 0.7200 B88
 Correlation:  0.1900 VWN1RPA + 0.8100 LYP
 Using SG-1 standard quadrature grid
 A restricted SCF calculation will be
 performed using DIIS
 SCF converges when DIIS error is below 1.0e-08
 ---------------------------------------
  Cycle       Energy         DIIS error
 ---------------------------------------
    1   -2305.6554307172      3.02e-02  
    2   -2301.7461242876      2.57e-03  
    3   -2301.6724411178      3.08e-03  
    4   -2301.8939680111      5.21e-04  
    5   -2301.8992773255      2.43e-04  
    6   -2301.9005071443      1.01e-04  
    7   -2301.9007431110      1.65e-05  
    8   -2301.9007473048      8.55e-06  
    9   -2301.9007490083      1.94e-06  
   10   -2301.9007490794      1.02e-06  
   11   -2301.9007491023      2.13e-07  
   12   -2301.9007491031      1.17e-07  
   13   -2301.9007491034      3.62e-08  
   14   -2301.9007491035      9.67e-09  Convergence criterion met
 ---------------------------------------
 SCF time:   CPU 537.99s  wall 538.00s 
 SCF   energy in the final basis set =    -2301.9007491035
 Total energy in the final basis set =    -2301.9007491035

 --------------------------------------------------------------

                    Orbital Energies (a.u.)
 --------------------------------------------------------------

 Alpha MOs
 -- Occupied --
********-101.5677-101.5651-101.5636 -10.2640 -10.2614 -10.2593 -10.2581
-10.2272 -10.2239 -10.2118 -10.2116 -10.2114 -10.2108 -10.2102 -10.2077
 -9.4834  -9.4823  -9.4802  -9.4787  -7.2480  -7.2469  -7.2449  -7.2434
 -7.2383  -7.2378  -7.2370  -7.2368  -7.2350  -7.2344  -7.2335  -7.2330
 -0.9348  -0.9195  -0.8943  -0.8852  -0.8526  -0.8363  -0.8052  -0.7701
 -0.7544  -0.7345  -0.6616  -0.6424  -0.6313  -0.6025  -0.5496  -0.5240
 -0.5227  -0.5041  -0.4933  -0.4768  -0.4597  -0.4578  -0.4541  -0.4326
 -0.4272  -0.4175  -0.4006  -0.3942  -0.3922  -0.3845  -0.3760  -0.3407
 -0.3357  -0.3322  -0.3316  -0.3280  -0.3169  -0.2962  -0.2788  -0.2641
 -0.2563
 -- Virtual --
 -0.0640  -0.0514  -0.0429  -0.0287  -0.0159  -0.0130  -0.0034   0.0037
  0.0047   0.0115   0.0149   0.0185   0.0269   0.0311   0.0437   0.0456
  0.0493   0.0537   0.0623   0.0658   0.0691   0.0778   0.0830   0.0852
  0.0905   0.0962   0.0992   0.1004   0.1018   0.1045   0.1083   0.1119
  0.1146   0.1181   0.1199   0.1207   0.1253   0.1260   0.1285   0.1315
  0.1341   0.1360   0.1380   0.1416   0.1452   0.1494   0.1563   0.1593
  0.1647   0.1738   0.1761   0.1800   0.1824   0.1891   0.1917   0.1950
  0.2002   0.2079   0.2119   0.2140   0.2233   0.2278   0.2339   0.2373
  0.2421   0.2434   0.2484   0.2513   0.2528   0.2554   0.2595   0.2641
  0.2686   0.2699   0.2752   0.2755   0.2812   0.2868   0.2900   0.2956
  0.2990   0.3088   0.3124   0.3165   0.3212   0.3215   0.3306   0.3339
  0.3464   0.3525   0.3586   0.3765   0.4221   0.4224   0.4348   0.4366
  0.4456   0.4539   0.4615   0.4651   0.4814   0.4858   0.4974   0.4994
  0.5044   0.5055   0.5116   0.5286   0.5404   0.5443   0.5559   0.5579
  0.5640   0.5679   0.5787   0.5840   0.5847   0.5947   0.5986   0.6047
  0.6067   0.6175   0.6275   0.6286   0.6395   0.6605   0.6625   0.6723
  0.6836   0.6909   0.6976   0.7030   0.7058   0.7205   0.7267   0.7277
  0.7395   0.7454   0.7777   0.8044   0.8151   0.8225   0.8281   0.8357
  0.8414   0.8440   0.8492   0.8515   0.8539   0.8567   0.8592   0.8617
  0.8741   0.8785   0.8805   0.8917   0.8955   0.9022   0.9037   0.9159
  0.9230   0.9263   0.9293   0.9379   0.9513   0.9532   0.9611   0.9700
  0.9769   0.9854   0.9961   0.9970   1.0043   1.0140   1.0247   1.0312
  1.0463   1.0632   1.0775   1.1082   1.1128   1.1346   1.1611   1.1862
  1.1944   1.2143   1.2205   1.2390   1.2534   1.2585   1.2786   1.2965
  1.3078   1.3126   1.3308   1.3351   1.3766   1.4218   1.4595   1.4878
  1.5027   1.5034   1.5143   1.5337   1.5478   1.5593   1.5724   1.5768
  1.6017   1.6026   1.6093   1.6504   1.6671   1.6768   1.6885   1.6941
  1.7131   1.7333   1.7591   1.7927   1.8181   1.8351   1.8573   1.8720
  1.8937   1.9026   1.9122   1.9219   1.9328   1.9463   1.9566   1.9635
  1.9738   1.9832   1.9977   2.0053   2.0453   2.0479   2.0653   2.0789
  2.1293   2.1349   2.1479   2.1963   2.2356   2.2683   2.2698   2.2763
  2.2873   2.2953   2.3009   2.3408   2.3470   2.3717   2.3902   2.4214
  2.4285   2.4499   2.4799   2.4894   2.5219   2.5353   2.5463   2.5535
  2.5689   2.5878   2.6053   2.6230   2.6629   2.6686   2.6819   2.7031
  2.7128   2.7204   2.7342   2.7391   2.7495   2.7541   2.7679   2.7840
  2.7918   2.7972   2.8213   2.8343   2.8487   2.8551   2.8897   2.9087
  2.9740   2.9868   3.0661   3.0791   3.0870   3.1218   3.1476   3.1573
  3.2092   3.2426   3.2647   3.3348   3.3436   3.4034   3.4313   3.5210
  3.5408   3.5877   3.6575   3.7461   3.7962   3.8460   3.8787   4.0469
  4.0679   4.1222   4.1342   4.3948   4.8008   4.8275   9.7699   9.7775
  9.8242   9.8280  23.4262  23.5742  23.8482  23.8634  23.9191  23.9371
 23.9822  24.0275  24.0555  24.0668  24.1294  24.1442  25.8221  25.8286
 25.9006  25.9588  26.1143  26.1290  26.2386  26.3833  26.5892  26.5993
 26.7494  26.7669 215.7622 215.7704 215.8236 215.8355
 --------------------------------------------------------------

          Ground-State Mulliken Net Atomic Charges

     Atom                 Charge (a.u.)
  ----------------------------------------
      1 C                     0.508239
      2 C                    -1.121635
      3 Cl                    0.381501
      4 C                    -0.429282
      5 H                     0.217399
      6 C                     0.386881
      7 Cl                    0.449982
      8 C                    -0.471080
      9 H                     0.199489
     10 C                    -0.406502
     11 H                     0.188049
     12 C                     0.449744
     13 C                    -0.816319
     14 Cl                    0.411264
     15 C                    -0.322763
     16 H                     0.201950
     17 C                    -0.703910
     18 H                     0.182369
     19 C                     0.885184
     20 Cl                    0.442041
     21 C                    -0.839097
     22 H                     0.206497
  ----------------------------------------
  Sum of atomic charges =     0.000000

 -----------------------------------------------------------------
                    Cartesian Multipole Moments
 -----------------------------------------------------------------
    Charge (ESU x 10^10)
                -0.0000
    Dipole Moment (Debye)
         X       0.1725      Y      -0.3496      Z      -1.2951
       Tot       1.3525
    Quadrupole Moments (Debye-Ang)
        XX    -115.3552     XY      -3.3919     YY    -124.1715
        XZ       0.8021     YZ       2.5297     ZZ    -121.2850
    Octopole Moments (Debye-Ang^2)
       XXX    -176.8903    XXY     -22.3308    XYY     -78.2929
       YYY      -4.9125    XXZ     -21.8807    XYZ       9.8492
       YYZ       8.5221    XZZ     -81.8087    YZZ      -8.9287
       ZZZ      41.3713
    Hexadecapole Moments (Debye-Ang^3)
      XXXX   -4294.0760   XXXY     -52.8628   XXYY    -940.9687
      XYYY      22.3416   YYYY   -1010.0229   XXXZ    1013.5431
      XXYZ     154.7613   XYYZ     371.3844   YYYZ     316.5329
      XXZZ   -1237.4752   XYZZ     -15.3318   YYZZ    -677.3557
      XZZZ    1097.9291   YZZZ     343.1451   ZZZZ   -3056.3799
 -----------------------------------------------------------------
 Calculating analytic gradient of the SCF energy
 Gradient of SCF Energy
            1           2           3           4           5           6
    1   0.0012326  -0.0002007   0.0018024  -0.0003936   0.0000706   0.0004951
    2   0.0007996  -0.0004759  -0.0067248  -0.0000159  -0.0000331  -0.0000396
    3  -0.0001676  -0.0003149  -0.0037076   0.0002740  -0.0000549   0.0000142
            7           8           9          10          11          12
    1  -0.0002048  -0.0000999   0.0000574  -0.0006134   0.0000059  -0.0009561
    2   0.0000014   0.0000035   0.0000347   0.0006243  -0.0000628  -0.0009869
    3   0.0001486  -0.0004472   0.0000642   0.0001716  -0.0000354   0.0004213
           13          14          15          16          17          18
    1   0.0001998  -0.0014056   0.0000589  -0.0000431   0.0003296  -0.0000362
    2   0.0003527   0.0064169   0.0002173  -0.0000373  -0.0001306   0.0000187
    3   0.0001382   0.0044732  -0.0002349   0.0000547  -0.0000844   0.0000164
           19          20          21          22
    1  -0.0005134   0.0000350   0.0001149   0.0000647
    2  -0.0001206   0.0001592  -0.0000407   0.0000398
    3   0.0003610  -0.0001577  -0.0010293   0.0000966
 Max gradient component =       6.725E-03
 RMS gradient           =       1.422E-03
 Gradient time:  CPU 189.54 s  wall 189.55 s
 Geometry Optimization Parameters
   NAtoms,    NIC,     NZ,  NCons,   NDum,   NFix, NCnnct, MaxDiis
       22     163      22       0       0       0       0       0

 Cartesian Hessian Update
 Hessian updated using BFGS update


** GEOMETRY OPTIMIZATION IN DELOCALIZED INTERNAL COORDINATES **
   Searching for a Minimum

   Optimization Cycle:   6

                       Coordinates (Angstroms)
     ATOM                X               Y               Z
      1  C         0.0433202078   -0.0298258974    0.0671481653
      2  C        -0.0291491212    0.1359569626    1.4577791333
      3  Cl        1.4259121346    0.3168762581    2.4173284041
      4  C        -1.2481416825    0.1956077299    2.1294268263
      5  H        -1.2713346921    0.3291111051    3.2020742262
      6  C        -2.4244094914    0.0921855451    1.3989483547
      7  Cl       -3.9640669076    0.1630895345    2.2397296298
      8  C        -2.4016994385   -0.0636934633    0.0171968657
      9  H        -3.3247985706   -0.1466955006   -0.5405828427
     10  C        -1.1728455113   -0.1198078143   -0.6273714122
     11  H        -1.1464584944   -0.2593719463   -1.7018793638
     12  C         1.3162336372   -0.0726901207   -0.6999227864
     13  C         2.3310749894   -1.0162417262   -0.4834734873
     14  Cl        2.1499433812   -2.2617732858    0.7358778257
     15  C         3.4933458200   -1.0184145622   -1.2507304401
     16  H         4.2549363916   -1.7633852718   -1.0594242632
     17  C         3.6700443325   -0.0808608140   -2.2612253947
     18  H         4.5718955645   -0.0787686854   -2.8589993125
     19  C         2.6651577344    0.8522406973   -2.4933826405
     20  Cl        2.8694847985    2.0465523866   -3.7666730558
     21  C         1.5062335218    0.8615032848   -1.7306162392
     22  H         0.7474469921    1.6114284148   -1.9127611404
   Point Group: c1    Number of degrees of freedom:    60


   Energy is  -2301.900749104

 Hessian updated using BFGS update

 60 Hessian modes will be used to form the next step
  Hessian Eigenvalues:
     0.012778    0.017703    0.018656    0.020643    0.020929    0.022900
     0.023363    0.023587    0.023810    0.023845    0.024062    0.024090
     0.024114    0.024121    0.024135    0.024137    0.024142    0.024149
     0.024420    0.075328    0.159967    0.159985    0.159995    0.160000
     0.160010    0.160025    0.216733    0.223911    0.224941    0.230972
     0.235244    0.236607    0.246660    0.247367    0.249992    0.250000
     0.250014    0.289172    0.293815    0.301042    0.301242    0.329082
     0.356665    0.356665    0.356665    0.356666    0.356669    0.356703
     0.412732    0.419358    0.429759    0.429899    0.461351    0.464334
     0.471073    0.472623    0.478206    0.478437    0.479148    0.479388

 Minimum search - taking simple RFO step
 Searching for Lamda that Minimizes Along All modes
 Value Taken    Lamda =  -0.00313367
 Calculated Step too Large.  Step scaled by  0.732996
 Step Taken.  Stepsize is  0.300000

                             Maximum     Tolerance    Cnvgd?
         Gradient           0.006506      0.000300      NO
         Displacement       0.221580      0.001200      NO
         Energy change     -0.002993      0.000001      NO


 New Cartesian Coordinates Obtained by Inverse Iteration

 Displacement from previous Coordinates is:  0.527684
 ----------------------------------------------------------------
             Standard Nuclear Orientation (Angstroms)
    I     Atom           X                Y                Z
 ----------------------------------------------------------------
    1      C       0.0407702849    -0.0335016394     0.0646715735
    2      C      -0.0283683760     0.1791739893     1.4481830071
    3      Cl      1.4305648033     0.4137681877     2.3934816077
    4      C      -1.2453036709     0.2412492806     2.1227892914
    5      H      -1.2678054642     0.4115701840     3.1902669504
    6      C      -2.4219787443     0.0909618200     1.4004368779
    7      Cl     -3.9599003361     0.1649898848     2.2439405259
    8      C      -2.4014581376    -0.1144144745     0.0252188577
    9      H      -3.3251263498    -0.2333900213    -0.5252486650
   10      C      -1.1738196834    -0.1701072332    -0.6227653493
   11      H      -1.1467998052    -0.3433261315    -1.6923114632
   12      C       1.3151087061    -0.0723369301    -0.7026274457
   13      C       2.3094835522    -1.0415874126    -0.5119990376
   14      Cl      2.0995821589    -2.3162546557     0.6745511688
   15      C       3.4734563206    -1.0446809542    -1.2762617220
   16      H       4.2204814182    -1.8091905827    -1.1059916409
   17      C       3.6701100974    -0.0801384623    -2.2577387772
   18      H       4.5730841548    -0.0777561705    -2.8539060508
   19      C       2.6846372446     0.8792601838    -2.4639158658
   20      Cl      2.9152171370     2.1053729256    -3.7016208689
   21      C       1.5232535921     0.8882896543    -1.7037760814
   22      H       0.7769366931     1.6550713887    -1.8669098403
 ----------------------------------------------------------------
 Nuclear Repulsion Energy =        1445.15690485 hartrees
 There are       73 alpha and       73 beta electrons
 Applying Cartesian multipole field
    Component          Value
    ---------          -----
     (2,0,0)        1.00000E-11
     (0,2,0)        2.00000E-11
     (0,0,2)       -3.00000E-11
 Nucleus-field energy     =    -0.0000000176 hartrees
 Requested basis set is 6-311++G(d,p)
 There are 154 shells and 426 basis functions
 A cutoff of  1.0D-15 yielded   9458 shell pairs
 There are     77335 function pairs (     83093 Cartesian)
 Smallest overlap matrix eigenvalue = 3.19E-07
 Linear dependence detected in AO basis
 Number of orthogonalized atomic orbitals = 423
 Maximum deviation from orthogonality = 1.865E-09
 Guess from superposition of atomic densities
 Warning:  Energy on first SCF cycle will be non-variational
 SAD guess density has 146.000000 electrons

 -----------------------------------------------------------------------
  General SCF calculation program by
  Eric Jon Sundstrom, Paul Horn, Yuezhi Mao, Dmitri Zuev, Alec White,
  David Stuck, Shaama M.S., Shane Yost, Joonho Lee, David Small,
  Daniel Levine, Susi Lehtola, Hugh Burton, Evgeny Epifanovsky,
  Bang C. Huynh
 -----------------------------------------------------------------------
 Exchange:     0.2000 Hartree-Fock + 0.0800 Slater + 0.7200 B88
 Correlation:  0.1900 VWN1RPA + 0.8100 LYP
 Using SG-1 standard quadrature grid
 A restricted SCF calculation will be
 performed using DIIS
 SCF converges when DIIS error is below 1.0e-08
 ---------------------------------------
  Cycle       Energy         DIIS error
 ---------------------------------------
    1   -2305.6473438220      3.02e-02  
    2   -2301.7478906624      2.57e-03  
    3   -2301.6747099601      3.07e-03  
    4   -2301.8958844602      5.16e-04  
    5   -2301.9010934051      2.41e-04  
    6   -2301.9023018147      1.01e-04  
    7   -2301.9025362469      1.67e-05  
    8   -2301.9025403122      9.23e-06  
    9   -2301.9025422986      2.11e-06  
   10   -2301.9025423848      1.07e-06  
   11   -2301.9025424101      2.13e-07  
   12   -2301.9025424111      1.13e-07  
   13   -2301.9025424112      3.45e-08  
   14   -2301.9025424113      9.69e-09  Convergence criterion met
 ---------------------------------------
 SCF time:   CPU 537.20s  wall 537.00s 
 SCF   energy in the final basis set =    -2301.9025424113
 Total energy in the final basis set =    -2301.9025424113

 --------------------------------------------------------------

                    Orbital Energies (a.u.)
 --------------------------------------------------------------

 Alpha MOs
 -- Occupied --
********-101.5677-101.5659-101.5643 -10.2639 -10.2615 -10.2593 -10.2581
-10.2269 -10.2236 -10.2119 -10.2116 -10.2113 -10.2109 -10.2103 -10.2077
 -9.4834  -9.4822  -9.4808  -9.4793  -7.2480  -7.2469  -7.2455  -7.2440
 -7.2383  -7.2377  -7.2370  -7.2367  -7.2356  -7.2350  -7.2340  -7.2336
 -0.9345  -0.9196  -0.8939  -0.8856  -0.8519  -0.8366  -0.8050  -0.7702
 -0.7543  -0.7346  -0.6612  -0.6422  -0.6316  -0.6027  -0.5494  -0.5241
 -0.5218  -0.5056  -0.4927  -0.4771  -0.4595  -0.4577  -0.4541  -0.4319
 -0.4271  -0.4178  -0.4001  -0.3945  -0.3914  -0.3836  -0.3758  -0.3398
 -0.3352  -0.3321  -0.3311  -0.3282  -0.3204  -0.2949  -0.2790  -0.2649
 -0.2569
 -- Virtual --
 -0.0620  -0.0522  -0.0420  -0.0309  -0.0163  -0.0131  -0.0035   0.0037
  0.0048   0.0111   0.0144   0.0182   0.0267   0.0308   0.0440   0.0460
  0.0490   0.0535   0.0620   0.0651   0.0686   0.0783   0.0828   0.0849
  0.0902   0.0961   0.0990   0.0998   0.1022   0.1046   0.1082   0.1117
  0.1151   0.1180   0.1196   0.1204   0.1246   0.1257   0.1282   0.1313
  0.1339   0.1359   0.1375   0.1413   0.1440   0.1488   0.1549   0.1597
  0.1652   0.1739   0.1766   0.1789   0.1825   0.1882   0.1901   0.1942
  0.2003   0.2079   0.2120   0.2143   0.2233   0.2272   0.2330   0.2386
  0.2420   0.2447   0.2480   0.2523   0.2528   0.2557   0.2592   0.2638
  0.2689   0.2703   0.2745   0.2759   0.2819   0.2866   0.2902   0.2916
  0.2992   0.3079   0.3109   0.3168   0.3203   0.3218   0.3302   0.3347
  0.3473   0.3528   0.3577   0.3761   0.4215   0.4229   0.4350   0.4377
  0.4450   0.4541   0.4614   0.4655   0.4816   0.4830   0.4982   0.4989
  0.5052   0.5103   0.5125   0.5291   0.5397   0.5450   0.5567   0.5590
  0.5654   0.5668   0.5793   0.5851   0.5873   0.5939   0.5974   0.6053
  0.6096   0.6175   0.6291   0.6314   0.6407   0.6609   0.6645   0.6738
  0.6776   0.6908   0.6977   0.7028   0.7068   0.7201   0.7265   0.7277
  0.7397   0.7434   0.7791   0.8054   0.8124   0.8224   0.8303   0.8360
  0.8406   0.8444   0.8505   0.8525   0.8554   0.8561   0.8597   0.8639
  0.8744   0.8775   0.8806   0.8894   0.8943   0.9025   0.9047   0.9086
  0.9210   0.9257   0.9294   0.9381   0.9518   0.9549   0.9630   0.9715
  0.9766   0.9866   0.9951   0.9974   1.0043   1.0125   1.0254   1.0292
  1.0443   1.0598   1.0741   1.1123   1.1147   1.1401   1.1687   1.1884
  1.1959   1.2163   1.2222   1.2395   1.2541   1.2612   1.2778   1.2919
  1.3086   1.3140   1.3280   1.3387   1.3798   1.4233   1.4546   1.4889
  1.5025   1.5036   1.5150   1.5373   1.5491   1.5610   1.5735   1.5771
  1.6022   1.6024   1.6093   1.6511   1.6687   1.6757   1.6872   1.6952
  1.7092   1.7342   1.7583   1.7927   1.8154   1.8340   1.8567   1.8689
  1.8907   1.9033   1.9144   1.9261   1.9333   1.9472   1.9543   1.9630
  1.9710   1.9909   1.9999   2.0093   2.0464   2.0499   2.0640   2.0749
  2.1301   2.1355   2.1457   2.1958   2.2344   2.2691   2.2696   2.2765
  2.2888   2.2928   2.2983   2.3426   2.3474   2.3700   2.3976   2.4206
  2.4352   2.4494   2.4754   2.4899   2.5189   2.5349   2.5461   2.5527
  2.5651   2.5866   2.6033   2.6213   2.6661   2.6728   2.6842   2.7050
  2.7130   2.7207   2.7323   2.7460   2.7486   2.7529   2.7669   2.7812
  2.7903   2.7950   2.8196   2.8345   2.8490   2.8560   2.8830   2.9091
  2.9783   2.9898   3.0689   3.0805   3.0885   3.1217   3.1448   3.1562
  3.2091   3.2422   3.2656   3.3343   3.3443   3.4031   3.4324   3.5233
  3.5421   3.5887   3.6593   3.7460   3.7966   3.8466   3.8812   4.0469
  4.0680   4.1231   4.1322   4.3847   4.8024   4.8284   9.7708   9.7778
  9.8149   9.8399  23.4269  23.5744  23.8489  23.8642  23.9179  23.9385
 23.9829  24.0290  24.0550  24.0705  24.1293  24.1456  25.8220  25.8270
 25.9066  25.9484  26.1212  26.1273  26.2683  26.3445  26.5883  26.5995
 26.7444  26.7541 215.7630 215.7707 215.8129 215.8490
 --------------------------------------------------------------

          Ground-State Mulliken Net Atomic Charges

     Atom                 Charge (a.u.)
  ----------------------------------------
      1 C                     0.532453
      2 C                    -1.157785
      3 Cl                    0.362913
      4 C                    -0.384805
      5 H                     0.217789
      6 C                     0.406339
      7 Cl                    0.451415
      8 C                    -0.526521
      9 H                     0.199509
     10 C                    -0.396601
     11 H                     0.189483
     12 C                     0.462312
     13 C                    -0.808787
     14 Cl                    0.390935
     15 C                    -0.303758
     16 H                     0.202047
     17 C                    -0.711438
     18 H                     0.182845
     19 C                     0.855601
     20 Cl                    0.441742
     21 C                    -0.812783
     22 H                     0.207095
  ----------------------------------------
  Sum of atomic charges =     0.000000

 -----------------------------------------------------------------
                    Cartesian Multipole Moments
 -----------------------------------------------------------------
    Charge (ESU x 10^10)
                 0.0000
    Dipole Moment (Debye)
         X       0.1581      Y      -0.3883      Z      -1.3239
       Tot       1.3887
    Quadrupole Moments (Debye-Ang)
        XX    -115.5116     XY      -3.3994     YY    -124.0386
        XZ       0.6757     YZ       2.8416     ZZ    -121.1811
    Octopole Moments (Debye-Ang^2)
       XXX    -178.0504    XXY     -24.4776    XYY     -78.2527
       YYY      -8.6422    XXZ     -21.8679    XYZ       9.8891
       YYZ       8.6490    XZZ     -81.3488    YZZ      -9.8113
       ZZZ      41.1994
    Hexadecapole Moments (Debye-Ang^3)
      XXXX   -4298.3342   XXXY     -70.8097   XXYY    -948.1996
      XYYY       2.5315   YYYY   -1061.3550   XXXZ    1021.6036
      XXYZ     152.8340   XYYZ     373.5232   YYYZ     301.4839
      XXZZ   -1226.8802   XYZZ     -21.5708   YYZZ    -675.9430
      XZZZ    1104.5459   YZZZ     332.5987   ZZZZ   -2996.3973
 -----------------------------------------------------------------
 Calculating analytic gradient of the SCF energy
 Gradient of SCF Energy
            1           2           3           4           5           6
    1   0.0008241  -0.0002459   0.0011515  -0.0002874   0.0000588   0.0003405
    2   0.0002788  -0.0002502  -0.0039379  -0.0000004  -0.0000085   0.0000766
    3   0.0000319  -0.0006742  -0.0017438   0.0002420  -0.0000329   0.0000728
            7           8           9          10          11          12
    1  -0.0001323  -0.0000512   0.0000293  -0.0005139   0.0000731  -0.0004957
    2  -0.0000038  -0.0000303  -0.0000142   0.0004795  -0.0000933  -0.0005751
    3   0.0000863  -0.0003506   0.0000383   0.0000210   0.0000307   0.0004465
           13          14          15          16          17          18
    1  -0.0000327  -0.0006611   0.0001202  -0.0000371   0.0002654  -0.0000214
    2   0.0005854   0.0034245   0.0001115  -0.0000210  -0.0001631   0.0000093
    3  -0.0001003   0.0027433  -0.0001496   0.0000497  -0.0000589   0.0000054
           19          20          21          22
    1  -0.0004486   0.0000491   0.0000169  -0.0000016
    2  -0.0000523   0.0001133   0.0000203   0.0000510
    3   0.0002628  -0.0001142  -0.0008495   0.0000432
 Max gradient component =       3.938E-03
 RMS gradient           =       8.179E-04
 Gradient time:  CPU 189.51 s  wall 189.52 s
 Geometry Optimization Parameters
   NAtoms,    NIC,     NZ,  NCons,   NDum,   NFix, NCnnct, MaxDiis
       22     163      22       0       0       0       0       0

 Cartesian Hessian Update
 Hessian updated using BFGS update


** GEOMETRY OPTIMIZATION IN DELOCALIZED INTERNAL COORDINATES **
   Searching for a Minimum

   Optimization Cycle:   7

                       Coordinates (Angstroms)
     ATOM                X               Y               Z
      1  C         0.0407702849   -0.0335016394    0.0646715735
      2  C        -0.0283683760    0.1791739893    1.4481830071
      3  Cl        1.4305648033    0.4137681877    2.3934816077
      4  C        -1.2453036709    0.2412492806    2.1227892914
      5  H        -1.2678054642    0.4115701840    3.1902669504
      6  C        -2.4219787443    0.0909618200    1.4004368779
      7  Cl       -3.9599003361    0.1649898848    2.2439405259
      8  C        -2.4014581376   -0.1144144745    0.0252188577
      9  H        -3.3251263498   -0.2333900213   -0.5252486650
     10  C        -1.1738196834   -0.1701072332   -0.6227653493
     11  H        -1.1467998052   -0.3433261315   -1.6923114632
     12  C         1.3151087061   -0.0723369301   -0.7026274457
     13  C         2.3094835522   -1.0415874126   -0.5119990376
     14  Cl        2.0995821589   -2.3162546557    0.6745511688
     15  C         3.4734563206   -1.0446809542   -1.2762617220
     16  H         4.2204814182   -1.8091905827   -1.1059916409
     17  C         3.6701100974   -0.0801384623   -2.2577387772
     18  H         4.5730841548   -0.0777561705   -2.8539060508
     19  C         2.6846372446    0.8792601838   -2.4639158658
     20  Cl        2.9152171370    2.1053729256   -3.7016208689
     21  C         1.5232535921    0.8882896543   -1.7037760814
     22  H         0.7769366931    1.6550713887   -1.8669098403
   Point Group: c1    Number of degrees of freedom:    60


   Energy is  -2301.902542411

 Hessian updated using BFGS update

 60 Hessian modes will be used to form the next step
  Hessian Eigenvalues:
     0.009704    0.017708    0.018387    0.020638    0.020930    0.021764
     0.022982    0.023589    0.023699    0.023844    0.023852    0.024090
     0.024101    0.024114    0.024133    0.024136    0.024138    0.024145
     0.024150    0.075425    0.159968    0.159986    0.159995    0.159998
     0.160011    0.160023    0.216799    0.223915    0.224944    0.230972
     0.235247    0.236588    0.246657    0.247361    0.249992    0.250000
     0.250018    0.289176    0.293851    0.301036    0.301211    0.329012
     0.356664    0.356665    0.356665    0.356668    0.356671    0.356705
     0.412732    0.419381    0.429764    0.429883    0.461351    0.464191
     0.471067    0.472580    0.478204    0.478379    0.479146    0.479389

 Minimum search - taking simple RFO step
 Searching for Lamda that Minimizes Along All modes
 Value Taken    Lamda =  -0.00164610
 Calculated Step too Large.  Step scaled by  0.815677
 Step Taken.  Stepsize is  0.300000

                             Maximum     Tolerance    Cnvgd?
         Gradient           0.003781      0.000300      NO
         Displacement       0.221620      0.001200      NO
         Energy change     -0.001793      0.000001      NO


 New Cartesian Coordinates Obtained by Inverse Iteration

 Displacement from previous Coordinates is:  0.548899
 ----------------------------------------------------------------
             Standard Nuclear Orientation (Angstroms)
    I     Atom           X                Y                Z
 ----------------------------------------------------------------
    1      C       0.0359707918    -0.0339862831     0.0585323585
    2      C      -0.0280959184     0.2245803449     1.4337068069
    3      Cl      1.4358419536     0.5204011765     2.3556779180
    4      C      -1.2413371965     0.2848187609     2.1142213864
    5      H      -1.2621235994     0.4915697644     3.1753313623
    6      C      -2.4186467305     0.0844019371     1.4042968109
    7      Cl     -3.9530413811     0.1573300274     2.2539805206
    8      C      -2.4018936933    -0.1674013265     0.0369171317
    9      H      -3.3264397384    -0.3226541762    -0.5031090252
   10      C      -1.1769508533    -0.2192408967    -0.6177570115
   11      H      -1.1516344075    -0.4238109517    -1.6818558971
   12      C       1.3119717524    -0.0700001496    -0.7085363006
   13      C       2.2837899671    -1.0654638619    -0.5421636623
   14      Cl      2.0409464357    -2.3651664221     0.6120408545
   15      C       3.4509100140    -1.0711272265    -1.3009924692
   16      H       4.1818199734    -1.8551859063    -1.1510332163
   17      C       3.6715473859    -0.0808360530    -2.2518608683
   18      H       4.5768043265    -0.0797010121    -2.8446470462
   19      C       2.7083610878     0.9055735003    -2.4326134888
   20      Cl      2.9695124501     2.1615182348    -3.6332024288
   21      C       1.5431690933     0.9164258816    -1.6770413994
   22      H       0.8116438826     1.7009774685    -1.8214252839
 ----------------------------------------------------------------
 Nuclear Repulsion Energy =        1444.12917448 hartrees
 There are       73 alpha and       73 beta electrons
 Applying Cartesian multipole field
    Component          Value
    ---------          -----
     (2,0,0)        1.00000E-11
     (0,2,0)        2.00000E-11
     (0,0,2)       -3.00000E-11
 Nucleus-field energy     =    -0.0000000153 hartrees
 Requested basis set is 6-311++G(d,p)
 There are 154 shells and 426 basis functions
 A cutoff of  1.0D-15 yielded   9462 shell pairs
 There are     77366 function pairs (     83124 Cartesian)
 Smallest overlap matrix eigenvalue = 3.10E-07
 Linear dependence detected in AO basis
 Number of orthogonalized atomic orbitals = 423
 Maximum deviation from orthogonality = 7.149E-10
 Guess from superposition of atomic densities
 Warning:  Energy on first SCF cycle will be non-variational
 SAD guess density has 146.000000 electrons

 -----------------------------------------------------------------------
  General SCF calculation program by
  Eric Jon Sundstrom, Paul Horn, Yuezhi Mao, Dmitri Zuev, Alec White,
  David Stuck, Shaama M.S., Shane Yost, Joonho Lee, David Small,
  Daniel Levine, Susi Lehtola, Hugh Burton, Evgeny Epifanovsky,
  Bang C. Huynh
 -----------------------------------------------------------------------
 Exchange:     0.2000 Hartree-Fock + 0.0800 Slater + 0.7200 B88
 Correlation:  0.1900 VWN1RPA + 0.8100 LYP
 Using SG-1 standard quadrature grid
 A restricted SCF calculation will be
 performed using DIIS
 SCF converges when DIIS error is below 1.0e-08
 ---------------------------------------
  Cycle       Energy         DIIS error
 ---------------------------------------
    1   -2305.6431287620      3.02e-02  
    2   -2301.7487293857      2.57e-03  
    3   -2301.6759814594      3.07e-03  
    4   -2301.8969929158      5.12e-04  
    5   -2301.9021071121      2.40e-04  
    6   -2301.9032944440      1.01e-04  
    7   -2301.9035282593      1.71e-05  
    8   -2301.9035323022      1.02e-05  
    9   -2301.9035347400      2.21e-06  
   10   -2301.9035348365      1.06e-06  
   11   -2301.9035348612      2.03e-07  
   12   -2301.9035348622      1.11e-07  
   13   -2301.9035348625      3.35e-08  
   14   -2301.9035348622      9.58e-09  Convergence criterion met
 ---------------------------------------
 SCF time:   CPU 537.84s  wall 537.00s 
 SCF   energy in the final basis set =    -2301.9035348622
 Total energy in the final basis set =    -2301.9035348622

 --------------------------------------------------------------

                    Orbital Energies (a.u.)
 --------------------------------------------------------------

 Alpha MOs
 -- Occupied --
********-101.5676-101.5664-101.5649 -10.2638 -10.2614 -10.2592 -10.2581
-10.2265 -10.2231 -10.2119 -10.2115 -10.2112 -10.2109 -10.2103 -10.2077
 -9.4833  -9.4822  -9.4813  -9.4797  -7.2479  -7.2468  -7.2460  -7.2444
 -7.2382  -7.2377  -7.2369  -7.2366  -7.2361  -7.2355  -7.2345  -7.2341
 -0.9344  -0.9196  -0.8936  -0.8859  -0.8513  -0.8369  -0.8049  -0.7704
 -0.7542  -0.7346  -0.6607  -0.6420  -0.6317  -0.6029  -0.5493  -0.5242
 -0.5209  -0.5071  -0.4922  -0.4774  -0.4593  -0.4577  -0.4541  -0.4313
 -0.4271  -0.4180  -0.3997  -0.3950  -0.3904  -0.3829  -0.3756  -0.3392
 -0.3349  -0.3321  -0.3305  -0.3284  -0.3232  -0.2935  -0.2792  -0.2654
 -0.2575
 -- Virtual --
 -0.0598  -0.0528  -0.0412  -0.0332  -0.0167  -0.0132  -0.0035   0.0038
  0.0049   0.0107   0.0141   0.0181   0.0266   0.0306   0.0443   0.0464
  0.0489   0.0533   0.0615   0.0645   0.0682   0.0790   0.0826   0.0846
  0.0900   0.0959   0.0987   0.0993   0.1025   0.1048   0.1081   0.1111
  0.1154   0.1182   0.1192   0.1206   0.1240   0.1256   0.1280   0.1312
  0.1334   0.1359   0.1376   0.1411   0.1431   0.1483   0.1536   0.1602
  0.1657   0.1738   0.1769   0.1783   0.1827   0.1873   0.1889   0.1935
  0.2006   0.2076   0.2125   0.2153   0.2231   0.2266   0.2311   0.2390
  0.2417   0.2467   0.2474   0.2530   0.2533   0.2563   0.2585   0.2633
  0.2682   0.2699   0.2754   0.2766   0.2838   0.2862   0.2880   0.2908
  0.2989   0.3067   0.3093   0.3169   0.3188   0.3222   0.3306   0.3353
  0.3476   0.3536   0.3575   0.3758   0.4207   0.4245   0.4346   0.4389
  0.4449   0.4542   0.4610   0.4657   0.4794   0.4843   0.4978   0.4990
  0.5061   0.5129   0.5138   0.5294   0.5390   0.5453   0.5558   0.5593
  0.5646   0.5706   0.5785   0.5838   0.5901   0.5917   0.5973   0.6061
  0.6147   0.6181   0.6306   0.6343   0.6403   0.6603   0.6634   0.6731
  0.6754   0.6905   0.6980   0.7032   0.7081   0.7181   0.7250   0.7286
  0.7406   0.7425   0.7800   0.8055   0.8108   0.8225   0.8334   0.8364
  0.8403   0.8452   0.8514   0.8522   0.8555   0.8577   0.8618   0.8645
  0.8738   0.8778   0.8823   0.8883   0.8928   0.9006   0.9045   0.9087
  0.9194   0.9245   0.9308   0.9410   0.9527   0.9571   0.9644   0.9740
  0.9759   0.9875   0.9939   0.9959   1.0033   1.0123   1.0251   1.0289
  1.0424   1.0563   1.0724   1.1142   1.1207   1.1432   1.1729   1.1907
  1.1972   1.2203   1.2252   1.2397   1.2539   1.2633   1.2744   1.2878
  1.3111   1.3155   1.3256   1.3413   1.3831   1.4226   1.4492   1.4892
  1.5010   1.5040   1.5159   1.5410   1.5504   1.5631   1.5746   1.5764
  1.6016   1.6028   1.6097   1.6520   1.6701   1.6744   1.6858   1.6967
  1.7061   1.7349   1.7574   1.7925   1.8127   1.8329   1.8544   1.8666
  1.8844   1.9049   1.9165   1.9290   1.9348   1.9459   1.9520   1.9634
  1.9701   1.9961   2.0030   2.0150   2.0455   2.0552   2.0619   2.0736
  2.1309   2.1363   2.1439   2.1951   2.2336   2.2697   2.2701   2.2765
  2.2882   2.2910   2.3013   2.3359   2.3512   2.3697   2.4044   2.4197
  2.4426   2.4495   2.4700   2.4914   2.5164   2.5348   2.5472   2.5518
  2.5636   2.5853   2.6014   2.6192   2.6695   2.6770   2.6864   2.7057
  2.7107   2.7216   2.7302   2.7434   2.7526   2.7539   2.7600   2.7833
  2.7875   2.7997   2.8202   2.8366   2.8496   2.8594   2.8754   2.9090
  2.9829   2.9929   3.0726   3.0826   3.0909   3.1227   3.1423   3.1548
  3.2085   3.2427   3.2670   3.3330   3.3452   3.4032   3.4335   3.5262
  3.5439   3.5899   3.6610   3.7463   3.7970   3.8470   3.8841   4.0469
  4.0680   4.1241   4.1309   4.3752   4.8042   4.8288   9.7714   9.7782
  9.8084   9.8448  23.4278  23.5749  23.8494  23.8653  23.9158  23.9398
 23.9841  24.0298  24.0546  24.0748  24.1293  24.1477  25.8217  25.8258
 25.9245  25.9329  26.1236  26.1277  26.2988  26.3149  26.5877  26.6015
 26.7261  26.7610 215.7635 215.7711 215.8063 215.8535
 --------------------------------------------------------------

          Ground-State Mulliken Net Atomic Charges

     Atom                 Charge (a.u.)
  ----------------------------------------
      1 C                     0.550916
      2 C                    -1.180206
      3 Cl                    0.363340
      4 C                    -0.356683
      5 H                     0.218438
      6 C                     0.431531
      7 Cl                    0.453199
      8 C                    -0.578827
      9 H                     0.199536
     10 C                    -0.398998
     11 H                     0.190650
     12 C                     0.485982
     13 C                    -0.806364
     14 Cl                    0.389598
     15 C                    -0.312405
     16 H                     0.202842
     17 C                    -0.716241
     18 H                     0.183114
     19 C                     0.820466
     20 Cl                    0.442188
     21 C                    -0.789551
     22 H                     0.207475
  ----------------------------------------
  Sum of atomic charges =     0.000000

 -----------------------------------------------------------------
                    Cartesian Multipole Moments
 -----------------------------------------------------------------
    Charge (ESU x 10^10)
                -0.0000
    Dipole Moment (Debye)
         X       0.1436      Y      -0.4279      Z      -1.3441
       Tot       1.4178
    Quadrupole Moments (Debye-Ang)
        XX    -115.6755     XY      -3.4194     YY    -123.8912
        XZ       0.5912     YZ       3.1183     ZZ    -121.0922
    Octopole Moments (Debye-Ang^2)
       XXX    -179.4167    XXY     -26.6393    XYY     -78.3055
       YYY     -12.3983    XXZ     -21.6129    XYZ       9.9060
       YYZ       8.8515    XZZ     -80.9033    YZZ     -10.7621
       ZZZ      41.2439
    Hexadecapole Moments (Debye-Ang^3)
      XXXX   -4303.8015   XXXY     -93.4763   XXYY    -955.6236
      XYYY     -21.7464   YYYY   -1113.8362   XXXZ    1032.3199
      XXYZ     150.5636   XYYZ     376.3406   YYYZ     285.6848
      XXZZ   -1216.0921   XYZZ     -29.5021   YYZZ    -673.8240
      XZZZ    1113.5259   YZZZ     320.6997   ZZZZ   -2932.1604
 -----------------------------------------------------------------
 Calculating analytic gradient of the SCF energy
 Gradient of SCF Energy
            1           2           3           4           5           6
    1   0.0002317  -0.0002380   0.0008098  -0.0000927   0.0000261   0.0001180
    2  -0.0001295  -0.0001041  -0.0020488   0.0000434   0.0000299   0.0000195
    3   0.0001665  -0.0007649  -0.0006519   0.0001034  -0.0000163   0.0000958
            7           8           9          10          11          12
    1  -0.0000383  -0.0000185   0.0000003  -0.0002349   0.0000795  -0.0000776
    2   0.0000297  -0.0000035  -0.0000453   0.0003011  -0.0000749  -0.0000221
    3   0.0000127  -0.0001536   0.0000178  -0.0000330   0.0000183   0.0002006
           13          14          15          16          17          18
    1  -0.0001292  -0.0002817   0.0001003  -0.0000154   0.0001187  -0.0000085
    2   0.0005877   0.0014574  -0.0000152   0.0000018  -0.0000881   0.0000058
    3  -0.0001627   0.0015762  -0.0000141   0.0000301  -0.0000315  -0.0000004
           19          20          21          22
    1  -0.0002232   0.0000250  -0.0001191  -0.0000323
    2  -0.0000082   0.0000249   0.0000297   0.0000088
    3   0.0000778  -0.0000450  -0.0004163  -0.0000097
 Max gradient component =       2.049E-03
 RMS gradient           =       4.205E-04
 Gradient time:  CPU 188.21 s  wall 188.22 s
 Geometry Optimization Parameters
   NAtoms,    NIC,     NZ,  NCons,   NDum,   NFix, NCnnct, MaxDiis
       22     163      22       0       0       0       0       0

 Cartesian Hessian Update
 Hessian updated using BFGS update


** GEOMETRY OPTIMIZATION IN DELOCALIZED INTERNAL COORDINATES **
   Searching for a Minimum

   Optimization Cycle:   8

                       Coordinates (Angstroms)
     ATOM                X               Y               Z
      1  C         0.0359707918   -0.0339862831    0.0585323585
      2  C        -0.0280959184    0.2245803449    1.4337068069
      3  Cl        1.4358419536    0.5204011765    2.3556779180
      4  C        -1.2413371965    0.2848187609    2.1142213864
      5  H        -1.2621235994    0.4915697644    3.1753313623
      6  C        -2.4186467305    0.0844019371    1.4042968109
      7  Cl       -3.9530413811    0.1573300274    2.2539805206
      8  C        -2.4018936933   -0.1674013265    0.0369171317
      9  H        -3.3264397384   -0.3226541762   -0.5031090252
     10  C        -1.1769508533   -0.2192408967   -0.6177570115
     11  H        -1.1516344075   -0.4238109517   -1.6818558971
     12  C         1.3119717524   -0.0700001496   -0.7085363006
     13  C         2.2837899671   -1.0654638619   -0.5421636623
     14  Cl        2.0409464357   -2.3651664221    0.6120408545
     15  C         3.4509100140   -1.0711272265   -1.3009924692
     16  H         4.1818199734   -1.8551859063   -1.1510332163
     17  C         3.6715473859   -0.0808360530   -2.2518608683
     18  H         4.5768043265   -0.0797010121   -2.8446470462
     19  C         2.7083610878    0.9055735003   -2.4326134888
     20  Cl        2.9695124501    2.1615182348   -3.6332024288
     21  C         1.5431690933    0.9164258816   -1.6770413994
     22  H         0.8116438826    1.7009774685   -1.8214252839
   Point Group: c1    Number of degrees of freedom:    60


   Energy is  -2301.903534862

 Hessian updated using BFGS update

 60 Hessian modes will be used to form the next step
  Hessian Eigenvalues:
     0.006981    0.017725    0.018251    0.020634    0.020930    0.021048
     0.023028    0.023591    0.023669    0.023841    0.023851    0.024091
     0.024099    0.024114    0.024133    0.024137    0.024140    0.024144
     0.024151    0.075353    0.159968    0.159973    0.159995    0.159998
     0.160009    0.160025    0.216874    0.223913    0.224994    0.230987
     0.235244    0.236578    0.246661    0.247375    0.249989    0.250012
     0.250029    0.289174    0.293535    0.301037    0.301206    0.328989
     0.356664    0.356665    0.356665    0.356668    0.356670    0.356706
     0.412742    0.419407    0.429766    0.429874    0.461357    0.464085
     0.471053    0.472572    0.478202    0.478353    0.479146    0.479388

 Minimum search - taking simple RFO step
 Searching for Lamda that Minimizes Along All modes
 Value Taken    Lamda =  -0.00067870
 Step Taken.  Stepsize is  0.291763

                             Maximum     Tolerance    Cnvgd?
         Gradient           0.001957      0.000300      NO
         Displacement       0.216032      0.001200      NO
         Energy change     -0.000992      0.000001      NO


 New Cartesian Coordinates Obtained by Inverse Iteration

 Displacement from previous Coordinates is:  0.544492
 ----------------------------------------------------------------
             Standard Nuclear Orientation (Angstroms)
    I     Atom           X                Y                Z
 ----------------------------------------------------------------
    1      C       0.0303027522    -0.0288360804     0.0505361077
    2      C      -0.0293127280     0.2715987906     1.4169866457
    3      Cl      1.4376163889     0.6328752865     2.3105941876
    4      C      -1.2380972364     0.3242576296     2.1052012307
    5      H      -1.2573115486     0.5631885077     3.1595967238
    6      C      -2.4149823724     0.0736629858     1.4098324208
    7      Cl     -3.9448620885     0.1363836758     2.2683904705
    8      C      -2.4018073520    -0.2189696749     0.0507285789
    9      H      -3.3265726611    -0.4101079002    -0.4773285407
   10      C      -1.1803299033    -0.2631082934    -0.6121200334
   11      H      -1.1574044192    -0.4965015063    -1.6703670611
   12      C       1.3079444663    -0.0648756739    -0.7159221253
   13      C       2.2561920317    -1.0857582694    -0.5718771484
   14      Cl      1.9792851567    -2.4053264382     0.5522707223
   15      C       3.4265084142    -1.0968380487    -1.3251634033
   16      H       4.1399359364    -1.9001849675    -1.1943197807
   17      C       3.6734204730    -0.0843527508    -2.2462694639
   18      H       4.5810923303    -0.0869821262    -2.8354138073
   19      C       2.7347134726     0.9290894448    -2.4020670204
   20      Cl      3.0290743499     2.2114730792    -3.5660325060
   21      C       1.5655678919     0.9445591606    -1.6515559682
   22      H       0.8511522411     1.7477760002    -1.7772331773
 ----------------------------------------------------------------
 Nuclear Repulsion Energy =        1443.50187932 hartrees
 There are       73 alpha and       73 beta electrons
 Applying Cartesian multipole field
    Component          Value
    ---------          -----
     (2,0,0)        1.00000E-11
     (0,2,0)        2.00000E-11
     (0,0,2)       -3.00000E-11
 Nucleus-field energy     =    -0.0000000130 hartrees
 Requested basis set is 6-311++G(d,p)
 There are 154 shells and 426 basis functions
 A cutoff of  1.0D-15 yielded   9456 shell pairs
 There are     77300 function pairs (     83045 Cartesian)
 Smallest overlap matrix eigenvalue = 2.96E-07
 Linear dependence detected in AO basis
 Number of orthogonalized atomic orbitals = 423
 Maximum deviation from orthogonality = 3.830E-10
 Guess from superposition of atomic densities
 Warning:  Energy on first SCF cycle will be non-variational
 SAD guess density has 146.000000 electrons

 -----------------------------------------------------------------------
  General SCF calculation program by
  Eric Jon Sundstrom, Paul Horn, Yuezhi Mao, Dmitri Zuev, Alec White,
  David Stuck, Shaama M.S., Shane Yost, Joonho Lee, David Small,
  Daniel Levine, Susi Lehtola, Hugh Burton, Evgeny Epifanovsky,
  Bang C. Huynh
 -----------------------------------------------------------------------
 Exchange:     0.2000 Hartree-Fock + 0.0800 Slater + 0.7200 B88
 Correlation:  0.1900 VWN1RPA + 0.8100 LYP
 Using SG-1 standard quadrature grid
 A restricted SCF calculation will be
 performed using DIIS
 SCF converges when DIIS error is below 1.0e-08
 ---------------------------------------
  Cycle       Energy         DIIS error
 ---------------------------------------
    1   -2305.6413910045      3.02e-02  
    2   -2301.7490106132      2.57e-03  
    3   -2301.6766426358      3.07e-03  
    4   -2301.8975681175      5.09e-04  
    5   -2301.9026016259      2.39e-04  
    6   -2301.9037724035      1.01e-04  
    7   -2301.9040061136      1.78e-05  
    8   -2301.9040102796      1.12e-05  
    9   -2301.9040132155      2.22e-06  
   10   -2301.9040133140      1.04e-06  
   11   -2301.9040133375      1.91e-07  
   12   -2301.9040133378      1.09e-07  
   13   -2301.9040133383      3.29e-08  
   14   -2301.9040133383      9.38e-09  Convergence criterion met
 ---------------------------------------
 SCF time:   CPU 537.65s  wall 537.00s 
 SCF   energy in the final basis set =    -2301.9040133383
 Total energy in the final basis set =    -2301.9040133383

 --------------------------------------------------------------

                    Orbital Energies (a.u.)
 --------------------------------------------------------------

 Alpha MOs
 -- Occupied --
********-101.5675-101.5669-101.5653 -10.2636 -10.2614 -10.2591 -10.2580
-10.2261 -10.2227 -10.2119 -10.2114 -10.2111 -10.2109 -10.2103 -10.2076
 -9.4832  -9.4821  -9.4817  -9.4801  -7.2478  -7.2468  -7.2464  -7.2448
 -7.2381  -7.2376  -7.2368  -7.2366  -7.2365  -7.2359  -7.2349  -7.2345
 -0.9343  -0.9197  -0.8934  -0.8863  -0.8508  -0.8372  -0.8047  -0.7705
 -0.7541  -0.7346  -0.6604  -0.6419  -0.6316  -0.6030  -0.5493  -0.5243
 -0.5199  -0.5086  -0.4917  -0.4776  -0.4591  -0.4577  -0.4541  -0.4306
 -0.4273  -0.4181  -0.3993  -0.3956  -0.3896  -0.3825  -0.3754  -0.3390
 -0.3347  -0.3320  -0.3299  -0.3285  -0.3253  -0.2922  -0.2793  -0.2657
 -0.2580
 -- Virtual --
 -0.0575  -0.0533  -0.0405  -0.0354  -0.0170  -0.0133  -0.0035   0.0039
  0.0051   0.0104   0.0139   0.0180   0.0264   0.0305   0.0446   0.0467
  0.0491   0.0530   0.0608   0.0641   0.0677   0.0798   0.0825   0.0844
  0.0899   0.0956   0.0983   0.0990   0.1026   0.1051   0.1079   0.1106
  0.1152   0.1186   0.1189   0.1209   0.1236   0.1256   0.1277   0.1311
  0.1329   0.1358   0.1380   0.1407   0.1426   0.1480   0.1525   0.1607
  0.1660   0.1736   0.1769   0.1781   0.1827   0.1867   0.1882   0.1930
  0.2007   0.2075   0.2135   0.2163   0.2226   0.2260   0.2284   0.2385
  0.2415   0.2465   0.2482   0.2531   0.2544   0.2562   0.2586   0.2627
  0.2676   0.2697   0.2761   0.2773   0.2850   0.2861   0.2877   0.2908
  0.2979   0.3030   0.3098   0.3167   0.3183   0.3230   0.3315   0.3361
  0.3474   0.3539   0.3591   0.3758   0.4199   0.4267   0.4348   0.4394
  0.4451   0.4543   0.4604   0.4656   0.4783   0.4854   0.4972   0.4989
  0.5073   0.5136   0.5149   0.5297   0.5383   0.5456   0.5544   0.5593
  0.5638   0.5734   0.5770   0.5819   0.5880   0.5930   0.5972   0.6080
  0.6183   0.6203   0.6322   0.6362   0.6403   0.6579   0.6617   0.6729
  0.6760   0.6904   0.6986   0.7036   0.7091   0.7157   0.7230   0.7290
  0.7418   0.7425   0.7803   0.8048   0.8106   0.8232   0.8356   0.8369
  0.8401   0.8468   0.8515   0.8523   0.8554   0.8590   0.8631   0.8647
  0.8730   0.8788   0.8838   0.8883   0.8909   0.8972   0.9050   0.9126
  0.9212   0.9245   0.9309   0.9447   0.9535   0.9590   0.9648   0.9757
  0.9766   0.9880   0.9913   0.9941   1.0017   1.0135   1.0241   1.0298
  1.0406   1.0530   1.0731   1.1159   1.1279   1.1446   1.1718   1.1921
  1.1983   1.2255   1.2290   1.2400   1.2525   1.2641   1.2679   1.2849
  1.3155   1.3159   1.3254   1.3424   1.3866   1.4190   1.4463   1.4885
  1.4990   1.5042   1.5172   1.5438   1.5516   1.5648   1.5741   1.5763
  1.6010   1.6035   1.6098   1.6532   1.6711   1.6731   1.6849   1.6981
  1.7046   1.7359   1.7565   1.7922   1.8102   1.8319   1.8513   1.8652
  1.8772   1.9068   1.9182   1.9302   1.9367   1.9432   1.9509   1.9646
  1.9704   1.9985   2.0067   2.0199   2.0451   2.0590   2.0602   2.0756
  2.1315   2.1370   2.1428   2.1941   2.2334   2.2700   2.2705   2.2753
  2.2862   2.2900   2.3073   2.3271   2.3550   2.3696   2.4091   2.4191
  2.4458   2.4512   2.4671   2.4928   2.5143   2.5348   2.5479   2.5505
  2.5657   2.5844   2.6001   2.6170   2.6730   2.6808   2.6884   2.7050
  2.7082   2.7224   2.7273   2.7373   2.7525   2.7535   2.7580   2.7821
  2.7847   2.8095   2.8232   2.8382   2.8507   2.8657   2.8684   2.9083
  2.9866   2.9957   3.0760   3.0854   3.0939   3.1243   3.1402   3.1528
  3.2077   3.2438   3.2693   3.3314   3.3461   3.4040   3.4345   3.5293
  3.5457   3.5914   3.6626   3.7471   3.7972   3.8470   3.8869   4.0469
  4.0681   4.1250   4.1303   4.3671   4.8060   4.8281   9.7720   9.7786
  9.8055   9.8438  23.4290  23.5756  23.8495  23.8662  23.9134  23.9409
 23.9852  24.0302  24.0542  24.0785  24.1293  24.1499  25.8214  25.8251
 25.9147  25.9435  26.1209  26.1301  26.2820  26.3362  26.5870  26.6043
 26.7063  26.7780 215.7641 215.7717 215.8041 215.8509
 --------------------------------------------------------------

          Ground-State Mulliken Net Atomic Charges

     Atom                 Charge (a.u.)
  ----------------------------------------
      1 C                     0.556030
      2 C                    -1.180536
      3 Cl                    0.377832
      4 C                    -0.338005
      5 H                     0.219465
      6 C                     0.456625
      7 Cl                    0.455313
      8 C                    -0.621509
      9 H                     0.199577
     10 C                    -0.423083
     11 H                     0.191406
     12 C                     0.519636
     13 C                    -0.813853
     14 Cl                    0.404867
     15 C                    -0.332205
     16 H                     0.204584
     17 C                    -0.724252
     18 H                     0.183178
     19 C                     0.790172
     20 Cl                    0.443271
     21 C                    -0.775955
     22 H                     0.207444
  ----------------------------------------
  Sum of atomic charges =     0.000000

 -----------------------------------------------------------------
                    Cartesian Multipole Moments
 -----------------------------------------------------------------
    Charge (ESU x 10^10)
                 0.0000
    Dipole Moment (Debye)
         X       0.1314      Y      -0.4696      Z      -1.3562
       Tot       1.4412
    Quadrupole Moments (Debye-Ang)
        XX    -115.8597     XY      -3.4556     YY    -123.7303
        XZ       0.5360     YZ       3.3571     ZZ    -121.0182
    Octopole Moments (Debye-Ang^2)
       XXX    -180.8785    XXY     -28.7440    XYY     -78.3745
       YYY     -16.0323    XXZ     -21.2174    XYZ       9.9352
       YYZ       9.0609    XZZ     -80.4404    YZZ     -11.7746
       ZZZ      41.4092
    Hexadecapole Moments (Debye-Ang^3)
      XXXX   -4311.3613   XXXY    -119.8390   XXYY    -962.7269
      XYYY     -49.4217   YYYY   -1164.2626   XXXZ    1045.1798
      XXYZ     148.2266   XYYZ     379.7748   YYYZ     270.2796
      XXZZ   -1206.0024   XYZZ     -38.8223   YYZZ    -671.6495
      XZZZ    1124.4236   YZZZ     308.4461   ZZZZ   -2869.9648
 -----------------------------------------------------------------
 Calculating analytic gradient of the SCF energy
 Gradient of SCF Energy
            1           2           3           4           5           6
    1  -0.0002802  -0.0002125   0.0005896   0.0000787  -0.0000107  -0.0000227
    2  -0.0002229  -0.0001368  -0.0009303   0.0000246   0.0000408   0.0000350
    3   0.0000827  -0.0004667  -0.0003244   0.0000306  -0.0000079   0.0000287
            7           8           9          10          11          12
    1   0.0000095  -0.0000136  -0.0000102   0.0000688   0.0000082   0.0002018
    2   0.0000198   0.0000189  -0.0000484   0.0001310  -0.0000015   0.0002946
    3  -0.0000156   0.0000336   0.0000093  -0.0000553  -0.0000534  -0.0001022
           13          14          15          16          17          18
    1  -0.0001212  -0.0001035   0.0000011   0.0000083  -0.0000439   0.0000009
    2   0.0004280   0.0005274  -0.0001119   0.0000182   0.0000576   0.0000032
    3  -0.0000661   0.0008677   0.0000986   0.0000056  -0.0000422  -0.0000025
           19          20          21          22
    1   0.0000898  -0.0000196  -0.0002185  -0.0000001
    2   0.0000057  -0.0000597  -0.0000445  -0.0000487
    3  -0.0000623  -0.0000086   0.0000295   0.0000209
 Max gradient component =       9.303E-04
 RMS gradient           =       2.223E-04
 Gradient time:  CPU 189.05 s  wall 189.06 s
 Geometry Optimization Parameters
   NAtoms,    NIC,     NZ,  NCons,   NDum,   NFix, NCnnct, MaxDiis
       22     163      22       0       0       0       0       0

 Cartesian Hessian Update
 Hessian updated using BFGS update


** GEOMETRY OPTIMIZATION IN DELOCALIZED INTERNAL COORDINATES **
   Searching for a Minimum

   Optimization Cycle:   9

                       Coordinates (Angstroms)
     ATOM                X               Y               Z
      1  C         0.0303027522   -0.0288360804    0.0505361077
      2  C        -0.0293127280    0.2715987906    1.4169866457
      3  Cl        1.4376163889    0.6328752865    2.3105941876
      4  C        -1.2380972364    0.3242576296    2.1052012307
      5  H        -1.2573115486    0.5631885077    3.1595967238
      6  C        -2.4149823724    0.0736629858    1.4098324208
      7  Cl       -3.9448620885    0.1363836758    2.2683904705
      8  C        -2.4018073520   -0.2189696749    0.0507285789
      9  H        -3.3265726611   -0.4101079002   -0.4773285407
     10  C        -1.1803299033   -0.2631082934   -0.6121200334
     11  H        -1.1574044192   -0.4965015063   -1.6703670611
     12  C         1.3079444663   -0.0648756739   -0.7159221253
     13  C         2.2561920317   -1.0857582694   -0.5718771484
     14  Cl        1.9792851567   -2.4053264382    0.5522707223
     15  C         3.4265084142   -1.0968380487   -1.3251634033
     16  H         4.1399359364   -1.9001849675   -1.1943197807
     17  C         3.6734204730   -0.0843527508   -2.2462694639
     18  H         4.5810923303   -0.0869821262   -2.8354138073
     19  C         2.7347134726    0.9290894448   -2.4020670204
     20  Cl        3.0290743499    2.2114730792   -3.5660325060
     21  C         1.5655678919    0.9445591606   -1.6515559682
     22  H         0.8511522411    1.7477760002   -1.7772331773
   Point Group: c1    Number of degrees of freedom:    60


   Energy is  -2301.904013338

 Hessian updated using BFGS update

 60 Hessian modes will be used to form the next step
  Hessian Eigenvalues:
     0.004168    0.017717    0.018154    0.020584    0.020795    0.020932
     0.023045    0.023593    0.023654    0.023840    0.023851    0.024091
     0.024097    0.024115    0.024133    0.024139    0.024141    0.024144
     0.024157    0.075359    0.159963    0.159988    0.159997    0.160004
     0.160009    0.160029    0.216573    0.223943    0.225027    0.231047
     0.235253    0.236607    0.246687    0.247397    0.249984    0.250011
     0.250173    0.289192    0.292760    0.301050    0.301215    0.329053
     0.356664    0.356665    0.356665    0.356669    0.356686    0.356710
     0.412717    0.419325    0.429768    0.429917    0.461348    0.464202
     0.471085    0.472651    0.478200    0.478508    0.479147    0.479388

 Minimum search - taking simple RFO step
 Searching for Lamda that Minimizes Along All modes
 Value Taken    Lamda =  -0.00026907
 Step Taken.  Stepsize is  0.241995

                             Maximum     Tolerance    Cnvgd?
         Gradient           0.000970      0.000300      NO
         Displacement       0.181472      0.001200      NO
         Energy change     -0.000478      0.000001      NO


 New Cartesian Coordinates Obtained by Inverse Iteration

 Displacement from previous Coordinates is:  0.450016
 ----------------------------------------------------------------
             Standard Nuclear Orientation (Angstroms)
    I     Atom           X                Y                Z
 ----------------------------------------------------------------
    1      C       0.0265048514    -0.0214328442     0.0446208532
    2      C      -0.0314141803     0.3123627666     1.4033821649
    3      Cl      1.4344229861     0.7255025730     2.2754894070
    4      C      -1.2369588573     0.3564596821     2.0975074714
    5      H      -1.2559199367     0.6197865561     3.1460965191
    6      C      -2.4119042159     0.0639646965     1.4148368130
    7      Cl     -3.9381038554     0.1152425681     2.2808872162
    8      C      -2.4000591898    -0.2610083133     0.0632598070
    9      H      -3.3237572782    -0.4823723733    -0.4547169002
   10      C      -1.1812180297    -0.2975714684    -0.6055012369
   11      H      -1.1586658112    -0.5563468605    -1.6577199649
   12      C       1.3046974544    -0.0591007923    -0.7220698447
   13      C       2.2327863618    -1.1002468900    -0.5969292388
   14      Cl      1.9260776733    -2.4350097093     0.5009795678
   15      C       3.4053957756    -1.1171392351    -1.3462809209
   16      H       4.1032907881    -1.9364311611    -1.2313889034
   17      C       3.6749112224    -0.0882785726    -2.2427869464
   18      H       4.5844756087    -0.0949214143    -2.8290042890
   19      C       2.7569348388     0.9467168646    -2.3778945198
   20      Cl      3.0805903708     2.2500981721    -3.5102641598
   21      C       1.5847154062     0.9670660903    -1.6317356466
   22      H       0.8853236126     1.7856824958    -1.7423001960
 ----------------------------------------------------------------
 Nuclear Repulsion Energy =        1443.01184570 hartrees
 There are       73 alpha and       73 beta electrons
 Applying Cartesian multipole field
    Component          Value
    ---------          -----
     (2,0,0)        1.00000E-11
     (0,2,0)        2.00000E-11
     (0,0,2)       -3.00000E-11
 Nucleus-field energy     =    -0.0000000112 hartrees
 Requested basis set is 6-311++G(d,p)
 There are 154 shells and 426 basis functions
 A cutoff of  1.0D-15 yielded   9471 shell pairs
 There are     77430 function pairs (     83191 Cartesian)
 Smallest overlap matrix eigenvalue = 2.82E-07
 Linear dependence detected in AO basis
 Number of orthogonalized atomic orbitals = 423
 Maximum deviation from orthogonality = 4.645E-10
 Guess from superposition of atomic densities
 Warning:  Energy on first SCF cycle will be non-variational
 SAD guess density has 146.000000 electrons

 -----------------------------------------------------------------------
  General SCF calculation program by
  Eric Jon Sundstrom, Paul Horn, Yuezhi Mao, Dmitri Zuev, Alec White,
  David Stuck, Shaama M.S., Shane Yost, Joonho Lee, David Small,
  Daniel Levine, Susi Lehtola, Hugh Burton, Evgeny Epifanovsky,
  Bang C. Huynh
 -----------------------------------------------------------------------
 Exchange:     0.2000 Hartree-Fock + 0.0800 Slater + 0.7200 B88
 Correlation:  0.1900 VWN1RPA + 0.8100 LYP
 Using SG-1 standard quadrature grid
 A restricted SCF calculation will be
 performed using DIIS
 SCF converges when DIIS error is below 1.0e-08
 ---------------------------------------
  Cycle       Energy         DIIS error
 ---------------------------------------
    1   -2305.6408098703      3.02e-02  
    2   -2301.7490562372      2.57e-03  
    3   -2301.6769707380      3.07e-03  
    4   -2301.8978256494      5.07e-04  
    5   -2301.9028048000      2.38e-04  
    6   -2301.9039666807      1.01e-04  
    7   -2301.9042004862      1.85e-05  
    8   -2301.9042048792      1.19e-05  
    9   -2301.9042082120      2.19e-06  
   10   -2301.9042083082      1.02e-06  
   11   -2301.9042083308      1.80e-07  
   12   -2301.9042083314      1.08e-07  
   13   -2301.9042083316      3.26e-08  
   14   -2301.9042083318      9.15e-09  Convergence criterion met
 ---------------------------------------
 SCF time:   CPU 537.94s  wall 538.00s 
 SCF   energy in the final basis set =    -2301.9042083318
 Total energy in the final basis set =    -2301.9042083318

 --------------------------------------------------------------

                    Orbital Energies (a.u.)
 --------------------------------------------------------------

 Alpha MOs
 -- Occupied --
********-101.5675-101.5672-101.5657 -10.2635 -10.2613 -10.2591 -10.2580
-10.2258 -10.2224 -10.2119 -10.2114 -10.2110 -10.2109 -10.2103 -10.2075
 -9.4831  -9.4820  -9.4819  -9.4804  -7.2477  -7.2467  -7.2467  -7.2451
 -7.2380  -7.2375  -7.2368  -7.2368  -7.2365  -7.2362  -7.2352  -7.2348
 -0.9343  -0.9197  -0.8933  -0.8866  -0.8504  -0.8374  -0.8046  -0.7706
 -0.7540  -0.7345  -0.6601  -0.6419  -0.6315  -0.6031  -0.5492  -0.5243
 -0.5190  -0.5098  -0.4914  -0.4777  -0.4590  -0.4576  -0.4541  -0.4302
 -0.4275  -0.4182  -0.3990  -0.3959  -0.3891  -0.3822  -0.3753  -0.3389
 -0.3348  -0.3319  -0.3296  -0.3285  -0.3266  -0.2913  -0.2794  -0.2659
 -0.2583
 -- Virtual --
 -0.0557  -0.0535  -0.0400  -0.0373  -0.0172  -0.0133  -0.0035   0.0039
  0.0052   0.0101   0.0138   0.0181   0.0263   0.0305   0.0450   0.0467
  0.0496   0.0529   0.0601   0.0639   0.0674   0.0803   0.0823   0.0843
  0.0899   0.0953   0.0981   0.0988   0.1025   0.1055   0.1078   0.1104
  0.1148   0.1184   0.1195   0.1210   0.1235   0.1256   0.1276   0.1312
  0.1326   0.1358   0.1383   0.1403   0.1424   0.1479   0.1518   0.1611
  0.1658   0.1734   0.1769   0.1780   0.1824   0.1866   0.1880   0.1929
  0.2005   0.2076   0.2145   0.2170   0.2218   0.2256   0.2263   0.2375
  0.2417   0.2459   0.2488   0.2528   0.2551   0.2557   0.2595   0.2625
  0.2675   0.2696   0.2759   0.2778   0.2837   0.2867   0.2890   0.2912
  0.2971   0.2997   0.3111   0.3173   0.3185   0.3237   0.3324   0.3370
  0.3467   0.3536   0.3620   0.3761   0.4194   0.4286   0.4356   0.4396
  0.4455   0.4544   0.4597   0.4651   0.4774   0.4863   0.4968   0.4983
  0.5082   0.5134   0.5151   0.5299   0.5377   0.5458   0.5534   0.5593
  0.5635   0.5735   0.5753   0.5821   0.5869   0.5932   0.5967   0.6100
  0.6198   0.6221   0.6339   0.6369   0.6417   0.6564   0.6610   0.6701
  0.6790   0.6909   0.6991   0.7036   0.7101   0.7135   0.7218   0.7290
  0.7425   0.7431   0.7802   0.8038   0.8113   0.8242   0.8367   0.8378
  0.8398   0.8482   0.8518   0.8524   0.8554   0.8596   0.8633   0.8650
  0.8726   0.8792   0.8840   0.8868   0.8899   0.8960   0.9062   0.9122
  0.9234   0.9275   0.9316   0.9475   0.9541   0.9599   0.9646   0.9769
  0.9776   0.9866   0.9891   0.9944   1.0002   1.0151   1.0231   1.0308
  1.0393   1.0509   1.0748   1.1177   1.1339   1.1451   1.1670   1.1925
  1.1998   1.2289   1.2322   1.2417   1.2501   1.2614   1.2671   1.2832
  1.3147   1.3197   1.3275   1.3424   1.3895   1.4155   1.4456   1.4874
  1.4972   1.5042   1.5184   1.5454   1.5525   1.5651   1.5724   1.5774
  1.6017   1.6041   1.6092   1.6543   1.6714   1.6724   1.6847   1.6991
  1.7045   1.7371   1.7563   1.7922   1.8082   1.8309   1.8487   1.8644
  1.8718   1.9081   1.9196   1.9308   1.9376   1.9413   1.9503   1.9659
  1.9711   1.9997   2.0096   2.0231   2.0451   2.0595   2.0602   2.0785
  2.1319   2.1375   2.1424   2.1929   2.2337   2.2700   2.2706   2.2735
  2.2856   2.2881   2.3121   2.3207   2.3578   2.3692   2.4114   2.4188
  2.4449   2.4531   2.4670   2.4936   2.5129   2.5348   2.5454   2.5511
  2.5689   2.5839   2.5995   2.6149   2.6756   2.6831   2.6899   2.7031
  2.7072   2.7213   2.7242   2.7341   2.7507   2.7541   2.7584   2.7782
  2.7845   2.8142   2.8263   2.8388   2.8521   2.8629   2.8723   2.9074
  2.9888   2.9973   3.0779   3.0883   3.0970   3.1260   3.1388   3.1506
  3.2072   3.2452   3.2720   3.3299   3.3468   3.4051   3.4355   3.5320
  3.5466   3.5929   3.6640   3.7478   3.7975   3.8469   3.8891   4.0468
  4.0685   4.1256   4.1300   4.3616   4.8074   4.8267   9.7725   9.7791
  9.8060   9.8417  23.4304  23.5764  23.8493  23.8667  23.9116  23.9420
 23.9857  24.0304  24.0540  24.0809  24.1294  24.1517  25.8211  25.8249
 25.8979  25.9559  26.1184  26.1309  26.2690  26.3509  26.5865  26.6064
 26.6903  26.7954 215.7646 215.7722 215.8056 215.8474
 --------------------------------------------------------------

          Ground-State Mulliken Net Atomic Charges

     Atom                 Charge (a.u.)
  ----------------------------------------
      1 C                     0.559822
      2 C                    -1.166688
      3 Cl                    0.391151
      4 C                    -0.326095
      5 H                     0.220654
      6 C                     0.475748
      7 Cl                    0.457441
      8 C                    -0.649071
      9 H                     0.199616
     10 C                    -0.460517
     11 H                     0.191942
     12 C                     0.541884
     13 C                    -0.834132
     14 Cl                    0.420191
     15 C                    -0.338766
     16 H                     0.206493
     17 C                    -0.737194
     18 H                     0.183316
     19 C                     0.772895
     20 Cl                    0.444918
     21 C                    -0.760622
     22 H                     0.207014
  ----------------------------------------
  Sum of atomic charges =     0.000000

 -----------------------------------------------------------------
                    Cartesian Multipole Moments
 -----------------------------------------------------------------
    Charge (ESU x 10^10)
                -0.0000
    Dipole Moment (Debye)
         X       0.1255      Y      -0.5084      Z      -1.3629
       Tot       1.4601
    Quadrupole Moments (Debye-Ang)
        XX    -116.0281     XY      -3.4886     YY    -123.5880
        XZ       0.4938     YZ       3.5387     ZZ    -120.9692
    Octopole Moments (Debye-Ang^2)
       XXX    -181.9785    XXY     -30.4708    XYY     -78.4164
       YYY     -19.0250    XXZ     -20.8464    XYZ       9.9587
       YYZ       9.2094    XZZ     -79.9631    YZZ     -12.6614
       ZZZ      41.5371
    Hexadecapole Moments (Debye-Ang^3)
      XXXX   -4318.1947   XXXY    -142.8035   XXYY    -968.4481
      XYYY     -73.2506   YYYY   -1205.7997   XXXZ    1056.6337
      XXYZ     146.0445   XYYZ     382.8831   YYYZ     257.3207
      XXZZ   -1197.9931   XYZZ     -47.0768   YYZZ    -670.3205
      XZZZ    1134.3300   YZZZ     297.7808   ZZZZ   -2821.4007
 -----------------------------------------------------------------
 Calculating analytic gradient of the SCF energy
 Gradient of SCF Energy
            1           2           3           4           5           6
    1  -0.0004864  -0.0001081   0.0003982   0.0001632  -0.0000263  -0.0000536
    2  -0.0001840  -0.0002026  -0.0003678   0.0000124   0.0000193  -0.0000166
    3  -0.0001860  -0.0000215  -0.0002769   0.0000190  -0.0000017  -0.0000890
            7           8           9          10          11          12
    1   0.0000058  -0.0000277  -0.0000114   0.0002705  -0.0000168   0.0002842
    2   0.0000061   0.0000566  -0.0000146   0.0000481   0.0000303   0.0002051
    3  -0.0000054   0.0001549   0.0000053  -0.0000816  -0.0000155  -0.0002081
           13          14          15          16          17          18
    1  -0.0000964  -0.0000910  -0.0001019   0.0000144  -0.0001037   0.0000010
    2   0.0003016   0.0003272  -0.0001286   0.0000141   0.0001709  -0.0000096
    3   0.0001208   0.0004301   0.0001389  -0.0000123  -0.0000402  -0.0000042
           19          20          21          22
    1   0.0002488  -0.0000319  -0.0002165  -0.0000143
    2  -0.0000300  -0.0000623  -0.0001494  -0.0000262
    3  -0.0001395   0.0000180   0.0001774   0.0000173
 Max gradient component =       4.864E-04
 RMS gradient           =       1.623E-04
 Gradient time:  CPU 190.13 s  wall 190.15 s
 Geometry Optimization Parameters
   NAtoms,    NIC,     NZ,  NCons,   NDum,   NFix, NCnnct, MaxDiis
       22     163      22       0       0       0       0       0

 Cartesian Hessian Update
 Hessian updated using BFGS update


** GEOMETRY OPTIMIZATION IN DELOCALIZED INTERNAL COORDINATES **
   Searching for a Minimum

   Optimization Cycle:  10

                       Coordinates (Angstroms)
     ATOM                X               Y               Z
      1  C         0.0265048514   -0.0214328442    0.0446208532
      2  C        -0.0314141803    0.3123627666    1.4033821649
      3  Cl        1.4344229861    0.7255025730    2.2754894070
      4  C        -1.2369588573    0.3564596821    2.0975074714
      5  H        -1.2559199367    0.6197865561    3.1460965191
      6  C        -2.4119042159    0.0639646965    1.4148368130
      7  Cl       -3.9381038554    0.1152425681    2.2808872162
      8  C        -2.4000591898   -0.2610083133    0.0632598070
      9  H        -3.3237572782   -0.4823723733   -0.4547169002
     10  C        -1.1812180297   -0.2975714684   -0.6055012369
     11  H        -1.1586658112   -0.5563468605   -1.6577199649
     12  C         1.3046974544   -0.0591007923   -0.7220698447
     13  C         2.2327863618   -1.1002468900   -0.5969292388
     14  Cl        1.9260776733   -2.4350097093    0.5009795678
     15  C         3.4053957756   -1.1171392351   -1.3462809209
     16  H         4.1032907881   -1.9364311611   -1.2313889034
     17  C         3.6749112224   -0.0882785726   -2.2427869464
     18  H         4.5844756087   -0.0949214143   -2.8290042890
     19  C         2.7569348388    0.9467168646   -2.3778945198
     20  Cl        3.0805903708    2.2500981721   -3.5102641598
     21  C         1.5847154062    0.9670660903   -1.6317356466
     22  H         0.8853236126    1.7856824958   -1.7423001960
   Point Group: c1    Number of degrees of freedom:    60


   Energy is  -2301.904208332

 Hessian updated using BFGS update

 60 Hessian modes will be used to form the next step
  Hessian Eigenvalues:
     0.002249    0.017702    0.018089    0.020615    0.020889    0.020956
     0.023111    0.023597    0.023637    0.023842    0.023874    0.024091
     0.024100    0.024115    0.024133    0.024139    0.024144    0.024147
     0.024157    0.075157    0.159955    0.159989    0.159998    0.160004
     0.160012    0.160032    0.215693    0.223939    0.224890    0.230920
     0.235275    0.236604    0.246651    0.247364    0.249839    0.250000
     0.250018    0.289244    0.292324    0.301047    0.301215    0.329046
     0.356664    0.356665    0.356665    0.356668    0.356685    0.356713
     0.412945    0.419105    0.429788    0.429921    0.461471    0.464378
     0.471089    0.472710    0.478199    0.478688    0.479148    0.479397

 Minimum search - taking simple RFO step
 Searching for Lamda that Minimizes Along All modes
 Value Taken    Lamda =  -0.00013628
 Step Taken.  Stepsize is  0.233011

                             Maximum     Tolerance    Cnvgd?
         Gradient           0.000508      0.000300      NO
         Displacement       0.174705      0.001200      NO
         Energy change     -0.000195      0.000001      NO


 New Cartesian Coordinates Obtained by Inverse Iteration

 Displacement from previous Coordinates is:  0.423984
 ----------------------------------------------------------------
             Standard Nuclear Orientation (Angstroms)
    I     Atom           X                Y                Z
 ----------------------------------------------------------------
    1      C       0.0246905949    -0.0146905715     0.0416281978
    2      C      -0.0346472973     0.3512235365     1.3918863699
    3      Cl      1.4269960464     0.8068605999     2.2491530142
    4      C      -1.2385550771     0.3894474581     2.0892232632
    5      H      -1.2590270338     0.6764859104     3.1315538093
    6      C      -2.4099145182     0.0576372337     1.4183191448
    7      Cl     -3.9337299938     0.1006093852     2.2892431299
    8      C      -2.3963907182    -0.3008478113     0.0753788107
    9      H      -3.3174588598    -0.5520022358    -0.4335313552
   10      C      -1.1790619310    -0.3311989433    -0.5966592600
   11      H      -1.1544169164    -0.6164334625    -1.6419029752
   12      C       1.3030591474    -0.0538640167    -0.7256763135
   13      C       2.2120252759    -1.1137101608    -0.6216531133
   14      Cl      1.8786404425    -2.4639101198     0.4491813014
   15      C       3.3859211179    -1.1353019339    -1.3689508978
   16      H       4.0690327805    -1.9691241344    -1.2708327817
   17      C       3.6753871254    -0.0917220651    -2.2418116228
   18      H       4.5856975058    -0.1017053932    -2.8268416645
   19      C       2.7766443476     0.9626781750    -2.3549462576
   20      Cl      3.1261683173     2.2849129886    -3.4575357571
   21      C       1.6031458305     0.9875913670    -1.6108504989
   22      H       0.9179194092     1.8200870246    -1.7059074913
 ----------------------------------------------------------------
 Nuclear Repulsion Energy =        1442.34159725 hartrees
 There are       73 alpha and       73 beta electrons
 Applying Cartesian multipole field
    Component          Value
    ---------          -----
     (2,0,0)        1.00000E-11
     (0,2,0)        2.00000E-11
     (0,0,2)       -3.00000E-11
 Nucleus-field energy     =    -0.0000000096 hartrees
 Requested basis set is 6-311++G(d,p)
 There are 154 shells and 426 basis functions
 A cutoff of  1.0D-15 yielded   9464 shell pairs
 There are     77401 function pairs (     83158 Cartesian)
 Smallest overlap matrix eigenvalue = 2.69E-07
 Linear dependence detected in AO basis
 Number of orthogonalized atomic orbitals = 423
 Maximum deviation from orthogonality = 4.259E-10
 Guess from superposition of atomic densities
 Warning:  Energy on first SCF cycle will be non-variational
 SAD guess density has 146.000000 electrons

 -----------------------------------------------------------------------
  General SCF calculation program by
  Eric Jon Sundstrom, Paul Horn, Yuezhi Mao, Dmitri Zuev, Alec White,
  David Stuck, Shaama M.S., Shane Yost, Joonho Lee, David Small,
  Daniel Levine, Susi Lehtola, Hugh Burton, Evgeny Epifanovsky,
  Bang C. Huynh
 -----------------------------------------------------------------------
 Exchange:     0.2000 Hartree-Fock + 0.0800 Slater + 0.7200 B88
 Correlation:  0.1900 VWN1RPA + 0.8100 LYP
 Using SG-1 standard quadrature grid
 A restricted SCF calculation will be
 performed using DIIS
 SCF converges when DIIS error is below 1.0e-08
 ---------------------------------------
  Cycle       Energy         DIIS error
 ---------------------------------------
    1   -2305.6398476963      3.02e-02  
    2   -2301.7490731910      2.57e-03  
    3   -2301.6773068043      3.06e-03  
    4   -2301.8979853677      5.05e-04  
    5   -2301.9029133390      2.38e-04  
    6   -2301.9040652192      1.01e-04  
    7   -2301.9042994278      1.91e-05  
    8   -2301.9043041162      1.24e-05  
    9   -2301.9043077564      2.16e-06  
   10   -2301.9043078496      1.00e-06  
   11   -2301.9043078713      1.69e-07  
   12   -2301.9043078719      1.05e-07  
   13   -2301.9043078723      3.24e-08  
   14   -2301.9043078722      8.87e-09  Convergence criterion met
 ---------------------------------------
 SCF time:   CPU 536.38s  wall 536.00s 
 SCF   energy in the final basis set =    -2301.9043078722
 Total energy in the final basis set =    -2301.9043078722

 --------------------------------------------------------------

                    Orbital Energies (a.u.)
 --------------------------------------------------------------

 Alpha MOs
 -- Occupied --
********-101.5675-101.5674-101.5659 -10.2635 -10.2613 -10.2591 -10.2579
-10.2257 -10.2222 -10.2119 -10.2113 -10.2109 -10.2109 -10.2103 -10.2074
 -9.4830  -9.4822  -9.4819  -9.4807  -7.2477  -7.2469  -7.2466  -7.2454
 -7.2379  -7.2374  -7.2371  -7.2367  -7.2365  -7.2364  -7.2354  -7.2351
 -0.9342  -0.9197  -0.8932  -0.8868  -0.8502  -0.8375  -0.8045  -0.7706
 -0.7540  -0.7345  -0.6598  -0.6421  -0.6313  -0.6032  -0.5492  -0.5244
 -0.5182  -0.5109  -0.4912  -0.4778  -0.4589  -0.4577  -0.4541  -0.4298
 -0.4277  -0.4183  -0.3987  -0.3962  -0.3887  -0.3820  -0.3753  -0.3391
 -0.3349  -0.3318  -0.3295  -0.3285  -0.3273  -0.2905  -0.2794  -0.2661
 -0.2587
 -- Virtual --
 -0.0544  -0.0532  -0.0399  -0.0389  -0.0174  -0.0133  -0.0036   0.0039
  0.0054   0.0099   0.0137   0.0181   0.0261   0.0305   0.0453   0.0466
  0.0502   0.0527   0.0593   0.0639   0.0671   0.0806   0.0822   0.0844
  0.0898   0.0949   0.0979   0.0987   0.1024   0.1059   0.1076   0.1103
  0.1143   0.1182   0.1200   0.1209   0.1236   0.1256   0.1275   0.1313
  0.1323   0.1358   0.1384   0.1401   0.1422   0.1478   0.1511   0.1614
  0.1654   0.1733   0.1769   0.1778   0.1818   0.1867   0.1881   0.1928
  0.1999   0.2079   0.2154   0.2172   0.2209   0.2250   0.2256   0.2361
  0.2419   0.2454   0.2490   0.2524   0.2551   0.2562   0.2605   0.2624
  0.2677   0.2694   0.2754   0.2778   0.2826   0.2876   0.2886   0.2925
  0.2966   0.2976   0.3118   0.3181   0.3194   0.3244   0.3333   0.3384
  0.3459   0.3532   0.3654   0.3764   0.4190   0.4295   0.4370   0.4402
  0.4460   0.4544   0.4588   0.4644   0.4765   0.4872   0.4964   0.4978
  0.5084   0.5124   0.5153   0.5300   0.5373   0.5461   0.5529   0.5593
  0.5641   0.5725   0.5741   0.5833   0.5866   0.5927   0.5958   0.6116
  0.6211   0.6224   0.6364   0.6375   0.6435   0.6556   0.6604   0.6670
  0.6819   0.6920   0.6995   0.7029   0.7115   0.7122   0.7213   0.7289
  0.7428   0.7440   0.7801   0.8025   0.8123   0.8256   0.8373   0.8393
  0.8397   0.8492   0.8522   0.8530   0.8554   0.8596   0.8636   0.8648
  0.8722   0.8792   0.8828   0.8853   0.8901   0.8953   0.9079   0.9113
  0.9237   0.9293   0.9352   0.9492   0.9549   0.9597   0.9646   0.9775
  0.9782   0.9831   0.9894   0.9954   0.9991   1.0169   1.0217   1.0315
  1.0383   1.0496   1.0766   1.1199   1.1393   1.1455   1.1602   1.1926
  1.2018   1.2293   1.2356   1.2448   1.2479   1.2594   1.2698   1.2821
  1.3140   1.3221   1.3313   1.3418   1.3922   1.4123   1.4452   1.4861
  1.4953   1.5042   1.5197   1.5465   1.5533   1.5636   1.5713   1.5786
  1.6034   1.6052   1.6085   1.6552   1.6712   1.6724   1.6849   1.6997
  1.7050   1.7387   1.7569   1.7925   1.8065   1.8297   1.8464   1.8640
  1.8676   1.9091   1.9207   1.9314   1.9380   1.9400   1.9495   1.9668
  1.9723   2.0001   2.0119   2.0257   2.0453   2.0596   2.0604   2.0810
  2.1321   2.1379   2.1424   2.1917   2.2342   2.2693   2.2700   2.2726
  2.2831   2.2882   2.3150   2.3165   2.3601   2.3685   2.4127   2.4184
  2.4434   2.4546   2.4672   2.4940   2.5119   2.5346   2.5418   2.5519
  2.5712   2.5841   2.5990   2.6124   2.6778   2.6845   2.6916   2.7014
  2.7063   2.7171   2.7243   2.7336   2.7497   2.7547   2.7579   2.7748
  2.7842   2.8165   2.8285   2.8387   2.8536   2.8579   2.8778   2.9065
  2.9900   2.9982   3.0789   3.0912   3.0999   3.1277   3.1377   3.1478
  3.2071   3.2468   3.2756   3.3285   3.3473   3.4068   3.4367   3.5347
  3.5468   3.5947   3.6653   3.7486   3.7979   3.8468   3.8911   4.0467
  4.0690   4.1262   4.1298   4.3571   4.8087   4.8246   9.7730   9.7795
  9.8090   9.8403  23.4321  23.5769  23.8489  23.8669  23.9103  23.9427
 23.9856  24.0308  24.0538  24.0827  24.1295  24.1531  25.8209  25.8249
 25.8817  25.9625  26.1165  26.1311  26.2626  26.3561  26.5863  26.6075
 26.6769  26.8103 215.7651 215.7728 215.8100 215.8448
 --------------------------------------------------------------

          Ground-State Mulliken Net Atomic Charges

     Atom                 Charge (a.u.)
  ----------------------------------------
      1 C                     0.571408
      2 C                    -1.157569
      3 Cl                    0.399361
      4 C                    -0.311949
      5 H                     0.222130
      6 C                     0.492406
      7 Cl                    0.459894
      8 C                    -0.671028
      9 H                     0.199609
     10 C                    -0.498636
     11 H                     0.192571
     12 C                     0.547648
     13 C                    -0.859455
     14 Cl                    0.430615
     15 C                    -0.333236
     16 H                     0.208240
     17 C                    -0.749511
     18 H                     0.183735
     19 C                     0.763204
     20 Cl                    0.447534
     21 C                    -0.743438
     22 H                     0.206467
  ----------------------------------------
  Sum of atomic charges =     0.000000

 -----------------------------------------------------------------
                    Cartesian Multipole Moments
 -----------------------------------------------------------------
    Charge (ESU x 10^10)
                -0.0000
    Dipole Moment (Debye)
         X       0.1230      Y      -0.5465      Z      -1.3687
       Tot       1.4789
    Quadrupole Moments (Debye-Ang)
        XX    -116.1972     XY      -3.5034     YY    -123.4500
        XZ       0.4287     YZ       3.7105     ZZ    -120.9310
    Octopole Moments (Debye-Ang^2)
       XXX    -182.8187    XXY     -32.0676    XYY     -78.4615
       YYY     -21.7936    XXZ     -20.5145    XYZ       9.9679
       YYZ       9.3447    XZZ     -79.3534    YZZ     -13.5076
       ZZZ      41.5624
    Hexadecapole Moments (Debye-Ang^3)
      XXXX   -4325.3280   XXXY    -162.3687   XXYY    -974.0695
      XYYY     -93.5592   YYYY   -1246.1937   XXXZ    1066.4875
      XXYZ     143.5307   XYYZ     385.6251   YYYZ     244.1981
      XXZZ   -1190.3134   XYZZ     -54.3854   YYZZ    -669.6187
      XZZZ    1142.9074   YZZZ     286.6730   ZZZZ   -2777.6123
 -----------------------------------------------------------------
 Calculating analytic gradient of the SCF energy
 Gradient of SCF Energy
            1           2           3           4           5           6
    1  -0.0004945   0.0000771   0.0001669   0.0002263  -0.0000259  -0.0000651
    2  -0.0000897  -0.0002119  -0.0000808   0.0000169  -0.0000027  -0.0000476
    3  -0.0003261   0.0002182  -0.0001921  -0.0000205   0.0000030  -0.0002144
            7           8           9          10          11          12
    1  -0.0000110  -0.0000747  -0.0000115   0.0003378   0.0000029   0.0002179
    2  -0.0000078   0.0000271   0.0000214   0.0000543   0.0000205   0.0001148
    3   0.0000229   0.0002537   0.0000041  -0.0000483   0.0000268  -0.0002226
           13          14          15          16          17          18
    1  -0.0000551  -0.0001060  -0.0000941   0.0000145  -0.0001104  -0.0000044
    2   0.0001277   0.0002427  -0.0000706   0.0000069   0.0001628  -0.0000197
    3   0.0002472   0.0001422   0.0001266  -0.0000234  -0.0000244  -0.0000089
           19          20          21          22
    1   0.0002430  -0.0000353  -0.0001595  -0.0000388
    2  -0.0000548  -0.0000424  -0.0001470  -0.0000201
    3  -0.0001184   0.0000124   0.0001713  -0.0000293
 Max gradient component =       4.945E-04
 RMS gradient           =       1.423E-04
 Gradient time:  CPU 190.34 s  wall 190.35 s
 Geometry Optimization Parameters
   NAtoms,    NIC,     NZ,  NCons,   NDum,   NFix, NCnnct, MaxDiis
       22     163      22       0       0       0       0       0

 Cartesian Hessian Update
 Hessian updated using BFGS update


** GEOMETRY OPTIMIZATION IN DELOCALIZED INTERNAL COORDINATES **
   Searching for a Minimum

   Optimization Cycle:  11

                       Coordinates (Angstroms)
     ATOM                X               Y               Z
      1  C         0.0246905949   -0.0146905715    0.0416281978
      2  C        -0.0346472973    0.3512235365    1.3918863699
      3  Cl        1.4269960464    0.8068605999    2.2491530142
      4  C        -1.2385550771    0.3894474581    2.0892232632
      5  H        -1.2590270338    0.6764859104    3.1315538093
      6  C        -2.4099145182    0.0576372337    1.4183191448
      7  Cl       -3.9337299938    0.1006093852    2.2892431299
      8  C        -2.3963907182   -0.3008478113    0.0753788107
      9  H        -3.3174588598   -0.5520022358   -0.4335313552
     10  C        -1.1790619310   -0.3311989433   -0.5966592600
     11  H        -1.1544169164   -0.6164334625   -1.6419029752
     12  C         1.3030591474   -0.0538640167   -0.7256763135
     13  C         2.2120252759   -1.1137101608   -0.6216531133
     14  Cl        1.8786404425   -2.4639101198    0.4491813014
     15  C         3.3859211179   -1.1353019339   -1.3689508978
     16  H         4.0690327805   -1.9691241344   -1.2708327817
     17  C         3.6753871254   -0.0917220651   -2.2418116228
     18  H         4.5856975058   -0.1017053932   -2.8268416645
     19  C         2.7766443476    0.9626781750   -2.3549462576
     20  Cl        3.1261683173    2.2849129886   -3.4575357571
     21  C         1.6031458305    0.9875913670   -1.6108504989
     22  H         0.9179194092    1.8200870246   -1.7059074913
   Point Group: c1    Number of degrees of freedom:    60


   Energy is  -2301.904307872

 Hessian updated using BFGS update

 60 Hessian modes will be used to form the next step
  Hessian Eigenvalues:
     0.001232    0.017722    0.018031    0.020636    0.020932    0.021312
     0.023040    0.023602    0.023625    0.023842    0.023861    0.024091
     0.024105    0.024114    0.024134    0.024139    0.024144    0.024155
     0.024177    0.072817    0.159940    0.159991    0.159998    0.160003
     0.160011    0.160024    0.214418    0.223975    0.224776    0.231240
     0.235250    0.236597    0.246629    0.247207    0.249946    0.250015
     0.250062    0.289100    0.292843    0.301023    0.301223    0.329050
     0.356664    0.356665    0.356666    0.356668    0.356694    0.356729
     0.412956    0.418959    0.429785    0.429857    0.461500    0.464200
     0.471091    0.472468    0.478091    0.478409    0.479146    0.479393

 Minimum search - taking simple RFO step
 Searching for Lamda that Minimizes Along All modes
 Value Taken    Lamda =  -0.00007280
 Step Taken.  Stepsize is  0.225478

                             Maximum     Tolerance    Cnvgd?
         Gradient           0.000347      0.000300      NO
         Displacement       0.165214      0.001200      NO
         Energy change     -0.000100      0.000001      NO


 New Cartesian Coordinates Obtained by Inverse Iteration

 Displacement from previous Coordinates is:  0.410948
 ----------------------------------------------------------------
             Standard Nuclear Orientation (Angstroms)
    I     Atom           X                Y                Z
 ----------------------------------------------------------------
    1      C       0.0242318059    -0.0113636220     0.0410560685
    2      C      -0.0390098134     0.3873320234     1.3814139716
    3      Cl      1.4174264862     0.8793139188     2.2272580159
    4      C      -1.2425749171     0.4237149674     2.0798608939
    5      H      -1.2659131357     0.7359104091     3.1148889082
    6      C      -2.4091305240     0.0550261019     1.4201704045
    7      Cl     -3.9320664419     0.0956213468     2.2928276107
    8      C      -2.3914751211    -0.3389971790     0.0871659760
    9      H      -3.3088101216    -0.6192437148    -0.4131385055
   10      C      -1.1748037829    -0.3662664583    -0.5860027012
   11      H      -1.1466476023    -0.6785266185    -1.6234340353
   12      C       1.3027129524    -0.0509505896    -0.7269642040
   13      C       2.1939448835    -1.1276444828    -0.6467330857
   14      Cl      1.8395166769    -2.4928652723     0.3984555926
   15      C       3.3678430341    -1.1521483596    -1.3942032906
   16      H       4.0374508951    -1.9987352563    -1.3138350312
   17      C       3.6745702504    -0.0943159547    -2.2434422058
   18      H       4.5846982726    -0.1060371679    -2.8287439393
   19      C       2.7938050108     0.9776673422    -2.3319682170
   20      Cl      3.1661903873     2.3185399440    -3.4043971261
   21      C       1.6207569236     1.0057061555    -1.5874435051
   22      H       0.9494094768     1.8512852977    -1.6643245428
 ----------------------------------------------------------------
 Nuclear Repulsion Energy =        1441.56048047 hartrees
 There are       73 alpha and       73 beta electrons
 Applying Cartesian multipole field
    Component          Value
    ---------          -----
     (2,0,0)        1.00000E-11
     (0,2,0)        2.00000E-11
     (0,0,2)       -3.00000E-11
 Nucleus-field energy     =    -0.0000000079 hartrees
 Requested basis set is 6-311++G(d,p)
 There are 154 shells and 426 basis functions
 A cutoff of  1.0D-15 yielded   9469 shell pairs
 There are     77480 function pairs (     83253 Cartesian)
 Smallest overlap matrix eigenvalue = 2.58E-07
 Linear dependence detected in AO basis
 Number of orthogonalized atomic orbitals = 423
 Maximum deviation from orthogonality = 2.229E-10
 Guess from superposition of atomic densities
 Warning:  Energy on first SCF cycle will be non-variational
 SAD guess density has 146.000000 electrons

 -----------------------------------------------------------------------
  General SCF calculation program by
  Eric Jon Sundstrom, Paul Horn, Yuezhi Mao, Dmitri Zuev, Alec White,
  David Stuck, Shaama M.S., Shane Yost, Joonho Lee, David Small,
  Daniel Levine, Susi Lehtola, Hugh Burton, Evgeny Epifanovsky,
  Bang C. Huynh
 -----------------------------------------------------------------------
 Exchange:     0.2000 Hartree-Fock + 0.0800 Slater + 0.7200 B88
 Correlation:  0.1900 VWN1RPA + 0.8100 LYP
 Using SG-1 standard quadrature grid
 A restricted SCF calculation will be
 performed using DIIS
 SCF converges when DIIS error is below 1.0e-08
 ---------------------------------------
  Cycle       Energy         DIIS error
 ---------------------------------------
    1   -2305.6381437366      3.02e-02  
    2   -2301.7491174086      2.57e-03  
    3   -2301.6777155721      3.06e-03  
    4   -2301.8980961351      5.03e-04  
    5   -2301.9029749568      2.37e-04  
    6   -2301.9041155525      1.01e-04  
    7   -2301.9043504826      1.97e-05  
    8   -2301.9043555176      1.28e-05  
    9   -2301.9043593942      2.13e-06  
   10   -2301.9043594848      9.89e-07  
   11   -2301.9043595061      1.59e-07  
   12   -2301.9043595064      9.99e-08  
   13   -2301.9043595066      3.22e-08  
   14   -2301.9043595066      8.48e-09  Convergence criterion met
 ---------------------------------------
 SCF time:   CPU 537.50s  wall 537.00s 
 SCF   energy in the final basis set =    -2301.9043595066
 Total energy in the final basis set =    -2301.9043595066

 --------------------------------------------------------------

                    Orbital Energies (a.u.)
 --------------------------------------------------------------

 Alpha MOs
 -- Occupied --
********-101.5677-101.5673-101.5662 -10.2635 -10.2613 -10.2592 -10.2579
-10.2257 -10.2221 -10.2118 -10.2113 -10.2110 -10.2108 -10.2103 -10.2074
 -9.4830  -9.4824  -9.4819  -9.4809  -7.2476  -7.2471  -7.2466  -7.2456
 -7.2379  -7.2374  -7.2373  -7.2367  -7.2366  -7.2363  -7.2356  -7.2353
 -0.9341  -0.9198  -0.8930  -0.8871  -0.8500  -0.8376  -0.8045  -0.7706
 -0.7541  -0.7345  -0.6596  -0.6424  -0.6310  -0.6033  -0.5492  -0.5245
 -0.5173  -0.5119  -0.4911  -0.4779  -0.4589  -0.4577  -0.4541  -0.4295
 -0.4278  -0.4183  -0.3985  -0.3965  -0.3884  -0.3818  -0.3754  -0.3393
 -0.3351  -0.3317  -0.3295  -0.3284  -0.3276  -0.2899  -0.2794  -0.2662
 -0.2591
 -- Virtual --
 -0.0543  -0.0517  -0.0413  -0.0391  -0.0176  -0.0133  -0.0036   0.0039
  0.0054   0.0097   0.0136   0.0182   0.0260   0.0305   0.0454   0.0464
  0.0508   0.0528   0.0585   0.0641   0.0668   0.0808   0.0821   0.0847
  0.0896   0.0946   0.0976   0.0988   0.1022   0.1061   0.1075   0.1102
  0.1139   0.1180   0.1203   0.1210   0.1237   0.1256   0.1273   0.1314
  0.1321   0.1358   0.1382   0.1400   0.1419   0.1478   0.1506   0.1617
  0.1647   0.1733   0.1770   0.1776   0.1812   0.1869   0.1882   0.1929
  0.1993   0.2081   0.2155   0.2173   0.2208   0.2247   0.2256   0.2344
  0.2420   0.2450   0.2488   0.2519   0.2549   0.2569   0.2612   0.2623
  0.2680   0.2693   0.2748   0.2774   0.2815   0.2873   0.2894   0.2933
  0.2954   0.2977   0.3117   0.3180   0.3206   0.3252   0.3341   0.3409
  0.3450   0.3529   0.3688   0.3769   0.4187   0.4295   0.4383   0.4419
  0.4464   0.4545   0.4579   0.4635   0.4758   0.4882   0.4958   0.4976
  0.5066   0.5123   0.5155   0.5300   0.5371   0.5462   0.5527   0.5594
  0.5658   0.5712   0.5740   0.5843   0.5865   0.5915   0.5951   0.6124
  0.6215   0.6226   0.6378   0.6394   0.6452   0.6549   0.6596   0.6643
  0.6838   0.6932   0.6999   0.7016   0.7108   0.7150   0.7214   0.7287
  0.7429   0.7454   0.7802   0.8012   0.8136   0.8272   0.8378   0.8400
  0.8412   0.8495   0.8525   0.8544   0.8554   0.8593   0.8637   0.8644
  0.8719   0.8788   0.8808   0.8853   0.8894   0.8952   0.9096   0.9109
  0.9242   0.9294   0.9394   0.9501   0.9557   0.9588   0.9644   0.9764
  0.9794   0.9809   0.9902   0.9963   0.9989   1.0180   1.0203   1.0322
  1.0376   1.0487   1.0781   1.1224   1.1419   1.1476   1.1535   1.1927
  1.2041   1.2285   1.2391   1.2450   1.2494   1.2583   1.2739   1.2821
  1.3136   1.3234   1.3356   1.3411   1.3947   1.4094   1.4444   1.4853
  1.4932   1.5042   1.5209   1.5475   1.5539   1.5610   1.5706   1.5800
  1.6043   1.6068   1.6090   1.6557   1.6708   1.6726   1.6855   1.6998
  1.7059   1.7401   1.7586   1.7935   1.8055   1.8284   1.8447   1.8636
  1.8647   1.9098   1.9220   1.9321   1.9382   1.9391   1.9487   1.9674
  1.9737   2.0001   2.0139   2.0281   2.0456   2.0587   2.0614   2.0826
  2.1322   2.1382   2.1426   2.1904   2.2347   2.2677   2.2690   2.2727
  2.2800   2.2893   2.3145   2.3160   2.3619   2.3679   2.4135   2.4180
  2.4420   2.4558   2.4666   2.4942   2.5111   2.5342   2.5385   2.5525
  2.5719   2.5848   2.5983   2.6097   2.6797   2.6848   2.6940   2.7005
  2.7047   2.7145   2.7249   2.7340   2.7488   2.7552   2.7567   2.7717
  2.7840   2.8179   2.8298   2.8378   2.8535   2.8546   2.8821   2.9056
  2.9906   2.9986   3.0794   3.0937   3.1025   3.1292   3.1369   3.1446
  3.2073   3.2483   3.2801   3.3273   3.3477   3.4087   3.4378   3.5374
  3.5466   3.5967   3.6664   3.7494   3.7984   3.8468   3.8930   4.0465
  4.0697   4.1267   4.1295   4.3536   4.8101   4.8224   9.7735   9.7800
  9.8140   9.8401  23.4341  23.5773  23.8486  23.8666  23.9096  23.9431
 23.9851  24.0311  24.0537  24.0842  24.1295  24.1541  25.8206  25.8250
 25.8679  25.9631  26.1152  26.1309  26.2619  26.3534  26.5862  26.6079
 26.6669  26.8201 215.7656 215.7733 215.8167 215.8437
 --------------------------------------------------------------

          Ground-State Mulliken Net Atomic Charges

     Atom                 Charge (a.u.)
  ----------------------------------------
      1 C                     0.588102
      2 C                    -1.160505
      3 Cl                    0.402125
      4 C                    -0.294450
      5 H                     0.223766
      6 C                     0.507841
      7 Cl                    0.462611
      8 C                    -0.689396
      9 H                     0.199536
     10 C                    -0.528316
     11 H                     0.193185
     12 C                     0.534891
     13 C                    -0.879569
     14 Cl                    0.435237
     15 C                    -0.315184
     16 H                     0.209544
     17 C                    -0.756957
     18 H                     0.184493
     19 C                     0.756686
     20 Cl                    0.451146
     21 C                    -0.730883
     22 H                     0.206098
  ----------------------------------------
  Sum of atomic charges =     0.000000

 -----------------------------------------------------------------
                    Cartesian Multipole Moments
 -----------------------------------------------------------------
    Charge (ESU x 10^10)
                 0.0000
    Dipole Moment (Debye)
         X       0.1210      Y      -0.5824      Z      -1.3738
       Tot       1.4971
    Quadrupole Moments (Debye-Ang)
        XX    -116.3634     XY      -3.4945     YY    -123.3185
        XZ       0.3320     YZ       3.8791     ZZ    -120.8957
    Octopole Moments (Debye-Ang^2)
       XXX    -183.5273    XXY     -33.5522    XYY     -78.5562
       YYY     -24.4505    XXZ     -20.2463    XYZ       9.9530
       YYZ       9.4879    XZZ     -78.6476    YZZ     -14.3453
       ZZZ      41.4747
    Hexadecapole Moments (Debye-Ang^3)
      XXXX   -4333.8379   XXXY    -178.0760   XXYY    -980.0402
      XYYY    -109.9713   YYYY   -1286.7607   XXXZ    1074.1189
      XXYZ     140.5877   XYYZ     387.8150   YYYZ     230.5091
      XXZZ   -1182.4775   XYZZ     -60.6011   YYZZ    -669.0428
      XZZZ    1149.4988   YZZZ     274.7969   ZZZZ   -2734.5665
 -----------------------------------------------------------------
 Calculating analytic gradient of the SCF energy
 Gradient of SCF Energy
            1           2           3           4           5           6
    1  -0.0003697   0.0002143   0.0000012   0.0001917  -0.0000204  -0.0000536
    2  -0.0000391  -0.0001616   0.0000568   0.0000184   0.0000001  -0.0000801
    3  -0.0002427   0.0001927  -0.0000843  -0.0000360   0.0000063  -0.0002030
            7           8           9          10          11          12
    1  -0.0000122  -0.0001069  -0.0000001   0.0002568   0.0000190   0.0001145
    2   0.0000027   0.0000043   0.0000336   0.0000525   0.0000098   0.0001389
    3   0.0000398   0.0002257   0.0000020   0.0000005   0.0000304  -0.0001916
           13          14          15          16          17          18
    1  -0.0000345  -0.0000768  -0.0000492   0.0000156  -0.0000812  -0.0000031
    2  -0.0000264   0.0001103  -0.0000140   0.0000061   0.0000927  -0.0000111
    3   0.0002218   0.0000317   0.0000637  -0.0000125  -0.0000136  -0.0000062
           19          20          21          22
    1   0.0001516  -0.0000313  -0.0000930  -0.0000327
    2  -0.0000640  -0.0000195  -0.0000930  -0.0000175
    3  -0.0000726  -0.0000122   0.0001000  -0.0000399
 Max gradient component =       3.697E-04
 RMS gradient           =       1.078E-04
 Gradient time:  CPU 200.81 s  wall 200.83 s
 Geometry Optimization Parameters
   NAtoms,    NIC,     NZ,  NCons,   NDum,   NFix, NCnnct, MaxDiis
       22     163      22       0       0       0       0       0

 Cartesian Hessian Update
 Hessian updated using BFGS update


** GEOMETRY OPTIMIZATION IN DELOCALIZED INTERNAL COORDINATES **
   Searching for a Minimum

   Optimization Cycle:  12

                       Coordinates (Angstroms)
     ATOM                X               Y               Z
      1  C         0.0242318059   -0.0113636220    0.0410560685
      2  C        -0.0390098134    0.3873320234    1.3814139716
      3  Cl        1.4174264862    0.8793139188    2.2272580159
      4  C        -1.2425749171    0.4237149674    2.0798608939
      5  H        -1.2659131357    0.7359104091    3.1148889082
      6  C        -2.4091305240    0.0550261019    1.4201704045
      7  Cl       -3.9320664419    0.0956213468    2.2928276107
      8  C        -2.3914751211   -0.3389971790    0.0871659760
      9  H        -3.3088101216   -0.6192437148   -0.4131385055
     10  C        -1.1748037829   -0.3662664583   -0.5860027012
     11  H        -1.1466476023   -0.6785266185   -1.6234340353
     12  C         1.3027129524   -0.0509505896   -0.7269642040
     13  C         2.1939448835   -1.1276444828   -0.6467330857
     14  Cl        1.8395166769   -2.4928652723    0.3984555926
     15  C         3.3678430341   -1.1521483596   -1.3942032906
     16  H         4.0374508951   -1.9987352563   -1.3138350312
     17  C         3.6745702504   -0.0943159547   -2.2434422058
     18  H         4.5846982726   -0.1060371679   -2.8287439393
     19  C         2.7938050108    0.9776673422   -2.3319682170
     20  Cl        3.1661903873    2.3185399440   -3.4043971261
     21  C         1.6207569236    1.0057061555   -1.5874435051
     22  H         0.9494094768    1.8512852977   -1.6643245428
   Point Group: c1    Number of degrees of freedom:    60


   Energy is  -2301.904359507

 Hessian updated using BFGS update

 60 Hessian modes will be used to form the next step
  Hessian Eigenvalues:
     0.000808    0.017731    0.017937    0.020640    0.020934    0.021106
     0.022962    0.023600    0.023610    0.023843    0.023851    0.024093
     0.024101    0.024114    0.024134    0.024141    0.024142    0.024151
     0.024163    0.069600    0.159898    0.159975    0.159997    0.160004
     0.160011    0.160033    0.212683    0.224052    0.224865    0.231298
     0.235234    0.236592    0.246669    0.247021    0.249974    0.250016
     0.250414    0.289250    0.292990    0.301006    0.301228    0.329049
     0.356664    0.356665    0.356665    0.356669    0.356693    0.356719
     0.412798    0.418987    0.429588    0.429830    0.461248    0.463533
     0.471103    0.471827    0.477071    0.478357    0.479150    0.479394

 Minimum search - taking simple RFO step
 Searching for Lamda that Minimizes Along All modes
 Value Taken    Lamda =  -0.00002682
 Step Taken.  Stepsize is  0.160599

                             Maximum     Tolerance    Cnvgd?
         Gradient           0.000246      0.000300     YES
         Displacement       0.113649      0.001200      NO
         Energy change     -0.000052      0.000001      NO


 New Cartesian Coordinates Obtained by Inverse Iteration

 Displacement from previous Coordinates is:  0.298781
 ----------------------------------------------------------------
             Standard Nuclear Orientation (Angstroms)
    I     Atom           X                Y                Z
 ----------------------------------------------------------------
    1      C       0.0246693620    -0.0110615827     0.0420297797
    2      C      -0.0429651260     0.4123789488     1.3741909357
    3      Cl      1.4097274513     0.9270881442     2.2132622596
    4      C      -1.2470190295     0.4500657345     2.0721965195
    5      H      -1.2731506607     0.7815143177     3.1011592694
    6      C      -2.4093654251     0.0558130621     1.4203550476
    7      Cl     -3.9326916030     0.0975061548     2.2922126461
    8      C      -2.3871234078    -0.3659394497     0.0956949127
    9      H      -3.3011323756    -0.6675359058    -0.3982142098
   10      C      -1.1704668537    -0.3930794064    -0.5770872727
   11      H      -1.1390675038    -0.7259144775    -1.6080689637
   12      C       1.3032538278    -0.0504267904    -0.7264584284
   13      C       2.1824506201    -1.1380409251    -0.6652126715
   14      Cl      1.8158039584    -2.5139616272     0.3620277839
   15      C       3.3553691865    -1.1637571066    -1.4143884533
   16      H       4.0155827575    -2.0188909135    -1.3480455846
   17      C       3.6731678172    -0.0956265976    -2.2462435718
   18      H       4.5823753445    -0.1078453560    -2.8329768474
   19      C       2.8050380052     0.9882731596    -2.3147428487
   20      Cl      3.1925312194     2.3429492349    -3.3643915947
   21      C       1.6332608184     1.0174558812    -1.5684914001
   22      H       0.9718772128     1.8720583316    -1.6303402552
 ----------------------------------------------------------------
 Nuclear Repulsion Energy =        1440.97084500 hartrees
 There are       73 alpha and       73 beta electrons
 Applying Cartesian multipole field
    Component          Value
    ---------          -----
     (2,0,0)        1.00000E-11
     (0,2,0)        2.00000E-11
     (0,0,2)       -3.00000E-11
 Nucleus-field energy     =    -0.0000000067 hartrees
 Requested basis set is 6-311++G(d,p)
 There are 154 shells and 426 basis functions
 A cutoff of  1.0D-15 yielded   9465 shell pairs
 There are     77431 function pairs (     83190 Cartesian)
 Smallest overlap matrix eigenvalue = 2.51E-07
 Linear dependence detected in AO basis
 Number of orthogonalized atomic orbitals = 423
 Maximum deviation from orthogonality = 5.802E-10
 Guess from superposition of atomic densities
 Warning:  Energy on first SCF cycle will be non-variational
 SAD guess density has 146.000000 electrons

 -----------------------------------------------------------------------
  General SCF calculation program by
  Eric Jon Sundstrom, Paul Horn, Yuezhi Mao, Dmitri Zuev, Alec White,
  David Stuck, Shaama M.S., Shane Yost, Joonho Lee, David Small,
  Daniel Levine, Susi Lehtola, Hugh Burton, Evgeny Epifanovsky,
  Bang C. Huynh
 -----------------------------------------------------------------------
 Exchange:     0.2000 Hartree-Fock + 0.0800 Slater + 0.7200 B88
 Correlation:  0.1900 VWN1RPA + 0.8100 LYP
 Using SG-1 standard quadrature grid
 A restricted SCF calculation will be
 performed using DIIS
 SCF converges when DIIS error is below 1.0e-08
 ---------------------------------------
  Cycle       Energy         DIIS error
 ---------------------------------------
    1   -2305.6368002591      3.02e-02  
    2   -2301.7491638507      2.57e-03  
    3   -2301.6780419055      3.06e-03  
    4   -2301.8981526101      5.01e-04  
    5   -2301.9029987243      2.36e-04  
    6   -2301.9041315474      1.02e-04  
    7   -2301.9043671472      2.01e-05  
    8   -2301.9043724655      1.30e-05  
    9   -2301.9043764819      2.10e-06  
   10   -2301.9043765702      9.81e-07  
   11   -2301.9043765914      1.52e-07  
   12   -2301.9043765916      9.55e-08  
   13   -2301.9043765918      3.20e-08  
   14   -2301.9043765919      8.08e-09  Convergence criterion met
 ---------------------------------------
 SCF time:   CPU 544.53s  wall 544.00s 
 SCF   energy in the final basis set =    -2301.9043765919
 Total energy in the final basis set =    -2301.9043765919

 --------------------------------------------------------------

                    Orbital Energies (a.u.)
 --------------------------------------------------------------

 Alpha MOs
 -- Occupied --
********-101.5678-101.5673-101.5663 -10.2635 -10.2613 -10.2592 -10.2579
-10.2257 -10.2221 -10.2118 -10.2113 -10.2110 -10.2108 -10.2104 -10.2074
 -9.4830  -9.4825  -9.4818  -9.4810  -7.2476  -7.2472  -7.2465  -7.2457
 -7.2379  -7.2374  -7.2374  -7.2368  -7.2366  -7.2363  -7.2358  -7.2354
 -0.9341  -0.9198  -0.8930  -0.8872  -0.8498  -0.8377  -0.8044  -0.7706
 -0.7541  -0.7345  -0.6594  -0.6427  -0.6309  -0.6033  -0.5492  -0.5245
 -0.5167  -0.5126  -0.4910  -0.4779  -0.4588  -0.4577  -0.4540  -0.4294
 -0.4279  -0.4184  -0.3983  -0.3966  -0.3883  -0.3817  -0.3754  -0.3395
 -0.3353  -0.3316  -0.3295  -0.3283  -0.3277  -0.2895  -0.2793  -0.2663
 -0.2593
 -- Virtual --
 -0.0543  -0.0505  -0.0426  -0.0389  -0.0177  -0.0133  -0.0037   0.0039
  0.0055   0.0095   0.0135   0.0182   0.0258   0.0305   0.0454   0.0464
  0.0511   0.0530   0.0579   0.0642   0.0666   0.0807   0.0821   0.0850
  0.0895   0.0944   0.0974   0.0989   0.1021   0.1063   0.1073   0.1101
  0.1135   0.1180   0.1203   0.1212   0.1237   0.1256   0.1272   0.1315
  0.1319   0.1359   0.1380   0.1400   0.1416   0.1478   0.1502   0.1617
  0.1643   0.1734   0.1770   0.1774   0.1808   0.1870   0.1884   0.1931
  0.1990   0.2081   0.2148   0.2178   0.2208   0.2247   0.2257   0.2332
  0.2420   0.2447   0.2486   0.2514   0.2549   0.2572   0.2613   0.2626
  0.2683   0.2693   0.2744   0.2769   0.2807   0.2869   0.2904   0.2928
  0.2956   0.2981   0.3113   0.3178   0.3212   0.3257   0.3342   0.3430
  0.3445   0.3528   0.3709   0.3772   0.4186   0.4290   0.4390   0.4436
  0.4465   0.4546   0.4574   0.4628   0.4755   0.4888   0.4953   0.4975
  0.5043   0.5128   0.5154   0.5300   0.5370   0.5461   0.5526   0.5594
  0.5676   0.5703   0.5742   0.5847   0.5865   0.5905   0.5948   0.6126
  0.6211   0.6231   0.6379   0.6416   0.6463   0.6543   0.6590   0.6627
  0.6845   0.6938   0.7000   0.7008   0.7107   0.7174   0.7216   0.7287
  0.7428   0.7468   0.7804   0.8002   0.8147   0.8285   0.8378   0.8406
  0.8427   0.8496   0.8528   0.8551   0.8557   0.8590   0.8630   0.8645
  0.8717   0.8779   0.8803   0.8853   0.8888   0.8955   0.9098   0.9115
  0.9249   0.9291   0.9422   0.9504   0.9559   0.9581   0.9639   0.9749
  0.9797   0.9804   0.9909   0.9963   0.9998   1.0171   1.0207   1.0328
  1.0372   1.0483   1.0789   1.1242   1.1411   1.1472   1.1531   1.1929
  1.2056   1.2282   1.2412   1.2442   1.2512   1.2579   1.2762   1.2840
  1.3135   1.3240   1.3377   1.3410   1.3966   1.4072   1.4436   1.4852
  1.4916   1.5042   1.5216   1.5482   1.5543   1.5589   1.5701   1.5812
  1.6046   1.6064   1.6114   1.6560   1.6706   1.6727   1.6859   1.6997
  1.7067   1.7408   1.7604   1.7943   1.8059   1.8274   1.8435   1.8623
  1.8643   1.9102   1.9231   1.9325   1.9381   1.9387   1.9481   1.9677
  1.9750   1.9999   2.0150   2.0295   2.0460   2.0576   2.0626   2.0832
  2.1321   2.1384   2.1429   2.1896   2.2350   2.2666   2.2680   2.2728
  2.2784   2.2900   2.3143   2.3158   2.3627   2.3675   2.4139   2.4177
  2.4414   2.4564   2.4658   2.4941   2.5107   2.5335   2.5366   2.5528
  2.5718   2.5854   2.5977   2.6077   2.6810   2.6845   2.6958   2.7002
  2.7037   2.7139   2.7255   2.7344   2.7481   2.7553   2.7559   2.7697
  2.7838   2.8187   2.8303   2.8366   2.8510   2.8549   2.8844   2.9050
  2.9908   2.9986   3.0796   3.0951   3.1040   3.1304   3.1364   3.1422
  3.2073   3.2494   3.2838   3.3266   3.3480   3.4103   3.4387   3.5392
  3.5462   3.5982   3.6671   3.7500   3.7987   3.8467   3.8942   4.0463
  4.0701   4.1270   4.1294   4.3517   4.8112   4.8207   9.7737   9.7803
  9.8184   9.8402  23.4355  23.5774  23.8486  23.8663  23.9093  23.9432
 23.9847  24.0314  24.0538  24.0850  24.1296  24.1546  25.8205  25.8250
 25.8605  25.9605  26.1148  26.1307  26.2640  26.3479  26.5862  26.6078
 26.6618  26.8239 215.7658 215.7736 215.8223 215.8433
 --------------------------------------------------------------

          Ground-State Mulliken Net Atomic Charges

     Atom                 Charge (a.u.)
  ----------------------------------------
      1 C                     0.602635
      2 C                    -1.166586
      3 Cl                    0.402589
      4 C                    -0.282485
      5 H                     0.224963
      6 C                     0.517642
      7 Cl                    0.464527
      8 C                    -0.700350
      9 H                     0.199433
     10 C                    -0.545465
     11 H                     0.193648
     12 C                     0.514326
     13 C                    -0.884887
     14 Cl                    0.436562
     15 C                    -0.297786
     16 H                     0.210142
     17 C                    -0.758355
     18 H                     0.185229
     19 C                     0.752496
     20 Cl                    0.454239
     21 C                    -0.728547
     22 H                     0.206029
  ----------------------------------------
  Sum of atomic charges =     0.000000

 -----------------------------------------------------------------
                    Cartesian Multipole Moments
 -----------------------------------------------------------------
    Charge (ESU x 10^10)
                 0.0000
    Dipole Moment (Debye)
         X       0.1190      Y      -0.6086      Z      -1.3776
       Tot       1.5107
    Quadrupole Moments (Debye-Ang)
        XX    -116.4877     XY      -3.4747     YY    -123.2239
        XZ       0.2368     YZ       4.0041     ZZ    -120.8665
    Octopole Moments (Debye-Ang^2)
       XXX    -184.0113    XXY     -34.5904    XYY     -78.6662
       YYY     -26.3691    XXZ     -20.0914    XYZ       9.9358
       YYZ       9.5943    XZZ     -78.0729    YZZ     -14.9686
       ZZZ      41.3238
    Hexadecapole Moments (Debye-Ang^3)
      XXXX   -4341.3797   XXXY    -187.3638   XXYY    -984.6768
      XYYY    -119.7887   YYYY   -1316.5824   XXXZ    1078.2664
      XXYZ     138.1829   XYYZ     389.0307   YYYZ     220.1137
      XXZZ   -1176.5124   XYZZ     -64.5474   YYZZ    -668.5448
      XZZZ    1152.9562   YZZZ     265.5943   ZZZZ   -2702.5393
 -----------------------------------------------------------------
 Calculating analytic gradient of the SCF energy
 Gradient of SCF Energy
            1           2           3           4           5           6
    1  -0.0001885   0.0001771  -0.0000411   0.0000838  -0.0000090  -0.0000186
    2  -0.0000064  -0.0000626   0.0000665   0.0000061   0.0000086  -0.0000291
    3  -0.0000920   0.0000778  -0.0000054  -0.0000163   0.0000078  -0.0000986
            7           8           9          10          11          12
    1   0.0000001  -0.0000661   0.0000094   0.0001046   0.0000106   0.0000454
    2   0.0000019  -0.0000127   0.0000158   0.0000143  -0.0000042   0.0001041
    3   0.0000375   0.0001164   0.0000076   0.0000212   0.0000120  -0.0001312
           13          14          15          16          17          18
    1  -0.0000128  -0.0000295  -0.0000183   0.0000118  -0.0000453  -0.0000041
    2  -0.0000563   0.0000490   0.0000056   0.0000035   0.0000269  -0.0000047
    3   0.0001019   0.0000056   0.0000175  -0.0000022  -0.0000163  -0.0000068
           19          20          21          22
    1   0.0000687  -0.0000276  -0.0000405  -0.0000101
    2  -0.0000451  -0.0000133  -0.0000594  -0.0000085
    3  -0.0000247  -0.0000309   0.0000330  -0.0000138
 Max gradient component =       1.885E-04
 RMS gradient           =       5.623E-05
 Gradient time:  CPU 189.61 s  wall 189.63 s
 Geometry Optimization Parameters
   NAtoms,    NIC,     NZ,  NCons,   NDum,   NFix, NCnnct, MaxDiis
       22     163      22       0       0       0       0       0

 Cartesian Hessian Update
 Hessian updated using BFGS update


** GEOMETRY OPTIMIZATION IN DELOCALIZED INTERNAL COORDINATES **
   Searching for a Minimum

   Optimization Cycle:  13

                       Coordinates (Angstroms)
     ATOM                X               Y               Z
      1  C         0.0246693620   -0.0110615827    0.0420297797
      2  C        -0.0429651260    0.4123789488    1.3741909357
      3  Cl        1.4097274513    0.9270881442    2.2132622596
      4  C        -1.2470190295    0.4500657345    2.0721965195
      5  H        -1.2731506607    0.7815143177    3.1011592694
      6  C        -2.4093654251    0.0558130621    1.4203550476
      7  Cl       -3.9326916030    0.0975061548    2.2922126461
      8  C        -2.3871234078   -0.3659394497    0.0956949127
      9  H        -3.3011323756   -0.6675359058   -0.3982142098
     10  C        -1.1704668537   -0.3930794064   -0.5770872727
     11  H        -1.1390675038   -0.7259144775   -1.6080689637
     12  C         1.3032538278   -0.0504267904   -0.7264584284
     13  C         2.1824506201   -1.1380409251   -0.6652126715
     14  Cl        1.8158039584   -2.5139616272    0.3620277839
     15  C         3.3553691865   -1.1637571066   -1.4143884533
     16  H         4.0155827575   -2.0188909135   -1.3480455846
     17  C         3.6731678172   -0.0956265976   -2.2462435718
     18  H         4.5823753445   -0.1078453560   -2.8329768474
     19  C         2.8050380052    0.9882731596   -2.3147428487
     20  Cl        3.1925312194    2.3429492349   -3.3643915947
     21  C         1.6332608184    1.0174558812   -1.5684914001
     22  H         0.9718772128    1.8720583316   -1.6303402552
   Point Group: c1    Number of degrees of freedom:    60


   Energy is  -2301.904376592

 Hessian updated using BFGS update

 60 Hessian modes will be used to form the next step
  Hessian Eigenvalues:
     0.000673    0.017640    0.017774    0.020178    0.020672    0.020939
     0.022918    0.023599    0.023622    0.023840    0.023854    0.024079
     0.024094    0.024114    0.024118    0.024135    0.024143    0.024152
     0.024174    0.067499    0.159790    0.159964    0.159998    0.160008
     0.160008    0.160020    0.210033    0.223960    0.224878    0.230884
     0.235231    0.236600    0.246678    0.246912    0.249917    0.250014
     0.250122    0.289285    0.292550    0.301004    0.301208    0.329089
     0.356661    0.356665    0.356666    0.356670    0.356691    0.356725
     0.412702    0.419042    0.429261    0.429830    0.460924    0.462770
     0.471059    0.471209    0.476283    0.478297    0.479151    0.479406

 Minimum search - taking simple RFO step
 Searching for Lamda that Minimizes Along All modes
 Value Taken    Lamda =  -0.00000350
 Step Taken.  Stepsize is  0.056671

                             Maximum     Tolerance    Cnvgd?
         Gradient           0.000115      0.000300     YES
         Displacement       0.038640      0.001200      NO
         Energy change     -0.000017      0.000001      NO


 New Cartesian Coordinates Obtained by Inverse Iteration

 Displacement from previous Coordinates is:  0.107731
 ----------------------------------------------------------------
             Standard Nuclear Orientation (Angstroms)
    I     Atom           X                Y                Z
 ----------------------------------------------------------------
    1      C       0.0251892233    -0.0123204786     0.0430269572
    2      C      -0.0445188478     0.4204970134     1.3718714699
    3      Cl      1.4071459118     0.9420199611     2.2087640741
    4      C      -1.2490156335     0.4601419048     2.0691828200
    5      H      -1.2762774403     0.7991703104     3.0956379229
    6      C      -2.4097473503     0.0573582394     1.4199296824
    7      Cl     -3.9337631131     0.1014834535     2.2903849413
    8      C      -2.3853862543    -0.3751486804     0.0986332418
    9      H      -3.2981466176    -0.6841775801    -0.3930124351
   10      C      -1.1685217015    -0.4034482006    -0.5734847469
   11      H      -1.1358062802    -0.7440354301    -1.6019059540
   12      C       1.3037667310    -0.0512930947    -0.7256016184
   13      C       2.1792216764    -1.1422345266    -0.6718723010
   14      Cl      1.8095940092    -2.5222209292     0.3490410710
   15      C       3.3514274643    -1.1676744126    -1.4222516951
   16      H       4.0086163997    -2.0255364414    -1.3614616781
   17      C       3.6724078206    -0.0955759110    -2.2476595358
   18      H       4.5810014243    -0.1074211389    -2.8353549530
   19      C       2.8082834158     0.9920996327    -2.3082673189
   20      Cl      3.2004419591     2.3522283618    -3.3491355708
   21      C       1.6372589839     1.0208688353    -1.5609541133
   22      H       0.9789538150     1.8782419428    -1.6170432082
 ----------------------------------------------------------------
 Nuclear Repulsion Energy =        1440.74797483 hartrees
 There are       73 alpha and       73 beta electrons
 Applying Cartesian multipole field
    Component          Value
    ---------          -----
     (2,0,0)        1.00000E-11
     (0,2,0)        2.00000E-11
     (0,0,2)       -3.00000E-11
 Nucleus-field energy     =    -0.0000000062 hartrees
 Requested basis set is 6-311++G(d,p)
 There are 154 shells and 426 basis functions
 A cutoff of  1.0D-15 yielded   9463 shell pairs
 There are     77428 function pairs (     83187 Cartesian)
 Smallest overlap matrix eigenvalue = 2.49E-07
 Linear dependence detected in AO basis
 Number of orthogonalized atomic orbitals = 423
 Maximum deviation from orthogonality = 2.720E-10
 Guess from superposition of atomic densities
 Warning:  Energy on first SCF cycle will be non-variational
 SAD guess density has 146.000000 electrons

 -----------------------------------------------------------------------
  General SCF calculation program by
  Eric Jon Sundstrom, Paul Horn, Yuezhi Mao, Dmitri Zuev, Alec White,
  David Stuck, Shaama M.S., Shane Yost, Joonho Lee, David Small,
  Daniel Levine, Susi Lehtola, Hugh Burton, Evgeny Epifanovsky,
  Bang C. Huynh
 -----------------------------------------------------------------------
 Exchange:     0.2000 Hartree-Fock + 0.0800 Slater + 0.7200 B88
 Correlation:  0.1900 VWN1RPA + 0.8100 LYP
 Using SG-1 standard quadrature grid
 A restricted SCF calculation will be
 performed using DIIS
 SCF converges when DIIS error is below 1.0e-08
 ---------------------------------------
  Cycle       Energy         DIIS error
 ---------------------------------------
    1   -2305.6363409893      3.01e-02  
    2   -2301.7491877159      2.57e-03  
    3   -2301.6781679520      3.06e-03  
    4   -2301.8981672869      5.01e-04  
    5   -2301.9030027775      2.36e-04  
    6   -2301.9041332659      1.02e-04  
    7   -2301.9043692338      2.03e-05  
    8   -2301.9043746786      1.31e-05  
    9   -2301.9043787478      2.10e-06  
   10   -2301.9043788356      9.78e-07  
   11   -2301.9043788563      1.50e-07  
   12   -2301.9043788566      9.39e-08  
   13   -2301.9043788570      3.18e-08  
   14   -2301.9043788570      7.90e-09  Convergence criterion met
 ---------------------------------------
 SCF time:   CPU 558.23s  wall 558.00s 
 SCF   energy in the final basis set =    -2301.9043788570
 Total energy in the final basis set =    -2301.9043788570

 --------------------------------------------------------------

                    Orbital Energies (a.u.)
 --------------------------------------------------------------

 Alpha MOs
 -- Occupied --
********-101.5678-101.5673-101.5663 -10.2636 -10.2613 -10.2593 -10.2579
-10.2257 -10.2222 -10.2119 -10.2113 -10.2111 -10.2108 -10.2104 -10.2074
 -9.4830  -9.4825  -9.4818  -9.4810  -7.2476  -7.2472  -7.2465  -7.2457
 -7.2379  -7.2374  -7.2374  -7.2368  -7.2366  -7.2363  -7.2358  -7.2354
 -0.9341  -0.9198  -0.8929  -0.8872  -0.8498  -0.8377  -0.8045  -0.7707
 -0.7541  -0.7345  -0.6594  -0.6428  -0.6308  -0.6033  -0.5492  -0.5246
 -0.5164  -0.5129  -0.4910  -0.4779  -0.4588  -0.4577  -0.4540  -0.4294
 -0.4279  -0.4184  -0.3982  -0.3967  -0.3883  -0.3817  -0.3755  -0.3396
 -0.3353  -0.3316  -0.3295  -0.3283  -0.3277  -0.2894  -0.2793  -0.2663
 -0.2594
 -- Virtual --
 -0.0543  -0.0500  -0.0431  -0.0388  -0.0177  -0.0133  -0.0037   0.0039
  0.0055   0.0095   0.0135   0.0182   0.0258   0.0305   0.0454   0.0464
  0.0511   0.0532   0.0577   0.0642   0.0665   0.0807   0.0821   0.0852
  0.0894   0.0943   0.0974   0.0989   0.1021   0.1063   0.1073   0.1101
  0.1134   0.1180   0.1202   0.1213   0.1237   0.1256   0.1272   0.1316
  0.1319   0.1360   0.1379   0.1400   0.1415   0.1478   0.1500   0.1617
  0.1642   0.1734   0.1770   0.1773   0.1807   0.1870   0.1884   0.1932
  0.1989   0.2081   0.2145   0.2180   0.2208   0.2248   0.2258   0.2327
  0.2420   0.2447   0.2485   0.2512   0.2549   0.2574   0.2612   0.2628
  0.2684   0.2694   0.2742   0.2767   0.2804   0.2868   0.2907   0.2924
  0.2958   0.2982   0.3112   0.3176   0.3214   0.3259   0.3342   0.3436
  0.3444   0.3527   0.3715   0.3773   0.4186   0.4287   0.4392   0.4442
  0.4465   0.4546   0.4572   0.4626   0.4755   0.4890   0.4951   0.4975
  0.5035   0.5129   0.5154   0.5300   0.5370   0.5460   0.5526   0.5595
  0.5683   0.5701   0.5742   0.5847   0.5865   0.5902   0.5948   0.6126
  0.6208   0.6233   0.6378   0.6424   0.6467   0.6541   0.6587   0.6623
  0.6847   0.6939   0.6997   0.7007   0.7107   0.7181   0.7218   0.7287
  0.7428   0.7473   0.7804   0.7999   0.8151   0.8290   0.8378   0.8409
  0.8432   0.8495   0.8529   0.8551   0.8561   0.8589   0.8627   0.8645
  0.8716   0.8776   0.8803   0.8853   0.8887   0.8956   0.9098   0.9117
  0.9252   0.9289   0.9432   0.9505   0.9558   0.9578   0.9635   0.9744
  0.9797   0.9804   0.9912   0.9963   1.0001   1.0167   1.0210   1.0330
  1.0371   1.0481   1.0791   1.1248   1.1404   1.1463   1.1543   1.1929
  1.2060   1.2282   1.2419   1.2439   1.2516   1.2578   1.2765   1.2852
  1.3134   1.3243   1.3380   1.3413   1.3973   1.4064   1.4432   1.4852
  1.4910   1.5042   1.5219   1.5485   1.5545   1.5582   1.5699   1.5816
  1.6047   1.6062   1.6122   1.6560   1.6705   1.6727   1.6861   1.6995
  1.7071   1.7408   1.7611   1.7946   1.8064   1.8270   1.8431   1.8618
  1.8643   1.9104   1.9235   1.9326   1.9381   1.9386   1.9478   1.9678
  1.9755   1.9998   2.0154   2.0300   2.0462   2.0571   2.0630   2.0834
  2.1319   2.1385   2.1430   2.1893   2.2351   2.2663   2.2676   2.2728
  2.2781   2.2903   2.3144   2.3157   2.3628   2.3675   2.4140   2.4176
  2.4413   2.4566   2.4655   2.4941   2.5106   2.5331   2.5361   2.5528
  2.5717   2.5856   2.5974   2.6070   2.6814   2.6842   2.6963   2.7002
  2.7035   2.7139   2.7258   2.7345   2.7479   2.7553   2.7557   2.7690
  2.7838   2.8189   2.8305   2.8360   2.8503   2.8549   2.8850   2.9049
  2.9909   2.9986   3.0797   3.0955   3.1044   3.1308   3.1362   3.1414
  3.2074   3.2497   3.2850   3.3263   3.3481   3.4108   3.4390   3.5398
  3.5461   3.5988   3.6673   3.7501   3.7987   3.8467   3.8946   4.0463
  4.0702   4.1271   4.1293   4.3512   4.8116   4.8201   9.7738   9.7804
  9.8199   9.8402  23.4359  23.5775  23.8485  23.8662  23.9094  23.9431
 23.9844  24.0315  24.0538  24.0852  24.1296  24.1547  25.8204  25.8250
 25.8586  25.9592  26.1147  26.1306  26.2651  26.3453  26.5862  26.6077
 26.6604  26.8245 215.7659 215.7738 215.8243 215.8431
 --------------------------------------------------------------

          Ground-State Mulliken Net Atomic Charges

     Atom                 Charge (a.u.)
  ----------------------------------------
      1 C                     0.608534
      2 C                    -1.170317
      3 Cl                    0.402891
      4 C                    -0.278663
      5 H                     0.225379
      6 C                     0.520323
      7 Cl                    0.465186
      8 C                    -0.703337
      9 H                     0.199400
     10 C                    -0.550543
     11 H                     0.193790
     12 C                     0.505656
     13 C                    -0.882396
     14 Cl                    0.436843
     15 C                    -0.291830
     16 H                     0.210241
     17 C                    -0.757445
     18 H                     0.185503
     19 C                     0.751050
     20 Cl                    0.455348
     21 C                    -0.731695
     22 H                     0.206079
  ----------------------------------------
  Sum of atomic charges =     0.000000

 -----------------------------------------------------------------
                    Cartesian Multipole Moments
 -----------------------------------------------------------------
    Charge (ESU x 10^10)
                -0.0000
    Dipole Moment (Debye)
         X       0.1178      Y      -0.6178      Z      -1.3793
       Tot       1.5160
    Quadrupole Moments (Debye-Ang)
        XX    -116.5314     XY      -3.4617     YY    -123.1930
        XZ       0.1922     YZ       4.0503     ZZ    -120.8529
    Octopole Moments (Debye-Ang^2)
       XXX    -184.1739    XXY     -34.9432    XYY     -78.7270
       YYY     -27.0590    XXZ     -20.0615    XYZ       9.9242
       YYZ       9.6375    XZZ     -77.8481    YZZ     -15.1938
       ZZZ      41.2328
    Hexadecapole Moments (Debye-Ang^3)
      XXXX   -4344.5072   XXXY    -189.5491   XXYY    -986.5167
      XYYY    -122.1972   YYYY   -1327.6314   XXXZ    1078.9986
      XXYZ     137.2072   XYYZ     389.2605   YYYZ     216.1713
      XXZZ   -1174.1834   XYZZ     -65.6258   YYZZ    -668.2750
      XZZZ    1153.4913   YZZZ     262.0667   ZZZZ   -2690.2191
 -----------------------------------------------------------------
 Calculating analytic gradient of the SCF energy
 Gradient of SCF Energy
            1           2           3           4           5           6
    1  -0.0000492   0.0000769  -0.0000255   0.0000191   0.0000029   0.0000047
    2   0.0000049  -0.0000219   0.0000409   0.0000099   0.0000164  -0.0000089
    3   0.0000013   0.0000043  -0.0000011  -0.0000045   0.0000032  -0.0000145
            7           8           9          10          11          12
    1   0.0000066  -0.0000181   0.0000055   0.0000247  -0.0000001  -0.0000013
    2   0.0000072  -0.0000073  -0.0000029  -0.0000013  -0.0000100   0.0000648
    3   0.0000240   0.0000404   0.0000132   0.0000168   0.0000080  -0.0000477
           13          14          15          16          17          18
    1   0.0000079  -0.0000019  -0.0000090   0.0000043  -0.0000143  -0.0000070
    2  -0.0000524   0.0000292  -0.0000019   0.0000030   0.0000056  -0.0000053
    3   0.0000193   0.0000105   0.0000029   0.0000017  -0.0000112  -0.0000112
           19          20          21          22
    1   0.0000100  -0.0000206  -0.0000115  -0.0000039
    2  -0.0000243  -0.0000116  -0.0000299  -0.0000044
    3  -0.0000194  -0.0000281   0.0000002  -0.0000082
 Max gradient component =       7.686E-05
 RMS gradient           =       2.169E-05
 Gradient time:  CPU 189.85 s  wall 189.87 s
 Geometry Optimization Parameters
   NAtoms,    NIC,     NZ,  NCons,   NDum,   NFix, NCnnct, MaxDiis
       22     163      22       0       0       0       0       0

 Cartesian Hessian Update
 Hessian updated using BFGS update


** GEOMETRY OPTIMIZATION IN DELOCALIZED INTERNAL COORDINATES **
   Searching for a Minimum

   Optimization Cycle:  14

                       Coordinates (Angstroms)
     ATOM                X               Y               Z
      1  C         0.0251892233   -0.0123204786    0.0430269572
      2  C        -0.0445188478    0.4204970134    1.3718714699
      3  Cl        1.4071459118    0.9420199611    2.2087640741
      4  C        -1.2490156335    0.4601419048    2.0691828200
      5  H        -1.2762774403    0.7991703104    3.0956379229
      6  C        -2.4097473503    0.0573582394    1.4199296824
      7  Cl       -3.9337631131    0.1014834535    2.2903849413
      8  C        -2.3853862543   -0.3751486804    0.0986332418
      9  H        -3.2981466176   -0.6841775801   -0.3930124351
     10  C        -1.1685217015   -0.4034482006   -0.5734847469
     11  H        -1.1358062802   -0.7440354301   -1.6019059540
     12  C         1.3037667310   -0.0512930947   -0.7256016184
     13  C         2.1792216764   -1.1422345266   -0.6718723010
     14  Cl        1.8095940092   -2.5222209292    0.3490410710
     15  C         3.3514274643   -1.1676744126   -1.4222516951
     16  H         4.0086163997   -2.0255364414   -1.3614616781
     17  C         3.6724078206   -0.0955759110   -2.2476595358
     18  H         4.5810014243   -0.1074211389   -2.8353549530
     19  C         2.8082834158    0.9920996327   -2.3082673189
     20  Cl        3.2004419591    2.3522283618   -3.3491355708
     21  C         1.6372589839    1.0208688353   -1.5609541133
     22  H         0.9789538150    1.8782419428   -1.6170432082
   Point Group: c1    Number of degrees of freedom:    60


   Energy is  -2301.904378857

 Hessian updated using BFGS update

 60 Hessian modes will be used to form the next step
  Hessian Eigenvalues:
     0.000682    0.016523    0.017777    0.019448    0.020660    0.020942
     0.022884    0.023597    0.023639    0.023838    0.023856    0.024033
     0.024094    0.024113    0.024116    0.024138    0.024144    0.024159
     0.024175    0.066146    0.159527    0.159955    0.159998    0.160000
     0.160012    0.160017    0.205572    0.223428    0.224737    0.229003
     0.235231    0.236598    0.245998    0.246862    0.247688    0.249981
     0.250021    0.288850    0.291531    0.301007    0.301176    0.328855
     0.356655    0.356665    0.356666    0.356668    0.356693    0.356727
     0.412963    0.418946    0.428859    0.429820    0.461040    0.461848
     0.470607    0.471145    0.475984    0.478328    0.479143    0.479391

 Minimum search - taking simple RFO step
 Searching for Lamda that Minimizes Along All modes
 Value Taken    Lamda =   0.00000000
 Step Taken.  Stepsize is  0.006346

                             Maximum     Tolerance    Cnvgd?
         Gradient           0.000062      0.000300     YES
         Displacement       0.003528      0.001200      NO
         Energy change     -0.000002      0.000001      NO


 New Cartesian Coordinates Obtained by Inverse Iteration

 Displacement from previous Coordinates is:  0.013691
 ----------------------------------------------------------------
             Standard Nuclear Orientation (Angstroms)
    I     Atom           X                Y                Z
 ----------------------------------------------------------------
    1      C       0.0253855754    -0.0130948565     0.0433867716
    2      C      -0.0446957571     0.4210315826     1.3717678341
    3      Cl      1.4070633902     0.9425154318     2.2086304886
    4      C      -1.2493439757     0.4615750950     2.0687828749
    5      H      -1.2767300175     0.8016776850     3.0948764130
    6      C      -2.4099207521     0.0582207298     1.4196523185
    7      Cl     -3.9342193504     0.1034546607     2.2895240098
    8      C      -2.3851898281    -0.3758991144     0.0988534810
    9      H      -3.2978389264    -0.6856213660    -0.3925748967
   10      C      -1.1682109810    -0.4049593257    -0.5729654961
   11      H      -1.1353156745    -0.7466353869    -1.6010172498
   12      C       1.3039392443    -0.0519354326    -0.7252658292
   13      C       2.1793193414    -1.1429295199    -0.6725737308
   14      Cl      1.8098782510    -2.5236145958     0.3474956152
   15      C       3.3513356336    -1.1679701976    -1.4232806056
   16      H       4.0083843225    -2.0259954235    -1.3633058897
   17      C       3.6722704287    -0.0952827883    -2.2479133676
   18      H       4.5806951052    -0.1068099872    -2.8358761827
   19      C       2.8082849537     0.9925912321    -2.3074035810
   20      Cl      3.2005176195     2.3535417987    -3.3471656620
   21      C       1.6374100327     1.0208711973    -1.5598734471
   22      H       0.9791069607     1.8782914121    -1.6152868163
 ----------------------------------------------------------------
 Nuclear Repulsion Energy =        1440.70978492 hartrees
 There are       73 alpha and       73 beta electrons
 Applying Cartesian multipole field
    Component          Value
    ---------          -----
     (2,0,0)        1.00000E-11
     (0,2,0)        2.00000E-11
     (0,0,2)       -3.00000E-11
 Nucleus-field energy     =    -0.0000000061 hartrees
 Requested basis set is 6-311++G(d,p)
 There are 154 shells and 426 basis functions
 A cutoff of  1.0D-15 yielded   9463 shell pairs
 There are     77428 function pairs (     83187 Cartesian)
 Smallest overlap matrix eigenvalue = 2.48E-07
 Linear dependence detected in AO basis
 Number of orthogonalized atomic orbitals = 423
 Maximum deviation from orthogonality = 4.486E-10
 Guess from superposition of atomic densities
 Warning:  Energy on first SCF cycle will be non-variational
 SAD guess density has 146.000000 electrons

 -----------------------------------------------------------------------
  General SCF calculation program by
  Eric Jon Sundstrom, Paul Horn, Yuezhi Mao, Dmitri Zuev, Alec White,
  David Stuck, Shaama M.S., Shane Yost, Joonho Lee, David Small,
  Daniel Levine, Susi Lehtola, Hugh Burton, Evgeny Epifanovsky,
  Bang C. Huynh
 -----------------------------------------------------------------------
 Exchange:     0.2000 Hartree-Fock + 0.0800 Slater + 0.7200 B88
 Correlation:  0.1900 VWN1RPA + 0.8100 LYP
 Using SG-1 standard quadrature grid
 A restricted SCF calculation will be
 performed using DIIS
 SCF converges when DIIS error is below 1.0e-08
 ---------------------------------------
  Cycle       Energy         DIIS error
 ---------------------------------------
    1   -2305.6362645789      3.01e-02  
    2   -2301.7491946528      2.57e-03  
    3   -2301.6781858555      3.06e-03  
    4   -2301.8981676397      5.01e-04  
    5   -2301.9030026806      2.36e-04  
    6   -2301.9041333303      1.02e-04  
    7   -2301.9043693747      2.03e-05  
    8   -2301.9043748419      1.31e-05  
    9   -2301.9043789215      2.09e-06  
   10   -2301.9043790089      9.78e-07  
   11   -2301.9043790298      1.50e-07  
   12   -2301.9043790299      9.37e-08  
   13   -2301.9043790303      3.18e-08  
   14   -2301.9043790303      7.88e-09  Convergence criterion met
 ---------------------------------------
 SCF time:   CPU 558.42s  wall 558.00s 
 SCF   energy in the final basis set =    -2301.9043790303
 Total energy in the final basis set =    -2301.9043790303

 --------------------------------------------------------------

                    Orbital Energies (a.u.)
 --------------------------------------------------------------

 Alpha MOs
 -- Occupied --
********-101.5678-101.5673-101.5663 -10.2636 -10.2613 -10.2593 -10.2579
-10.2257 -10.2222 -10.2119 -10.2113 -10.2111 -10.2108 -10.2104 -10.2074
 -9.4830  -9.4825  -9.4818  -9.4810  -7.2476  -7.2472  -7.2465  -7.2457
 -7.2379  -7.2374  -7.2374  -7.2368  -7.2366  -7.2363  -7.2358  -7.2354
 -0.9341  -0.9198  -0.8929  -0.8873  -0.8498  -0.8377  -0.8045  -0.7707
 -0.7541  -0.7345  -0.6594  -0.6428  -0.6308  -0.6033  -0.5492  -0.5246
 -0.5164  -0.5129  -0.4910  -0.4779  -0.4588  -0.4577  -0.4540  -0.4294
 -0.4279  -0.4184  -0.3982  -0.3967  -0.3883  -0.3817  -0.3755  -0.3396
 -0.3353  -0.3316  -0.3295  -0.3283  -0.3277  -0.2894  -0.2794  -0.2663
 -0.2594
 -- Virtual --
 -0.0543  -0.0500  -0.0432  -0.0388  -0.0178  -0.0133  -0.0037   0.0039
  0.0055   0.0095   0.0135   0.0182   0.0258   0.0305   0.0454   0.0464
  0.0511   0.0532   0.0576   0.0643   0.0665   0.0807   0.0821   0.0852
  0.0894   0.0943   0.0973   0.0989   0.1021   0.1063   0.1073   0.1101
  0.1133   0.1180   0.1202   0.1214   0.1237   0.1256   0.1272   0.1316
  0.1319   0.1360   0.1379   0.1400   0.1415   0.1478   0.1500   0.1617
  0.1642   0.1734   0.1770   0.1773   0.1806   0.1870   0.1883   0.1933
  0.1989   0.2082   0.2144   0.2181   0.2208   0.2248   0.2258   0.2327
  0.2420   0.2447   0.2485   0.2512   0.2549   0.2574   0.2612   0.2629
  0.2684   0.2694   0.2742   0.2767   0.2804   0.2868   0.2907   0.2924
  0.2958   0.2982   0.3111   0.3176   0.3214   0.3259   0.3342   0.3436
  0.3444   0.3527   0.3715   0.3773   0.4186   0.4287   0.4393   0.4442
  0.4465   0.4546   0.4572   0.4626   0.4755   0.4890   0.4951   0.4975
  0.5034   0.5129   0.5154   0.5300   0.5370   0.5460   0.5526   0.5595
  0.5683   0.5701   0.5742   0.5846   0.5865   0.5902   0.5948   0.6126
  0.6208   0.6233   0.6378   0.6424   0.6467   0.6540   0.6587   0.6622
  0.6847   0.6939   0.6996   0.7007   0.7107   0.7182   0.7218   0.7286
  0.7428   0.7474   0.7804   0.7999   0.8152   0.8291   0.8378   0.8409
  0.8433   0.8495   0.8529   0.8551   0.8561   0.8589   0.8626   0.8645
  0.8716   0.8775   0.8804   0.8853   0.8888   0.8956   0.9098   0.9117
  0.9252   0.9289   0.9433   0.9505   0.9558   0.9578   0.9635   0.9744
  0.9797   0.9804   0.9913   0.9963   1.0001   1.0166   1.0210   1.0331
  1.0371   1.0481   1.0791   1.1248   1.1404   1.1462   1.1545   1.1929
  1.2059   1.2282   1.2419   1.2439   1.2517   1.2578   1.2765   1.2853
  1.3133   1.3243   1.3379   1.3413   1.3974   1.4063   1.4432   1.4852
  1.4909   1.5042   1.5219   1.5485   1.5545   1.5581   1.5699   1.5817
  1.6047   1.6062   1.6122   1.6560   1.6705   1.6727   1.6862   1.6995
  1.7071   1.7408   1.7613   1.7946   1.8064   1.8269   1.8431   1.8618
  1.8643   1.9104   1.9235   1.9327   1.9381   1.9386   1.9478   1.9678
  1.9755   1.9998   2.0154   2.0300   2.0462   2.0571   2.0630   2.0834
  2.1319   2.1385   2.1430   2.1892   2.2351   2.2662   2.2676   2.2728
  2.2781   2.2903   2.3144   2.3157   2.3628   2.3675   2.4141   2.4176
  2.4413   2.4566   2.4654   2.4941   2.5106   2.5330   2.5361   2.5528
  2.5717   2.5856   2.5974   2.6069   2.6814   2.6842   2.6964   2.7002
  2.7035   2.7139   2.7259   2.7345   2.7479   2.7552   2.7556   2.7689
  2.7838   2.8189   2.8305   2.8360   2.8502   2.8548   2.8850   2.9049
  2.9909   2.9986   3.0797   3.0955   3.1044   3.1309   3.1362   3.1413
  3.2074   3.2497   3.2851   3.3263   3.3481   3.4108   3.4391   3.5399
  3.5461   3.5988   3.6673   3.7501   3.7987   3.8467   3.8947   4.0463
  4.0702   4.1272   4.1293   4.3511   4.8116   4.8201   9.7738   9.7804
  9.8201   9.8402  23.4360  23.5775  23.8485  23.8662  23.9095  23.9431
 23.9844  24.0315  24.0539  24.0852  24.1296  24.1547  25.8204  25.8250
 25.8585  25.9590  26.1146  26.1306  26.2652  26.3451  26.5862  26.6077
 26.6603  26.8244 215.7659 215.7738 215.8245 215.8430
 --------------------------------------------------------------

          Ground-State Mulliken Net Atomic Charges

     Atom                 Charge (a.u.)
  ----------------------------------------
      1 C                     0.610281
      2 C                    -1.172630
      3 Cl                    0.403021
      4 C                    -0.277834
      5 H                     0.225429
      6 C                     0.520193
      7 Cl                    0.465256
      8 C                    -0.703724
      9 H                     0.199408
     10 C                    -0.550612
     11 H                     0.193794
     12 C                     0.504261
     13 C                    -0.879809
     14 Cl                    0.436836
     15 C                    -0.291489
     16 H                     0.210219
     17 C                    -0.756721
     18 H                     0.185523
     19 C                     0.751063
     20 Cl                    0.455447
     21 C                    -0.734018
     22 H                     0.206105
  ----------------------------------------
  Sum of atomic charges =     0.000000

 -----------------------------------------------------------------
                    Cartesian Multipole Moments
 -----------------------------------------------------------------
    Charge (ESU x 10^10)
                -0.0000
    Dipole Moment (Debye)
         X       0.1174      Y      -0.6188      Z      -1.3798
       Tot       1.5167
    Quadrupole Moments (Debye-Ang)
        XX    -116.5346     XY      -3.4575     YY    -123.1919
        XZ       0.1833     YZ       4.0562     ZZ    -120.8499
    Octopole Moments (Debye-Ang^2)
       XXX    -184.1820    XXY     -34.9745    XYY     -78.7434
       YYY     -27.1324    XXZ     -20.0706    XYZ       9.9203
       YYZ       9.6450    XZZ     -77.8170    YZZ     -15.2167
       ZZZ      41.2108
    Hexadecapole Moments (Debye-Ang^3)
      XXXX   -4344.9566   XXXY    -189.2412   XXYY    -986.7990
      XYYY    -121.9386   YYYY   -1328.9978   XXXZ    1078.7450
      XXYZ     137.0544   XYYZ     389.1971   YYYZ     215.6529
      XXZZ   -1173.8498   XYZZ     -65.5731   YYZZ    -668.2139
      XZZZ    1153.2439   YZZZ     261.6002   ZZZZ   -2688.5343
 -----------------------------------------------------------------
 Calculating analytic gradient of the SCF energy
 Gradient of SCF Energy
            1           2           3           4           5           6
    1   0.0000006   0.0000251  -0.0000064   0.0000045   0.0000086   0.0000081
    2   0.0000042  -0.0000003   0.0000285   0.0000087   0.0000183   0.0000059
    3   0.0000116  -0.0000038  -0.0000002   0.0000025   0.0000015   0.0000088
            7           8           9          10          11          12
    1   0.0000089   0.0000005   0.0000025   0.0000012  -0.0000034  -0.0000133
    2   0.0000062  -0.0000049  -0.0000094  -0.0000072  -0.0000111   0.0000218
    3   0.0000175   0.0000162   0.0000163   0.0000093   0.0000101  -0.0000181
           13          14          15          16          17          18
    1   0.0000144   0.0000046  -0.0000079   0.0000019  -0.0000084  -0.0000083
    2  -0.0000264   0.0000254  -0.0000029   0.0000019  -0.0000003  -0.0000071
    3   0.0000037   0.0000067   0.0000017   0.0000012  -0.0000124  -0.0000131
           19          20          21          22
    1  -0.0000018  -0.0000175  -0.0000067  -0.0000072
    2  -0.0000135  -0.0000131  -0.0000185  -0.0000061
    3  -0.0000155  -0.0000252  -0.0000063  -0.0000125
 Max gradient component =       2.851E-05
 RMS gradient           =       1.181E-05
 Gradient time:  CPU 189.39 s  wall 189.40 s
 Geometry Optimization Parameters
   NAtoms,    NIC,     NZ,  NCons,   NDum,   NFix, NCnnct, MaxDiis
       22     163      22       0       0       0       0       0

 Cartesian Hessian Update
 Hessian updated using BFGS update


** GEOMETRY OPTIMIZATION IN DELOCALIZED INTERNAL COORDINATES **
   Searching for a Minimum

   Optimization Cycle:  15

                       Coordinates (Angstroms)
     ATOM                X               Y               Z
      1  C         0.0253855754   -0.0130948565    0.0433867716
      2  C        -0.0446957571    0.4210315826    1.3717678341
      3  Cl        1.4070633902    0.9425154318    2.2086304886
      4  C        -1.2493439757    0.4615750950    2.0687828749
      5  H        -1.2767300175    0.8016776850    3.0948764130
      6  C        -2.4099207521    0.0582207298    1.4196523185
      7  Cl       -3.9342193504    0.1034546607    2.2895240098
      8  C        -2.3851898281   -0.3758991144    0.0988534810
      9  H        -3.2978389264   -0.6856213660   -0.3925748967
     10  C        -1.1682109810   -0.4049593257   -0.5729654961
     11  H        -1.1353156745   -0.7466353869   -1.6010172498
     12  C         1.3039392443   -0.0519354326   -0.7252658292
     13  C         2.1793193414   -1.1429295199   -0.6725737308
     14  Cl        1.8098782510   -2.5236145958    0.3474956152
     15  C         3.3513356336   -1.1679701976   -1.4232806056
     16  H         4.0083843225   -2.0259954235   -1.3633058897
     17  C         3.6722704287   -0.0952827883   -2.2479133676
     18  H         4.5806951052   -0.1068099872   -2.8358761827
     19  C         2.8082849537    0.9925912321   -2.3074035810
     20  Cl        3.2005176195    2.3535417987   -3.3471656620
     21  C         1.6374100327    1.0208711973   -1.5598734471
     22  H         0.9791069607    1.8782914121   -1.6152868163
   Point Group: c1    Number of degrees of freedom:    60


   Energy is  -2301.904379030

 Hessian updated using BFGS update

 60 Hessian modes will be used to form the next step
  Hessian Eigenvalues:
     0.000751    0.013839    0.017838    0.019164    0.020659    0.020970
     0.022681    0.023551    0.023605    0.023842    0.023857    0.024033
     0.024094    0.024116    0.024130    0.024139    0.024140    0.024164
     0.024222    0.067618    0.158290    0.159929    0.159990    0.160000
     0.160009    0.160051    0.186647    0.218537    0.224452    0.226176
     0.235233    0.236668    0.239721    0.246870    0.247039    0.249977
     0.250143    0.288262    0.290643    0.301006    0.301207    0.328966
     0.356663    0.356664    0.356666    0.356672    0.356692    0.356734
     0.412775    0.418539    0.428663    0.429749    0.459616    0.461434
     0.470599    0.471421    0.476168    0.478745    0.479097    0.479452

 Minimum search - taking simple RFO step
 Searching for Lamda that Minimizes Along All modes
 Value Taken    Lamda =   0.00000000
 Step Taken.  Stepsize is  0.001795

                             Maximum     Tolerance    Cnvgd?
         Gradient           0.000033      0.000300     YES
         Displacement       0.001239      0.001200      NO
         Energy change     -0.000000      0.000001     YES

 Final energy is   -2301.9043790303103     


 ******************************
 **  OPTIMIZATION CONVERGED  **
 ******************************

                       Coordinates (Angstroms)
     ATOM                X               Y               Z
      1  C         0.0253855754   -0.0130948565    0.0433867716
      2  C        -0.0446957571    0.4210315826    1.3717678341
      3  Cl        1.4070633902    0.9425154318    2.2086304886
      4  C        -1.2493439757    0.4615750950    2.0687828749
      5  H        -1.2767300175    0.8016776850    3.0948764130
      6  C        -2.4099207521    0.0582207298    1.4196523185
      7  Cl       -3.9342193504    0.1034546607    2.2895240098
      8  C        -2.3851898281   -0.3758991144    0.0988534810
      9  H        -3.2978389264   -0.6856213660   -0.3925748967
     10  C        -1.1682109810   -0.4049593257   -0.5729654961
     11  H        -1.1353156745   -0.7466353869   -1.6010172498
     12  C         1.3039392443   -0.0519354326   -0.7252658292
     13  C         2.1793193414   -1.1429295199   -0.6725737308
     14  Cl        1.8098782510   -2.5236145958    0.3474956152
     15  C         3.3513356336   -1.1679701976   -1.4232806056
     16  H         4.0083843225   -2.0259954235   -1.3633058897
     17  C         3.6722704287   -0.0952827883   -2.2479133676
     18  H         4.5806951052   -0.1068099872   -2.8358761827
     19  C         2.8082849537    0.9925912321   -2.3074035810
     20  Cl        3.2005176195    2.3535417987   -3.3471656620
     21  C         1.6374100327    1.0208711973   -1.5598734471
     22  H         0.9791069607    1.8782914121   -1.6152868163

Z-matrix Print:
$molecule
0 1
Cl
C  1 1.754961
C  2 1.392355 1 117.926819
H  3 1.081336 2 120.404240 1 -0.254727 0
C  3 1.389606 2 118.704451 1 179.702127 0
C  5 1.390533 3 121.296885 2 -0.198215 0
H  6 1.081831 5 120.387928 3 -179.933615 0
C  6 1.390404 5 118.753573 3 0.148860 0
H  8 1.083843 6 119.436886 5 179.661110 0
C  2 1.399276 1 120.228824 3 179.722501 0
C  10 1.492325 2 122.680819 1 -0.304491 0
C  11 1.399531 10 119.429462 2 -95.867070 0
H  12 1.082406 11 119.526795 10 1.814805 0
C  12 1.389442 11 120.399707 10 -178.568076 0
C  14 1.390496 12 121.098741 11 0.096136 0
H  15 1.082159 14 120.443248 12 179.906014 0
C  15 1.390567 14 119.044257 12 -0.033894 0
H  17 1.082366 15 120.282986 14 179.866927 0
C  17 1.392052 15 120.015941 14 0.012859 0
Cl 5 1.755622 3 119.091542 2 179.929415 0
Cl 19 1.755938 17 118.442505 15 179.640077 0
Cl 14 1.757025 12 119.388830 11 179.969418 0
$end


 --------------------------------------------------------------

                    Orbital Energies (a.u.)
 --------------------------------------------------------------

 Alpha MOs
 -- Occupied --
********-101.5678-101.5673-101.5663 -10.2636 -10.2613 -10.2593 -10.2579
-10.2257 -10.2222 -10.2119 -10.2113 -10.2111 -10.2108 -10.2104 -10.2074
 -9.4830  -9.4825  -9.4818  -9.4810  -7.2476  -7.2472  -7.2465  -7.2457
 -7.2379  -7.2374  -7.2374  -7.2368  -7.2366  -7.2363  -7.2358  -7.2354
 -0.9341  -0.9198  -0.8929  -0.8873  -0.8498  -0.8377  -0.8045  -0.7707
 -0.7541  -0.7345  -0.6594  -0.6428  -0.6308  -0.6033  -0.5492  -0.5246
 -0.5164  -0.5129  -0.4910  -0.4779  -0.4588  -0.4577  -0.4540  -0.4294
 -0.4279  -0.4184  -0.3982  -0.3967  -0.3883  -0.3817  -0.3755  -0.3396
 -0.3353  -0.3316  -0.3295  -0.3283  -0.3277  -0.2894  -0.2794  -0.2663
 -0.2594
 -- Virtual --
 -0.0543  -0.0500  -0.0432  -0.0388  -0.0178  -0.0133  -0.0037   0.0039
  0.0055   0.0095   0.0135   0.0182   0.0258   0.0305   0.0454   0.0464
  0.0511   0.0532   0.0576   0.0643   0.0665   0.0807   0.0821   0.0852
  0.0894   0.0943   0.0973   0.0989   0.1021   0.1063   0.1073   0.1101
  0.1133   0.1180   0.1202   0.1214   0.1237   0.1256   0.1272   0.1316
  0.1319   0.1360   0.1379   0.1400   0.1415   0.1478   0.1500   0.1617
  0.1642   0.1734   0.1770   0.1773   0.1806   0.1870   0.1883   0.1933
  0.1989   0.2082   0.2144   0.2181   0.2208   0.2248   0.2258   0.2327
  0.2420   0.2447   0.2485   0.2512   0.2549   0.2574   0.2612   0.2629
  0.2684   0.2694   0.2742   0.2767   0.2804   0.2868   0.2907   0.2924
  0.2958   0.2982   0.3111   0.3176   0.3214   0.3259   0.3342   0.3436
  0.3444   0.3527   0.3715   0.3773   0.4186   0.4287   0.4393   0.4442
  0.4465   0.4546   0.4572   0.4626   0.4755   0.4890   0.4951   0.4975
  0.5034   0.5129   0.5154   0.5300   0.5370   0.5460   0.5526   0.5595
  0.5683   0.5701   0.5742   0.5846   0.5865   0.5902   0.5948   0.6126
  0.6208   0.6233   0.6378   0.6424   0.6467   0.6540   0.6587   0.6622
  0.6847   0.6939   0.6996   0.7007   0.7107   0.7182   0.7218   0.7286
  0.7428   0.7474   0.7804   0.7999   0.8152   0.8291   0.8378   0.8409
  0.8433   0.8495   0.8529   0.8551   0.8561   0.8589   0.8626   0.8645
  0.8716   0.8775   0.8804   0.8853   0.8888   0.8956   0.9098   0.9117
  0.9252   0.9289   0.9433   0.9505   0.9558   0.9578   0.9635   0.9744
  0.9797   0.9804   0.9913   0.9963   1.0001   1.0166   1.0210   1.0331
  1.0371   1.0481   1.0791   1.1248   1.1404   1.1462   1.1545   1.1929
  1.2059   1.2282   1.2419   1.2439   1.2517   1.2578   1.2765   1.2853
  1.3133   1.3243   1.3379   1.3413   1.3974   1.4063   1.4432   1.4852
  1.4909   1.5042   1.5219   1.5485   1.5545   1.5581   1.5699   1.5817
  1.6047   1.6062   1.6122   1.6560   1.6705   1.6727   1.6862   1.6995
  1.7071   1.7408   1.7613   1.7946   1.8064   1.8269   1.8431   1.8618
  1.8643   1.9104   1.9235   1.9327   1.9381   1.9386   1.9478   1.9678
  1.9755   1.9998   2.0154   2.0300   2.0462   2.0571   2.0630   2.0834
  2.1319   2.1385   2.1430   2.1892   2.2351   2.2662   2.2676   2.2728
  2.2781   2.2903   2.3144   2.3157   2.3628   2.3675   2.4141   2.4176
  2.4413   2.4566   2.4654   2.4941   2.5106   2.5330   2.5361   2.5528
  2.5717   2.5856   2.5974   2.6069   2.6814   2.6842   2.6964   2.7002
  2.7035   2.7139   2.7259   2.7345   2.7479   2.7552   2.7556   2.7689
  2.7838   2.8189   2.8305   2.8360   2.8502   2.8548   2.8850   2.9049
  2.9909   2.9986   3.0797   3.0955   3.1044   3.1309   3.1362   3.1413
  3.2074   3.2497   3.2851   3.3263   3.3481   3.4108   3.4391   3.5399
  3.5461   3.5988   3.6673   3.7501   3.7987   3.8467   3.8947   4.0463
  4.0702   4.1272   4.1293   4.3511   4.8116   4.8201   9.7738   9.7804
  9.8201   9.8402  23.4360  23.5775  23.8485  23.8662  23.9095  23.9431
 23.9844  24.0315  24.0539  24.0852  24.1296  24.1547  25.8204  25.8250
 25.8585  25.9590  26.1146  26.1306  26.2652  26.3451  26.5862  26.6077
 26.6603  26.8244 215.7659 215.7738 215.8245 215.8430
 --------------------------------------------------------------

          Ground-State Mulliken Net Atomic Charges

     Atom                 Charge (a.u.)
  ----------------------------------------
      1 C                     0.610281
      2 C                    -1.172630
      3 Cl                    0.403021
      4 C                    -0.277834
      5 H                     0.225429
      6 C                     0.520193
      7 Cl                    0.465256
      8 C                    -0.703724
      9 H                     0.199408
     10 C                    -0.550612
     11 H                     0.193794
     12 C                     0.504261
     13 C                    -0.879809
     14 Cl                    0.436836
     15 C                    -0.291489
     16 H                     0.210219
     17 C                    -0.756721
     18 H                     0.185523
     19 C                     0.751063
     20 Cl                    0.455447
     21 C                    -0.734018
     22 H                     0.206105
  ----------------------------------------
  Sum of atomic charges =     0.000000

 -----------------------------------------------------------------
                    Cartesian Multipole Moments
 -----------------------------------------------------------------
    Charge (ESU x 10^10)
                -0.0000
    Dipole Moment (Debye)
         X       0.1174      Y      -0.6188      Z      -1.3798
       Tot       1.5167
    Quadrupole Moments (Debye-Ang)
        XX    -116.5346     XY      -3.4575     YY    -123.1919
        XZ       0.1833     YZ       4.0562     ZZ    -120.8499
    Octopole Moments (Debye-Ang^2)
       XXX    -184.1820    XXY     -34.9745    XYY     -78.7434
       YYY     -27.1324    XXZ     -20.0706    XYZ       9.9203
       YYZ       9.6450    XZZ     -77.8170    YZZ     -15.2167
       ZZZ      41.2108
    Hexadecapole Moments (Debye-Ang^3)
      XXXX   -4344.9566   XXXY    -189.2412   XXYY    -986.7990
      XYYY    -121.9386   YYYY   -1328.9978   XXXZ    1078.7450
      XXYZ     137.0544   XYYZ     389.1971   YYYZ     215.6529
      XXZZ   -1173.8498   XYZZ     -65.5731   YYZZ    -668.2139
      XZZZ    1153.2439   YZZZ     261.6002   ZZZZ   -2688.5343
 -----------------------------------------------------------------
Archival summary:
1\1\november\OPT\ProcedureUnspecified\BasisUnspecified\l4126\taweetha\ThuJan1613:33:022020ThuJan1613:33:022020\0\\#,OPT,ProcedureUnspecified,BasisUnspecified,\\0,1\Cl\C,1,1.75496\C,2,1.39235,1,117.927\H,3,1.08134,2,120.404,1,-0.254727,0\C,3,1.38961,2,118.704,1,179.702,0\C,5,1.39053,3,121.297,2,-0.198215,0\H,6,1.08183,5,120.388,3,-179.934,0\C,6,1.3904,5,118.754,3,0.14886,0\H,8,1.08384,6,119.437,5,179.661,0\C,2,1.39928,1,120.229,3,179.723,0\C,10,1.49233,2,122.681,1,-0.304491,0\C,11,1.39953,10,119.429,2,-95.8671,0\H,12,1.08241,11,119.527,10,1.8148,0\C,12,1.38944,11,120.4,10,-178.568,0\C,14,1.3905,12,121.099,11,0.0961362,0\H,15,1.08216,14,120.443,12,179.906,0\C,15,1.39057,14,119.044,12,-0.0338938,0\H,17,1.08237,15,120.283,14,179.867,0\C,17,1.39205,15,120.016,14,0.0128586,0\Cl,5,1.75562,3,119.092,2,179.929,0\Cl,19,1.75594,17,118.443,15,179.64,0\Cl,14,1.75703,12,119.389,11,179.969,0\\\@

 Total job time:  10994.94s(wall), 10994.04s(cpu) 
 Thu Jan 16 13:33:02 2020

        *************************************************************
        *                                                           *
        *  Thank you very much for using Q-Chem.  Have a nice day.  *
        *                                                           *
        *************************************************************


 
User input: 2 of 2 
 
                  Welcome to Q-Chem
     A Quantum Leap Into The Future Of Chemistry


 Q-Chem 5.2 (devel), Q-Chem, Inc., Pleasanton, CA (2019)

 Yihan Shao,  Zhengting Gan,  E. Epifanovsky,  A. T. B. Gilbert,  M. Wormit,  
 J. Kussmann,  A. W. Lange,  A. Behn,  Jia Deng,  Xintian Feng,  D. Ghosh,  
 M. Goldey,  P. R. Horn,  L. D. Jacobson,  I. Kaliman,  T. Kus,  A. Landau,  
 Jie Liu,  E. I. Proynov,  R. M. Richard,  R. P. Steele,  E. J. Sundstrom,  
 H. L. Woodcock III,  P. M. Zimmerman,  D. Zuev,  B. Albrecht,  E. Alguire,  
 S. A. Baeppler,  D. Barton,  Z. Benda,  Y. A. Bernard,  E. J. Berquist,  
 K. B. Bravaya,  H. Burton,  D. Casanova,  Chun-Min Chang,  Yunqing Chen,  
 A. Chien,  K. D. Closser,  M. P. Coons,  S. Coriani,  S. Dasgupta,  
 A. L. Dempwolff,  M. Diedenhofen,  Hainam Do,  R. G. Edgar,  Po-Tung Fang,  
 S. Faraji,  S. Fatehi,  Qingguo Feng,  K. D. Fenk,  J. Fosso-Tande,  
 J. Gayvert,  Qinghui Ge,  A. Ghysels,  G. Gidofalvi,  J. Gomes,  
 J. Gonthier,  A. Gunina,  D. Hait,  M. W. D. Hanson-Heine,  
 P. H. P. Harbach,  A. W. Hauser,  M. F. Herbst,  J. E. Herr,  
 E. G. Hohenstein,  Z. C. Holden,  Kerwin Hui,  B. C. Huynh,  T.-C. Jagau,  
 Hyunjun Ji,  B. Kaduk,  K. Khistyaev,  Jaehoon Kim,  P. Klunzinger,  K. Koh,  
 D. Kosenkov,  L. Koulias,  T. Kowalczyk,  C. M. Krauter,  A. Kunitsa,  
 Ka Un Lao,  A. Laurent,  K. V. Lawler,  Joonho Lee,  D. Lefrancois,  
 S. Lehtola,  D. S. Levine,  Yi-Pei Li,  You-Sheng Lin,  Fenglai Liu,  
 E. Livshits,  A. Luenser,  P. Manohar,  E. Mansoor,  S. F. Manzer,  
 Shan-Ping Mao,  Yuezhi Mao,  N. Mardirossian,  A. V. Marenich,  
 T. Markovich,  L. A. Martinez-Martinez,  S. A. Maurer,  N. J. Mayhall,  
 S. C. McKenzie,  J.-M. Mewes,  P. Morgante,  A. F. Morrison,  
 J. W. Mullinax,  K. Nanda,  T. S. Nguyen-Beck,  R. Olivares-Amaya,  
 J. A. Parkhill,  Zheng Pei,  T. M. Perrine,  F. Plasser,  P. Pokhilko,  
 S. Prager,  A. Prociuk,  E. Ramos,  D. R. Rehn,  F. Rob,  M. Scheurer,  
 M. Schneider,  N. Sergueev,  S. M. Sharada,  S. Sharma,  D. W. Small,  
 T. Stauch,  T. Stein,  Yu-Chuan Su,  A. J. W. Thom,  A. Tkatchenko,  
 T. Tsuchimochi,  N. M. Tubman,  L. Vogt,  M. L. Vidal,  O. Vydrov,  
 M. A. Watson,  J. Wenzel,  M. de Wergifosse,  T. A. Wesolowski,  A. White,  
 J. Witte,  A. Yamada,  Jun Yang,  K. Yao,  S. Yeganeh,  S. R. Yost,  
 Zhi-Qiang You,  A. Zech,  Igor Ying Zhang,  Xing Zhang,  Yan Zhao,  
 Ying Zhu,  B. R. Brooks,  G. K. L. Chan,  C. J. Cramer,  M. S. Gordon,  
 W. J. Hehre,  A. Klamt,  M. W. Schmidt,  C. D. Sherrill,  D. G. Truhlar,  
 A. Aspuru-Guzik,  R. Baer,  A. T. Bell,  N. A. Besley,  Jeng-Da Chai,  
 A. E. DePrince, III,  R. A. DiStasio Jr.,  A. Dreuw,  B. D. Dunietz,  
 T. R. Furlani,  Chao-Ping Hsu,  Yousung Jung,  Jing Kong,  D. S. Lambrecht,  
 WanZhen Liang,  C. Ochsenfeld,  V. A. Rassolov,  L. V. Slipchenko,  
 J. E. Subotnik,  T. Van Voorhis,  J. M. Herbert,  A. I. Krylov,  
 P. M. W. Gill,  M. Head-Gordon

 Contributors to earlier versions of Q-Chem not listed above: 
 R. D. Adamson,  B. Austin,  J. Baker,  G. J. O. Beran,  K. Brandhorst,  
 S. T. Brown,  E. F. C. Byrd,  A. K. Chakraborty,  C.-L. Cheng,  
 Siu Hung Chien,  D. M. Chipman,  D. L. Crittenden,  H. Dachsel,  
 R. J. Doerksen,  A. D. Dutoi,  L. Fusti-Molnar,  W. A. Goddard III,  
 A. Golubeva-Zadorozhnaya,  S. R. Gwaltney,  G. Hawkins,  A. Heyden,  
 S. Hirata,  G. Kedziora,  F. J. Keil,  C. Kelley,  Jihan Kim,  R. A. King,  
 R. Z. Khaliullin,  P. P. Korambath,  W. Kurlancheek,  A. M. Lee,  M. S. Lee,  
 S. V. Levchenko,  Ching Yeh Lin,  D. Liotard,  R. C. Lochan,  I. Lotan,  
 P. E. Maslen,  N. Nair,  D. P. O'Neill,  D. Neuhauser,  E. Neuscamman,  
 C. M. Oana,  R. Olson,  B. Peters,  R. Peverati,  P. A. Pieniazek,  
 Y. M. Rhee,  J. Ritchie,  M. A. Rohrdanz,  E. Rosta,  N. J. Russ,  
 H. F. Schaefer III,  N. E. Schultz,  N. Shenvi,  A. C. Simmonett,  A. Sodt,  
 D. Stuck,  K. S. Thanthiriwatte,  V. Vanovschi,  Tao Wang,  A. Warshel,  
 C. F. Williams,  Q. Wu,  X. Xu,  W. Zhang

 Please cite Q-Chem as follows:
 Y. Shao et al., Mol. Phys. 113, 184-215 (2015)
 DOI: 10.1080/00268976.2014.952696

 Q-Chem 5.2.1 for Intel X86 EM64T Linux

 Parts of Q-Chem use Armadillo 8.300.2 (Tropical Shenanigans).
 http://arma.sourceforge.net/

 Q-Chem begins on Thu Jan 16 13:33:02 2020  

Host: 
0

     Scratch files written to /scratch/taweetham/qchem28997//
NAlpha2: 146
NElect   146
Mult     1
The previous job contains 0 fragments, simply inherited here

 Q-Chem warning in module libgen/rem_setup.C, line 2168:

 Setting Thresh to 1e-14


Checking the input file for inconsistencies... 	...done.

--------------------------------------------------------------
User input:
--------------------------------------------------------------

$MOLECULE
READ
$END

$REM
   JOB_TYPE 	FREQUENCY
   BASIS 	6-311++G**
   METHOD	B3LYP
   SCF_GUESS_ALWAYS     TRUE
   S2THRESH     15
   THRESH       15
   MEM_TOTAL    10000
$END

--------------------------------------------------------------
 ----------------------------------------------------------------
             Standard Nuclear Orientation (Angstroms)
    I     Atom           X                Y                Z
 ----------------------------------------------------------------
    1      C      -0.5498563614    -0.1219133119     0.2620049731
    2      C      -1.3375285392     0.0172397207    -0.8861162658
    3      Cl     -0.6027854710     0.4815392071    -2.4107367891
    4      C      -2.7112259265    -0.2090762701    -0.8664278288
    5      H      -3.2976114611    -0.0951306789    -1.7677913087
    6      C      -3.3088420601    -0.5836075660     0.3308962469
    7      Cl     -5.0406001830    -0.8697336129     0.3677034932
    8      C      -2.5621590768    -0.7374230024     1.4938178096
    9      H      -3.0424611533    -1.0305958779     2.4177862509
   10      C      -1.1920632713    -0.5058465840     1.4444964729
   11      H      -0.6002502781    -0.6171155688     2.3456577429
   12      C       0.9253679635     0.1033436572     0.2592875407
   13      C       1.4919168999     1.3719780483     0.4293579808
   14      Cl      0.4618853215     2.7804112866     0.6260054560
   15      C       2.8721438373     1.5513869690     0.4537726650
   16      H       3.2815843594     2.5442423753     0.5883603153
   17      C       3.7184645750     0.4576025907     0.3086742304
   18      H       4.7926092118     0.5876927731     0.3276052805
   19      C       3.1647563923    -0.8066981916     0.1400603189
   20      Cl      4.2226817628    -2.1976680586    -0.0419694408
   21      C       1.7876242477    -0.9896155112     0.1156175578
   22      H       1.3744529243    -1.9806462930    -0.0213147174
 ----------------------------------------------------------------
 Molecular Point Group                 C1    NOp =  1
 Largest Abelian Subgroup              C1    NOp =  1
 Nuclear Repulsion Energy =        1440.70978492 hartrees
 There are       73 alpha and       73 beta electrons
 Requested basis set is 6-311++G(d,p)
 There are 154 shells and 426 basis functions

 Total QAlloc Memory Limit  10000 MB
 Mega-Array Size       188 MB
 MEM_STATIC part       192 MB
 A cutoff of  1.0D-15 yielded   9463 shell pairs
 There are     77428 function pairs (     83187 Cartesian)
 Smallest overlap matrix eigenvalue = 2.48E-07
 Linear dependence detected in AO basis
 Number of orthogonalized atomic orbitals = 423
 Maximum deviation from orthogonality = 5.840E-10
 Guess from superposition of atomic densities
 Warning:  Energy on first SCF cycle will be non-variational
 SAD guess density has 146.000000 electrons

 -----------------------------------------------------------------------
  General SCF calculation program by
  Eric Jon Sundstrom, Paul Horn, Yuezhi Mao, Dmitri Zuev, Alec White,
  David Stuck, Shaama M.S., Shane Yost, Joonho Lee, David Small,
  Daniel Levine, Susi Lehtola, Hugh Burton, Evgeny Epifanovsky,
  Bang C. Huynh
 -----------------------------------------------------------------------
 Exchange:     0.2000 Hartree-Fock + 0.0800 Slater + 0.7200 B88
 Correlation:  0.1900 VWN1RPA + 0.8100 LYP
 Using SG-1 standard quadrature grid
 A restricted SCF calculation will be
 performed using DIIS
 SCF converges when DIIS error is below 1.0e-08
 ---------------------------------------
  Cycle       Energy         DIIS error
 ---------------------------------------
    1   -2305.6364092009      3.01e-02  
    2   -2301.7491452079      2.57e-03  
    3   -2301.6781296505      3.06e-03  
    4   -2301.8981186375      5.01e-04  
    5   -2301.9029541341      2.36e-04  
    6   -2301.9040847372      1.02e-04  
    7   -2301.9043207636      2.03e-05  
    8   -2301.9043262304      1.31e-05  
    9   -2301.9043303091      2.09e-06  
   10   -2301.9043303967      9.78e-07  
   11   -2301.9043304176      1.50e-07  
   12   -2301.9043304176      9.37e-08  
   13   -2301.9043304179      3.18e-08  
   14   -2301.9043304181      7.88e-09  Convergence criterion met
 ---------------------------------------
 SCF time:   CPU 537.86s  wall 538.00s 
 SCF   energy in the final basis set =    -2301.9043304181
 Total energy in the final basis set =    -2301.9043304181

 --------------------------------------------------------------

                    Orbital Energies (a.u.)
 --------------------------------------------------------------

 Alpha MOs
 -- Occupied --
********-101.5678-101.5672-101.5663 -10.2636 -10.2613 -10.2592 -10.2579
-10.2257 -10.2222 -10.2119 -10.2113 -10.2110 -10.2108 -10.2104 -10.2074
 -9.4830  -9.4825  -9.4818  -9.4810  -7.2475  -7.2472  -7.2465  -7.2456
 -7.2379  -7.2376  -7.2374  -7.2369  -7.2366  -7.2362  -7.2359  -7.2353
 -0.9341  -0.9198  -0.8929  -0.8872  -0.8498  -0.8377  -0.8044  -0.7707
 -0.7541  -0.7345  -0.6593  -0.6428  -0.6308  -0.6033  -0.5492  -0.5246
 -0.5164  -0.5129  -0.4910  -0.4779  -0.4588  -0.4577  -0.4540  -0.4294
 -0.4279  -0.4184  -0.3982  -0.3967  -0.3883  -0.3817  -0.3755  -0.3396
 -0.3353  -0.3316  -0.3295  -0.3283  -0.3277  -0.2894  -0.2794  -0.2663
 -0.2594
 -- Virtual --
 -0.0543  -0.0500  -0.0432  -0.0388  -0.0177  -0.0132  -0.0037   0.0040
  0.0055   0.0095   0.0135   0.0182   0.0258   0.0307   0.0451   0.0466
  0.0512   0.0535   0.0577   0.0642   0.0667   0.0805   0.0820   0.0853
  0.0894   0.0944   0.0973   0.0991   0.1021   0.1062   0.1073   0.1101
  0.1132   0.1180   0.1203   0.1215   0.1237   0.1256   0.1274   0.1316
  0.1319   0.1360   0.1379   0.1400   0.1417   0.1480   0.1501   0.1620
  0.1642   0.1738   0.1769   0.1773   0.1807   0.1872   0.1885   0.1934
  0.1991   0.2080   0.2146   0.2185   0.2209   0.2250   0.2260   0.2328
  0.2420   0.2445   0.2485   0.2511   0.2551   0.2574   0.2611   0.2628
  0.2683   0.2696   0.2743   0.2765   0.2806   0.2867   0.2907   0.2927
  0.2955   0.2983   0.3112   0.3175   0.3215   0.3261   0.3342   0.3437
  0.3444   0.3526   0.3720   0.3775   0.4188   0.4287   0.4390   0.4442
  0.4464   0.4545   0.4571   0.4625   0.4755   0.4889   0.4949   0.4973
  0.5035   0.5130   0.5157   0.5302   0.5370   0.5460   0.5529   0.5596
  0.5684   0.5702   0.5743   0.5844   0.5866   0.5902   0.5947   0.6128
  0.6206   0.6238   0.6378   0.6424   0.6467   0.6541   0.6586   0.6623
  0.6849   0.6938   0.6994   0.7010   0.7108   0.7180   0.7219   0.7286
  0.7428   0.7474   0.7805   0.7999   0.8152   0.8290   0.8378   0.8410
  0.8433   0.8495   0.8529   0.8552   0.8562   0.8589   0.8626   0.8646
  0.8717   0.8775   0.8803   0.8853   0.8888   0.8956   0.9099   0.9118
  0.9252   0.9289   0.9433   0.9505   0.9557   0.9579   0.9636   0.9744
  0.9796   0.9805   0.9913   0.9963   1.0002   1.0166   1.0210   1.0331
  1.0372   1.0482   1.0791   1.1248   1.1404   1.1463   1.1545   1.1930
  1.2060   1.2283   1.2419   1.2438   1.2517   1.2579   1.2765   1.2854
  1.3133   1.3243   1.3379   1.3414   1.3974   1.4063   1.4432   1.4852
  1.4909   1.5042   1.5219   1.5485   1.5545   1.5581   1.5699   1.5817
  1.6047   1.6062   1.6123   1.6560   1.6705   1.6727   1.6862   1.6996
  1.7071   1.7408   1.7613   1.7946   1.8064   1.8269   1.8431   1.8618
  1.8643   1.9104   1.9235   1.9326   1.9381   1.9386   1.9478   1.9678
  1.9756   1.9997   2.0154   2.0300   2.0462   2.0571   2.0631   2.0834
  2.1319   2.1385   2.1430   2.1893   2.2351   2.2662   2.2675   2.2728
  2.2782   2.2904   2.3145   2.3157   2.3628   2.3675   2.4141   2.4175
  2.4414   2.4566   2.4655   2.4941   2.5107   2.5330   2.5361   2.5529
  2.5717   2.5856   2.5974   2.6069   2.6814   2.6842   2.6964   2.7002
  2.7035   2.7139   2.7258   2.7345   2.7479   2.7552   2.7556   2.7689
  2.7838   2.8189   2.8305   2.8360   2.8502   2.8548   2.8850   2.9049
  2.9909   2.9986   3.0797   3.0955   3.1044   3.1309   3.1362   3.1413
  3.2074   3.2497   3.2850   3.3263   3.3481   3.4108   3.4391   3.5399
  3.5460   3.5988   3.6673   3.7501   3.7987   3.8467   3.8947   4.0463
  4.0701   4.1272   4.1293   4.3511   4.8116   4.8200   9.7739   9.7804
  9.8201   9.8402  23.4360  23.5775  23.8485  23.8662  23.9095  23.9431
 23.9844  24.0315  24.0539  24.0852  24.1296  24.1547  25.8206  25.8246
 25.8584  25.9590  26.1149  26.1308  26.2654  26.3453  26.5864  26.6078
 26.6603  26.8245 215.7658 215.7738 215.8245 215.8430
 --------------------------------------------------------------

          Ground-State Mulliken Net Atomic Charges

     Atom                 Charge (a.u.)
  ----------------------------------------
      1 C                     0.594673
      2 C                    -1.146224
      3 Cl                    0.400373
      4 C                    -0.280288
      5 H                     0.225658
      6 C                     0.512885
      7 Cl                    0.466615
      8 C                    -0.701124
      9 H                     0.199335
     10 C                    -0.551505
     11 H                     0.193672
     12 C                     0.525996
     13 C                    -0.887803
     14 Cl                    0.438094
     15 C                    -0.298278
     16 H                     0.210081
     17 C                    -0.753491
     18 H                     0.185466
     19 C                     0.751409
     20 Cl                    0.454373
     21 C                    -0.746155
     22 H                     0.206237
  ----------------------------------------
  Sum of atomic charges =     0.000000

 -----------------------------------------------------------------
                    Cartesian Multipole Moments
 -----------------------------------------------------------------
    Charge (ESU x 10^10)
                -0.0000
    Dipole Moment (Debye)
         X       0.8368      Y       0.0112      Z       1.2654
       Tot       1.5171
    Quadrupole Moments (Debye-Ang)
        XX    -120.1737     XY       5.7396     YY    -122.1989
        XZ       0.7742     YZ      -1.1290     ZZ    -118.3622
    Octopole Moments (Debye-Ang^2)
       XXX      36.1304    XXY      33.6691    XYY       4.4205
       YYY       3.8569    XXZ      -3.5237    XYZ       5.0383
       YYZ      -2.5590    XZZ     -15.9962    YZZ      -3.9791
       ZZZ      -0.1190
    Hexadecapole Moments (Debye-Ang^3)
      XXXX   -5844.1339   XXXY      83.3099   XXYY   -1217.2860
      XYYY     -23.5137   YYYY   -1444.2932   XXXZ      39.0871
      XXYZ       5.4946   XYYZ      -2.9233   YYYZ       9.3812
      XXZZ   -1117.0988   XYZZ       5.3778   YYZZ    -400.0404
      XZZZ     -26.9034   YZZZ     -20.3098   ZZZZ    -857.0281
 -----------------------------------------------------------------
 Calculating MO derivatives via CPSCF
    1     0    69    0.0207149  
    2     0    69    0.0059875  
    3     0    69    0.0005469  
    4     1    68    0.0000398  
    5    65     4    0.0000026  
    6    69     0    0.0000001  Converged
 Time for AOints: 871.6 s (CPU) 871.6 s (wall)
 ------------------------------------------------------------------------------
                     AOints        : Timing summary (seconds)
 ------------------------------------------------------------------------------
     job step          cpu (% of tot)      sys (% of tot)     wall (% of tot)
 ------------------------------------------------------------------------------
  AOints            0.8716E+03 ( 8.9)   0.9000E-05 ( 3.4)   0.8716E+03 ( 8.9)
 ------------------------------------------------------------------------------
   Grand Totals     0.9824E+04          0.2610E-03          0.9825E+04
 ------------------------------------------------------------------------------
 Polarizability Matrix (a.u.)
            1           2           3
    1-259.4575808   3.1573367   7.2868960
    2   3.1573367-167.2783143   3.1781665
    3   7.2868960   3.1781665-147.6072071
 Calculating analytic Hessian of the SCF energy

 Direct stationary perturbation theory relativistic correction:

 rels  =       3.208975838293
 relv  =     -12.245849291548
 rel2e =       3.283610254747
 E_rel =      -5.753263198508

 Hessian of the SCF Energy
            1           2           3           4           5           6
    1   0.6366157   0.0701200   0.0147683  -0.1777533   0.0082722  -0.1213644
    2   0.0701200   0.2102544  -0.1000351  -0.0039629  -0.0692445   0.0170001
    3   0.0147683  -0.1000351   0.5958924  -0.0632720   0.0257930  -0.2220546
    4  -0.1777533  -0.0039629  -0.0632720   0.6026753   0.0628285   0.0650972
    5   0.0082722  -0.0692445   0.0257930   0.0628285   0.1513703  -0.0757697
    6  -0.1213644   0.0170001  -0.2220546   0.0650972  -0.0757697   0.4984249
    7   0.0056651   0.0012676  -0.0044831  -0.0602481  -0.0148343   0.0411038
    8  -0.0038017   0.0015806   0.0085746  -0.0151168  -0.0324417   0.0298091
    9   0.0184625   0.0121179  -0.0359880   0.0401144   0.0294649  -0.1238236
   10  -0.0295305   0.0092149  -0.0663630  -0.3151996  -0.0463238   0.0181896
   11  -0.0008809   0.0118928  -0.0163205  -0.0306563  -0.0696663   0.0135347
   12  -0.0224198  -0.0098443   0.0337754  -0.0444778   0.0040877  -0.1087050
   13  -0.0045288  -0.0019569   0.0013134  -0.0125000   0.0034647  -0.0255183
   14  -0.0017533   0.0049075   0.0011801  -0.0032952   0.0033433  -0.0043320
   15   0.0009445   0.0011010   0.0014537   0.0030417   0.0004035   0.0032738
   16   0.0015706   0.0026097  -0.0060419  -0.0234247  -0.0112704   0.0279246
   17   0.0020469  -0.0081553   0.0142798  -0.0252479   0.0029097  -0.0009578
   18  -0.0048187   0.0144993  -0.0704850   0.0882068   0.0080293   0.0300598
   19  -0.0019695  -0.0001849   0.0007829   0.0036892  -0.0005825   0.0016542
   20  -0.0002588  -0.0006399  -0.0005371   0.0003327   0.0043264   0.0020537
   21   0.0002948  -0.0005857   0.0020405  -0.0022068   0.0014442  -0.0028871
   22  -0.0193198  -0.0219768   0.0747540  -0.0556770  -0.0003518  -0.0307776
   23  -0.0112393   0.0042710   0.0068727  -0.0008919  -0.0043415  -0.0020485
   24   0.0289881  -0.0001877   0.0292039  -0.0308904  -0.0021479  -0.0159702
   25  -0.0045491  -0.0015713  -0.0010229  -0.0010769   0.0001551  -0.0007976
   26  -0.0015693   0.0063876   0.0009019   0.0002012  -0.0006674  -0.0003358
   27  -0.0010644   0.0009484   0.0020487  -0.0008960  -0.0003633   0.0001816
   28  -0.1566481  -0.0236561   0.0373644   0.0636654   0.0026475   0.0235607
   29  -0.0380752  -0.0816856   0.0516101   0.0154177   0.0077407   0.0190882
   30   0.1008216   0.0616809  -0.2535072  -0.0319679   0.0112969  -0.0589929
   31   0.0094592  -0.0022328   0.0133243  -0.0003171  -0.0014447   0.0019232
   32   0.0045678   0.0030682   0.0074165  -0.0015912   0.0051385   0.0021525
   33  -0.0149090   0.0027255  -0.0182754   0.0025742   0.0022253  -0.0017606
   34  -0.2164206  -0.0221287   0.0006089  -0.0218236   0.0003476  -0.0090732
   35  -0.0206457  -0.0814792   0.0020747   0.0016531   0.0038584  -0.0009756
   36  -0.0013094   0.0022995  -0.0775246  -0.0253381  -0.0050284   0.0044893
   37  -0.0148825  -0.0289703  -0.0042477  -0.0009106  -0.0018606   0.0034955
   38  -0.0130200  -0.0009426   0.0001915   0.0034272  -0.0008923  -0.0008563
   39   0.0006846  -0.0005406   0.0037738  -0.0006372   0.0017969  -0.0008870
   40  -0.0016785  -0.0029188  -0.0002782   0.0007248  -0.0008708  -0.0005364
   41   0.0027727  -0.0008757  -0.0000155  -0.0010469  -0.0011499   0.0007006
   42   0.0000368   0.0005962  -0.0021123  -0.0005687  -0.0006959  -0.0003754
   43   0.0009876  -0.0013534  -0.0001021  -0.0006091   0.0003769   0.0002113
   44  -0.0004344  -0.0045694  -0.0019088  -0.0004140  -0.0004592   0.0011252
   45   0.0002925  -0.0011135   0.0055458   0.0008625   0.0001133  -0.0002136
   46   0.0001141  -0.0012389  -0.0002487  -0.0001752  -0.0000906   0.0003261
   47   0.0001975   0.0001210  -0.0000202  -0.0000502   0.0000115   0.0000564
   48  -0.0000597  -0.0000308   0.0001304   0.0001220  -0.0001577   0.0001601
   49   0.0004742   0.0003870   0.0002730  -0.0001205  -0.0002283   0.0005186
   50  -0.0006100  -0.0011291   0.0001656  -0.0000948   0.0005066  -0.0000495
   51  -0.0001663  -0.0003140  -0.0011239  -0.0002840   0.0002711   0.0001207
   52  -0.0000510  -0.0000008  -0.0000213   0.0000151  -0.0000071   0.0000421
   53  -0.0000045   0.0001023   0.0000799   0.0000113  -0.0000009   0.0000238
   54  -0.0000118   0.0000770  -0.0005085  -0.0000767  -0.0000192   0.0000587
   55   0.0006918   0.0027069   0.0001016  -0.0002497  -0.0002791  -0.0001093
   56   0.0030254  -0.0023260  -0.0010739   0.0000182  -0.0000636   0.0002925
   57   0.0006642  -0.0005403   0.0070228   0.0011808  -0.0005890  -0.0002382
   58   0.0000990   0.0012650  -0.0000403  -0.0002403  -0.0001645   0.0006743
   59  -0.0004660  -0.0004637   0.0000793   0.0001185   0.0000725  -0.0005489
   60  -0.0000960  -0.0001868   0.0000230   0.0000751   0.0001597  -0.0000445
   61  -0.0293803   0.0236644   0.0026468  -0.0005231   0.0000847   0.0038197
   62   0.0033032   0.0083115  -0.0000502  -0.0022212  -0.0004742  -0.0001546
   63   0.0004720  -0.0001776   0.0045762   0.0000241  -0.0003427  -0.0014076
   64   0.0010428   0.0009225   0.0001846   0.0000793   0.0001399  -0.0003627
   65  -0.0015493   0.0006041   0.0007368   0.0005844   0.0001231   0.0001925
   66  -0.0002181   0.0005093  -0.0039194  -0.0006796   0.0000305   0.0005889
            7           8           9          10          11          12
    1   0.0056651  -0.0038017   0.0184625  -0.0295305  -0.0008809  -0.0224198
    2   0.0012676   0.0015806   0.0121179   0.0092149   0.0118928  -0.0098443
    3  -0.0044831   0.0085746  -0.0359880  -0.0663630  -0.0163205   0.0337754
    4  -0.0602481  -0.0151168   0.0401144  -0.3151996  -0.0306563  -0.0444778
    5  -0.0148343  -0.0324417   0.0294649  -0.0463238  -0.0696663   0.0040877
    6   0.0411038   0.0298091  -0.1238236   0.0181896   0.0135347  -0.1087050
    7   0.0745119   0.0253327  -0.0670777  -0.0170027  -0.0117845   0.0363113
    8   0.0253327   0.0273831  -0.0487591  -0.0061223   0.0009247   0.0106628
    9  -0.0670777  -0.0487591   0.1784401   0.0125920   0.0069949  -0.0173137
   10  -0.0170027  -0.0061223   0.0125920   0.6644906   0.0722747   0.0637537
   11  -0.0117845   0.0009247   0.0069949   0.0722747   0.1649008  -0.1230531
   12   0.0363113   0.0106628  -0.0173137   0.0637537  -0.1230531   0.7022865
   13   0.0007617   0.0006165  -0.0003455  -0.1394815   0.0135846  -0.1325134
   14   0.0002611  -0.0024430  -0.0008827   0.0138269  -0.0386295   0.0296418
   15   0.0010913  -0.0006527   0.0008694  -0.1326821   0.0296373  -0.2558560
   16  -0.0019073  -0.0008580  -0.0009316  -0.1393848  -0.0355571   0.1000892
   17   0.0000443   0.0047677   0.0001455  -0.0210903  -0.0813079   0.0670506
   18  -0.0047259  -0.0002964   0.0034443   0.0377973   0.0568126  -0.2812636
   19  -0.0013269  -0.0004756   0.0011347  -0.0353778  -0.0069402   0.0025292
   20  -0.0004303  -0.0001009   0.0002826  -0.0127110   0.0022069   0.0009071
   21   0.0009031   0.0002405  -0.0004067   0.0271004   0.0048981   0.0022001
   22   0.0009795  -0.0002039   0.0015389   0.0586606   0.0138568  -0.0255637
   23  -0.0002336  -0.0008821   0.0004445   0.0038704   0.0077349   0.0097605
   24   0.0020452   0.0004583  -0.0015520   0.0173761   0.0169015  -0.0505547
   25   0.0001291   0.0000851   0.0001121  -0.0015639  -0.0003468  -0.0033820
   26   0.0000930  -0.0005229  -0.0001432  -0.0001690   0.0051478   0.0013107
   27   0.0001281  -0.0001159   0.0000156  -0.0039407   0.0011712  -0.0022737
   28  -0.0015811   0.0008753  -0.0072292  -0.0452448  -0.0130650   0.0268910
   29  -0.0007045   0.0039633  -0.0000018  -0.0124955  -0.0074874   0.0077616
   30  -0.0009661   0.0008021  -0.0006615   0.0271623   0.0077814  -0.0185538
   31   0.0001358  -0.0002734   0.0011915  -0.0005761  -0.0001244   0.0007959
   32   0.0000283  -0.0000018   0.0005768  -0.0001836  -0.0010223  -0.0001248
   33  -0.0001701   0.0002941  -0.0012871   0.0007422  -0.0001470   0.0000770
   34  -0.0013784  -0.0007720   0.0029130   0.0012953  -0.0001597  -0.0013879
   35   0.0006818  -0.0022940  -0.0001616  -0.0002117   0.0054307   0.0016470
   36  -0.0022235  -0.0002848  -0.0006792  -0.0024231   0.0020121  -0.0038752
   37   0.0003822   0.0000060  -0.0016441  -0.0010791   0.0009313  -0.0001689
   38   0.0000866  -0.0004184   0.0006302   0.0004319  -0.0003126   0.0008233
   39  -0.0010645  -0.0006368  -0.0007222   0.0005142  -0.0000015  -0.0000499
   40  -0.0002268  -0.0002916   0.0001256   0.0004310   0.0000143   0.0002151
   41   0.0000830   0.0003022  -0.0001743   0.0000601   0.0001177  -0.0004173
   42  -0.0001591  -0.0003792   0.0001103   0.0001443   0.0000664  -0.0001547
   43   0.0004170   0.0001775   0.0002808   0.0001688   0.0000297  -0.0000059
   44   0.0002140   0.0000551  -0.0005018  -0.0001785   0.0002522  -0.0000561
   45   0.0000139   0.0000398  -0.0000181   0.0000528  -0.0000981   0.0001846
   46   0.0000651   0.0000144  -0.0001286  -0.0000531   0.0000776  -0.0000339
   47  -0.0000007   0.0000015  -0.0000097  -0.0000106  -0.0000031  -0.0000292
   48   0.0000022   0.0000646  -0.0001042  -0.0000467  -0.0000119   0.0000035
   49  -0.0001077   0.0000281  -0.0002914  -0.0001203   0.0000434  -0.0002099
   50   0.0000532   0.0000998   0.0001787   0.0001374   0.0000162   0.0000034
   51   0.0001522  -0.0000489   0.0000924   0.0000424  -0.0000321  -0.0000583
   52   0.0000039   0.0000017  -0.0000143   0.0000008  -0.0000008   0.0000058
   53   0.0000041   0.0000108  -0.0000040  -0.0000048  -0.0000069   0.0000009
   54  -0.0000005   0.0000105  -0.0000354  -0.0000038   0.0000092  -0.0000311
   55   0.0003189  -0.0001716   0.0000328   0.0000218  -0.0000616   0.0000745
   56  -0.0001839  -0.0002104  -0.0001215  -0.0003526   0.0000864  -0.0000715
   57   0.0000931   0.0001301  -0.0001109   0.0000145   0.0002253   0.0003591
   58   0.0000278   0.0000909  -0.0002254  -0.0001089  -0.0001057  -0.0000881
   59   0.0000250  -0.0000309   0.0001800   0.0001410   0.0000794   0.0000612
   60  -0.0000191  -0.0000079   0.0000209  -0.0000116  -0.0000296   0.0000314
   61   0.0004457   0.0008520  -0.0007441  -0.0003098  -0.0010989  -0.0004072
   62   0.0000073   0.0002341  -0.0002646  -0.0000327  -0.0002299  -0.0002737
   63  -0.0011389   0.0001252  -0.0001360   0.0001112  -0.0002948   0.0000227
   64  -0.0000658   0.0000065   0.0001333  -0.0000333  -0.0000273  -0.0000058
   65  -0.0000103   0.0000230   0.0000088  -0.0000714  -0.0001206   0.0001518
   66   0.0001832  -0.0000297  -0.0001551  -0.0001209  -0.0000545  -0.0002444
           13          14          15          16          17          18
    1  -0.0045288  -0.0017533   0.0009445   0.0015706   0.0020469  -0.0048187
    2  -0.0019569   0.0049075   0.0011010   0.0026097  -0.0081553   0.0144993
    3   0.0013134   0.0011801   0.0014537  -0.0060419   0.0142798  -0.0704850
    4  -0.0125000  -0.0032952   0.0030417  -0.0234247  -0.0252479   0.0882068
    5   0.0034647   0.0033433   0.0004035  -0.0112704   0.0029097   0.0080293
    6  -0.0255183  -0.0043320   0.0032738   0.0279246  -0.0009578   0.0300598
    7   0.0007617   0.0002611   0.0010913  -0.0019073   0.0000443  -0.0047259
    8   0.0006165  -0.0024430  -0.0006527  -0.0008580   0.0047677  -0.0002964
    9  -0.0003455  -0.0008827   0.0008694  -0.0009316   0.0001455   0.0034443
   10  -0.1394815   0.0138269  -0.1326821  -0.1393848  -0.0210903   0.0377973
   11   0.0135846  -0.0386295   0.0296373  -0.0355571  -0.0813079   0.0568126
   12  -0.1325134   0.0296418  -0.2558560   0.1000892   0.0670506  -0.2812636
   13   0.1464817  -0.0125568   0.1403350   0.0097969  -0.0018829   0.0128411
   14  -0.0125568   0.0291896  -0.0339313   0.0047556   0.0022031   0.0068781
   15   0.1403350  -0.0339313   0.2690515  -0.0159005   0.0020659  -0.0168913
   16   0.0097969   0.0047556  -0.0159005   0.4929984   0.0535111   0.0217104
   17  -0.0018829   0.0022031   0.0020659   0.0535111   0.1593535  -0.1138720
   18   0.0128411   0.0068781  -0.0168913   0.0217104  -0.1138720   0.6257652
   19   0.0007970   0.0006095  -0.0003316  -0.1496808  -0.0206753   0.0013081
   20   0.0004248  -0.0024129  -0.0008668  -0.0207289  -0.0274880   0.0039397
   21   0.0007050  -0.0007260   0.0007876   0.0016591   0.0039245  -0.0397875
   22  -0.0008480  -0.0018534   0.0032241  -0.1583779  -0.0010724  -0.0588531
   23  -0.0016975   0.0047354   0.0023616   0.0135515  -0.0715099   0.0391303
   24   0.0028052   0.0022325  -0.0024178  -0.1207879   0.0292135  -0.2705126
   25   0.0005981   0.0002257  -0.0007491   0.0092915   0.0048974  -0.0160729
   26  -0.0001063   0.0002581   0.0001258  -0.0022313   0.0016179   0.0021431
   27   0.0006478   0.0003399  -0.0007145   0.0139338   0.0069872  -0.0177372
   28  -0.0005943  -0.0000214   0.0009175  -0.0370191   0.0111128  -0.0776051
   29  -0.0001050  -0.0011700  -0.0001871  -0.0021863   0.0120140  -0.0185552
   30   0.0008610  -0.0001606   0.0001986  -0.0223926  -0.0101339   0.0362312
   31   0.0000145   0.0000734  -0.0000487  -0.0037898  -0.0018938   0.0008432
   32   0.0000737  -0.0003270  -0.0000840  -0.0018215   0.0062594   0.0011826
   33  -0.0000439  -0.0000842  -0.0000386   0.0005764   0.0012279   0.0018974
   34  -0.0000488  -0.0001846   0.0001623  -0.0012383   0.0000106  -0.0006503
   35   0.0001494   0.0002850   0.0000262   0.0001898  -0.0008239   0.0002119
   36  -0.0011462  -0.0002036   0.0002966   0.0000232   0.0002423  -0.0015348
   37  -0.0002653   0.0000518   0.0000385   0.0006046  -0.0001582  -0.0001367
   38   0.0002276   0.0002452   0.0000511  -0.0002853   0.0000778  -0.0001264
   39   0.0000689  -0.0000773  -0.0000110  -0.0000110  -0.0001092   0.0004895
   40   0.0000733   0.0000464  -0.0000059  -0.0000079   0.0001373   0.0000928
   41  -0.0000885  -0.0001332  -0.0000276   0.0000855   0.0000668   0.0001618
   42  -0.0000452   0.0000149   0.0000083  -0.0000025  -0.0000343   0.0001397
   43   0.0000150  -0.0000511  -0.0000258  -0.0000547   0.0000069   0.0001161
   44  -0.0000793   0.0000002  -0.0000071   0.0001071  -0.0000430  -0.0000147
   45   0.0000563  -0.0000014  -0.0000309   0.0000172   0.0000065   0.0000252
   46  -0.0000254  -0.0000046  -0.0000014   0.0000553  -0.0000116   0.0000098
   47  -0.0000058   0.0000002   0.0000024   0.0000224  -0.0000014   0.0000078
   48  -0.0000046   0.0000110   0.0000068  -0.0000042   0.0000077  -0.0000603
   49  -0.0000558  -0.0000075   0.0000255   0.0002592   0.0000402  -0.0000006
   50   0.0000357  -0.0000661  -0.0000177  -0.0001301  -0.0000323   0.0000920
   51  -0.0000183  -0.0000199   0.0000031  -0.0000332   0.0000322   0.0000343
   52  -0.0000003   0.0000008  -0.0000003   0.0000221   0.0000013  -0.0000014
   53  -0.0000004  -0.0000031  -0.0000010   0.0000058   0.0000033  -0.0000026
   54  -0.0000074  -0.0000033  -0.0000003   0.0000014  -0.0000016   0.0000037
   55  -0.0000126   0.0000531  -0.0000062  -0.0004308  -0.0000511  -0.0001142
   56  -0.0000600   0.0000389   0.0000306   0.0006060   0.0001197  -0.0001194
   57   0.0000885   0.0000644  -0.0000255   0.0001311  -0.0001140   0.0000417
   58  -0.0000426  -0.0000050   0.0000035   0.0003759   0.0000909   0.0000305
   59   0.0000384  -0.0000082  -0.0000083  -0.0003950  -0.0000931  -0.0000052
   60   0.0000071  -0.0000118  -0.0000022  -0.0000678   0.0000300  -0.0000526
   61  -0.0001348  -0.0001720  -0.0000287   0.0004703   0.0002078   0.0000133
   62  -0.0000983  -0.0000131  -0.0000151  -0.0000711   0.0000374   0.0000133
   63  -0.0000282   0.0000708   0.0000288   0.0000941   0.0000178   0.0002453
   64   0.0000001   0.0000008  -0.0000037  -0.0001288  -0.0000209   0.0000084
   65   0.0000224  -0.0000005  -0.0000067   0.0000911   0.0000234  -0.0001095
   66  -0.0000584   0.0000006   0.0000097   0.0000101  -0.0000094  -0.0000507
           19          20          21          22          23          24
    1  -0.0019695  -0.0002588   0.0002948  -0.0193198  -0.0112393   0.0289881
    2  -0.0001849  -0.0006399  -0.0005857  -0.0219768   0.0042710  -0.0001877
    3   0.0007829  -0.0005371   0.0020405   0.0747540   0.0068727   0.0292039
    4   0.0036892   0.0003327  -0.0022068  -0.0556770  -0.0008919  -0.0308904
    5  -0.0005825   0.0043264   0.0014442  -0.0003518  -0.0043415  -0.0021479
    6   0.0016542   0.0020537  -0.0028871  -0.0307776  -0.0020485  -0.0159702
    7  -0.0013269  -0.0004303   0.0009031   0.0009795  -0.0002336   0.0020452
    8  -0.0004756  -0.0001009   0.0002405  -0.0002039  -0.0008821   0.0004583
    9   0.0011347   0.0002826  -0.0004067   0.0015389   0.0004445  -0.0015520
   10  -0.0353778  -0.0127110   0.0271004   0.0586606   0.0038704   0.0173761
   11  -0.0069402   0.0022069   0.0048981   0.0138568   0.0077349   0.0169015
   12   0.0025292   0.0009071   0.0022001  -0.0255637   0.0097605  -0.0505547
   13   0.0007970   0.0004248   0.0007050  -0.0008480  -0.0016975   0.0028052
   14   0.0006095  -0.0024129  -0.0007260  -0.0018534   0.0047354   0.0022325
   15  -0.0003316  -0.0008668   0.0007876   0.0032241   0.0023616  -0.0024178
   16  -0.1496808  -0.0207289   0.0016591  -0.1583779   0.0135515  -0.1207879
   17  -0.0206753  -0.0274880   0.0039245  -0.0010724  -0.0715099   0.0292135
   18   0.0013081   0.0039397  -0.0397875  -0.0588531   0.0391303  -0.2705126
   19   0.2204686   0.0342761  -0.0030533  -0.0387786  -0.0070683   0.0005749
   20   0.0342761   0.0184035  -0.0060172  -0.0010025   0.0043202   0.0001862
   21  -0.0030533  -0.0060172   0.0362594  -0.0252445  -0.0039980   0.0042376
   22  -0.0387786  -0.0010025  -0.0252445   0.6655424   0.0913755  -0.0225157
   23  -0.0070683   0.0043202  -0.0039980   0.0913755   0.1749464  -0.1368101
   24   0.0005749   0.0001862   0.0042376  -0.0225157  -0.1368101   0.6967286
   25   0.0009821   0.0006401  -0.0003487  -0.1113746  -0.0378661   0.1087163
   26   0.0004376  -0.0022446  -0.0008640  -0.0373737  -0.0570994   0.0717747
   27   0.0006172  -0.0008017   0.0008016   0.1061639   0.0714060  -0.2660125
   28   0.0028678  -0.0005253   0.0009438  -0.3299443  -0.0523084   0.0386583
   29   0.0010486   0.0041540   0.0019968  -0.0370685  -0.0725876   0.0201829
   30  -0.0056066   0.0009970  -0.0035146  -0.0267141   0.0100424  -0.1247234
   31  -0.0013780  -0.0000357  -0.0008041  -0.0124973   0.0034284  -0.0265561
   32  -0.0002715   0.0000363  -0.0001291  -0.0031993   0.0044780  -0.0043988
   33   0.0003225   0.0000365   0.0000856   0.0028058   0.0002748   0.0047508
   34   0.0011758   0.0002643   0.0000267   0.0027122  -0.0006833   0.0012261
   35   0.0001968  -0.0004613  -0.0001893  -0.0014175   0.0057506   0.0028884
   36   0.0001259  -0.0002014   0.0002030   0.0019216   0.0027886  -0.0033020
   37  -0.0006416  -0.0001590  -0.0000097  -0.0008247   0.0007737   0.0007790
   38   0.0005456   0.0000309   0.0000095   0.0005839   0.0001266  -0.0003756
   39   0.0000640   0.0000382   0.0000099  -0.0001743  -0.0003253  -0.0001632
   40  -0.0000099  -0.0000228   0.0000006   0.0002280   0.0001929  -0.0002012
   41  -0.0002736  -0.0000156  -0.0000065  -0.0001010  -0.0000806   0.0001474
   42  -0.0000274  -0.0000135  -0.0000010  -0.0002378   0.0000772  -0.0001101
   43   0.0000602   0.0000122  -0.0000065  -0.0001010   0.0000616  -0.0001306
   44  -0.0002532  -0.0000510   0.0000013  -0.0001432   0.0002758   0.0000449
   45  -0.0000195  -0.0000064  -0.0000154  -0.0000929   0.0001408   0.0002935
   46  -0.0000842  -0.0000193  -0.0000017  -0.0000785   0.0000868   0.0000380
   47  -0.0000086  -0.0000008  -0.0000000  -0.0000207  -0.0000196   0.0000107
   48   0.0000004   0.0000007  -0.0000028   0.0000503   0.0000170   0.0000196
   49  -0.0002078  -0.0000363  -0.0000029  -0.0000624  -0.0001015   0.0001369
   50   0.0001300   0.0000288  -0.0000074  -0.0000379   0.0000613  -0.0000654
   51   0.0000145  -0.0000048  -0.0000055   0.0000045  -0.0000054  -0.0000809
   52  -0.0000199  -0.0000038   0.0000001  -0.0000001   0.0000091  -0.0000108
   53  -0.0000107  -0.0000025  -0.0000005   0.0000022  -0.0000015  -0.0000012
   54   0.0000011   0.0000014  -0.0000010   0.0000027   0.0000081  -0.0000212
   55   0.0003774   0.0000586   0.0000085   0.0001316  -0.0000872   0.0000877
   56  -0.0004643  -0.0001009   0.0000039  -0.0001210   0.0000533   0.0001175
   57  -0.0001185   0.0000094  -0.0000032  -0.0000786  -0.0003158   0.0001499
   58  -0.0003849  -0.0000616   0.0000047  -0.0001438  -0.0000994  -0.0000812
   59   0.0003836   0.0000683  -0.0000047   0.0001418   0.0000845   0.0000523
   60   0.0000530   0.0000037   0.0000024   0.0000594  -0.0000030   0.0000281
   61  -0.0006713  -0.0000327   0.0000308  -0.0001813  -0.0010089  -0.0002951
   62  -0.0002954  -0.0000397   0.0000027  -0.0001192  -0.0002952  -0.0001602
   63  -0.0000201  -0.0000054   0.0000090  -0.0004004  -0.0000862   0.0001660
   64   0.0001126   0.0000192   0.0000005  -0.0000487  -0.0000696   0.0000350
   65  -0.0001240  -0.0000173   0.0000068   0.0001024  -0.0000208  -0.0000650
   66  -0.0000056  -0.0000017  -0.0000121   0.0001296   0.0002657  -0.0001608
           25          26          27          28          29          30
    1  -0.0045491  -0.0015693  -0.0010644  -0.1566481  -0.0380752   0.1008216
    2  -0.0015713   0.0063876   0.0009484  -0.0236561  -0.0816856   0.0616809
    3  -0.0010229   0.0009019   0.0020487   0.0373644   0.0516101  -0.2535072
    4  -0.0010769   0.0002012  -0.0008960   0.0636654   0.0154177  -0.0319679
    5   0.0001551  -0.0006674  -0.0003633   0.0026475   0.0077407   0.0112969
    6  -0.0007976  -0.0003358   0.0001816   0.0235607   0.0190882  -0.0589929
    7   0.0001291   0.0000930   0.0001281  -0.0015811  -0.0007045  -0.0009661
    8   0.0000851  -0.0005229  -0.0001159   0.0008753   0.0039633   0.0008021
    9   0.0001121  -0.0001432   0.0000156  -0.0072292  -0.0000018  -0.0006615
   10  -0.0015639  -0.0001690  -0.0039407  -0.0452448  -0.0124955   0.0271623
   11  -0.0003468   0.0051478   0.0011712  -0.0130650  -0.0074874   0.0077814
   12  -0.0033820   0.0013107  -0.0022737   0.0268910   0.0077616  -0.0185538
   13   0.0005981  -0.0001063   0.0006478  -0.0005943  -0.0001050   0.0008610
   14   0.0002257   0.0002581   0.0003399  -0.0000214  -0.0011700  -0.0001606
   15  -0.0007491   0.0001258  -0.0007145   0.0009175  -0.0001871   0.0001986
   16   0.0092915  -0.0022313   0.0139338  -0.0370191  -0.0021863  -0.0223926
   17   0.0048974   0.0016179   0.0069872   0.0111128   0.0120140  -0.0101339
   18  -0.0160729   0.0021431  -0.0177372  -0.0776051  -0.0185552   0.0362312
   19   0.0009821   0.0004376   0.0006172   0.0028678   0.0010486  -0.0056066
   20   0.0006401  -0.0022446  -0.0008017  -0.0005253   0.0041540   0.0009970
   21  -0.0003487  -0.0008640   0.0008016   0.0009438   0.0019968  -0.0035146
   22  -0.1113746  -0.0373737   0.1061639  -0.3299443  -0.0370685  -0.0267141
   23  -0.0378661  -0.0570994   0.0714060  -0.0523084  -0.0725876   0.0100424
   24   0.1087163   0.0717747  -0.2660125   0.0386583   0.0201829  -0.1247234
   25   0.1157701   0.0415199  -0.1142048  -0.0086663  -0.0082181   0.0268633
   26   0.0415199   0.0489854  -0.0780930  -0.0014258   0.0018844   0.0040929
   27  -0.1142048  -0.0780930   0.2792833  -0.0018024  -0.0004817   0.0039199
   28  -0.0086663  -0.0014258  -0.0018024   0.6775023   0.0752494   0.0579265
   29  -0.0082181   0.0018844  -0.0004817   0.0752494   0.1735802  -0.1142138
   30   0.0268633   0.0040929   0.0039199   0.0579265  -0.1142138   0.6673627
   31   0.0008851   0.0007518   0.0004349  -0.1404263   0.0126835  -0.1287480
   32   0.0008504  -0.0038558  -0.0010233   0.0122092  -0.0414404   0.0278617
   33  -0.0001002  -0.0010713   0.0004209  -0.1278426   0.0281321  -0.2507362
   34   0.0000092  -0.0000495  -0.0000515  -0.0226237  -0.0065925   0.0079944
   35  -0.0003925   0.0000647  -0.0000068  -0.0114929   0.0021350   0.0008022
   36   0.0010617   0.0001819   0.0001212   0.0276613   0.0042301   0.0039337
   37  -0.0003031  -0.0000028   0.0000230  -0.0015583   0.0006097  -0.0021601
   38   0.0002226   0.0002059  -0.0000138   0.0031740  -0.0003050  -0.0011193
   39   0.0000169   0.0000592  -0.0000263   0.0013970  -0.0006248  -0.0007052
   40   0.0000737   0.0000329   0.0000080   0.0009284  -0.0007270  -0.0003959
   41  -0.0000865  -0.0001311  -0.0000092  -0.0007823  -0.0003463  -0.0004149
   42   0.0000088  -0.0000121   0.0000014   0.0004850   0.0002479   0.0000957
   43   0.0000288  -0.0000380  -0.0000120  -0.0001674   0.0000414   0.0001576
   44  -0.0000536  -0.0000106   0.0000134  -0.0001301   0.0001424  -0.0001942
   45  -0.0000853   0.0000188   0.0000027  -0.0010623  -0.0004165  -0.0002836
   46  -0.0000253  -0.0000060   0.0000030  -0.0001681  -0.0000141  -0.0001040
   47  -0.0000075   0.0000025  -0.0000013  -0.0000322   0.0000114  -0.0000411
   48   0.0000022  -0.0000086   0.0000008  -0.0001414   0.0000516   0.0000599
   49  -0.0000727  -0.0000124  -0.0000030  -0.0004661   0.0001623  -0.0004701
   50   0.0000343  -0.0000597  -0.0000238  -0.0000336   0.0002407   0.0001209
   51   0.0000236  -0.0000161  -0.0000027   0.0001537   0.0001640   0.0001042
   52  -0.0000004   0.0000007   0.0000003   0.0000199  -0.0000058  -0.0000094
   53  -0.0000022  -0.0000015   0.0000005  -0.0000106   0.0000153  -0.0000041
   54   0.0000079  -0.0000020  -0.0000012   0.0000615   0.0000171   0.0000012
   55   0.0000222   0.0000631   0.0000172   0.0001053  -0.0004211   0.0000103
   56  -0.0000816   0.0000437   0.0000306  -0.0002588   0.0000851  -0.0003353
   57  -0.0000940   0.0000084  -0.0000018  -0.0011476  -0.0001223  -0.0002452
   58  -0.0000510  -0.0000052   0.0000110  -0.0001707   0.0000080  -0.0002442
   59   0.0000568  -0.0000100  -0.0000154   0.0001789   0.0000007   0.0002420
   60   0.0000059  -0.0000001   0.0000007  -0.0000334  -0.0000164   0.0000289
   61  -0.0001065  -0.0001195  -0.0000156   0.0001044   0.0014620  -0.0021654
   62  -0.0000640  -0.0000031   0.0000419  -0.0018817  -0.0012602   0.0010854
   63  -0.0000171  -0.0000571  -0.0000269   0.0003329   0.0011684  -0.0002875
   64  -0.0000002   0.0000084   0.0000023   0.0000854  -0.0000655   0.0001432
   65   0.0000028   0.0000081   0.0000102   0.0001774   0.0003130  -0.0001863
   66   0.0000560  -0.0000142  -0.0000016   0.0005128  -0.0000304   0.0002787
           31          32          33          34          35          36
    1   0.0094592   0.0045678  -0.0149090  -0.2164206  -0.0206457  -0.0013094
    2  -0.0022328   0.0030682   0.0027255  -0.0221287  -0.0814792   0.0022995
    3   0.0133243   0.0074165  -0.0182754   0.0006089   0.0020747  -0.0775246
    4  -0.0003171  -0.0015912   0.0025742  -0.0218236   0.0016531  -0.0253381
    5  -0.0014447   0.0051385   0.0022253   0.0003476   0.0038584  -0.0050284
    6   0.0019232   0.0021525  -0.0017606  -0.0090732  -0.0009756   0.0044893
    7   0.0001358   0.0000283  -0.0001701  -0.0013784   0.0006818  -0.0022235
    8  -0.0002734  -0.0000018   0.0002941  -0.0007720  -0.0022940  -0.0002848
    9   0.0011915   0.0005768  -0.0012871   0.0029130  -0.0001616  -0.0006792
   10  -0.0005761  -0.0001836   0.0007422   0.0012953  -0.0002117  -0.0024231
   11  -0.0001244  -0.0010223  -0.0001470  -0.0001597   0.0054307   0.0020121
   12   0.0007959  -0.0001248   0.0000770  -0.0013879   0.0016470  -0.0038752
   13   0.0000145   0.0000737  -0.0000439  -0.0000488   0.0001494  -0.0011462
   14   0.0000734  -0.0003270  -0.0000842  -0.0001846   0.0002850  -0.0002036
   15  -0.0000487  -0.0000840  -0.0000386   0.0001623   0.0000262   0.0002966
   16  -0.0037898  -0.0018215   0.0005764  -0.0012383   0.0001898   0.0000232
   17  -0.0018938   0.0062594   0.0012279   0.0000106  -0.0008239   0.0002423
   18   0.0008432   0.0011826   0.0018974  -0.0006503   0.0002119  -0.0015348
   19  -0.0013780  -0.0002715   0.0003225   0.0011758   0.0001968   0.0001259
   20  -0.0000357   0.0000363   0.0000365   0.0002643  -0.0004613  -0.0002014
   21  -0.0008041  -0.0001291   0.0000856   0.0000267  -0.0001893   0.0002030
   22  -0.0124973  -0.0031993   0.0028058   0.0027122  -0.0014175   0.0019216
   23   0.0034284   0.0044780   0.0002748  -0.0006833   0.0057506   0.0027886
   24  -0.0265561  -0.0043988   0.0047508   0.0012261   0.0028884  -0.0033020
   25   0.0008851   0.0008504  -0.0001002   0.0000092  -0.0003925   0.0010617
   26   0.0007518  -0.0038558  -0.0010713  -0.0000495   0.0000647   0.0001819
   27   0.0004349  -0.0010233   0.0004209  -0.0000515  -0.0000068   0.0001212
   28  -0.1404263   0.0122092  -0.1278426  -0.0226237  -0.0114929   0.0276613
   29   0.0126835  -0.0414404   0.0281321  -0.0065925   0.0021350   0.0042301
   30  -0.1287480   0.0278617  -0.2507362   0.0079944   0.0008022   0.0039337
   31   0.1474939  -0.0115650   0.1367579   0.0008352   0.0006116   0.0008611
   32  -0.0115650   0.0311341  -0.0324617   0.0010445  -0.0034380  -0.0009009
   33   0.1367579  -0.0324617   0.2639818  -0.0015984  -0.0012304   0.0007393
   34   0.0008352   0.0010445  -0.0015984   0.6408126   0.0026693  -0.0027347
   35   0.0006116  -0.0034380  -0.0012304   0.0026693   0.6141995   0.0539030
   36   0.0008611  -0.0009009   0.0007393  -0.0027347   0.0539030   0.1834048
   37   0.0003807  -0.0007669   0.0002383  -0.1476846  -0.0453152  -0.0062309
   38  -0.0003205   0.0001647   0.0004235  -0.1048862  -0.2523384  -0.0246930
   39  -0.0000571   0.0002200   0.0001964  -0.0156314  -0.0256836  -0.0683635
   40  -0.0001080   0.0001578   0.0000717   0.0013625   0.0024185   0.0003077
   41   0.0001520  -0.0000716  -0.0000635   0.0259900  -0.0334639  -0.0052603
   42   0.0000476  -0.0000858   0.0000040   0.0037279  -0.0050686   0.0031027
   43  -0.0000727  -0.0001012  -0.0000664  -0.0117893  -0.0789776  -0.0107962
   44   0.0000595  -0.0002338   0.0000731  -0.0323416   0.0181400   0.0011915
   45   0.0000018  -0.0001038  -0.0000734  -0.0043724   0.0017184   0.0084283
   46   0.0000185  -0.0000546   0.0000016  -0.0054290   0.0003789   0.0000387
   47   0.0000015  -0.0000024  -0.0000041  -0.0002365   0.0015218  -0.0004968
   48  -0.0000071   0.0000161  -0.0000030   0.0000316  -0.0004623   0.0052160
   49   0.0000379   0.0000387  -0.0000643   0.0001248   0.0063497   0.0010913
   50  -0.0000176  -0.0000567  -0.0000871   0.0068399  -0.0663992  -0.0084091
   51  -0.0000041  -0.0000147  -0.0000440   0.0007897  -0.0084291  -0.0045048
   52  -0.0000012   0.0000001  -0.0000022   0.0005261   0.0002238   0.0000365
   53   0.0000026  -0.0000098  -0.0000085   0.0003909  -0.0010784   0.0000063
   54   0.0000075  -0.0000039  -0.0000024   0.0000905  -0.0000172  -0.0010662
   55  -0.0001435   0.0000571   0.0003252  -0.0395883   0.0731180   0.0093926
   56   0.0001123  -0.0000220  -0.0001629   0.0176107   0.0450838   0.0050234
   57  -0.0000655   0.0001442   0.0000177   0.0022497   0.0047736   0.0073745
   58   0.0000367   0.0000842  -0.0000387  -0.0022640  -0.0052201  -0.0006174
   59  -0.0000493  -0.0000958   0.0000585  -0.0003927   0.0013908  -0.0004277
   60  -0.0000012  -0.0000088   0.0000107  -0.0000283  -0.0003926   0.0043562
   61   0.0000448   0.0003531   0.0003890  -0.1879326   0.0565897   0.0078174
   62   0.0000659   0.0003765  -0.0001151   0.1229169  -0.2386896  -0.0230813
   63   0.0000224  -0.0000470   0.0002178   0.0169727  -0.0229181  -0.0642988
   64  -0.0000326   0.0000901   0.0000311   0.0093441   0.0184237   0.0024780
   65   0.0000147  -0.0000782  -0.0000355  -0.0096431  -0.0173947  -0.0028935
   66   0.0000807  -0.0001835  -0.0001785  -0.0012635  -0.0025195   0.0034797
           37          38          39          40          41          42
    1  -0.0148825  -0.0130200   0.0006846  -0.0016785   0.0027727   0.0000368
    2  -0.0289703  -0.0009426  -0.0005406  -0.0029188  -0.0008757   0.0005962
    3  -0.0042477   0.0001915   0.0037738  -0.0002782  -0.0000155  -0.0021123
    4  -0.0009106   0.0034272  -0.0006372   0.0007248  -0.0010469  -0.0005687
    5  -0.0018606  -0.0008923   0.0017969  -0.0008708  -0.0011499  -0.0006959
    6   0.0034955  -0.0008563  -0.0008870  -0.0005364   0.0007006  -0.0003754
    7   0.0003822   0.0000866  -0.0010645  -0.0002268   0.0000830  -0.0001591
    8   0.0000060  -0.0004184  -0.0006368  -0.0002916   0.0003022  -0.0003792
    9  -0.0016441   0.0006302  -0.0007222   0.0001256  -0.0001743   0.0001103
   10  -0.0010791   0.0004319   0.0005142   0.0004310   0.0000601   0.0001443
   11   0.0009313  -0.0003126  -0.0000015   0.0000143   0.0001177   0.0000664
   12  -0.0001689   0.0008233  -0.0000499   0.0002151  -0.0004173  -0.0001547
   13  -0.0002653   0.0002276   0.0000689   0.0000733  -0.0000885  -0.0000452
   14   0.0000518   0.0002452  -0.0000773   0.0000464  -0.0001332   0.0000149
   15   0.0000385   0.0000511  -0.0000110  -0.0000059  -0.0000276   0.0000083
   16   0.0006046  -0.0002853  -0.0000110  -0.0000079   0.0000855  -0.0000025
   17  -0.0001582   0.0000778  -0.0001092   0.0001373   0.0000668  -0.0000343
   18  -0.0001367  -0.0001264   0.0004895   0.0000928   0.0001618   0.0001397
   19  -0.0006416   0.0005456   0.0000640  -0.0000099  -0.0002736  -0.0000274
   20  -0.0001590   0.0000309   0.0000382  -0.0000228  -0.0000156  -0.0000135
   21  -0.0000097   0.0000095   0.0000099   0.0000006  -0.0000065  -0.0000010
   22  -0.0008247   0.0005839  -0.0001743   0.0002280  -0.0001010  -0.0002378
   23   0.0007737   0.0001266  -0.0003253   0.0001929  -0.0000806   0.0000772
   24   0.0007790  -0.0003756  -0.0001632  -0.0002012   0.0001474  -0.0001101
   25  -0.0003031   0.0002226   0.0000169   0.0000737  -0.0000865   0.0000088
   26  -0.0000028   0.0002059   0.0000592   0.0000329  -0.0001311  -0.0000121
   27   0.0000230  -0.0000138  -0.0000263   0.0000080  -0.0000092   0.0000014
   28  -0.0015583   0.0031740   0.0013970   0.0009284  -0.0007823   0.0004850
   29   0.0006097  -0.0003050  -0.0006248  -0.0007270  -0.0003463   0.0002479
   30  -0.0021601  -0.0011193  -0.0007052  -0.0003959  -0.0004149   0.0000957
   31   0.0003807  -0.0003205  -0.0000571  -0.0001080   0.0001520   0.0000476
   32  -0.0007669   0.0001647   0.0002200   0.0001578  -0.0000716  -0.0000858
   33   0.0002383   0.0004235   0.0001964   0.0000717  -0.0000635   0.0000040
   34  -0.1476846  -0.1048862  -0.0156314   0.0013625   0.0259900   0.0037279
   35  -0.0453152  -0.2523384  -0.0256836   0.0024185  -0.0334639  -0.0050686
   36  -0.0062309  -0.0246930  -0.0683635   0.0003077  -0.0052603   0.0031027
   37   0.5935053   0.0615464   0.0096778  -0.0793824   0.0523578   0.0062626
   38   0.0615464   0.5260903   0.0547246   0.0530396  -0.1101754  -0.0117410
   39   0.0096778   0.0547246   0.1292723   0.0067203  -0.0119290  -0.0239165
   40  -0.0793824   0.0530396   0.0067203   0.1062201  -0.0868326  -0.0109119
   41   0.0523578  -0.1101754  -0.0119290  -0.0868326   0.1572279   0.0200189
   42   0.0062626  -0.0117410  -0.0239165  -0.0109119   0.0200189   0.0142680
   43  -0.3120266  -0.0072826  -0.0020519  -0.0260373   0.0112936   0.0017265
   44  -0.0721736  -0.1174212  -0.0073563   0.0372429  -0.0105252  -0.0021267
   45  -0.0101813  -0.0077906  -0.0647314   0.0050873  -0.0020387   0.0038322
   46  -0.0081514  -0.0288428  -0.0038545   0.0009362  -0.0004614  -0.0001028
   47   0.0017537  -0.0011626  -0.0005702   0.0010162   0.0011726   0.0004737
   48   0.0002273  -0.0007725   0.0029019   0.0001118   0.0005177  -0.0024107
   49  -0.0394766   0.0181290   0.0024861  -0.0028690   0.0001535   0.0000350
   50   0.0732479   0.0445428   0.0042833  -0.0054896   0.0023829  -0.0002045
   51   0.0099345   0.0047558   0.0090265  -0.0006995  -0.0002830   0.0043596
   52   0.0006221   0.0024609   0.0003128  -0.0006641   0.0002031   0.0000305
   53   0.0022459  -0.0025685  -0.0013178   0.0012684  -0.0005384  -0.0000912
   54   0.0003048  -0.0012857   0.0071005   0.0001623  -0.0000883   0.0000686
   55  -0.0507656  -0.0371374  -0.0042614   0.0016217  -0.0000400  -0.0000773
   56  -0.0381134  -0.0288763  -0.0025034   0.0009446   0.0006450   0.0001011
   57  -0.0050222  -0.0024467  -0.0080521   0.0001271   0.0001194  -0.0002827
   58   0.0012424   0.0007288   0.0000591  -0.0007066   0.0011526   0.0001722
   59   0.0010410   0.0010863   0.0002100   0.0011713  -0.0013255  -0.0001225
   60   0.0001394   0.0001597  -0.0003475   0.0001553  -0.0001099  -0.0005549
   61   0.0628244   0.0448283   0.0054377  -0.0008122  -0.0060299  -0.0007351
   62  -0.0099500  -0.0562981  -0.0087251  -0.0005767  -0.0020738  -0.0008549
   63  -0.0016928  -0.0095902   0.0090327  -0.0001466  -0.0007057   0.0037834
   64  -0.0015976   0.0023354   0.0003107  -0.0000966   0.0014391   0.0001901
   65   0.0029024  -0.0008442  -0.0009323   0.0000461  -0.0010096  -0.0001654
   66   0.0003699  -0.0009499   0.0061825  -0.0000098  -0.0001224   0.0001443
           43          44          45          46          47          48
    1   0.0009876  -0.0004344   0.0002925   0.0001141   0.0001975  -0.0000597
    2  -0.0013534  -0.0045694  -0.0011135  -0.0012389   0.0001210  -0.0000308
    3  -0.0001021  -0.0019088   0.0055458  -0.0002487  -0.0000202   0.0001304
    4  -0.0006091  -0.0004140   0.0008625  -0.0001752  -0.0000502   0.0001220
    5   0.0003769  -0.0004592   0.0001133  -0.0000906   0.0000115  -0.0001577
    6   0.0002113   0.0011252  -0.0002136   0.0003261   0.0000564   0.0001601
    7   0.0004170   0.0002140   0.0000139   0.0000651  -0.0000007   0.0000022
    8   0.0001775   0.0000551   0.0000398   0.0000144   0.0000015   0.0000646
    9   0.0002808  -0.0005018  -0.0000181  -0.0001286  -0.0000097  -0.0001042
   10   0.0001688  -0.0001785   0.0000528  -0.0000531  -0.0000106  -0.0000467
   11   0.0000297   0.0002522  -0.0000981   0.0000776  -0.0000031  -0.0000119
   12  -0.0000059  -0.0000561   0.0001846  -0.0000339  -0.0000292   0.0000035
   13   0.0000150  -0.0000793   0.0000563  -0.0000254  -0.0000058  -0.0000046
   14  -0.0000511   0.0000002  -0.0000014  -0.0000046   0.0000002   0.0000110
   15  -0.0000258  -0.0000071  -0.0000309  -0.0000014   0.0000024   0.0000068
   16  -0.0000547   0.0001071   0.0000172   0.0000553   0.0000224  -0.0000042
   17   0.0000069  -0.0000430   0.0000065  -0.0000116  -0.0000014   0.0000077
   18   0.0001161  -0.0000147   0.0000252   0.0000098   0.0000078  -0.0000603
   19   0.0000602  -0.0002532  -0.0000195  -0.0000842  -0.0000086   0.0000004
   20   0.0000122  -0.0000510  -0.0000064  -0.0000193  -0.0000008   0.0000007
   21  -0.0000065   0.0000013  -0.0000154  -0.0000017  -0.0000000  -0.0000028
   22  -0.0001010  -0.0001432  -0.0000929  -0.0000785  -0.0000207   0.0000503
   23   0.0000616   0.0002758   0.0001408   0.0000868  -0.0000196   0.0000170
   24  -0.0001306   0.0000449   0.0002935   0.0000380   0.0000107   0.0000196
   25   0.0000288  -0.0000536  -0.0000853  -0.0000253  -0.0000075   0.0000022
   26  -0.0000380  -0.0000106   0.0000188  -0.0000060   0.0000025  -0.0000086
   27  -0.0000120   0.0000134   0.0000027   0.0000030  -0.0000013   0.0000008
   28  -0.0001674  -0.0001301  -0.0010623  -0.0001681  -0.0000322  -0.0001414
   29   0.0000414   0.0001424  -0.0004165  -0.0000141   0.0000114   0.0000516
   30   0.0001576  -0.0001942  -0.0002836  -0.0001040  -0.0000411   0.0000599
   31  -0.0000727   0.0000595   0.0000018   0.0000185   0.0000015  -0.0000071
   32  -0.0001012  -0.0002338  -0.0001038  -0.0000546  -0.0000024   0.0000161
   33  -0.0000664   0.0000731  -0.0000734   0.0000016  -0.0000041  -0.0000030
   34  -0.0117893  -0.0323416  -0.0043724  -0.0054290  -0.0002365   0.0000316
   35  -0.0789776   0.0181400   0.0017184   0.0003789   0.0015218  -0.0004623
   36  -0.0107962   0.0011915   0.0084283   0.0000387  -0.0004968   0.0052160
   37  -0.3120266  -0.0721736  -0.0101813  -0.0081514   0.0017537   0.0002273
   38  -0.0072826  -0.1174212  -0.0077906  -0.0288428  -0.0011626  -0.0007725
   39  -0.0020519  -0.0073563  -0.0647314  -0.0038545  -0.0005702   0.0029019
   40  -0.0260373   0.0372429   0.0050873   0.0009362   0.0010162   0.0001118
   41   0.0112936  -0.0105252  -0.0020387  -0.0004614   0.0011726   0.0005177
   42   0.0017265  -0.0021267   0.0038322  -0.0001028   0.0004737  -0.0024107
   43   0.6628841   0.0245346   0.0037743  -0.0982494  -0.1019092  -0.0136097
   44   0.0245346   0.7277687   0.0806752  -0.0991890  -0.2957610  -0.0353670
   45   0.0037743   0.0806752   0.1413144  -0.0133548  -0.0354108  -0.0403859
   46  -0.0982494  -0.0991890  -0.0133548   0.1017308   0.1059291   0.0142655
   47  -0.1019092  -0.2957610  -0.0354108   0.1059291   0.3119293   0.0391233
   48  -0.0136097  -0.0353670  -0.0403859   0.0142655   0.0391233   0.0298033
   49  -0.2062582   0.1357504   0.0180837   0.0109555  -0.0103634  -0.0014429
   50   0.0671993  -0.2571644  -0.0260629   0.0191120  -0.0170632  -0.0026727
   51   0.0086414  -0.0259364  -0.0646422   0.0026108  -0.0028028   0.0034584
   52  -0.0131559  -0.0039408  -0.0005245   0.0007900   0.0000714   0.0000255
   53   0.0256327   0.0067307   0.0004816  -0.0004435   0.0008143   0.0006690
   54   0.0033909   0.0004148   0.0035282  -0.0000790   0.0006823  -0.0042462
   55   0.0634019  -0.0102223  -0.0014182  -0.0012569   0.0030430   0.0003428
   56   0.0448510  -0.0566844  -0.0086902   0.0028057  -0.0008271  -0.0011170
   57   0.0059478  -0.0089188   0.0081379   0.0003515  -0.0010618   0.0068111
   58   0.0000021  -0.0005162  -0.0000610  -0.0001942   0.0000287   0.0000131
   59  -0.0065172  -0.0013178  -0.0007480   0.0011997  -0.0010197  -0.0001569
   60  -0.0008404  -0.0007084   0.0040573   0.0001576  -0.0001433   0.0000857
   61  -0.0587521   0.0213271   0.0028203  -0.0008233   0.0006280   0.0001275
   62   0.0214070  -0.0094481  -0.0008721   0.0008210   0.0003289   0.0002344
   63   0.0033428  -0.0006086  -0.0039337   0.0001069   0.0001898  -0.0010546
   64  -0.0006849   0.0008360   0.0001134   0.0000485  -0.0000461  -0.0000059
   65   0.0005987   0.0003268   0.0001611  -0.0000489  -0.0000542   0.0000443
   66   0.0000571   0.0001686  -0.0010190  -0.0000002   0.0000449  -0.0003898
           49          50          51          52          53          54
    1   0.0004742  -0.0006100  -0.0001663  -0.0000510  -0.0000045  -0.0000118
    2   0.0003870  -0.0011291  -0.0003140  -0.0000008   0.0001023   0.0000770
    3   0.0002730   0.0001656  -0.0011239  -0.0000213   0.0000799  -0.0005085
    4  -0.0001205  -0.0000948  -0.0002840   0.0000151   0.0000113  -0.0000767
    5  -0.0002283   0.0005066   0.0002711  -0.0000071  -0.0000009  -0.0000192
    6   0.0005186  -0.0000495   0.0001207   0.0000421   0.0000238   0.0000587
    7  -0.0001077   0.0000532   0.0001522   0.0000039   0.0000041  -0.0000005
    8   0.0000281   0.0000998  -0.0000489   0.0000017   0.0000108   0.0000105
    9  -0.0002914   0.0001787   0.0000924  -0.0000143  -0.0000040  -0.0000354
   10  -0.0001203   0.0001374   0.0000424   0.0000008  -0.0000048  -0.0000038
   11   0.0000434   0.0000162  -0.0000321  -0.0000008  -0.0000069   0.0000092
   12  -0.0002099   0.0000034  -0.0000583   0.0000058   0.0000009  -0.0000311
   13  -0.0000558   0.0000357  -0.0000183  -0.0000003  -0.0000004  -0.0000074
   14  -0.0000075  -0.0000661  -0.0000199   0.0000008  -0.0000031  -0.0000033
   15   0.0000255  -0.0000177   0.0000031  -0.0000003  -0.0000010  -0.0000003
   16   0.0002592  -0.0001301  -0.0000332   0.0000221   0.0000058   0.0000014
   17   0.0000402  -0.0000323   0.0000322   0.0000013   0.0000033  -0.0000016
   18  -0.0000006   0.0000920   0.0000343  -0.0000014  -0.0000026   0.0000037
   19  -0.0002078   0.0001300   0.0000145  -0.0000199  -0.0000107   0.0000011
   20  -0.0000363   0.0000288  -0.0000048  -0.0000038  -0.0000025   0.0000014
   21  -0.0000029  -0.0000074  -0.0000055   0.0000001  -0.0000005  -0.0000010
   22  -0.0000624  -0.0000379   0.0000045  -0.0000001   0.0000022   0.0000027
   23  -0.0001015   0.0000613  -0.0000054   0.0000091  -0.0000015   0.0000081
   24   0.0001369  -0.0000654  -0.0000809  -0.0000108  -0.0000012  -0.0000212
   25  -0.0000727   0.0000343   0.0000236  -0.0000004  -0.0000022   0.0000079
   26  -0.0000124  -0.0000597  -0.0000161   0.0000007  -0.0000015  -0.0000020
   27  -0.0000030  -0.0000238  -0.0000027   0.0000003   0.0000005  -0.0000012
   28  -0.0004661  -0.0000336   0.0001537   0.0000199  -0.0000106   0.0000615
   29   0.0001623   0.0002407   0.0001640  -0.0000058   0.0000153   0.0000171
   30  -0.0004701   0.0001209   0.0001042  -0.0000094  -0.0000041   0.0000012
   31   0.0000379  -0.0000176  -0.0000041  -0.0000012   0.0000026   0.0000075
   32   0.0000387  -0.0000567  -0.0000147   0.0000001  -0.0000098  -0.0000039
   33  -0.0000643  -0.0000871  -0.0000440  -0.0000022  -0.0000085  -0.0000024
   34   0.0001248   0.0068399   0.0007897   0.0005261   0.0003909   0.0000905
   35   0.0063497  -0.0663992  -0.0084291   0.0002238  -0.0010784  -0.0000172
   36   0.0010913  -0.0084091  -0.0045048   0.0000365   0.0000063  -0.0010662
   37  -0.0394766   0.0732479   0.0099345   0.0006221   0.0022459   0.0003048
   38   0.0181290   0.0445428   0.0047558   0.0024609  -0.0025685  -0.0012857
   39   0.0024861   0.0042833   0.0090265   0.0003128  -0.0013178   0.0071005
   40  -0.0028690  -0.0054896  -0.0006995  -0.0006641   0.0012684   0.0001623
   41   0.0001535   0.0023829  -0.0002830   0.0002031  -0.0005384  -0.0000883
   42   0.0000350  -0.0002045   0.0043596   0.0000305  -0.0000912   0.0000686
   43  -0.2062582   0.0671993   0.0086414  -0.0131559   0.0256327   0.0033909
   44   0.1357504  -0.2571644  -0.0259364  -0.0039408   0.0067307   0.0004148
   45   0.0180837  -0.0260629  -0.0646422  -0.0005245   0.0004816   0.0035282
   46   0.0109555   0.0191120   0.0026108   0.0007900  -0.0004435  -0.0000790
   47  -0.0103634  -0.0170632  -0.0028028   0.0000714   0.0008143   0.0006823
   48  -0.0014429  -0.0026727   0.0034584   0.0000255   0.0006690  -0.0042462
   49   0.7510218   0.0070682   0.0014540  -0.3387107  -0.0345947  -0.0048094
   50   0.0070682   0.6462405   0.0685550  -0.0370391  -0.0607585  -0.0033377
   51   0.0014540   0.0685550   0.1390600  -0.0052638  -0.0033917  -0.0357403
   52  -0.3387107  -0.0370391  -0.0052638   0.3571157   0.0373691   0.0053067
   53  -0.0345947  -0.0607585  -0.0033917   0.0373691   0.0612841   0.0048892
   54  -0.0048094  -0.0033377  -0.0357403   0.0053067   0.0048892   0.0250087
   55  -0.1572400  -0.0547227  -0.0074426  -0.0086629  -0.0286114  -0.0038623
   56  -0.1186480  -0.2755134  -0.0278896   0.0021114  -0.0000694  -0.0003682
   57  -0.0160714  -0.0282328  -0.0683725   0.0003011  -0.0003764   0.0027413
   58   0.0015888   0.0026122   0.0003666   0.0014023  -0.0004175  -0.0000999
   59   0.0292469  -0.0354601  -0.0052297   0.0006195   0.0010931   0.0004564
   60   0.0038649  -0.0051995   0.0036121   0.0000702   0.0004911  -0.0024228
   61  -0.0129185  -0.0787623  -0.0103322   0.0010463  -0.0014219  -0.0002070
   62  -0.0331916   0.0180306   0.0011634  -0.0021304  -0.0051172  -0.0014135
   63  -0.0046421   0.0015343   0.0093319  -0.0002997  -0.0014316   0.0053396
   64  -0.0057764   0.0004682   0.0000555  -0.0002978  -0.0014110  -0.0001795
   65  -0.0002227   0.0015510  -0.0005249   0.0000555   0.0001029  -0.0000254
   66   0.0000316  -0.0005659   0.0053713   0.0000161  -0.0000117   0.0002261
           55          56          57          58          59          60
    1   0.0006918   0.0030254   0.0006642   0.0000990  -0.0004660  -0.0000960
    2   0.0027069  -0.0023260  -0.0005403   0.0012650  -0.0004637  -0.0001868
    3   0.0001016  -0.0010739   0.0070228  -0.0000403   0.0000793   0.0000230
    4  -0.0002497   0.0000182   0.0011808  -0.0002403   0.0001185   0.0000751
    5  -0.0002791  -0.0000636  -0.0005890  -0.0001645   0.0000725   0.0001597
    6  -0.0001093   0.0002925  -0.0002382   0.0006743  -0.0005489  -0.0000445
    7   0.0003189  -0.0001839   0.0000931   0.0000278   0.0000250  -0.0000191
    8  -0.0001716  -0.0002104   0.0001301   0.0000909  -0.0000309  -0.0000079
    9   0.0000328  -0.0001215  -0.0001109  -0.0002254   0.0001800   0.0000209
   10   0.0000218  -0.0003526   0.0000145  -0.0001089   0.0001410  -0.0000116
   11  -0.0000616   0.0000864   0.0002253  -0.0001057   0.0000794  -0.0000296
   12   0.0000745  -0.0000715   0.0003591  -0.0000881   0.0000612   0.0000314
   13  -0.0000126  -0.0000600   0.0000885  -0.0000426   0.0000384   0.0000071
   14   0.0000531   0.0000389   0.0000644  -0.0000050  -0.0000082  -0.0000118
   15  -0.0000062   0.0000306  -0.0000255   0.0000035  -0.0000083  -0.0000022
   16  -0.0004308   0.0006060   0.0001311   0.0003759  -0.0003950  -0.0000678
   17  -0.0000511   0.0001197  -0.0001140   0.0000909  -0.0000931   0.0000300
   18  -0.0001142  -0.0001194   0.0000417   0.0000305  -0.0000052  -0.0000526
   19   0.0003774  -0.0004643  -0.0001185  -0.0003849   0.0003836   0.0000530
   20   0.0000586  -0.0001009   0.0000094  -0.0000616   0.0000683   0.0000037
   21   0.0000085   0.0000039  -0.0000032   0.0000047  -0.0000047   0.0000024
   22   0.0001316  -0.0001210  -0.0000786  -0.0001438   0.0001418   0.0000594
   23  -0.0000872   0.0000533  -0.0003158  -0.0000994   0.0000845  -0.0000030
   24   0.0000877   0.0001175   0.0001499  -0.0000812   0.0000523   0.0000281
   25   0.0000222  -0.0000816  -0.0000940  -0.0000510   0.0000568   0.0000059
   26   0.0000631   0.0000437   0.0000084  -0.0000052  -0.0000100  -0.0000001
   27   0.0000172   0.0000306  -0.0000018   0.0000110  -0.0000154   0.0000007
   28   0.0001053  -0.0002588  -0.0011476  -0.0001707   0.0001789  -0.0000334
   29  -0.0004211   0.0000851  -0.0001223   0.0000080   0.0000007  -0.0000164
   30   0.0000103  -0.0003353  -0.0002452  -0.0002442   0.0002420   0.0000289
   31  -0.0001435   0.0001123  -0.0000655   0.0000367  -0.0000493  -0.0000012
   32   0.0000571  -0.0000220   0.0001442   0.0000842  -0.0000958  -0.0000088
   33   0.0003252  -0.0001629   0.0000177  -0.0000387   0.0000585   0.0000107
   34  -0.0395883   0.0176107   0.0022497  -0.0022640  -0.0003927  -0.0000283
   35   0.0731180   0.0450838   0.0047736  -0.0052201   0.0013908  -0.0003926
   36   0.0093926   0.0050234   0.0073745  -0.0006174  -0.0004277   0.0043562
   37  -0.0507656  -0.0381134  -0.0050222   0.0012424   0.0010410   0.0001394
   38  -0.0371374  -0.0288763  -0.0024467   0.0007288   0.0010863   0.0001597
   39  -0.0042614  -0.0025034  -0.0080521   0.0000591   0.0002100  -0.0003475
   40   0.0016217   0.0009446   0.0001271  -0.0007066   0.0011713   0.0001553
   41  -0.0000400   0.0006450   0.0001194   0.0011526  -0.0013255  -0.0001099
   42  -0.0000773   0.0001011  -0.0002827   0.0001722  -0.0001225  -0.0005549
   43   0.0634019   0.0448510   0.0059478   0.0000021  -0.0065172  -0.0008404
   44  -0.0102223  -0.0566844  -0.0089188  -0.0005162  -0.0013178  -0.0007084
   45  -0.0014182  -0.0086902   0.0081379  -0.0000610  -0.0007480   0.0040573
   46  -0.0012569   0.0028057   0.0003515  -0.0001942   0.0011997   0.0001576
   47   0.0030430  -0.0008271  -0.0010618   0.0000287  -0.0010197  -0.0001433
   48   0.0003428  -0.0011170   0.0068111   0.0000131  -0.0001569   0.0000857
   49  -0.1572400  -0.1186480  -0.0160714   0.0015888   0.0292469   0.0038649
   50  -0.0547227  -0.2755134  -0.0282328   0.0026122  -0.0354601  -0.0051995
   51  -0.0074426  -0.0278896  -0.0683725   0.0003666  -0.0052297   0.0036121
   52  -0.0086629   0.0021114   0.0003011   0.0014023   0.0006195   0.0000702
   53  -0.0286114  -0.0000694  -0.0003764  -0.0004175   0.0010931   0.0004911
   54  -0.0038623  -0.0003682   0.0027413  -0.0000999   0.0004564  -0.0024228
   55   0.5976488   0.0710937   0.0105685  -0.0812971   0.0535072   0.0063543
   56   0.0710937   0.5480546   0.0570750   0.0536009  -0.1097587  -0.0116367
   57   0.0105685   0.0570750   0.1299173   0.0064426  -0.0115144  -0.0240714
   58  -0.0812971   0.0536009   0.0064426   0.1052623  -0.0899860  -0.0111812
   59   0.0535072  -0.1097587  -0.0115144  -0.0899860   0.1538173   0.0188540
   60   0.0063543  -0.0116367  -0.0240714  -0.0111812   0.0188540   0.0137651
   61  -0.3171074  -0.0097272  -0.0016794  -0.0254677   0.0103628   0.0014071
   62  -0.0736453  -0.1189054  -0.0077424   0.0361872  -0.0092268  -0.0017300
   63  -0.0102790  -0.0080295  -0.0641640   0.0047924  -0.0019193   0.0039519
   64  -0.0075851  -0.0287745  -0.0038849   0.0010345  -0.0004256  -0.0000702
   65   0.0017526  -0.0008565  -0.0005760   0.0007318   0.0011176   0.0004868
   66   0.0002596  -0.0005596   0.0029921   0.0001076   0.0005077  -0.0024787
           61          62          63          64          65          66
    1  -0.0293803   0.0033032   0.0004720   0.0010428  -0.0015493  -0.0002181
    2   0.0236644   0.0083115  -0.0001776   0.0009225   0.0006041   0.0005093
    3   0.0026468  -0.0000502   0.0045762   0.0001846   0.0007368  -0.0039194
    4  -0.0005231  -0.0022212   0.0000241   0.0000793   0.0005844  -0.0006796
    5   0.0000847  -0.0004742  -0.0003427   0.0001399   0.0001231   0.0000305
    6   0.0038197  -0.0001546  -0.0014076  -0.0003627   0.0001925   0.0005889
    7   0.0004457   0.0000073  -0.0011389  -0.0000658  -0.0000103   0.0001832
    8   0.0008520   0.0002341   0.0001252   0.0000065   0.0000230  -0.0000297
    9  -0.0007441  -0.0002646  -0.0001360   0.0001333   0.0000088  -0.0001551
   10  -0.0003098  -0.0000327   0.0001112  -0.0000333  -0.0000714  -0.0001209
   11  -0.0010989  -0.0002299  -0.0002948  -0.0000273  -0.0001206  -0.0000545
   12  -0.0004072  -0.0002737   0.0000227  -0.0000058   0.0001518  -0.0002444
   13  -0.0001348  -0.0000983  -0.0000282   0.0000001   0.0000224  -0.0000584
   14  -0.0001720  -0.0000131   0.0000708   0.0000008  -0.0000005   0.0000006
   15  -0.0000287  -0.0000151   0.0000288  -0.0000037  -0.0000067   0.0000097
   16   0.0004703  -0.0000711   0.0000941  -0.0001288   0.0000911   0.0000101
   17   0.0002078   0.0000374   0.0000178  -0.0000209   0.0000234  -0.0000094
   18   0.0000133   0.0000133   0.0002453   0.0000084  -0.0001095  -0.0000507
   19  -0.0006713  -0.0002954  -0.0000201   0.0001126  -0.0001240  -0.0000056
   20  -0.0000327  -0.0000397  -0.0000054   0.0000192  -0.0000173  -0.0000017
   21   0.0000308   0.0000027   0.0000090   0.0000005   0.0000068  -0.0000121
   22  -0.0001813  -0.0001192  -0.0004004  -0.0000487   0.0001024   0.0001296
   23  -0.0010089  -0.0002952  -0.0000862  -0.0000696  -0.0000208   0.0002657
   24  -0.0002951  -0.0001602   0.0001660   0.0000350  -0.0000650  -0.0001608
   25  -0.0001065  -0.0000640  -0.0000171  -0.0000002   0.0000028   0.0000560
   26  -0.0001195  -0.0000031  -0.0000571   0.0000084   0.0000081  -0.0000142
   27  -0.0000156   0.0000419  -0.0000269   0.0000023   0.0000102  -0.0000016
   28   0.0001044  -0.0018817   0.0003329   0.0000854   0.0001774   0.0005128
   29   0.0014620  -0.0012602   0.0011684  -0.0000655   0.0003130  -0.0000304
   30  -0.0021654   0.0010854  -0.0002875   0.0001432  -0.0001863   0.0002787
   31   0.0000448   0.0000659   0.0000224  -0.0000326   0.0000147   0.0000807
   32   0.0003531   0.0003765  -0.0000470   0.0000901  -0.0000782  -0.0001835
   33   0.0003890  -0.0001151   0.0002178   0.0000311  -0.0000355  -0.0001785
   34  -0.1879326   0.1229169   0.0169727   0.0093441  -0.0096431  -0.0012635
   35   0.0565897  -0.2386896  -0.0229181   0.0184237  -0.0173947  -0.0025195
   36   0.0078174  -0.0230813  -0.0642988   0.0024780  -0.0028935   0.0034797
   37   0.0628244  -0.0099500  -0.0016928  -0.0015976   0.0029024   0.0003699
   38   0.0448283  -0.0562981  -0.0095902   0.0023354  -0.0008442  -0.0009499
   39   0.0054377  -0.0087251   0.0090327   0.0003107  -0.0009323   0.0061825
   40  -0.0008122  -0.0005767  -0.0001466  -0.0000966   0.0000461  -0.0000098
   41  -0.0060299  -0.0020738  -0.0007057   0.0014391  -0.0010096  -0.0001224
   42  -0.0007351  -0.0008549   0.0037834   0.0001901  -0.0001654   0.0001443
   43  -0.0587521   0.0214070   0.0033428  -0.0006849   0.0005987   0.0000571
   44   0.0213271  -0.0094481  -0.0006086   0.0008360   0.0003268   0.0001686
   45   0.0028203  -0.0008721  -0.0039337   0.0001134   0.0001611  -0.0010190
   46  -0.0008233   0.0008210   0.0001069   0.0000485  -0.0000489  -0.0000002
   47   0.0006280   0.0003289   0.0001898  -0.0000461  -0.0000542   0.0000449
   48   0.0001275   0.0002344  -0.0010546  -0.0000059   0.0000443  -0.0003898
   49  -0.0129185  -0.0331916  -0.0046421  -0.0057764  -0.0002227   0.0000316
   50  -0.0787623   0.0180306   0.0015343   0.0004682   0.0015510  -0.0005659
   51  -0.0103322   0.0011634   0.0093319   0.0000555  -0.0005249   0.0053713
   52   0.0010463  -0.0021304  -0.0002997  -0.0002978   0.0000555   0.0000161
   53  -0.0014219  -0.0051172  -0.0014316  -0.0014110   0.0001029  -0.0000117
   54  -0.0002070  -0.0014135   0.0053396  -0.0001795  -0.0000254   0.0002261
   55  -0.3171074  -0.0736453  -0.0102790  -0.0075851   0.0017526   0.0002596
   56  -0.0097272  -0.1189054  -0.0080295  -0.0287745  -0.0008565  -0.0005596
   57  -0.0016794  -0.0077424  -0.0641640  -0.0038849  -0.0005760   0.0029921
   58  -0.0254677   0.0361872   0.0047924   0.0010345   0.0007318   0.0001076
   59   0.0103628  -0.0092268  -0.0019193  -0.0004256   0.0011176   0.0005077
   60   0.0014071  -0.0017300   0.0039519  -0.0000702   0.0004868  -0.0024787
   61   0.6685510   0.0400174   0.0062465  -0.0983692  -0.1020024  -0.0141387
   62   0.0400174   0.7094901   0.0790738  -0.1004388  -0.2947358  -0.0361582
   63   0.0062465   0.0790738   0.1390882  -0.0138539  -0.0359619  -0.0404833
   64  -0.0983692  -0.1004388  -0.0138539   0.1029694   0.1065895   0.0146804
   65  -0.1020024  -0.2947358  -0.0359619   0.1065895   0.3109393   0.0396832
   66  -0.0141387  -0.0361582  -0.0404833   0.0146804   0.0396832   0.0298202
 **********************************************************************
 **                                                                  **
 **                       VIBRATIONAL ANALYSIS                       **
 **                       --------------------                       **
 **                                                                  **
 **        VIBRATIONAL FREQUENCIES (CM**-1) AND NORMAL MODES         **
 **     FORCE CONSTANTS (mDYN/ANGSTROM) AND REDUCED MASSES (AMU)     **
 **                  INFRARED INTENSITIES (KM/MOL)                   **
 **                                                                  **
 **********************************************************************


 Mode:                 1                      2                      3
 Frequency:        16.82                  41.39                  63.39
 Force Cnst:      0.0022                 0.0144                 0.0183
 Red. Mass:      13.2059                14.3117                 7.7400
 IR Active:          YES                    YES                    YES
 IR Intens:        0.106                  0.030                  0.140
 Raman Active:       YES                    YES                    YES
               X      Y      Z        X      Y      Z        X      Y      Z
 C          0.008 -0.017 -0.011    0.032 -0.216 -0.052   -0.018 -0.030  0.179
 C         -0.036  0.148  0.038    0.006 -0.057 -0.016    0.054 -0.009  0.131
 Cl        -0.097  0.373  0.078   -0.003 -0.000 -0.003    0.171 -0.005  0.189
 C         -0.031  0.122  0.052   -0.017  0.090  0.017    0.053  0.007  0.036
 H         -0.064  0.249  0.089   -0.041  0.243  0.051    0.112  0.025 -0.001
 C          0.017 -0.078  0.014   -0.015  0.066  0.011   -0.026 -0.003 -0.007
 Cl         0.025 -0.123  0.028   -0.062  0.363  0.075   -0.034  0.020 -0.140
 C          0.060 -0.247 -0.037    0.019 -0.155 -0.041   -0.102 -0.027  0.039
 H          0.099 -0.402 -0.066    0.024 -0.189 -0.049   -0.165 -0.035  0.003
 C          0.055 -0.216 -0.049    0.042 -0.292 -0.071   -0.093 -0.040  0.134
 H          0.088 -0.347 -0.087    0.061 -0.423 -0.100   -0.153 -0.058  0.171
 C          0.007 -0.018 -0.026    0.022 -0.160 -0.039   -0.020 -0.031  0.178
 C          0.021 -0.009 -0.137   -0.084 -0.111 -0.037   -0.024 -0.003 -0.020
 Cl         0.041  0.019 -0.242   -0.208 -0.201 -0.046   -0.028 -0.002 -0.046
 C          0.023 -0.023 -0.151   -0.102  0.008 -0.017   -0.025  0.032 -0.241
 H          0.033 -0.015 -0.238   -0.187  0.044 -0.019   -0.029  0.057 -0.409
 C          0.013 -0.045 -0.048   -0.009  0.077  0.009   -0.021  0.038 -0.264
 H          0.014 -0.055 -0.057   -0.020  0.165  0.026   -0.022  0.066 -0.458
 C         -0.001 -0.055  0.071    0.100  0.028  0.016   -0.018  0.007 -0.040
 Cl        -0.019 -0.087  0.210    0.234  0.125  0.055   -0.014  0.018 -0.102
 C         -0.003 -0.040  0.083    0.114 -0.092 -0.009   -0.017 -0.030  0.191
 H         -0.013 -0.049  0.171    0.201 -0.128 -0.008   -0.014 -0.051  0.331
 TransDip   0.002 -0.008 -0.006   -0.002 -0.005 -0.002   -0.005  0.001 -0.011

 Mode:                 4                      5                      6
 Frequency:        93.25                 131.62                 154.26
 Force Cnst:      0.0538                 0.0830                 0.3024
 Red. Mass:      10.5092                 8.1291                21.5692
 IR Active:          YES                    YES                    YES
 IR Intens:        0.531                  0.447                  0.072
 Raman Active:       YES                    YES                    YES
               X      Y      Z        X      Y      Z        X      Y      Z
 C          0.007  0.015 -0.052    0.001  0.012 -0.002    0.058  0.036 -0.073
 C         -0.007  0.005 -0.046   -0.001  0.025  0.001    0.119  0.014 -0.090
 Cl        -0.040 -0.006 -0.068   -0.022  0.135  0.024    0.368  0.068  0.033
 C         -0.006 -0.001 -0.029   -0.003  0.039  0.005    0.126 -0.017 -0.083
 H         -0.016 -0.012 -0.024    0.010 -0.048 -0.014    0.081 -0.043 -0.057
 C          0.008  0.007 -0.020   -0.020  0.154  0.033    0.196  0.002 -0.026
 Cl         0.011 -0.004 -0.001    0.024 -0.124 -0.030    0.218  0.016  0.204
 C          0.021  0.021 -0.027   -0.059  0.396  0.089    0.192  0.010 -0.027
 H          0.031  0.028 -0.019   -0.089  0.579  0.132    0.179  0.016 -0.033
 C          0.019  0.024 -0.043   -0.043  0.295  0.065    0.166  0.028 -0.041
 H          0.029  0.034 -0.048   -0.059  0.408  0.090    0.217  0.060 -0.072
 C          0.006  0.016 -0.084    0.020 -0.107 -0.030   -0.016  0.072 -0.107
 C          0.008  0.019 -0.115   -0.007 -0.104 -0.020   -0.096  0.075 -0.034
 Cl         0.004 -0.042  0.318   -0.110 -0.185 -0.034   -0.365 -0.112 -0.028
 C          0.008  0.052 -0.362   -0.016 -0.060 -0.006   -0.100  0.073  0.030
 H          0.009  0.065 -0.465   -0.039 -0.052  0.000   -0.077  0.056  0.095
 C          0.007  0.053 -0.382    0.001 -0.046 -0.002   -0.104  0.041  0.028
 H          0.008  0.068 -0.509   -0.002 -0.028  0.012   -0.104  0.033  0.109
 C          0.005  0.020 -0.129    0.035 -0.061 -0.015   -0.103  0.045 -0.062
 Cl        -0.004 -0.036  0.246    0.131  0.001  0.007   -0.348 -0.133  0.015
 C          0.004  0.013 -0.066    0.033 -0.101 -0.035   -0.083  0.074 -0.152
 H          0.004 -0.002  0.045    0.055 -0.110 -0.039   -0.110  0.094 -0.209
 TransDip   0.003  0.003 -0.023   -0.003  0.021  0.005    0.004  0.006 -0.005

 Mode:                 7                      8                      9
 Frequency:       172.95                 202.67                 220.79
 Force Cnst:      0.1173                 0.3269                 0.2280
 Red. Mass:       6.6561                13.5090                 7.9375
 IR Active:          YES                    YES                    YES
 IR Intens:        0.004                  0.523                  0.154
 Raman Active:       YES                    YES                    YES
               X      Y      Z        X      Y      Z        X      Y      Z
 C         -0.006  0.058  0.008   -0.112 -0.038 -0.060   -0.029  0.017 -0.092
 C         -0.037  0.257  0.053   -0.106 -0.018 -0.052    0.004  0.026 -0.132
 Cl         0.037 -0.157 -0.039    0.296  0.017  0.151    0.070  0.045 -0.136
 C         -0.071  0.477  0.104   -0.140  0.013 -0.112   -0.021  0.015 -0.146
 H         -0.097  0.627  0.139   -0.113  0.034 -0.129   -0.010  0.009 -0.156
 C         -0.027  0.220  0.047   -0.154  0.011 -0.091   -0.029  0.021 -0.129
 Cl         0.028 -0.119 -0.018   -0.170 -0.081  0.201   -0.020 -0.046  0.194
 C          0.015 -0.049 -0.017   -0.133  0.021 -0.103   -0.037  0.032 -0.134
 H          0.052 -0.282 -0.072   -0.146  0.033 -0.106   -0.056  0.044 -0.141
 C          0.018 -0.070 -0.022   -0.127 -0.013 -0.066   -0.055  0.022 -0.114
 H          0.049 -0.250 -0.065   -0.156 -0.032 -0.050   -0.067  0.030 -0.107
 C         -0.001 -0.008 -0.006   -0.088 -0.035 -0.161   -0.022 -0.029  0.122
 C         -0.003 -0.007 -0.008   -0.053 -0.055 -0.045   -0.013 -0.017  0.003
 Cl        -0.027 -0.026  0.000    0.153  0.090 -0.011    0.021 -0.000  0.048
 C         -0.006 -0.002  0.002   -0.056 -0.078  0.027   -0.014 -0.012 -0.079
 H         -0.006 -0.002  0.008   -0.062 -0.092  0.144   -0.012  0.008 -0.230
 C         -0.007 -0.004  0.007   -0.063 -0.057 -0.002   -0.021 -0.021 -0.015
 H         -0.007 -0.006  0.012   -0.064 -0.081  0.143   -0.021 -0.001 -0.207
 C         -0.005 -0.005  0.004   -0.057 -0.028 -0.185   -0.022 -0.054  0.252
 Cl         0.009  0.005 -0.003    0.135  0.079  0.083    0.032  0.029 -0.087
 C         -0.005 -0.011  0.001   -0.065 -0.019 -0.344   -0.024 -0.079  0.432
 H         -0.004 -0.011 -0.002   -0.061 -0.004 -0.473   -0.028 -0.101  0.599
 TransDip  -0.002 -0.001 -0.000   -0.019 -0.007 -0.012   -0.005  0.001 -0.012

 Mode:                10                     11                     12
 Frequency:       282.63                 311.50                 318.13
 Force Cnst:      0.4821                 0.4130                 0.4284
 Red. Mass:      10.2432                 7.2238                 7.1839
 IR Active:          YES                    YES                    YES
 IR Intens:        1.403                  0.082                  0.171
 Raman Active:       YES                    YES                    YES
               X      Y      Z        X      Y      Z        X      Y      Z
 C         -0.062 -0.014  0.001   -0.015  0.122  0.071   -0.037  0.335  0.057
 C          0.010  0.006 -0.022    0.048  0.078  0.004   -0.049  0.178  0.050
 Cl        -0.004  0.007 -0.030   -0.023  0.006 -0.090    0.013 -0.031  0.032
 C          0.051 -0.011  0.033    0.051  0.010 -0.043   -0.014 -0.048  0.005
 H         -0.033 -0.042  0.085    0.080  0.020 -0.061   -0.009 -0.078 -0.002
 C          0.154 -0.002  0.072    0.022 -0.068 -0.079    0.014 -0.226 -0.035
 Cl         0.227  0.052 -0.061    0.022  0.014  0.056   -0.052  0.051 -0.002
 C          0.093 -0.012  0.103   -0.028 -0.091 -0.061    0.048 -0.215 -0.049
 H          0.065 -0.009  0.089   -0.059 -0.173 -0.104    0.105 -0.394 -0.076
 C          0.068 -0.006  0.058   -0.065  0.072  0.030   -0.013  0.220  0.033
 H          0.156  0.018  0.001   -0.101  0.097  0.057   -0.028  0.314  0.055
 C         -0.145 -0.064 -0.027    0.000  0.013  0.215    0.011  0.127 -0.060
 C         -0.187 -0.054 -0.041    0.032 -0.034  0.389    0.122  0.068 -0.150
 Cl         0.032  0.141  0.031   -0.029 -0.023 -0.083   -0.053 -0.123  0.013
 C         -0.199 -0.141 -0.039    0.037 -0.049  0.228    0.134 -0.009 -0.093
 H         -0.120 -0.173 -0.051    0.081 -0.076  0.293    0.227 -0.044 -0.118
 C         -0.296 -0.188 -0.003   -0.017 -0.019 -0.292    0.005 -0.130  0.103
 H         -0.292 -0.233  0.003   -0.012 -0.030 -0.551    0.020 -0.266  0.208
 C         -0.260 -0.192  0.008   -0.044 -0.012 -0.260   -0.086 -0.085  0.072
 Cl         0.114  0.108  0.007    0.044  0.002  0.067    0.080  0.038 -0.016
 C         -0.255 -0.174 -0.000   -0.053 -0.007 -0.023   -0.110  0.012 -0.017
 H         -0.358 -0.134  0.018   -0.100  0.014 -0.034   -0.207  0.052 -0.015
 TransDip  -0.029 -0.025 -0.000   -0.001 -0.002 -0.009    0.012 -0.000  0.004

 Mode:                13                     14                     15
 Frequency:       329.76                 396.21                 419.27
 Force Cnst:      1.7430                 0.6910                 0.5768
 Red. Mass:      27.2053                 7.4708                 5.5696
 IR Active:          YES                    YES                    YES
 IR Intens:        0.048                  2.892                  0.614
 Raman Active:       YES                    YES                    YES
               X      Y      Z        X      Y      Z        X      Y      Z
 C         -0.048 -0.028 -0.004   -0.019 -0.014  0.106   -0.010  0.035 -0.168
 C         -0.011 -0.011 -0.021    0.030 -0.003  0.077   -0.147 -0.014 -0.049
 Cl         0.002  0.005 -0.014   -0.150 -0.059  0.150   -0.040 -0.051  0.196
 C          0.003 -0.007 -0.005    0.045  0.061 -0.226   -0.132 -0.014 -0.058
 H         -0.031 -0.022  0.015    0.204  0.119 -0.320   -0.167 -0.039 -0.038
 C          0.043  0.012  0.016    0.023  0.052 -0.299   -0.000  0.013 -0.011
 Cl         0.087  0.014 -0.008    0.198  0.017  0.079    0.039  0.013 -0.035
 C          0.007  0.006  0.034   -0.119  0.024 -0.245    0.118  0.046 -0.077
 H         -0.017  0.016  0.024   -0.323  0.010 -0.358    0.195  0.057 -0.034
 C         -0.001 -0.024  0.017   -0.137 -0.006  0.039    0.114  0.038 -0.149
 H          0.035 -0.033 -0.009   -0.293 -0.039  0.136    0.167  0.047 -0.185
 C         -0.071 -0.141 -0.010   -0.009 -0.015  0.053   -0.003  0.043 -0.170
 C          0.112 -0.262 -0.007   -0.006 -0.003 -0.037    0.018  0.015 -0.014
 Cl         0.366 -0.425 -0.063    0.005 -0.002  0.004   -0.006 -0.006 -0.001
 C          0.042  0.005  0.023   -0.007  0.019 -0.091    0.023 -0.027  0.200
 H         -0.156  0.080  0.040   -0.027  0.038 -0.171    0.036 -0.066  0.449
 C          0.004  0.096 -0.006    0.018  0.012  0.093    0.012  0.011 -0.168
 H          0.022 -0.078 -0.052    0.016  0.018  0.205    0.013  0.019 -0.337
 C         -0.202  0.220  0.016    0.026  0.016  0.013   -0.004  0.001 -0.033
 Cl        -0.369  0.478  0.066    0.004 -0.018 -0.004    0.007 -0.001  0.003
 C         -0.121 -0.063  0.000    0.023  0.023 -0.091   -0.009 -0.012  0.195
 H          0.066 -0.137 -0.001    0.043  0.028 -0.192   -0.018 -0.046  0.469
 TransDip  -0.004 -0.006 -0.001   -0.038  0.006 -0.039    0.006  0.009 -0.023

 Mode:                16                     17                     18
 Frequency:       425.31                 473.14                 481.94
 Force Cnst:      0.4224                 0.6597                 0.5001
 Red. Mass:       3.9633                 5.0018                 3.6541
 IR Active:          YES                    YES                    YES
 IR Intens:        4.297                  8.553                 11.299
 Raman Active:       YES                    YES                    YES
               X      Y      Z        X      Y      Z        X      Y      Z
 C         -0.044 -0.044 -0.025   -0.143  0.156  0.032   -0.031  0.024 -0.101
 C         -0.034 -0.035 -0.032   -0.137  0.293  0.024   -0.091 -0.003 -0.061
 Cl         0.017  0.009 -0.011    0.037 -0.009 -0.038    0.003 -0.011  0.051
 C         -0.053  0.116  0.037   -0.053 -0.173 -0.027   -0.090 -0.014 -0.002
 H         -0.139  0.372  0.125   -0.077 -0.580 -0.063   -0.156 -0.033  0.038
 C          0.035 -0.179 -0.009   -0.005 -0.014  0.051   -0.002 -0.006  0.042
 Cl         0.031  0.027 -0.004    0.086  0.022 -0.007    0.019  0.007 -0.020
 C          0.014 -0.145  0.007   -0.085  0.055  0.097    0.060  0.007  0.004
 H          0.023 -0.190 -0.002   -0.110  0.070  0.089    0.132 -0.003  0.038
 C         -0.055  0.250  0.064   -0.065 -0.139 -0.005    0.046  0.028 -0.090
 H         -0.071  0.567  0.113    0.032 -0.429 -0.104    0.113  0.035 -0.135
 C         -0.038 -0.107 -0.039   -0.086 -0.014 -0.014   -0.016  0.001  0.075
 C         -0.111 -0.086 -0.024   -0.068 -0.038 -0.038   -0.002 -0.040  0.297
 Cl         0.050  0.010  0.003    0.051 -0.048 -0.005    0.006 -0.008 -0.021
 C         -0.141  0.011  0.022   -0.092  0.034  0.029   -0.000  0.026 -0.146
 H         -0.264  0.056  0.059   -0.198  0.068  0.097   -0.012  0.092 -0.599
 C         -0.002  0.123  0.003    0.016  0.119  0.008    0.008  0.011  0.013
 H         -0.019  0.263  0.013    0.003  0.224  0.045    0.008  0.049 -0.235
 C          0.093  0.069  0.004    0.067  0.079 -0.016    0.005 -0.019  0.214
 Cl        -0.008 -0.057 -0.008    0.043 -0.086 -0.009    0.009 -0.011 -0.014
 C          0.095 -0.025  0.019    0.038  0.049  0.021   -0.001  0.033 -0.115
 H          0.207 -0.078  0.060    0.119  0.009  0.053    0.004  0.085 -0.508
 TransDip  -0.039  0.050  0.019   -0.092 -0.011  0.013   -0.016  0.021 -0.104

 Mode:                19                     20                     21
 Frequency:       507.33                 554.57                 601.51
 Force Cnst:      1.1276                 1.4777                 0.8189
 Red. Mass:       7.4355                 8.1553                 3.8413
 IR Active:          YES                    YES                    YES
 IR Intens:       11.378                 15.563                 29.665
 Raman Active:       YES                    YES                    YES
               X      Y      Z        X      Y      Z        X      Y      Z
 C          0.181  0.086  0.024    0.028  0.113  0.038   -0.028  0.169  0.031
 C          0.126  0.297  0.133    0.104 -0.257 -0.038    0.006 -0.067 -0.023
 Cl        -0.051 -0.040  0.047   -0.019  0.015  0.015   -0.002  0.011  0.006
 C          0.177 -0.045 -0.035    0.066 -0.003 -0.014    0.011 -0.105 -0.025
 H          0.354 -0.196 -0.169    0.119 -0.022 -0.050    0.055 -0.421 -0.094
 C          0.063 -0.100 -0.112   -0.013  0.275  0.033   -0.045  0.288  0.070
 Cl        -0.166 -0.015  0.013   -0.049 -0.026 -0.001    0.000 -0.010 -0.004
 C          0.170  0.116 -0.121    0.084 -0.079 -0.061    0.032 -0.137 -0.036
 H          0.202  0.210 -0.074    0.141 -0.410 -0.137    0.127 -0.663 -0.154
 C          0.199  0.023 -0.041    0.068  0.031  0.012   -0.009  0.104  0.011
 H          0.162 -0.113 -0.033    0.071 -0.049  0.000    0.034 -0.121 -0.045
 C          0.092 -0.143 -0.010   -0.040  0.151  0.036    0.012 -0.111 -0.005
 C         -0.117 -0.088  0.036   -0.079  0.113  0.002   -0.018 -0.105 -0.012
 Cl         0.031  0.031  0.001    0.125 -0.148 -0.019   -0.036  0.059  0.008
 C         -0.187  0.021 -0.011   -0.156  0.205  0.023   -0.016 -0.096 -0.020
 H         -0.248  0.051 -0.066   -0.166  0.207  0.039   -0.076 -0.073 -0.021
 C         -0.148  0.067  0.006   -0.244  0.148  0.031    0.084 -0.018  0.007
 H         -0.162  0.178 -0.024   -0.251  0.189  0.076    0.078  0.036  0.034
 C          0.010 -0.016  0.029   -0.113  0.049 -0.019    0.079 -0.003 -0.014
 Cl        -0.039  0.005 -0.001    0.098 -0.134 -0.016   -0.039  0.039  0.006
 C          0.056 -0.161 -0.036   -0.128  0.103  0.021    0.084 -0.091 -0.008
 H          0.092 -0.168 -0.092   -0.249  0.151  0.053    0.187 -0.136 -0.003
 TransDip   0.103 -0.001 -0.033   -0.063  0.109  0.011    0.083 -0.151 -0.028

 Mode:                22                     23                     24
 Frequency:       612.51                 669.32                 695.75
 Force Cnst:      1.0570                 2.0002                 2.0211
 Red. Mass:       4.7820                 7.5780                 7.0865
 IR Active:          YES                    YES                    YES
 IR Intens:        0.842                  0.407                  3.836
 Raman Active:       YES                    YES                    YES
               X      Y      Z        X      Y      Z        X      Y      Z
 C          0.001 -0.007  0.089   -0.103 -0.037  0.118   -0.047 -0.029  0.123
 C          0.057 -0.011  0.072   -0.077 -0.030  0.023   -0.201 -0.050  0.064
 Cl         0.003  0.009 -0.032    0.001  0.007 -0.033    0.028  0.019 -0.059
 C          0.068 -0.000 -0.001   -0.087  0.045 -0.200   -0.249 -0.000 -0.180
 H          0.134 -0.013 -0.045   -0.091  0.084 -0.193   -0.286 -0.012 -0.161
 C         -0.002  0.034 -0.030    0.139  0.024 -0.088    0.017  0.014 -0.048
 Cl        -0.002 -0.003  0.010   -0.079 -0.010 -0.009   -0.002  0.003 -0.015
 C         -0.068 -0.030  0.013    0.211  0.054 -0.030    0.109  0.023 -0.030
 H         -0.162 -0.091 -0.054    0.006  0.095 -0.122   -0.068 -0.003 -0.127
 C         -0.047 -0.024  0.130    0.238 -0.046  0.284    0.150 -0.037  0.269
 H         -0.105 -0.072  0.165    0.271 -0.010  0.268    0.108 -0.079  0.296
 C         -0.002  0.042 -0.302   -0.189  0.102  0.020    0.090 -0.121 -0.034
 C          0.001  0.003 -0.004   -0.125 -0.031  0.022    0.159 -0.025  0.034
 Cl         0.000 -0.000 -0.005    0.004 -0.027 -0.004   -0.020  0.040  0.004
 C          0.002 -0.016  0.142   -0.078 -0.281 -0.053    0.147  0.290  0.020
 H          0.002 -0.018  0.154   -0.135 -0.256 -0.078    0.145  0.301 -0.026
 C          0.001  0.026 -0.186    0.169 -0.086  0.006   -0.072  0.096  0.035
 H          0.002  0.091 -0.705    0.150  0.060  0.053   -0.044 -0.121  0.031
 C         -0.003 -0.046  0.360    0.066  0.026 -0.021   -0.080  0.029 -0.026
 Cl         0.001  0.001 -0.016    0.010  0.016  0.003    0.004 -0.027 -0.003
 C         -0.003  0.017 -0.099    0.005  0.278  0.049   -0.044 -0.274 -0.019
 H         -0.003  0.027 -0.171    0.017  0.272  0.075    0.022 -0.312  0.036
 TransDip  -0.022 -0.009 -0.017    0.008  0.017  0.007   -0.021 -0.034  0.049

 Mode:                25                     26                     27
 Frequency:       751.37                 752.21                 774.74
 Force Cnst:      1.2816                 1.2623                 2.9312
 Red. Mass:       3.8530                 3.7865                 8.2887
 IR Active:          YES                    YES                    YES
 IR Intens:        2.488                  0.932                 23.712
 Raman Active:       YES                    YES                    YES
               X      Y      Z        X      Y      Z        X      Y      Z
 C         -0.070  0.317  0.061   -0.002 -0.037 -0.013   -0.168 -0.117 -0.109
 C          0.060 -0.219 -0.078   -0.040  0.020 -0.024    0.145  0.140 -0.208
 Cl        -0.007  0.003  0.011    0.000 -0.001  0.003   -0.045 -0.025  0.071
 C          0.019  0.085  0.019   -0.052 -0.010 -0.029    0.234  0.037 -0.092
 H         -0.060  0.539  0.129   -0.085 -0.056 -0.015    0.159 -0.125 -0.061
 C          0.049 -0.151 -0.035    0.006  0.017  0.014    0.249  0.096 -0.008
 Cl        -0.010 -0.000  0.002   -0.003  0.000 -0.004   -0.085 -0.018  0.012
 C         -0.017  0.142  0.046    0.053 -0.005 -0.017    0.006 -0.096  0.163
 H          0.006  0.052  0.028    0.082  0.018  0.005   -0.123  0.039  0.138
 C          0.012 -0.087 -0.038    0.032  0.021 -0.024   -0.034  0.003  0.012
 H          0.124 -0.586 -0.174    0.049  0.099 -0.027    0.177  0.344 -0.087
 C         -0.033 -0.048  0.021    0.002 -0.046  0.335   -0.220 -0.088 -0.013
 C          0.007 -0.077 -0.042    0.005  0.038 -0.264    0.097 -0.157 -0.019
 Cl        -0.013  0.020  0.004    0.000 -0.001  0.007   -0.030  0.039  0.005
 C         -0.003 -0.016  0.012    0.005 -0.005  0.106    0.156  0.103  0.013
 H         -0.096  0.016  0.057    0.010 -0.052  0.441   -0.081  0.205  0.015
 C          0.056  0.038 -0.011   -0.004  0.018 -0.126    0.199  0.102  0.017
 H          0.056  0.047 -0.025   -0.003  0.014 -0.157    0.235 -0.161 -0.016
 C          0.004  0.033  0.026   -0.002 -0.019  0.139   -0.162  0.184  0.018
 Cl         0.001 -0.006 -0.001   -0.000 -0.000  0.000    0.048 -0.054 -0.007
 C         -0.011 -0.063 -0.020   -0.001  0.006 -0.080   -0.204 -0.054 -0.007
 H          0.072 -0.092 -0.080   -0.003  0.092 -0.697   -0.025 -0.132 -0.006
 TransDip   0.042 -0.018 -0.021    0.011  0.015 -0.025    0.081  0.074 -0.110

 Mode:                28                     29                     30
 Frequency:       825.54                 834.45                 844.25
 Force Cnst:      0.5533                 0.6704                 1.9888
 Red. Mass:       1.3779                 1.6340                 4.7359
 IR Active:          YES                    YES                    YES
 IR Intens:       27.296                 32.502                 61.043
 Raman Active:       YES                    YES                    YES
               X      Y      Z        X      Y      Z        X      Y      Z
 C         -0.001 -0.005 -0.002    0.005  0.090  0.034   -0.069  0.109 -0.020
 C          0.001  0.002 -0.004   -0.003 -0.030  0.044    0.013  0.013 -0.176
 Cl        -0.001 -0.000  0.001    0.006  0.004 -0.011   -0.021 -0.011  0.037
 C          0.002  0.001 -0.004   -0.007 -0.008  0.047    0.002  0.046 -0.168
 H         -0.001  0.001 -0.002    0.037  0.008  0.022   -0.171  0.031 -0.062
 C          0.006 -0.002 -0.002   -0.064  0.048  0.018    0.185  0.068 -0.002
 Cl        -0.001  0.000  0.000    0.013 -0.002 -0.002   -0.038 -0.011  0.003
 C         -0.005  0.004  0.008    0.034 -0.092 -0.082   -0.060 -0.133  0.188
 H         -0.005 -0.044 -0.007   -0.055  0.756  0.140   -0.335  0.487  0.247
 C         -0.003  0.005  0.006    0.027 -0.087 -0.040   -0.035 -0.092  0.044
 H          0.008 -0.035 -0.006   -0.126  0.546  0.137    0.057  0.364  0.046
 C          0.003  0.003 -0.017   -0.023 -0.008 -0.005    0.123  0.026  0.002
 C          0.000 -0.006  0.075   -0.001 -0.047  0.002   -0.006  0.109  0.012
 Cl         0.000 -0.000 -0.005   -0.005  0.007  0.000    0.013 -0.018 -0.002
 C          0.000  0.016 -0.109   -0.006 -0.018 -0.010   -0.035  0.028  0.007
 H          0.011 -0.094  0.675   -0.076  0.002  0.051    0.186 -0.059 -0.035
 C         -0.004  0.012 -0.105    0.042  0.022 -0.006   -0.165 -0.057 -0.003
 H         -0.006 -0.091  0.700    0.043  0.010  0.052   -0.184  0.093 -0.019
 C          0.003 -0.011  0.062   -0.019  0.031  0.014    0.143 -0.154 -0.021
 Cl        -0.001  0.001 -0.004    0.005 -0.006 -0.001   -0.035  0.035  0.005
 C          0.004  0.000  0.001   -0.027 -0.017 -0.010    0.166 -0.027 -0.008
 H          0.002  0.001  0.005    0.002 -0.035  0.029    0.097 -0.003  0.019
 TransDip   0.010 -0.030  0.164   -0.105  0.123  0.086    0.235  0.048 -0.071

 Mode:                31                     32                     33
 Frequency:       886.03                 904.24                 966.85
 Force Cnst:      0.6770                 0.7195                 0.7421
 Red. Mass:       1.4637                 1.4935                 1.3475
 IR Active:          YES                    YES                    YES
 IR Intens:       13.590                  7.933                  0.071
 Raman Active:       YES                    YES                    YES
               X      Y      Z        X      Y      Z        X      Y      Z
 C          0.002 -0.011 -0.003   -0.001 -0.007  0.004    0.000 -0.001  0.002
 C         -0.010  0.062  0.015   -0.005  0.005 -0.012   -0.001  0.001 -0.002
 Cl         0.001 -0.004 -0.001   -0.000 -0.001  0.001   -0.000 -0.000  0.000
 C          0.028 -0.173 -0.040   -0.009 -0.003 -0.006   -0.002 -0.001 -0.001
 H         -0.149  0.942  0.215   -0.029  0.006  0.008   -0.006  0.001  0.002
 C         -0.010  0.064  0.015    0.003 -0.002  0.005    0.001 -0.000  0.001
 Cl         0.001 -0.004 -0.001   -0.000  0.000 -0.001   -0.000  0.000 -0.000
 C          0.002 -0.013 -0.003    0.010  0.009 -0.003    0.001  0.003 -0.000
 H         -0.003  0.020  0.005    0.038 -0.031 -0.002    0.009 -0.012 -0.001
 C         -0.003  0.019  0.004    0.003  0.004 -0.016    0.001 -0.001 -0.003
 H          0.009 -0.054 -0.012    0.008 -0.001 -0.020   -0.002  0.013 -0.001
 C         -0.001  0.000 -0.002   -0.001 -0.010  0.078    0.000 -0.002  0.013
 C          0.000 -0.000  0.000    0.000  0.002 -0.012   -0.001 -0.001  0.019
 Cl        -0.000 -0.000 -0.000   -0.000 -0.000  0.000    0.000  0.000 -0.002
 C          0.001  0.000 -0.000    0.001 -0.002  0.025   -0.000  0.016 -0.121
 H          0.001  0.001 -0.001    0.003  0.011 -0.081    0.004 -0.096  0.690
 C          0.000 -0.000  0.000   -0.002  0.002 -0.019    0.001 -0.016  0.120
 H          0.000 -0.002  0.000   -0.002 -0.010  0.053    0.001  0.090 -0.681
 C         -0.001  0.001 -0.001   -0.000 -0.009  0.064   -0.000  0.003 -0.014
 Cl         0.000 -0.000  0.000   -0.000  0.001 -0.004    0.000 -0.000  0.001
 C         -0.001  0.001  0.003    0.001  0.026 -0.176   -0.000  0.002 -0.022
 H         -0.001  0.003 -0.009    0.003 -0.133  0.962    0.001 -0.017  0.110
 TransDip  -0.019  0.114  0.025    0.013 -0.016  0.088    0.002  0.000  0.008

 Mode:                34                     35                     36
 Frequency:       972.16                1027.65                1067.84
 Force Cnst:      0.7554                 4.2081                 3.1233
 Red. Mass:       1.3565                 6.7630                 4.6489
 IR Active:          YES                    YES                    YES
 IR Intens:        0.074                 40.919                 36.140
 Raman Active:       YES                    YES                    YES
               X      Y      Z        X      Y      Z        X      Y      Z
 C         -0.004  0.030  0.007    0.246  0.018  0.000   -0.086 -0.014 -0.030
 C         -0.001  0.008  0.000   -0.028 -0.031  0.131    0.037  0.058 -0.219
 Cl        -0.000 -0.000  0.000    0.002  0.002 -0.009   -0.006 -0.006  0.021
 C          0.002 -0.015 -0.005   -0.128  0.031 -0.217    0.049 -0.030  0.164
 H         -0.013  0.077  0.017   -0.040  0.051 -0.282   -0.315 -0.136  0.391
 C          0.001 -0.011 -0.003    0.073  0.013 -0.004   -0.032 -0.007  0.007
 Cl        -0.000  0.001  0.000   -0.002 -0.000  0.000    0.001  0.000  0.000
 C         -0.019  0.106  0.027   -0.093 -0.068  0.222    0.016  0.040 -0.162
 H          0.090 -0.589 -0.137   -0.038 -0.065  0.262   -0.260  0.035 -0.311
 C          0.021 -0.128 -0.029   -0.040  0.022 -0.096    0.040 -0.025  0.146
 H         -0.118  0.737  0.169    0.010  0.007 -0.122   -0.114 -0.089  0.243
 C          0.003  0.004 -0.002    0.213  0.077  0.009    0.025  0.045  0.010
 C          0.001 -0.006  0.000   -0.114  0.164  0.023   -0.144  0.266  0.034
 Cl        -0.000  0.001  0.000    0.011 -0.016 -0.002    0.020 -0.029 -0.004
 C         -0.004 -0.004  0.001   -0.118 -0.177 -0.023   -0.027 -0.026 -0.003
 H         -0.012  0.000 -0.009   -0.284 -0.109 -0.022    0.133 -0.078 -0.019
 C          0.000  0.004 -0.002    0.239  0.078  0.009    0.169  0.038  0.005
 H         -0.002  0.019  0.014    0.230  0.185  0.034    0.157  0.221  0.032
 C          0.005 -0.004 -0.001   -0.129  0.147  0.020    0.038 -0.027 -0.003
 Cl        -0.001  0.001  0.000    0.013 -0.015 -0.002   -0.009  0.009  0.001
 C          0.003 -0.010  0.001   -0.152 -0.185 -0.027   -0.063 -0.217 -0.030
 H          0.001 -0.007 -0.021   -0.334 -0.113  0.001   -0.096 -0.220 -0.025
 TransDip   0.008  0.002 -0.002   -0.021  0.183  0.090   -0.080  0.154 -0.083

 Mode:                37                     38                     39
 Frequency:      1102.71                1110.60                1112.80
 Force Cnst:      2.8479                 1.3823                 2.0336
 Red. Mass:       3.9751                 1.9021                 2.7873
 IR Active:          YES                    YES                    YES
 IR Intens:       12.887                 50.258                 64.583
 Raman Active:       YES                    YES                    YES
               X      Y      Z        X      Y      Z        X      Y      Z
 C         -0.154 -0.032  0.030   -0.038  0.003  0.017    0.025 -0.011  0.050
 C         -0.066 -0.059  0.206   -0.023 -0.017  0.051   -0.052 -0.028  0.087
 Cl         0.008  0.007 -0.023    0.003  0.002 -0.006    0.006  0.004 -0.011
 C          0.065  0.017 -0.026    0.012 -0.001  0.009   -0.031 -0.018  0.057
 H          0.519  0.150 -0.295    0.018  0.004  0.011   -0.543 -0.176  0.386
 C          0.042  0.009 -0.010    0.059  0.009  0.002    0.305  0.042  0.024
 Cl        -0.007 -0.001  0.000   -0.007 -0.001 -0.000   -0.033 -0.005 -0.001
 C          0.066  0.005  0.025    0.024  0.009 -0.017    0.047  0.032 -0.101
 H          0.355  0.017  0.172    0.066  0.009 -0.000   -0.049  0.028 -0.176
 C         -0.047  0.020 -0.119   -0.030 -0.000 -0.039   -0.125  0.003 -0.098
 H          0.200  0.101 -0.286   -0.042  0.024 -0.034   -0.496 -0.107  0.118
 C         -0.159 -0.004 -0.005   -0.029 -0.028 -0.007    0.011  0.006 -0.014
 C         -0.118  0.144  0.019   -0.053  0.105  0.014    0.019 -0.037 -0.003
 Cl         0.015 -0.020 -0.003    0.005 -0.009 -0.001   -0.002  0.004  0.000
 C          0.046  0.130  0.018    0.033 -0.060 -0.007   -0.008  0.016  0.002
 H          0.123  0.117  0.015    0.529 -0.263 -0.043   -0.151  0.074  0.009
 C          0.110  0.001 -0.000   -0.072 -0.033 -0.005    0.013  0.005  0.000
 H          0.115  0.096  0.013   -0.060 -0.220 -0.027    0.012  0.027  0.005
 C          0.144 -0.183 -0.024   -0.084  0.166  0.022    0.016 -0.037 -0.005
 Cl        -0.018  0.023  0.003    0.010 -0.016 -0.002   -0.002  0.003  0.000
 C         -0.028 -0.105 -0.014    0.070 -0.021 -0.002   -0.016  0.017  0.006
 H         -0.078 -0.103 -0.013    0.663 -0.259 -0.043   -0.161  0.079 -0.005
 TransDip   0.032 -0.055  0.095   -0.083  0.200  0.068    0.248 -0.028  0.065

 Mode:                40                     41                     42
 Frequency:      1159.14                1162.77                1256.90
 Force Cnst:      1.1134                 1.0892                 1.8737
 Red. Mass:       1.4064                 1.3673                 2.0130
 IR Active:          YES                    YES                    YES
 IR Intens:        7.518                  2.721                  0.952
 Raman Active:       YES                    YES                    YES
               X      Y      Z        X      Y      Z        X      Y      Z
 C         -0.026 -0.018 -0.010   -0.004 -0.014  0.048   -0.111 -0.017 -0.045
 C         -0.022 -0.007  0.026    0.068  0.027 -0.068   -0.130 -0.013 -0.030
 Cl         0.002  0.001 -0.003   -0.006 -0.003  0.007    0.003  0.001 -0.002
 C          0.015 -0.001  0.016   -0.023  0.012 -0.066    0.068  0.002  0.042
 H          0.077  0.013 -0.019   -0.096 -0.008 -0.033    0.606  0.160 -0.278
 C          0.015  0.003 -0.003   -0.051 -0.012  0.015    0.044 -0.003  0.044
 Cl        -0.002 -0.000  0.000    0.005  0.001 -0.002   -0.005 -0.001 -0.000
 C         -0.002  0.001 -0.006    0.074  0.009  0.011    0.035  0.012 -0.028
 H         -0.073 -0.002 -0.045    0.721  0.034  0.351    0.083  0.015 -0.008
 C          0.002  0.006 -0.007   -0.069 -0.013  0.009   -0.023 -0.007  0.022
 H          0.084  0.009 -0.061   -0.455 -0.130  0.245   -0.279 -0.094  0.177
 C         -0.011  0.027  0.006   -0.012  0.004 -0.016    0.103  0.045  0.014
 C          0.095 -0.032 -0.005    0.007  0.003  0.003    0.129  0.045  0.005
 Cl        -0.008  0.005  0.001   -0.000 -0.000 -0.000   -0.004  0.002  0.000
 C          0.026 -0.091 -0.012    0.007 -0.009 -0.001   -0.071 -0.062 -0.009
 H          0.379 -0.245 -0.035    0.087 -0.042 -0.010   -0.534  0.116  0.019
 C         -0.056  0.076  0.010   -0.005  0.012  0.001   -0.023 -0.031 -0.004
 H         -0.157  0.827  0.108   -0.021  0.135  0.019   -0.027 -0.055 -0.008
 C          0.020  0.003  0.000    0.007 -0.004 -0.001   -0.005  0.051  0.007
 Cl        -0.001 -0.001 -0.000   -0.001  0.000  0.000    0.001 -0.003 -0.000
 C         -0.047 -0.031 -0.005   -0.008 -0.009  0.003    0.002 -0.026 -0.005
 H         -0.121 -0.005  0.004   -0.016 -0.004 -0.019    0.082 -0.059 -0.001
 TransDip   0.079 -0.037  0.012   -0.040 -0.004 -0.034   -0.014  0.002  0.028

 Mode:                43                     44                     45
 Frequency:      1275.24                1284.34                1295.38
 Force Cnst:      1.3864                 2.4333                11.3628
 Red. Mass:       1.4470                 2.5037                11.4931
 IR Active:          YES                    YES                    YES
 IR Intens:        5.356                  2.317                  0.977
 Raman Active:       YES                    YES                    YES
               X      Y      Z        X      Y      Z        X      Y      Z
 C          0.001 -0.023  0.011   -0.101 -0.041  0.137    0.054 -0.118  0.489
 C          0.057  0.006  0.027    0.032  0.002  0.005   -0.251  0.016 -0.243
 Cl        -0.001 -0.000 -0.001   -0.002  0.000 -0.002   -0.006 -0.002  0.005
 C         -0.019 -0.001 -0.005    0.037  0.011 -0.023    0.234  0.087 -0.208
 H         -0.259 -0.076  0.139   -0.395 -0.115  0.240   -0.005  0.020 -0.074
 C         -0.019  0.006 -0.041   -0.028  0.000 -0.019    0.009 -0.093  0.400
 Cl         0.002  0.000  0.000    0.002  0.000  0.001    0.001  0.000 -0.000
 C          0.001 -0.001  0.007   -0.022  0.006 -0.045   -0.258  0.001 -0.179
 H          0.063 -0.000  0.040    0.277  0.021  0.110    0.034  0.013 -0.033
 C         -0.012  0.002  0.000   -0.010  0.004 -0.036    0.234  0.096 -0.222
 H          0.205  0.047 -0.138    0.543  0.189 -0.384    0.043  0.013 -0.114
 C         -0.047  0.129  0.012    0.066 -0.110 -0.035   -0.009  0.134 -0.034
 C          0.059  0.006  0.001    0.139  0.098  0.016   -0.107 -0.085 -0.003
 Cl        -0.003 -0.000 -0.000   -0.001  0.000 -0.000    0.000  0.000 -0.000
 C          0.019 -0.029 -0.004   -0.115 -0.012 -0.001    0.101 -0.018  0.001
 H         -0.514  0.185  0.027   -0.127 -0.014 -0.006   -0.018  0.036 -0.005
 C         -0.007  0.004  0.000   -0.016 -0.090 -0.012    0.009  0.094  0.011
 H         -0.032  0.203  0.027   -0.025 -0.067 -0.008    0.019  0.045  0.008
 C         -0.044 -0.071 -0.010    0.095  0.111  0.016   -0.113 -0.089 -0.010
 Cl        -0.001  0.002  0.000    0.001 -0.002 -0.000    0.000  0.001  0.000
 C          0.016 -0.039 -0.004   -0.081  0.019  0.006    0.095 -0.031  0.010
 H          0.610 -0.288 -0.042   -0.208  0.074 -0.007    0.117 -0.027 -0.067
 TransDip   0.047 -0.056 -0.012   -0.033  0.031 -0.019    0.013  0.007 -0.028

 Mode:                46                     47                     48
 Frequency:      1312.98                1402.09                1412.14
 Force Cnst:      2.9480                 3.5698                 3.9190
 Red. Mass:       2.9024                 3.0820                 3.3356
 IR Active:          YES                    YES                    YES
 IR Intens:        4.654                 17.099                 25.572
 Raman Active:       YES                    YES                    YES
               X      Y      Z        X      Y      Z        X      Y      Z
 C         -0.149 -0.030  0.004   -0.030 -0.039  0.099    0.069 -0.001 -0.060
 C          0.002 -0.004  0.031    0.197  0.041 -0.035   -0.050 -0.016  0.043
 Cl         0.001  0.001 -0.003   -0.005 -0.002  0.004    0.002  0.000 -0.002
 C          0.024 -0.006  0.046   -0.172 -0.017 -0.044    0.073  0.018 -0.020
 H         -0.083 -0.043  0.118    0.243  0.112 -0.325   -0.223 -0.075  0.167
 C          0.001  0.020 -0.084   -0.021 -0.042  0.165   -0.014  0.008 -0.045
 Cl        -0.002 -0.001  0.001    0.002  0.002 -0.006    0.001 -0.000  0.002
 C          0.036  0.011 -0.021    0.169  0.030 -0.011   -0.085 -0.019  0.030
 H          0.317  0.022  0.123   -0.563  0.004 -0.413    0.074 -0.018  0.125
 C         -0.071 -0.017  0.034   -0.104  0.001 -0.070    0.097  0.020 -0.002
 H          0.385  0.108 -0.256    0.034  0.040 -0.179   -0.209 -0.100  0.196
 C          0.132  0.134  0.013   -0.055  0.067 -0.016   -0.181  0.149  0.033
 C         -0.091 -0.092 -0.014    0.044  0.006  0.003    0.097 -0.015 -0.002
 Cl        -0.002  0.002  0.000   -0.002 -0.001 -0.000   -0.004 -0.001 -0.000
 C          0.075 -0.081 -0.010   -0.004 -0.048 -0.005   -0.037 -0.078 -0.011
 H          0.004 -0.058 -0.006   -0.048 -0.038 -0.007    0.060 -0.137 -0.018
 C         -0.028  0.139  0.019   -0.046  0.047  0.006   -0.097  0.103  0.014
 H          0.028 -0.343 -0.045   -0.010 -0.283 -0.037   -0.004 -0.712 -0.094
 C         -0.106  0.007  0.001    0.074  0.038  0.006    0.225  0.074  0.010
 Cl         0.001 -0.005 -0.001   -0.003 -0.001 -0.000   -0.007 -0.000 -0.000
 C          0.169 -0.067 -0.008    0.014 -0.067 -0.006   -0.028 -0.144 -0.021
 H         -0.534  0.230  0.034   -0.161 -0.002 -0.016   -0.210 -0.098 -0.004
 TransDip  -0.063  0.028  0.009    0.013 -0.009 -0.132    0.002 -0.155  0.047

 Mode:                49                     50                     51
 Frequency:      1484.14                1509.45                1589.00
 Force Cnst:      3.0942                 4.1117                11.2482
 Red. Mass:       2.3842                 3.0629                 7.5611
 IR Active:          YES                    YES                    YES
 IR Intens:      131.735                 42.328                 16.472
 Raman Active:       YES                    YES                    YES
               X      Y      Z        X      Y      Z        X      Y      Z
 C         -0.057  0.013 -0.034    0.182  0.024  0.046   -0.024  0.071 -0.331
 C          0.028 -0.013  0.072   -0.030  0.020 -0.111    0.137 -0.023  0.196
 Cl        -0.001  0.001 -0.002    0.002 -0.001  0.004   -0.003 -0.001  0.000
 C          0.065  0.025 -0.066   -0.128 -0.046  0.111    0.040  0.057 -0.219
 H         -0.257 -0.069  0.127    0.393  0.110 -0.201   -0.217 -0.014 -0.085
 C         -0.069 -0.014  0.013    0.124  0.028 -0.034    0.062 -0.086  0.409
 Cl         0.003  0.000  0.000   -0.004 -0.001  0.000   -0.001  0.001 -0.005
 C          0.029 -0.008  0.053   -0.101  0.001 -0.077   -0.176  0.036 -0.273
 H         -0.240 -0.019 -0.079    0.391  0.023  0.172    0.411  0.064  0.009
 C          0.071  0.022 -0.053   -0.058 -0.028  0.076   -0.079 -0.064  0.223
 H         -0.300 -0.080  0.175    0.382  0.109 -0.183    0.377  0.065 -0.043
 C         -0.073 -0.102 -0.007   -0.137 -0.058 -0.012    0.002  0.056  0.033
 C         -0.023  0.117  0.015   -0.026  0.074  0.011   -0.030 -0.046 -0.009
 Cl         0.001 -0.004 -0.000    0.000 -0.003 -0.000    0.001  0.000  0.000
 C          0.159 -0.062 -0.009    0.135 -0.050 -0.006   -0.007  0.048  0.005
 H         -0.505  0.213  0.031   -0.346  0.149  0.020    0.031  0.038  0.007
 C         -0.065 -0.050 -0.007   -0.069 -0.028 -0.004    0.007 -0.099 -0.013
 H         -0.123  0.284  0.037   -0.101  0.120  0.015   -0.025  0.141  0.020
 C         -0.043  0.072  0.009    0.033  0.064  0.009    0.015  0.061  0.006
 Cl         0.001 -0.004 -0.000   -0.000 -0.002 -0.000   -0.000 -0.001 -0.000
 C          0.118 -0.023 -0.004    0.044 -0.031 -0.004    0.019 -0.034 -0.009
 H         -0.399  0.194  0.030   -0.242  0.083  0.008   -0.065 -0.004  0.024
 TransDip  -0.333  0.130  0.084    0.137  0.136 -0.077   -0.004 -0.009  0.130

 Mode:                52                     53                     54
 Frequency:      1592.78                1619.48                1628.00
 Force Cnst:      9.7288                10.4047                10.8942
 Red. Mass:       6.5088                 6.7334                 6.9765
 IR Active:          YES                    YES                    YES
 IR Intens:       10.217                  7.573                 43.676
 Raman Active:       YES                    YES                    YES
               X      Y      Z        X      Y      Z        X      Y      Z
 C         -0.001  0.036 -0.064   -0.120 -0.021  0.006   -0.245 -0.042  0.010
 C          0.028 -0.006  0.036    0.188  0.021  0.042    0.219  0.023  0.056
 Cl        -0.001  0.000  0.000   -0.001  0.000 -0.002   -0.002  0.000 -0.003
 C          0.005  0.009 -0.040   -0.194 -0.048  0.074   -0.203 -0.051  0.078
 H         -0.036  0.000 -0.020    0.173  0.063 -0.156    0.175  0.064 -0.159
 C          0.014 -0.015  0.077    0.106  0.023 -0.026    0.104  0.024 -0.030
 Cl        -0.000  0.000 -0.001    0.001 -0.000  0.000    0.001  0.000  0.001
 C         -0.040  0.005 -0.054   -0.214 -0.026 -0.033   -0.222 -0.028 -0.030
 H          0.089  0.013  0.010    0.174 -0.014  0.181    0.168 -0.016  0.186
 C         -0.009 -0.015  0.044    0.229  0.056 -0.078    0.264  0.065 -0.100
 H          0.066  0.029  0.005   -0.224 -0.089  0.210   -0.292 -0.104  0.251
 C          0.015 -0.288 -0.032   -0.151 -0.006  0.000    0.220  0.022  0.002
 C          0.111  0.202  0.026    0.220  0.074  0.010   -0.186 -0.072 -0.011
 Cl        -0.004 -0.001  0.000   -0.001 -0.002 -0.000    0.002  0.002  0.000
 C          0.050 -0.206 -0.028   -0.261  0.062  0.008    0.201 -0.046 -0.006
 H         -0.154 -0.147 -0.018    0.275 -0.165 -0.024   -0.205  0.126  0.018
 C         -0.037  0.426  0.057    0.127 -0.009 -0.001   -0.097  0.004  0.000
 H          0.099 -0.586 -0.076    0.136  0.047  0.006   -0.104 -0.034 -0.005
 C         -0.068 -0.261 -0.035   -0.227 -0.069 -0.010    0.176  0.054  0.007
 Cl         0.001  0.002  0.000    0.002  0.002  0.000   -0.001 -0.001 -0.000
 C         -0.086  0.165  0.021    0.277 -0.057 -0.007   -0.233  0.054  0.008
 H          0.281  0.022  0.006   -0.306  0.193  0.025    0.278 -0.163 -0.025
 TransDip   0.065 -0.076  0.022    0.066  0.036 -0.047    0.206  0.026 -0.040

 Mode:                55                     56                     57
 Frequency:      3184.99                3197.93                3203.12
 Force Cnst:      6.5127                 6.5627                 6.6014
 Red. Mass:       1.0897                 1.0892                 1.0920
 IR Active:          YES                    YES                    YES
 IR Intens:        2.424                  0.276                  0.054
 Raman Active:       YES                    YES                    YES
               X      Y      Z        X      Y      Z        X      Y      Z
 C         -0.002 -0.001  0.002    0.000 -0.000  0.000    0.000 -0.000  0.000
 C          0.000 -0.000  0.001   -0.000 -0.000  0.000    0.000  0.000  0.000
 Cl         0.000  0.000 -0.000   -0.000 -0.000 -0.000   -0.000 -0.000  0.000
 C         -0.001  0.000 -0.001    0.000 -0.000  0.000    0.000 -0.000  0.000
 H          0.010 -0.002  0.016   -0.000  0.000 -0.000   -0.001  0.000 -0.001
 C         -0.000 -0.000  0.000    0.000 -0.000 -0.000    0.000  0.000 -0.000
 Cl         0.000  0.000 -0.000   -0.000 -0.000  0.000   -0.000  0.000  0.000
 C         -0.007 -0.006  0.020   -0.000 -0.000  0.000    0.000  0.000 -0.000
 H          0.114  0.072 -0.229    0.000  0.000 -0.001   -0.002 -0.001  0.004
 C         -0.045  0.009 -0.070   -0.000  0.000 -0.000    0.000  0.000  0.000
 H          0.524 -0.098  0.799    0.001 -0.000  0.001   -0.003  0.000 -0.005
 C         -0.000  0.000 -0.000   -0.000  0.001  0.000   -0.002  0.002  0.000
 C          0.000  0.000  0.000    0.002 -0.000 -0.000    0.000  0.001  0.000
 Cl        -0.000  0.000  0.000   -0.000  0.000  0.000    0.000 -0.000 -0.000
 C          0.000  0.000  0.000   -0.027 -0.060 -0.008    0.002  0.003  0.000
 H         -0.001 -0.001 -0.000    0.296  0.708  0.096   -0.016 -0.038 -0.005
 C         -0.000 -0.000 -0.000    0.053  0.009  0.001   -0.009 -0.001 -0.000
 H          0.001  0.000  0.000   -0.615 -0.079 -0.011    0.106  0.013  0.002
 C          0.000 -0.000  0.000    0.000 -0.002 -0.000    0.004 -0.000 -0.000
 Cl        -0.000  0.000  0.000   -0.000  0.000  0.000   -0.000  0.000  0.000
 C         -0.000 -0.001 -0.000   -0.004 -0.008 -0.001   -0.034 -0.079 -0.011
 H          0.003  0.007  0.001    0.038  0.090  0.013    0.381  0.905  0.125
 TransDip  -0.037  0.002 -0.034    0.006 -0.016 -0.003   -0.007 -0.001 -0.000

 Mode:                58                     59                     60
 Frequency:      3211.66                3212.45                3218.34
 Force Cnst:      6.6599                 6.6528                 6.6678
 Red. Mass:       1.0959                 1.0942                 1.0926
 IR Active:          YES                    YES                    YES
 IR Intens:        0.448                  0.400                  0.945
 Raman Active:       YES                    YES                    YES
               X      Y      Z        X      Y      Z        X      Y      Z
 C          0.000 -0.000 -0.000   -0.001 -0.000  0.001    0.000 -0.000  0.000
 C         -0.000 -0.000  0.000    0.000 -0.000  0.000    0.003  0.001 -0.001
 Cl         0.000  0.000 -0.000   -0.000 -0.000  0.000   -0.000 -0.000  0.000
 C         -0.000  0.000 -0.000   -0.003  0.000 -0.003   -0.047  0.009 -0.073
 H          0.000 -0.000  0.000    0.029 -0.005  0.043    0.539 -0.104  0.829
 C         -0.000  0.000 -0.000    0.003 -0.000  0.003   -0.002 -0.001  0.003
 Cl         0.000  0.000  0.000   -0.000 -0.000 -0.000    0.000  0.000 -0.000
 C         -0.000 -0.000  0.001    0.038  0.023 -0.072   -0.001 -0.001  0.004
 H          0.004  0.003 -0.009   -0.424 -0.260  0.821    0.020  0.012 -0.039
 C          0.000 -0.000  0.000   -0.016  0.002 -0.019    0.002 -0.000  0.002
 H         -0.001  0.000 -0.002    0.146 -0.026  0.216   -0.017  0.003 -0.026
 C          0.000  0.000  0.000    0.000  0.000 -0.000    0.000  0.000 -0.000
 C          0.003 -0.000 -0.000    0.000 -0.000 -0.000   -0.000  0.000  0.000
 Cl        -0.000  0.000  0.000   -0.000  0.000 -0.000   -0.000 -0.000 -0.000
 C         -0.020 -0.052 -0.007   -0.000 -0.001 -0.000    0.000  0.000 -0.000
 H          0.236  0.575  0.078    0.003  0.007  0.001   -0.000 -0.000 -0.000
 C         -0.069 -0.007 -0.001   -0.001 -0.000 -0.000    0.000  0.000 -0.000
 H          0.766  0.094  0.013    0.007  0.001  0.000   -0.001 -0.000 -0.000
 C          0.000  0.003  0.000   -0.000  0.000  0.000   -0.000  0.000 -0.000
 Cl         0.000 -0.000 -0.000    0.000 -0.000 -0.000   -0.000  0.000  0.000
 C          0.002  0.005  0.001    0.000  0.000  0.000   -0.000 -0.000 -0.000
 H         -0.022 -0.052 -0.007   -0.001 -0.003 -0.001    0.001  0.001  0.000
 TransDip  -0.019 -0.009 -0.002    0.008  0.006 -0.018    0.015 -0.004  0.027

 STANDARD THERMODYNAMIC QUANTITIES AT   298.15 K  AND     1.00 ATM

   This Molecule has  0 Imaginary Frequencies
   Zero point vibrational energy:       89.093 kcal/mol

   Atom    1 Element C  Has Mass   12.00000
   Atom    2 Element C  Has Mass   12.00000
   Atom    3 Element Cl Has Mass   34.96885
   Atom    4 Element C  Has Mass   12.00000
   Atom    5 Element H  Has Mass    1.00783
   Atom    6 Element C  Has Mass   12.00000
   Atom    7 Element Cl Has Mass   34.96885
   Atom    8 Element C  Has Mass   12.00000
   Atom    9 Element H  Has Mass    1.00783
   Atom   10 Element C  Has Mass   12.00000
   Atom   11 Element H  Has Mass    1.00783
   Atom   12 Element C  Has Mass   12.00000
   Atom   13 Element C  Has Mass   12.00000
   Atom   14 Element Cl Has Mass   34.96885
   Atom   15 Element C  Has Mass   12.00000
   Atom   16 Element H  Has Mass    1.00783
   Atom   17 Element C  Has Mass   12.00000
   Atom   18 Element H  Has Mass    1.00783
   Atom   19 Element C  Has Mass   12.00000
   Atom   20 Element Cl Has Mass   34.96885
   Atom   21 Element C  Has Mass   12.00000
   Atom   22 Element H  Has Mass    1.00783
   Molecular Mass:   289.922380 amu
   Principal axes and moments of inertia in amu*Bohr^2:
                             1           2           3
    Eigenvalues --     3178.51287  9662.73074 10583.90283
          X               0.99996     0.00878     0.00035
          Y              -0.00878     0.99992    -0.00920
          Z              -0.00043     0.00919     0.99996
   Rotational Symmetry Number is   1
   The Molecule is an Asymmetric Top
   Translational Enthalpy:        0.889 kcal/mol
   Rotational Enthalpy:           0.889 kcal/mol
   Vibrational Enthalpy:         96.133 kcal/mol
   gas constant (RT):             0.592 kcal/mol
   Translational Entropy:        42.891  cal/mol.K
   Rotational Entropy:           34.140  cal/mol.K
   Vibrational Entropy:          46.888  cal/mol.K

   Total Enthalpy:               98.503 kcal/mol
   Total Entropy:               123.919  cal/mol.K

 ======================================================================

 STANDARD THERMODYNAMIC QUANTITIES FOR ANHARMONIC VIBRATION -- TOSH

   Zero point vibrational energy: ************ kcal/mol

   Vibrational Enthalpy:       Infinity kcal/mol
   Vibrational Entropy:             NaN  cal/mol.K

   Total Enthalpy:             Infinity kcal/mol
   Total Entropy:                   NaN  cal/mol.K

 ======================================================================

 STANDARD THERMODYNAMIC QUANTITIES FOR ANHARMONIC VIBRATION -- VPT2

   Zero point vibrational energy: ************ kcal/mol

   Vibrational Enthalpy:       Infinity kcal/mol
   Vibrational Entropy:             NaN  cal/mol.K

   Total Enthalpy:             Infinity kcal/mol
   Total Entropy:                   NaN  cal/mol.K

 ======================================================================

Archival summary:
1\1\november\FREQ\ProcedureUnspecified\BasisUnspecified\l4126\taweetha\ThuJan1616:50:382020ThuJan1616:50:382020\0\\#,FREQ,ProcedureUnspecified,BasisUnspecified,\\0,1\Cl\C,1,1.75496\C,2,1.39235,1,117.927\H,3,1.08134,2,120.404,1,-0.254727,0\C,3,1.38961,2,118.704,1,179.702,0\C,5,1.39053,3,121.297,2,-0.198215,0\H,6,1.08183,5,120.388,3,-179.934,0\C,6,1.3904,5,118.754,3,0.14886,0\H,8,1.08384,6,119.437,5,179.661,0\C,2,1.39928,1,120.229,3,179.723,0\C,10,1.49233,2,122.681,1,-0.304491,0\C,11,1.39953,10,119.429,2,-95.8671,0\H,12,1.08241,11,119.527,10,1.8148,0\C,12,1.38944,11,120.4,10,-178.568,0\C,14,1.3905,12,121.099,11,0.0961362,0\H,15,1.08216,14,120.443,12,179.906,0\C,15,1.39057,14,119.044,12,-0.0338938,0\H,17,1.08237,15,120.283,14,179.867,0\C,17,1.39205,15,120.016,14,0.0128586,0\Cl,5,1.75562,3,119.092,2,179.929,0\Cl,19,1.75594,17,118.443,15,179.64,0\Cl,14,1.75703,12,119.389,11,179.969,0\\\@

 Total job time:  11855.61s(wall), 11855.20s(cpu) 
 Thu Jan 16 16:50:38 2020

        *************************************************************
        *                                                           *
        *  Thank you very much for using Q-Chem.  Have a nice day.  *
        *                                                           *
        *************************************************************
