# Supplementary material for: Quantum Chemical Investigation of Polychlorinated Dibenzodioxins, Dibenzofurans and Biphenyls: Relative Stability and Planarity Analysis
Source: Molecules. 2020 Dec 3;25(23):5697. doi: 10.3390/molecules25235697 (PMC7730433; doi:10.3390/molecules25235697)
Supplement: Supplementary file 1 [file molecules-25-05697-s001.zip › PCB/B3LYP/ClHClHHClHHHCl.out]

                  Welcome to Q-Chem
     A Quantum Leap Into The Future Of Chemistry


 Q-Chem 5.2 (devel), Q-Chem, Inc., Pleasanton, CA (2019)

 Yihan Shao,  Zhengting Gan,  E. Epifanovsky,  A. T. B. Gilbert,  M. Wormit,  
 J. Kussmann,  A. W. Lange,  A. Behn,  Jia Deng,  Xintian Feng,  D. Ghosh,  
 M. Goldey,  P. R. Horn,  L. D. Jacobson,  I. Kaliman,  T. Kus,  A. Landau,  
 Jie Liu,  E. I. Proynov,  R. M. Richard,  R. P. Steele,  E. J. Sundstrom,  
 H. L. Woodcock III,  P. M. Zimmerman,  D. Zuev,  B. Albrecht,  E. Alguire,  
 S. A. Baeppler,  D. Barton,  Z. Benda,  Y. A. Bernard,  E. J. Berquist,  
 K. B. Bravaya,  H. Burton,  D. Casanova,  Chun-Min Chang,  Yunqing Chen,  
 A. Chien,  K. D. Closser,  M. P. Coons,  S. Coriani,  S. Dasgupta,  
 A. L. Dempwolff,  M. Diedenhofen,  Hainam Do,  R. G. Edgar,  Po-Tung Fang,  
 S. Faraji,  S. Fatehi,  Qingguo Feng,  K. D. Fenk,  J. Fosso-Tande,  
 J. Gayvert,  Qinghui Ge,  A. Ghysels,  G. Gidofalvi,  J. Gomes,  
 J. Gonthier,  A. Gunina,  D. Hait,  M. W. D. Hanson-Heine,  
 P. H. P. Harbach,  A. W. Hauser,  M. F. Herbst,  J. E. Herr,  
 E. G. Hohenstein,  Z. C. Holden,  Kerwin Hui,  B. C. Huynh,  T.-C. Jagau,  
 Hyunjun Ji,  B. Kaduk,  K. Khistyaev,  Jaehoon Kim,  P. Klunzinger,  K. Koh,  
 D. Kosenkov,  L. Koulias,  T. Kowalczyk,  C. M. Krauter,  A. Kunitsa,  
 Ka Un Lao,  A. Laurent,  K. V. Lawler,  Joonho Lee,  D. Lefrancois,  
 S. Lehtola,  D. S. Levine,  Yi-Pei Li,  You-Sheng Lin,  Fenglai Liu,  
 E. Livshits,  A. Luenser,  P. Manohar,  E. Mansoor,  S. F. Manzer,  
 Shan-Ping Mao,  Yuezhi Mao,  N. Mardirossian,  A. V. Marenich,  
 T. Markovich,  L. A. Martinez-Martinez,  S. A. Maurer,  N. J. Mayhall,  
 S. C. McKenzie,  J.-M. Mewes,  P. Morgante,  A. F. Morrison,  
 J. W. Mullinax,  K. Nanda,  T. S. Nguyen-Beck,  R. Olivares-Amaya,  
 J. A. Parkhill,  Zheng Pei,  T. M. Perrine,  F. Plasser,  P. Pokhilko,  
 S. Prager,  A. Prociuk,  E. Ramos,  D. R. Rehn,  F. Rob,  M. Scheurer,  
 M. Schneider,  N. Sergueev,  S. M. Sharada,  S. Sharma,  D. W. Small,  
 T. Stauch,  T. Stein,  Yu-Chuan Su,  A. J. W. Thom,  A. Tkatchenko,  
 T. Tsuchimochi,  N. M. Tubman,  L. Vogt,  M. L. Vidal,  O. Vydrov,  
 M. A. Watson,  J. Wenzel,  M. de Wergifosse,  T. A. Wesolowski,  A. White,  
 J. Witte,  A. Yamada,  Jun Yang,  K. Yao,  S. Yeganeh,  S. R. Yost,  
 Zhi-Qiang You,  A. Zech,  Igor Ying Zhang,  Xing Zhang,  Yan Zhao,  
 Ying Zhu,  B. R. Brooks,  G. K. L. Chan,  C. J. Cramer,  M. S. Gordon,  
 W. J. Hehre,  A. Klamt,  M. W. Schmidt,  C. D. Sherrill,  D. G. Truhlar,  
 A. Aspuru-Guzik,  R. Baer,  A. T. Bell,  N. A. Besley,  Jeng-Da Chai,  
 A. E. DePrince, III,  R. A. DiStasio Jr.,  A. Dreuw,  B. D. Dunietz,  
 T. R. Furlani,  Chao-Ping Hsu,  Yousung Jung,  Jing Kong,  D. S. Lambrecht,  
 WanZhen Liang,  C. Ochsenfeld,  V. A. Rassolov,  L. V. Slipchenko,  
 J. E. Subotnik,  T. Van Voorhis,  J. M. Herbert,  A. I. Krylov,  
 P. M. W. Gill,  M. Head-Gordon

 Contributors to earlier versions of Q-Chem not listed above: 
 R. D. Adamson,  B. Austin,  J. Baker,  G. J. O. Beran,  K. Brandhorst,  
 S. T. Brown,  E. F. C. Byrd,  A. K. Chakraborty,  C.-L. Cheng,  
 Siu Hung Chien,  D. M. Chipman,  D. L. Crittenden,  H. Dachsel,  
 R. J. Doerksen,  A. D. Dutoi,  L. Fusti-Molnar,  W. A. Goddard III,  
 A. Golubeva-Zadorozhnaya,  S. R. Gwaltney,  G. Hawkins,  A. Heyden,  
 S. Hirata,  G. Kedziora,  F. J. Keil,  C. Kelley,  Jihan Kim,  R. A. King,  
 R. Z. Khaliullin,  P. P. Korambath,  W. Kurlancheek,  A. M. Lee,  M. S. Lee,  
 S. V. Levchenko,  Ching Yeh Lin,  D. Liotard,  R. C. Lochan,  I. Lotan,  
 P. E. Maslen,  N. Nair,  D. P. O'Neill,  D. Neuhauser,  E. Neuscamman,  
 C. M. Oana,  R. Olson,  B. Peters,  R. Peverati,  P. A. Pieniazek,  
 Y. M. Rhee,  J. Ritchie,  M. A. Rohrdanz,  E. Rosta,  N. J. Russ,  
 H. F. Schaefer III,  N. E. Schultz,  N. Shenvi,  A. C. Simmonett,  A. Sodt,  
 D. Stuck,  K. S. Thanthiriwatte,  V. Vanovschi,  Tao Wang,  A. Warshel,  
 C. F. Williams,  Q. Wu,  X. Xu,  W. Zhang

 Please cite Q-Chem as follows:
 Y. Shao et al., Mol. Phys. 113, 184-215 (2015)
 DOI: 10.1080/00268976.2014.952696

 Q-Chem 5.2.1 for Intel X86 EM64T Linux

 Parts of Q-Chem use Armadillo 8.300.2 (Tropical Shenanigans).
 http://arma.sourceforge.net/

 Q-Chem begins on Thu Jan 16 10:49:42 2020  

Host: 
0

     Scratch files written to /scratch/taweetham/qchem29178//
NAlpha2: 146
NElect   146
Mult     1

 Q-Chem warning in module libgen/rem_setup.C, line 2168:

 Setting Thresh to 1e-14


Checking the input file for inconsistencies... 	...done.

--------------------------------------------------------------
User input:
--------------------------------------------------------------
$MOLECULE
0 1
C 
C  1 1.394960
Cl  2 CCl 1 119.528007
C  2 1.386606 1 120.846377 3 178.766605 0
H  4 CH 2 119.698148 1 -179.612229 0
C  4 1.387279 2 120.235871 1 -0.083363 0
Cl  6 CCl 4 120.254637 2 -179.958574 0
C  6 1.387279 4 119.490737 2 0.041992 0
H  8 CH 6 120.064298 4 179.568218 0
C  8 1.386606 6 120.235863 4 0.041336 0
H  10 CH 8 119.614146 6 178.681836 0
C  1 1.488550 2 120.827489 3 1.275929 0
C  12 1.394960 1 120.827496 2 44.635695 0
Cl  13 CCl 12 119.528011 1 1.275194 0
C  13 1.386606 12 120.846392 1 -179.957497 0
H  15 CH 13 119.698155 12 -179.612829 0
C  15 1.387278 13 120.235860 12 -0.083872 0
H  17 CH 15 120.254633 13 -179.958492 0
C  17 1.387279 15 119.490737 13 0.041666 0
H  19 CH 17 120.064293 15 179.568399 0
C  19 1.386606 17 120.235874 15 0.041790 0
Cl  21 CCl 19 119.614152 17 178.681599 0

CH=1.08273
CCl=1.75400
$END

$REM
   JOB_TYPE	OPTIMIZATION
   BASIS	6-311++G**
   METHOD	B3LYP
   SYM_IGNORE	TRUE
   SCF_GUESS_ALWAYS     TRUE
   SYM_IGNORE   TRUE
   S2THRESH     15
   THRESH       15
$END

--------------------------------------------------------------
 ----------------------------------------------------------------
             Standard Nuclear Orientation (Angstroms)
    I     Atom           X                Y                Z
 ----------------------------------------------------------------
    1      C       0.0000000000     0.0000000000     0.0000000000
    2      C       0.0000000000     0.0000000000     1.3949600000
    3      Cl      1.5261815140     0.0000000000     2.2594170471
    4      C      -1.1901880373     0.0256249026     2.1059255403
    5      H      -1.1683702292     0.0315218534     3.1884196336
    6      C      -2.4041742747     0.0535064326     1.4351028665
    7      Cl     -3.9099833729     0.0870232313     2.3339530118
    8      C      -2.4180259722     0.0546630380     0.0478935036
    9      H      -3.3603520375     0.0692493833    -0.4851290834
   10      C      -1.2274122092     0.0272853135    -0.6622934626
   11      H      -1.2503451014     0.0068111236    -1.7445869269
   12      C       1.2779219872    -0.0284629571    -0.7628147595
   13      C       2.3095886281    -0.8932703637    -0.3971844912
   14      Cl      2.0841394724    -1.9836059182     0.9581225060
   15      C       3.5004827568    -0.9194878930    -1.1069450245
   16      H       4.2865586447    -1.6026019117    -0.8107285686
   17      C       3.6821124948    -0.0819958503    -2.1978886372
   18      H       4.6116429624    -0.1026930066    -2.7527300472
   19      C       2.6636000698     0.7822218600    -2.5724593424
   20      H       2.7980411655     1.4448431951    -3.4181323354
   21      C       1.4736782845     0.8090230106    -1.8610916159
   22      Cl      0.2100943914     1.9325319622    -2.3275671039
 ----------------------------------------------------------------
 Nuclear Repulsion Energy =        1522.85726933 hartrees
 There are       73 alpha and       73 beta electrons
 Requested basis set is 6-311++G(d,p)
 There are 154 shells and 426 basis functions

 Total QAlloc Memory Limit   2000 MB
 Mega-Array Size       188 MB
 MEM_STATIC part       192 MB
 A cutoff of  1.0D-15 yielded   9618 shell pairs
 There are     78771 function pairs (     84723 Cartesian)
 Smallest overlap matrix eigenvalue = 3.62E-07
 Linear dependence detected in AO basis
 Number of orthogonalized atomic orbitals = 421
 Maximum deviation from orthogonality = 3.310E-10

 Scale SEOQF with 1.000000e-01/1.000000e-01/1.000000e-01

 Standard Electronic Orientation quadrupole field applied
 Nucleus-field energy     =    -0.0000000123 hartrees
 Guess from superposition of atomic densities
 Warning:  Energy on first SCF cycle will be non-variational
 SAD guess density has 146.000000 electrons

 -----------------------------------------------------------------------
  General SCF calculation program by
  Eric Jon Sundstrom, Paul Horn, Yuezhi Mao, Dmitri Zuev, Alec White,
  David Stuck, Shaama M.S., Shane Yost, Joonho Lee, David Small,
  Daniel Levine, Susi Lehtola, Hugh Burton, Evgeny Epifanovsky,
  Bang C. Huynh
 -----------------------------------------------------------------------
 Exchange:     0.2000 Hartree-Fock + 0.0800 Slater + 0.7200 B88
 Correlation:  0.1900 VWN1RPA + 0.8100 LYP
 Using SG-1 standard quadrature grid
 A restricted SCF calculation will be
 performed using DIIS
 SCF converges when DIIS error is below 1.0e-08
 ---------------------------------------
  Cycle       Energy         DIIS error
 ---------------------------------------
    1   -2305.8686154280      3.09e-02  
    2   -2301.6652514998      2.72e-03  
    3   -2301.5579971766      3.40e-03  
    4   -2301.8305037212      5.49e-04  
    5   -2301.8361960522      2.69e-04  
    6   -2301.8376771336      1.21e-04  
    7   -2301.8379886347      3.07e-05  
    8   -2301.8380062028      1.28e-05  
    9   -2301.8380099088      3.07e-06  
   10   -2301.8380101082      1.09e-06  
   11   -2301.8380101316      3.94e-07  
   12   -2301.8380101350      1.17e-07  
   13   -2301.8380101351      4.58e-08  
   14   -2301.8380101353      1.29e-08  
   15   -2301.8380101353      5.51e-09  Convergence criterion met
 ---------------------------------------
 SCF time:   CPU 593.81s  wall 594.00s 
 SCF   energy in the final basis set =    -2301.8380101353
 Total energy in the final basis set =    -2301.8380101353

 --------------------------------------------------------------

                    Orbital Energies (a.u.)
 --------------------------------------------------------------

 Alpha MOs
 -- Occupied --
********-101.5667-101.5573-101.5562 -10.2611 -10.2589 -10.2571 -10.2561
-10.2249 -10.2169 -10.2066 -10.2059 -10.2052 -10.2046 -10.2038 -10.2005
 -9.4848  -9.4812  -9.4745  -9.4734  -7.2495  -7.2459  -7.2397  -7.2390
 -7.2389  -7.2377  -7.2361  -7.2355  -7.2290  -7.2286  -7.2280  -7.2275
 -0.9449  -0.9162  -0.9019  -0.8796  -0.8501  -0.8405  -0.7987  -0.7677
 -0.7542  -0.7392  -0.6531  -0.6450  -0.6214  -0.6063  -0.5546  -0.5243
 -0.5203  -0.4981  -0.4895  -0.4748  -0.4582  -0.4562  -0.4549  -0.4370
 -0.4341  -0.4152  -0.4063  -0.3957  -0.3913  -0.3866  -0.3707  -0.3534
 -0.3446  -0.3309  -0.3259  -0.3233  -0.2945  -0.2879  -0.2741  -0.2544
 -0.2405
 -- Virtual --
 -0.0641  -0.0449  -0.0407  -0.0201  -0.0172  -0.0123  -0.0085   0.0063
  0.0086   0.0122   0.0162   0.0230   0.0261   0.0376   0.0426   0.0487
  0.0556   0.0561   0.0621   0.0694   0.0786   0.0798   0.0847   0.0859
  0.0892   0.0970   0.1008   0.1029   0.1044   0.1080   0.1095   0.1155
  0.1171   0.1200   0.1234   0.1256   0.1285   0.1315   0.1335   0.1369
  0.1402   0.1416   0.1441   0.1475   0.1549   0.1579   0.1644   0.1683
  0.1743   0.1760   0.1831   0.1846   0.1896   0.1983   0.2024   0.2059
  0.2098   0.2160   0.2181   0.2226   0.2252   0.2299   0.2352   0.2390
  0.2460   0.2503   0.2519   0.2542   0.2574   0.2590   0.2648   0.2685
  0.2704   0.2738   0.2811   0.2849   0.2925   0.2951   0.3044   0.3055
  0.3088   0.3134   0.3198   0.3251   0.3256   0.3334   0.3386   0.3502
  0.3743   0.3918   0.4054   0.4182   0.4272   0.4303   0.4571   0.4617
  0.4642   0.4691   0.4744   0.4785   0.4940   0.4991   0.5136   0.5226
  0.5301   0.5349   0.5398   0.5509   0.5554   0.5568   0.5596   0.5622
  0.5782   0.5821   0.5897   0.5962   0.5992   0.6098   0.6166   0.6221
  0.6239   0.6289   0.6347   0.6391   0.6508   0.6661   0.6768   0.6804
  0.6888   0.6974   0.7009   0.7196   0.7281   0.7339   0.7464   0.7533
  0.7705   0.7815   0.7974   0.8063   0.8148   0.8249   0.8337   0.8372
  0.8453   0.8473   0.8562   0.8591   0.8600   0.8631   0.8686   0.8788
  0.8886   0.8958   0.9024   0.9077   0.9215   0.9237   0.9279   0.9338
  0.9446   0.9482   0.9546   0.9613   0.9673   0.9800   0.9881   0.9910
  1.0007   1.0070   1.0227   1.0365   1.0461   1.0476   1.0714   1.0817
  1.0873   1.1060   1.1223   1.1339   1.1601   1.1955   1.2109   1.2270
  1.2441   1.2604   1.2638   1.2705   1.2866   1.3127   1.3325   1.3350
  1.3530   1.3578   1.3679   1.4224   1.4673   1.4878   1.4975   1.5161
  1.5235   1.5515   1.5550   1.5661   1.5756   1.5881   1.6014   1.6129
  1.6191   1.6527   1.6747   1.6841   1.6884   1.7123   1.7195   1.7420
  1.7646   1.8035   1.8246   1.8525   1.8695   1.8792   1.8930   1.8963
  1.9081   1.9094   1.9370   1.9484   1.9608   1.9615   1.9685   1.9833
  1.9932   2.0043   2.0269   2.0532   2.0721   2.0815   2.1335   2.1589
  2.1945   2.2065   2.2165   2.2442   2.2745   2.2877   2.3012   2.3278
  2.3400   2.3541   2.3668   2.3814   2.3993   2.4272   2.4487   2.4628
  2.4704   2.5040   2.5290   2.5423   2.5452   2.5710   2.5743   2.5998
  2.6177   2.6356   2.6630   2.6659   2.6920   2.7112   2.7218   2.7320
  2.7354   2.7501   2.7529   2.7631   2.7818   2.7865   2.7948   2.8151
  2.8184   2.8367   2.8483   2.8668   2.8949   2.9231   2.9529   2.9757
  3.0817   3.0900   3.1276   3.1690   3.1752   3.2029   3.2287   3.2576
  3.2700   3.3551   3.3641   3.3910   3.4425   3.5195   3.5504   3.5954
  3.6714   3.7260   3.8078   3.8502   3.9855   4.0297   4.0677   4.0911
  4.1384   4.4183   4.8204   4.8399   9.7747   9.8163   9.8366   9.8650
 23.4123  23.5748  23.8711  23.8742  23.9174  23.9419  23.9935  24.0606
 24.0708  24.0756  24.1539  24.1642  25.7276  25.8230  25.9278  26.0848
 26.1308  26.2746  26.3630  26.5230  26.6100  26.6565  26.8323  26.8659
215.7670 215.8193 215.8370 215.8856
 --------------------------------------------------------------

          Ground-State Mulliken Net Atomic Charges

     Atom                 Charge (a.u.)
  ----------------------------------------
      1 C                     0.184379
      2 C                    -0.382788
      3 Cl                    0.430391
      4 C                    -0.685164
      5 H                     0.216787
      6 C                     0.058392
      7 Cl                    0.461151
      8 C                    -0.361905
      9 H                     0.197784
     10 C                    -0.529754
     11 H                     0.174028
     12 C                    -0.115550
     13 C                    -0.008594
     14 Cl                    0.432644
     15 C                    -0.047392
     16 H                     0.204372
     17 C                    -0.731788
     18 H                     0.163480
     19 C                    -0.182958
     20 H                     0.204519
     21 C                    -0.169670
     22 Cl                    0.487635
  ----------------------------------------
  Sum of atomic charges =     0.000000

 -----------------------------------------------------------------
                    Cartesian Multipole Moments
 -----------------------------------------------------------------
    Charge (ESU x 10^10)
                 0.0000
    Dipole Moment (Debye)
         X       1.4922      Y      -0.1442      Z      -2.1539
       Tot       2.6243
    Quadrupole Moments (Debye-Ang)
        XX    -110.8405     XY      -0.5173     YY    -124.9953
        XZ      -3.6685     YZ      -1.2519     ZZ    -115.9734
    Octopole Moments (Debye-Ang^2)
       XXX     -71.6246    XXY      -4.2703    XYY     -45.3558
       YYY       5.1888    XXZ     -56.1198    XYZ      -3.2195
       YYZ     -12.4812    XZZ     -26.8053    YZZ       0.6708
       ZZZ     -43.2806
    Hexadecapole Moments (Debye-Ang^3)
      XXXX   -3629.5061   XXXY     158.6511   XXYY    -797.8193
      XYYY     210.3519   YYYY    -861.4162   XXXZ     579.3106
      XXYZ      81.6541   XYYZ     229.4218   YYYZ     265.0974
      XXZZ    -959.2805   XYZZ      81.4791   YYZZ    -539.2501
      XZZZ     615.8754   YZZZ     238.8377   ZZZZ   -2337.5384
 -----------------------------------------------------------------
 Calculating analytic gradient of the SCF energy
 Gradient of SCF Energy
            1           2           3           4           5           6
    1  -0.0145587  -0.0000683   0.0302634   0.0026981  -0.0003264  -0.0063251
    2   0.0014973  -0.0044274  -0.0742059   0.0001181  -0.0001492  -0.0001170
    3   0.0055996  -0.0014247  -0.0500477  -0.0155658   0.0002003   0.0015752
            7           8           9          10          11          12
    1  -0.0016164   0.0082950   0.0003557   0.0065336   0.0022400   0.0217964
    2   0.0000062   0.0007150   0.0002292   0.0058991   0.0023073   0.0003095
    3   0.0003717   0.0081220  -0.0004095  -0.0046635  -0.0038375  -0.0118098
           13          14          15          16          17          18
    1  -0.0040363  -0.0260668  -0.0091967   0.0006069   0.0023838  -0.0000336
    2   0.0059737   0.0708610   0.0067057   0.0005017   0.0012066   0.0000301
    3   0.0025783   0.0555610  -0.0024953  -0.0007744  -0.0030693   0.0000232
           19          20          21          22
    1   0.0005546   0.0008809  -0.0059961  -0.0083841
    2  -0.0084486  -0.0004631   0.0015990  -0.0101481
    3   0.0090440  -0.0000250   0.0028244   0.0082229
 Max gradient component =       7.421E-02
 RMS gradient           =       1.732E-02
 Gradient time:  CPU 198.50 s  wall 198.53 s
 Geometry Optimization Parameters
   NAtoms,    NIC,     NZ,  NCons,   NDum,   NFix, NCnnct, MaxDiis
       22     163      22       0       0       0       0       0


** GEOMETRY OPTIMIZATION IN DELOCALIZED INTERNAL COORDINATES **
   Searching for a Minimum

   Optimization Cycle:   1

                       Coordinates (Angstroms)
     ATOM                X               Y               Z
      1  C         0.0000000000    0.0000000000    0.0000000000
      2  C         0.0000000000    0.0000000000    1.3949600000
      3  Cl        1.5261815140    0.0000000000    2.2594170471
      4  C        -1.1901880373    0.0256249026    2.1059255403
      5  H        -1.1683702292    0.0315218534    3.1884196336
      6  C        -2.4041742747    0.0535064326    1.4351028665
      7  Cl       -3.9099833729    0.0870232313    2.3339530118
      8  C        -2.4180259722    0.0546630380    0.0478935036
      9  H        -3.3603520375    0.0692493833   -0.4851290834
     10  C        -1.2274122092    0.0272853135   -0.6622934626
     11  H        -1.2503451014    0.0068111236   -1.7445869269
     12  C         1.2779219872   -0.0284629571   -0.7628147595
     13  C         2.3095886281   -0.8932703637   -0.3971844912
     14  Cl        2.0841394724   -1.9836059182    0.9581225060
     15  C         3.5004827568   -0.9194878930   -1.1069450245
     16  H         4.2865586447   -1.6026019117   -0.8107285686
     17  C         3.6821124948   -0.0819958503   -2.1978886372
     18  H         4.6116429624   -0.1026930066   -2.7527300472
     19  C         2.6636000698    0.7822218600   -2.5724593424
     20  H         2.7980411655    1.4448431951   -3.4181323354
     21  C         1.4736782845    0.8090230106   -1.8610916159
     22  Cl        0.2100943914    1.9325319622   -2.3275671039
   Point Group: c1    Number of degrees of freedom:    60


   Energy is  -2301.838010135


 Attempting to generate delocalized internal coordinates
 Initial Hessian constructed with Jon Baker's OPTIMIZE code

 60 Hessian modes will be used to form the next step
  Hessian Eigenvalues:
     0.016296    0.017711    0.019512    0.020643    0.020929    0.022944
     0.023585    0.023588    0.023834    0.023846    0.024090    0.024090
     0.024114    0.024114    0.024135    0.024135    0.024142    0.024142
     0.064484    0.103827    0.159965    0.159994    0.159995    0.159995
     0.159996    0.160000    0.215257    0.220967    0.224250    0.230053
     0.235627    0.236868    0.246745    0.249209    0.249943    0.249999
     0.250000    0.289126    0.292792    0.301033    0.301033    0.328588
     0.356665    0.356665    0.356665    0.356665    0.356665    0.356665
     0.411990    0.416922    0.429743    0.431070    0.461251    0.462573
     0.471072    0.471196    0.478202    0.478203    0.479142    0.479142

 Minimum search - taking simple RFO step
 Searching for Lamda that Minimizes Along All modes
 Value Taken    Lamda =  -0.06480716
 Calculated Step too Large.  Step scaled by  0.492802
 Step Taken.  Stepsize is  0.300000

                             Maximum     Tolerance    Cnvgd?
         Gradient           0.076936      0.000300      NO
         Displacement       0.219605      0.001200      NO
         Energy change     *********      0.000001      NO


 New Cartesian Coordinates Obtained by Inverse Iteration

 Displacement from previous Coordinates is:  0.528490
 ----------------------------------------------------------------
             Standard Nuclear Orientation (Angstroms)
    I     Atom           X                Y                Z
 ----------------------------------------------------------------
    1      C      -0.0098440028     0.0112229029     0.0046313058
    2      C      -0.0196782635     0.0369134880     1.4066731829
    3      Cl      1.4887030547     0.0724442119     2.2884547270
    4      C      -1.2074866243     0.0516009494     2.1259150744
    5      H      -1.1824399847     0.0774215602     3.2079311642
    6      C      -2.4201275314     0.0408623405     1.4536967582
    7      Cl     -3.9223034839     0.0588390210     2.3568662241
    8      C      -2.4417086220     0.0110169943     0.0658251981
    9      H      -3.3862679332    -0.0093237322    -0.4631660593
   10      C      -1.2502244744    -0.0044511511    -0.6444294047
   11      H      -1.2848354506    -0.0558077751    -1.7230625568
   12      C       1.2697024158    -0.0129777076    -0.7730485466
   13      C       2.3023870346    -0.9004056073    -0.4287115305
   14      Cl      2.0887899522    -2.0114006064     0.9041457825
   15      C       3.4975582166    -0.9426381517    -1.1327286715
   16      H       4.2674598750    -1.6455456734    -0.8401753964
   17      C       3.6973625551    -0.0946511026    -2.2106143815
   18      H       4.6287712052    -0.1247650781    -2.7619133222
   19      C       2.6987817506     0.7969159426    -2.5756180175
   20      H       2.8512611818     1.4733910502    -3.4072727859
   21      C       1.5044372243     0.8393438681    -1.8695301985
   22      Cl      0.3248930421     2.0441816618    -2.3596258355
 ----------------------------------------------------------------
 Nuclear Repulsion Energy =        1510.73350230 hartrees
 There are       73 alpha and       73 beta electrons
 Applying Cartesian multipole field
    Component          Value
    ---------          -----
     (2,0,0)        1.00000E-11
     (0,2,0)        2.00000E-11
     (0,0,2)       -3.00000E-11
 Nucleus-field energy     =    -0.0000000121 hartrees
 Requested basis set is 6-311++G(d,p)
 There are 154 shells and 426 basis functions
 A cutoff of  1.0D-15 yielded   9577 shell pairs
 There are     78435 function pairs (     84364 Cartesian)
 Smallest overlap matrix eigenvalue = 3.84E-07
 Linear dependence detected in AO basis
 Number of orthogonalized atomic orbitals = 421
 Maximum deviation from orthogonality = 2.566E-10
 Guess from superposition of atomic densities
 Warning:  Energy on first SCF cycle will be non-variational
 SAD guess density has 146.000000 electrons

 -----------------------------------------------------------------------
  General SCF calculation program by
  Eric Jon Sundstrom, Paul Horn, Yuezhi Mao, Dmitri Zuev, Alec White,
  David Stuck, Shaama M.S., Shane Yost, Joonho Lee, David Small,
  Daniel Levine, Susi Lehtola, Hugh Burton, Evgeny Epifanovsky,
  Bang C. Huynh
 -----------------------------------------------------------------------
 Exchange:     0.2000 Hartree-Fock + 0.0800 Slater + 0.7200 B88
 Correlation:  0.1900 VWN1RPA + 0.8100 LYP
 Using SG-1 standard quadrature grid
 A restricted SCF calculation will be
 performed using DIIS
 SCF converges when DIIS error is below 1.0e-08
 ---------------------------------------
  Cycle       Energy         DIIS error
 ---------------------------------------
    1   -2305.7675647177      3.06e-02  
    2   -2301.6936838992      2.69e-03  
    3   -2301.5896017780      3.36e-03  
    4   -2301.8543027846      5.76e-04  
    5   -2301.8603611612      3.00e-04  
    6   -2301.8622692104      1.20e-04  
    7   -2301.8625721190      3.25e-05  
    8   -2301.8625928547      1.30e-05  
    9   -2301.8625966857      2.75e-06  
   10   -2301.8625968381      1.10e-06  
   11   -2301.8625968624      3.68e-07  
   12   -2301.8625968655      1.10e-07  
   13   -2301.8625968658      4.37e-08  
   14   -2301.8625968658      1.31e-08  
   15   -2301.8625968659      5.51e-09  Convergence criterion met
 ---------------------------------------
 SCF time:   CPU 589.51s  wall 589.00s 
 SCF   energy in the final basis set =    -2301.8625968659
 Total energy in the final basis set =    -2301.8625968659

 --------------------------------------------------------------

                    Orbital Energies (a.u.)
 --------------------------------------------------------------

 Alpha MOs
 -- Occupied --
********-101.5669-101.5581-101.5573 -10.2629 -10.2599 -10.2587 -10.2569
-10.2294 -10.2207 -10.2067 -10.2063 -10.2056 -10.2047 -10.2041 -10.2017
 -9.4842  -9.4814  -9.4748  -9.4740  -7.2490  -7.2460  -7.2393  -7.2390
 -7.2385  -7.2384  -7.2363  -7.2358  -7.2294  -7.2289  -7.2287  -7.2281
 -0.9404  -0.9164  -0.8980  -0.8813  -0.8481  -0.8412  -0.7979  -0.7670
 -0.7523  -0.7390  -0.6531  -0.6424  -0.6197  -0.6070  -0.5540  -0.5229
 -0.5200  -0.4988  -0.4892  -0.4746  -0.4566  -0.4557  -0.4537  -0.4344
 -0.4310  -0.4148  -0.4030  -0.3954  -0.3901  -0.3868  -0.3712  -0.3506
 -0.3424  -0.3308  -0.3267  -0.3249  -0.2944  -0.2925  -0.2728  -0.2557
 -0.2498
 -- Virtual --
 -0.0649  -0.0451  -0.0410  -0.0205  -0.0188  -0.0121  -0.0074   0.0059
  0.0090   0.0129   0.0169   0.0231   0.0265   0.0375   0.0432   0.0484
  0.0546   0.0559   0.0625   0.0690   0.0778   0.0798   0.0845   0.0859
  0.0885   0.0974   0.1010   0.1019   0.1043   0.1081   0.1088   0.1152
  0.1173   0.1193   0.1232   0.1254   0.1275   0.1317   0.1341   0.1357
  0.1382   0.1406   0.1424   0.1473   0.1543   0.1573   0.1643   0.1679
  0.1730   0.1747   0.1827   0.1844   0.1882   0.1960   0.2008   0.2045
  0.2078   0.2144   0.2173   0.2218   0.2242   0.2303   0.2346   0.2374
  0.2447   0.2493   0.2507   0.2539   0.2569   0.2584   0.2628   0.2680
  0.2704   0.2738   0.2789   0.2832   0.2923   0.2954   0.3029   0.3047
  0.3071   0.3120   0.3191   0.3220   0.3249   0.3340   0.3379   0.3504
  0.3709   0.3887   0.4098   0.4187   0.4269   0.4301   0.4563   0.4607
  0.4638   0.4690   0.4764   0.4783   0.4948   0.5041   0.5106   0.5194
  0.5291   0.5316   0.5388   0.5507   0.5534   0.5582   0.5610   0.5621
  0.5783   0.5813   0.5835   0.5886   0.6006   0.6085   0.6136   0.6181
  0.6203   0.6278   0.6371   0.6398   0.6494   0.6652   0.6768   0.6824
  0.6893   0.6981   0.7021   0.7195   0.7264   0.7299   0.7411   0.7520
  0.7796   0.7970   0.8058   0.8090   0.8186   0.8242   0.8335   0.8398
  0.8452   0.8460   0.8557   0.8583   0.8611   0.8648   0.8684   0.8774
  0.8877   0.8918   0.9056   0.9086   0.9177   0.9215   0.9242   0.9372
  0.9422   0.9463   0.9491   0.9601   0.9659   0.9818   0.9854   0.9890
  0.9951   1.0008   1.0173   1.0269   1.0393   1.0403   1.0686   1.0748
  1.0783   1.0991   1.1145   1.1291   1.1485   1.1932   1.2063   1.2257
  1.2404   1.2511   1.2573   1.2636   1.2828   1.3131   1.3248   1.3367
  1.3458   1.3491   1.3713   1.4239   1.4620   1.4835   1.4931   1.5163
  1.5209   1.5465   1.5554   1.5630   1.5715   1.5785   1.5929   1.6093
  1.6159   1.6533   1.6736   1.6825   1.6861   1.7103   1.7185   1.7407
  1.7553   1.7981   1.8193   1.8468   1.8646   1.8733   1.8949   1.8976
  1.9057   1.9093   1.9309   1.9487   1.9545   1.9564   1.9633   1.9775
  1.9916   2.0022   2.0230   2.0499   2.0695   2.0752   2.1310   2.1502
  2.1927   2.2060   2.2296   2.2541   2.2734   2.2864   2.3026   2.3171
  2.3364   2.3534   2.3700   2.3764   2.3866   2.4256   2.4356   2.4602
  2.4671   2.5004   2.5282   2.5367   2.5449   2.5639   2.5677   2.5926
  2.6112   2.6288   2.6611   2.6658   2.6894   2.7060   2.7198   2.7260
  2.7320   2.7466   2.7520   2.7575   2.7790   2.7837   2.7898   2.8085
  2.8125   2.8323   2.8431   2.8604   2.8887   2.9128   2.9430   2.9729
  3.0764   3.0826   3.1196   3.1585   3.1622   3.1936   3.2145   3.2469
  3.2620   3.3459   3.3565   3.3837   3.4372   3.5159   3.5412   3.5918
  3.6644   3.7203   3.8019   3.8399   3.9742   4.0278   4.0653   4.0910
  4.1353   4.4176   4.8095   4.8345   9.7726   9.8057   9.8118   9.8688
 23.4151  23.5654  23.8526  23.8689  23.9015  23.9351  23.9739  24.0461
 24.0576  24.0704  24.1481  24.1602  25.8064  25.8234  25.9159  26.0799
 26.1285  26.2468  26.3524  26.4119  26.6054  26.6277  26.8035  26.8308
215.7649 215.8061 215.8089 215.8859
 --------------------------------------------------------------

          Ground-State Mulliken Net Atomic Charges

     Atom                 Charge (a.u.)
  ----------------------------------------
      1 C                     0.260360
      2 C                    -0.409639
      3 Cl                    0.408880
      4 C                    -0.682929
      5 H                     0.219669
      6 C                     0.050667
      7 Cl                    0.459734
      8 C                    -0.373437
      9 H                     0.197508
     10 C                    -0.539420
     11 H                     0.170332
     12 C                    -0.091193
     13 C                    -0.090355
     14 Cl                    0.420507
     15 C                     0.013768
     16 H                     0.205096
     17 C                    -0.737766
     18 H                     0.164415
     19 C                    -0.233050
     20 H                     0.203614
     21 C                    -0.086287
     22 Cl                    0.469529
  ----------------------------------------
  Sum of atomic charges =     0.000000

 -----------------------------------------------------------------
                    Cartesian Multipole Moments
 -----------------------------------------------------------------
    Charge (ESU x 10^10)
                -0.0000
    Dipole Moment (Debye)
         X       1.4436      Y      -0.2284      Z      -2.1093
       Tot       2.5661
    Quadrupole Moments (Debye-Ang)
        XX    -110.7802     XY      -0.5061     YY    -124.7849
        XZ      -3.8477     YZ      -0.8010     ZZ    -116.0332
    Octopole Moments (Debye-Ang^2)
       XXX     -73.7454    XXY      -6.9195    XYY     -44.9825
       YYY      -0.3098    XXZ     -56.5456    XYZ      -3.1612
       YYZ     -12.3085    XZZ     -27.3960    YZZ      -0.0793
       ZZZ     -40.7658
    Hexadecapole Moments (Debye-Ang^3)
      XXXX   -3655.5256   XXXY     140.8944   XXYY    -807.3151
      XYYY     187.7106   YYYY    -902.9212   XXXZ     607.4736
      XXYZ      85.0596   XYYZ     239.7211   YYYZ     266.1755
      XXZZ    -968.8376   XYZZ      76.4014   YYZZ    -551.7648
      XZZZ     647.6646   YZZZ     244.9216   ZZZZ   -2369.8494
 -----------------------------------------------------------------
 Calculating analytic gradient of the SCF energy
 Gradient of SCF Energy
            1           2           3           4           5           6
    1  -0.0095715  -0.0006722   0.0178710   0.0015364  -0.0004457  -0.0040570
    2  -0.0000662  -0.0033435  -0.0496708  -0.0001405  -0.0000825  -0.0000099
    3   0.0043631   0.0023087  -0.0340762  -0.0098346   0.0004646   0.0019599
            7           8           9          10          11          12
    1  -0.0006654   0.0057852  -0.0000085   0.0009966   0.0002549   0.0134251
    2  -0.0000657   0.0007115   0.0001121   0.0028590  -0.0000079  -0.0014691
    3   0.0000610   0.0053287  -0.0003516  -0.0031099   0.0001833  -0.0065773
           13          14          15          16          17          18
    1  -0.0001686  -0.0160066  -0.0059922   0.0007863   0.0014789  -0.0001387
    2   0.0018580   0.0483863   0.0046183   0.0002516   0.0004415  -0.0000151
    3   0.0030332   0.0353969  -0.0014165  -0.0007329  -0.0015224   0.0001768
           19          20          21          22
    1  -0.0005089   0.0009358  -0.0039052  -0.0009297
    2  -0.0048880  -0.0001855   0.0033953  -0.0026889
    3   0.0058438  -0.0002596  -0.0023168   0.0010776
 Max gradient component =       4.967E-02
 RMS gradient           =       1.137E-02
 Gradient time:  CPU 196.26 s  wall 196.30 s
 Geometry Optimization Parameters
   NAtoms,    NIC,     NZ,  NCons,   NDum,   NFix, NCnnct, MaxDiis
       22     163      22       0       0       0       0       0

 Cartesian Hessian Update
 Hessian updated using BFGS update


** GEOMETRY OPTIMIZATION IN DELOCALIZED INTERNAL COORDINATES **
   Searching for a Minimum

   Optimization Cycle:   2

                       Coordinates (Angstroms)
     ATOM                X               Y               Z
      1  C        -0.0098440028    0.0112229029    0.0046313058
      2  C        -0.0196782635    0.0369134880    1.4066731829
      3  Cl        1.4887030547    0.0724442119    2.2884547270
      4  C        -1.2074866243    0.0516009494    2.1259150744
      5  H        -1.1824399847    0.0774215602    3.2079311642
      6  C        -2.4201275314    0.0408623405    1.4536967582
      7  Cl       -3.9223034839    0.0588390210    2.3568662241
      8  C        -2.4417086220    0.0110169943    0.0658251981
      9  H        -3.3862679332   -0.0093237322   -0.4631660593
     10  C        -1.2502244744   -0.0044511511   -0.6444294047
     11  H        -1.2848354506   -0.0558077751   -1.7230625568
     12  C         1.2697024158   -0.0129777076   -0.7730485466
     13  C         2.3023870346   -0.9004056073   -0.4287115305
     14  Cl        2.0887899522   -2.0114006064    0.9041457825
     15  C         3.4975582166   -0.9426381517   -1.1327286715
     16  H         4.2674598750   -1.6455456734   -0.8401753964
     17  C         3.6973625551   -0.0946511026   -2.2106143815
     18  H         4.6287712052   -0.1247650781   -2.7619133222
     19  C         2.6987817506    0.7969159426   -2.5756180175
     20  H         2.8512611818    1.4733910502   -3.4072727859
     21  C         1.5044372243    0.8393438681   -1.8695301985
     22  Cl        0.3248930421    2.0441816618   -2.3596258355
   Point Group: c1    Number of degrees of freedom:    60


   Energy is  -2301.862596866

 Hessian updated using BFGS update

 56 Hessian modes will be used to form the next step
  Hessian Eigenvalues:
     0.017023    0.017741    0.019949    0.020633    0.020929    0.022944
     0.023580    0.023822    0.023844    0.024090    0.024090    0.024111
     0.024114    0.024132    0.024135    0.024141    0.024142    0.024209
     0.063933    0.088623    0.159943    0.159994    0.159995    0.159996
     0.160000    0.160248    0.215365    0.220737    0.224369    0.230056
     0.234753    0.237027    0.247193    0.249043    0.249981    0.249999
     0.284232    0.289121    0.300908    0.301018    0.304448    0.351269
     0.356658    0.361091    0.412377    0.423850    0.429815    0.455262
     0.461984    0.463371    0.470888    0.478046    0.478201    0.478894
     0.479112    0.512959

 Minimum search - taking simple RFO step
 Searching for Lamda that Minimizes Along All modes
 Value Taken    Lamda =  -0.03215359
 Calculated Step too Large.  Step scaled by  0.568592
 Step Taken.  Stepsize is  0.300000

                             Maximum     Tolerance    Cnvgd?
         Gradient           0.051803      0.000300      NO
         Displacement       0.247616      0.001200      NO
         Energy change     -0.024587      0.000001      NO


 New Cartesian Coordinates Obtained by Inverse Iteration

 Displacement from previous Coordinates is:  0.396547
 ----------------------------------------------------------------
             Standard Nuclear Orientation (Angstroms)
    I     Atom           X                Y                Z
 ----------------------------------------------------------------
    1      C       0.0090916075     0.0053190802     0.0303737031
    2      C      -0.0255419738     0.0535105610     1.4341110587
    3      Cl      1.4573779408     0.1163191930     2.3532815390
    4      C      -1.2257612366     0.0728818287     2.1365162723
    5      H      -1.2187373151     0.1136979634     3.2177056699
    6      C      -2.4238738352     0.0508163790     1.4361493717
    7      Cl     -3.9400118999     0.0776628382     2.3145148762
    8      C      -2.4290651695     0.0100522370     0.0464054088
    9      H      -3.3650129727    -0.0127031732    -0.4969523697
   10      C      -1.2224300869    -0.0101956377    -0.6381577453
   11      H      -1.2352309943    -0.0624208867    -1.7187266458
   12      C       1.2810457516    -0.0281185487    -0.7453745304
   13      C       2.3232068958    -0.9229801316    -0.4360356525
   14      Cl      2.1363761512    -2.0635918575     0.8730344311
   15      C       3.5102571238    -0.9566540123    -1.1585643061
   16      H       4.2814030485    -1.6655571064    -0.8857120511
   17      C       3.6879736155    -0.0920684146    -2.2299900679
   18      H       4.6092378384    -0.1144822605    -2.7990257555
   19      C       2.6804817451     0.8021605354    -2.5722379961
   20      H       2.8091233482     1.4872721679    -3.4003634913
   21      C       1.5007526721     0.8289943007    -1.8390277238
   22      Cl      0.2945288827     2.0222723499    -2.2976812851
 ----------------------------------------------------------------
 Nuclear Repulsion Energy =        1506.23550891 hartrees
 There are       73 alpha and       73 beta electrons
 Applying Cartesian multipole field
    Component          Value
    ---------          -----
     (2,0,0)        1.00000E-11
     (0,2,0)        2.00000E-11
     (0,0,2)       -3.00000E-11
 Nucleus-field energy     =    -0.0000000114 hartrees
 Requested basis set is 6-311++G(d,p)
 There are 154 shells and 426 basis functions
 A cutoff of  1.0D-15 yielded   9580 shell pairs
 There are     78468 function pairs (     84394 Cartesian)
 Smallest overlap matrix eigenvalue = 3.74E-07
 Linear dependence detected in AO basis
 Number of orthogonalized atomic orbitals = 422
 Maximum deviation from orthogonality = 4.353E-10
 Guess from superposition of atomic densities
 Warning:  Energy on first SCF cycle will be non-variational
 SAD guess density has 146.000000 electrons

 -----------------------------------------------------------------------
  General SCF calculation program by
  Eric Jon Sundstrom, Paul Horn, Yuezhi Mao, Dmitri Zuev, Alec White,
  David Stuck, Shaama M.S., Shane Yost, Joonho Lee, David Small,
  Daniel Levine, Susi Lehtola, Hugh Burton, Evgeny Epifanovsky,
  Bang C. Huynh
 -----------------------------------------------------------------------
 Exchange:     0.2000 Hartree-Fock + 0.0800 Slater + 0.7200 B88
 Correlation:  0.1900 VWN1RPA + 0.8100 LYP
 Using SG-1 standard quadrature grid
 A restricted SCF calculation will be
 performed using DIIS
 SCF converges when DIIS error is below 1.0e-08
 ---------------------------------------
  Cycle       Energy         DIIS error
 ---------------------------------------
    1   -2305.7274172250      3.04e-02  
    2   -2301.7101246680      2.66e-03  
    3   -2301.6094343319      3.32e-03  
    4   -2301.8687671506      5.70e-04  
    5   -2301.8747173747      2.97e-04  
    6   -2301.8766160691      1.17e-04  
    7   -2301.8769047904      3.25e-05  
    8   -2301.8769257418      1.30e-05  
    9   -2301.8769296090      2.69e-06  
   10   -2301.8769297528      1.14e-06  
   11   -2301.8769297799      3.57e-07  
   12   -2301.8769297827      1.04e-07  
   13   -2301.8769297830      4.13e-08  
   14   -2301.8769297829      1.33e-08  
   15   -2301.8769297828      5.38e-09  Convergence criterion met
 ---------------------------------------
 SCF time:   CPU 589.53s  wall 590.00s 
 SCF   energy in the final basis set =    -2301.8769297828
 Total energy in the final basis set =    -2301.8769297828

 --------------------------------------------------------------

                    Orbital Energies (a.u.)
 --------------------------------------------------------------

 Alpha MOs
 -- Occupied --
********-101.5662-101.5596-101.5589 -10.2628 -10.2608 -10.2595 -10.2572
-10.2294 -10.2207 -10.2071 -10.2068 -10.2057 -10.2054 -10.2048 -10.2019
 -9.4836  -9.4808  -9.4759  -9.4752  -7.2483  -7.2454  -7.2405  -7.2397
 -7.2384  -7.2378  -7.2357  -7.2352  -7.2305  -7.2300  -7.2299  -7.2293
 -0.9385  -0.9164  -0.8956  -0.8829  -0.8461  -0.8424  -0.7981  -0.7663
 -0.7520  -0.7386  -0.6522  -0.6425  -0.6194  -0.6070  -0.5542  -0.5222
 -0.5198  -0.4988  -0.4892  -0.4751  -0.4565  -0.4550  -0.4539  -0.4335
 -0.4278  -0.4140  -0.4011  -0.3955  -0.3900  -0.3858  -0.3711  -0.3495
 -0.3424  -0.3305  -0.3265  -0.3245  -0.3000  -0.2924  -0.2717  -0.2573
 -0.2539
 -- Virtual --
 -0.0653  -0.0454  -0.0413  -0.0209  -0.0187  -0.0119  -0.0065   0.0061
  0.0092   0.0130   0.0172   0.0232   0.0267   0.0371   0.0431   0.0484
  0.0545   0.0557   0.0626   0.0685   0.0779   0.0794   0.0845   0.0861
  0.0878   0.0970   0.1005   0.1019   0.1042   0.1076   0.1083   0.1154
  0.1175   0.1194   0.1221   0.1255   0.1263   0.1311   0.1336   0.1341
  0.1378   0.1400   0.1421   0.1463   0.1538   0.1570   0.1643   0.1674
  0.1722   0.1745   0.1789   0.1839   0.1872   0.1957   0.1992   0.2043
  0.2072   0.2124   0.2163   0.2197   0.2229   0.2297   0.2343   0.2355
  0.2459   0.2467   0.2501   0.2534   0.2567   0.2586   0.2621   0.2655
  0.2693   0.2745   0.2786   0.2808   0.2877   0.2939   0.2967   0.3013
  0.3047   0.3083   0.3172   0.3210   0.3229   0.3245   0.3353   0.3378
  0.3510   0.3700   0.3894   0.4192   0.4212   0.4297   0.4304   0.4561
  0.4611   0.4653   0.4769   0.4777   0.4814   0.4940   0.5053   0.5124
  0.5186   0.5286   0.5305   0.5382   0.5491   0.5507   0.5576   0.5611
  0.5695   0.5731   0.5791   0.5856   0.6006   0.6059   0.6113   0.6142
  0.6179   0.6209   0.6270   0.6377   0.6393   0.6538   0.6658   0.6810
  0.6821   0.6937   0.6987   0.7019   0.7186   0.7243   0.7319   0.7401
  0.7514   0.7855   0.7959   0.8064   0.8114   0.8247   0.8351   0.8409
  0.8423   0.8464   0.8516   0.8584   0.8604   0.8637   0.8677   0.8735
  0.8805   0.8902   0.8969   0.9046   0.9132   0.9180   0.9246   0.9267
  0.9364   0.9441   0.9480   0.9564   0.9627   0.9646   0.9804   0.9861
  0.9906   0.9923   0.9995   1.0109   1.0270   1.0354   1.0455   1.0650
  1.0711   1.0807   1.1046   1.1095   1.1278   1.1467   1.1933   1.2038
  1.2218   1.2439   1.2506   1.2580   1.2680   1.2820   1.3108   1.3183
  1.3328   1.3417   1.3448   1.3712   1.4248   1.4696   1.4825   1.4937
  1.5157   1.5197   1.5473   1.5534   1.5594   1.5706   1.5766   1.5919
  1.6067   1.6117   1.6504   1.6732   1.6815   1.6853   1.7121   1.7194
  1.7423   1.7579   1.7948   1.8202   1.8471   1.8638   1.8714   1.8942
  1.8979   1.9058   1.9113   1.9312   1.9486   1.9560   1.9578   1.9603
  1.9781   1.9920   2.0015   2.0207   2.0478   2.0691   2.0746   2.1342
  2.1467   2.1917   2.2039   2.2383   2.2705   2.2752   2.2943   2.3058
  2.3153   2.3362   2.3459   2.3585   2.3762   2.3835   2.4217   2.4328
  2.4638   2.4781   2.5003   2.5268   2.5322   2.5498   2.5608   2.5656
  2.5923   2.6057   2.6270   2.6638   2.6667   2.6886   2.7059   2.7179
  2.7290   2.7325   2.7470   2.7527   2.7585   2.7779   2.7843   2.7909
  2.8089   2.8130   2.8373   2.8429   2.8566   2.8868   2.9128   2.9445
  2.9789   3.0748   3.0819   3.1212   3.1547   3.1604   3.1911   3.2160
  3.2440   3.2585   3.3437   3.3528   3.3805   3.4381   3.5147   3.5391
  3.5935   3.6658   3.7170   3.7958   3.8385   3.9742   4.0263   4.0690
  4.0922   4.1371   4.4205   4.8036   4.8309   9.7707   9.7973   9.8134
  9.8636  23.4165  23.5693  23.8523  23.8677  23.9041  23.9323  23.9690
 24.0423  24.0516  24.0655  24.1436  24.1533  25.8232  25.9054  25.9261
 26.0532  26.1323  26.2234  26.3142  26.3839  26.6001  26.6380  26.7951
 26.8126 215.7633 215.7953 215.8145 215.8756
 --------------------------------------------------------------

          Ground-State Mulliken Net Atomic Charges

     Atom                 Charge (a.u.)
  ----------------------------------------
      1 C                     0.830486
      2 C                    -0.962047
      3 Cl                    0.418854
      4 C                    -0.722907
      5 H                     0.215124
      6 C                     0.435414
      7 Cl                    0.444927
      8 C                    -0.459093
      9 H                     0.195954
     10 C                    -0.710069
     11 H                     0.172182
     12 C                     0.088695
     13 C                    -0.177993
     14 Cl                    0.442013
     15 C                    -0.053672
     16 H                     0.205850
     17 C                    -0.766793
     18 H                     0.165490
     19 C                    -0.249985
     20 H                     0.207849
     21 C                    -0.153450
     22 Cl                    0.433171
  ----------------------------------------
  Sum of atomic charges =     0.000000

 -----------------------------------------------------------------
                    Cartesian Multipole Moments
 -----------------------------------------------------------------
    Charge (ESU x 10^10)
                 0.0000
    Dipole Moment (Debye)
         X       1.4422      Y      -0.2069      Z      -2.1741
       Tot       2.6172
    Quadrupole Moments (Debye-Ang)
        XX    -111.1796     XY      -0.5279     YY    -124.5764
        XZ      -4.0269     YZ      -0.5675     ZZ    -115.8460
    Octopole Moments (Debye-Ang^2)
       XXX     -73.7219    XXY      -6.9011    XYY     -44.1661
       YYY      -0.5808    XXZ     -57.9554    XYZ      -2.7946
       YYZ     -13.1199    XZZ     -27.1025    YZZ       1.0382
       ZZZ     -43.4319
    Hexadecapole Moments (Debye-Ang^3)
      XXXX   -3680.9647   XXXY     154.2589   XXYY    -809.8576
      XYYY     200.2756   YYYY    -912.9150   XXXZ     601.2888
      XXYZ      81.1990   XYYZ     237.0731   YYYZ     249.7416
      XXZZ    -968.4285   XYZZ      82.2785   YYZZ    -551.3332
      XZZZ     639.6513   YZZZ     230.4499   ZZZZ   -2350.0504
 -----------------------------------------------------------------
 Calculating analytic gradient of the SCF energy
 Gradient of SCF Energy
            1           2           3           4           5           6
    1  -0.0044844   0.0001149   0.0101504   0.0014233  -0.0000820  -0.0028215
    2   0.0008342  -0.0017618  -0.0311901  -0.0003103  -0.0000310  -0.0003185
    3   0.0000235   0.0033955  -0.0215338  -0.0042076   0.0003105   0.0012190
            7           8           9          10          11          12
    1   0.0002888   0.0025043  -0.0000423   0.0019665   0.0005978   0.0057667
    2   0.0000273   0.0005772   0.0001084   0.0043306   0.0008840  -0.0000330
    3  -0.0003094   0.0023432  -0.0004090  -0.0022339  -0.0012092  -0.0044102
           13          14          15          16          17          18
    1   0.0004092  -0.0095262  -0.0021258   0.0004080   0.0013407  -0.0001150
    2  -0.0000216   0.0309852   0.0016371   0.0000343   0.0001251  -0.0000329
    3   0.0023805   0.0212688  -0.0000733  -0.0003834  -0.0009166   0.0000581
           19          20          21          22
    1  -0.0003772   0.0003933  -0.0029770  -0.0028124
    2  -0.0023234   0.0000071   0.0011875  -0.0047157
    3   0.0027462  -0.0002070  -0.0003562   0.0025044
 Max gradient component =       3.119E-02
 RMS gradient           =       7.049E-03
 Gradient time:  CPU 195.88 s  wall 195.90 s
 Geometry Optimization Parameters
   NAtoms,    NIC,     NZ,  NCons,   NDum,   NFix, NCnnct, MaxDiis
       22     163      22       0       0       0       0       0

 Cartesian Hessian Update
 Hessian updated using BFGS update


** GEOMETRY OPTIMIZATION IN DELOCALIZED INTERNAL COORDINATES **
   Searching for a Minimum

   Optimization Cycle:   3

                       Coordinates (Angstroms)
     ATOM                X               Y               Z
      1  C         0.0090916075    0.0053190802    0.0303737031
      2  C        -0.0255419738    0.0535105610    1.4341110587
      3  Cl        1.4573779408    0.1163191930    2.3532815390
      4  C        -1.2257612366    0.0728818287    2.1365162723
      5  H        -1.2187373151    0.1136979634    3.2177056699
      6  C        -2.4238738352    0.0508163790    1.4361493717
      7  Cl       -3.9400118999    0.0776628382    2.3145148762
      8  C        -2.4290651695    0.0100522370    0.0464054088
      9  H        -3.3650129727   -0.0127031732   -0.4969523697
     10  C        -1.2224300869   -0.0101956377   -0.6381577453
     11  H        -1.2352309943   -0.0624208867   -1.7187266458
     12  C         1.2810457516   -0.0281185487   -0.7453745304
     13  C         2.3232068958   -0.9229801316   -0.4360356525
     14  Cl        2.1363761512   -2.0635918575    0.8730344311
     15  C         3.5102571238   -0.9566540123   -1.1585643061
     16  H         4.2814030485   -1.6655571064   -0.8857120511
     17  C         3.6879736155   -0.0920684146   -2.2299900679
     18  H         4.6092378384   -0.1144822605   -2.7990257555
     19  C         2.6804817451    0.8021605354   -2.5722379961
     20  H         2.8091233482    1.4872721679   -3.4003634913
     21  C         1.5007526721    0.8289943007   -1.8390277238
     22  Cl        0.2945288827    2.0222723499   -2.2976812851
   Point Group: c1    Number of degrees of freedom:    60


   Energy is  -2301.876929783

 Hessian updated using BFGS update

 57 Hessian modes will be used to form the next step
  Hessian Eigenvalues:
     0.017308    0.017745    0.019728    0.020858    0.020941    0.022945
     0.023575    0.023832    0.023846    0.024089    0.024090    0.024114
     0.024114    0.024134    0.024135    0.024142    0.024143    0.025274
     0.059666    0.088024    0.159937    0.159995    0.159995    0.160000
     0.160014    0.160233    0.216217    0.221669    0.224308    0.230075
     0.235510    0.237013    0.247185    0.249380    0.249990    0.250138
     0.284266    0.289112    0.300917    0.301235    0.302499    0.352608
     0.356657    0.356674    0.363520    0.412451    0.423707    0.429823
     0.455075    0.462152    0.468223    0.471753    0.478143    0.478229
     0.478957    0.479120    0.514946

 Minimum search - taking simple RFO step
 Searching for Lamda that Minimizes Along All modes
 Value Taken    Lamda =  -0.01978074
 Calculated Step too Large.  Step scaled by  0.586056
 Step Taken.  Stepsize is  0.300000

                             Maximum     Tolerance    Cnvgd?
         Gradient           0.031909      0.000300      NO
         Displacement       0.206570      0.001200      NO
         Energy change     -0.014333      0.000001      NO


 New Cartesian Coordinates Obtained by Inverse Iteration

 Displacement from previous Coordinates is:  0.586601
 ----------------------------------------------------------------
             Standard Nuclear Orientation (Angstroms)
    I     Atom           X                Y                Z
 ----------------------------------------------------------------
    1      C       0.0089016254     0.0159563194     0.0304635607
    2      C      -0.0277289535     0.1052803662     1.4312259683
    3      Cl      1.4523760227     0.2135125607     2.3532984077
    4      C      -1.2281008482     0.1200479329     2.1368880540
    5      H      -1.2209464817     0.1934053013     3.2155981094
    6      C      -2.4238723804     0.0444863648     1.4358156179
    7      Cl     -3.9400008004     0.0593427884     2.3170973696
    8      C      -2.4330555442    -0.0495093556     0.0482482328
    9      H      -3.3687288654    -0.1196408623    -0.4902934428
   10      C      -1.2244392771    -0.0613606209    -0.6330590293
   11      H      -1.2351621589    -0.1571163920    -1.7108449603
   12      C       1.2752481070    -0.0187863644    -0.7469832334
   13      C       2.3011963352    -0.9413808816    -0.4628855058
   14      Cl      2.0978847506    -2.1020735194     0.8284391557
   15      C       3.4871318598    -0.9892412140    -1.1879760540
   16      H       4.2391776743    -1.7224166723    -0.9283067117
   17      C       3.6838768006    -0.1036749408    -2.2393273376
   18      H       4.6046989507    -0.1333564187    -2.8094198880
   19      C       2.7016376543     0.8276837618    -2.5551870721
   20      H       2.8463531587     1.5364802856    -3.3596238322
   21      C       1.5241374290     0.8631294094    -1.8173318777
   22      Cl      0.3746060788     2.1314195571    -2.2315928212
 ----------------------------------------------------------------
 Nuclear Repulsion Energy =        1501.80490499 hartrees
 There are       73 alpha and       73 beta electrons
 Applying Cartesian multipole field
    Component          Value
    ---------          -----
     (2,0,0)        1.00000E-11
     (0,2,0)        2.00000E-11
     (0,0,2)       -3.00000E-11
 Nucleus-field energy     =    -0.0000000099 hartrees
 Requested basis set is 6-311++G(d,p)
 There are 154 shells and 426 basis functions
 A cutoff of  1.0D-15 yielded   9575 shell pairs
 There are     78442 function pairs (     84363 Cartesian)
 Smallest overlap matrix eigenvalue = 3.61E-07
 Linear dependence detected in AO basis
 Number of orthogonalized atomic orbitals = 422
 Maximum deviation from orthogonality = 4.036E-10
 Guess from superposition of atomic densities
 Warning:  Energy on first SCF cycle will be non-variational
 SAD guess density has 146.000000 electrons

 -----------------------------------------------------------------------
  General SCF calculation program by
  Eric Jon Sundstrom, Paul Horn, Yuezhi Mao, Dmitri Zuev, Alec White,
  David Stuck, Shaama M.S., Shane Yost, Joonho Lee, David Small,
  Daniel Levine, Susi Lehtola, Hugh Burton, Evgeny Epifanovsky,
  Bang C. Huynh
 -----------------------------------------------------------------------
 Exchange:     0.2000 Hartree-Fock + 0.0800 Slater + 0.7200 B88
 Correlation:  0.1900 VWN1RPA + 0.8100 LYP
 Using SG-1 standard quadrature grid
 A restricted SCF calculation will be
 performed using DIIS
 SCF converges when DIIS error is below 1.0e-08
 ---------------------------------------
  Cycle       Energy         DIIS error
 ---------------------------------------
    1   -2305.6911525183      3.03e-02  
    2   -2301.7210390515      2.65e-03  
    3   -2301.6233244764      3.29e-03  
    4   -2301.8780433348      5.70e-04  
    5   -2301.8839848408      2.98e-04  
    6   -2301.8858919400      1.16e-04  
    7   -2301.8861755861      3.32e-05  
    8   -2301.8861977565      1.29e-05  
    9   -2301.8862015670      2.61e-06  
   10   -2301.8862017001      1.15e-06  
   11   -2301.8862017282      3.41e-07  
   12   -2301.8862017307      1.03e-07  
   13   -2301.8862017310      3.99e-08  
   14   -2301.8862017309      1.39e-08  
   15   -2301.8862017310      5.19e-09  Convergence criterion met
 ---------------------------------------
 SCF time:   CPU 590.33s  wall 590.00s 
 SCF   energy in the final basis set =    -2301.8862017310
 Total energy in the final basis set =    -2301.8862017310

 --------------------------------------------------------------

                    Orbital Energies (a.u.)
 --------------------------------------------------------------

 Alpha MOs
 -- Occupied --
********-101.5661-101.5607-101.5602 -10.2632 -10.2612 -10.2602 -10.2578
-10.2298 -10.2211 -10.2075 -10.2075 -10.2068 -10.2054 -10.2049 -10.2027
 -9.4827  -9.4807  -9.4766  -9.4761  -7.2474  -7.2453  -7.2412  -7.2407
 -7.2375  -7.2369  -7.2357  -7.2351  -7.2313  -7.2308  -7.2308  -7.2302
 -0.9373  -0.9164  -0.8933  -0.8833  -0.8455  -0.8421  -0.7985  -0.7663
 -0.7514  -0.7391  -0.6525  -0.6419  -0.6194  -0.6075  -0.5547  -0.5216
 -0.5195  -0.5005  -0.4889  -0.4751  -0.4567  -0.4547  -0.4535  -0.4322
 -0.4267  -0.4138  -0.3984  -0.3954  -0.3902  -0.3850  -0.3709  -0.3472
 -0.3408  -0.3304  -0.3266  -0.3254  -0.3058  -0.2910  -0.2715  -0.2605
 -0.2553
 -- Virtual --
 -0.0644  -0.0462  -0.0413  -0.0234  -0.0190  -0.0122  -0.0063   0.0057
  0.0094   0.0131   0.0172   0.0223   0.0266   0.0366   0.0438   0.0481
  0.0536   0.0556   0.0624   0.0682   0.0765   0.0799   0.0843   0.0860
  0.0874   0.0973   0.1007   0.1009   0.1040   0.1074   0.1080   0.1156
  0.1173   0.1192   0.1222   0.1249   0.1261   0.1297   0.1333   0.1340
  0.1364   0.1397   0.1405   0.1459   0.1527   0.1557   0.1644   0.1668
  0.1706   0.1740   0.1774   0.1832   0.1861   0.1932   0.1988   0.2039
  0.2078   0.2118   0.2160   0.2195   0.2229   0.2300   0.2319   0.2356
  0.2452   0.2470   0.2507   0.2530   0.2586   0.2598   0.2619   0.2652
  0.2698   0.2751   0.2760   0.2794   0.2866   0.2933   0.2963   0.3009
  0.3041   0.3084   0.3169   0.3210   0.3239   0.3247   0.3373   0.3392
  0.3497   0.3681   0.3888   0.4187   0.4232   0.4300   0.4308   0.4555
  0.4593   0.4682   0.4781   0.4809   0.4842   0.4942   0.5041   0.5095
  0.5157   0.5257   0.5280   0.5374   0.5495   0.5518   0.5586   0.5646
  0.5677   0.5732   0.5830   0.5870   0.5993   0.6026   0.6121   0.6143
  0.6157   0.6202   0.6272   0.6394   0.6430   0.6566   0.6657   0.6802
  0.6849   0.6932   0.6972   0.7031   0.7192   0.7254   0.7292   0.7380
  0.7495   0.7893   0.7970   0.8022   0.8111   0.8286   0.8341   0.8421
  0.8449   0.8469   0.8519   0.8587   0.8619   0.8655   0.8693   0.8746
  0.8808   0.8890   0.9009   0.9026   0.9134   0.9161   0.9247   0.9281
  0.9374   0.9424   0.9466   0.9548   0.9603   0.9668   0.9756   0.9823
  0.9908   0.9964   0.9983   1.0053   1.0211   1.0299   1.0423   1.0598
  1.0696   1.0770   1.1037   1.1102   1.1299   1.1426   1.1927   1.2018
  1.2196   1.2373   1.2488   1.2585   1.2677   1.2821   1.3097   1.3161
  1.3349   1.3362   1.3409   1.3752   1.4295   1.4688   1.4819   1.4924
  1.5161   1.5189   1.5478   1.5534   1.5597   1.5684   1.5743   1.5905
  1.6061   1.6110   1.6488   1.6732   1.6823   1.6848   1.7107   1.7207
  1.7411   1.7564   1.7921   1.8179   1.8441   1.8599   1.8700   1.8944
  1.8960   1.9092   1.9161   1.9304   1.9495   1.9533   1.9564   1.9603
  1.9781   1.9904   2.0019   2.0199   2.0466   2.0665   2.0730   2.1366
  2.1439   2.1906   2.1990   2.2395   2.2731   2.2787   2.2951   2.3094
  2.3121   2.3245   2.3400   2.3577   2.3753   2.3927   2.4208   2.4329
  2.4624   2.4819   2.5003   2.5236   2.5303   2.5485   2.5572   2.5667
  2.5862   2.6022   2.6243   2.6667   2.6703   2.6886   2.7062   2.7167
  2.7270   2.7329   2.7445   2.7535   2.7557   2.7770   2.7843   2.7877
  2.8052   2.8109   2.8369   2.8391   2.8543   2.8841   2.9092   2.9480
  2.9833   3.0752   3.0798   3.1213   3.1495   3.1548   3.1860   3.2150
  3.2387   3.2556   3.3415   3.3505   3.3787   3.4387   3.5158   3.5352
  3.5948   3.6657   3.7143   3.7925   3.8369   3.9734   4.0258   4.0709
  4.0931   4.1346   4.4141   4.7985   4.8291   9.7694   9.7964   9.8149
  9.8567  23.4180  23.5713  23.8496  23.8668  23.9067  23.9322  23.9652
 24.0436  24.0499  24.0626  24.1419  24.1518  25.8229  25.9176  25.9556
 26.0025  26.1248  26.1824  26.3005  26.4055  26.5903  26.6285  26.7884
 26.8010 215.7623 215.7961 215.8157 215.8647
 --------------------------------------------------------------

          Ground-State Mulliken Net Atomic Charges

     Atom                 Charge (a.u.)
  ----------------------------------------
      1 C                     0.699880
      2 C                    -0.846748
      3 Cl                    0.383321
      4 C                    -0.660647
      5 H                     0.216360
      6 C                     0.436681
      7 Cl                    0.448930
      8 C                    -0.449820
      9 H                     0.196558
     10 C                    -0.755013
     11 H                     0.176226
     12 C                     0.039409
     13 C                    -0.190230
     14 Cl                    0.420977
     15 C                     0.034016
     16 H                     0.206561
     17 C                    -0.754170
     18 H                     0.166918
     19 C                    -0.268014
     20 H                     0.207106
     21 C                    -0.116529
     22 Cl                    0.408225
  ----------------------------------------
  Sum of atomic charges =     0.000000

 -----------------------------------------------------------------
                    Cartesian Multipole Moments
 -----------------------------------------------------------------
    Charge (ESU x 10^10)
                 0.0000
    Dipole Moment (Debye)
         X       1.4177      Y      -0.2933      Z      -2.1880
       Tot       2.6236
    Quadrupole Moments (Debye-Ang)
        XX    -111.2374     XY      -0.4460     YY    -124.4565
        XZ      -4.1954     YZ      -0.1365     ZZ    -115.8285
    Octopole Moments (Debye-Ang^2)
       XXX     -75.2250    XXY      -9.6412    XYY     -43.8215
       YYY      -6.3896    XXZ     -58.8052    XYZ      -3.0187
       YYZ     -13.5563    XZZ     -27.3484    YZZ      -0.2465
       ZZZ     -43.2948
    Hexadecapole Moments (Debye-Ang^3)
      XXXX   -3672.7688   XXXY     137.5485   XXYY    -814.1752
      XYYY     178.0188   YYYY    -967.2789   XXXZ     614.4878
      XXYZ      80.3809   XYYZ     240.7334   YYYZ     238.5648
      XXZZ    -961.5198   XYZZ      76.9123   YYZZ    -555.5274
      XZZZ     655.2590   YZZZ     224.4134   ZZZZ   -2320.9850
 -----------------------------------------------------------------
 Calculating analytic gradient of the SCF energy
 Gradient of SCF Energy
            1           2           3           4           5           6
    1   0.0001172   0.0004473   0.0056844   0.0004319   0.0000612  -0.0013527
    2   0.0010874  -0.0014984  -0.0215768  -0.0002987  -0.0000669   0.0000092
    3  -0.0007105   0.0019210  -0.0140145  -0.0010980  -0.0000633   0.0003024
            7           8           9          10          11          12
    1   0.0002223   0.0006535   0.0000960   0.0002461  -0.0001053   0.0000736
    2  -0.0000947   0.0003313   0.0000699   0.0023468  -0.0001826  -0.0010137
    3  -0.0001698   0.0005442  -0.0001018  -0.0005796   0.0000110  -0.0009782
           13          14          15          16          17          18
    1   0.0005232  -0.0054555  -0.0003423  -0.0000140   0.0005020   0.0000142
    2   0.0002008   0.0214627   0.0007706   0.0000674  -0.0000351   0.0001043
    3   0.0017977   0.0138339  -0.0000802  -0.0001190  -0.0004707  -0.0000162
           19          20          21          22
    1  -0.0002386   0.0001037  -0.0013269  -0.0003412
    2  -0.0003158   0.0000188  -0.0006568  -0.0007296
    3   0.0008740   0.0000400  -0.0011052   0.0001827
 Max gradient component =       2.158E-02
 RMS gradient           =       4.616E-03
 Gradient time:  CPU 196.20 s  wall 196.23 s
 Geometry Optimization Parameters
   NAtoms,    NIC,     NZ,  NCons,   NDum,   NFix, NCnnct, MaxDiis
       22     163      22       0       0       0       0       0

 Cartesian Hessian Update
 Hessian updated using BFGS update


** GEOMETRY OPTIMIZATION IN DELOCALIZED INTERNAL COORDINATES **
   Searching for a Minimum

   Optimization Cycle:   4

                       Coordinates (Angstroms)
     ATOM                X               Y               Z
      1  C         0.0089016254    0.0159563194    0.0304635607
      2  C        -0.0277289535    0.1052803662    1.4312259683
      3  Cl        1.4523760227    0.2135125607    2.3532984077
      4  C        -1.2281008482    0.1200479329    2.1368880540
      5  H        -1.2209464817    0.1934053013    3.2155981094
      6  C        -2.4238723804    0.0444863648    1.4358156179
      7  Cl       -3.9400008004    0.0593427884    2.3170973696
      8  C        -2.4330555442   -0.0495093556    0.0482482328
      9  H        -3.3687288654   -0.1196408623   -0.4902934428
     10  C        -1.2244392771   -0.0613606209   -0.6330590293
     11  H        -1.2351621589   -0.1571163920   -1.7108449603
     12  C         1.2752481070   -0.0187863644   -0.7469832334
     13  C         2.3011963352   -0.9413808816   -0.4628855058
     14  Cl        2.0978847506   -2.1020735194    0.8284391557
     15  C         3.4871318598   -0.9892412140   -1.1879760540
     16  H         4.2391776743   -1.7224166723   -0.9283067117
     17  C         3.6838768006   -0.1036749408   -2.2393273376
     18  H         4.6046989507   -0.1333564187   -2.8094198880
     19  C         2.7016376543    0.8276837618   -2.5551870721
     20  H         2.8463531587    1.5364802856   -3.3596238322
     21  C         1.5241374290    0.8631294094   -1.8173318777
     22  Cl        0.3746060788    2.1314195571   -2.2315928212
   Point Group: c1    Number of degrees of freedom:    60


   Energy is  -2301.886201731

 Hessian updated using BFGS update

 58 Hessian modes will be used to form the next step
  Hessian Eigenvalues:
     0.017658    0.018244    0.019675    0.020921    0.021057    0.022940
     0.023589    0.023831    0.023840    0.024090    0.024090    0.024113
     0.024114    0.024135    0.024135    0.024142    0.024143    0.027738
     0.046267    0.076971    0.159991    0.159995    0.159998    0.160006
     0.160132    0.160256    0.216382    0.221715    0.224655    0.230077
     0.235929    0.237243    0.247254    0.249534    0.249989    0.250178
     0.288565    0.289307    0.300916    0.301350    0.309958    0.353027
     0.356665    0.356667    0.356755    0.365227    0.412473    0.424260
     0.429831    0.455876    0.462148    0.468364    0.471896    0.478137
     0.478247    0.479096    0.479300    0.542572

 Minimum search - taking simple RFO step
 Searching for Lamda that Minimizes Along All modes
 Value Taken    Lamda =  -0.01157191
 Calculated Step too Large.  Step scaled by  0.657079
 Step Taken.  Stepsize is  0.300000

                             Maximum     Tolerance    Cnvgd?
         Gradient           0.021344      0.000300      NO
         Displacement       0.234468      0.001200      NO
         Energy change     -0.009272      0.000001      NO


 New Cartesian Coordinates Obtained by Inverse Iteration

 Displacement from previous Coordinates is:  0.446105
 ----------------------------------------------------------------
             Standard Nuclear Orientation (Angstroms)
    I     Atom           X                Y                Z
 ----------------------------------------------------------------
    1      C       0.0144024271     0.0153459654     0.0393654161
    2      C      -0.0304568766     0.1438147925     1.4351035979
    3      Cl      1.4443679357     0.3036107286     2.3627833669
    4      C      -1.2343414428     0.1587522153     2.1361684289
    5      H      -1.2346749187     0.2632139572     3.2121910296
    6      C      -2.4233571549     0.0409323405     1.4302093611
    7      Cl     -3.9449133497     0.0566275700     2.3050398250
    8      C      -2.4265815576    -0.0917570329     0.0453774744
    9      H      -3.3590900123    -0.1910250849    -0.4936663117
   10      C      -1.2136369292    -0.0992396753    -0.6286074546
   11      H      -1.2133379134    -0.2157837914    -1.7051808989
   12      C       1.2815808712    -0.0141893777    -0.7355518503
   13      C       2.2923997190    -0.9616178154    -0.4821385628
   14      Cl      2.0739646872    -2.1514861531     0.7836159899
   15      C       3.4725703303    -1.0149439953    -1.2160538122
   16      H       4.2117396541    -1.7683356865    -0.9785617393
   17      C       3.6775951707    -0.1074936576    -2.2474600053
   18      H       4.5931535639    -0.1421155809    -2.8259022467
   19      C       2.7112260299     0.8493137121    -2.5355752706
   20      H       2.8604895916     1.5727223596    -3.3257295202
   21      C       1.5409354407     0.8878914396    -1.7854899766
   22      Cl      0.4011558710     2.1779501758    -2.1656941305
 ----------------------------------------------------------------
 Nuclear Repulsion Energy =        1498.74220832 hartrees
 There are       73 alpha and       73 beta electrons
 Applying Cartesian multipole field
    Component          Value
    ---------          -----
     (2,0,0)        1.00000E-11
     (0,2,0)        2.00000E-11
     (0,0,2)       -3.00000E-11
 Nucleus-field energy     =    -0.0000000086 hartrees
 Requested basis set is 6-311++G(d,p)
 There are 154 shells and 426 basis functions
 A cutoff of  1.0D-15 yielded   9573 shell pairs
 There are     78398 function pairs (     84318 Cartesian)
 Smallest overlap matrix eigenvalue = 3.50E-07
 Linear dependence detected in AO basis
 Number of orthogonalized atomic orbitals = 422
 Maximum deviation from orthogonality = 2.404E-10
 Guess from superposition of atomic densities
 Warning:  Energy on first SCF cycle will be non-variational
 SAD guess density has 146.000000 electrons

 -----------------------------------------------------------------------
  General SCF calculation program by
  Eric Jon Sundstrom, Paul Horn, Yuezhi Mao, Dmitri Zuev, Alec White,
  David Stuck, Shaama M.S., Shane Yost, Joonho Lee, David Small,
  Daniel Levine, Susi Lehtola, Hugh Burton, Evgeny Epifanovsky,
  Bang C. Huynh
 -----------------------------------------------------------------------
 Exchange:     0.2000 Hartree-Fock + 0.0800 Slater + 0.7200 B88
 Correlation:  0.1900 VWN1RPA + 0.8100 LYP
 Using SG-1 standard quadrature grid
 A restricted SCF calculation will be
 performed using DIIS
 SCF converges when DIIS error is below 1.0e-08
 ---------------------------------------
  Cycle       Energy         DIIS error
 ---------------------------------------
    1   -2305.6689434862      3.03e-02  
    2   -2301.7280326018      2.65e-03  
    3   -2301.6324695487      3.27e-03  
    4   -2301.8843280495      5.64e-04  
    5   -2301.8901479187      2.95e-04  
    6   -2301.8920157948      1.16e-04  
    7   -2301.8922954642      3.34e-05  
    8   -2301.8923179304      1.29e-05  
    9   -2301.8923217103      2.56e-06  
   10   -2301.8923218377      1.15e-06  
   11   -2301.8923218662      3.28e-07  
   12   -2301.8923218683      1.01e-07  
   13   -2301.8923218686      3.84e-08  
   14   -2301.8923218687      1.42e-08  
   15   -2301.8923218686      5.00e-09  Convergence criterion met
 ---------------------------------------
 SCF time:   CPU 589.73s  wall 590.00s 
 SCF   energy in the final basis set =    -2301.8923218686
 Total energy in the final basis set =    -2301.8923218686

 --------------------------------------------------------------

                    Orbital Energies (a.u.)
 --------------------------------------------------------------

 Alpha MOs
 -- Occupied --
********-101.5660-101.5619-101.5614 -10.2634 -10.2616 -10.2605 -10.2580
-10.2297 -10.2210 -10.2078 -10.2078 -10.2072 -10.2057 -10.2052 -10.2031
 -9.4823  -9.4805  -9.4774  -9.4769  -7.2470  -7.2452  -7.2421  -7.2416
 -7.2372  -7.2366  -7.2355  -7.2349  -7.2321  -7.2317  -7.2316  -7.2311
 -0.9365  -0.9165  -0.8915  -0.8837  -0.8451  -0.8421  -0.7986  -0.7663
 -0.7516  -0.7394  -0.6524  -0.6417  -0.6197  -0.6077  -0.5549  -0.5212
 -0.5193  -0.5018  -0.4885  -0.4751  -0.4566  -0.4547  -0.4534  -0.4314
 -0.4259  -0.4138  -0.3972  -0.3947  -0.3902  -0.3835  -0.3708  -0.3455
 -0.3399  -0.3305  -0.3267  -0.3254  -0.3113  -0.2897  -0.2714  -0.2628
 -0.2564
 -- Virtual --
 -0.0632  -0.0467  -0.0411  -0.0254  -0.0196  -0.0125  -0.0063   0.0055
  0.0095   0.0130   0.0170   0.0215   0.0266   0.0362   0.0442   0.0481
  0.0530   0.0554   0.0622   0.0681   0.0753   0.0806   0.0843   0.0860
  0.0871   0.0971   0.1003   0.1007   0.1038   0.1073   0.1078   0.1158
  0.1167   0.1198   0.1221   0.1246   0.1262   0.1283   0.1330   0.1339
  0.1357   0.1395   0.1399   0.1455   0.1515   0.1546   0.1644   0.1668
  0.1693   0.1740   0.1767   0.1822   0.1855   0.1923   0.1980   0.2038
  0.2085   0.2118   0.2163   0.2189   0.2232   0.2294   0.2315   0.2356
  0.2456   0.2464   0.2506   0.2524   0.2592   0.2616   0.2623   0.2650
  0.2702   0.2739   0.2767   0.2782   0.2861   0.2913   0.2951   0.3006
  0.3045   0.3090   0.3161   0.3214   0.3245   0.3250   0.3384   0.3411
  0.3494   0.3667   0.3881   0.4182   0.4240   0.4296   0.4313   0.4544
  0.4588   0.4710   0.4786   0.4825   0.4907   0.4953   0.5010   0.5084
  0.5123   0.5225   0.5272   0.5366   0.5501   0.5528   0.5586   0.5664
  0.5681   0.5749   0.5831   0.5925   0.5969   0.6017   0.6105   0.6146
  0.6174   0.6200   0.6277   0.6403   0.6462   0.6594   0.6652   0.6797
  0.6868   0.6915   0.6975   0.7028   0.7192   0.7244   0.7289   0.7367
  0.7480   0.7927   0.7983   0.8014   0.8114   0.8314   0.8336   0.8429
  0.8467   0.8485   0.8503   0.8588   0.8605   0.8670   0.8712   0.8754
  0.8825   0.8882   0.8993   0.9030   0.9097   0.9191   0.9254   0.9297
  0.9378   0.9424   0.9468   0.9534   0.9564   0.9630   0.9685   0.9826
  0.9925   0.9977   1.0009   1.0051   1.0176   1.0259   1.0407   1.0556
  1.0689   1.0734   1.1023   1.1122   1.1359   1.1434   1.1929   1.2002
  1.2193   1.2382   1.2495   1.2582   1.2696   1.2847   1.3065   1.3154
  1.3312   1.3349   1.3405   1.3781   1.4326   1.4684   1.4820   1.4925
  1.5153   1.5191   1.5486   1.5531   1.5594   1.5681   1.5743   1.5894
  1.6055   1.6104   1.6475   1.6736   1.6829   1.6853   1.7093   1.7214
  1.7404   1.7579   1.7895   1.8170   1.8431   1.8575   1.8689   1.8927
  1.8945   1.9111   1.9217   1.9308   1.9494   1.9518   1.9574   1.9599
  1.9792   1.9901   2.0026   2.0198   2.0456   2.0656   2.0718   2.1393
  2.1429   2.1895   2.1960   2.2397   2.2729   2.2817   2.2929   2.3035
  2.3086   2.3162   2.3437   2.3580   2.3757   2.3997   2.4224   2.4330
  2.4634   2.4820   2.5003   2.5223   2.5291   2.5476   2.5563   2.5678
  2.5825   2.5994   2.6222   2.6688   2.6726   2.6886   2.7063   2.7166
  2.7275   2.7339   2.7426   2.7534   2.7549   2.7746   2.7842   2.7869
  2.8027   2.8093   2.8363   2.8382   2.8543   2.8812   2.9076   2.9512
  2.9858   3.0761   3.0800   3.1213   3.1470   3.1521   3.1848   3.2161
  3.2355   3.2536   3.3409   3.3495   3.3783   3.4400   3.5173   3.5345
  3.5963   3.6663   3.7127   3.7911   3.8370   3.9737   4.0251   4.0719
  4.0937   4.1336   4.4072   4.7973   4.8289   9.7698   9.7984   9.8249
  9.8456  23.4191  23.5717  23.8499  23.8673  23.9087  23.9336  23.9645
 24.0482  24.0496  24.0621  24.1414  24.1513  25.8227  25.9141  25.9370
 25.9789  26.1221  26.1782  26.3044  26.4084  26.5859  26.6291  26.7837
 26.7971 215.7625 215.7984 215.8291 215.8496
 --------------------------------------------------------------

          Ground-State Mulliken Net Atomic Charges

     Atom                 Charge (a.u.)
  ----------------------------------------
      1 C                     0.622960
      2 C                    -0.878919
      3 Cl                    0.348791
      4 C                    -0.609834
      5 H                     0.216777
      6 C                     0.446864
      7 Cl                    0.452548
      8 C                    -0.442273
      9 H                     0.197451
     10 C                    -0.725156
     11 H                     0.178068
     12 C                     0.023804
     13 C                    -0.210313
     14 Cl                    0.394235
     15 C                     0.084252
     16 H                     0.206459
     17 C                    -0.730463
     18 H                     0.167933
     19 C                    -0.256413
     20 H                     0.206945
     21 C                    -0.094677
     22 Cl                    0.400963
  ----------------------------------------
  Sum of atomic charges =     0.000000

 -----------------------------------------------------------------
                    Cartesian Multipole Moments
 -----------------------------------------------------------------
    Charge (ESU x 10^10)
                 0.0000
    Dipole Moment (Debye)
         X       1.4093      Y      -0.3269      Z      -2.2371
       Tot       2.6641
    Quadrupole Moments (Debye-Ang)
        XX    -111.4077     XY      -0.4149     YY    -124.3111
        XZ      -4.3989     YZ       0.1758     ZZ    -115.7406
    Octopole Moments (Debye-Ang^2)
       XXX     -75.5477    XXY     -11.1678    XYY     -43.2365
       YYY      -9.9132    XXZ     -59.6990    XYZ      -2.9669
       YYZ     -14.0383    XZZ     -27.2009    YZZ      -0.6468
       ZZZ     -44.1788
    Hexadecapole Moments (Debye-Ang^3)
      XXXX   -3670.3369   XXXY     130.6716   XXYY    -816.9688
      XYYY     167.6665   YYYY   -1007.8284   XXXZ     619.0411
      XXYZ      77.6465   XYYZ     241.5679   YYYZ     222.3822
      XXZZ    -954.0113   XYZZ      74.6531   YYZZ    -556.6903
      XZZZ     661.0616   YZZZ     212.1115   ZZZZ   -2288.0795
 -----------------------------------------------------------------
 Calculating analytic gradient of the SCF energy
 Gradient of SCF Energy
            1           2           3           4           5           6
    1   0.0014353   0.0002017   0.0032002  -0.0002846   0.0000644  -0.0000800
    2   0.0004057  -0.0012320  -0.0136242  -0.0000965  -0.0000531  -0.0001037
    3  -0.0005915   0.0006105  -0.0082960  -0.0000272  -0.0000938   0.0000726
            7           8           9          10          11          12
    1  -0.0000273  -0.0000522   0.0001075  -0.0001223   0.0000494  -0.0017116
    2  -0.0000186   0.0001305   0.0000527   0.0020058  -0.0000773  -0.0004120
    3   0.0000586  -0.0002117   0.0000439   0.0000278  -0.0001734   0.0002989
           13          14          15          16          17          18
    1   0.0008047  -0.0030160   0.0002403  -0.0001305   0.0001153   0.0000200
    2   0.0004056   0.0133759   0.0003908  -0.0000052  -0.0001103   0.0000528
    3   0.0007638   0.0086474  -0.0002249   0.0000156   0.0000118  -0.0000427
           19          20          21          22
    1  -0.0000199  -0.0000716  -0.0000592  -0.0006636
    2   0.0001627  -0.0000258  -0.0013039   0.0000801
    3  -0.0001434   0.0000946  -0.0006516  -0.0001893
 Max gradient component =       1.362E-02
 RMS gradient           =       2.871E-03
 Gradient time:  CPU 195.23 s  wall 195.25 s
 Geometry Optimization Parameters
   NAtoms,    NIC,     NZ,  NCons,   NDum,   NFix, NCnnct, MaxDiis
       22     163      22       0       0       0       0       0

 Cartesian Hessian Update
 Hessian updated using BFGS update


** GEOMETRY OPTIMIZATION IN DELOCALIZED INTERNAL COORDINATES **
   Searching for a Minimum

   Optimization Cycle:   5

                       Coordinates (Angstroms)
     ATOM                X               Y               Z
      1  C         0.0144024271    0.0153459654    0.0393654161
      2  C        -0.0304568766    0.1438147925    1.4351035979
      3  Cl        1.4443679357    0.3036107286    2.3627833669
      4  C        -1.2343414428    0.1587522153    2.1361684289
      5  H        -1.2346749187    0.2632139572    3.2121910296
      6  C        -2.4233571549    0.0409323405    1.4302093611
      7  Cl       -3.9449133497    0.0566275700    2.3050398250
      8  C        -2.4265815576   -0.0917570329    0.0453774744
      9  H        -3.3590900123   -0.1910250849   -0.4936663117
     10  C        -1.2136369292   -0.0992396753   -0.6286074546
     11  H        -1.2133379134   -0.2157837914   -1.7051808989
     12  C         1.2815808712   -0.0141893777   -0.7355518503
     13  C         2.2923997190   -0.9616178154   -0.4821385628
     14  Cl        2.0739646872   -2.1514861531    0.7836159899
     15  C         3.4725703303   -1.0149439953   -1.2160538122
     16  H         4.2117396541   -1.7683356865   -0.9785617393
     17  C         3.6775951707   -0.1074936576   -2.2474600053
     18  H         4.5931535639   -0.1421155809   -2.8259022467
     19  C         2.7112260299    0.8493137121   -2.5355752706
     20  H         2.8604895916    1.5727223596   -3.3257295202
     21  C         1.5409354407    0.8878914396   -1.7854899766
     22  Cl        0.4011558710    2.1779501758   -2.1656941305
   Point Group: c1    Number of degrees of freedom:    60


   Energy is  -2301.892321869

 Hessian updated using BFGS update

 59 Hessian modes will be used to form the next step
  Hessian Eigenvalues:
     0.017409    0.017885    0.019484    0.020918    0.021018    0.022942
     0.023588    0.023831    0.023868    0.024090    0.024093    0.024113
     0.024115    0.024135    0.024136    0.024143    0.024143    0.027685
     0.033921    0.076878    0.159994    0.159996    0.160002    0.160010
     0.160159    0.160272    0.216370    0.221831    0.224669    0.230079
     0.236082    0.237363    0.247254    0.249747    0.250010    0.250177
     0.288674    0.289472    0.300966    0.301511    0.310165    0.352934
     0.356665    0.356665    0.356668    0.356754    0.365096    0.412488
     0.424257    0.429828    0.455871    0.462151    0.468383    0.471910
     0.478203    0.478255    0.479110    0.479365    0.542447

 Minimum search - taking simple RFO step
 Searching for Lamda that Minimizes Along All modes
 Value Taken    Lamda =  -0.00705076
 Calculated Step too Large.  Step scaled by  0.676610
 Step Taken.  Stepsize is  0.300000

                             Maximum     Tolerance    Cnvgd?
         Gradient           0.013177      0.000300      NO
         Displacement       0.224268      0.001200      NO
         Energy change     -0.006120      0.000001      NO


 New Cartesian Coordinates Obtained by Inverse Iteration

 Displacement from previous Coordinates is:  0.516808
 ----------------------------------------------------------------
             Standard Nuclear Orientation (Angstroms)
    I     Atom           X                Y                Z
 ----------------------------------------------------------------
    1      C       0.0143252929     0.0158358388     0.0387638024
    2      C      -0.0312515257     0.1897838645     1.4278009729
    3      Cl      1.4445562737     0.4025031891     2.3480781387
    4      C      -1.2345516487     0.2043084548     2.1297294726
    5      H      -1.2375652302     0.3433939890     3.2018374434
    6      C      -2.4202103144     0.0385645630     1.4275372880
    7      Cl     -3.9425017039     0.0518852276     2.3026344761
    8      C      -2.4221581763    -0.1412708504     0.0478076490
    9      H      -3.3532221421    -0.2767977158    -0.4858963694
   10      C      -1.2091787389    -0.1460997847    -0.6265561251
   11      H      -1.2036505492    -0.2931044870    -1.6998352601
   12      C       1.2832753383    -0.0126494136    -0.7342197105
   13      C       2.2732841172    -0.9866918054    -0.5077811603
   14      Cl      2.0304352116    -2.2011669054     0.7330509126
   15      C       3.4515530139    -1.0437331968    -1.2438407935
   16      H       4.1768010300    -1.8169186121    -1.0280776375
   17      C       3.6735735826    -0.1097670196    -2.2486879346
   18      H       4.5881573617    -0.1459677837    -2.8286479507
   19      C       2.7276343856     0.8755888113    -2.5078096638
   20      H       2.8910541690     1.6188726714    -3.2764471669
   21      C       1.5587695951     0.9144608583    -1.7551241789
   22      Cl      0.4360617951     2.2311575123    -2.0900734942
 ----------------------------------------------------------------
 Nuclear Repulsion Energy =        1497.11239942 hartrees
 There are       73 alpha and       73 beta electrons
 Applying Cartesian multipole field
    Component          Value
    ---------          -----
     (2,0,0)        1.00000E-11
     (0,2,0)        2.00000E-11
     (0,0,2)       -3.00000E-11
 Nucleus-field energy     =    -0.0000000069 hartrees
 Requested basis set is 6-311++G(d,p)
 There are 154 shells and 426 basis functions
 A cutoff of  1.0D-15 yielded   9575 shell pairs
 There are     78438 function pairs (     84367 Cartesian)
 Smallest overlap matrix eigenvalue = 3.35E-07
 Linear dependence detected in AO basis
 Number of orthogonalized atomic orbitals = 422
 Maximum deviation from orthogonality = 3.110E-10
 Guess from superposition of atomic densities
 Warning:  Energy on first SCF cycle will be non-variational
 SAD guess density has 146.000000 electrons

 -----------------------------------------------------------------------
  General SCF calculation program by
  Eric Jon Sundstrom, Paul Horn, Yuezhi Mao, Dmitri Zuev, Alec White,
  David Stuck, Shaama M.S., Shane Yost, Joonho Lee, David Small,
  Daniel Levine, Susi Lehtola, Hugh Burton, Evgeny Epifanovsky,
  Bang C. Huynh
 -----------------------------------------------------------------------
 Exchange:     0.2000 Hartree-Fock + 0.0800 Slater + 0.7200 B88
 Correlation:  0.1900 VWN1RPA + 0.8100 LYP
 Using SG-1 standard quadrature grid
 A restricted SCF calculation will be
 performed using DIIS
 SCF converges when DIIS error is below 1.0e-08
 ---------------------------------------
  Cycle       Energy         DIIS error
 ---------------------------------------
    1   -2305.6570734748      3.02e-02  
    2   -2301.7323934960      2.64e-03  
    3   -2301.6388644494      3.26e-03  
    4   -2301.8884760998      5.55e-04  
    5   -2301.8941087026      2.89e-04  
    6   -2301.8958936612      1.15e-04  
    7   -2301.8961702014      3.32e-05  
    8   -2301.8961924234      1.29e-05  
    9   -2301.8961962213      2.52e-06  
   10   -2301.8961963447      1.15e-06  
   11   -2301.8961963732      3.15e-07  
   12   -2301.8961963752      9.99e-08  
   13   -2301.8961963753      3.71e-08  
   14   -2301.8961963755      1.43e-08  
   15   -2301.8961963755      4.85e-09  Convergence criterion met
 ---------------------------------------
 SCF time:   CPU 588.78s  wall 589.00s 
 SCF   energy in the final basis set =    -2301.8961963755
 Total energy in the final basis set =    -2301.8961963755

 --------------------------------------------------------------

                    Orbital Energies (a.u.)
 --------------------------------------------------------------

 Alpha MOs
 -- Occupied --
********-101.5659-101.5628-101.5624 -10.2631 -10.2616 -10.2605 -10.2582
-10.2290 -10.2207 -10.2081 -10.2080 -10.2074 -10.2058 -10.2053 -10.2034
 -9.4821  -9.4804  -9.4781  -9.4776  -7.2468  -7.2450  -7.2428  -7.2423
 -7.2369  -7.2364  -7.2354  -7.2348  -7.2328  -7.2324  -7.2323  -7.2318
 -0.9361  -0.9166  -0.8903  -0.8840  -0.8450  -0.8420  -0.7986  -0.7664
 -0.7517  -0.7395  -0.6523  -0.6412  -0.6203  -0.6078  -0.5549  -0.5209
 -0.5188  -0.5034  -0.4881  -0.4751  -0.4564  -0.4548  -0.4535  -0.4307
 -0.4255  -0.4139  -0.3965  -0.3935  -0.3902  -0.3824  -0.3707  -0.3440
 -0.3391  -0.3307  -0.3269  -0.3253  -0.3159  -0.2879  -0.2716  -0.2641
 -0.2575
 -- Virtual --
 -0.0613  -0.0472  -0.0406  -0.0276  -0.0200  -0.0127  -0.0063   0.0054
  0.0096   0.0128   0.0170   0.0207   0.0266   0.0357   0.0447   0.0482
  0.0526   0.0553   0.0619   0.0679   0.0739   0.0816   0.0843   0.0860
  0.0870   0.0971   0.0996   0.1007   0.1036   0.1073   0.1077   0.1153
  0.1168   0.1204   0.1223   0.1241   0.1266   0.1272   0.1327   0.1339
  0.1348   0.1388   0.1400   0.1453   0.1501   0.1536   0.1641   0.1665
  0.1685   0.1741   0.1760   0.1809   0.1853   0.1915   0.1970   0.2045
  0.2089   0.2125   0.2167   0.2184   0.2236   0.2284   0.2317   0.2359
  0.2453   0.2461   0.2494   0.2529   0.2603   0.2624   0.2640   0.2657
  0.2707   0.2721   0.2771   0.2781   0.2848   0.2877   0.2939   0.3000
  0.3046   0.3105   0.3151   0.3208   0.3246   0.3259   0.3396   0.3415
  0.3498   0.3652   0.3876   0.4175   0.4249   0.4289   0.4321   0.4528
  0.4588   0.4737   0.4792   0.4848   0.4942   0.4962   0.5014   0.5070
  0.5106   0.5207   0.5271   0.5354   0.5500   0.5540   0.5587   0.5661
  0.5697   0.5772   0.5844   0.5938   0.5975   0.6015   0.6093   0.6177
  0.6178   0.6211   0.6293   0.6412   0.6488   0.6630   0.6647   0.6790
  0.6819   0.6948   0.6994   0.7030   0.7190   0.7240   0.7289   0.7359
  0.7470   0.7952   0.7991   0.8024   0.8136   0.8328   0.8341   0.8428
  0.8479   0.8494   0.8505   0.8584   0.8593   0.8657   0.8713   0.8788
  0.8834   0.8865   0.8975   0.9024   0.9061   0.9194   0.9267   0.9277
  0.9349   0.9435   0.9491   0.9506   0.9546   0.9614   0.9704   0.9847
  0.9935   0.9976   1.0009   1.0079   1.0143   1.0233   1.0391   1.0522
  1.0673   1.0704   1.1003   1.1171   1.1421   1.1466   1.1929   1.1998
  1.2216   1.2381   1.2488   1.2600   1.2704   1.2882   1.3063   1.3155
  1.3275   1.3350   1.3423   1.3829   1.4351   1.4664   1.4822   1.4925
  1.5135   1.5199   1.5496   1.5544   1.5592   1.5686   1.5751   1.5894
  1.6054   1.6103   1.6462   1.6746   1.6829   1.6872   1.7071   1.7213
  1.7398   1.7596   1.7877   1.8158   1.8420   1.8546   1.8677   1.8894
  1.8938   1.9143   1.9271   1.9315   1.9495   1.9508   1.9581   1.9625
  1.9805   1.9903   2.0035   2.0217   2.0451   2.0645   2.0715   2.1405
  2.1454   2.1881   2.1939   2.2387   2.2722   2.2838   2.2888   2.2952
  2.3060   2.3178   2.3480   2.3575   2.3761   2.4062   2.4256   2.4342
  2.4651   2.4779   2.4992   2.5223   2.5264   2.5474   2.5570   2.5662
  2.5794   2.5966   2.6209   2.6720   2.6762   2.6890   2.7062   2.7170
  2.7275   2.7361   2.7408   2.7504   2.7565   2.7726   2.7813   2.7904
  2.7988   2.8068   2.8353   2.8383   2.8549   2.8770   2.9062   2.9555
  2.9891   3.0788   3.0812   3.1221   3.1451   3.1501   3.1854   3.2181
  3.2345   3.2526   3.3402   3.3488   3.3790   3.4414   3.5196   3.5358
  3.5973   3.6689   3.7122   3.7911   3.8382   3.9752   4.0247   4.0724
  4.0943   4.1328   4.3973   4.7986   4.8298   9.7705   9.7999   9.8344
  9.8403  23.4202  23.5723  23.8517  23.8684  23.9101  23.9355  23.9652
 24.0485  24.0559  24.0627  24.1412  24.1512  25.8223  25.9016  25.9141
 25.9807  26.1240  26.1841  26.3200  26.3839  26.5833  26.6342  26.7726
 26.7988 215.7630 215.7995 215.8360 215.8479
 --------------------------------------------------------------

          Ground-State Mulliken Net Atomic Charges

     Atom                 Charge (a.u.)
  ----------------------------------------
      1 C                     0.535535
      2 C                    -0.908353
      3 Cl                    0.328810
      4 C                    -0.530174
      5 H                     0.216946
      6 C                     0.463523
      7 Cl                    0.455872
      8 C                    -0.469231
      9 H                     0.198188
     10 C                    -0.704063
     11 H                     0.180566
     12 C                    -0.022464
     13 C                    -0.203236
     14 Cl                    0.373193
     15 C                     0.116976
     16 H                     0.206254
     17 C                    -0.700035
     18 H                     0.168762
     19 C                    -0.228101
     20 H                     0.207029
     21 C                    -0.083571
     22 Cl                    0.397575
  ----------------------------------------
  Sum of atomic charges =     0.000000

 -----------------------------------------------------------------
                    Cartesian Multipole Moments
 -----------------------------------------------------------------
    Charge (ESU x 10^10)
                 0.0000
    Dipole Moment (Debye)
         X       1.4012      Y      -0.3621      Z      -2.2682
       Tot       2.6906
    Quadrupole Moments (Debye-Ang)
        XX    -111.4877     XY      -0.3259     YY    -124.1385
        XZ      -4.5290     YZ       0.4597     ZZ    -115.7296
    Octopole Moments (Debye-Ang^2)
       XXX     -75.6455    XXY     -12.7418    XYY     -42.7142
       YYY     -13.6214    XXZ     -60.1683    XYZ      -3.1442
       YYZ     -14.3484    XZZ     -27.1769    YZZ      -1.2865
       ZZZ     -44.0586
    Hexadecapole Moments (Debye-Ang^3)
      XXXX   -3656.3743   XXXY     120.9229   XXYY    -819.1973
      XYYY     153.3496   YYYY   -1055.4358   XXXZ     625.4696
      XXYZ      73.5809   XYYZ     242.8141   YYYZ     203.8645
      XXZZ    -943.8074   XYZZ      70.9729   YYZZ    -556.7958
      XZZZ     670.5182   YZZZ     197.7874   ZZZZ   -2246.0558
 -----------------------------------------------------------------
 Calculating analytic gradient of the SCF energy
 Gradient of SCF Energy
            1           2           3           4           5           6
    1   0.0014093   0.0000538   0.0021141  -0.0003716   0.0000899   0.0004010
    2   0.0002940  -0.0008924  -0.0089202  -0.0000823  -0.0000466   0.0000508
    3  -0.0001737  -0.0003070  -0.0048054   0.0002289  -0.0000648   0.0000130
            7           8           9          10          11          12
    1  -0.0001627  -0.0000958   0.0000736  -0.0004337   0.0000840  -0.0017302
    2  -0.0000410  -0.0000126  -0.0000033   0.0013490  -0.0000857   0.0001085
    3   0.0001311  -0.0004608   0.0000526  -0.0000065  -0.0001624   0.0003252
           13          14          15          16          17          18
    1   0.0006928  -0.0017754   0.0002501  -0.0001097   0.0000609   0.0000314
    2   0.0006675   0.0085040   0.0001349  -0.0000051  -0.0001508   0.0000439
    3   0.0000719   0.0058327  -0.0001064   0.0000797   0.0000342  -0.0000270
           19          20          21          22
    1  -0.0000739  -0.0001305   0.0002187  -0.0005961
    2   0.0003368   0.0000045  -0.0017035   0.0004496
    3  -0.0002185   0.0000909  -0.0005113  -0.0000164
 Max gradient component =       8.920E-03
 RMS gradient           =       1.869E-03
 Gradient time:  CPU 195.59 s  wall 195.62 s
 Geometry Optimization Parameters
   NAtoms,    NIC,     NZ,  NCons,   NDum,   NFix, NCnnct, MaxDiis
       22     163      22       0       0       0       0       0

 Cartesian Hessian Update
 Hessian updated using BFGS update


** GEOMETRY OPTIMIZATION IN DELOCALIZED INTERNAL COORDINATES **
   Searching for a Minimum

   Optimization Cycle:   6

                       Coordinates (Angstroms)
     ATOM                X               Y               Z
      1  C         0.0143252929    0.0158358388    0.0387638024
      2  C        -0.0312515257    0.1897838645    1.4278009729
      3  Cl        1.4445562737    0.4025031891    2.3480781387
      4  C        -1.2345516487    0.2043084548    2.1297294726
      5  H        -1.2375652302    0.3433939890    3.2018374434
      6  C        -2.4202103144    0.0385645630    1.4275372880
      7  Cl       -3.9425017039    0.0518852276    2.3026344761
      8  C        -2.4221581763   -0.1412708504    0.0478076490
      9  H        -3.3532221421   -0.2767977158   -0.4858963694
     10  C        -1.2091787389   -0.1460997847   -0.6265561251
     11  H        -1.2036505492   -0.2931044870   -1.6998352601
     12  C         1.2832753383   -0.0126494136   -0.7342197105
     13  C         2.2732841172   -0.9866918054   -0.5077811603
     14  Cl        2.0304352116   -2.2011669054    0.7330509126
     15  C         3.4515530139   -1.0437331968   -1.2438407935
     16  H         4.1768010300   -1.8169186121   -1.0280776375
     17  C         3.6735735826   -0.1097670196   -2.2486879346
     18  H         4.5881573617   -0.1459677837   -2.8286479507
     19  C         2.7276343856    0.8755888113   -2.5078096638
     20  H         2.8910541690    1.6188726714   -3.2764471669
     21  C         1.5587695951    0.9144608583   -1.7551241789
     22  Cl        0.4360617951    2.2311575123   -2.0900734942
   Point Group: c1    Number of degrees of freedom:    60


   Energy is  -2301.896196375

 Hessian updated using BFGS update

 60 Hessian modes will be used to form the next step
  Hessian Eigenvalues:
     0.015522    0.017783    0.019000    0.020910    0.020966    0.022929
     0.023597    0.023826    0.023863    0.024089    0.024093    0.024114
     0.024115    0.024135    0.024136    0.024142    0.024145    0.025379
     0.027961    0.076169    0.159995    0.159996    0.160003    0.160009
     0.160167    0.160268    0.216467    0.221831    0.224659    0.230112
     0.236150    0.237372    0.247247    0.249807    0.250015    0.250181
     0.288736    0.289600    0.300955    0.301514    0.310144    0.352847
     0.356665    0.356665    0.356665    0.356668    0.356748    0.364897
     0.412493    0.424252    0.429843    0.455844    0.462167    0.468383
     0.471927    0.478213    0.478266    0.479113    0.479368    0.542114

 Minimum search - taking simple RFO step
 Searching for Lamda that Minimizes Along All modes
 Value Taken    Lamda =  -0.00464792
 Calculated Step too Large.  Step scaled by  0.671343
 Step Taken.  Stepsize is  0.300000

                             Maximum     Tolerance    Cnvgd?
         Gradient           0.008558      0.000300      NO
         Displacement       0.228193      0.001200      NO
         Energy change     -0.003875      0.000001      NO


 New Cartesian Coordinates Obtained by Inverse Iteration

 Displacement from previous Coordinates is:  0.501569
 ----------------------------------------------------------------
             Standard Nuclear Orientation (Angstroms)
    I     Atom           X                Y                Z
 ----------------------------------------------------------------
    1      C       0.0125801600     0.0143791155     0.0365489272
    2      C      -0.0329994450     0.2324002532     1.4180346243
    3      Cl      1.4442183342     0.5015201941     2.3243674946
    4      C      -1.2346316605     0.2468244452     2.1223612627
    5      H      -1.2397735419     0.4204722459     3.1894513997
    6      C      -2.4175092615     0.0350853539     1.4274194808
    7      Cl     -3.9391208843     0.0488655654     2.3041846067
    8      C      -2.4184809378    -0.1885881323     0.0541702369
    9      H      -3.3482970775    -0.3567759266    -0.4725229061
   10      C      -1.2063486528    -0.1918924763    -0.6228108444
   11      H      -1.1977711543    -0.3672763563    -1.6920558117
   12      C       1.2847556175    -0.0118295544    -0.7344331502
   13      C       2.2534457313    -1.0110367663    -0.5340161447
   14      Cl      1.9836357070    -2.2514934460     0.6770502541
   15      C       3.4313351599    -1.0696252545    -1.2699982204
   16      H       4.1424912188    -1.8617050127    -1.0771369178
   17      C       3.6724470142    -0.1094119546    -2.2461123686
   18      H       4.5868155711    -0.1465931691    -2.8263508028
   19      C       2.7468871037     0.9016461931    -2.4776430406
   20      H       2.9259556193     1.6625476998    -3.2253877749
   21      C       1.5775239056     0.9403317056    -1.7251456250
   22      Cl      0.4680326102     2.2743426829    -2.0257319695
 ----------------------------------------------------------------
 Nuclear Repulsion Energy =        1495.81585479 hartrees
 There are       73 alpha and       73 beta electrons
 Applying Cartesian multipole field
    Component          Value
    ---------          -----
     (2,0,0)        1.00000E-11
     (0,2,0)        2.00000E-11
     (0,0,2)       -3.00000E-11
 Nucleus-field energy     =    -0.0000000053 hartrees
 Requested basis set is 6-311++G(d,p)
 There are 154 shells and 426 basis functions
 A cutoff of  1.0D-15 yielded   9581 shell pairs
 There are     78485 function pairs (     84417 Cartesian)
 Smallest overlap matrix eigenvalue = 3.20E-07
 Linear dependence detected in AO basis
 Number of orthogonalized atomic orbitals = 422
 Maximum deviation from orthogonality = 3.541E-10
 Guess from superposition of atomic densities
 Warning:  Energy on first SCF cycle will be non-variational
 SAD guess density has 146.000000 electrons

 -----------------------------------------------------------------------
  General SCF calculation program by
  Eric Jon Sundstrom, Paul Horn, Yuezhi Mao, Dmitri Zuev, Alec White,
  David Stuck, Shaama M.S., Shane Yost, Joonho Lee, David Small,
  Daniel Levine, Susi Lehtola, Hugh Burton, Evgeny Epifanovsky,
  Bang C. Huynh
 -----------------------------------------------------------------------
 Exchange:     0.2000 Hartree-Fock + 0.0800 Slater + 0.7200 B88
 Correlation:  0.1900 VWN1RPA + 0.8100 LYP
 Using SG-1 standard quadrature grid
 A restricted SCF calculation will be
 performed using DIIS
 SCF converges when DIIS error is below 1.0e-08
 ---------------------------------------
  Cycle       Energy         DIIS error
 ---------------------------------------
    1   -2305.6499668669      3.02e-02  
    2   -2301.7350791762      2.64e-03  
    3   -2301.6427836953      3.25e-03  
    4   -2301.8912127566      5.48e-04  
    5   -2301.8966979331      2.84e-04  
    6   -2301.8984208205      1.15e-04  
    7   -2301.8986948272      3.31e-05  
    8   -2301.8987168283      1.29e-05  
    9   -2301.8987206433      2.48e-06  
   10   -2301.8987207629      1.14e-06  
   11   -2301.8987207909      3.03e-07  
   12   -2301.8987207930      9.93e-08  
   13   -2301.8987207931      3.59e-08  
   14   -2301.8987207931      1.43e-08  
   15   -2301.8987207932      4.77e-09  Convergence criterion met
 ---------------------------------------
 SCF time:   CPU 588.39s  wall 589.00s 
 SCF   energy in the final basis set =    -2301.8987207932
 Total energy in the final basis set =    -2301.8987207932

 --------------------------------------------------------------

                    Orbital Energies (a.u.)
 --------------------------------------------------------------

 Alpha MOs
 -- Occupied --
********-101.5658-101.5637-101.5631 -10.2629 -10.2616 -10.2604 -10.2582
-10.2284 -10.2204 -10.2082 -10.2081 -10.2075 -10.2058 -10.2054 -10.2036
 -9.4820  -9.4804  -9.4787  -9.4781  -7.2467  -7.2450  -7.2434  -7.2428
 -7.2369  -7.2363  -7.2353  -7.2347  -7.2335  -7.2330  -7.2329  -7.2324
 -0.9358  -0.9167  -0.8896  -0.8844  -0.8449  -0.8419  -0.7984  -0.7664
 -0.7519  -0.7396  -0.6521  -0.6407  -0.6209  -0.6078  -0.5547  -0.5207
 -0.5182  -0.5048  -0.4878  -0.4752  -0.4563  -0.4547  -0.4536  -0.4300
 -0.4254  -0.4141  -0.3961  -0.3927  -0.3899  -0.3816  -0.3707  -0.3426
 -0.3384  -0.3310  -0.3273  -0.3252  -0.3196  -0.2860  -0.2720  -0.2648
 -0.2585
 -- Virtual --
 -0.0592  -0.0476  -0.0401  -0.0299  -0.0203  -0.0128  -0.0062   0.0053
  0.0098   0.0126   0.0170   0.0202   0.0266   0.0353   0.0451   0.0485
  0.0523   0.0552   0.0616   0.0676   0.0725   0.0826   0.0842   0.0859
  0.0869   0.0971   0.0989   0.1006   0.1035   0.1071   0.1079   0.1143
  0.1173   0.1207   0.1224   0.1236   0.1263   0.1277   0.1324   0.1339
  0.1341   0.1382   0.1402   0.1452   0.1487   0.1528   0.1636   0.1664
  0.1682   0.1743   0.1758   0.1797   0.1852   0.1912   0.1961   0.2052
  0.2085   0.2131   0.2172   0.2182   0.2237   0.2276   0.2322   0.2360
  0.2440   0.2462   0.2478   0.2535   0.2611   0.2632   0.2650   0.2665
  0.2707   0.2720   0.2764   0.2785   0.2833   0.2855   0.2928   0.2990
  0.3049   0.3119   0.3152   0.3197   0.3242   0.3263   0.3391   0.3420
  0.3510   0.3635   0.3872   0.4170   0.4256   0.4282   0.4333   0.4512
  0.4592   0.4748   0.4804   0.4870   0.4923   0.4951   0.5070   0.5086
  0.5100   0.5193   0.5271   0.5344   0.5497   0.5544   0.5595   0.5654
  0.5711   0.5776   0.5874   0.5915   0.5979   0.5998   0.6100   0.6168
  0.6226   0.6231   0.6316   0.6421   0.6499   0.6619   0.6681   0.6777
  0.6790   0.6959   0.7020   0.7034   0.7185   0.7244   0.7291   0.7352
  0.7469   0.7968   0.7995   0.8042   0.8160   0.8328   0.8363   0.8423
  0.8480   0.8489   0.8520   0.8574   0.8582   0.8651   0.8712   0.8818
  0.8825   0.8864   0.8961   0.8972   0.9068   0.9146   0.9241   0.9281
  0.9308   0.9465   0.9521   0.9526   0.9577   0.9621   0.9722   0.9873
  0.9928   0.9983   1.0007   1.0089   1.0134   1.0229   1.0374   1.0497
  1.0629   1.0716   1.0986   1.1223   1.1451   1.1510   1.1929   1.2002
  1.2252   1.2401   1.2471   1.2616   1.2699   1.2918   1.3071   1.3165
  1.3252   1.3336   1.3439   1.3884   1.4374   1.4622   1.4826   1.4915
  1.5106   1.5213   1.5501   1.5553   1.5604   1.5696   1.5757   1.5893
  1.6052   1.6095   1.6455   1.6762   1.6828   1.6898   1.7045   1.7205
  1.7392   1.7613   1.7866   1.8142   1.8407   1.8517   1.8659   1.8854
  1.8931   1.9165   1.9312   1.9323   1.9497   1.9504   1.9581   1.9662
  1.9819   1.9912   2.0039   2.0247   2.0445   2.0637   2.0706   2.1406
  2.1483   2.1871   2.1929   2.2380   2.2721   2.2830   2.2877   2.2947
  2.3025   2.3185   2.3512   2.3550   2.3769   2.4112   2.4289   2.4366
  2.4663   2.4725   2.4979   2.5215   2.5244   2.5474   2.5585   2.5642
  2.5759   2.5930   2.6197   2.6748   2.6802   2.6895   2.7056   2.7172
  2.7275   2.7378   2.7393   2.7486   2.7581   2.7724   2.7796   2.7937
  2.7959   2.8037   2.8351   2.8387   2.8558   2.8720   2.9051   2.9592
  2.9918   3.0819   3.0836   3.1232   3.1432   3.1489   3.1870   3.2196
  3.2344   3.2524   3.3391   3.3482   3.3801   3.4423   3.5223   3.5383
  3.5979   3.6721   3.7120   3.7915   3.8392   3.9767   4.0244   4.0724
  4.0948   4.1323   4.3881   4.8006   4.8304   9.7714   9.8024   9.8254
  9.8506  23.4217  23.5724  23.8528  23.8694  23.9100  23.9371  23.9660
 24.0482  24.0588  24.0663  24.1412  24.1519  25.8222  25.8972  25.9149
 25.9706  26.1264  26.1954  26.3352  26.3501  26.5831  26.6425  26.7541
 26.8062 215.7638 215.8016 215.8261 215.8602
 --------------------------------------------------------------

          Ground-State Mulliken Net Atomic Charges

     Atom                 Charge (a.u.)
  ----------------------------------------
      1 C                     0.467664
      2 C                    -0.971555
      3 Cl                    0.328606
      4 C                    -0.447050
      5 H                     0.217254
      6 C                     0.485375
      7 Cl                    0.458247
      8 C                    -0.516734
      9 H                     0.198533
     10 C                    -0.668945
     11 H                     0.182522
     12 C                    -0.056473
     13 C                    -0.191555
     14 Cl                    0.364527
     15 C                     0.114850
     16 H                     0.205981
     17 C                    -0.667071
     18 H                     0.169445
     19 C                    -0.202354
     20 H                     0.207433
     21 C                    -0.084705
     22 Cl                    0.406004
  ----------------------------------------
  Sum of atomic charges =     0.000000

 -----------------------------------------------------------------
                    Cartesian Multipole Moments
 -----------------------------------------------------------------
    Charge (ESU x 10^10)
                -0.0000
    Dipole Moment (Debye)
         X       1.3950      Y      -0.3897      Z      -2.2879
       Tot       2.7079
    Quadrupole Moments (Debye-Ang)
        XX    -111.5399     XY      -0.2323     YY    -123.9520
        XZ      -4.6299     YZ       0.6949     ZZ    -115.7554
    Octopole Moments (Debye-Ang^2)
       XXX     -75.5349    XXY     -14.0396    XYY     -42.2102
       YYY     -16.9308    XXZ     -60.3090    XYZ      -3.3301
       YYZ     -14.4342    XZZ     -27.1100    YZZ      -1.8716
       ZZZ     -43.3075
    Hexadecapole Moments (Debye-Ang^3)
      XXXX   -3642.2494   XXXY     111.1433   XXYY    -821.5279
      XYYY     139.1743   YYYY   -1102.6658   XXXZ     633.0648
      XXYZ      69.1256   XYYZ     244.5674   YYYZ     185.1157
      XXZZ    -933.9715   XYZZ      66.9112   YYZZ    -556.8079
      XZZZ     681.4531   YZZZ     182.9425   ZZZZ   -2206.0440
 -----------------------------------------------------------------
 Calculating analytic gradient of the SCF energy
 Gradient of SCF Energy
            1           2           3           4           5           6
    1   0.0006678  -0.0000450   0.0014740  -0.0003774   0.0000437   0.0005009
    2   0.0000151  -0.0006926  -0.0057378  -0.0000163  -0.0000163   0.0000364
    3   0.0002706  -0.0009097  -0.0027297   0.0002224  -0.0000346   0.0000572
            7           8           9          10          11          12
    1  -0.0001886  -0.0000653   0.0000191  -0.0003719   0.0000983  -0.0009333
    2  -0.0000110  -0.0000475  -0.0000261   0.0008432  -0.0000271   0.0003944
    3   0.0001185  -0.0003461   0.0000635  -0.0000555  -0.0001767   0.0001455
           13          14          15          16          17          18
    1   0.0005097  -0.0010558   0.0000673  -0.0000607  -0.0000159   0.0000037
    2   0.0006774   0.0052584  -0.0000371   0.0000209  -0.0000040   0.0000265
    3  -0.0001625   0.0039138   0.0000479   0.0000488  -0.0000021  -0.0000298
           19          20          21          22
    1  -0.0000497  -0.0000879   0.0002529  -0.0003858
    2   0.0002075  -0.0000042  -0.0011514   0.0002918
    3  -0.0002454   0.0000344  -0.0002846   0.0000542
 Max gradient component =       5.738E-03
 RMS gradient           =       1.191E-03
 Gradient time:  CPU 196.80 s  wall 196.83 s
 Geometry Optimization Parameters
   NAtoms,    NIC,     NZ,  NCons,   NDum,   NFix, NCnnct, MaxDiis
       22     163      22       0       0       0       0       0

 Cartesian Hessian Update
 Hessian updated using BFGS update


** GEOMETRY OPTIMIZATION IN DELOCALIZED INTERNAL COORDINATES **
   Searching for a Minimum

   Optimization Cycle:   7

                       Coordinates (Angstroms)
     ATOM                X               Y               Z
      1  C         0.0125801600    0.0143791155    0.0365489272
      2  C        -0.0329994450    0.2324002532    1.4180346243
      3  Cl        1.4442183342    0.5015201941    2.3243674946
      4  C        -1.2346316605    0.2468244452    2.1223612627
      5  H        -1.2397735419    0.4204722459    3.1894513997
      6  C        -2.4175092615    0.0350853539    1.4274194808
      7  Cl       -3.9391208843    0.0488655654    2.3041846067
      8  C        -2.4184809378   -0.1885881323    0.0541702369
      9  H        -3.3482970775   -0.3567759266   -0.4725229061
     10  C        -1.2063486528   -0.1918924763   -0.6228108444
     11  H        -1.1977711543   -0.3672763563   -1.6920558117
     12  C         1.2847556175   -0.0118295544   -0.7344331502
     13  C         2.2534457313   -1.0110367663   -0.5340161447
     14  Cl        1.9836357070   -2.2514934460    0.6770502541
     15  C         3.4313351599   -1.0696252545   -1.2699982204
     16  H         4.1424912188   -1.8617050127   -1.0771369178
     17  C         3.6724470142   -0.1094119546   -2.2461123686
     18  H         4.5868155711   -0.1465931691   -2.8263508028
     19  C         2.7468871037    0.9016461931   -2.4776430406
     20  H         2.9259556193    1.6625476998   -3.2253877749
     21  C         1.5775239056    0.9403317056   -1.7251456250
     22  Cl        0.4680326102    2.2743426829   -2.0257319695
   Point Group: c1    Number of degrees of freedom:    60


   Energy is  -2301.898720793

 Hessian updated using BFGS update

 60 Hessian modes will be used to form the next step
  Hessian Eigenvalues:
     0.011879    0.017776    0.018890    0.020877    0.020935    0.022520
     0.022996    0.023617    0.023841    0.023945    0.024090    0.024098
     0.024114    0.024115    0.024136    0.024141    0.024144    0.024154
     0.027959    0.075721    0.159995    0.159996    0.160003    0.160009
     0.160167    0.160262    0.216571    0.221831    0.224663    0.230106
     0.236154    0.237328    0.247249    0.249788    0.250010    0.250175
     0.288716    0.289507    0.300933    0.301403    0.310261    0.352863
     0.356665    0.356665    0.356665    0.356668    0.356746    0.364825
     0.412516    0.424253    0.429849    0.455822    0.462113    0.468385
     0.471934    0.478208    0.478268    0.479119    0.479376    0.541823

 Minimum search - taking simple RFO step
 Searching for Lamda that Minimizes Along All modes
 Value Taken    Lamda =  -0.00288067
 Calculated Step too Large.  Step scaled by  0.697359
 Step Taken.  Stepsize is  0.300000

                             Maximum     Tolerance    Cnvgd?
         Gradient           0.005531      0.000300      NO
         Displacement       0.231107      0.001200      NO
         Energy change     -0.002524      0.000001      NO


 New Cartesian Coordinates Obtained by Inverse Iteration

 Displacement from previous Coordinates is:  0.496610
 ----------------------------------------------------------------
             Standard Nuclear Orientation (Angstroms)
    I     Atom           X                Y                Z
 ----------------------------------------------------------------
    1      C       0.0096479116     0.0129382638     0.0322160030
    2      C      -0.0347941837     0.2741894639     1.4056543789
    3      Cl      1.4433464916     0.6015082869     2.2930212650
    4      C      -1.2337294532     0.2876855122     2.1138345676
    5      H      -1.2399957653     0.4943921777     3.1750401813
    6      C      -2.4144006756     0.0319958682     1.4290437770
    7      Cl     -3.9336509132     0.0448528361     2.3098304879
    8      C      -2.4154126368    -0.2332390385     0.0634019178
    9      H      -3.3439505740    -0.4326256454    -0.4546923362
   10      C      -1.2050365613    -0.2360760669    -0.6177436376
   11      H      -1.1951773807    -0.4407070241    -1.6818197783
   12      C       1.2837742913    -0.0133954053    -0.7381441608
   13      C       2.2315992686    -1.0356088452    -0.5624861287
   14      Cl      1.9337995584    -2.3016274206     0.6159712229
   15      C       3.4113726720    -1.0936931557    -1.2952389899
   16      H       4.1086517466    -1.9029570800    -1.1241725627
   17      C       3.6738400208    -0.1075371059    -2.2400118391
   18      H       4.5903223739    -0.1434517273    -2.8170126757
   19      C       2.7676929773     0.9263113724    -2.4456809886
   20      H       2.9641240498     1.7048958091    -3.1706132586
   21      C       1.5945831851     0.9623775445    -1.6982966910
   22      Cl      0.4985847338     2.3119587856    -1.9678580439
 ----------------------------------------------------------------
 Nuclear Repulsion Energy =        1494.84565306 hartrees
 There are       73 alpha and       73 beta electrons
 Applying Cartesian multipole field
    Component          Value
    ---------          -----
     (2,0,0)        1.00000E-11
     (0,2,0)        2.00000E-11
     (0,0,2)       -3.00000E-11
 Nucleus-field energy     =    -0.0000000036 hartrees
 Requested basis set is 6-311++G(d,p)
 There are 154 shells and 426 basis functions
 A cutoff of  1.0D-15 yielded   9584 shell pairs
 There are     78521 function pairs (     84457 Cartesian)
 Smallest overlap matrix eigenvalue = 3.03E-07
 Linear dependence detected in AO basis
 Number of orthogonalized atomic orbitals = 422
 Maximum deviation from orthogonality = 2.730E-10
 Guess from superposition of atomic densities
 Warning:  Energy on first SCF cycle will be non-variational
 SAD guess density has 146.000000 electrons

 -----------------------------------------------------------------------
  General SCF calculation program by
  Eric Jon Sundstrom, Paul Horn, Yuezhi Mao, Dmitri Zuev, Alec White,
  David Stuck, Shaama M.S., Shane Yost, Joonho Lee, David Small,
  Daniel Levine, Susi Lehtola, Hugh Burton, Evgeny Epifanovsky,
  Bang C. Huynh
 -----------------------------------------------------------------------
 Exchange:     0.2000 Hartree-Fock + 0.0800 Slater + 0.7200 B88
 Correlation:  0.1900 VWN1RPA + 0.8100 LYP
 Using SG-1 standard quadrature grid
 A restricted SCF calculation will be
 performed using DIIS
 SCF converges when DIIS error is below 1.0e-08
 ---------------------------------------
  Cycle       Energy         DIIS error
 ---------------------------------------
    1   -2305.6462241642      3.02e-02  
    2   -2301.7366134459      2.64e-03  
    3   -2301.6450488849      3.24e-03  
    4   -2301.8929692947      5.42e-04  
    5   -2301.8983351401      2.80e-04  
    6   -2301.9000047578      1.14e-04  
    7   -2301.9002763390      3.30e-05  
    8   -2301.9002980963      1.29e-05  
    9   -2301.9003019377      2.45e-06  
   10   -2301.9003020540      1.14e-06  
   11   -2301.9003020819      2.93e-07  
   12   -2301.9003020837      9.88e-08  
   13   -2301.9003020838      3.47e-08  
   14   -2301.9003020839      1.40e-08  
   15   -2301.9003020840      4.75e-09  Convergence criterion met
 ---------------------------------------
 SCF time:   CPU 588.12s  wall 589.00s 
 SCF   energy in the final basis set =    -2301.9003020840
 Total energy in the final basis set =    -2301.9003020840

 --------------------------------------------------------------

                    Orbital Energies (a.u.)
 --------------------------------------------------------------

 Alpha MOs
 -- Occupied --
********-101.5657-101.5644-101.5637 -10.2627 -10.2615 -10.2603 -10.2582
-10.2278 -10.2200 -10.2083 -10.2081 -10.2075 -10.2058 -10.2054 -10.2037
 -9.4820  -9.4803  -9.4793  -9.4786  -7.2466  -7.2449  -7.2440  -7.2433
 -7.2368  -7.2363  -7.2352  -7.2347  -7.2341  -7.2336  -7.2334  -7.2329
 -0.9357  -0.9168  -0.8891  -0.8848  -0.8449  -0.8418  -0.7982  -0.7665
 -0.7519  -0.7396  -0.6520  -0.6402  -0.6215  -0.6078  -0.5546  -0.5206
 -0.5174  -0.5062  -0.4875  -0.4753  -0.4561  -0.4546  -0.4538  -0.4294
 -0.4254  -0.4143  -0.3959  -0.3924  -0.3893  -0.3811  -0.3707  -0.3414
 -0.3378  -0.3312  -0.3281  -0.3250  -0.3224  -0.2842  -0.2725  -0.2650
 -0.2595
 -- Virtual --
 -0.0570  -0.0480  -0.0397  -0.0321  -0.0206  -0.0129  -0.0062   0.0053
  0.0100   0.0125   0.0169   0.0197   0.0265   0.0350   0.0455   0.0489
  0.0520   0.0551   0.0614   0.0673   0.0713   0.0835   0.0841   0.0859
  0.0870   0.0970   0.0985   0.1004   0.1032   0.1068   0.1081   0.1131
  0.1179   0.1208   0.1224   0.1232   0.1260   0.1288   0.1322   0.1333
  0.1341   0.1377   0.1404   0.1450   0.1475   0.1523   0.1630   0.1664
  0.1680   0.1745   0.1758   0.1786   0.1848   0.1911   0.1952   0.2058
  0.2077   0.2137   0.2177   0.2183   0.2234   0.2271   0.2326   0.2357
  0.2426   0.2460   0.2470   0.2540   0.2614   0.2643   0.2652   0.2669
  0.2705   0.2726   0.2750   0.2782   0.2839   0.2853   0.2912   0.2976
  0.3049   0.3120   0.3147   0.3199   0.3237   0.3267   0.3373   0.3433
  0.3527   0.3618   0.3871   0.4166   0.4261   0.4275   0.4349   0.4498
  0.4596   0.4736   0.4828   0.4888   0.4901   0.4944   0.5085   0.5096
  0.5138   0.5182   0.5271   0.5338   0.5494   0.5540   0.5608   0.5647
  0.5720   0.5776   0.5878   0.5919   0.5957   0.5981   0.6111   0.6158
  0.6235   0.6278   0.6343   0.6425   0.6510   0.6603   0.6689   0.6777
  0.6791   0.6967   0.7021   0.7040   0.7179   0.7245   0.7292   0.7346
  0.7477   0.7970   0.8003   0.8058   0.8173   0.8330   0.8379   0.8425
  0.8461   0.8496   0.8530   0.8564   0.8580   0.8658   0.8720   0.8795
  0.8831   0.8862   0.8949   0.8971   0.9063   0.9098   0.9221   0.9270
  0.9312   0.9498   0.9526   0.9550   0.9634   0.9650   0.9742   0.9899
  0.9910   0.9981   1.0004   1.0098   1.0138   1.0247   1.0364   1.0481
  1.0595   1.0735   1.0970   1.1264   1.1461   1.1556   1.1930   1.2014
  1.2294   1.2421   1.2454   1.2619   1.2687   1.2930   1.3085   1.3184
  1.3237   1.3314   1.3454   1.3942   1.4375   1.4576   1.4829   1.4900
  1.5071   1.5232   1.5505   1.5552   1.5631   1.5712   1.5763   1.5893
  1.6040   1.6086   1.6451   1.6780   1.6825   1.6926   1.7023   1.7194
  1.7389   1.7624   1.7865   1.8121   1.8392   1.8485   1.8640   1.8811
  1.8927   1.9183   1.9328   1.9337   1.9492   1.9508   1.9580   1.9690
  1.9843   1.9925   2.0042   2.0282   2.0437   2.0627   2.0691   2.1409
  2.1507   2.1866   2.1929   2.2378   2.2725   2.2790   2.2903   2.2978
  2.3003   2.3177   2.3494   2.3560   2.3780   2.4145   2.4319   2.4398
  2.4614   2.4725   2.4972   2.5190   2.5244   2.5472   2.5581   2.5632
  2.5727   2.5903   2.6191   2.6773   2.6843   2.6899   2.7049   2.7173
  2.7273   2.7380   2.7388   2.7485   2.7593   2.7730   2.7792   2.7896
  2.7989   2.8023   2.8360   2.8391   2.8572   2.8667   2.9040   2.9627
  2.9939   3.0852   3.0873   3.1248   3.1413   3.1478   3.1886   3.2210
  3.2342   3.2533   3.3374   3.3473   3.3818   3.4432   3.5254   3.5419
  3.5982   3.6761   3.7117   3.7919   3.8404   3.9784   4.0242   4.0725
  4.0949   4.1322   4.3801   4.8027   4.8302   9.7726   9.8049   9.8207
  9.8524  23.4235  23.5728  23.8535  23.8702  23.9091  23.9383  23.9669
 24.0477  24.0588  24.0714  24.1414  24.1528  25.8222  25.8986  25.9287
 25.9534  26.1276  26.2121  26.3095  26.3544  26.5838  26.6507  26.7324
 26.8205 215.7649 215.8028 215.8232 215.8616
 --------------------------------------------------------------

          Ground-State Mulliken Net Atomic Charges

     Atom                 Charge (a.u.)
  ----------------------------------------
      1 C                     0.416292
      2 C                    -1.052301
      3 Cl                    0.351536
      4 C                    -0.374713
      5 H                     0.218131
      6 C                     0.502516
      7 Cl                    0.459986
      8 C                    -0.575561
      9 H                     0.198609
     10 C                    -0.633300
     11 H                     0.184494
     12 C                    -0.075244
     13 C                    -0.177519
     14 Cl                    0.373546
     15 C                     0.079478
     16 H                     0.205744
     17 C                    -0.634995
     18 H                     0.170120
     19 C                    -0.172310
     20 H                     0.207771
     21 C                    -0.093831
     22 Cl                    0.421553
  ----------------------------------------
  Sum of atomic charges =     0.000000

 -----------------------------------------------------------------
                    Cartesian Multipole Moments
 -----------------------------------------------------------------
    Charge (ESU x 10^10)
                 0.0000
    Dipole Moment (Debye)
         X       1.3946      Y      -0.4138      Z      -2.2926
       Tot       2.7152
    Quadrupole Moments (Debye-Ang)
        XX    -111.5448     XY      -0.1214     YY    -123.7630
        XZ      -4.6911     YZ       0.8928     ZZ    -115.8416
    Octopole Moments (Debye-Ang^2)
       XXX     -75.0758    XXY     -15.1207    XYY     -41.7337
       YYY     -19.9141    XXZ     -60.1657    XYZ      -3.5613
       YYZ     -14.3138    XZZ     -27.0476    YZZ      -2.4813
       ZZZ     -41.8535
    Hexadecapole Moments (Debye-Ang^3)
      XXXX   -3625.3873   XXXY     101.3351   XXYY    -823.7850
      XYYY     124.9325   YYYY   -1150.4105   XXXZ     641.5571
      XXYZ      64.1077   XYYZ     246.7277   YYYZ     166.0764
      XXZZ    -924.4462   XYZZ      62.5408   YYZZ    -557.0094
      XZZZ     693.9424   YZZZ     167.5663   ZZZZ   -2167.8759
 -----------------------------------------------------------------
 Calculating analytic gradient of the SCF energy
 Gradient of SCF Energy
            1           2           3           4           5           6
    1  -0.0000169  -0.0001501   0.0010898  -0.0002284   0.0000078   0.0003711
    2  -0.0001188  -0.0004797  -0.0034171  -0.0000228   0.0000009   0.0000578
    3   0.0003495  -0.0009314  -0.0013851   0.0001895  -0.0000202   0.0000410
            7           8           9          10          11          12
    1  -0.0001398  -0.0000051  -0.0000077  -0.0001584   0.0000832  -0.0001780
    2  -0.0000074  -0.0000329  -0.0000356   0.0004645   0.0000519   0.0004937
    3   0.0000607  -0.0001921   0.0000430  -0.0001034  -0.0001252  -0.0001197
           13          14          15          16          17          18
    1   0.0002416  -0.0005491  -0.0000820  -0.0000011  -0.0000357   0.0000006
    2   0.0005225   0.0030204  -0.0001515   0.0000450   0.0001141  -0.0000001
    3  -0.0001560   0.0024422   0.0001320   0.0000122  -0.0000176  -0.0000239
           19          20          21          22
    1   0.0000537  -0.0000273  -0.0000737  -0.0001946
    2   0.0000462  -0.0000085  -0.0006000   0.0000574
    3  -0.0001494   0.0000225  -0.0001695   0.0001010
 Max gradient component =       3.417E-03
 RMS gradient           =       7.091E-04
 Gradient time:  CPU 196.25 s  wall 196.27 s
 Geometry Optimization Parameters
   NAtoms,    NIC,     NZ,  NCons,   NDum,   NFix, NCnnct, MaxDiis
       22     163      22       0       0       0       0       0

 Cartesian Hessian Update
 Hessian updated using BFGS update


** GEOMETRY OPTIMIZATION IN DELOCALIZED INTERNAL COORDINATES **
   Searching for a Minimum

   Optimization Cycle:   8

                       Coordinates (Angstroms)
     ATOM                X               Y               Z
      1  C         0.0096479116    0.0129382638    0.0322160030
      2  C        -0.0347941837    0.2741894639    1.4056543789
      3  Cl        1.4433464916    0.6015082869    2.2930212650
      4  C        -1.2337294532    0.2876855122    2.1138345676
      5  H        -1.2399957653    0.4943921777    3.1750401813
      6  C        -2.4144006756    0.0319958682    1.4290437770
      7  Cl       -3.9336509132    0.0448528361    2.3098304879
      8  C        -2.4154126368   -0.2332390385    0.0634019178
      9  H        -3.3439505740   -0.4326256454   -0.4546923362
     10  C        -1.2050365613   -0.2360760669   -0.6177436376
     11  H        -1.1951773807   -0.4407070241   -1.6818197783
     12  C         1.2837742913   -0.0133954053   -0.7381441608
     13  C         2.2315992686   -1.0356088452   -0.5624861287
     14  Cl        1.9337995584   -2.3016274206    0.6159712229
     15  C         3.4113726720   -1.0936931557   -1.2952389899
     16  H         4.1086517466   -1.9029570800   -1.1241725627
     17  C         3.6738400208   -0.1075371059   -2.2400118391
     18  H         4.5903223739   -0.1434517273   -2.8170126757
     19  C         2.7676929773    0.9263113724   -2.4456809886
     20  H         2.9641240498    1.7048958091   -3.1706132586
     21  C         1.5945831851    0.9623775445   -1.6982966910
     22  Cl        0.4985847338    2.3119587856   -1.9678580439
   Point Group: c1    Number of degrees of freedom:    60


   Energy is  -2301.900302084

 Hessian updated using BFGS update

 60 Hessian modes will be used to form the next step
  Hessian Eigenvalues:
     0.008717    0.017764    0.018789    0.020821    0.020929    0.021959
     0.022963    0.023617    0.023839    0.023919    0.024090    0.024097
     0.024114    0.024115    0.024136    0.024142    0.024145    0.024150
     0.027959    0.075457    0.159995    0.159996    0.160003    0.160008
     0.160181    0.160255    0.216595    0.221837    0.224679    0.230102
     0.236155    0.237325    0.247248    0.249776    0.250010    0.250170
     0.288653    0.289415    0.300929    0.301348    0.310414    0.352872
     0.356665    0.356665    0.356665    0.356669    0.356746    0.364818
     0.412497    0.424230    0.429856    0.455815    0.462034    0.468386
     0.471943    0.478169    0.478286    0.479116    0.479378    0.541530

 Minimum search - taking simple RFO step
 Searching for Lamda that Minimizes Along All modes
 Value Taken    Lamda =  -0.00154913
 Calculated Step too Large.  Step scaled by  0.782446
 Step Taken.  Stepsize is  0.300000

                             Maximum     Tolerance    Cnvgd?
         Gradient           0.003365      0.000300      NO
         Displacement       0.232540      0.001200      NO
         Energy change     -0.001581      0.000001      NO


 New Cartesian Coordinates Obtained by Inverse Iteration

 Displacement from previous Coordinates is:  0.498150
 ----------------------------------------------------------------
             Standard Nuclear Orientation (Angstroms)
    I     Atom           X                Y                Z
 ----------------------------------------------------------------
    1      C       0.0065659026     0.0122092382     0.0270523679
    2      C      -0.0371895926     0.3156098116     1.3915861258
    3      Cl      1.4399693457     0.7020078595     2.2569872001
    4      C      -1.2331330930     0.3276079500     2.1040230172
    5      H      -1.2404495664     0.5663632152     3.1584982486
    6      C      -2.4112596040     0.0285703563     1.4314351629
    7      Cl     -3.9272847533     0.0397477079     2.3175616784
    8      C      -2.4121435327    -0.2769338141     0.0744836468
    9      H      -3.3388887915    -0.5071441490    -0.4339661059
   10      C      -1.2037441054    -0.2792816970    -0.6112195898
   11      H      -1.1928769753    -0.5148602744    -1.6688998613
   12      C       1.2818644215    -0.0151288422    -0.7427585263
   13      C       2.2090552339    -1.0587377744    -0.5917980384
   14      Cl      1.8816363257    -2.3499334934     0.5513911736
   15      C       3.3915835520    -1.1159670043    -1.3202979389
   16      H       4.0742151658    -1.9419060851    -1.1710182159
   17      C       3.6762019917    -0.1056873057    -2.2329841900
   18      H       4.5953421790    -0.1401444132    -2.8058439224
   19      C       2.7894493767     0.9495594334    -2.4127893265
   20      H       3.0034294208     1.7449128840    -3.1142819045
   21      C       1.6121491820     0.9830800839    -1.6715308249
   22      Cl      0.5306990541     2.3482437185    -1.9113874663
 ----------------------------------------------------------------
 Nuclear Repulsion Energy =        1494.16278231 hartrees
 There are       73 alpha and       73 beta electrons
 Applying Cartesian multipole field
    Component          Value
    ---------          -----
     (2,0,0)        1.00000E-11
     (0,2,0)        2.00000E-11
     (0,0,2)       -3.00000E-11
 Nucleus-field energy     =    -0.0000000020 hartrees
 Requested basis set is 6-311++G(d,p)
 There are 154 shells and 426 basis functions
 A cutoff of  1.0D-15 yielded   9588 shell pairs
 There are     78489 function pairs (     84406 Cartesian)
 Smallest overlap matrix eigenvalue = 2.84E-07
 Linear dependence detected in AO basis
 Number of orthogonalized atomic orbitals = 422
 Maximum deviation from orthogonality = 3.745E-10
 Guess from superposition of atomic densities
 Warning:  Energy on first SCF cycle will be non-variational
 SAD guess density has 146.000000 electrons

 -----------------------------------------------------------------------
  General SCF calculation program by
  Eric Jon Sundstrom, Paul Horn, Yuezhi Mao, Dmitri Zuev, Alec White,
  David Stuck, Shaama M.S., Shane Yost, Joonho Lee, David Small,
  Daniel Levine, Susi Lehtola, Hugh Burton, Evgeny Epifanovsky,
  Bang C. Huynh
 -----------------------------------------------------------------------
 Exchange:     0.2000 Hartree-Fock + 0.0800 Slater + 0.7200 B88
 Correlation:  0.1900 VWN1RPA + 0.8100 LYP
 Using SG-1 standard quadrature grid
 A restricted SCF calculation will be
 performed using DIIS
 SCF converges when DIIS error is below 1.0e-08
 ---------------------------------------
  Cycle       Energy         DIIS error
 ---------------------------------------
    1   -2305.6446397534      3.02e-02  
    2   -2301.7374500915      2.64e-03  
    3   -2301.6464172761      3.24e-03  
    4   -2301.8940524204      5.37e-04  
    5   -2301.8993208607      2.77e-04  
    6   -2301.9009425163      1.14e-04  
    7   -2301.9012119818      3.28e-05  
    8   -2301.9012334472      1.30e-05  
    9   -2301.9012373209      2.43e-06  
   10   -2301.9012374350      1.13e-06  
   11   -2301.9012374629      2.85e-07  
   12   -2301.9012374645      9.84e-08  
   13   -2301.9012374646      3.34e-08  
   14   -2301.9012374646      1.34e-08  
   15   -2301.9012374645      4.79e-09  Convergence criterion met
 ---------------------------------------
 SCF time:   CPU 587.32s  wall 587.00s 
 SCF   energy in the final basis set =    -2301.9012374645
 Total energy in the final basis set =    -2301.9012374645

 --------------------------------------------------------------

                    Orbital Energies (a.u.)
 --------------------------------------------------------------

 Alpha MOs
 -- Occupied --
********-101.5657-101.5650-101.5642 -10.2625 -10.2615 -10.2602 -10.2582
-10.2273 -10.2197 -10.2084 -10.2081 -10.2074 -10.2057 -10.2054 -10.2037
 -9.4819  -9.4802  -9.4798  -9.4790  -7.2466  -7.2449  -7.2445  -7.2437
 -7.2367  -7.2362  -7.2352  -7.2346  -7.2346  -7.2342  -7.2338  -7.2333
 -0.9356  -0.9169  -0.8888  -0.8852  -0.8450  -0.8418  -0.7980  -0.7665
 -0.7520  -0.7395  -0.6519  -0.6397  -0.6220  -0.6077  -0.5545  -0.5205
 -0.5166  -0.5075  -0.4874  -0.4753  -0.4560  -0.4546  -0.4539  -0.4288
 -0.4255  -0.4144  -0.3958  -0.3923  -0.3885  -0.3808  -0.3707  -0.3403
 -0.3374  -0.3314  -0.3293  -0.3250  -0.3239  -0.2825  -0.2731  -0.2651
 -0.2603
 -- Virtual --
 -0.0548  -0.0482  -0.0393  -0.0343  -0.0207  -0.0129  -0.0062   0.0053
  0.0102   0.0123   0.0169   0.0194   0.0264   0.0347   0.0459   0.0494
  0.0518   0.0550   0.0613   0.0671   0.0703   0.0839   0.0841   0.0860
  0.0874   0.0965   0.0984   0.1002   0.1029   0.1065   0.1083   0.1120
  0.1184   0.1207   0.1223   0.1230   0.1261   0.1299   0.1320   0.1327
  0.1343   0.1372   0.1405   0.1447   0.1465   0.1520   0.1625   0.1665
  0.1678   0.1748   0.1758   0.1777   0.1843   0.1911   0.1942   0.2058
  0.2067   0.2143   0.2175   0.2188   0.2232   0.2268   0.2326   0.2353
  0.2419   0.2460   0.2469   0.2542   0.2611   0.2648   0.2652   0.2670
  0.2700   0.2726   0.2747   0.2788   0.2840   0.2873   0.2893   0.2961
  0.3046   0.3113   0.3116   0.3212   0.3256   0.3274   0.3362   0.3447
  0.3551   0.3604   0.3873   0.4165   0.4265   0.4270   0.4374   0.4491
  0.4601   0.4709   0.4852   0.4860   0.4910   0.4951   0.5094   0.5112
  0.5159   0.5170   0.5270   0.5337   0.5491   0.5531   0.5622   0.5644
  0.5718   0.5785   0.5865   0.5899   0.5937   0.5994   0.6121   0.6151
  0.6234   0.6308   0.6370   0.6425   0.6538   0.6595   0.6678   0.6762
  0.6821   0.6976   0.7023   0.7037   0.7169   0.7233   0.7291   0.7349
  0.7492   0.7962   0.8014   0.8071   0.8180   0.8336   0.8387   0.8425
  0.8449   0.8508   0.8533   0.8568   0.8582   0.8666   0.8729   0.8777
  0.8800   0.8869   0.8934   0.8992   0.9050   0.9096   0.9193   0.9269
  0.9322   0.9532   0.9539   0.9571   0.9653   0.9701   0.9768   0.9876
  0.9936   0.9950   1.0006   1.0122   1.0153   1.0286   1.0359   1.0476
  1.0579   1.0756   1.0953   1.1273   1.1438   1.1637   1.1933   1.2038
  1.2341   1.2435   1.2445   1.2604   1.2682   1.2923   1.3100   1.3185
  1.3243   1.3309   1.3461   1.3999   1.4349   1.4554   1.4832   1.4885
  1.5033   1.5254   1.5508   1.5548   1.5650   1.5739   1.5771   1.5894
  1.6020   1.6084   1.6448   1.6796   1.6824   1.6953   1.7006   1.7184
  1.7388   1.7635   1.7878   1.8093   1.8375   1.8454   1.8625   1.8770
  1.8924   1.9198   1.9330   1.9354   1.9485   1.9512   1.9578   1.9702
  1.9875   1.9945   2.0046   2.0316   2.0429   2.0613   2.0682   2.1412
  2.1526   2.1864   2.1933   2.2381   2.2728   2.2750   2.2914   2.2953
  2.3073   2.3146   2.3474   2.3590   2.3789   2.4163   2.4338   2.4426
  2.4550   2.4760   2.4974   2.5166   2.5244   2.5468   2.5549   2.5614
  2.5720   2.5892   2.6192   2.6794   2.6886   2.6904   2.7044   2.7172
  2.7272   2.7372   2.7391   2.7498   2.7605   2.7732   2.7795   2.7846
  2.7961   2.8083   2.8378   2.8394   2.8586   2.8620   2.9029   2.9659
  2.9951   3.0890   3.0916   3.1270   3.1394   3.1466   3.1902   3.2225
  3.2331   3.2563   3.3353   3.3461   3.3841   3.4439   3.5287   3.5462
  3.5987   3.6809   3.7113   3.7923   3.8417   3.9803   4.0241   4.0727
  4.0947   4.1323   4.3735   4.8049   4.8289   9.7739   9.8051   9.8240
  9.8483  23.4257  23.5735  23.8541  23.8708  23.9082  23.9394  23.9678
 24.0470  24.0584  24.0759  24.1414  24.1539  25.8223  25.8958  25.9312
 25.9520  26.1277  26.2311  26.2816  26.3635  26.5851  26.6541  26.7125
 26.8436 215.7662 215.8023 215.8290 215.8561
 --------------------------------------------------------------

          Ground-State Mulliken Net Atomic Charges

     Atom                 Charge (a.u.)
  ----------------------------------------
      1 C                     0.376163
      2 C                    -1.133236
      3 Cl                    0.382132
      4 C                    -0.307807
      5 H                     0.219675
      6 C                     0.515353
      7 Cl                    0.461644
      8 C                    -0.636726
      9 H                     0.198545
     10 C                    -0.605905
     11 H                     0.186656
     12 C                    -0.082048
     13 C                    -0.172104
     14 Cl                    0.392057
     15 C                     0.032467
     16 H                     0.205478
     17 C                    -0.600814
     18 H                     0.170926
     19 C                    -0.139906
     20 H                     0.207691
     21 C                    -0.110003
     22 Cl                    0.439763
  ----------------------------------------
  Sum of atomic charges =     0.000000

 -----------------------------------------------------------------
                    Cartesian Multipole Moments
 -----------------------------------------------------------------
    Charge (ESU x 10^10)
                -0.0000
    Dipole Moment (Debye)
         X       1.3984      Y      -0.4405      Z      -2.2888
       Tot       2.7182
    Quadrupole Moments (Debye-Ang)
        XX    -111.5337     XY      -0.0055     YY    -123.5809
        XZ      -4.7354     YZ       1.0730     ZZ    -115.9539
    Octopole Moments (Debye-Ang^2)
       XXX     -74.4770    XXY     -16.1451    XYY     -41.3194
       YYY     -22.8688    XXZ     -59.8700    XYZ      -3.7975
       YYZ     -14.0822    XZZ     -26.9303    YZZ      -3.1940
       ZZZ     -40.1549
    Hexadecapole Moments (Debye-Ang^3)
      XXXX   -3607.5605   XXXY      90.7915   XXYY    -826.1967
      XYYY     110.0549   YYYY   -1199.5898   XXXZ     650.8362
      XXYZ      58.8175   XYYZ     249.2495   YYYZ     146.9112
      XXZZ    -914.9014   XYZZ      57.6144   YYZZ    -557.4935
      XZZZ     707.3741   YZZZ     151.7076   ZZZZ   -2130.0604
 -----------------------------------------------------------------
 Calculating analytic gradient of the SCF energy
 Gradient of SCF Energy
            1           2           3           4           5           6
    1  -0.0003614  -0.0002051   0.0008408  -0.0000184  -0.0000158   0.0001547
    2  -0.0001667  -0.0004278  -0.0018732  -0.0000155   0.0000032   0.0000172
    3   0.0002291  -0.0006184  -0.0007371   0.0001139  -0.0000151  -0.0000275
            7           8           9          10          11          12
    1  -0.0000733  -0.0000257  -0.0000158   0.0000843   0.0000571   0.0002585
    2  -0.0000025   0.0000073  -0.0000156   0.0002569   0.0000822   0.0004262
    3   0.0000160  -0.0000247   0.0000199  -0.0001038  -0.0000889  -0.0002844
           13          14          15          16          17          18
    1  -0.0000209  -0.0002853  -0.0001170   0.0000200  -0.0000483   0.0000013
    2   0.0003433   0.0016824  -0.0001609   0.0000389   0.0001802  -0.0000072
    3  -0.0000076   0.0014634   0.0001631  -0.0000216  -0.0000634  -0.0000131
           19          20          21          22
    1   0.0001330   0.0000191  -0.0002877  -0.0000941
    2  -0.0000892   0.0000000  -0.0001367  -0.0001426
    3  -0.0000759   0.0000168  -0.0000015   0.0000612
 Max gradient component =       1.873E-03
 RMS gradient           =       4.174E-04
 Gradient time:  CPU 194.38 s  wall 194.39 s
 Geometry Optimization Parameters
   NAtoms,    NIC,     NZ,  NCons,   NDum,   NFix, NCnnct, MaxDiis
       22     163      22       0       0       0       0       0

 Cartesian Hessian Update
 Hessian updated using BFGS update


** GEOMETRY OPTIMIZATION IN DELOCALIZED INTERNAL COORDINATES **
   Searching for a Minimum

   Optimization Cycle:   9

                       Coordinates (Angstroms)
     ATOM                X               Y               Z
      1  C         0.0065659026    0.0122092382    0.0270523679
      2  C        -0.0371895926    0.3156098116    1.3915861258
      3  Cl        1.4399693457    0.7020078595    2.2569872001
      4  C        -1.2331330930    0.3276079500    2.1040230172
      5  H        -1.2404495664    0.5663632152    3.1584982486
      6  C        -2.4112596040    0.0285703563    1.4314351629
      7  Cl       -3.9272847533    0.0397477079    2.3175616784
      8  C        -2.4121435327   -0.2769338141    0.0744836468
      9  H        -3.3388887915   -0.5071441490   -0.4339661059
     10  C        -1.2037441054   -0.2792816970   -0.6112195898
     11  H        -1.1928769753   -0.5148602744   -1.6688998613
     12  C         1.2818644215   -0.0151288422   -0.7427585263
     13  C         2.2090552339   -1.0587377744   -0.5917980384
     14  Cl        1.8816363257   -2.3499334934    0.5513911736
     15  C         3.3915835520   -1.1159670043   -1.3202979389
     16  H         4.0742151658   -1.9419060851   -1.1710182159
     17  C         3.6762019917   -0.1056873057   -2.2329841900
     18  H         4.5953421790   -0.1401444132   -2.8058439224
     19  C         2.7894493767    0.9495594334   -2.4127893265
     20  H         3.0034294208    1.7449128840   -3.1142819045
     21  C         1.6121491820    0.9830800839   -1.6715308249
     22  Cl        0.5306990541    2.3482437185   -1.9113874663
   Point Group: c1    Number of degrees of freedom:    60


   Energy is  -2301.901237465

 Hessian updated using BFGS update

 60 Hessian modes will be used to form the next step
  Hessian Eigenvalues:
     0.005617    0.017753    0.018720    0.020790    0.020929    0.021761
     0.022961    0.023617    0.023839    0.023910    0.024090    0.024097
     0.024115    0.024116    0.024136    0.024143    0.024145    0.024148
     0.028006    0.075203    0.159993    0.159996    0.160003    0.160007
     0.160188    0.160251    0.216440    0.221845    0.224681    0.230115
     0.236133    0.237379    0.247247    0.249807    0.250014    0.250155
     0.288517    0.289436    0.300942    0.301350    0.310352    0.352873
     0.356665    0.356665    0.356665    0.356669    0.356746    0.364811
     0.412474    0.424196    0.429869    0.455806    0.462028    0.468386
     0.471949    0.478157    0.478322    0.479113    0.479377    0.541137

 Minimum search - taking simple RFO step
 Searching for Lamda that Minimizes Along All modes
 Value Taken    Lamda =  -0.00084938
 Calculated Step too Large.  Step scaled by  0.835561
 Step Taken.  Stepsize is  0.300000

                             Maximum     Tolerance    Cnvgd?
         Gradient           0.001977      0.000300      NO
         Displacement       0.232813      0.001200      NO
         Energy change     -0.000935      0.000001      NO


 New Cartesian Coordinates Obtained by Inverse Iteration

 Displacement from previous Coordinates is:  0.502252
 ----------------------------------------------------------------
             Standard Nuclear Orientation (Angstroms)
    I     Atom           X                Y                Z
 ----------------------------------------------------------------
    1      C       0.0041999247     0.0128401676     0.0224739141
    2      C      -0.0407919985     0.3581560494     1.3769345709
    3      Cl      1.4322393996     0.8001237629     2.2219741551
    4      C      -1.2343739464     0.3686840784     2.0927404989
    5      H      -1.2437486756     0.6388849787     3.1396169078
    6      C      -2.4085692900     0.0259141145     1.4334768250
    7      Cl     -3.9214940853     0.0343475375     2.3247848792
    8      C      -2.4075755152    -0.3206421183     0.0866782144
    9      H      -3.3313102725    -0.5831858460    -0.4114256621
   10      C      -1.2008841677    -0.3219739000    -0.6028278906
   11      H      -1.1877764753    -0.5908008911    -1.6525730574
   12      C       1.2801453582    -0.0164873288    -0.7467842193
   13      C       2.1869950404    -1.0800658262    -0.6216399117
   14      Cl      1.8293575268    -2.3963128809     0.4836186255
   15      C       3.3719501018    -1.1367710382    -1.3465527676
   16      H       4.0394441489    -1.9786964760    -1.2194717507
   17      C       3.6783257094    -0.1045936512    -2.2272629302
   18      H       4.5996695587    -0.1380558387    -2.7966389867
   19      C       2.8109539068     0.9709013289    -2.3802436461
   20      H       3.0417390645     1.7819281374    -3.0581488187
   21      C       1.6304078242     1.0024726702    -1.6440668244
   22      Cl      0.5662879995     2.3855203753    -1.8504194152
 ----------------------------------------------------------------
 Nuclear Repulsion Energy =        1493.63810158 hartrees
 There are       73 alpha and       73 beta electrons
 Applying Cartesian multipole field
    Component          Value
    ---------          -----
     (2,0,0)        1.00000E-11
     (0,2,0)        2.00000E-11
     (0,0,2)       -3.00000E-11
 Nucleus-field energy     =    -0.0000000004 hartrees
 Requested basis set is 6-311++G(d,p)
 There are 154 shells and 426 basis functions
 A cutoff of  1.0D-15 yielded   9597 shell pairs
 There are     78523 function pairs (     84440 Cartesian)
 Smallest overlap matrix eigenvalue = 2.63E-07
 Linear dependence detected in AO basis
 Number of orthogonalized atomic orbitals = 422
 Maximum deviation from orthogonality = 2.537E-10
 Guess from superposition of atomic densities
 Warning:  Energy on first SCF cycle will be non-variational
 SAD guess density has 146.000000 electrons

 -----------------------------------------------------------------------
  General SCF calculation program by
  Eric Jon Sundstrom, Paul Horn, Yuezhi Mao, Dmitri Zuev, Alec White,
  David Stuck, Shaama M.S., Shane Yost, Joonho Lee, David Small,
  Daniel Levine, Susi Lehtola, Hugh Burton, Evgeny Epifanovsky,
  Bang C. Huynh
 -----------------------------------------------------------------------
 Exchange:     0.2000 Hartree-Fock + 0.0800 Slater + 0.7200 B88
 Correlation:  0.1900 VWN1RPA + 0.8100 LYP
 Using SG-1 standard quadrature grid
 A restricted SCF calculation will be
 performed using DIIS
 SCF converges when DIIS error is below 1.0e-08
 ---------------------------------------
  Cycle       Energy         DIIS error
 ---------------------------------------
    1   -2305.6444000476      3.02e-02  
    2   -2301.7379028822      2.64e-03  
    3   -2301.6473040323      3.24e-03  
    4   -2301.8947180593      5.32e-04  
    5   -2301.8999118483      2.74e-04  
    6   -2301.9014928200      1.13e-04  
    7   -2301.9017605640      3.26e-05  
    8   -2301.9017817031      1.30e-05  
    9   -2301.9017856104      2.41e-06  
   10   -2301.9017857229      1.13e-06  
   11   -2301.9017857508      2.78e-07  
   12   -2301.9017857520      9.78e-08  
   13   -2301.9017857523      3.19e-08  
   14   -2301.9017857523      1.23e-08  
   15   -2301.9017857523      4.86e-09  Convergence criterion met
 ---------------------------------------
 SCF time:   CPU 602.98s  wall 603.00s 
 SCF   energy in the final basis set =    -2301.9017857523
 Total energy in the final basis set =    -2301.9017857523

 --------------------------------------------------------------

                    Orbital Energies (a.u.)
 --------------------------------------------------------------

 Alpha MOs
 -- Occupied --
********-101.5656-101.5654-101.5645 -10.2622 -10.2615 -10.2601 -10.2581
-10.2269 -10.2195 -10.2084 -10.2081 -10.2074 -10.2057 -10.2055 -10.2038
 -9.4817  -9.4802  -9.4802  -9.4793  -7.2464  -7.2449  -7.2448  -7.2440
 -7.2366  -7.2360  -7.2351  -7.2350  -7.2346  -7.2346  -7.2341  -7.2336
 -0.9356  -0.9170  -0.8885  -0.8856  -0.8451  -0.8417  -0.7979  -0.7665
 -0.7520  -0.7395  -0.6518  -0.6393  -0.6224  -0.6077  -0.5545  -0.5204
 -0.5157  -0.5088  -0.4873  -0.4753  -0.4560  -0.4546  -0.4540  -0.4283
 -0.4258  -0.4145  -0.3956  -0.3924  -0.3878  -0.3806  -0.3707  -0.3394
 -0.3370  -0.3316  -0.3308  -0.3252  -0.3243  -0.2808  -0.2737  -0.2651
 -0.2611
 -- Virtual --
 -0.0525  -0.0485  -0.0391  -0.0365  -0.0208  -0.0129  -0.0061   0.0054
  0.0104   0.0121   0.0169   0.0192   0.0264   0.0345   0.0462   0.0498
  0.0516   0.0551   0.0611   0.0668   0.0694   0.0839   0.0843   0.0859
  0.0882   0.0958   0.0985   0.1001   0.1026   0.1062   0.1084   0.1110
  0.1189   0.1205   0.1222   0.1228   0.1265   0.1307   0.1319   0.1322
  0.1348   0.1369   0.1407   0.1440   0.1459   0.1518   0.1622   0.1665
  0.1676   0.1752   0.1759   0.1771   0.1837   0.1910   0.1933   0.2048
  0.2059   0.2147   0.2164   0.2197   0.2230   0.2267   0.2322   0.2352
  0.2415   0.2464   0.2472   0.2541   0.2605   0.2641   0.2657   0.2671
  0.2695   0.2725   0.2750   0.2796   0.2837   0.2869   0.2911   0.2951
  0.3037   0.3087   0.3112   0.3205   0.3279   0.3306   0.3368   0.3458
  0.3565   0.3607   0.3879   0.4166   0.4264   0.4267   0.4407   0.4492
  0.4605   0.4680   0.4816   0.4877   0.4916   0.4969   0.5095   0.5141
  0.5146   0.5169   0.5269   0.5345   0.5488   0.5522   0.5631   0.5647
  0.5707   0.5799   0.5852   0.5871   0.5931   0.6010   0.6132   0.6151
  0.6228   0.6326   0.6388   0.6438   0.6571   0.6594   0.6668   0.6723
  0.6871   0.6984   0.7029   0.7040   0.7153   0.7214   0.7288   0.7360
  0.7512   0.7952   0.8031   0.8081   0.8185   0.8345   0.8396   0.8412
  0.8449   0.8522   0.8527   0.8573   0.8591   0.8668   0.8723   0.8770
  0.8785   0.8869   0.8923   0.8995   0.9063   0.9102   0.9159   0.9278
  0.9329   0.9552   0.9563   0.9599   0.9667   0.9715   0.9797   0.9849
  0.9906   0.9976   0.9998   1.0147   1.0182   1.0332   1.0362   1.0474
  1.0592   1.0773   1.0935   1.1238   1.1404   1.1750   1.1938   1.2075
  1.2389   1.2421   1.2460   1.2580   1.2682   1.2921   1.3111   1.3166
  1.3276   1.3338   1.3461   1.4053   1.4313   1.4555   1.4834   1.4874
  1.4993   1.5278   1.5510   1.5545   1.5656   1.5747   1.5793   1.5910
  1.6002   1.6086   1.6446   1.6806   1.6826   1.6973   1.6997   1.7183
  1.7392   1.7646   1.7904   1.8062   1.8356   1.8429   1.8616   1.8732
  1.8922   1.9215   1.9330   1.9368   1.9477   1.9514   1.9577   1.9704
  1.9901   1.9971   2.0051   2.0345   2.0421   2.0598   2.0685   2.1415
  2.1544   2.1865   2.1941   2.2385   2.2713   2.2726   2.2854   2.2995
  2.3092   2.3141   2.3482   2.3618   2.3795   2.4171   2.4332   2.4435
  2.4517   2.4805   2.4979   2.5147   2.5241   2.5451   2.5499   2.5591
  2.5731   2.5897   2.6205   2.6811   2.6908   2.6928   2.7043   2.7170
  2.7273   2.7361   2.7393   2.7525   2.7615   2.7730   2.7796   2.7798
  2.7931   2.8148   2.8391   2.8397   2.8548   2.8634   2.9017   2.9688
  2.9956   3.0932   3.0958   3.1291   3.1379   3.1448   3.1917   3.2240
  3.2310   3.2617   3.3333   3.3447   3.3868   3.4444   3.5317   3.5513
  3.5995   3.6864   3.7109   3.7929   3.8431   3.9821   4.0241   4.0732
  4.0944   4.1326   4.3683   4.8071   4.8265   9.7753   9.8050   9.8331
  9.8433  23.4285  23.5744  23.8548  23.8711  23.9075  23.9408  23.9687
 24.0465  24.0581  24.0797  24.1414  24.1551  25.8224  25.8782  25.9255
 25.9665  26.1275  26.2433  26.2719  26.3646  26.5865  26.6489  26.6963
 26.8733 215.7675 215.8022 215.8404 215.8495
 --------------------------------------------------------------

          Ground-State Mulliken Net Atomic Charges

     Atom                 Charge (a.u.)
  ----------------------------------------
      1 C                     0.351062
      2 C                    -1.206731
      3 Cl                    0.406357
      4 C                    -0.247303
      5 H                     0.221772
      6 C                     0.525403
      7 Cl                    0.463492
      8 C                    -0.695206
      9 H                     0.198443
     10 C                    -0.591601
     11 H                     0.188887
     12 C                    -0.090868
     13 C                    -0.172638
     14 Cl                    0.411741
     15 C                    -0.006336
     16 H                     0.205030
     17 C                    -0.563603
     18 H                     0.171882
     19 C                    -0.101472
     20 H                     0.207053
     21 C                    -0.128370
     22 Cl                    0.453005
  ----------------------------------------
  Sum of atomic charges =     0.000000

 -----------------------------------------------------------------
                    Cartesian Multipole Moments
 -----------------------------------------------------------------
    Charge (ESU x 10^10)
                 0.0000
    Dipole Moment (Debye)
         X       1.4061      Y      -0.4716      Z      -2.2820
       Tot       2.7216
    Quadrupole Moments (Debye-Ang)
        XX    -111.5308     XY       0.1114     YY    -123.4040
        XZ      -4.7817     YZ       1.2464     ZZ    -116.0710
    Octopole Moments (Debye-Ang^2)
       XXX     -73.8018    XXY     -17.2020    XYY     -41.0014
       YYY     -25.8741    XXZ     -59.5279    XYZ      -4.0308
       YYZ     -13.8415    XZZ     -26.7156    YZZ      -4.0036
       ZZZ     -38.6008
    Hexadecapole Moments (Debye-Ang^3)
      XXXX   -3590.3090   XXXY      79.8858   XXYY    -829.0135
      XYYY      94.9979   YYYY   -1250.5656   XXXZ     660.5756
      XXYZ      53.2103   XYYZ     251.9946   YYYZ     127.1846
      XXZZ    -905.2639   XYZZ      52.2854   YYZZ    -558.3869
      XZZZ     721.1836   YZZZ     134.8875   ZZZZ   -2092.2345
 -----------------------------------------------------------------
 Calculating analytic gradient of the SCF energy
 Gradient of SCF Energy
            1           2           3           4           5           6
    1  -0.0004967  -0.0000910   0.0005853   0.0001773  -0.0000287  -0.0000174
    2  -0.0001038  -0.0003796  -0.0009979   0.0000014  -0.0000106  -0.0000298
    3  -0.0000461  -0.0002173  -0.0004889   0.0000318  -0.0000039  -0.0001267
            7           8           9          10          11          12
    1  -0.0000180  -0.0000518  -0.0000100   0.0002586   0.0000193   0.0004093
    2  -0.0000084   0.0000233   0.0000120   0.0001870   0.0000331   0.0002687
    3   0.0000053   0.0001347   0.0000046  -0.0000844  -0.0000744  -0.0003967
           13          14          15          16          17          18
    1  -0.0001491  -0.0002156  -0.0001044   0.0000192  -0.0000636   0.0000034
    2   0.0002966   0.0009979  -0.0001053   0.0000171   0.0001854  -0.0000051
    3   0.0002175   0.0008600   0.0001365  -0.0000451  -0.0000658  -0.0000046
           19          20          21          22
    1   0.0001740   0.0000356  -0.0003803  -0.0000555
    2  -0.0001620   0.0000071   0.0000207  -0.0002478
    3  -0.0000162   0.0000153   0.0000826   0.0000820
 Max gradient component =       9.979E-04
 RMS gradient           =       2.733E-04
 Gradient time:  CPU 201.40 s  wall 201.44 s
 Geometry Optimization Parameters
   NAtoms,    NIC,     NZ,  NCons,   NDum,   NFix, NCnnct, MaxDiis
       22     163      22       0       0       0       0       0

 Cartesian Hessian Update
 Hessian updated using BFGS update


** GEOMETRY OPTIMIZATION IN DELOCALIZED INTERNAL COORDINATES **
   Searching for a Minimum

   Optimization Cycle:  10

                       Coordinates (Angstroms)
     ATOM                X               Y               Z
      1  C         0.0041999247    0.0128401676    0.0224739141
      2  C        -0.0407919985    0.3581560494    1.3769345709
      3  Cl        1.4322393996    0.8001237629    2.2219741551
      4  C        -1.2343739464    0.3686840784    2.0927404989
      5  H        -1.2437486756    0.6388849787    3.1396169078
      6  C        -2.4085692900    0.0259141145    1.4334768250
      7  Cl       -3.9214940853    0.0343475375    2.3247848792
      8  C        -2.4075755152   -0.3206421183    0.0866782144
      9  H        -3.3313102725   -0.5831858460   -0.4114256621
     10  C        -1.2008841677   -0.3219739000   -0.6028278906
     11  H        -1.1877764753   -0.5908008911   -1.6525730574
     12  C         1.2801453582   -0.0164873288   -0.7467842193
     13  C         2.1869950404   -1.0800658262   -0.6216399117
     14  Cl        1.8293575268   -2.3963128809    0.4836186255
     15  C         3.3719501018   -1.1367710382   -1.3465527676
     16  H         4.0394441489   -1.9786964760   -1.2194717507
     17  C         3.6783257094   -0.1045936512   -2.2272629302
     18  H         4.5996695587   -0.1380558387   -2.7966389867
     19  C         2.8109539068    0.9709013289   -2.3802436461
     20  H         3.0417390645    1.7819281374   -3.0581488187
     21  C         1.6304078242    1.0024726702   -1.6440668244
     22  Cl        0.5662879995    2.3855203753   -1.8504194152
   Point Group: c1    Number of degrees of freedom:    60


   Energy is  -2301.901785752

 Hessian updated using BFGS update

 60 Hessian modes will be used to form the next step
  Hessian Eigenvalues:
     0.003267    0.017745    0.018676    0.020825    0.020929    0.021725
     0.022960    0.023618    0.023838    0.023911    0.024090    0.024097
     0.024115    0.024116    0.024137    0.024143    0.024146    0.024153
     0.028002    0.074961    0.159992    0.159997    0.160003    0.160007
     0.160177    0.160264    0.216071    0.221842    0.224675    0.230115
     0.236121    0.237392    0.247253    0.249830    0.250016    0.250137
     0.288447    0.289504    0.300961    0.301393    0.310083    0.352873
     0.356665    0.356665    0.356665    0.356669    0.356746    0.364801
     0.412522    0.424159    0.429863    0.455796    0.462123    0.468387
     0.471946    0.478169    0.478358    0.479114    0.479375    0.540582

 Minimum search - taking simple RFO step
 Searching for Lamda that Minimizes Along All modes
 Value Taken    Lamda =  -0.00051624
 Calculated Step too Large.  Step scaled by  0.822231
 Step Taken.  Stepsize is  0.300000

                             Maximum     Tolerance    Cnvgd?
         Gradient           0.001177      0.000300      NO
         Displacement       0.233264      0.001200      NO
         Energy change     -0.000548      0.000001      NO


 New Cartesian Coordinates Obtained by Inverse Iteration

 Displacement from previous Coordinates is:  0.493194
 ----------------------------------------------------------------
             Standard Nuclear Orientation (Angstroms)
    I     Atom           X                Y                Z
 ----------------------------------------------------------------
    1      C       0.0039358431     0.0129963814     0.0216992862
    2      C      -0.0462052666     0.3997161269     1.3647038866
    3      Cl      1.4190097475     0.8926208875     2.1942181498
    4      C      -1.2394484890     0.4105158414     2.0809438681
    5      H      -1.2533964278     0.7124685485     3.1190888712
    6      C      -2.4075696737     0.0252257178     1.4341603762
    7      Cl     -3.9194921698     0.0332998145     2.3271985508
    8      C      -2.4009513647    -0.3632492852     0.0990670520
    9      H      -3.3199534107    -0.6581537664    -0.3895321007
   10      C      -1.1945126315    -0.3642662099    -0.5913198576
   11      H      -1.1763719766    -0.6661233847    -1.6319584312
   12      C       1.2804960846    -0.0178535469    -0.7471968240
   13      C       2.1677181696    -1.1001811950    -0.6513315157
   14      Cl      1.7836025360    -2.4417892550     0.4143286134
   15      C       3.3535143393    -1.1559696555    -1.3753652159
   16      H       4.0062908022    -2.0125580896    -1.2717306526
   17      C       3.6791194131    -0.1041430564    -2.2252844653
   18      H       4.6009173092    -0.1370122348    -2.7939642984
   19      C       2.8303822473     0.9899244291    -2.3492543042
   20      H       3.0753127538     1.8149882209    -3.0049441080
   21      C       1.6492619895     1.0202374869    -1.6142276082
   22      Cl      0.6035313123     2.4214936300    -1.7850565621
 ----------------------------------------------------------------
 Nuclear Repulsion Energy =        1492.94650979 hartrees
 There are       73 alpha and       73 beta electrons
 Applying Cartesian multipole field
    Component          Value
    ---------          -----
     (2,0,0)        1.00000E-11
     (0,2,0)        2.00000E-11
     (0,0,2)       -3.00000E-11
 Nucleus-field energy     =     0.0000000013 hartrees
 Requested basis set is 6-311++G(d,p)
 There are 154 shells and 426 basis functions
 A cutoff of  1.0D-15 yielded   9597 shell pairs
 There are     78457 function pairs (     84360 Cartesian)
 Smallest overlap matrix eigenvalue = 2.43E-07
 Linear dependence detected in AO basis
 Number of orthogonalized atomic orbitals = 422
 Maximum deviation from orthogonality = 2.613E-10
 Guess from superposition of atomic densities
 Warning:  Energy on first SCF cycle will be non-variational
 SAD guess density has 146.000000 electrons

 -----------------------------------------------------------------------
  General SCF calculation program by
  Eric Jon Sundstrom, Paul Horn, Yuezhi Mao, Dmitri Zuev, Alec White,
  David Stuck, Shaama M.S., Shane Yost, Joonho Lee, David Small,
  Daniel Levine, Susi Lehtola, Hugh Burton, Evgeny Epifanovsky,
  Bang C. Huynh
 -----------------------------------------------------------------------
 Exchange:     0.2000 Hartree-Fock + 0.0800 Slater + 0.7200 B88
 Correlation:  0.1900 VWN1RPA + 0.8100 LYP
 Using SG-1 standard quadrature grid
 A restricted SCF calculation will be
 performed using DIIS
 SCF converges when DIIS error is below 1.0e-08
 ---------------------------------------
  Cycle       Energy         DIIS error
 ---------------------------------------
    1   -2305.6435335453      3.02e-02  
    2   -2301.7381778184      2.64e-03  
    3   -2301.6478469712      3.24e-03  
    4   -2301.8951119706      5.30e-04  
    5   -2301.9002640428      2.72e-04  
    6   -2301.9018221259      1.13e-04  
    7   -2301.9020889850      3.25e-05  
    8   -2301.9021099517      1.31e-05  
    9   -2301.9021138783      2.40e-06  
   10   -2301.9021139895      1.12e-06  
   11   -2301.9021140168      2.73e-07  
   12   -2301.9021140183      9.72e-08  
   13   -2301.9021140185      3.05e-08  
   14   -2301.9021140186      1.08e-08  
   15   -2301.9021140186      4.85e-09  Convergence criterion met
 ---------------------------------------
 SCF time:   CPU 592.19s  wall 592.00s 
 SCF   energy in the final basis set =    -2301.9021140186
 Total energy in the final basis set =    -2301.9021140186

 --------------------------------------------------------------

                    Orbital Energies (a.u.)
 --------------------------------------------------------------

 Alpha MOs
 -- Occupied --
********-101.5658-101.5656-101.5648 -10.2621 -10.2616 -10.2600 -10.2581
-10.2267 -10.2194 -10.2084 -10.2082 -10.2073 -10.2057 -10.2055 -10.2038
 -9.4816  -9.4806  -9.4801  -9.4795  -7.2462  -7.2453  -7.2448  -7.2442
 -7.2364  -7.2359  -7.2353  -7.2351  -7.2349  -7.2345  -7.2344  -7.2338
 -0.9355  -0.9170  -0.8883  -0.8859  -0.8452  -0.8417  -0.7979  -0.7664
 -0.7521  -0.7395  -0.6518  -0.6390  -0.6227  -0.6077  -0.5545  -0.5204
 -0.5148  -0.5100  -0.4872  -0.4753  -0.4559  -0.4546  -0.4540  -0.4278
 -0.4260  -0.4146  -0.3955  -0.3925  -0.3873  -0.3805  -0.3707  -0.3386
 -0.3369  -0.3321  -0.3318  -0.3254  -0.3243  -0.2794  -0.2744  -0.2651
 -0.2618
 -- Virtual --
 -0.0503  -0.0485  -0.0396  -0.0380  -0.0208  -0.0130  -0.0061   0.0054
  0.0106   0.0119   0.0168   0.0191   0.0263   0.0343   0.0464   0.0502
  0.0514   0.0554   0.0610   0.0666   0.0688   0.0838   0.0844   0.0859
  0.0892   0.0951   0.0986   0.1001   0.1022   0.1060   0.1082   0.1103
  0.1192   0.1202   0.1222   0.1227   0.1271   0.1308   0.1318   0.1321
  0.1353   0.1370   0.1408   0.1430   0.1456   0.1517   0.1621   0.1664
  0.1673   0.1753   0.1760   0.1767   0.1831   0.1907   0.1927   0.2034
  0.2054   0.2144   0.2156   0.2208   0.2229   0.2266   0.2320   0.2350
  0.2412   0.2467   0.2482   0.2540   0.2598   0.2633   0.2658   0.2671
  0.2694   0.2719   0.2752   0.2799   0.2825   0.2876   0.2936   0.2950
  0.3020   0.3074   0.3109   0.3197   0.3284   0.3341   0.3392   0.3467
  0.3559   0.3635   0.3886   0.4167   0.4260   0.4270   0.4443   0.4499
  0.4609   0.4655   0.4770   0.4898   0.4920   0.4981   0.5093   0.5116
  0.5150   0.5187   0.5268   0.5363   0.5485   0.5515   0.5630   0.5663
  0.5694   0.5811   0.5836   0.5864   0.5925   0.6015   0.6139   0.6160
  0.6219   0.6336   0.6391   0.6462   0.6585   0.6598   0.6657   0.6684
  0.6917   0.6989   0.7035   0.7074   0.7131   0.7198   0.7286   0.7377
  0.7539   0.7943   0.8055   0.8088   0.8183   0.8356   0.8396   0.8413
  0.8448   0.8519   0.8531   0.8569   0.8608   0.8670   0.8706   0.8769
  0.8785   0.8872   0.8926   0.8985   0.9075   0.9092   0.9141   0.9288
  0.9330   0.9573   0.9575   0.9629   0.9671   0.9709   0.9768   0.9859
  0.9881   0.9983   1.0005   1.0161   1.0220   1.0362   1.0378   1.0463
  1.0637   1.0783   1.0915   1.1168   1.1380   1.1856   1.1959   1.2116
  1.2400   1.2430   1.2474   1.2569   1.2680   1.2939   1.3122   1.3150
  1.3305   1.3393   1.3461   1.4102   1.4283   1.4562   1.4838   1.4869
  1.4953   1.5298   1.5512   1.5540   1.5656   1.5732   1.5810   1.5951
  1.5992   1.6088   1.6444   1.6811   1.6828   1.6979   1.7001   1.7195
  1.7399   1.7656   1.7944   1.8032   1.8333   1.8412   1.8614   1.8699
  1.8921   1.9234   1.9329   1.9380   1.9470   1.9515   1.9574   1.9701
  1.9915   1.9999   2.0058   2.0364   2.0413   2.0586   2.0701   2.1417
  2.1565   2.1866   2.1950   2.2389   2.2679   2.2703   2.2800   2.3043
  2.3065   2.3164   2.3507   2.3640   2.3796   2.4175   2.4310   2.4415
  2.4515   2.4855   2.4985   2.5134   2.5232   2.5381   2.5488   2.5574
  2.5736   2.5906   2.6222   2.6823   2.6912   2.6959   2.7043   2.7167
  2.7278   2.7348   2.7393   2.7561   2.7619   2.7714   2.7769   2.7794
  2.7903   2.8206   2.8389   2.8406   2.8491   2.8675   2.9005   2.9710
  2.9952   3.0971   3.0993   3.1306   3.1370   3.1424   3.1929   3.2250
  3.2284   3.2689   3.3317   3.3434   3.3894   3.4447   3.5340   3.5569
  3.6007   3.6920   3.7105   3.7934   3.8443   3.9835   4.0241   4.0740
  4.0939   4.1330   4.3646   4.8092   4.8235   9.7763   9.8052   9.8390
  9.8464  23.4317  23.5750  23.8550  23.8711  23.9069  23.9423  23.9691
 24.0461  24.0578  24.0823  24.1415  24.1561  25.8223  25.8522  25.9285
 25.9733  26.1275  26.2436  26.2822  26.3581  26.5881  26.6383  26.6834
 26.9020 215.7687 215.8026 215.8462 215.8539
 --------------------------------------------------------------

          Ground-State Mulliken Net Atomic Charges

     Atom                 Charge (a.u.)
  ----------------------------------------
      1 C                     0.359422
      2 C                    -1.268093
      3 Cl                    0.413717
      4 C                    -0.195669
      5 H                     0.224071
      6 C                     0.534454
      7 Cl                    0.465582
      8 C                    -0.746087
      9 H                     0.198392
     10 C                    -0.587446
     11 H                     0.190962
     12 C                    -0.103887
     13 C                    -0.180065
     14 Cl                    0.427011
     15 C                    -0.029515
     16 H                     0.204473
     17 C                    -0.527590
     18 H                     0.172834
     19 C                    -0.066715
     20 H                     0.206042
     21 C                    -0.150009
     22 Cl                    0.458115
  ----------------------------------------
  Sum of atomic charges =     0.000000

 -----------------------------------------------------------------
                    Cartesian Multipole Moments
 -----------------------------------------------------------------
    Charge (ESU x 10^10)
                -0.0000
    Dipole Moment (Debye)
         X       1.4140      Y      -0.5027      Z      -2.2777
       Tot       2.7277
    Quadrupole Moments (Debye-Ang)
        XX    -111.5640     XY       0.2240     YY    -123.2358
        XZ      -4.8531     YZ       1.4081     ZZ    -116.1690
    Octopole Moments (Debye-Ang^2)
       XXX     -73.1903    XXY     -18.2489    XYY     -40.8026
       YYY     -28.8162    XXZ     -59.2253    XYZ      -4.2346
       YYZ     -13.6692    XZZ     -26.3900    YZZ      -4.8223
       ZZZ     -37.5067
    Hexadecapole Moments (Debye-Ang^3)
      XXXX   -3577.6886   XXXY      70.4937   XXYY    -832.7398
      XYYY      81.9275   YYYY   -1302.1814   XXXZ     670.0123
      XXYZ      47.2778   XYYZ     254.7236   YYYZ     106.4639
      XXZZ    -896.0640   XYZZ      47.2334   YYZZ    -559.6758
      XZZZ     734.2225   YZZZ     116.6204   ZZZZ   -2055.6429
 -----------------------------------------------------------------
 Calculating analytic gradient of the SCF energy
 Gradient of SCF Energy
            1           2           3           4           5           6
    1  -0.0005838   0.0001386   0.0002875   0.0002661  -0.0000393  -0.0001026
    2   0.0000084  -0.0002881  -0.0005149   0.0000308  -0.0000153  -0.0000942
    3  -0.0002629   0.0000184  -0.0003423  -0.0000195   0.0000026  -0.0002046
            7           8           9          10          11          12
    1   0.0000007  -0.0000797  -0.0000051   0.0003442   0.0000063   0.0004106
    2  -0.0000033   0.0000324   0.0000366   0.0001229   0.0000177   0.0001147
    3   0.0000184   0.0002536   0.0000053  -0.0000358  -0.0000305  -0.0004158
           13          14          15          16          17          18
    1  -0.0001897  -0.0001558  -0.0000748   0.0000169  -0.0001010   0.0000016
    2   0.0002329   0.0005471  -0.0000285   0.0000027   0.0001624  -0.0000039
    3   0.0003472   0.0004634   0.0001139  -0.0000545  -0.0000318  -0.0000061
           19          20          21          22
    1   0.0001664   0.0000289  -0.0002630  -0.0000731
    2  -0.0001854   0.0000004   0.0000970  -0.0002723
    3  -0.0000092  -0.0000054   0.0001149   0.0000807
 Max gradient component =       5.838E-04
 RMS gradient           =       2.033E-04
 Gradient time:  CPU 206.76 s  wall 206.80 s
 Geometry Optimization Parameters
   NAtoms,    NIC,     NZ,  NCons,   NDum,   NFix, NCnnct, MaxDiis
       22     163      22       0       0       0       0       0

 Cartesian Hessian Update
 Hessian updated using BFGS update


** GEOMETRY OPTIMIZATION IN DELOCALIZED INTERNAL COORDINATES **
   Searching for a Minimum

   Optimization Cycle:  11

                       Coordinates (Angstroms)
     ATOM                X               Y               Z
      1  C         0.0039358431    0.0129963814    0.0216992862
      2  C        -0.0462052666    0.3997161269    1.3647038866
      3  Cl        1.4190097475    0.8926208875    2.1942181498
      4  C        -1.2394484890    0.4105158414    2.0809438681
      5  H        -1.2533964278    0.7124685485    3.1190888712
      6  C        -2.4075696737    0.0252257178    1.4341603762
      7  Cl       -3.9194921698    0.0332998145    2.3271985508
      8  C        -2.4009513647   -0.3632492852    0.0990670520
      9  H        -3.3199534107   -0.6581537664   -0.3895321007
     10  C        -1.1945126315   -0.3642662099   -0.5913198576
     11  H        -1.1763719766   -0.6661233847   -1.6319584312
     12  C         1.2804960846   -0.0178535469   -0.7471968240
     13  C         2.1677181696   -1.1001811950   -0.6513315157
     14  Cl        1.7836025360   -2.4417892550    0.4143286134
     15  C         3.3535143393   -1.1559696555   -1.3753652159
     16  H         4.0062908022   -2.0125580896   -1.2717306526
     17  C         3.6791194131   -0.1041430564   -2.2252844653
     18  H         4.6009173092   -0.1370122348   -2.7939642984
     19  C         2.8303822473    0.9899244291   -2.3492543042
     20  H         3.0753127538    1.8149882209   -3.0049441080
     21  C         1.6492619895    1.0202374869   -1.6142276082
     22  Cl        0.6035313123    2.4214936300   -1.7850565621
   Point Group: c1    Number of degrees of freedom:    60


   Energy is  -2301.902114019

 Hessian updated using BFGS update

 60 Hessian modes will be used to form the next step
  Hessian Eigenvalues:
     0.002005    0.017740    0.018626    0.020898    0.020928    0.021739
     0.022953    0.023619    0.023838    0.023898    0.024090    0.024097
     0.024115    0.024116    0.024137    0.024143    0.024146    0.024150
     0.027995    0.073974    0.159991    0.159999    0.160003    0.160007
     0.160157    0.160265    0.215358    0.221810    0.224675    0.230115
     0.236147    0.237373    0.247292    0.249814    0.250015    0.250206
     0.288706    0.289535    0.300957    0.301403    0.309773    0.352875
     0.356665    0.356665    0.356666    0.356669    0.356746    0.364787
     0.412551    0.424144    0.429852    0.455774    0.462170    0.468389
     0.471936    0.478142    0.478340    0.479115    0.479373    0.539306

 Minimum search - taking simple RFO step
 Searching for Lamda that Minimizes Along All modes
 Value Taken    Lamda =  -0.00029808
 Calculated Step too Large.  Step scaled by  0.851431
 Step Taken.  Stepsize is  0.300000

                             Maximum     Tolerance    Cnvgd?
         Gradient           0.000628      0.000300      NO
         Displacement       0.231123      0.001200      NO
         Energy change     -0.000328      0.000001      NO


 New Cartesian Coordinates Obtained by Inverse Iteration

 Displacement from previous Coordinates is:  0.494258
 ----------------------------------------------------------------
             Standard Nuclear Orientation (Angstroms)
    I     Atom           X                Y                Z
 ----------------------------------------------------------------
    1      C       0.0058608161     0.0114286508     0.0249863394
    2      C      -0.0532196023     0.4401704977     1.3547422876
    3      Cl      1.4016837903     0.9814895311     2.1720319321
    4      C      -1.2480875322     0.4532600222     2.0684696919
    5      H      -1.2690347680     0.7879183850     3.0964539884
    6      C      -2.4081330584     0.0267548682     1.4331856754
    7      Cl     -3.9213523785     0.0371665504     2.3240518192
    8      C      -2.3922489047    -0.4049293792     0.1115261910
    9      H      -3.3048873148    -0.7322577377    -0.3682553401
   10      C      -1.1846106266    -0.4069832608    -0.5767670094
   11      H      -1.1587795357    -0.7419471575    -1.6070840817
   12      C       1.2827522488    -0.0198653120    -0.7439886794
   13      C       2.1507798930    -1.1197107428    -0.6812357503
   14      Cl      1.7443884507    -2.4859525325     0.3448619318
   15      C       3.3355312179    -1.1743169218    -1.4075749413
   16      H       3.9739126967    -2.0443146593    -1.3288306462
   17      C       3.6782527612    -0.1042195959    -2.2271678810
   18      H       4.5989596166    -0.1363004437    -2.7976533103
   19      C       2.8477253161     1.0070766961    -2.3190365174
   20      H       3.1048882003     1.8455261910    -2.9527045916
   21      C       1.6681557714     1.0360527812    -1.5818783570
   22      Cl      0.6426540793     2.4561409752    -1.7138900408
 ----------------------------------------------------------------
 Nuclear Repulsion Energy =        1492.18406909 hartrees
 There are       73 alpha and       73 beta electrons
 Applying Cartesian multipole field
    Component          Value
    ---------          -----
     (2,0,0)        1.00000E-11
     (0,2,0)        2.00000E-11
     (0,0,2)       -3.00000E-11
 Nucleus-field energy     =     0.0000000029 hartrees
 Requested basis set is 6-311++G(d,p)
 There are 154 shells and 426 basis functions
 A cutoff of  1.0D-15 yielded   9608 shell pairs
 There are     78542 function pairs (     84453 Cartesian)
 Smallest overlap matrix eigenvalue = 2.26E-07
 Linear dependence detected in AO basis
 Number of orthogonalized atomic orbitals = 422
 Maximum deviation from orthogonality = 3.204E-10
 Guess from superposition of atomic densities
 Warning:  Energy on first SCF cycle will be non-variational
 SAD guess density has 146.000000 electrons

 -----------------------------------------------------------------------
  General SCF calculation program by
  Eric Jon Sundstrom, Paul Horn, Yuezhi Mao, Dmitri Zuev, Alec White,
  David Stuck, Shaama M.S., Shane Yost, Joonho Lee, David Small,
  Daniel Levine, Susi Lehtola, Hugh Burton, Evgeny Epifanovsky,
  Bang C. Huynh
 -----------------------------------------------------------------------
 Exchange:     0.2000 Hartree-Fock + 0.0800 Slater + 0.7200 B88
 Correlation:  0.1900 VWN1RPA + 0.8100 LYP
 Using SG-1 standard quadrature grid
 A restricted SCF calculation will be
 performed using DIIS
 SCF converges when DIIS error is below 1.0e-08
 ---------------------------------------
  Cycle       Energy         DIIS error
 ---------------------------------------
    1   -2305.6416371481      3.02e-02  
    2   -2301.7383667344      2.64e-03  
    3   -2301.6481743621      3.24e-03  
    4   -2301.8953190598      5.29e-04  
    5   -2301.9004556366      2.71e-04  
    6   -2301.9020041304      1.13e-04  
    7   -2301.9022706606      3.25e-05  
    8   -2301.9022915875      1.31e-05  
    9   -2301.9022955217      2.39e-06  
   10   -2301.9022956324      1.12e-06  
   11   -2301.9022956597      2.70e-07  
   12   -2301.9022956611      9.66e-08  
   13   -2301.9022956614      2.94e-08  
   14   -2301.9022956612      9.16e-09  Convergence criterion met
 ---------------------------------------
 SCF time:   CPU 561.91s  wall 562.00s 
 SCF   energy in the final basis set =    -2301.9022956612
 Total energy in the final basis set =    -2301.9022956612

 --------------------------------------------------------------

                    Orbital Energies (a.u.)
 --------------------------------------------------------------

 Alpha MOs
 -- Occupied --
********-101.5661-101.5656-101.5649 -10.2620 -10.2618 -10.2601 -10.2581
-10.2267 -10.2195 -10.2084 -10.2082 -10.2073 -10.2057 -10.2056 -10.2038
 -9.4814  -9.4808  -9.4801  -9.4797  -7.2460  -7.2455  -7.2448  -7.2443
 -7.2362  -7.2357  -7.2356  -7.2352  -7.2350  -7.2345  -7.2345  -7.2340
 -0.9354  -0.9171  -0.8880  -0.8861  -0.8453  -0.8416  -0.7979  -0.7664
 -0.7521  -0.7395  -0.6517  -0.6389  -0.6229  -0.6077  -0.5545  -0.5204
 -0.5138  -0.5111  -0.4872  -0.4753  -0.4558  -0.4547  -0.4540  -0.4275
 -0.4262  -0.4147  -0.3954  -0.3926  -0.3870  -0.3804  -0.3708  -0.3379
 -0.3369  -0.3329  -0.3319  -0.3255  -0.3242  -0.2782  -0.2751  -0.2651
 -0.2622
 -- Virtual --
 -0.0492  -0.0476  -0.0416  -0.0382  -0.0209  -0.0130  -0.0062   0.0054
  0.0107   0.0117   0.0167   0.0190   0.0263   0.0342   0.0465   0.0504
  0.0512   0.0556   0.0608   0.0665   0.0685   0.0837   0.0844   0.0858
  0.0900   0.0944   0.0986   0.1002   0.1020   0.1058   0.1080   0.1099
  0.1193   0.1199   0.1222   0.1227   0.1276   0.1306   0.1318   0.1320
  0.1355   0.1376   0.1407   0.1420   0.1455   0.1515   0.1620   0.1662
  0.1670   0.1754   0.1759   0.1767   0.1827   0.1905   0.1922   0.2022
  0.2050   0.2137   0.2153   0.2217   0.2233   0.2262   0.2320   0.2348
  0.2409   0.2468   0.2492   0.2537   0.2590   0.2628   0.2659   0.2673
  0.2693   0.2713   0.2754   0.2793   0.2821   0.2891   0.2939   0.2961
  0.3004   0.3068   0.3107   0.3193   0.3288   0.3357   0.3422   0.3471
  0.3551   0.3662   0.3893   0.4169   0.4257   0.4273   0.4475   0.4505
  0.4619   0.4640   0.4726   0.4914   0.4925   0.4989   0.5068   0.5103
  0.5144   0.5208   0.5266   0.5385   0.5482   0.5512   0.5628   0.5683
  0.5686   0.5819   0.5825   0.5868   0.5916   0.6012   0.6144   0.6171
  0.6211   0.6340   0.6384   0.6489   0.6573   0.6600   0.6640   0.6674
  0.6937   0.6989   0.7040   0.7103   0.7135   0.7194   0.7284   0.7394
  0.7574   0.7937   0.8085   0.8094   0.8168   0.8363   0.8391   0.8427
  0.8445   0.8513   0.8530   0.8563   0.8622   0.8674   0.8703   0.8753
  0.8794   0.8880   0.8927   0.8980   0.9062   0.9086   0.9144   0.9295
  0.9327   0.9578   0.9597   0.9638   0.9673   0.9707   0.9724   0.9851
  0.9897   0.9963   1.0020   1.0168   1.0251   1.0370   1.0404   1.0449
  1.0691   1.0787   1.0895   1.1098   1.1366   1.1901   1.2020   1.2146
  1.2382   1.2453   1.2486   1.2572   1.2674   1.2960   1.3130   1.3147
  1.3322   1.3417   1.3507   1.4146   1.4258   1.4569   1.4849   1.4867
  1.4915   1.5310   1.5514   1.5534   1.5656   1.5712   1.5815   1.5969
  1.6014   1.6089   1.6442   1.6813   1.6829   1.6980   1.7004   1.7212
  1.7406   1.7663   1.7994   1.8010   1.8307   1.8407   1.8618   1.8671
  1.8920   1.9251   1.9332   1.9386   1.9464   1.9515   1.9572   1.9700
  1.9920   2.0020   2.0066   2.0375   2.0405   2.0578   2.0724   2.1419
  2.1587   2.1868   2.1956   2.2392   2.2632   2.2677   2.2779   2.3050
  2.3086   2.3164   2.3538   2.3653   2.3792   2.4177   2.4289   2.4390
  2.4516   2.4901   2.4992   2.5125   2.5204   2.5323   2.5488   2.5562
  2.5734   2.5910   2.6231   2.6830   2.6915   2.6975   2.7044   2.7163
  2.7287   2.7331   2.7391   2.7596   2.7619   2.7678   2.7777   2.7790
  2.7879   2.8250   2.8380   2.8412   2.8442   2.8716   2.8994   2.9724
  2.9946   3.0996   3.1020   3.1316   3.1361   3.1405   3.1937   3.2247
  3.2269   3.2761   3.3307   3.3424   3.3915   3.4451   3.5351   3.5622
  3.6018   3.6969   3.7101   3.7938   3.8451   3.9845   4.0241   4.0747
  4.0935   4.1334   4.3624   4.8112   4.8205   9.7770   9.8051   9.8398
  9.8565  23.4347  23.5753  23.8550  23.8710  23.9066  23.9435  23.9690
 24.0459  24.0576  24.0837  24.1414  24.1566  25.8213  25.8310  25.9329
 25.9734  26.1278  26.2447  26.2965  26.3459  26.5895  26.6284  26.6740
 26.9220 215.7694 215.8023 215.8468 215.8656
 --------------------------------------------------------------

          Ground-State Mulliken Net Atomic Charges

     Atom                 Charge (a.u.)
  ----------------------------------------
      1 C                     0.392514
      2 C                    -1.311555
      3 Cl                    0.408585
      4 C                    -0.158990
      5 H                     0.226041
      6 C                     0.541458
      7 Cl                    0.467528
      8 C                    -0.783912
      9 H                     0.198417
     10 C                    -0.589475
     11 H                     0.192606
     12 C                    -0.119334
     13 C                    -0.188153
     14 Cl                    0.438313
     15 C                    -0.036210
     16 H                     0.204069
     17 C                    -0.499735
     18 H                     0.173597
     19 C                    -0.044002
     20 H                     0.204977
     21 C                    -0.172166
     22 Cl                    0.455427
  ----------------------------------------
  Sum of atomic charges =     0.000000

 -----------------------------------------------------------------
                    Cartesian Multipole Moments
 -----------------------------------------------------------------
    Charge (ESU x 10^10)
                 0.0000
    Dipole Moment (Debye)
         X       1.4198      Y      -0.5332      Z      -2.2756
       Tot       2.7347
    Quadrupole Moments (Debye-Ang)
        XX    -111.6335     XY       0.3358     YY    -123.0687
        XZ      -4.9533     YZ       1.5606     ZZ    -116.2544
    Octopole Moments (Debye-Ang^2)
       XXX     -72.6854    XXY     -19.2784    XYY     -40.7128
       YYY     -31.7326    XXZ     -58.9670    XYZ      -4.4118
       YYZ     -13.5759    XZZ     -26.0052    YZZ      -5.6657
       ZZZ     -36.8193
    Hexadecapole Moments (Debye-Ang^3)
      XXXX   -3569.4643   XXXY      62.7185   XXYY    -837.2992
      XYYY      70.8764   YYYY   -1354.3766   XXXZ     678.8150
      XXYZ      40.9176   XYYZ     257.2718   YYYZ      84.4142
      XXZZ    -887.1584   XYZZ      42.4828   YYZZ    -561.1176
      XZZZ     746.2703   YZZZ      96.6195   ZZZZ   -2019.3992
 -----------------------------------------------------------------
 Calculating analytic gradient of the SCF energy
 Gradient of SCF Energy
            1           2           3           4           5           6
    1  -0.0005446   0.0002890   0.0000869   0.0002210  -0.0000323  -0.0001056
    2   0.0000139  -0.0001282  -0.0001644   0.0000342  -0.0000069  -0.0001072
    3  -0.0002913   0.0000928  -0.0001443  -0.0000239   0.0000105  -0.0001976
            7           8           9          10          11          12
    1   0.0000057  -0.0000846   0.0000058   0.0002984   0.0000283   0.0003623
    2   0.0000037   0.0000260   0.0000358   0.0000704   0.0000407   0.0000396
    3   0.0000312   0.0002415   0.0000092  -0.0000069  -0.0000202  -0.0003213
           13          14          15          16          17          18
    1  -0.0002237  -0.0000823  -0.0000281   0.0000201  -0.0000942   0.0000024
    2   0.0001488   0.0001869   0.0000186  -0.0000016   0.0000969  -0.0000073
    3   0.0003096   0.0001887   0.0000586  -0.0000419  -0.0000001  -0.0000080
           19          20          21          22
    1   0.0001176   0.0000085  -0.0001267  -0.0001240
    2  -0.0001277  -0.0000108   0.0000538  -0.0002151
    3   0.0000035  -0.0000234   0.0000540   0.0000792
 Max gradient component =       5.446E-04
 RMS gradient           =       1.483E-04
 Gradient time:  CPU 205.34 s  wall 205.36 s
 Geometry Optimization Parameters
   NAtoms,    NIC,     NZ,  NCons,   NDum,   NFix, NCnnct, MaxDiis
       22     163      22       0       0       0       0       0

 Cartesian Hessian Update
 Hessian updated using BFGS update


** GEOMETRY OPTIMIZATION IN DELOCALIZED INTERNAL COORDINATES **
   Searching for a Minimum

   Optimization Cycle:  12

                       Coordinates (Angstroms)
     ATOM                X               Y               Z
      1  C         0.0058608161    0.0114286508    0.0249863394
      2  C        -0.0532196023    0.4401704977    1.3547422876
      3  Cl        1.4016837903    0.9814895311    2.1720319321
      4  C        -1.2480875322    0.4532600222    2.0684696919
      5  H        -1.2690347680    0.7879183850    3.0964539884
      6  C        -2.4081330584    0.0267548682    1.4331856754
      7  Cl       -3.9213523785    0.0371665504    2.3240518192
      8  C        -2.3922489047   -0.4049293792    0.1115261910
      9  H        -3.3048873148   -0.7322577377   -0.3682553401
     10  C        -1.1846106266   -0.4069832608   -0.5767670094
     11  H        -1.1587795357   -0.7419471575   -1.6070840817
     12  C         1.2827522488   -0.0198653120   -0.7439886794
     13  C         2.1507798930   -1.1197107428   -0.6812357503
     14  Cl        1.7443884507   -2.4859525325    0.3448619318
     15  C         3.3355312179   -1.1743169218   -1.4075749413
     16  H         3.9739126967   -2.0443146593   -1.3288306462
     17  C         3.6782527612   -0.1042195959   -2.2271678810
     18  H         4.5989596166   -0.1363004437   -2.7976533103
     19  C         2.8477253161    1.0070766961   -2.3190365174
     20  H         3.1048882003    1.8455261910   -2.9527045916
     21  C         1.6681557714    1.0360527812   -1.5818783570
     22  Cl        0.6426540793    2.4561409752   -1.7138900408
   Point Group: c1    Number of degrees of freedom:    60


   Energy is  -2301.902295661

 Hessian updated using BFGS update

 60 Hessian modes will be used to form the next step
  Hessian Eigenvalues:
     0.001498    0.017737    0.018519    0.020876    0.020930    0.021784
     0.022952    0.023622    0.023838    0.023887    0.024090    0.024095
     0.024115    0.024116    0.024137    0.024138    0.024143    0.024148
     0.027969    0.072941    0.159985    0.159997    0.160003    0.160005
     0.160122    0.160274    0.214075    0.221778    0.224684    0.230123
     0.236154    0.237361    0.247261    0.249786    0.250017    0.250199
     0.288833    0.289479    0.300938    0.301395    0.309412    0.352868
     0.356665    0.356665    0.356665    0.356670    0.356746    0.364775
     0.412536    0.424141    0.429836    0.455737    0.462089    0.468391
     0.471830    0.477965    0.478231    0.479115    0.479373    0.537408

 Minimum search - taking simple RFO step
 Searching for Lamda that Minimizes Along All modes
 Value Taken    Lamda =  -0.00009891
 Step Taken.  Stepsize is  0.240733

                             Maximum     Tolerance    Cnvgd?
         Gradient           0.000434      0.000300      NO
         Displacement       0.182223      0.001200      NO
         Energy change     -0.000182      0.000001      NO


 New Cartesian Coordinates Obtained by Inverse Iteration

 Displacement from previous Coordinates is:  0.407320
 ----------------------------------------------------------------
             Standard Nuclear Orientation (Angstroms)
    I     Atom           X                Y                Z
 ----------------------------------------------------------------
    1      C       0.0085936783     0.0092459291     0.0298704347
    2      C      -0.0601610149     0.4722418738     1.3474545397
    3      Cl      1.3854328426     1.0514216263     2.1557114869
    4      C      -1.2573416121     0.4884400846     2.0575396415
    5      H      -1.2852432102     0.8502233997     3.0761403356
    6      C      -2.4096325192     0.0292413488     1.4313724168
    7      Cl     -3.9252830274     0.0429599827     2.3180488641
    8      C      -2.3839950600    -0.4384552207     0.1220362851
    9      H      -3.2904459521    -0.7925062139    -0.3505049562
   10      C      -1.1746142712    -0.4421725371    -0.5629219965
   11      H      -1.1412389040    -0.8050040637    -1.5836005149
   12      C       1.2856044763    -0.0216022144    -0.7392431938
   13      C       2.1382118711    -1.1347590806    -0.7056183951
   14      Cl      1.7160253372    -2.5199468436     0.2890124845
   15      C       3.3207796445    -1.1886002302    -1.4359325297
   16      H       3.9472247508    -2.0688557227    -1.3783693099
   17      C       3.6764286037    -0.1046692268    -2.2312234135
   18      H       4.5951764428    -0.1360916971    -2.8048701161
   19      C       2.8609772862     1.0199214654    -2.2946862049
   20      H       3.1274275755     1.8689469295    -2.9101690077
   21      C       1.6840450669     1.0480946750    -1.5536448927
   22      Cl      0.6772191325     2.4841131416    -1.6521592477
 ----------------------------------------------------------------
 Nuclear Repulsion Energy =        1491.61980097 hartrees
 There are       73 alpha and       73 beta electrons
 Applying Cartesian multipole field
    Component          Value
    ---------          -----
     (2,0,0)        1.00000E-11
     (0,2,0)        2.00000E-11
     (0,0,2)       -3.00000E-11
 Nucleus-field energy     =     0.0000000043 hartrees
 Requested basis set is 6-311++G(d,p)
 There are 154 shells and 426 basis functions
 A cutoff of  1.0D-15 yielded   9612 shell pairs
 There are     78579 function pairs (     84496 Cartesian)
 Smallest overlap matrix eigenvalue = 2.18E-07
 Linear dependence detected in AO basis
 Number of orthogonalized atomic orbitals = 422
 Maximum deviation from orthogonality = 3.533E-10
 Guess from superposition of atomic densities
 Warning:  Energy on first SCF cycle will be non-variational
 SAD guess density has 146.000000 electrons

 -----------------------------------------------------------------------
  General SCF calculation program by
  Eric Jon Sundstrom, Paul Horn, Yuezhi Mao, Dmitri Zuev, Alec White,
  David Stuck, Shaama M.S., Shane Yost, Joonho Lee, David Small,
  Daniel Levine, Susi Lehtola, Hugh Burton, Evgeny Epifanovsky,
  Bang C. Huynh
 -----------------------------------------------------------------------
 Exchange:     0.2000 Hartree-Fock + 0.0800 Slater + 0.7200 B88
 Correlation:  0.1900 VWN1RPA + 0.8100 LYP
 Using SG-1 standard quadrature grid
 A restricted SCF calculation will be
 performed using DIIS
 SCF converges when DIIS error is below 1.0e-08
 ---------------------------------------
  Cycle       Energy         DIIS error
 ---------------------------------------
    1   -2305.6396947827      3.02e-02  
    2   -2301.7384828957      2.64e-03  
    3   -2301.6483361301      3.24e-03  
    4   -2301.8953771603      5.29e-04  
    5   -2301.9005169713      2.71e-04  
    6   -2301.9020657226      1.13e-04  
    7   -2301.9023323859      3.25e-05  
    8   -2301.9023533809      1.31e-05  
    9   -2301.9023573127      2.39e-06  
   10   -2301.9023574231      1.12e-06  
   11   -2301.9023574504      2.69e-07  
   12   -2301.9023574518      9.63e-08  
   13   -2301.9023574520      2.89e-08  
   14   -2301.9023574520      8.25e-09  Convergence criterion met
 ---------------------------------------
 SCF time:   CPU 561.59s  wall 561.00s 
 SCF   energy in the final basis set =    -2301.9023574520
 Total energy in the final basis set =    -2301.9023574520

 --------------------------------------------------------------

                    Orbital Energies (a.u.)
 --------------------------------------------------------------

 Alpha MOs
 -- Occupied --
********-101.5663-101.5656-101.5650 -10.2620 -10.2619 -10.2601 -10.2581
-10.2268 -10.2195 -10.2084 -10.2083 -10.2073 -10.2057 -10.2056 -10.2038
 -9.4812  -9.4810  -9.4802  -9.4797  -7.2459  -7.2457  -7.2448  -7.2444
 -7.2361  -7.2358  -7.2355  -7.2353  -7.2351  -7.2346  -7.2345  -7.2340
 -0.9353  -0.9171  -0.8879  -0.8861  -0.8453  -0.8416  -0.7979  -0.7664
 -0.7521  -0.7395  -0.6517  -0.6388  -0.6229  -0.6077  -0.5545  -0.5204
 -0.5130  -0.5119  -0.4872  -0.4753  -0.4558  -0.4547  -0.4540  -0.4273
 -0.4263  -0.4147  -0.3954  -0.3927  -0.3869  -0.3803  -0.3709  -0.3376
 -0.3370  -0.3332  -0.3319  -0.3255  -0.3242  -0.2776  -0.2756  -0.2651
 -0.2625
 -- Virtual --
 -0.0492  -0.0463  -0.0432  -0.0382  -0.0210  -0.0131  -0.0062   0.0053
  0.0109   0.0115   0.0167   0.0189   0.0263   0.0342   0.0464   0.0505
  0.0511   0.0557   0.0607   0.0664   0.0683   0.0836   0.0844   0.0858
  0.0904   0.0941   0.0985   0.1003   0.1019   0.1056   0.1078   0.1098
  0.1194   0.1197   0.1222   0.1227   0.1279   0.1304   0.1318   0.1320
  0.1355   0.1381   0.1405   0.1415   0.1455   0.1514   0.1620   0.1661
  0.1669   0.1756   0.1758   0.1767   0.1824   0.1905   0.1920   0.2017
  0.2049   0.2133   0.2152   0.2219   0.2239   0.2256   0.2319   0.2346
  0.2408   0.2469   0.2496   0.2535   0.2587   0.2626   0.2659   0.2675
  0.2691   0.2710   0.2754   0.2788   0.2822   0.2899   0.2939   0.2961
  0.2998   0.3066   0.3107   0.3192   0.3291   0.3362   0.3436   0.3472
  0.3547   0.3673   0.3896   0.4170   0.4256   0.4275   0.4494   0.4503
  0.4625   0.4640   0.4699   0.4920   0.4931   0.4995   0.5046   0.5101
  0.5141   0.5214   0.5265   0.5396   0.5480   0.5511   0.5626   0.5684
  0.5694   0.5820   0.5821   0.5871   0.5909   0.6010   0.6147   0.6174
  0.6206   0.6341   0.6376   0.6504   0.6556   0.6606   0.6631   0.6674
  0.6941   0.6988   0.7040   0.7096   0.7156   0.7201   0.7283   0.7402
  0.7595   0.7934   0.8094   0.8111   0.8151   0.8366   0.8397   0.8426
  0.8449   0.8511   0.8526   0.8559   0.8626   0.8674   0.8717   0.8731
  0.8801   0.8886   0.8923   0.8985   0.9045   0.9089   0.9146   0.9298
  0.9323   0.9580   0.9612   0.9626   0.9682   0.9697   0.9714   0.9842
  0.9910   0.9947   1.0025   1.0169   1.0264   1.0370   1.0415   1.0444
  1.0718   1.0788   1.0883   1.1065   1.1358   1.1908   1.2056   1.2156
  1.2374   1.2461   1.2492   1.2577   1.2669   1.2971   1.3127   1.3154
  1.3325   1.3414   1.3544   1.4173   1.4241   1.4573   1.4859   1.4869
  1.4891   1.5313   1.5514   1.5529   1.5656   1.5703   1.5814   1.5967
  1.6034   1.6088   1.6440   1.6814   1.6830   1.6981   1.7002   1.7220
  1.7407   1.7667   1.7996   1.8027   1.8291   1.8407   1.8621   1.8656
  1.8919   1.9257   1.9335   1.9388   1.9462   1.9516   1.9570   1.9701
  1.9921   2.0029   2.0068   2.0377   2.0400   2.0575   2.0737   2.1420
  2.1599   2.1870   2.1956   2.2393   2.2601   2.2668   2.2774   2.3050
  2.3104   2.3158   2.3554   2.3657   2.3786   2.4179   2.4280   2.4379
  2.4514   2.4923   2.4997   2.5123   2.5176   2.5304   2.5488   2.5555
  2.5730   2.5910   2.6230   2.6831   2.6915   2.6979   2.7043   2.7160
  2.7295   2.7318   2.7390   2.7612   2.7618   2.7656   2.7785   2.7790
  2.7865   2.8267   2.8370   2.8414   2.8422   2.8734   2.8989   2.9728
  2.9942   3.1005   3.1030   3.1323   3.1343   3.1402   3.1939   3.2239
  3.2265   3.2795   3.3302   3.3418   3.3924   3.4453   3.5353   3.5646
  3.6022   3.6989   3.7098   3.7940   3.8453   3.9846   4.0242   4.0750
  4.0933   4.1335   4.3617   4.8122   4.8186   9.7772   9.8047   9.8407
  9.8611  23.4361  23.5752  23.8546  23.8708  23.9066  23.9440  23.9685
 24.0457  24.0576  24.0839  24.1413  24.1567  25.8176  25.8251  25.9350
 25.9717  26.1280  26.2461  26.3064  26.3353  26.5902  26.6237  26.6703
 26.9286 215.7696 215.8017 215.8479 215.8706
 --------------------------------------------------------------

          Ground-State Mulliken Net Atomic Charges

     Atom                 Charge (a.u.)
  ----------------------------------------
      1 C                     0.414701
      2 C                    -1.316638
      3 Cl                    0.403350
      4 C                    -0.145298
      5 H                     0.226914
      6 C                     0.544307
      7 Cl                    0.468514
      8 C                    -0.798834
      9 H                     0.198436
     10 C                    -0.597997
     11 H                     0.193344
     12 C                    -0.129392
     13 C                    -0.191211
     14 Cl                    0.446226
     15 C                    -0.034198
     16 H                     0.204113
     17 C                    -0.489255
     18 H                     0.173951
     19 C                    -0.037047
     20 H                     0.204336
     21 C                    -0.188235
     22 Cl                    0.449914
  ----------------------------------------
  Sum of atomic charges =     0.000000

 -----------------------------------------------------------------
                    Cartesian Multipole Moments
 -----------------------------------------------------------------
    Charge (ESU x 10^10)
                -0.0000
    Dipole Moment (Debye)
         X       1.4220      Y      -0.5588      Z      -2.2746
       Tot       2.7401
    Quadrupole Moments (Debye-Ang)
        XX    -111.7134     XY       0.4260     YY    -122.9285
        XZ      -5.0553     YZ       1.6804     ZZ    -116.3203
    Octopole Moments (Debye-Ang^2)
       XXX     -72.3954    XXY     -20.1183    XYY     -40.7214
       YYY     -34.1468    XXZ     -58.7686    XYZ      -4.5354
       YYZ     -13.5430    XZZ     -25.6748    YZZ      -6.3982
       ZZZ     -36.4753
    Hexadecapole Moments (Debye-Ang^3)
      XXXX   -3565.7301   XXXY      57.0233   XXYY    -841.5397
      XYYY      62.7470   YYYY   -1397.0989   XXXZ     685.6336
      XXYZ      35.5252   XYYZ     259.2336   YYYZ      65.8570
      XXZZ    -880.0609   XYZZ      38.6373   YYZZ    -562.2956
      XZZZ     755.4948   YZZZ      79.4256   ZZZZ   -1989.7669
 -----------------------------------------------------------------
 Calculating analytic gradient of the SCF energy
 Gradient of SCF Energy
            1           2           3           4           5           6
    1  -0.0003191   0.0002181   0.0000261   0.0000958  -0.0000116  -0.0000467
    2   0.0000139  -0.0000052  -0.0000042   0.0000192   0.0000067  -0.0000629
    3  -0.0001022   0.0000335  -0.0000110  -0.0000193   0.0000150  -0.0001171
            7           8           9          10          11          12
    1   0.0000038  -0.0000627   0.0000100   0.0001539   0.0000428   0.0002260
    2   0.0000041   0.0000152   0.0000100   0.0000479   0.0000015   0.0000279
    3   0.0000331   0.0001335   0.0000167  -0.0000139  -0.0000263  -0.0001583
           13          14          15          16          17          18
    1  -0.0001612  -0.0000382   0.0000294   0.0000136  -0.0000490  -0.0000003
    2   0.0000528  -0.0000088   0.0000318   0.0000001   0.0000054  -0.0000067
    3   0.0001444   0.0000630   0.0000007  -0.0000174   0.0000005  -0.0000075
           19          20          21          22
    1   0.0000218  -0.0000109  -0.0000268  -0.0001148
    2  -0.0000392  -0.0000134  -0.0000006  -0.0000956
    3   0.0000069  -0.0000296  -0.0000020   0.0000574
 Max gradient component =       3.191E-04
 RMS gradient           =       7.891E-05
 Gradient time:  CPU 195.05 s  wall 195.06 s
 Geometry Optimization Parameters
   NAtoms,    NIC,     NZ,  NCons,   NDum,   NFix, NCnnct, MaxDiis
       22     163      22       0       0       0       0       0

 Cartesian Hessian Update
 Hessian updated using BFGS update


** GEOMETRY OPTIMIZATION IN DELOCALIZED INTERNAL COORDINATES **
   Searching for a Minimum

   Optimization Cycle:  13

                       Coordinates (Angstroms)
     ATOM                X               Y               Z
      1  C         0.0085936783    0.0092459291    0.0298704347
      2  C        -0.0601610149    0.4722418738    1.3474545397
      3  Cl        1.3854328426    1.0514216263    2.1557114869
      4  C        -1.2573416121    0.4884400846    2.0575396415
      5  H        -1.2852432102    0.8502233997    3.0761403356
      6  C        -2.4096325192    0.0292413488    1.4313724168
      7  Cl       -3.9252830274    0.0429599827    2.3180488641
      8  C        -2.3839950600   -0.4384552207    0.1220362851
      9  H        -3.2904459521   -0.7925062139   -0.3505049562
     10  C        -1.1746142712   -0.4421725371   -0.5629219965
     11  H        -1.1412389040   -0.8050040637   -1.5836005149
     12  C         1.2856044763   -0.0216022144   -0.7392431938
     13  C         2.1382118711   -1.1347590806   -0.7056183951
     14  Cl        1.7160253372   -2.5199468436    0.2890124845
     15  C         3.3207796445   -1.1886002302   -1.4359325297
     16  H         3.9472247508   -2.0688557227   -1.3783693099
     17  C         3.6764286037   -0.1046692268   -2.2312234135
     18  H         4.5951764428   -0.1360916971   -2.8048701161
     19  C         2.8609772862    1.0199214654   -2.2946862049
     20  H         3.1274275755    1.8689469295   -2.9101690077
     21  C         1.6840450669    1.0480946750   -1.5536448927
     22  Cl        0.6772191325    2.4841131416   -1.6521592477
   Point Group: c1    Number of degrees of freedom:    60


   Energy is  -2301.902357452

 Hessian updated using BFGS update

 60 Hessian modes will be used to form the next step
  Hessian Eigenvalues:
     0.001217    0.017742    0.018409    0.020838    0.020930    0.021770
     0.022960    0.023624    0.023837    0.023893    0.024090    0.024091
     0.024115    0.024115    0.024130    0.024139    0.024144    0.024148
     0.027930    0.072411    0.159948    0.159995    0.160003    0.160005
     0.160073    0.160287    0.212027    0.221769    0.224681    0.230116
     0.236141    0.237365    0.247270    0.249745    0.250026    0.250243
     0.288416    0.289382    0.300960    0.301429    0.308709    0.352794
     0.356662    0.356665    0.356666    0.356669    0.356746    0.364697
     0.412424    0.424137    0.429748    0.455513    0.461948    0.468397
     0.471675    0.477635    0.478209    0.479104    0.479382    0.533495

 Minimum search - taking simple RFO step
 Searching for Lamda that Minimizes Along All modes
 Value Taken    Lamda =  -0.00001044
 Step Taken.  Stepsize is  0.084258

                             Maximum     Tolerance    Cnvgd?
         Gradient           0.000288      0.000300     YES
         Displacement       0.062911      0.001200      NO
         Energy change     -0.000062      0.000001      NO


 New Cartesian Coordinates Obtained by Inverse Iteration

 Displacement from previous Coordinates is:  0.145453
 ----------------------------------------------------------------
             Standard Nuclear Orientation (Angstroms)
    I     Atom           X                Y                Z
 ----------------------------------------------------------------
    1      C       0.0096472119     0.0079012349     0.0319205512
    2      C      -0.0630786058     0.4830401040     1.3448838623
    3      Cl      1.3790738574     1.0759191315     2.1495362049
    4      C      -1.2611048297     0.5007390071     2.0536061458
    5      H      -1.2914812606     0.8724555968     3.0685357037
    6      C      -2.4105166038     0.0302589391     1.4308357626
    7      Cl     -3.9273182863     0.0459119120     2.3154582407
    8      C      -2.3811111893    -0.4503504673     0.1261501338
    9      H      -3.2853058734    -0.8136352830    -0.3437623840
   10      C      -1.1710823258    -0.4549839112    -0.5574588144
   11      H      -1.1353307015    -0.8274959026    -1.5745494131
   12      C       1.2866072724    -0.0224301037    -0.7373954944
   13      C       2.1341246986    -1.1398892797    -0.7144840604
   14      Cl      1.7072487058    -2.5314581791     0.2693764877
   15      C       3.3156295617    -1.1934947444    -1.4465536950
   16      H       3.9377712331    -2.0772401314    -1.3965706506
   17      C       3.6758639605    -0.1047771780    -2.2330809567
   18      H       4.5937748093    -0.1358382201    -2.8080695447
   19      C       2.8657979540     1.0242831775    -2.2859333906
   20      H       3.1356009681     1.8771606998    -2.8945839651
   21      C       1.6898531514     1.0520888295    -1.5433820809
   22      Cl      0.6905274290     2.4940221741    -1.6302359328
 ----------------------------------------------------------------
 Nuclear Repulsion Energy =        1491.40976864 hartrees
 There are       73 alpha and       73 beta electrons
 Applying Cartesian multipole field
    Component          Value
    ---------          -----
     (2,0,0)        1.00000E-11
     (0,2,0)        2.00000E-11
     (0,0,2)       -3.00000E-11
 Nucleus-field energy     =     0.0000000048 hartrees
 Requested basis set is 6-311++G(d,p)
 There are 154 shells and 426 basis functions
 A cutoff of  1.0D-15 yielded   9609 shell pairs
 There are     78564 function pairs (     84483 Cartesian)
 Smallest overlap matrix eigenvalue = 2.17E-07
 Linear dependence detected in AO basis
 Number of orthogonalized atomic orbitals = 422
 Maximum deviation from orthogonality = 3.110E-10
 Guess from superposition of atomic densities
 Warning:  Energy on first SCF cycle will be non-variational
 SAD guess density has 146.000000 electrons

 -----------------------------------------------------------------------
  General SCF calculation program by
  Eric Jon Sundstrom, Paul Horn, Yuezhi Mao, Dmitri Zuev, Alec White,
  David Stuck, Shaama M.S., Shane Yost, Joonho Lee, David Small,
  Daniel Levine, Susi Lehtola, Hugh Burton, Evgeny Epifanovsky,
  Bang C. Huynh
 -----------------------------------------------------------------------
 Exchange:     0.2000 Hartree-Fock + 0.0800 Slater + 0.7200 B88
 Correlation:  0.1900 VWN1RPA + 0.8100 LYP
 Using SG-1 standard quadrature grid
 A restricted SCF calculation will be
 performed using DIIS
 SCF converges when DIIS error is below 1.0e-08
 ---------------------------------------
  Cycle       Energy         DIIS error
 ---------------------------------------
    1   -2305.6390315253      3.02e-02  
    2   -2301.7385169477      2.64e-03  
    3   -2301.6483666716      3.24e-03  
    4   -2301.8953715669      5.30e-04  
    5   -2301.9005182539      2.72e-04  
    6   -2301.9020710978      1.13e-04  
    7   -2301.9023380064      3.26e-05  
    8   -2301.9023590946      1.30e-05  
    9   -2301.9023630207      2.39e-06  
   10   -2301.9023631308      1.12e-06  
   11   -2301.9023631583      2.69e-07  
   12   -2301.9023631598      9.63e-08  
   13   -2301.9023631597      2.89e-08  
   14   -2301.9023631599      8.17e-09  Convergence criterion met
 ---------------------------------------
 SCF time:   CPU 577.46s  wall 578.00s 
 SCF   energy in the final basis set =    -2301.9023631599
 Total energy in the final basis set =    -2301.9023631599

 --------------------------------------------------------------

                    Orbital Energies (a.u.)
 --------------------------------------------------------------

 Alpha MOs
 -- Occupied --
********-101.5663-101.5656-101.5650 -10.2620 -10.2620 -10.2602 -10.2581
-10.2269 -10.2196 -10.2084 -10.2083 -10.2073 -10.2057 -10.2056 -10.2038
 -9.4811  -9.4810  -9.4802  -9.4797  -7.2458  -7.2457  -7.2448  -7.2444
 -7.2360  -7.2358  -7.2354  -7.2354  -7.2351  -7.2346  -7.2345  -7.2340
 -0.9353  -0.9171  -0.8879  -0.8861  -0.8453  -0.8416  -0.7979  -0.7664
 -0.7521  -0.7396  -0.6517  -0.6389  -0.6229  -0.6077  -0.5545  -0.5204
 -0.5129  -0.5121  -0.4872  -0.4753  -0.4559  -0.4547  -0.4540  -0.4273
 -0.4263  -0.4148  -0.3954  -0.3927  -0.3869  -0.3802  -0.3709  -0.3375
 -0.3370  -0.3332  -0.3319  -0.3255  -0.3242  -0.2775  -0.2756  -0.2651
 -0.2625
 -- Virtual --
 -0.0492  -0.0461  -0.0434  -0.0382  -0.0210  -0.0131  -0.0062   0.0053
  0.0109   0.0115   0.0167   0.0189   0.0263   0.0342   0.0464   0.0505
  0.0510   0.0558   0.0607   0.0664   0.0683   0.0836   0.0844   0.0858
  0.0905   0.0940   0.0985   0.1003   0.1019   0.1056   0.1078   0.1098
  0.1194   0.1197   0.1222   0.1227   0.1279   0.1303   0.1319   0.1320
  0.1355   0.1382   0.1405   0.1415   0.1455   0.1514   0.1620   0.1660
  0.1669   0.1756   0.1757   0.1767   0.1824   0.1904   0.1920   0.2017
  0.2049   0.2132   0.2152   0.2219   0.2241   0.2255   0.2319   0.2346
  0.2407   0.2469   0.2496   0.2535   0.2587   0.2626   0.2659   0.2676
  0.2690   0.2710   0.2753   0.2787   0.2822   0.2900   0.2939   0.2959
  0.2998   0.3065   0.3108   0.3192   0.3291   0.3363   0.3438   0.3471
  0.3546   0.3674   0.3896   0.4170   0.4256   0.4276   0.4498   0.4501
  0.4625   0.4640   0.4695   0.4920   0.4932   0.4995   0.5043   0.5100
  0.5141   0.5215   0.5264   0.5398   0.5480   0.5511   0.5626   0.5684
  0.5696   0.5819   0.5821   0.5871   0.5908   0.6009   0.6148   0.6173
  0.6204   0.6341   0.6374   0.6504   0.6554   0.6608   0.6629   0.6674
  0.6941   0.6988   0.7038   0.7095   0.7158   0.7202   0.7282   0.7403
  0.7597   0.7932   0.8094   0.8115   0.8148   0.8366   0.8400   0.8425
  0.8450   0.8511   0.8525   0.8559   0.8625   0.8674   0.8722   0.8723
  0.8803   0.8886   0.8922   0.8987   0.9043   0.9091   0.9146   0.9298
  0.9323   0.9580   0.9616   0.9622   0.9685   0.9694   0.9714   0.9840
  0.9910   0.9945   1.0025   1.0169   1.0265   1.0370   1.0417   1.0442
  1.0719   1.0788   1.0882   1.1062   1.1356   1.1908   1.2060   1.2156
  1.2374   1.2461   1.2494   1.2578   1.2668   1.2973   1.3127   1.3155
  1.3324   1.3412   1.3545   1.4176   1.4238   1.4575   1.4860   1.4871
  1.4888   1.5313   1.5515   1.5528   1.5656   1.5702   1.5812   1.5966
  1.6034   1.6088   1.6439   1.6815   1.6831   1.6982   1.7001   1.7221
  1.7406   1.7667   1.7994   1.8029   1.8288   1.8407   1.8620   1.8654
  1.8920   1.9256   1.9336   1.9387   1.9462   1.9517   1.9570   1.9700
  1.9921   2.0030   2.0068   2.0376   2.0399   2.0575   2.0738   2.1420
  2.1600   2.1871   2.1956   2.2394   2.2597   2.2667   2.2774   2.3050
  2.3106   2.3157   2.3556   2.3657   2.3786   2.4178   2.4279   2.4378
  2.4513   2.4924   2.4998   2.5123   2.5172   2.5301   2.5488   2.5553
  2.5729   2.5910   2.6229   2.6830   2.6915   2.6979   2.7043   2.7160
  2.7296   2.7317   2.7389   2.7614   2.7618   2.7653   2.7785   2.7790
  2.7863   2.8267   2.8369   2.8415   2.8419   2.8734   2.8988   2.9727
  2.9941   3.1005   3.1030   3.1325   3.1337   3.1402   3.1939   3.2237
  3.2263   3.2797   3.3301   3.3417   3.3924   3.4454   3.5351   3.5648
  3.6023   3.6989   3.7097   3.7939   3.8452   3.9844   4.0242   4.0750
  4.0932   4.1335   4.3619   4.8122   4.8183   9.7772   9.8046   9.8408
  9.8613  23.4363  23.5751  23.8543  23.8707  23.9066  23.9439  23.9682
 24.0458  24.0578  24.0837  24.1413  24.1565  25.8169  25.8249  25.9351
 25.9713  26.1280  26.2462  26.3079  26.3334  26.5903  26.6231  26.6698
 26.9287 215.7696 215.8016 215.8479 215.8708
 --------------------------------------------------------------

          Ground-State Mulliken Net Atomic Charges

     Atom                 Charge (a.u.)
  ----------------------------------------
      1 C                     0.417056
      2 C                    -1.310397
      3 Cl                    0.402783
      4 C                    -0.144458
      5 H                     0.227000
      6 C                     0.544189
      7 Cl                    0.468625
      8 C                    -0.799556
      9 H                     0.198415
     10 C                    -0.602400
     11 H                     0.193415
     12 C                    -0.132048
     13 C                    -0.191017
     14 Cl                    0.448684
     15 C                    -0.033032
     16 H                     0.204232
     17 C                    -0.489374
     18 H                     0.173997
     19 C                    -0.036162
     20 H                     0.204188
     21 C                    -0.192010
     22 Cl                    0.447872
  ----------------------------------------
  Sum of atomic charges =     0.000000

 -----------------------------------------------------------------
                    Cartesian Multipole Moments
 -----------------------------------------------------------------
    Charge (ESU x 10^10)
                -0.0000
    Dipole Moment (Debye)
         X       1.4216      Y      -0.5676      Z      -2.2737
       Tot       2.7410
    Quadrupole Moments (Debye-Ang)
        XX    -111.7417     XY       0.4586     YY    -122.8781
        XZ      -5.0954     YZ       1.7217     ZZ    -116.3455
    Octopole Moments (Debye-Ang^2)
       XXX     -72.3310    XXY     -20.4091    XYY     -40.7423
       YYY     -35.0087    XXZ     -58.6920    XYZ      -4.5752
       YYZ     -13.5256    XZZ     -25.5705    YZZ      -6.6715
       ZZZ     -36.3422
    Hexadecapole Moments (Debye-Ang^3)
      XXXX   -3565.4018   XXXY      55.1718   XXYY    -843.2362
      XYYY      60.0680   YYYY   -1412.2496   XXXZ     688.1331
      XXYZ      33.5861   XYYZ     259.9759   YYYZ      59.2176
      XXZZ    -877.6973   XYZZ      37.2702   YYZZ    -562.7181
      XZZZ     758.8783   YZZZ      73.2304   ZZZZ   -1979.3701
 -----------------------------------------------------------------
 Calculating analytic gradient of the SCF energy
 Gradient of SCF Energy
            1           2           3           4           5           6
    1  -0.0001073   0.0000788   0.0000003   0.0000269  -0.0000008   0.0000047
    2   0.0000146   0.0000027   0.0000283   0.0000118   0.0000126  -0.0000213
    3   0.0000181   0.0000066  -0.0000064  -0.0000063   0.0000063  -0.0000361
            7           8           9          10          11          12
    1   0.0000011  -0.0000249   0.0000029   0.0000498   0.0000162   0.0000789
    2   0.0000081   0.0000053  -0.0000047   0.0000170  -0.0000061  -0.0000021
    3   0.0000246   0.0000519   0.0000171  -0.0000112  -0.0000082  -0.0000532
           13          14          15          16          17          18
    1  -0.0000567   0.0000007   0.0000178   0.0000067  -0.0000198  -0.0000043
    2   0.0000147  -0.0000263   0.0000140   0.0000035  -0.0000198  -0.0000047
    3   0.0000423   0.0000140  -0.0000168  -0.0000033   0.0000004  -0.0000097
           19          20          21          22
    1  -0.0000165  -0.0000112   0.0000025  -0.0000458
    2  -0.0000007  -0.0000123  -0.0000022  -0.0000326
    3  -0.0000007  -0.0000248  -0.0000193   0.0000149
 Max gradient component =       1.073E-04
 RMS gradient           =       2.794E-05
 Gradient time:  CPU 202.71 s  wall 202.72 s
 Geometry Optimization Parameters
   NAtoms,    NIC,     NZ,  NCons,   NDum,   NFix, NCnnct, MaxDiis
       22     163      22       0       0       0       0       0

 Cartesian Hessian Update
 Hessian updated using BFGS update


** GEOMETRY OPTIMIZATION IN DELOCALIZED INTERNAL COORDINATES **
   Searching for a Minimum

   Optimization Cycle:  14

                       Coordinates (Angstroms)
     ATOM                X               Y               Z
      1  C         0.0096472119    0.0079012349    0.0319205512
      2  C        -0.0630786058    0.4830401040    1.3448838623
      3  Cl        1.3790738574    1.0759191315    2.1495362049
      4  C        -1.2611048297    0.5007390071    2.0536061458
      5  H        -1.2914812606    0.8724555968    3.0685357037
      6  C        -2.4105166038    0.0302589391    1.4308357626
      7  Cl       -3.9273182863    0.0459119120    2.3154582407
      8  C        -2.3811111893   -0.4503504673    0.1261501338
      9  H        -3.2853058734   -0.8136352830   -0.3437623840
     10  C        -1.1710823258   -0.4549839112   -0.5574588144
     11  H        -1.1353307015   -0.8274959026   -1.5745494131
     12  C         1.2866072724   -0.0224301037   -0.7373954944
     13  C         2.1341246986   -1.1398892797   -0.7144840604
     14  Cl        1.7072487058   -2.5314581791    0.2693764877
     15  C         3.3156295617   -1.1934947444   -1.4465536950
     16  H         3.9377712331   -2.0772401314   -1.3965706506
     17  C         3.6758639605   -0.1047771780   -2.2330809567
     18  H         4.5937748093   -0.1358382201   -2.8080695447
     19  C         2.8657979540    1.0242831775   -2.2859333906
     20  H         3.1356009681    1.8771606998   -2.8945839651
     21  C         1.6898531514    1.0520888295   -1.5433820809
     22  Cl        0.6905274290    2.4940221741   -1.6302359328
   Point Group: c1    Number of degrees of freedom:    60


   Energy is  -2301.902363160

 Hessian updated using BFGS update

 60 Hessian modes will be used to form the next step
  Hessian Eigenvalues:
     0.001159    0.017742    0.018412    0.020790    0.020927    0.021706
     0.022978    0.023624    0.023839    0.023894    0.024083    0.024095
     0.024111    0.024115    0.024128    0.024143    0.024144    0.024148
     0.027895    0.072571    0.159660    0.159995    0.160002    0.160005
     0.160036    0.160252    0.208936    0.221782    0.224673    0.230180
     0.236128    0.237366    0.247344    0.249582    0.249999    0.250219
     0.286500    0.289361    0.300956    0.301362    0.306508    0.352615
     0.356649    0.356665    0.356666    0.356667    0.356745    0.364084
     0.412380    0.424119    0.429557    0.454256    0.461908    0.468352
     0.471337    0.477048    0.478146    0.479059    0.479370    0.524249

 Minimum search - taking simple RFO step
 Searching for Lamda that Minimizes Along All modes
 Value Taken    Lamda =   0.00000000
 Step Taken.  Stepsize is  0.008689

                             Maximum     Tolerance    Cnvgd?
         Gradient           0.000130      0.000300     YES
         Displacement       0.006107      0.001200      NO
         Energy change     -0.000006      0.000001      NO


 New Cartesian Coordinates Obtained by Inverse Iteration

 Displacement from previous Coordinates is:  0.016386
 ----------------------------------------------------------------
             Standard Nuclear Orientation (Angstroms)
    I     Atom           X                Y                Z
 ----------------------------------------------------------------
    1      C       0.0097340396     0.0077779211     0.0320713315
    2      C      -0.0635156042     0.4842785437     1.3445235282
    3      Cl      1.3783612662     1.0784351840     2.1488135519
    4      C      -1.2615776948     0.5021036294     2.0531921309
    5      H      -1.2921021405     0.8748867337     3.0677178709
    6      C      -2.4106716847     0.0303490716     1.4308685484
    7      Cl     -3.9275730674     0.0460463222     2.3152719808
    8      C      -2.3808238017    -0.4517576012     0.1267053122
    9      H      -3.2847540080    -0.8161563425    -0.3428659987
   10      C      -1.1707744193    -0.4564843497    -0.5567988742
   11      H      -1.1349072102    -0.8301329499    -1.5734538671
   12      C       1.2866570579    -0.0223826237    -0.7372505291
   13      C       2.1336389808    -1.1403029347    -0.7155348028
   14      Cl      1.7061287070    -2.5324196645     0.2672400544
   15      C       3.3150156711    -1.1940252445    -1.4477581927
   16      H       3.9365493521    -2.0782395657    -1.3985760954
   17      C       3.6759061945    -0.1047996215    -2.2332874651
   18      H       4.5937203651    -0.1358778130    -2.8084240412
   19      C       2.8664918987     1.0247767301    -2.2849463328
   20      H       3.1367636114     1.8781214031    -2.8927304785
   21      C       1.6905790703     1.0526274062    -1.5423135921
   22      Cl      0.6923445533     2.4953631717    -1.6282213292
 ----------------------------------------------------------------
 Nuclear Repulsion Energy =        1491.37917339 hartrees
 There are       73 alpha and       73 beta electrons
 Applying Cartesian multipole field
    Component          Value
    ---------          -----
     (2,0,0)        1.00000E-11
     (0,2,0)        2.00000E-11
     (0,0,2)       -3.00000E-11
 Nucleus-field energy     =     0.0000000048 hartrees
 Requested basis set is 6-311++G(d,p)
 There are 154 shells and 426 basis functions
 A cutoff of  1.0D-15 yielded   9609 shell pairs
 There are     78564 function pairs (     84483 Cartesian)
 Smallest overlap matrix eigenvalue = 2.17E-07
 Linear dependence detected in AO basis
 Number of orthogonalized atomic orbitals = 422
 Maximum deviation from orthogonality = 1.874E-10
 Guess from superposition of atomic densities
 Warning:  Energy on first SCF cycle will be non-variational
 SAD guess density has 146.000000 electrons

 -----------------------------------------------------------------------
  General SCF calculation program by
  Eric Jon Sundstrom, Paul Horn, Yuezhi Mao, Dmitri Zuev, Alec White,
  David Stuck, Shaama M.S., Shane Yost, Joonho Lee, David Small,
  Daniel Levine, Susi Lehtola, Hugh Burton, Evgeny Epifanovsky,
  Bang C. Huynh
 -----------------------------------------------------------------------
 Exchange:     0.2000 Hartree-Fock + 0.0800 Slater + 0.7200 B88
 Correlation:  0.1900 VWN1RPA + 0.8100 LYP
 Using SG-1 standard quadrature grid
 A restricted SCF calculation will be
 performed using DIIS
 SCF converges when DIIS error is below 1.0e-08
 ---------------------------------------
  Cycle       Energy         DIIS error
 ---------------------------------------
    1   -2305.6389517151      3.02e-02  
    2   -2301.7385232357      2.64e-03  
    3   -2301.6483738865      3.24e-03  
    4   -2301.8953692667      5.30e-04  
    5   -2301.9005174673      2.72e-04  
    6   -2301.9020711953      1.13e-04  
    7   -2301.9023381310      3.26e-05  
    8   -2301.9023592425      1.30e-05  
    9   -2301.9023631677      2.39e-06  
   10   -2301.9023632781      1.12e-06  
   11   -2301.9023633055      2.69e-07  
   12   -2301.9023633067      9.63e-08  
   13   -2301.9023633072      2.89e-08  
   14   -2301.9023633070      8.17e-09  Convergence criterion met
 ---------------------------------------
 SCF time:   CPU 563.55s  wall 564.00s 
 SCF   energy in the final basis set =    -2301.9023633070
 Total energy in the final basis set =    -2301.9023633070

 --------------------------------------------------------------

                    Orbital Energies (a.u.)
 --------------------------------------------------------------

 Alpha MOs
 -- Occupied --
********-101.5663-101.5656-101.5650 -10.2620 -10.2620 -10.2602 -10.2581
-10.2269 -10.2196 -10.2084 -10.2083 -10.2073 -10.2057 -10.2056 -10.2038
 -9.4811  -9.4810  -9.4802  -9.4797  -7.2458  -7.2457  -7.2448  -7.2444
 -7.2360  -7.2358  -7.2354  -7.2354  -7.2351  -7.2346  -7.2345  -7.2340
 -0.9353  -0.9171  -0.8879  -0.8861  -0.8453  -0.8416  -0.7979  -0.7664
 -0.7521  -0.7396  -0.6517  -0.6389  -0.6229  -0.6077  -0.5545  -0.5204
 -0.5129  -0.5121  -0.4873  -0.4753  -0.4559  -0.4547  -0.4540  -0.4273
 -0.4263  -0.4148  -0.3954  -0.3927  -0.3870  -0.3802  -0.3709  -0.3375
 -0.3370  -0.3332  -0.3319  -0.3255  -0.3242  -0.2775  -0.2756  -0.2651
 -0.2625
 -- Virtual --
 -0.0492  -0.0461  -0.0434  -0.0382  -0.0210  -0.0131  -0.0062   0.0053
  0.0109   0.0115   0.0167   0.0189   0.0263   0.0342   0.0464   0.0505
  0.0510   0.0558   0.0607   0.0664   0.0683   0.0836   0.0844   0.0858
  0.0905   0.0940   0.0985   0.1003   0.1019   0.1056   0.1078   0.1098
  0.1194   0.1197   0.1222   0.1227   0.1279   0.1303   0.1319   0.1320
  0.1355   0.1381   0.1405   0.1415   0.1455   0.1514   0.1620   0.1660
  0.1669   0.1756   0.1757   0.1767   0.1824   0.1904   0.1920   0.2017
  0.2049   0.2132   0.2152   0.2219   0.2241   0.2255   0.2319   0.2346
  0.2407   0.2469   0.2496   0.2535   0.2587   0.2626   0.2659   0.2676
  0.2690   0.2710   0.2753   0.2787   0.2822   0.2900   0.2939   0.2959
  0.2998   0.3065   0.3108   0.3192   0.3291   0.3363   0.3438   0.3471
  0.3546   0.3674   0.3896   0.4170   0.4256   0.4276   0.4498   0.4501
  0.4625   0.4640   0.4695   0.4920   0.4932   0.4995   0.5042   0.5100
  0.5141   0.5215   0.5264   0.5398   0.5480   0.5511   0.5626   0.5684
  0.5696   0.5819   0.5821   0.5871   0.5908   0.6009   0.6148   0.6173
  0.6204   0.6341   0.6373   0.6504   0.6554   0.6608   0.6629   0.6674
  0.6941   0.6988   0.7038   0.7095   0.7158   0.7202   0.7282   0.7403
  0.7597   0.7932   0.8094   0.8116   0.8148   0.8365   0.8400   0.8425
  0.8450   0.8511   0.8525   0.8559   0.8625   0.8674   0.8722   0.8724
  0.8803   0.8886   0.8922   0.8987   0.9043   0.9091   0.9145   0.9298
  0.9323   0.9580   0.9616   0.9622   0.9685   0.9694   0.9715   0.9840
  0.9909   0.9944   1.0025   1.0169   1.0265   1.0369   1.0417   1.0441
  1.0719   1.0788   1.0882   1.1061   1.1356   1.1908   1.2060   1.2156
  1.2374   1.2460   1.2494   1.2578   1.2668   1.2973   1.3127   1.3154
  1.3324   1.3412   1.3545   1.4176   1.4238   1.4575   1.4859   1.4871
  1.4888   1.5313   1.5515   1.5528   1.5655   1.5702   1.5812   1.5966
  1.6034   1.6088   1.6439   1.6815   1.6832   1.6982   1.7001   1.7221
  1.7406   1.7667   1.7994   1.8028   1.8288   1.8407   1.8620   1.8654
  1.8920   1.9255   1.9336   1.9386   1.9462   1.9518   1.9570   1.9700
  1.9921   2.0030   2.0069   2.0375   2.0399   2.0575   2.0738   2.1419
  2.1600   2.1871   2.1956   2.2394   2.2597   2.2667   2.2774   2.3050
  2.3106   2.3157   2.3557   2.3657   2.3786   2.4178   2.4279   2.4378
  2.4513   2.4924   2.4998   2.5123   2.5172   2.5301   2.5488   2.5552
  2.5729   2.5910   2.6229   2.6830   2.6915   2.6979   2.7043   2.7160
  2.7296   2.7317   2.7389   2.7614   2.7618   2.7653   2.7785   2.7790
  2.7863   2.8267   2.8369   2.8415   2.8419   2.8734   2.8988   2.9727
  2.9941   3.1005   3.1030   3.1325   3.1336   3.1401   3.1939   3.2237
  3.2263   3.2797   3.3300   3.3416   3.3924   3.4454   3.5351   3.5648
  3.6023   3.6989   3.7097   3.7939   3.8452   3.9844   4.0242   4.0749
  4.0932   4.1335   4.3620   4.8121   4.8183   9.7772   9.8046   9.8408
  9.8613  23.4363  23.5751  23.8543  23.8707  23.9066  23.9439  23.9681
 24.0458  24.0578  24.0836  24.1413  24.1565  25.8169  25.8249  25.9351
 25.9713  26.1280  26.2462  26.3079  26.3333  26.5903  26.6231  26.6697
 26.9286 215.7696 215.8016 215.8479 215.8708
 --------------------------------------------------------------

          Ground-State Mulliken Net Atomic Charges

     Atom                 Charge (a.u.)
  ----------------------------------------
      1 C                     0.417158
      2 C                    -1.309724
      3 Cl                    0.402789
      4 C                    -0.144253
      5 H                     0.226998
      6 C                     0.543961
      7 Cl                    0.468621
      8 C                    -0.799493
      9 H                     0.198405
     10 C                    -0.602818
     11 H                     0.193417
     12 C                    -0.132287
     13 C                    -0.190952
     14 Cl                    0.448934
     15 C                    -0.032625
     16 H                     0.204241
     17 C                    -0.489627
     18 H                     0.174000
     19 C                    -0.036245
     20 H                     0.204176
     21 C                    -0.192284
     22 Cl                    0.447610
  ----------------------------------------
  Sum of atomic charges =     0.000000

 -----------------------------------------------------------------
                    Cartesian Multipole Moments
 -----------------------------------------------------------------
    Charge (ESU x 10^10)
                -0.0000
    Dipole Moment (Debye)
         X       1.4212      Y      -0.5690      Z      -2.2733
       Tot       2.7407
    Quadrupole Moments (Debye-Ang)
        XX    -111.7434     XY       0.4619     YY    -122.8724
        XZ      -5.1008     YZ       1.7270     ZZ    -116.3491
    Octopole Moments (Debye-Ang^2)
       XXX     -72.3278    XXY     -20.4469    XYY     -40.7463
       YYY     -35.1153    XXZ     -58.6788    XYZ      -4.5785
       YYZ     -13.5214    XZZ     -25.5627    YZZ      -6.7089
       ZZZ     -36.3094
    Hexadecapole Moments (Debye-Ang^3)
      XXXX   -3565.4190   XXXY      54.8575   XXYY    -843.4282
      XYYY      59.6517   YYYY   -1413.8813   XXXZ     688.4628
      XXYZ      33.4018   XYYZ     260.0815   YYYZ      58.5747
      XXZZ    -877.4668   XYZZ      37.0705   YYZZ    -562.7834
      XZZZ     759.3333   YZZZ      72.6442   ZZZZ   -1978.3795
 -----------------------------------------------------------------
 Calculating analytic gradient of the SCF energy
 Gradient of SCF Energy
            1           2           3           4           5           6
    1  -0.0000247   0.0000236   0.0000061   0.0000116   0.0000056   0.0000100
    2  -0.0000045   0.0000131   0.0000245   0.0000076   0.0000122  -0.0000003
    3   0.0000099   0.0000081  -0.0000053   0.0000027   0.0000022  -0.0000044
            7           8           9          10          11          12
    1   0.0000039  -0.0000067   0.0000018   0.0000151   0.0000023   0.0000264
    2   0.0000046  -0.0000009  -0.0000074   0.0000010  -0.0000057  -0.0000154
    3   0.0000189   0.0000201   0.0000159  -0.0000030   0.0000030  -0.0000079
           13          14          15          16          17          18
    1  -0.0000207   0.0000022   0.0000052   0.0000024  -0.0000051  -0.0000066
    2   0.0000134  -0.0000042   0.0000039   0.0000022  -0.0000144  -0.0000047
    3   0.0000155   0.0000018  -0.0000105  -0.0000006  -0.0000048  -0.0000119
           19          20          21          22
    1  -0.0000176  -0.0000108  -0.0000018  -0.0000222
    2   0.0000023  -0.0000101  -0.0000006  -0.0000167
    3  -0.0000087  -0.0000196  -0.0000147  -0.0000065
 Max gradient component =       2.641E-05
 RMS gradient           =       1.145E-05
 Gradient time:  CPU 196.70 s  wall 196.71 s
 Geometry Optimization Parameters
   NAtoms,    NIC,     NZ,  NCons,   NDum,   NFix, NCnnct, MaxDiis
       22     163      22       0       0       0       0       0

 Cartesian Hessian Update
 Hessian updated using BFGS update


** GEOMETRY OPTIMIZATION IN DELOCALIZED INTERNAL COORDINATES **
   Searching for a Minimum

   Optimization Cycle:  15

                       Coordinates (Angstroms)
     ATOM                X               Y               Z
      1  C         0.0097340396    0.0077779211    0.0320713315
      2  C        -0.0635156042    0.4842785437    1.3445235282
      3  Cl        1.3783612662    1.0784351840    2.1488135519
      4  C        -1.2615776948    0.5021036294    2.0531921309
      5  H        -1.2921021405    0.8748867337    3.0677178709
      6  C        -2.4106716847    0.0303490716    1.4308685484
      7  Cl       -3.9275730674    0.0460463222    2.3152719808
      8  C        -2.3808238017   -0.4517576012    0.1267053122
      9  H        -3.2847540080   -0.8161563425   -0.3428659987
     10  C        -1.1707744193   -0.4564843497   -0.5567988742
     11  H        -1.1349072102   -0.8301329499   -1.5734538671
     12  C         1.2866570579   -0.0223826237   -0.7372505291
     13  C         2.1336389808   -1.1403029347   -0.7155348028
     14  Cl        1.7061287070   -2.5324196645    0.2672400544
     15  C         3.3150156711   -1.1940252445   -1.4477581927
     16  H         3.9365493521   -2.0782395657   -1.3985760954
     17  C         3.6759061945   -0.1047996215   -2.2332874651
     18  H         4.5937203651   -0.1358778130   -2.8084240412
     19  C         2.8664918987    1.0247767301   -2.2849463328
     20  H         3.1367636114    1.8781214031   -2.8927304785
     21  C         1.6905790703    1.0526274062   -1.5423135921
     22  Cl        0.6923445533    2.4953631717   -1.6282213292
   Point Group: c1    Number of degrees of freedom:    60


   Energy is  -2301.902363307

 Hessian updated using BFGS update

 60 Hessian modes will be used to form the next step
  Hessian Eigenvalues:
     0.001305    0.017735    0.018521    0.020044    0.020916    0.021172
     0.023183    0.023623    0.023811    0.023881    0.024025    0.024100
     0.024113    0.024115    0.024129    0.024133    0.024143    0.024197
     0.027556    0.072585    0.156049    0.160000    0.160004    0.160011
     0.160031    0.160267    0.197933    0.221751    0.224649    0.230666
     0.236163    0.237520    0.243149    0.248788    0.249933    0.250262
     0.271005    0.289677    0.299022    0.301014    0.302385    0.351354
     0.356629    0.356665    0.356667    0.356674    0.356745    0.360727
     0.411803    0.422565    0.428846    0.442267    0.461827    0.468168
     0.470794    0.474716    0.478152    0.479026    0.479363    0.502261

 Minimum search - taking simple RFO step
 Searching for Lamda that Minimizes Along All modes
 Value Taken    Lamda =   0.00000000
 Step Taken.  Stepsize is  0.000922

                             Maximum     Tolerance    Cnvgd?
         Gradient           0.000052      0.000300     YES
         Displacement       0.000555      0.001200     YES
         Energy change     -0.000000      0.000001     YES

 Final energy is   -2301.9023633069723     


 ******************************
 **  OPTIMIZATION CONVERGED  **
 ******************************

                       Coordinates (Angstroms)
     ATOM                X               Y               Z
      1  C         0.0097340396    0.0077779211    0.0320713315
      2  C        -0.0635156042    0.4842785437    1.3445235282
      3  Cl        1.3783612662    1.0784351840    2.1488135519
      4  C        -1.2615776948    0.5021036294    2.0531921309
      5  H        -1.2921021405    0.8748867337    3.0677178709
      6  C        -2.4106716847    0.0303490716    1.4308685484
      7  Cl       -3.9275730674    0.0460463222    2.3152719808
      8  C        -2.3808238017   -0.4517576012    0.1267053122
      9  H        -3.2847540080   -0.8161563425   -0.3428659987
     10  C        -1.1707744193   -0.4564843497   -0.5567988742
     11  H        -1.1349072102   -0.8301329499   -1.5734538671
     12  C         1.2866570579   -0.0223826237   -0.7372505291
     13  C         2.1336389808   -1.1403029347   -0.7155348028
     14  Cl        1.7061287070   -2.5324196645    0.2672400544
     15  C         3.3150156711   -1.1940252445   -1.4477581927
     16  H         3.9365493521   -2.0782395657   -1.3985760954
     17  C         3.6759061945   -0.1047996215   -2.2332874651
     18  H         4.5937203651   -0.1358778130   -2.8084240412
     19  C         2.8664918987    1.0247767301   -2.2849463328
     20  H         3.1367636114    1.8781214031   -2.8927304785
     21  C         1.6905790703    1.0526274062   -1.5423135921
     22  Cl        0.6923445533    2.4953631717   -1.6282213292

Z-matrix Print:
$molecule
0 1
Cl
C  1 1.754683
C  2 1.392078 1 118.003569
H  3 1.081278 2 120.421358 1 0.122177 0
C  3 1.389337 2 118.648413 1 -179.776188 0
C  5 1.390741 3 121.332322 2 -0.060365 0
H  6 1.081838 5 120.388527 3 179.956273 0
C  6 1.389755 5 118.754983 3 0.009272 0
H  8 1.083738 6 119.430146 5 179.975456 0
C  2 1.398195 1 120.172644 3 -179.827375 0
C  10 1.491073 2 122.416488 1 0.068183 0
C  11 1.402471 10 121.823985 2 -90.800244 0
C  12 1.391061 11 122.314707 10 -178.700496 0
H  13 1.081964 12 119.687141 11 179.946518 0
C  13 1.390598 12 119.239970 11 0.008574 0
H  15 1.083573 13 119.775400 12 179.988825 0
C  15 1.390579 13 120.410204 12 -0.043706 0
H  17 1.081923 15 121.113915 13 -179.953668 0
C  17 1.390931 15 119.179540 13 0.072806 0
Cl 5 1.755963 3 119.067663 2 179.929929 0
Cl 12 1.756513 11 119.602724 10 1.394376 0
Cl 19 1.756872 17 118.069911 15 -179.985828 0
$end


 --------------------------------------------------------------

                    Orbital Energies (a.u.)
 --------------------------------------------------------------

 Alpha MOs
 -- Occupied --
********-101.5663-101.5656-101.5650 -10.2620 -10.2620 -10.2602 -10.2581
-10.2269 -10.2196 -10.2084 -10.2083 -10.2073 -10.2057 -10.2056 -10.2038
 -9.4811  -9.4810  -9.4802  -9.4797  -7.2458  -7.2457  -7.2448  -7.2444
 -7.2360  -7.2358  -7.2354  -7.2354  -7.2351  -7.2346  -7.2345  -7.2340
 -0.9353  -0.9171  -0.8879  -0.8861  -0.8453  -0.8416  -0.7979  -0.7664
 -0.7521  -0.7396  -0.6517  -0.6389  -0.6229  -0.6077  -0.5545  -0.5204
 -0.5129  -0.5121  -0.4873  -0.4753  -0.4559  -0.4547  -0.4540  -0.4273
 -0.4263  -0.4148  -0.3954  -0.3927  -0.3870  -0.3802  -0.3709  -0.3375
 -0.3370  -0.3332  -0.3319  -0.3255  -0.3242  -0.2775  -0.2756  -0.2651
 -0.2625
 -- Virtual --
 -0.0492  -0.0461  -0.0434  -0.0382  -0.0210  -0.0131  -0.0062   0.0053
  0.0109   0.0115   0.0167   0.0189   0.0263   0.0342   0.0464   0.0505
  0.0510   0.0558   0.0607   0.0664   0.0683   0.0836   0.0844   0.0858
  0.0905   0.0940   0.0985   0.1003   0.1019   0.1056   0.1078   0.1098
  0.1194   0.1197   0.1222   0.1227   0.1279   0.1303   0.1319   0.1320
  0.1355   0.1381   0.1405   0.1415   0.1455   0.1514   0.1620   0.1660
  0.1669   0.1756   0.1757   0.1767   0.1824   0.1904   0.1920   0.2017
  0.2049   0.2132   0.2152   0.2219   0.2241   0.2255   0.2319   0.2346
  0.2407   0.2469   0.2496   0.2535   0.2587   0.2626   0.2659   0.2676
  0.2690   0.2710   0.2753   0.2787   0.2822   0.2900   0.2939   0.2959
  0.2998   0.3065   0.3108   0.3192   0.3291   0.3363   0.3438   0.3471
  0.3546   0.3674   0.3896   0.4170   0.4256   0.4276   0.4498   0.4501
  0.4625   0.4640   0.4695   0.4920   0.4932   0.4995   0.5042   0.5100
  0.5141   0.5215   0.5264   0.5398   0.5480   0.5511   0.5626   0.5684
  0.5696   0.5819   0.5821   0.5871   0.5908   0.6009   0.6148   0.6173
  0.6204   0.6341   0.6373   0.6504   0.6554   0.6608   0.6629   0.6674
  0.6941   0.6988   0.7038   0.7095   0.7158   0.7202   0.7282   0.7403
  0.7597   0.7932   0.8094   0.8116   0.8148   0.8365   0.8400   0.8425
  0.8450   0.8511   0.8525   0.8559   0.8625   0.8674   0.8722   0.8724
  0.8803   0.8886   0.8922   0.8987   0.9043   0.9091   0.9145   0.9298
  0.9323   0.9580   0.9616   0.9622   0.9685   0.9694   0.9715   0.9840
  0.9909   0.9944   1.0025   1.0169   1.0265   1.0369   1.0417   1.0441
  1.0719   1.0788   1.0882   1.1061   1.1356   1.1908   1.2060   1.2156
  1.2374   1.2460   1.2494   1.2578   1.2668   1.2973   1.3127   1.3154
  1.3324   1.3412   1.3545   1.4176   1.4238   1.4575   1.4859   1.4871
  1.4888   1.5313   1.5515   1.5528   1.5655   1.5702   1.5812   1.5966
  1.6034   1.6088   1.6439   1.6815   1.6832   1.6982   1.7001   1.7221
  1.7406   1.7667   1.7994   1.8028   1.8288   1.8407   1.8620   1.8654
  1.8920   1.9255   1.9336   1.9386   1.9462   1.9518   1.9570   1.9700
  1.9921   2.0030   2.0069   2.0375   2.0399   2.0575   2.0738   2.1419
  2.1600   2.1871   2.1956   2.2394   2.2597   2.2667   2.2774   2.3050
  2.3106   2.3157   2.3557   2.3657   2.3786   2.4178   2.4279   2.4378
  2.4513   2.4924   2.4998   2.5123   2.5172   2.5301   2.5488   2.5552
  2.5729   2.5910   2.6229   2.6830   2.6915   2.6979   2.7043   2.7160
  2.7296   2.7317   2.7389   2.7614   2.7618   2.7653   2.7785   2.7790
  2.7863   2.8267   2.8369   2.8415   2.8419   2.8734   2.8988   2.9727
  2.9941   3.1005   3.1030   3.1325   3.1336   3.1401   3.1939   3.2237
  3.2263   3.2797   3.3300   3.3416   3.3924   3.4454   3.5351   3.5648
  3.6023   3.6989   3.7097   3.7939   3.8452   3.9844   4.0242   4.0749
  4.0932   4.1335   4.3620   4.8121   4.8183   9.7772   9.8046   9.8408
  9.8613  23.4363  23.5751  23.8543  23.8707  23.9066  23.9439  23.9681
 24.0458  24.0578  24.0836  24.1413  24.1565  25.8169  25.8249  25.9351
 25.9713  26.1280  26.2462  26.3079  26.3333  26.5903  26.6231  26.6697
 26.9286 215.7696 215.8016 215.8479 215.8708
 --------------------------------------------------------------

          Ground-State Mulliken Net Atomic Charges

     Atom                 Charge (a.u.)
  ----------------------------------------
      1 C                     0.417158
      2 C                    -1.309724
      3 Cl                    0.402789
      4 C                    -0.144253
      5 H                     0.226998
      6 C                     0.543961
      7 Cl                    0.468621
      8 C                    -0.799493
      9 H                     0.198405
     10 C                    -0.602818
     11 H                     0.193417
     12 C                    -0.132287
     13 C                    -0.190952
     14 Cl                    0.448934
     15 C                    -0.032625
     16 H                     0.204241
     17 C                    -0.489627
     18 H                     0.174000
     19 C                    -0.036245
     20 H                     0.204176
     21 C                    -0.192284
     22 Cl                    0.447610
  ----------------------------------------
  Sum of atomic charges =     0.000000

 -----------------------------------------------------------------
                    Cartesian Multipole Moments
 -----------------------------------------------------------------
    Charge (ESU x 10^10)
                -0.0000
    Dipole Moment (Debye)
         X       1.4212      Y      -0.5690      Z      -2.2733
       Tot       2.7407
    Quadrupole Moments (Debye-Ang)
        XX    -111.7434     XY       0.4619     YY    -122.8724
        XZ      -5.1008     YZ       1.7270     ZZ    -116.3491
    Octopole Moments (Debye-Ang^2)
       XXX     -72.3278    XXY     -20.4469    XYY     -40.7463
       YYY     -35.1153    XXZ     -58.6788    XYZ      -4.5785
       YYZ     -13.5214    XZZ     -25.5627    YZZ      -6.7089
       ZZZ     -36.3094
    Hexadecapole Moments (Debye-Ang^3)
      XXXX   -3565.4190   XXXY      54.8575   XXYY    -843.4282
      XYYY      59.6517   YYYY   -1413.8813   XXXZ     688.4628
      XXYZ      33.4018   XYYZ     260.0815   YYYZ      58.5747
      XXZZ    -877.4668   XYZZ      37.0705   YYZZ    -562.7834
      XZZZ     759.3333   YZZZ      72.6442   ZZZZ   -1978.3795
 -----------------------------------------------------------------
Archival summary:
1\1\november\OPT\ProcedureUnspecified\BasisUnspecified\l4126\taweetha\ThuJan1614:05:342020ThuJan1614:05:342020\0\\#,OPT,ProcedureUnspecified,BasisUnspecified,\\0,1\Cl\C,1,1.75468\C,2,1.39208,1,118.004\H,3,1.08128,2,120.421,1,0.122177,0\C,3,1.38934,2,118.648,1,-179.776,0\C,5,1.39074,3,121.332,2,-0.0603651,0\H,6,1.08184,5,120.389,3,179.956,0\C,6,1.38976,5,118.755,3,0.00927177,0\H,8,1.08374,6,119.43,5,179.975,0\C,2,1.39819,1,120.173,3,-179.827,0\C,10,1.49107,2,122.416,1,0.0681835,0\C,11,1.40247,10,121.824,2,-90.8002,0\C,12,1.39106,11,122.315,10,-178.7,0\H,13,1.08196,12,119.687,11,179.947,0\C,13,1.3906,12,119.24,11,0.0085743,0\H,15,1.08357,13,119.775,12,179.989,0\C,15,1.39058,13,120.41,12,-0.0437061,0\H,17,1.08192,15,121.114,13,-179.954,0\C,17,1.39093,15,119.18,13,0.072806,0\Cl,5,1.75596,3,119.068,2,179.93,0\Cl,12,1.75651,11,119.603,10,1.39438,0\Cl,19,1.75687,17,118.07,15,-179.986,0\\\@

 Total job time:  11752.11s(wall), 11750.40s(cpu) 
 Thu Jan 16 14:05:34 2020

        *************************************************************
        *                                                           *
        *  Thank you very much for using Q-Chem.  Have a nice day.  *
        *                                                           *
        *************************************************************


 
User input: 2 of 2 
 
                  Welcome to Q-Chem
     A Quantum Leap Into The Future Of Chemistry


 Q-Chem 5.2 (devel), Q-Chem, Inc., Pleasanton, CA (2019)

 Yihan Shao,  Zhengting Gan,  E. Epifanovsky,  A. T. B. Gilbert,  M. Wormit,  
 J. Kussmann,  A. W. Lange,  A. Behn,  Jia Deng,  Xintian Feng,  D. Ghosh,  
 M. Goldey,  P. R. Horn,  L. D. Jacobson,  I. Kaliman,  T. Kus,  A. Landau,  
 Jie Liu,  E. I. Proynov,  R. M. Richard,  R. P. Steele,  E. J. Sundstrom,  
 H. L. Woodcock III,  P. M. Zimmerman,  D. Zuev,  B. Albrecht,  E. Alguire,  
 S. A. Baeppler,  D. Barton,  Z. Benda,  Y. A. Bernard,  E. J. Berquist,  
 K. B. Bravaya,  H. Burton,  D. Casanova,  Chun-Min Chang,  Yunqing Chen,  
 A. Chien,  K. D. Closser,  M. P. Coons,  S. Coriani,  S. Dasgupta,  
 A. L. Dempwolff,  M. Diedenhofen,  Hainam Do,  R. G. Edgar,  Po-Tung Fang,  
 S. Faraji,  S. Fatehi,  Qingguo Feng,  K. D. Fenk,  J. Fosso-Tande,  
 J. Gayvert,  Qinghui Ge,  A. Ghysels,  G. Gidofalvi,  J. Gomes,  
 J. Gonthier,  A. Gunina,  D. Hait,  M. W. D. Hanson-Heine,  
 P. H. P. Harbach,  A. W. Hauser,  M. F. Herbst,  J. E. Herr,  
 E. G. Hohenstein,  Z. C. Holden,  Kerwin Hui,  B. C. Huynh,  T.-C. Jagau,  
 Hyunjun Ji,  B. Kaduk,  K. Khistyaev,  Jaehoon Kim,  P. Klunzinger,  K. Koh,  
 D. Kosenkov,  L. Koulias,  T. Kowalczyk,  C. M. Krauter,  A. Kunitsa,  
 Ka Un Lao,  A. Laurent,  K. V. Lawler,  Joonho Lee,  D. Lefrancois,  
 S. Lehtola,  D. S. Levine,  Yi-Pei Li,  You-Sheng Lin,  Fenglai Liu,  
 E. Livshits,  A. Luenser,  P. Manohar,  E. Mansoor,  S. F. Manzer,  
 Shan-Ping Mao,  Yuezhi Mao,  N. Mardirossian,  A. V. Marenich,  
 T. Markovich,  L. A. Martinez-Martinez,  S. A. Maurer,  N. J. Mayhall,  
 S. C. McKenzie,  J.-M. Mewes,  P. Morgante,  A. F. Morrison,  
 J. W. Mullinax,  K. Nanda,  T. S. Nguyen-Beck,  R. Olivares-Amaya,  
 J. A. Parkhill,  Zheng Pei,  T. M. Perrine,  F. Plasser,  P. Pokhilko,  
 S. Prager,  A. Prociuk,  E. Ramos,  D. R. Rehn,  F. Rob,  M. Scheurer,  
 M. Schneider,  N. Sergueev,  S. M. Sharada,  S. Sharma,  D. W. Small,  
 T. Stauch,  T. Stein,  Yu-Chuan Su,  A. J. W. Thom,  A. Tkatchenko,  
 T. Tsuchimochi,  N. M. Tubman,  L. Vogt,  M. L. Vidal,  O. Vydrov,  
 M. A. Watson,  J. Wenzel,  M. de Wergifosse,  T. A. Wesolowski,  A. White,  
 J. Witte,  A. Yamada,  Jun Yang,  K. Yao,  S. Yeganeh,  S. R. Yost,  
 Zhi-Qiang You,  A. Zech,  Igor Ying Zhang,  Xing Zhang,  Yan Zhao,  
 Ying Zhu,  B. R. Brooks,  G. K. L. Chan,  C. J. Cramer,  M. S. Gordon,  
 W. J. Hehre,  A. Klamt,  M. W. Schmidt,  C. D. Sherrill,  D. G. Truhlar,  
 A. Aspuru-Guzik,  R. Baer,  A. T. Bell,  N. A. Besley,  Jeng-Da Chai,  
 A. E. DePrince, III,  R. A. DiStasio Jr.,  A. Dreuw,  B. D. Dunietz,  
 T. R. Furlani,  Chao-Ping Hsu,  Yousung Jung,  Jing Kong,  D. S. Lambrecht,  
 WanZhen Liang,  C. Ochsenfeld,  V. A. Rassolov,  L. V. Slipchenko,  
 J. E. Subotnik,  T. Van Voorhis,  J. M. Herbert,  A. I. Krylov,  
 P. M. W. Gill,  M. Head-Gordon

 Contributors to earlier versions of Q-Chem not listed above: 
 R. D. Adamson,  B. Austin,  J. Baker,  G. J. O. Beran,  K. Brandhorst,  
 S. T. Brown,  E. F. C. Byrd,  A. K. Chakraborty,  C.-L. Cheng,  
 Siu Hung Chien,  D. M. Chipman,  D. L. Crittenden,  H. Dachsel,  
 R. J. Doerksen,  A. D. Dutoi,  L. Fusti-Molnar,  W. A. Goddard III,  
 A. Golubeva-Zadorozhnaya,  S. R. Gwaltney,  G. Hawkins,  A. Heyden,  
 S. Hirata,  G. Kedziora,  F. J. Keil,  C. Kelley,  Jihan Kim,  R. A. King,  
 R. Z. Khaliullin,  P. P. Korambath,  W. Kurlancheek,  A. M. Lee,  M. S. Lee,  
 S. V. Levchenko,  Ching Yeh Lin,  D. Liotard,  R. C. Lochan,  I. Lotan,  
 P. E. Maslen,  N. Nair,  D. P. O'Neill,  D. Neuhauser,  E. Neuscamman,  
 C. M. Oana,  R. Olson,  B. Peters,  R. Peverati,  P. A. Pieniazek,  
 Y. M. Rhee,  J. Ritchie,  M. A. Rohrdanz,  E. Rosta,  N. J. Russ,  
 H. F. Schaefer III,  N. E. Schultz,  N. Shenvi,  A. C. Simmonett,  A. Sodt,  
 D. Stuck,  K. S. Thanthiriwatte,  V. Vanovschi,  Tao Wang,  A. Warshel,  
 C. F. Williams,  Q. Wu,  X. Xu,  W. Zhang

 Please cite Q-Chem as follows:
 Y. Shao et al., Mol. Phys. 113, 184-215 (2015)
 DOI: 10.1080/00268976.2014.952696

 Q-Chem 5.2.1 for Intel X86 EM64T Linux

 Parts of Q-Chem use Armadillo 8.300.2 (Tropical Shenanigans).
 http://arma.sourceforge.net/

 Q-Chem begins on Thu Jan 16 14:05:34 2020  

Host: 
0

     Scratch files written to /scratch/taweetham/qchem29178//
NAlpha2: 146
NElect   146
Mult     1
The previous job contains 0 fragments, simply inherited here

 Q-Chem warning in module libgen/rem_setup.C, line 2168:

 Setting Thresh to 1e-14


Checking the input file for inconsistencies... 	...done.

--------------------------------------------------------------
User input:
--------------------------------------------------------------

$MOLECULE
READ
$END

$REM
   JOB_TYPE 	FREQUENCY
   BASIS 	6-311++G**
   METHOD	B3LYP
   SCF_GUESS_ALWAYS     TRUE
   S2THRESH     15
   THRESH       15
   MEM_TOTAL    10000
$END

--------------------------------------------------------------
 ----------------------------------------------------------------
             Standard Nuclear Orientation (Angstroms)
    I     Atom           X                Y                Z
 ----------------------------------------------------------------
    1      C       0.2267565783     0.0052974917     0.2787135886
    2      C       0.9789653915     0.0067455853    -0.8998995483
    3      Cl      0.1747104990     0.0041849392    -2.4594126056
    4      C       2.3709327179     0.0065115532    -0.8823324596
    5      H       2.9301662264     0.0067832819    -1.8077616957
    6      C       3.0215876812     0.0037611030     0.3452246900
    7      Cl      4.7772002842     0.0015611044     0.3802273742
    8      C       2.3106722230     0.0025237729     1.5405309967
    9      H       2.8329941827    -0.0003327588     2.4879195586
   10      C       0.9217534294     0.0038957035     1.4923384107
   11      H       0.3568334147     0.0025478602     2.4171901113
   12      C      -1.2643033059     0.0000890760     0.2753264826
   13      C      -1.9969029826    -1.1960562525     0.2867211732
   14      Cl     -1.1464704328    -2.7332833458     0.2694647080
   15      C      -3.3874766156    -1.2175965407     0.3097222725
   16      H      -3.9089646748    -2.1655174774     0.3170750256
   17      C      -4.0840396669    -0.0141338871     0.3234416973
   18      H      -5.1674425993    -0.0189099235     0.3420444522
   19      C      -3.3988761153     1.1959072630     0.3127553796
   20      H      -3.9299791285     2.1384879886     0.3235564247
   21      C      -2.0080334848     1.1890389634     0.2890988524
   22      Cl     -1.1736652047     2.7346571867     0.2738456357
 ----------------------------------------------------------------
 Molecular Point Group                 C1    NOp =  1
 Largest Abelian Subgroup              C1    NOp =  1
 Nuclear Repulsion Energy =        1491.37917339 hartrees
 There are       73 alpha and       73 beta electrons
 Requested basis set is 6-311++G(d,p)
 There are 154 shells and 426 basis functions

 Total QAlloc Memory Limit  10000 MB
 Mega-Array Size       188 MB
 MEM_STATIC part       192 MB
 A cutoff of  1.0D-15 yielded   9609 shell pairs
 There are     78564 function pairs (     84483 Cartesian)
 Smallest overlap matrix eigenvalue = 2.17E-07
 Linear dependence detected in AO basis
 Number of orthogonalized atomic orbitals = 422
 Maximum deviation from orthogonality = 5.606E-10
 Guess from superposition of atomic densities
 Warning:  Energy on first SCF cycle will be non-variational
 SAD guess density has 146.000000 electrons

 -----------------------------------------------------------------------
  General SCF calculation program by
  Eric Jon Sundstrom, Paul Horn, Yuezhi Mao, Dmitri Zuev, Alec White,
  David Stuck, Shaama M.S., Shane Yost, Joonho Lee, David Small,
  Daniel Levine, Susi Lehtola, Hugh Burton, Evgeny Epifanovsky,
  Bang C. Huynh
 -----------------------------------------------------------------------
 Exchange:     0.2000 Hartree-Fock + 0.0800 Slater + 0.7200 B88
 Correlation:  0.1900 VWN1RPA + 0.8100 LYP
 Using SG-1 standard quadrature grid
 A restricted SCF calculation will be
 performed using DIIS
 SCF converges when DIIS error is below 1.0e-08
 ---------------------------------------
  Cycle       Energy         DIIS error
 ---------------------------------------
    1   -2305.6396832093      3.02e-02  
    2   -2301.7386922822      2.64e-03  
    3   -2301.6484932054      3.24e-03  
    4   -2301.8955396166      5.30e-04  
    5   -2301.9006863876      2.72e-04  
    6   -2301.9022400323      1.13e-04  
    7   -2301.9025066927      3.26e-05  
    8   -2301.9025277733      1.30e-05  
    9   -2301.9025316985      2.39e-06  
   10   -2301.9025318089      1.12e-06  
   11   -2301.9025318363      2.69e-07  
   12   -2301.9025318377      9.63e-08  
   13   -2301.9025318379      2.89e-08  
   14   -2301.9025318379      8.19e-09  Convergence criterion met
 ---------------------------------------
 SCF time:   CPU 559.06s  wall 559.00s 
 SCF   energy in the final basis set =    -2301.9025318379
 Total energy in the final basis set =    -2301.9025318379

 --------------------------------------------------------------

                    Orbital Energies (a.u.)
 --------------------------------------------------------------

 Alpha MOs
 -- Occupied --
********-101.5664-101.5657-101.5650 -10.2620 -10.2620 -10.2601 -10.2581
-10.2269 -10.2196 -10.2084 -10.2083 -10.2073 -10.2057 -10.2056 -10.2038
 -9.4812  -9.4811  -9.4802  -9.4798  -7.2458  -7.2457  -7.2447  -7.2444
 -7.2361  -7.2360  -7.2355  -7.2354  -7.2351  -7.2348  -7.2347  -7.2341
 -0.9353  -0.9171  -0.8879  -0.8861  -0.8453  -0.8416  -0.7979  -0.7664
 -0.7521  -0.7395  -0.6517  -0.6388  -0.6229  -0.6077  -0.5546  -0.5205
 -0.5129  -0.5121  -0.4872  -0.4753  -0.4558  -0.4547  -0.4540  -0.4273
 -0.4263  -0.4148  -0.3954  -0.3927  -0.3870  -0.3802  -0.3709  -0.3376
 -0.3370  -0.3332  -0.3319  -0.3256  -0.3242  -0.2775  -0.2756  -0.2651
 -0.2625
 -- Virtual --
 -0.0492  -0.0461  -0.0434  -0.0382  -0.0210  -0.0130  -0.0061   0.0053
  0.0109   0.0116   0.0168   0.0190   0.0264   0.0343   0.0467   0.0508
  0.0510   0.0563   0.0607   0.0664   0.0682   0.0837   0.0844   0.0858
  0.0905   0.0942   0.0986   0.1006   0.1018   0.1058   0.1078   0.1098
  0.1194   0.1198   0.1223   0.1228   0.1281   0.1301   0.1319   0.1321
  0.1358   0.1383   0.1408   0.1415   0.1455   0.1514   0.1620   0.1661
  0.1672   0.1758   0.1759   0.1771   0.1828   0.1910   0.1923   0.2025
  0.2053   0.2133   0.2154   0.2214   0.2240   0.2253   0.2320   0.2345
  0.2406   0.2471   0.2496   0.2536   0.2591   0.2628   0.2657   0.2677
  0.2694   0.2712   0.2757   0.2786   0.2822   0.2904   0.2939   0.2960
  0.2995   0.3066   0.3107   0.3189   0.3290   0.3361   0.3440   0.3472
  0.3547   0.3681   0.3894   0.4171   0.4257   0.4279   0.4500   0.4502
  0.4628   0.4641   0.4700   0.4921   0.4932   0.4998   0.5043   0.5098
  0.5144   0.5215   0.5265   0.5399   0.5482   0.5510   0.5631   0.5684
  0.5696   0.5820   0.5822   0.5872   0.5911   0.6013   0.6148   0.6174
  0.6205   0.6344   0.6374   0.6504   0.6555   0.6607   0.6631   0.6673
  0.6942   0.6987   0.7040   0.7095   0.7156   0.7200   0.7283   0.7402
  0.7597   0.7932   0.8095   0.8116   0.8149   0.8367   0.8402   0.8425
  0.8449   0.8514   0.8526   0.8560   0.8626   0.8676   0.8722   0.8725
  0.8804   0.8886   0.8922   0.8988   0.9043   0.9091   0.9146   0.9298
  0.9322   0.9580   0.9616   0.9622   0.9685   0.9693   0.9715   0.9840
  0.9906   0.9945   1.0026   1.0171   1.0264   1.0370   1.0418   1.0441
  1.0719   1.0788   1.0882   1.1061   1.1356   1.1909   1.2060   1.2156
  1.2373   1.2459   1.2494   1.2577   1.2669   1.2972   1.3127   1.3154
  1.3324   1.3413   1.3547   1.4176   1.4238   1.4575   1.4859   1.4870
  1.4888   1.5313   1.5515   1.5528   1.5655   1.5702   1.5811   1.5966
  1.6033   1.6088   1.6438   1.6815   1.6832   1.6982   1.7001   1.7220
  1.7405   1.7667   1.7995   1.8029   1.8288   1.8407   1.8620   1.8654
  1.8920   1.9255   1.9336   1.9387   1.9462   1.9518   1.9569   1.9700
  1.9922   2.0030   2.0069   2.0375   2.0398   2.0575   2.0738   2.1420
  2.1600   2.1871   2.1955   2.2394   2.2597   2.2667   2.2775   2.3051
  2.3106   2.3157   2.3557   2.3657   2.3786   2.4177   2.4280   2.4379
  2.4513   2.4923   2.4999   2.5124   2.5173   2.5301   2.5489   2.5553
  2.5729   2.5910   2.6229   2.6830   2.6915   2.6979   2.7043   2.7159
  2.7296   2.7316   2.7389   2.7615   2.7617   2.7653   2.7785   2.7790
  2.7863   2.8267   2.8369   2.8415   2.8419   2.8733   2.8988   2.9727
  2.9941   3.1005   3.1029   3.1325   3.1336   3.1401   3.1938   3.2237
  3.2263   3.2796   3.3300   3.3416   3.3923   3.4455   3.5350   3.5648
  3.6022   3.6988   3.7096   3.7939   3.8451   3.9843   4.0242   4.0749
  4.0932   4.1335   4.3619   4.8121   4.8183   9.7772   9.8045   9.8407
  9.8612  23.4363  23.5751  23.8543  23.8707  23.9066  23.9439  23.9681
 24.0458  24.0578  24.0836  24.1413  24.1565  25.8168  25.8251  25.9346
 25.9711  26.1280  26.2465  26.3083  26.3334  26.5905  26.6231  26.6697
 26.9287 215.7696 215.8015 215.8478 215.8707
 --------------------------------------------------------------

          Ground-State Mulliken Net Atomic Charges

     Atom                 Charge (a.u.)
  ----------------------------------------
      1 C                     0.396221
      2 C                    -1.270297
      3 Cl                    0.401869
      4 C                    -0.145590
      5 H                     0.227049
      6 C                     0.530701
      7 Cl                    0.470318
      8 C                    -0.797299
      9 H                     0.198268
     10 C                    -0.603829
     11 H                     0.193683
     12 C                    -0.132818
     13 C                    -0.188064
     14 Cl                    0.449330
     15 C                    -0.038647
     16 H                     0.204136
     17 C                    -0.489697
     18 H                     0.174072
     19 C                    -0.041943
     20 H                     0.204165
     21 C                    -0.189927
     22 Cl                    0.448299
  ----------------------------------------
  Sum of atomic charges =     0.000000

 -----------------------------------------------------------------
                    Cartesian Multipole Moments
 -----------------------------------------------------------------
    Charge (ESU x 10^10)
                -0.0000
    Dipole Moment (Debye)
         X      -2.4079      Y      -0.0118      Z       1.3157
       Tot       2.7439
    Quadrupole Moments (Debye-Ang)
        XX    -109.4912     XY       0.0620     YY    -123.6178
        XZ      -0.8778     YZ      -0.0027     ZZ    -118.0722
    Octopole Moments (Debye-Ang^2)
       XXX     -81.0317    XXY      -0.2803    XYY      -2.9030
       YYY      -0.0611    XXZ      -2.7431    XYZ      -0.0376
       YYZ      -4.7377    XZZ      20.3284    YZZ       0.0144
       ZZZ       0.3572
    Hexadecapole Moments (Debye-Ang^3)
      XXXX   -4378.0609   XXXY       0.3220   XXYY   -1002.7095
      XYYY       0.0329   YYYY   -1479.4640   XXXZ     -34.7502
      XXYZ      -0.0494   XYYZ      -1.5811   YYYZ       0.0450
      XXZZ    -929.4047   XYZZ      -0.1877   YYZZ    -417.7926
      XZZZ      33.1847   YZZZ       0.0278   ZZZZ    -862.8045
 -----------------------------------------------------------------
 Calculating MO derivatives via CPSCF
    1     0    69    0.0203293  
    2     0    69    0.0063807  
    3     0    69    0.0005725  
    4     3    66    0.0000467  
    5    63     6    0.0000027  
    6    69     0    0.0000001  Converged
 Time for AOints: 905.6 s (CPU) 905.7 s (wall)
 ------------------------------------------------------------------------------
                     AOints        : Timing summary (seconds)
 ------------------------------------------------------------------------------
     job step          cpu (% of tot)      sys (% of tot)     wall (% of tot)
 ------------------------------------------------------------------------------
  AOints            0.9056E+03 ( 9.1)   0.1800E-04 ( 6.2)   0.9057E+03 ( 9.1)
 ------------------------------------------------------------------------------
   Grand Totals     0.9998E+04          0.2900E-03          0.9999E+04
 ------------------------------------------------------------------------------
 Polarizability Matrix (a.u.)
            1           2           3
    1-249.5319823   0.0485708  -5.7619077
    2   0.0485708-168.2846504  -0.0136809
    3  -5.7619077  -0.0136809-148.3101225
 Calculating analytic Hessian of the SCF energy

 Direct stationary perturbation theory relativistic correction:

 rels  =       3.208873683607
 relv  =     -12.304422691105
 rel2e =       3.342272977191
 E_rel =      -5.753276030307

 Hessian of the SCF Energy
            1           2           3           4           5           6
    1   0.6475650   0.0009564   0.0000189  -0.1745122  -0.0001884   0.1215972
    2   0.0009564   0.1762349  -0.0004303  -0.0001683  -0.0648929   0.0002355
    3   0.0000189  -0.0004303   0.6210697   0.0597768   0.0001786  -0.2316628
    4  -0.1745122  -0.0001683   0.0597768   0.6129506   0.0003137  -0.0543569
    5  -0.0001884  -0.0648929   0.0001786   0.0003137   0.1257355  -0.0002137
    6   0.1215972   0.0002355  -0.2316628  -0.0543569  -0.0002137   0.5191346
    7   0.0051241  -0.0000222   0.0031173  -0.0646564  -0.0000938  -0.0467550
    8  -0.0000120   0.0042471  -0.0000391  -0.0001539  -0.0234959  -0.0001565
    9  -0.0209818  -0.0000501  -0.0381636  -0.0455630  -0.0001136  -0.1284366
   10  -0.0269952  -0.0000814   0.0705614  -0.3214863  -0.0000240  -0.0207544
   11  -0.0000131   0.0089848  -0.0000492   0.0000304  -0.0614127   0.0000467
   12   0.0238105   0.0000208   0.0350426   0.0450610  -0.0000338  -0.1112906
   13  -0.0047990  -0.0000050  -0.0015132  -0.0120714  -0.0000045   0.0266881
   14  -0.0000057   0.0054486   0.0000204   0.0000271   0.0029327  -0.0000305
   15  -0.0011084   0.0000016   0.0012463  -0.0031478  -0.0000005   0.0032669
   16   0.0020308  -0.0000052   0.0036146  -0.0287271   0.0000400  -0.0276773
   17  -0.0000009  -0.0057307   0.0000833   0.0001245   0.0068711  -0.0000090
   18   0.0022600   0.0000889  -0.0744327  -0.0907930   0.0000522   0.0317302
   19  -0.0020694   0.0000219  -0.0006976   0.0036658   0.0000022  -0.0020452
   20  -0.0000000  -0.0007699   0.0000039  -0.0000134   0.0048463   0.0000160
   21  -0.0002036  -0.0000034   0.0021955   0.0019835   0.0000095  -0.0032942
   22  -0.0242066   0.0001420  -0.0773462  -0.0544925  -0.0000025   0.0317892
   23   0.0000595   0.0081843  -0.0000445  -0.0000248  -0.0053541   0.0000175
   24  -0.0287871  -0.0000776   0.0307798   0.0318330   0.0000213  -0.0168043
   25  -0.0047072   0.0000047   0.0008599  -0.0010184  -0.0000016   0.0008818
   26   0.0000063   0.0068902  -0.0000011   0.0000059  -0.0007100  -0.0000093
   27   0.0009425   0.0000159   0.0018001   0.0009842  -0.0000040   0.0002406
   28  -0.1647085  -0.0000865  -0.0458332   0.0653802   0.0000377  -0.0279621
   29   0.0001092  -0.0626727   0.0002736  -0.0000726   0.0097938   0.0001028
   30  -0.1128794   0.0001986  -0.2648255   0.0306973   0.0000423  -0.0630191
   31   0.0101684   0.0000285  -0.0146132  -0.0006691  -0.0000001  -0.0022862
   32  -0.0000306   0.0039429   0.0000689   0.0000161   0.0059557  -0.0000062
   33   0.0150500   0.0000381  -0.0190311  -0.0029913   0.0000057  -0.0021256
   34  -0.2192295  -0.0005421  -0.0001962  -0.0217936  -0.0000507   0.0095269
   35  -0.0005982  -0.0766429  -0.0000418  -0.0000806   0.0029362   0.0000451
   36   0.0015219   0.0000058  -0.0777166   0.0262275   0.0000262   0.0048603
   37  -0.0214000  -0.0267653   0.0008244  -0.0010181  -0.0005288  -0.0032995
   38  -0.0116348   0.0044012  -0.0006417   0.0033543  -0.0009049   0.0009673
   39  -0.0007109   0.0006565   0.0036211   0.0003954  -0.0013360  -0.0008995
   40  -0.0018819  -0.0029868   0.0000057   0.0005294  -0.0012070  -0.0000801
   41   0.0027658  -0.0014263   0.0003130  -0.0010686  -0.0007486  -0.0008546
   42   0.0002200  -0.0003586  -0.0021923   0.0006324   0.0006749  -0.0003213
   43   0.0014540  -0.0019266   0.0002487  -0.0005492   0.0000982  -0.0004233
   44  -0.0012546  -0.0045506   0.0005076  -0.0003540  -0.0000776  -0.0009777
   45  -0.0002402  -0.0000558   0.0060540  -0.0009740  -0.0000538  -0.0002961
   46  -0.0000842  -0.0012457   0.0001110  -0.0001947  -0.0000018  -0.0003237
   47   0.0001870   0.0002348  -0.0000025  -0.0000099   0.0000184  -0.0000369
   48   0.0000576   0.0000292   0.0002197  -0.0000716   0.0000765   0.0001639
   49   0.0003797   0.0000114  -0.0002414  -0.0001122  -0.0000030  -0.0003201
   50  -0.0000035  -0.0011231   0.0000092   0.0000023   0.0001909  -0.0000033
   51   0.0000671   0.0000047  -0.0010918   0.0002541  -0.0000042   0.0000362
   52  -0.0000284  -0.0000009   0.0000153   0.0000055   0.0000002  -0.0000625
   53  -0.0000005   0.0001210   0.0000012   0.0000001   0.0000007  -0.0000004
   54   0.0000060  -0.0000000  -0.0005898   0.0000976   0.0000010   0.0000602
   55   0.0014425   0.0019817   0.0002525  -0.0005519  -0.0001034  -0.0004285
   56   0.0013131  -0.0045230  -0.0005381   0.0003479  -0.0000743   0.0009750
   57  -0.0002314   0.0000265   0.0060618  -0.0009827   0.0000531  -0.0002911
   58  -0.0000888   0.0012441   0.0001130  -0.0001960   0.0000001  -0.0003245
   59  -0.0001899   0.0002461   0.0000029   0.0000090   0.0000175   0.0000328
   60   0.0000567  -0.0000298   0.0002225  -0.0000717  -0.0000776   0.0001641
   61  -0.0216202   0.0265342   0.0009034  -0.0010025   0.0005274  -0.0032959
   62   0.0113448   0.0047238   0.0006291  -0.0033674  -0.0009193  -0.0009918
   63  -0.0006920  -0.0006672   0.0035980   0.0003904   0.0013623  -0.0009013
   64  -0.0018359   0.0029072   0.0000141   0.0005266   0.0011912  -0.0000889
   65  -0.0028063  -0.0013273  -0.0003087   0.0010789  -0.0007083   0.0008520
   66   0.0002193   0.0003539  -0.0022009   0.0006238  -0.0006676  -0.0003134
            7           8           9          10          11          12
    1   0.0051241  -0.0000120  -0.0209818  -0.0269952  -0.0000131   0.0238105
    2  -0.0000222   0.0042471  -0.0000501  -0.0000814   0.0089848   0.0000208
    3   0.0031173  -0.0000391  -0.0381636   0.0705614  -0.0000492   0.0350426
    4  -0.0646564  -0.0001539  -0.0455630  -0.3214863   0.0000304   0.0450610
    5  -0.0000938  -0.0234959  -0.0001136  -0.0000240  -0.0614127  -0.0000338
    6  -0.0467550  -0.0001565  -0.1284366  -0.0207544   0.0000467  -0.1112906
    7   0.0819303   0.0001595   0.0763197  -0.0194602  -0.0000374  -0.0385035
    8   0.0001595   0.0118596   0.0001780   0.0000111   0.0044109  -0.0000265
    9   0.0763197   0.0001780   0.1858999  -0.0138038  -0.0000277  -0.0182092
   10  -0.0194602   0.0000111  -0.0138038   0.6755975  -0.0002693  -0.0443114
   11  -0.0000374   0.0044109  -0.0000277  -0.0002693   0.1240863  -0.0006895
   12  -0.0385035  -0.0000265  -0.0182092  -0.0443114  -0.0006895   0.7332525
   13   0.0008400  -0.0000008   0.0004638  -0.1319442  -0.0000232   0.1289912
   14   0.0000014  -0.0026373   0.0000071  -0.0000280  -0.0337047   0.0000518
   15  -0.0009534  -0.0000012   0.0010768   0.1293306   0.0000951  -0.2678365
   16  -0.0018630   0.0000086   0.0009009  -0.1476488   0.0002761  -0.1127685
   17  -0.0000203   0.0047907  -0.0000157   0.0002414  -0.0623956   0.0005439
   18   0.0048791  -0.0000125   0.0033671  -0.0479757   0.0004344  -0.2931721
   19  -0.0014546  -0.0000027  -0.0011880  -0.0376102   0.0000580  -0.0026314
   20   0.0000082   0.0000248   0.0000039   0.0001020   0.0044269   0.0000006
   21  -0.0009574  -0.0000002  -0.0004236  -0.0281372   0.0000355   0.0021396
   22   0.0008658  -0.0000196  -0.0016425   0.0599711  -0.0000725   0.0241937
   23   0.0000060  -0.0006549   0.0000043  -0.0000063   0.0096920   0.0000938
   24  -0.0021675   0.0000030  -0.0015725  -0.0206864   0.0001002  -0.0538355
   25   0.0001372  -0.0000012  -0.0000941  -0.0014659   0.0000063   0.0031998
   26  -0.0000004  -0.0005888  -0.0000012  -0.0000143   0.0054252   0.0000037
   27  -0.0001102  -0.0000013   0.0000500   0.0037866   0.0000142  -0.0027166
   28  -0.0013928   0.0000092   0.0073946  -0.0486287   0.0000602  -0.0284448
   29   0.0000004   0.0040026   0.0000077   0.0000669  -0.0041237   0.0000389
   30   0.0008021   0.0000244  -0.0009113  -0.0287278   0.0000312  -0.0192915
   31   0.0000768   0.0000006  -0.0013070  -0.0006254   0.0000020  -0.0007864
   32  -0.0000013   0.0001280   0.0000032  -0.0000154  -0.0010147  -0.0000054
   33   0.0001081   0.0000005  -0.0013849  -0.0007364  -0.0000016   0.0001406
   34  -0.0015241   0.0000026  -0.0029015   0.0011888  -0.0000284   0.0017598
   35   0.0000006  -0.0023197  -0.0000073   0.0000156   0.0056958  -0.0000028
   36   0.0022628   0.0000117  -0.0005246   0.0022986   0.0000229  -0.0042588
   37   0.0004390  -0.0005164   0.0011274  -0.0006605   0.0009603   0.0002632
   38  -0.0000087  -0.0001818  -0.0007477   0.0005843  -0.0003310  -0.0008883
   39   0.0010347   0.0004353  -0.0006772  -0.0001309  -0.0000449  -0.0000788
   40  -0.0001252  -0.0000639  -0.0001426   0.0002727   0.0000725  -0.0002214
   41   0.0001428   0.0003543   0.0000801  -0.0000702   0.0000289   0.0003563
   42   0.0000924   0.0000600   0.0003553  -0.0002441  -0.0000372  -0.0001352
   43   0.0003582   0.0001474  -0.0000155   0.0000073   0.0000349   0.0000180
   44   0.0001959  -0.0001155   0.0003771  -0.0000775   0.0002889   0.0000359
   45  -0.0000555  -0.0000206  -0.0000118  -0.0000451   0.0000712   0.0002799
   46   0.0000605  -0.0000281   0.0001191  -0.0000453   0.0000776   0.0000488
   47  -0.0000093   0.0000037   0.0000103  -0.0000114  -0.0000154   0.0000200
   48  -0.0000103  -0.0000161  -0.0001096   0.0000106   0.0000077  -0.0000055
   49  -0.0000973  -0.0000007   0.0002119  -0.0000420  -0.0000000   0.0002220
   50   0.0000025   0.0001007  -0.0000009   0.0000000   0.0000051   0.0000021
   51  -0.0001487  -0.0000009   0.0001332  -0.0000300   0.0000012  -0.0000464
   52   0.0000029   0.0000000   0.0000206  -0.0000036  -0.0000001  -0.0000038
   53   0.0000000   0.0000088   0.0000002  -0.0000001  -0.0000053   0.0000002
   54   0.0000063   0.0000000  -0.0000272   0.0000033  -0.0000004  -0.0000392
   55   0.0003551  -0.0001429  -0.0000083   0.0000068  -0.0000351   0.0000195
   56  -0.0001937  -0.0001184  -0.0003754   0.0000765   0.0002850  -0.0000380
   57  -0.0000569   0.0000228  -0.0000129  -0.0000429  -0.0000695   0.0002798
   58   0.0000601   0.0000287   0.0001193  -0.0000457  -0.0000768   0.0000495
   59   0.0000101   0.0000036  -0.0000088   0.0000109  -0.0000160  -0.0000195
   60  -0.0000098   0.0000158  -0.0001098   0.0000107  -0.0000071  -0.0000054
   61   0.0004431   0.0005243   0.0011155  -0.0006521  -0.0009492   0.0002654
   62   0.0000112  -0.0001807   0.0007571  -0.0005863  -0.0003343   0.0008927
   63   0.0010247  -0.0004371  -0.0006737  -0.0001339   0.0000257  -0.0000770
   64  -0.0001187   0.0000503  -0.0001447   0.0002667  -0.0000721  -0.0002199
   65  -0.0001513   0.0003582  -0.0000809   0.0000748   0.0000235  -0.0003561
   66   0.0000822  -0.0000395   0.0003657  -0.0002401   0.0000401  -0.0001359
           13          14          15          16          17          18
    1  -0.0047990  -0.0000057  -0.0011084   0.0020308  -0.0000009   0.0022600
    2  -0.0000050   0.0054486   0.0000016  -0.0000052  -0.0057307   0.0000889
    3  -0.0015132   0.0000204   0.0012463   0.0036146   0.0000833  -0.0744327
    4  -0.0120714   0.0000271  -0.0031478  -0.0287271   0.0001245  -0.0907930
    5  -0.0000045   0.0029327  -0.0000005   0.0000400   0.0068711   0.0000522
    6   0.0266881  -0.0000305   0.0032669  -0.0276773  -0.0000090   0.0317302
    7   0.0008400   0.0000014  -0.0009534  -0.0018630  -0.0000203   0.0048791
    8  -0.0000008  -0.0026373  -0.0000012   0.0000086   0.0047907  -0.0000125
    9   0.0004638   0.0000071   0.0010768   0.0009009  -0.0000157   0.0033671
   10  -0.1319442  -0.0000280   0.1293306  -0.1476488   0.0002414  -0.0479757
   11  -0.0000232  -0.0337047   0.0000951   0.0002761  -0.0623956   0.0004344
   12   0.1289912   0.0000518  -0.2678365  -0.1127685   0.0005439  -0.2931721
   13   0.1389405   0.0000132  -0.1363597   0.0099343   0.0000056  -0.0142288
   14   0.0000132   0.0231755  -0.0001052  -0.0000221   0.0028808   0.0000657
   15  -0.1363597  -0.0001052   0.2824314   0.0156548   0.0000016  -0.0181363
   16   0.0099343  -0.0000221   0.0156548   0.5006261  -0.0003851  -0.0022946
   17   0.0000056   0.0028808   0.0000016  -0.0003851   0.1236556  -0.0009312
   18  -0.0142288   0.0000657  -0.0181363  -0.0022946  -0.0009312   0.6525556
   19   0.0009422  -0.0000050   0.0005420  -0.1518977   0.0001623  -0.0022531
   20  -0.0000032  -0.0027327  -0.0000056   0.0001650  -0.0228025   0.0000553
   21  -0.0004683  -0.0000054   0.0009991  -0.0025997   0.0000465  -0.0401719
   22  -0.0012763   0.0000256  -0.0036753  -0.1535956  -0.0000250   0.0527681
   23   0.0000161   0.0055469   0.0000146  -0.0001048  -0.0641085   0.0002944
   24  -0.0031984   0.0000095  -0.0028008   0.1174482   0.0002644  -0.2814311
   25   0.0006012  -0.0000005   0.0007348   0.0094580  -0.0000400   0.0158879
   26   0.0000019   0.0003120   0.0000019   0.0000216   0.0022974   0.0000295
   27  -0.0007132   0.0000021  -0.0007768  -0.0153800   0.0000604  -0.0189094
   28  -0.0006361  -0.0000069  -0.0008821  -0.0343768  -0.0000722   0.0820903
   29  -0.0000003  -0.0011530  -0.0000008  -0.0000089   0.0080733  -0.0000933
   30  -0.0008451  -0.0000113   0.0002626   0.0239687  -0.0000565   0.0377726
   31   0.0000307  -0.0000008   0.0000628  -0.0041325   0.0000092  -0.0010269
   32  -0.0000008  -0.0003691  -0.0000006   0.0000106   0.0068867   0.0000286
   33   0.0000587  -0.0000010  -0.0000202  -0.0007599   0.0000114   0.0016313
   34  -0.0001505   0.0000009  -0.0001923  -0.0009853   0.0000043   0.0006302
   35   0.0000026   0.0002856  -0.0000006  -0.0000009  -0.0008468  -0.0000160
   36   0.0011962  -0.0000041   0.0003048  -0.0000133  -0.0000047  -0.0017440
   37  -0.0001977   0.0000852  -0.0000136   0.0003731  -0.0002552  -0.0000689
   38   0.0003040   0.0001586   0.0000004  -0.0003944   0.0001836   0.0000647
   39  -0.0000042   0.0000971   0.0000128  -0.0000845   0.0000173   0.0002299
   40   0.0000625   0.0000186   0.0000110  -0.0000110   0.0002047   0.0001228
   41  -0.0001157  -0.0001327  -0.0000031   0.0000823   0.0001066   0.0000370
   42   0.0000267  -0.0000349   0.0000040   0.0000298   0.0000126   0.0002143
   43  -0.0000236  -0.0000035   0.0000106   0.0000946   0.0000138  -0.0000079
   44  -0.0000554  -0.0000107   0.0000127   0.0000419  -0.0000731  -0.0000176
   45  -0.0000722   0.0000142  -0.0000312   0.0000202  -0.0000557   0.0000336
   46  -0.0000258   0.0000002   0.0000005   0.0000499  -0.0000255  -0.0000118
   47  -0.0000033   0.0000010  -0.0000028   0.0000229  -0.0000064  -0.0000075
   48   0.0000006  -0.0000062   0.0000031   0.0000036   0.0000091  -0.0000242
   49  -0.0000411   0.0000005  -0.0000228   0.0001218  -0.0000006  -0.0000189
   50  -0.0000002  -0.0000133  -0.0000001   0.0000018   0.0000110  -0.0000012
   51   0.0000183  -0.0000001   0.0000053  -0.0000276   0.0000005   0.0000268
   52  -0.0000010   0.0000000   0.0000001   0.0000458   0.0000001   0.0000003
   53  -0.0000000  -0.0000049   0.0000000   0.0000000   0.0000039   0.0000000
   54   0.0000091  -0.0000000   0.0000005   0.0000019   0.0000000   0.0000038
   55  -0.0000240   0.0000037   0.0000108   0.0000952  -0.0000139  -0.0000080
   56   0.0000555  -0.0000100  -0.0000124  -0.0000443  -0.0000727   0.0000167
   57  -0.0000723  -0.0000138  -0.0000314   0.0000216   0.0000538   0.0000297
   58  -0.0000259  -0.0000001   0.0000005   0.0000504   0.0000252  -0.0000114
   59   0.0000031   0.0000008   0.0000028  -0.0000226  -0.0000062   0.0000073
   60   0.0000006   0.0000062   0.0000032   0.0000032  -0.0000090  -0.0000243
   61  -0.0001961  -0.0000871  -0.0000139   0.0003716   0.0002476  -0.0000627
   62  -0.0003054   0.0001586  -0.0000008   0.0004044   0.0001814  -0.0000629
   63  -0.0000049  -0.0000952   0.0000125  -0.0000876  -0.0000101   0.0002355
   64   0.0000613  -0.0000168   0.0000108  -0.0000083  -0.0001998   0.0001195
   65   0.0001156  -0.0001326   0.0000032  -0.0000879   0.0001006  -0.0000322
   66   0.0000270   0.0000337   0.0000039   0.0000294  -0.0000127   0.0002108
           19          20          21          22          23          24
    1  -0.0020694  -0.0000000  -0.0002036  -0.0242066   0.0000595  -0.0287871
    2   0.0000219  -0.0007699  -0.0000034   0.0001420   0.0081843  -0.0000776
    3  -0.0006976   0.0000039   0.0021955  -0.0773462  -0.0000445   0.0307798
    4   0.0036658  -0.0000134   0.0019835  -0.0544925  -0.0000248   0.0318330
    5   0.0000022   0.0048463   0.0000095  -0.0000025  -0.0053541   0.0000213
    6  -0.0020452   0.0000160  -0.0032942   0.0317892   0.0000175  -0.0168043
    7  -0.0014546   0.0000082  -0.0009574   0.0008658   0.0000060  -0.0021675
    8  -0.0000027   0.0000248  -0.0000002  -0.0000196  -0.0006549   0.0000030
    9  -0.0011880   0.0000039  -0.0004236  -0.0016425   0.0000043  -0.0015725
   10  -0.0376102   0.0001020  -0.0281372   0.0599711  -0.0000063  -0.0206864
   11   0.0000580   0.0044269   0.0000355  -0.0000725   0.0096920   0.0001002
   12  -0.0026314   0.0000006   0.0021396   0.0241937   0.0000938  -0.0538355
   13   0.0009422  -0.0000032  -0.0004683  -0.0012763   0.0000161  -0.0031984
   14  -0.0000050  -0.0027327  -0.0000054   0.0000256   0.0055469   0.0000095
   15   0.0005420  -0.0000056   0.0009991  -0.0036753   0.0000146  -0.0028008
   16  -0.1518977   0.0001650  -0.0025997  -0.1535956  -0.0001048   0.1174482
   17   0.0001623  -0.0228025   0.0000465  -0.0000250  -0.0641085   0.0002644
   18  -0.0022531   0.0000553  -0.0401719   0.0527681   0.0002944  -0.2814311
   19   0.2248862  -0.0002687   0.0041958  -0.0389465   0.0000572  -0.0005941
   20  -0.0002687   0.0111329  -0.0000554   0.0000231   0.0045015  -0.0000078
   21   0.0041958  -0.0000554   0.0370781   0.0262688  -0.0000285   0.0041839
   22  -0.0389465   0.0000231   0.0262688   0.6825530  -0.0007174   0.0450828
   23   0.0000572   0.0045015  -0.0000285  -0.0007174   0.1267959  -0.0011931
   24  -0.0005941  -0.0000078   0.0041839   0.0450828  -0.0011931   0.7262671
   25   0.0010922  -0.0000077   0.0003915  -0.1219138   0.0003896  -0.1219235
   26  -0.0000054  -0.0025620  -0.0000101   0.0004028  -0.0341094   0.0007032
   27  -0.0004944  -0.0000081   0.0009268  -0.1195025   0.0006804  -0.2778932
   28   0.0029717  -0.0000091  -0.0012888  -0.3385796   0.0003927  -0.0423162
   29  -0.0000107   0.0044723   0.0000138   0.0002036  -0.0610707   0.0001691
   30   0.0055375  -0.0000021  -0.0039502   0.0265006   0.0001482  -0.1278120
   31  -0.0013895   0.0000014   0.0008400  -0.0119939  -0.0000470   0.0277310
   32   0.0000011   0.0000273  -0.0000012   0.0000355   0.0040619  -0.0000200
   33  -0.0003155   0.0000004   0.0000845  -0.0028618  -0.0000014   0.0047017
   34   0.0013401   0.0000013   0.0000044   0.0023966  -0.0000263  -0.0021823
   35  -0.0000044  -0.0005317  -0.0000010  -0.0000051   0.0066430   0.0000347
   36  -0.0001074  -0.0000014   0.0002465  -0.0027000   0.0000254  -0.0038313
   37  -0.0004958  -0.0000432  -0.0000071  -0.0007147   0.0010420  -0.0002377
   38   0.0006940  -0.0000272  -0.0000040   0.0007450  -0.0004019   0.0005030
   39   0.0000217  -0.0000275   0.0000123   0.0002644   0.0003091   0.0000493
   40  -0.0000571  -0.0000158  -0.0000063   0.0004837   0.0000157   0.0001421
   41  -0.0002749   0.0000207  -0.0000029   0.0000221   0.0000281  -0.0002937
   42  -0.0000041   0.0000150  -0.0000010   0.0002654  -0.0001214  -0.0002077
   43  -0.0000825  -0.0000047  -0.0000036  -0.0000663   0.0000641   0.0000621
   44  -0.0002308  -0.0000073  -0.0000037  -0.0000940   0.0003105   0.0000616
   45   0.0000003   0.0000191  -0.0000092   0.0000526  -0.0001831   0.0001969
   46  -0.0000857  -0.0000051  -0.0000003  -0.0000695   0.0001029  -0.0000081
   47  -0.0000056   0.0000003   0.0000007  -0.0000238  -0.0000163  -0.0000075
   48  -0.0000010  -0.0000020  -0.0000044  -0.0000275  -0.0000182   0.0000083
   49  -0.0000561   0.0000003   0.0000059  -0.0000506  -0.0000002  -0.0001645
   50  -0.0000000  -0.0000057   0.0000000  -0.0000007   0.0000337  -0.0000012
   51   0.0000205  -0.0000005  -0.0000086   0.0000258   0.0000011  -0.0000252
   52  -0.0000380   0.0000000  -0.0000007  -0.0000039  -0.0000001   0.0000154
   53  -0.0000001  -0.0000022  -0.0000000  -0.0000001   0.0000038  -0.0000000
   54  -0.0000040   0.0000001  -0.0000000  -0.0000082  -0.0000000  -0.0000237
   55  -0.0000853   0.0000046  -0.0000037  -0.0000670  -0.0000656   0.0000597
   56   0.0002278  -0.0000070   0.0000036   0.0000923   0.0003078  -0.0000562
   57  -0.0000003  -0.0000181  -0.0000086   0.0000494   0.0001797   0.0001999
   58  -0.0000857   0.0000052  -0.0000002  -0.0000694  -0.0001019  -0.0000095
   59   0.0000050   0.0000003  -0.0000007   0.0000230  -0.0000171   0.0000074
   60  -0.0000008   0.0000018  -0.0000045  -0.0000274   0.0000185   0.0000085
   61  -0.0004840   0.0000443  -0.0000068  -0.0006976  -0.0010320  -0.0002483
   62  -0.0006964  -0.0000261   0.0000039  -0.0007443  -0.0004011  -0.0005103
   63   0.0000228   0.0000272   0.0000111   0.0002649  -0.0003142   0.0000492
   64  -0.0000603   0.0000155  -0.0000063   0.0004709  -0.0000197   0.0001430
   65   0.0002751   0.0000212   0.0000029  -0.0000099   0.0000246   0.0002905
   66  -0.0000041  -0.0000148  -0.0000007   0.0002615   0.0001171  -0.0002059
           25          26          27          28          29          30
    1  -0.0047072   0.0000063   0.0009425  -0.1647085   0.0001092  -0.1128794
    2   0.0000047   0.0068902   0.0000159  -0.0000865  -0.0626727   0.0001986
    3   0.0008599  -0.0000011   0.0018001  -0.0458332   0.0002736  -0.2648255
    4  -0.0010184   0.0000059   0.0009842   0.0653802  -0.0000726   0.0306973
    5  -0.0000016  -0.0007100  -0.0000040   0.0000377   0.0097938   0.0000423
    6   0.0008818  -0.0000093   0.0002406  -0.0279621   0.0001028  -0.0630191
    7   0.0001372  -0.0000004  -0.0001102  -0.0013928   0.0000004   0.0008021
    8  -0.0000012  -0.0005888  -0.0000013   0.0000092   0.0040026   0.0000244
    9  -0.0000941  -0.0000012   0.0000500   0.0073946   0.0000077  -0.0009113
   10  -0.0014659  -0.0000143   0.0037866  -0.0486287   0.0000669  -0.0287278
   11   0.0000063   0.0054252   0.0000142   0.0000602  -0.0041237   0.0000312
   12   0.0031998   0.0000037  -0.0027166  -0.0284448   0.0000389  -0.0192915
   13   0.0006012   0.0000019  -0.0007132  -0.0006361  -0.0000003  -0.0008451
   14  -0.0000005   0.0003120   0.0000021  -0.0000069  -0.0011530  -0.0000113
   15   0.0007348   0.0000019  -0.0007768  -0.0008821  -0.0000008   0.0002626
   16   0.0094580   0.0000216  -0.0153800  -0.0343768  -0.0000089   0.0239687
   17  -0.0000400   0.0022974   0.0000604  -0.0000722   0.0080733  -0.0000565
   18   0.0158879   0.0000295  -0.0189094   0.0820903  -0.0000933   0.0377726
   19   0.0010922  -0.0000054  -0.0004944   0.0029717  -0.0000107   0.0055375
   20  -0.0000077  -0.0025620  -0.0000081  -0.0000091   0.0044723  -0.0000021
   21   0.0003915  -0.0000101   0.0009268  -0.0012888   0.0000138  -0.0039502
   22  -0.1219138   0.0004028  -0.1195025  -0.3385796   0.0002036   0.0265006
   23   0.0003896  -0.0341094   0.0006804   0.0003927  -0.0610707   0.0001482
   24  -0.1219235   0.0007032  -0.2778932  -0.0423162   0.0001691  -0.1278120
   25   0.1274675  -0.0004164   0.1288077  -0.0100993   0.0000722  -0.0280081
   26  -0.0004164   0.0239999  -0.0007429  -0.0000011   0.0031694   0.0000297
   27   0.1288077  -0.0007429   0.2925505   0.0019324  -0.0000048   0.0039798
   28  -0.0100993  -0.0000011   0.0019324   0.6898801  -0.0001214  -0.0397249
   29   0.0000722   0.0031694  -0.0000048  -0.0001214   0.1350477  -0.0007629
   30  -0.0280081   0.0000297   0.0039798  -0.0397249  -0.0007629   0.6967362
   31   0.0009903  -0.0000037  -0.0002702  -0.1333200  -0.0001665   0.1253311
   32  -0.0000055  -0.0042533  -0.0000131  -0.0002042  -0.0365931   0.0003233
   33   0.0002814  -0.0000105   0.0006742   0.1244992   0.0003325  -0.2621853
   34  -0.0001500   0.0000013   0.0000477  -0.0251482  -0.0000421  -0.0080840
   35   0.0000020   0.0001101   0.0000013   0.0000180   0.0042296   0.0000126
   36  -0.0011164   0.0000074   0.0001137  -0.0285861  -0.0000716   0.0042508
   37  -0.0002065   0.0000390  -0.0000002  -0.0005397   0.0002153   0.0022667
   38   0.0003080   0.0001584   0.0000567   0.0032640  -0.0013004   0.0004925
   39   0.0000076  -0.0000292  -0.0000124  -0.0007503   0.0005452  -0.0004251
   40   0.0000681   0.0000177  -0.0000089   0.0003625  -0.0013751   0.0001338
   41  -0.0001212  -0.0001254  -0.0000179  -0.0010751  -0.0005116   0.0003573
   42  -0.0000212  -0.0000007   0.0000004  -0.0007533  -0.0002776   0.0000803
   43  -0.0000056  -0.0000063  -0.0000068  -0.0001919   0.0000287   0.0000001
   44  -0.0000446  -0.0000207  -0.0000113  -0.0000848   0.0001643   0.0002129
   45   0.0000743  -0.0000203  -0.0000118   0.0010883   0.0002631  -0.0002101
   46  -0.0000244  -0.0000024  -0.0000035  -0.0001276  -0.0000083   0.0001108
   47  -0.0000044   0.0000020   0.0000018  -0.0000175   0.0000211   0.0000307
   48   0.0000000   0.0000055   0.0000030   0.0001000  -0.0000558   0.0000367
   49  -0.0000538   0.0000005   0.0000086  -0.0003569  -0.0000019   0.0003967
   50   0.0000001  -0.0000068   0.0000001   0.0000024   0.0000391   0.0000002
   51  -0.0000156  -0.0000004   0.0000017  -0.0001738  -0.0000012   0.0000250
   52  -0.0000020   0.0000001  -0.0000006   0.0000054   0.0000001   0.0000155
   53  -0.0000000  -0.0000038  -0.0000000   0.0000002   0.0000044  -0.0000001
   54  -0.0000083   0.0000001   0.0000001  -0.0000889   0.0000002   0.0000082
   55  -0.0000064   0.0000065  -0.0000071  -0.0002015  -0.0000344   0.0000019
   56   0.0000440  -0.0000204   0.0000109   0.0000844   0.0001708  -0.0002067
   57   0.0000745   0.0000204  -0.0000115   0.0010977  -0.0002571  -0.0002092
   58  -0.0000245   0.0000025  -0.0000034  -0.0001305   0.0000063   0.0001106
   59   0.0000042   0.0000018  -0.0000018   0.0000165   0.0000198  -0.0000295
   60   0.0000001  -0.0000056   0.0000030   0.0001007   0.0000557   0.0000369
   61  -0.0002033  -0.0000398   0.0000002  -0.0005214  -0.0002206   0.0022570
   62  -0.0003089   0.0001601  -0.0000554  -0.0032844  -0.0013097  -0.0004761
   63   0.0000074   0.0000285  -0.0000127  -0.0007542  -0.0005470  -0.0004339
   64   0.0000667  -0.0000164  -0.0000089   0.0003578   0.0013607   0.0001408
   65   0.0001209  -0.0001261   0.0000169   0.0010777  -0.0004732  -0.0003570
   66  -0.0000213   0.0000015   0.0000004  -0.0007438   0.0002695   0.0000816
           31          32          33          34          35          36
    1   0.0101684  -0.0000306   0.0150500  -0.2192295  -0.0005982   0.0015219
    2   0.0000285   0.0039429   0.0000381  -0.0005421  -0.0766429   0.0000058
    3  -0.0146132   0.0000689  -0.0190311  -0.0001962  -0.0000418  -0.0777166
    4  -0.0006691   0.0000161  -0.0029913  -0.0217936  -0.0000806   0.0262275
    5  -0.0000001   0.0059557   0.0000057  -0.0000507   0.0029362   0.0000262
    6  -0.0022862  -0.0000062  -0.0021256   0.0095269   0.0000451   0.0048603
    7   0.0000768  -0.0000013   0.0001081  -0.0015241   0.0000006   0.0022628
    8   0.0000006   0.0001280   0.0000005   0.0000026  -0.0023197   0.0000117
    9  -0.0013070   0.0000032  -0.0013849  -0.0029015  -0.0000073  -0.0005246
   10  -0.0006254  -0.0000154  -0.0007364   0.0011888   0.0000156   0.0022986
   11   0.0000020  -0.0010147  -0.0000016  -0.0000284   0.0056958   0.0000229
   12  -0.0007864  -0.0000054   0.0001406   0.0017598  -0.0000028  -0.0042588
   13   0.0000307  -0.0000008   0.0000587  -0.0001505   0.0000026   0.0011962
   14  -0.0000008  -0.0003691  -0.0000010   0.0000009   0.0002856  -0.0000041
   15   0.0000628  -0.0000006  -0.0000202  -0.0001923  -0.0000006   0.0003048
   16  -0.0041325   0.0000106  -0.0007599  -0.0009853  -0.0000009  -0.0000133
   17   0.0000092   0.0068867   0.0000114   0.0000043  -0.0008468  -0.0000047
   18  -0.0010269   0.0000286   0.0016313   0.0006302  -0.0000160  -0.0017440
   19  -0.0013895   0.0000011  -0.0003155   0.0013401  -0.0000044  -0.0001074
   20   0.0000014   0.0000273   0.0000004   0.0000013  -0.0005317  -0.0000014
   21   0.0008400  -0.0000012   0.0000845   0.0000044  -0.0000010   0.0002465
   22  -0.0119939   0.0000355  -0.0028618   0.0023966  -0.0000051  -0.0027000
   23  -0.0000470   0.0040619  -0.0000014  -0.0000263   0.0066430   0.0000254
   24   0.0277310  -0.0000200   0.0047017  -0.0021823   0.0000347  -0.0038313
   25   0.0009903  -0.0000055   0.0002814  -0.0001500   0.0000020  -0.0011164
   26  -0.0000037  -0.0042533  -0.0000105   0.0000013   0.0001101   0.0000074
   27  -0.0002702  -0.0000131   0.0006742   0.0000477   0.0000013   0.0001137
   28  -0.1333200  -0.0002042   0.1244992  -0.0251482   0.0000180  -0.0285861
   29  -0.0001665  -0.0365931   0.0003325  -0.0000421   0.0042296  -0.0000716
   30   0.1253311   0.0003233  -0.2621853  -0.0080840   0.0000126   0.0042508
   31   0.1399778   0.0001786  -0.1328067   0.0008397  -0.0000009  -0.0005436
   32   0.0001786   0.0247846  -0.0003706   0.0000139  -0.0038486  -0.0000126
   33  -0.1328067  -0.0003706   0.2767078   0.0014296   0.0000005   0.0008622
   34   0.0008397   0.0000139   0.0014296   0.6487820  -0.0003248  -0.0051007
   35  -0.0000009  -0.0038486   0.0000005  -0.0003248   0.6021247   0.0004079
   36  -0.0005436  -0.0000126   0.0008622  -0.0051007   0.0004079   0.1709046
   37   0.0002091  -0.0006803  -0.0003920  -0.1691774  -0.0560760   0.0015670
   38  -0.0003787   0.0005878  -0.0001874  -0.1163365  -0.2292087   0.0023540
   39  -0.0000923  -0.0001373   0.0000898   0.0019950   0.0012471  -0.0607321
   40  -0.0001326   0.0001419  -0.0000510   0.0044500  -0.0020555   0.0000615
   41   0.0001118  -0.0001923  -0.0000575   0.0200605  -0.0383864  -0.0005268
   42  -0.0001108  -0.0000486  -0.0000508  -0.0002036   0.0000105   0.0039221
   43  -0.0000735  -0.0000978  -0.0000475  -0.0223819  -0.0720752   0.0005773
   44   0.0000098  -0.0002472  -0.0001112  -0.0263754   0.0301016   0.0004794
   45   0.0000479   0.0000997  -0.0000558   0.0005222   0.0009727   0.0061118
   46   0.0000080  -0.0000579  -0.0000176  -0.0049631   0.0012844   0.0001495
   47   0.0000003   0.0000002   0.0000089   0.0007362   0.0012914  -0.0000308
   48  -0.0000028  -0.0000172  -0.0000044   0.0001533  -0.0000153   0.0053426
   49   0.0000292  -0.0000004   0.0000574   0.0005722   0.0003105  -0.0003264
   50   0.0000003   0.0000043  -0.0000001   0.0003020  -0.0661844  -0.0000736
   51   0.0000051  -0.0000002  -0.0000162   0.0000566  -0.0000732  -0.0018257
   52  -0.0000007   0.0000001   0.0000062   0.0005196   0.0000067  -0.0000342
   53   0.0000001  -0.0000151   0.0000000   0.0000091  -0.0012328  -0.0000006
   54  -0.0000121  -0.0000002   0.0000062  -0.0000634  -0.0000102  -0.0009898
   55  -0.0000735   0.0001002  -0.0000475  -0.0233435   0.0715966   0.0007598
   56  -0.0000105  -0.0002472   0.0001112   0.0259284   0.0310634  -0.0004183
   57   0.0000476  -0.0000982  -0.0000560   0.0005983  -0.0008857   0.0061212
   58   0.0000078   0.0000584  -0.0000175  -0.0049542  -0.0013449   0.0001544
   59   0.0000000   0.0000005  -0.0000090  -0.0007969   0.0012691   0.0000175
   60  -0.0000031   0.0000171  -0.0000044   0.0001553   0.0000043   0.0053358
   61   0.0002034   0.0006803  -0.0003939  -0.1709484   0.0568460   0.0016907
   62   0.0003776   0.0005932   0.0001845   0.1171591  -0.2280192  -0.0026786
   63  -0.0000924   0.0001445   0.0000885   0.0022867  -0.0016005  -0.0606961
   64  -0.0001306  -0.0001426  -0.0000521   0.0046580   0.0024811   0.0000577
   65  -0.0001120  -0.0001925   0.0000565  -0.0196944  -0.0385298   0.0004658
   66  -0.0001119   0.0000462  -0.0000522  -0.0002430  -0.0000812   0.0039336
           37          38          39          40          41          42
    1  -0.0214000  -0.0116348  -0.0007109  -0.0018819   0.0027658   0.0002200
    2  -0.0267653   0.0044012   0.0006565  -0.0029868  -0.0014263  -0.0003586
    3   0.0008244  -0.0006417   0.0036211   0.0000057   0.0003130  -0.0021923
    4  -0.0010181   0.0033543   0.0003954   0.0005294  -0.0010686   0.0006324
    5  -0.0005288  -0.0009049  -0.0013360  -0.0012070  -0.0007486   0.0006749
    6  -0.0032995   0.0009673  -0.0008995  -0.0000801  -0.0008546  -0.0003213
    7   0.0004390  -0.0000087   0.0010347  -0.0001252   0.0001428   0.0000924
    8  -0.0005164  -0.0001818   0.0004353  -0.0000639   0.0003543   0.0000600
    9   0.0011274  -0.0007477  -0.0006772  -0.0001426   0.0000801   0.0003553
   10  -0.0006605   0.0005843  -0.0001309   0.0002727  -0.0000702  -0.0002441
   11   0.0009603  -0.0003310  -0.0000449   0.0000725   0.0000289  -0.0000372
   12   0.0002632  -0.0008883  -0.0000788  -0.0002214   0.0003563  -0.0001352
   13  -0.0001977   0.0003040  -0.0000042   0.0000625  -0.0001157   0.0000267
   14   0.0000852   0.0001586   0.0000971   0.0000186  -0.0001327  -0.0000349
   15  -0.0000136   0.0000004   0.0000128   0.0000110  -0.0000031   0.0000040
   16   0.0003731  -0.0003944  -0.0000845  -0.0000110   0.0000823   0.0000298
   17  -0.0002552   0.0001836   0.0000173   0.0002047   0.0001066   0.0000126
   18  -0.0000689   0.0000647   0.0002299   0.0001228   0.0000370   0.0002143
   19  -0.0004958   0.0006940   0.0000217  -0.0000571  -0.0002749  -0.0000041
   20  -0.0000432  -0.0000272  -0.0000275  -0.0000158   0.0000207   0.0000150
   21  -0.0000071  -0.0000040   0.0000123  -0.0000063  -0.0000029  -0.0000010
   22  -0.0007147   0.0007450   0.0002644   0.0004837   0.0000221   0.0002654
   23   0.0010420  -0.0004019   0.0003091   0.0000157   0.0000281  -0.0001214
   24  -0.0002377   0.0005030   0.0000493   0.0001421  -0.0002937  -0.0002077
   25  -0.0002065   0.0003080   0.0000076   0.0000681  -0.0001212  -0.0000212
   26   0.0000390   0.0001584  -0.0000292   0.0000177  -0.0001254  -0.0000007
   27  -0.0000002   0.0000567  -0.0000124  -0.0000089  -0.0000179   0.0000004
   28  -0.0005397   0.0032640  -0.0007503   0.0003625  -0.0010751  -0.0007533
   29   0.0002153  -0.0013004   0.0005452  -0.0013751  -0.0005116  -0.0002776
   30   0.0022667   0.0004925  -0.0004251   0.0001338   0.0003573   0.0000803
   31   0.0002091  -0.0003787  -0.0000923  -0.0001326   0.0001118  -0.0001108
   32  -0.0006803   0.0005878  -0.0001373   0.0001419  -0.0001923  -0.0000486
   33  -0.0003920  -0.0001874   0.0000898  -0.0000510  -0.0000575  -0.0000508
   34  -0.1691774  -0.1163365   0.0019950   0.0044500   0.0200605  -0.0002036
   35  -0.0560760  -0.2292087   0.0012471  -0.0020555  -0.0383864   0.0000105
   36   0.0015670   0.0023540  -0.0607321   0.0000615  -0.0005268   0.0039221
   37   0.6118028   0.0540244  -0.0085647  -0.0670877   0.0473250   0.0010061
   38   0.0540244   0.5122423  -0.0007145   0.0478115  -0.1237326  -0.0012903
   39  -0.0085647  -0.0007145   0.1213009   0.0007551  -0.0009645  -0.0233411
   40  -0.0670877   0.0478115   0.0007551   0.0870425  -0.0779223  -0.0013631
   41   0.0473250  -0.1237326  -0.0009645  -0.0779223   0.1808243   0.0019444
   42   0.0010061  -0.0012903  -0.0233411  -0.0013631   0.0019444   0.0121001
   43  -0.3208075   0.0150664   0.0048016  -0.0202749   0.0132657   0.0003190
   44  -0.0504308  -0.1118165   0.0005646   0.0393183  -0.0176394  -0.0006002
   45   0.0043534  -0.0001889  -0.0609621   0.0004996  -0.0003220   0.0044281
   46  -0.0120813  -0.0282602   0.0002109   0.0008906  -0.0004409  -0.0000541
   47   0.0031364   0.0015784  -0.0000688   0.0010279   0.0012869  -0.0000196
   48   0.0001881   0.0004878   0.0025107  -0.0000350   0.0000265  -0.0024907
   49  -0.0293952   0.0266772   0.0007077  -0.0037515   0.0011576   0.0001130
   50   0.0843898   0.0318665  -0.0009413  -0.0055491   0.0040600   0.0000399
   51   0.0005167  -0.0004458   0.0060066   0.0001067   0.0000100   0.0046003
   52   0.0009311   0.0023450   0.0001110  -0.0005867   0.0002353   0.0000080
   53   0.0020413  -0.0032812  -0.0000512   0.0013608  -0.0008157  -0.0000190
   54   0.0001219  -0.0000726   0.0069145   0.0000140  -0.0000060   0.0000504
   55  -0.0554688  -0.0301570   0.0003661   0.0012627   0.0009394   0.0000074
   56  -0.0314515  -0.0159471   0.0004830   0.0022629  -0.0020664  -0.0000376
   57   0.0008046   0.0003719  -0.0033449  -0.0000140  -0.0000469  -0.0008858
   58  -0.0009542  -0.0010383  -0.0000051   0.0001745   0.0000227  -0.0000095
   59  -0.0009673   0.0001733   0.0000103   0.0001380   0.0000120  -0.0000012
   60  -0.0000119   0.0000322  -0.0007818  -0.0000110   0.0000282  -0.0005064
   61   0.0686349   0.0319048  -0.0003960  -0.0021240  -0.0051212   0.0000280
   62  -0.0306265  -0.0655779  -0.0000865  -0.0011623   0.0012975   0.0000776
   63  -0.0004738  -0.0000642   0.0062248   0.0000655  -0.0000403   0.0042770
   64  -0.0021882   0.0011284   0.0000682   0.0004335   0.0000797   0.0000158
   65   0.0050825   0.0013613   0.0000370  -0.0000525  -0.0022420   0.0000119
   66   0.0000329  -0.0000885   0.0042830   0.0000156  -0.0000163   0.0001001
           43          44          45          46          47          48
    1   0.0014540  -0.0012546  -0.0002402  -0.0000842   0.0001870   0.0000576
    2  -0.0019266  -0.0045506  -0.0000558  -0.0012457   0.0002348   0.0000292
    3   0.0002487   0.0005076   0.0060540   0.0001110  -0.0000025   0.0002197
    4  -0.0005492  -0.0003540  -0.0009740  -0.0001947  -0.0000099  -0.0000716
    5   0.0000982  -0.0000776  -0.0000538  -0.0000018   0.0000184   0.0000765
    6  -0.0004233  -0.0009777  -0.0002961  -0.0003237  -0.0000369   0.0001639
    7   0.0003582   0.0001959  -0.0000555   0.0000605  -0.0000093  -0.0000103
    8   0.0001474  -0.0001155  -0.0000206  -0.0000281   0.0000037  -0.0000161
    9  -0.0000155   0.0003771  -0.0000118   0.0001191   0.0000103  -0.0001096
   10   0.0000073  -0.0000775  -0.0000451  -0.0000453  -0.0000114   0.0000106
   11   0.0000349   0.0002889   0.0000712   0.0000776  -0.0000154   0.0000077
   12   0.0000180   0.0000359   0.0002799   0.0000488   0.0000200  -0.0000055
   13  -0.0000236  -0.0000554  -0.0000722  -0.0000258  -0.0000033   0.0000006
   14  -0.0000035  -0.0000107   0.0000142   0.0000002   0.0000010  -0.0000062
   15   0.0000106   0.0000127  -0.0000312   0.0000005  -0.0000028   0.0000031
   16   0.0000946   0.0000419   0.0000202   0.0000499   0.0000229   0.0000036
   17   0.0000138  -0.0000731  -0.0000557  -0.0000255  -0.0000064   0.0000091
   18  -0.0000079  -0.0000176   0.0000336  -0.0000118  -0.0000075  -0.0000242
   19  -0.0000825  -0.0002308   0.0000003  -0.0000857  -0.0000056  -0.0000010
   20  -0.0000047  -0.0000073   0.0000191  -0.0000051   0.0000003  -0.0000020
   21  -0.0000036  -0.0000037  -0.0000092  -0.0000003   0.0000007  -0.0000044
   22  -0.0000663  -0.0000940   0.0000526  -0.0000695  -0.0000238  -0.0000275
   23   0.0000641   0.0003105  -0.0001831   0.0001029  -0.0000163  -0.0000182
   24   0.0000621   0.0000616   0.0001969  -0.0000081  -0.0000075   0.0000083
   25  -0.0000056  -0.0000446   0.0000743  -0.0000244  -0.0000044   0.0000000
   26  -0.0000063  -0.0000207  -0.0000203  -0.0000024   0.0000020   0.0000055
   27  -0.0000068  -0.0000113  -0.0000118  -0.0000035   0.0000018   0.0000030
   28  -0.0001919  -0.0000848   0.0010883  -0.0001276  -0.0000175   0.0001000
   29   0.0000287   0.0001643   0.0002631  -0.0000083   0.0000211  -0.0000558
   30   0.0000001   0.0002129  -0.0002101   0.0001108   0.0000307   0.0000367
   31  -0.0000735   0.0000098   0.0000479   0.0000080   0.0000003  -0.0000028
   32  -0.0000978  -0.0002472   0.0000997  -0.0000579   0.0000002  -0.0000172
   33  -0.0000475  -0.0001112  -0.0000558  -0.0000176   0.0000089  -0.0000044
   34  -0.0223819  -0.0263754   0.0005222  -0.0049631   0.0007362   0.0001533
   35  -0.0720752   0.0301016   0.0009727   0.0012844   0.0012914  -0.0000153
   36   0.0005773   0.0004794   0.0061118   0.0001495  -0.0000308   0.0053426
   37  -0.3208075  -0.0504308   0.0043534  -0.0120813   0.0031364   0.0001881
   38   0.0150664  -0.1118165  -0.0001889  -0.0282602   0.0015784   0.0004878
   39   0.0048016   0.0005646  -0.0609621   0.0002109  -0.0000688   0.0025107
   40  -0.0202749   0.0393183   0.0004996   0.0008906   0.0010279  -0.0000350
   41   0.0132657  -0.0176394  -0.0003220  -0.0004409   0.0012869   0.0000265
   42   0.0003190  -0.0006002   0.0044281  -0.0000541  -0.0000196  -0.0024907
   43   0.6693804   0.0346350  -0.0090418  -0.1235069  -0.1236550   0.0012672
   44   0.0346350   0.7390550   0.0005719  -0.1205445  -0.2753733   0.0015948
   45  -0.0090418   0.0005719   0.1257811   0.0012708   0.0017020  -0.0343766
   46  -0.1235069  -0.1205445   0.0012708   0.1287880   0.1291981  -0.0015187
   47  -0.1236550  -0.2753733   0.0017020   0.1291981   0.2906312  -0.0017359
   48   0.0012672   0.0015948  -0.0343766  -0.0015187  -0.0017359   0.0239791
   49  -0.1802204   0.1245145   0.0021815   0.0120665  -0.0144215  -0.0001403
   50   0.0572038  -0.2865086  -0.0015212   0.0154097  -0.0174072  -0.0002922
   51   0.0022367  -0.0026379  -0.0605357  -0.0001343   0.0002044   0.0032138
   52  -0.0112261  -0.0023688   0.0002340   0.0007264   0.0001116  -0.0000821
   53   0.0283622   0.0040779  -0.0004805  -0.0004628   0.0008885   0.0000211
   54   0.0003060   0.0000694   0.0036302  -0.0000775   0.0000129  -0.0041433
   55   0.0637532  -0.0224133  -0.0009233  -0.0010143   0.0036527   0.0001409
   56   0.0235895  -0.0574825  -0.0005189   0.0032653  -0.0025620  -0.0000364
   57  -0.0008825   0.0003442   0.0074468   0.0001463  -0.0000865   0.0067687
   58  -0.0009450  -0.0032498   0.0001414   0.0004315  -0.0007270  -0.0000079
   59  -0.0036403  -0.0026326   0.0000560   0.0007393  -0.0007815  -0.0000124
   60   0.0001283   0.0000190   0.0067708  -0.0000071   0.0000106   0.0001979
   61  -0.0559834   0.0310945   0.0008866  -0.0009747   0.0009519  -0.0000131
   62   0.0298118  -0.0153396  -0.0003966   0.0010267   0.0001930  -0.0000222
   63   0.0004423  -0.0005197  -0.0033434  -0.0000019  -0.0000064  -0.0007792
   64   0.0012947  -0.0022330  -0.0000190   0.0001764  -0.0001362  -0.0000117
   65  -0.0009124  -0.0021032   0.0000471  -0.0000211   0.0000111  -0.0000282
   66   0.0000087   0.0000325  -0.0008848  -0.0000091   0.0000028  -0.0005095
           49          50          51          52          53          54
    1   0.0003797  -0.0000035   0.0000671  -0.0000284  -0.0000005   0.0000060
    2   0.0000114  -0.0011231   0.0000047  -0.0000009   0.0001210  -0.0000000
    3  -0.0002414   0.0000092  -0.0010918   0.0000153   0.0000012  -0.0005898
    4  -0.0001122   0.0000023   0.0002541   0.0000055   0.0000001   0.0000976
    5  -0.0000030   0.0001909  -0.0000042   0.0000002   0.0000007   0.0000010
    6  -0.0003201  -0.0000033   0.0000362  -0.0000625  -0.0000004   0.0000602
    7  -0.0000973   0.0000025  -0.0001487   0.0000029   0.0000000   0.0000063
    8  -0.0000007   0.0001007  -0.0000009   0.0000000   0.0000088   0.0000000
    9   0.0002119  -0.0000009   0.0001332   0.0000206   0.0000002  -0.0000272
   10  -0.0000420   0.0000000  -0.0000300  -0.0000036  -0.0000001   0.0000033
   11  -0.0000000   0.0000051   0.0000012  -0.0000001  -0.0000053  -0.0000004
   12   0.0002220   0.0000021  -0.0000464  -0.0000038   0.0000002  -0.0000392
   13  -0.0000411  -0.0000002   0.0000183  -0.0000010  -0.0000000   0.0000091
   14   0.0000005  -0.0000133  -0.0000001   0.0000000  -0.0000049  -0.0000000
   15  -0.0000228  -0.0000001   0.0000053   0.0000001   0.0000000   0.0000005
   16   0.0001218   0.0000018  -0.0000276   0.0000458   0.0000000   0.0000019
   17  -0.0000006   0.0000110   0.0000005   0.0000001   0.0000039   0.0000000
   18  -0.0000189  -0.0000012   0.0000268   0.0000003   0.0000000   0.0000038
   19  -0.0000561  -0.0000000   0.0000205  -0.0000380  -0.0000001  -0.0000040
   20   0.0000003  -0.0000057  -0.0000005   0.0000000  -0.0000022   0.0000001
   21   0.0000059   0.0000000  -0.0000086  -0.0000007  -0.0000000  -0.0000000
   22  -0.0000506  -0.0000007   0.0000258  -0.0000039  -0.0000001  -0.0000082
   23  -0.0000002   0.0000337   0.0000011  -0.0000001   0.0000038  -0.0000000
   24  -0.0001645  -0.0000012  -0.0000252   0.0000154  -0.0000000  -0.0000237
   25  -0.0000538   0.0000001  -0.0000156  -0.0000020  -0.0000000  -0.0000083
   26   0.0000005  -0.0000068  -0.0000004   0.0000001  -0.0000038   0.0000001
   27   0.0000086   0.0000001   0.0000017  -0.0000006  -0.0000000   0.0000001
   28  -0.0003569   0.0000024  -0.0001738   0.0000054   0.0000002  -0.0000889
   29  -0.0000019   0.0000391  -0.0000012   0.0000001   0.0000044   0.0000002
   30   0.0003967   0.0000002   0.0000250   0.0000155  -0.0000001   0.0000082
   31   0.0000292   0.0000003   0.0000051  -0.0000007   0.0000001  -0.0000121
   32  -0.0000004   0.0000043  -0.0000002   0.0000001  -0.0000151  -0.0000002
   33   0.0000574  -0.0000001  -0.0000162   0.0000062   0.0000000   0.0000062
   34   0.0005722   0.0003020   0.0000566   0.0005196   0.0000091  -0.0000634
   35   0.0003105  -0.0661844  -0.0000732   0.0000067  -0.0012328  -0.0000102
   36  -0.0003264  -0.0000736  -0.0018257  -0.0000342  -0.0000006  -0.0009898
   37  -0.0293952   0.0843898   0.0005167   0.0009311   0.0020413   0.0001219
   38   0.0266772   0.0318665  -0.0004458   0.0023450  -0.0032812  -0.0000726
   39   0.0007077  -0.0009413   0.0060066   0.0001110  -0.0000512   0.0069145
   40  -0.0037515  -0.0055491   0.0001067  -0.0005867   0.0013608   0.0000140
   41   0.0011576   0.0040600   0.0000100   0.0002353  -0.0008157  -0.0000060
   42   0.0001130   0.0000399   0.0046003   0.0000080  -0.0000190   0.0000504
   43  -0.1802204   0.0572038   0.0022367  -0.0112261   0.0283622   0.0003060
   44   0.1245145  -0.2865086  -0.0026379  -0.0023688   0.0040779   0.0000694
   45   0.0021815  -0.0015212  -0.0605357   0.0002340  -0.0004805   0.0036302
   46   0.0120665   0.0154097  -0.0001343   0.0007264  -0.0004628  -0.0000775
   47  -0.0144215  -0.0174072   0.0002044   0.0001116   0.0008885   0.0000129
   48  -0.0001403  -0.0002922   0.0032138  -0.0000821   0.0000211  -0.0041433
   49   0.7381290   0.0002306  -0.0102521  -0.3385506  -0.0012397   0.0050736
   50   0.0002306   0.6640773   0.0006664  -0.0012563  -0.0584492  -0.0000266
   51  -0.0102521   0.0006664   0.1327877   0.0051566  -0.0000071  -0.0365922
   52  -0.3385506  -0.0012563   0.0051566   0.3580812   0.0013501  -0.0056650
   53  -0.0012397  -0.0584492  -0.0000071   0.0013501   0.0581388   0.0000162
   54   0.0050736  -0.0000266  -0.0365922  -0.0056650   0.0000162   0.0252766
   55  -0.1785605  -0.0561562   0.0020354  -0.0110011  -0.0285195   0.0002558
   56  -0.1234940  -0.2881246   0.0020523   0.0022233   0.0038135  -0.0000449
   57   0.0018623   0.0009446  -0.0605374   0.0002364   0.0004830   0.0036332
   58   0.0120595  -0.0151343  -0.0001782   0.0007251   0.0004579  -0.0000798
   59   0.0147089  -0.0174511  -0.0002714  -0.0001131   0.0009004   0.0000038
   60  -0.0001102   0.0002447   0.0032227  -0.0000823  -0.0000089  -0.0041481
   61  -0.0282919  -0.0849167   0.0003351   0.0009713  -0.0020030   0.0001030
   62  -0.0272277   0.0307848   0.0005079  -0.0022991  -0.0033217   0.0000539
   63   0.0006400   0.0009968   0.0060175   0.0001041   0.0000266   0.0069205
   64  -0.0037795   0.0054713   0.0001253  -0.0005722  -0.0013560   0.0000088
   65  -0.0012220   0.0041006  -0.0000052  -0.0002342  -0.0008299   0.0000034
   66   0.0001169  -0.0000426   0.0046008   0.0000078   0.0000194   0.0000487
           55          56          57          58          59          60
    1   0.0014425   0.0013131  -0.0002314  -0.0000888  -0.0001899   0.0000567
    2   0.0019817  -0.0045230   0.0000265   0.0012441   0.0002461  -0.0000298
    3   0.0002525  -0.0005381   0.0060618   0.0001130   0.0000029   0.0002225
    4  -0.0005519   0.0003479  -0.0009827  -0.0001960   0.0000090  -0.0000717
    5  -0.0001034  -0.0000743   0.0000531   0.0000001   0.0000175  -0.0000776
    6  -0.0004285   0.0009750  -0.0002911  -0.0003245   0.0000328   0.0001641
    7   0.0003551  -0.0001937  -0.0000569   0.0000601   0.0000101  -0.0000098
    8  -0.0001429  -0.0001184   0.0000228   0.0000287   0.0000036   0.0000158
    9  -0.0000083  -0.0003754  -0.0000129   0.0001193  -0.0000088  -0.0001098
   10   0.0000068   0.0000765  -0.0000429  -0.0000457   0.0000109   0.0000107
   11  -0.0000351   0.0002850  -0.0000695  -0.0000768  -0.0000160  -0.0000071
   12   0.0000195  -0.0000380   0.0002798   0.0000495  -0.0000195  -0.0000054
   13  -0.0000240   0.0000555  -0.0000723  -0.0000259   0.0000031   0.0000006
   14   0.0000037  -0.0000100  -0.0000138  -0.0000001   0.0000008   0.0000062
   15   0.0000108  -0.0000124  -0.0000314   0.0000005   0.0000028   0.0000032
   16   0.0000952  -0.0000443   0.0000216   0.0000504  -0.0000226   0.0000032
   17  -0.0000139  -0.0000727   0.0000538   0.0000252  -0.0000062  -0.0000090
   18  -0.0000080   0.0000167   0.0000297  -0.0000114   0.0000073  -0.0000243
   19  -0.0000853   0.0002278  -0.0000003  -0.0000857   0.0000050  -0.0000008
   20   0.0000046  -0.0000070  -0.0000181   0.0000052   0.0000003   0.0000018
   21  -0.0000037   0.0000036  -0.0000086  -0.0000002  -0.0000007  -0.0000045
   22  -0.0000670   0.0000923   0.0000494  -0.0000694   0.0000230  -0.0000274
   23  -0.0000656   0.0003078   0.0001797  -0.0001019  -0.0000171   0.0000185
   24   0.0000597  -0.0000562   0.0001999  -0.0000095   0.0000074   0.0000085
   25  -0.0000064   0.0000440   0.0000745  -0.0000245   0.0000042   0.0000001
   26   0.0000065  -0.0000204   0.0000204   0.0000025   0.0000018  -0.0000056
   27  -0.0000071   0.0000109  -0.0000115  -0.0000034  -0.0000018   0.0000030
   28  -0.0002015   0.0000844   0.0010977  -0.0001305   0.0000165   0.0001007
   29  -0.0000344   0.0001708  -0.0002571   0.0000063   0.0000198   0.0000557
   30   0.0000019  -0.0002067  -0.0002092   0.0001106  -0.0000295   0.0000369
   31  -0.0000735  -0.0000105   0.0000476   0.0000078   0.0000000  -0.0000031
   32   0.0001002  -0.0002472  -0.0000982   0.0000584   0.0000005   0.0000171
   33  -0.0000475   0.0001112  -0.0000560  -0.0000175  -0.0000090  -0.0000044
   34  -0.0233435   0.0259284   0.0005983  -0.0049542  -0.0007969   0.0001553
   35   0.0715966   0.0310634  -0.0008857  -0.0013449   0.0012691   0.0000043
   36   0.0007598  -0.0004183   0.0061212   0.0001544   0.0000175   0.0053358
   37  -0.0554688  -0.0314515   0.0008046  -0.0009542  -0.0009673  -0.0000119
   38  -0.0301570  -0.0159471   0.0003719  -0.0010383   0.0001733   0.0000322
   39   0.0003661   0.0004830  -0.0033449  -0.0000051   0.0000103  -0.0007818
   40   0.0012627   0.0022629  -0.0000140   0.0001745   0.0001380  -0.0000110
   41   0.0009394  -0.0020664  -0.0000469   0.0000227   0.0000120   0.0000282
   42   0.0000074  -0.0000376  -0.0008858  -0.0000095  -0.0000012  -0.0005064
   43   0.0637532   0.0235895  -0.0008825  -0.0009450  -0.0036403   0.0001283
   44  -0.0224133  -0.0574825   0.0003442  -0.0032498  -0.0026326   0.0000190
   45  -0.0009233  -0.0005189   0.0074468   0.0001414   0.0000560   0.0067708
   46  -0.0010143   0.0032653   0.0001463   0.0004315   0.0007393  -0.0000071
   47   0.0036527  -0.0025620  -0.0000865  -0.0007270  -0.0007815   0.0000106
   48   0.0001409  -0.0000364   0.0067687  -0.0000079  -0.0000124   0.0001979
   49  -0.1785605  -0.1234940   0.0018623   0.0120595   0.0147089  -0.0001102
   50  -0.0561562  -0.2881246   0.0009446  -0.0151343  -0.0174511   0.0002447
   51   0.0020354   0.0020523  -0.0605374  -0.0001782  -0.0002714   0.0032227
   52  -0.0110011   0.0022233   0.0002364   0.0007251  -0.0001131  -0.0000823
   53  -0.0285195   0.0038135   0.0004830   0.0004579   0.0009004  -0.0000089
   54   0.0002558  -0.0000449   0.0036332  -0.0000798   0.0000038  -0.0041481
   55   0.6701082  -0.0352152  -0.0094566  -0.1260177   0.1250791   0.0017679
   56  -0.0352152   0.7380856   0.0010959   0.1220134  -0.2727861  -0.0024250
   57  -0.0094566   0.0010959   0.1258630   0.0017344  -0.0025068  -0.0344111
   58  -0.1260177   0.1220134   0.0017344   0.1314842  -0.1307454  -0.0020193
   59   0.1250791  -0.2727861  -0.0025068  -0.1307454   0.2879786   0.0026170
   60   0.0017679  -0.0024250  -0.0344111  -0.0020193   0.0026170   0.0240018
   61  -0.3208573   0.0482475   0.0046328  -0.0123284  -0.0032694   0.0001686
   62  -0.0172204  -0.1115114   0.0000969   0.0281045   0.0018002  -0.0004896
   63   0.0049106  -0.0006280  -0.0610299   0.0002999   0.0000725   0.0025178
   64  -0.0197499  -0.0393628   0.0004353   0.0008728  -0.0010022  -0.0000373
   65  -0.0132875  -0.0181715   0.0002896   0.0004495   0.0012666  -0.0000185
   66   0.0002929   0.0005844   0.0044304  -0.0000567   0.0000307  -0.0024892
           61          62          63          64          65          66
    1  -0.0216202   0.0113448  -0.0006920  -0.0018359  -0.0028063   0.0002193
    2   0.0265342   0.0047238  -0.0006672   0.0029072  -0.0013273   0.0003539
    3   0.0009034   0.0006291   0.0035980   0.0000141  -0.0003087  -0.0022009
    4  -0.0010025  -0.0033674   0.0003904   0.0005266   0.0010789   0.0006238
    5   0.0005274  -0.0009193   0.0013623   0.0011912  -0.0007083  -0.0006676
    6  -0.0032959  -0.0009918  -0.0009013  -0.0000889   0.0008520  -0.0003134
    7   0.0004431   0.0000112   0.0010247  -0.0001187  -0.0001513   0.0000822
    8   0.0005243  -0.0001807  -0.0004371   0.0000503   0.0003582  -0.0000395
    9   0.0011155   0.0007571  -0.0006737  -0.0001447  -0.0000809   0.0003657
   10  -0.0006521  -0.0005863  -0.0001339   0.0002667   0.0000748  -0.0002401
   11  -0.0009492  -0.0003343   0.0000257  -0.0000721   0.0000235   0.0000401
   12   0.0002654   0.0008927  -0.0000770  -0.0002199  -0.0003561  -0.0001359
   13  -0.0001961  -0.0003054  -0.0000049   0.0000613   0.0001156   0.0000270
   14  -0.0000871   0.0001586  -0.0000952  -0.0000168  -0.0001326   0.0000337
   15  -0.0000139  -0.0000008   0.0000125   0.0000108   0.0000032   0.0000039
   16   0.0003716   0.0004044  -0.0000876  -0.0000083  -0.0000879   0.0000294
   17   0.0002476   0.0001814  -0.0000101  -0.0001998   0.0001006  -0.0000127
   18  -0.0000627  -0.0000629   0.0002355   0.0001195  -0.0000322   0.0002108
   19  -0.0004840  -0.0006964   0.0000228  -0.0000603   0.0002751  -0.0000041
   20   0.0000443  -0.0000261   0.0000272   0.0000155   0.0000212  -0.0000148
   21  -0.0000068   0.0000039   0.0000111  -0.0000063   0.0000029  -0.0000007
   22  -0.0006976  -0.0007443   0.0002649   0.0004709  -0.0000099   0.0002615
   23  -0.0010320  -0.0004011  -0.0003142  -0.0000197   0.0000246   0.0001171
   24  -0.0002483  -0.0005103   0.0000492   0.0001430   0.0002905  -0.0002059
   25  -0.0002033  -0.0003089   0.0000074   0.0000667   0.0001209  -0.0000213
   26  -0.0000398   0.0001601   0.0000285  -0.0000164  -0.0001261   0.0000015
   27   0.0000002  -0.0000554  -0.0000127  -0.0000089   0.0000169   0.0000004
   28  -0.0005214  -0.0032844  -0.0007542   0.0003578   0.0010777  -0.0007438
   29  -0.0002206  -0.0013097  -0.0005470   0.0013607  -0.0004732   0.0002695
   30   0.0022570  -0.0004761  -0.0004339   0.0001408  -0.0003570   0.0000816
   31   0.0002034   0.0003776  -0.0000924  -0.0001306  -0.0001120  -0.0001119
   32   0.0006803   0.0005932   0.0001445  -0.0001426  -0.0001925   0.0000462
   33  -0.0003939   0.0001845   0.0000885  -0.0000521   0.0000565  -0.0000522
   34  -0.1709484   0.1171591   0.0022867   0.0046580  -0.0196944  -0.0002430
   35   0.0568460  -0.2280192  -0.0016005   0.0024811  -0.0385298  -0.0000812
   36   0.0016907  -0.0026786  -0.0606961   0.0000577   0.0004658   0.0039336
   37   0.0686349  -0.0306265  -0.0004738  -0.0021882   0.0050825   0.0000329
   38   0.0319048  -0.0655779  -0.0000642   0.0011284   0.0013613  -0.0000885
   39  -0.0003960  -0.0000865   0.0062248   0.0000682   0.0000370   0.0042830
   40  -0.0021240  -0.0011623   0.0000655   0.0004335  -0.0000525   0.0000156
   41  -0.0051212   0.0012975  -0.0000403   0.0000797  -0.0022420  -0.0000163
   42   0.0000280   0.0000776   0.0042770   0.0000158   0.0000119   0.0001001
   43  -0.0559834   0.0298118   0.0004423   0.0012947  -0.0009124   0.0000087
   44   0.0310945  -0.0153396  -0.0005197  -0.0022330  -0.0021032   0.0000325
   45   0.0008866  -0.0003966  -0.0033434  -0.0000190   0.0000471  -0.0008848
   46  -0.0009747   0.0010267  -0.0000019   0.0001764  -0.0000211  -0.0000091
   47   0.0009519   0.0001930  -0.0000064  -0.0001362   0.0000111   0.0000028
   48  -0.0000131  -0.0000222  -0.0007792  -0.0000117  -0.0000282  -0.0005095
   49  -0.0282919  -0.0272277   0.0006400  -0.0037795  -0.0012220   0.0001169
   50  -0.0849167   0.0307848   0.0009968   0.0054713   0.0041006  -0.0000426
   51   0.0003351   0.0005079   0.0060175   0.0001253  -0.0000052   0.0046008
   52   0.0009713  -0.0022991   0.0001041  -0.0005722  -0.0002342   0.0000078
   53  -0.0020030  -0.0033217   0.0000266  -0.0013560  -0.0008299   0.0000194
   54   0.0001030   0.0000539   0.0069205   0.0000088   0.0000034   0.0000487
   55  -0.3208573  -0.0172204   0.0049106  -0.0197499  -0.0132875   0.0002929
   56   0.0482475  -0.1115114  -0.0006280  -0.0393628  -0.0181715   0.0005844
   57   0.0046328   0.0000969  -0.0610299   0.0004353   0.0002896   0.0044304
   58  -0.0123284   0.0281045   0.0002999   0.0008728   0.0004495  -0.0000567
   59  -0.0032694   0.0018002   0.0000725  -0.0010022   0.0012666   0.0000307
   60   0.0001686  -0.0004896   0.0025178  -0.0000373  -0.0000185  -0.0024892
   61   0.6125148  -0.0530904  -0.0089206  -0.0662530  -0.0468740   0.0009660
   62  -0.0530904   0.5119140   0.0013828  -0.0473180  -0.1248663   0.0011848
   63  -0.0089206   0.0013828   0.1212389   0.0007024   0.0008636  -0.0232436
   64  -0.0662530  -0.0473180   0.0007024   0.0855109   0.0771902  -0.0012533
   65  -0.0468740  -0.1248663   0.0008636   0.0771902   0.1824351  -0.0017535
   66   0.0009660   0.0011848  -0.0232436  -0.0012533  -0.0017535   0.0119770
 **********************************************************************
 **                                                                  **
 **                       VIBRATIONAL ANALYSIS                       **
 **                       --------------------                       **
 **                                                                  **
 **        VIBRATIONAL FREQUENCIES (CM**-1) AND NORMAL MODES         **
 **     FORCE CONSTANTS (mDYN/ANGSTROM) AND REDUCED MASSES (AMU)     **
 **                  INFRARED INTENSITIES (KM/MOL)                   **
 **                                                                  **
 **********************************************************************


 Mode:                 1                      2                      3
 Frequency:        27.20                  42.52                  55.88
 Force Cnst:      0.0061                 0.0154                 0.0135
 Red. Mass:      14.1028                14.4938                 7.3552
 IR Active:          YES                    YES                    YES
 IR Intens:        0.093                  0.026                  0.903
 Raman Active:       YES                    YES                    YES
               X      Y      Z        X      Y      Z        X      Y      Z
 C          0.000 -0.025  0.001    0.000 -0.197  0.000   -0.011  0.000 -0.075
 C         -0.000  0.155  0.001   -0.000 -0.054  0.000    0.032  0.000 -0.045
 Cl        -0.001  0.419  0.001   -0.000  0.005  0.000    0.094  0.000 -0.077
 C         -0.000  0.134  0.001   -0.000  0.088  0.000    0.033 -0.000  0.011
 H         -0.001  0.271  0.000   -0.000  0.235  0.000    0.069 -0.000  0.033
 C          0.000 -0.070 -0.000    0.000  0.073  0.000   -0.014 -0.000  0.036
 Cl         0.000 -0.116 -0.001    0.001  0.377  0.000   -0.016 -0.000  0.116
 C          0.000 -0.243 -0.000    0.000 -0.139 -0.000   -0.059  0.000  0.009
 H          0.001 -0.398 -0.001    0.001 -0.167 -0.000   -0.096  0.000  0.029
 C          0.000 -0.219  0.001    0.000 -0.272  0.000   -0.055  0.000 -0.048
 H          0.001 -0.361  0.001    0.000 -0.398 -0.000   -0.093  0.000 -0.071
 C          0.000 -0.037  0.001   -0.000 -0.117  0.000   -0.012  0.000 -0.059
 C          0.017 -0.046  0.112   -0.111 -0.046  0.016   -0.011  0.000  0.020
 Cl         0.035 -0.039  0.242   -0.262 -0.130  0.030   -0.015  0.000 -0.171
 C          0.017 -0.064  0.114   -0.114  0.088  0.017   -0.007 -0.000  0.254
 H          0.030 -0.070  0.202   -0.205  0.138  0.030   -0.006 -0.000  0.333
 C          0.000 -0.072  0.001   -0.001  0.153  0.001   -0.005 -0.000  0.392
 H          0.000 -0.085  0.001   -0.002  0.255  0.001   -0.002 -0.001  0.593
 C         -0.016 -0.063 -0.114    0.112  0.089 -0.016   -0.007 -0.001  0.255
 H         -0.029 -0.070 -0.201    0.202  0.140 -0.029   -0.006 -0.000  0.335
 C         -0.016 -0.046 -0.111    0.110 -0.045 -0.016   -0.011 -0.000  0.020
 Cl        -0.035 -0.039 -0.244    0.262 -0.127 -0.032   -0.015  0.000 -0.170
 TransDip   0.000 -0.010  0.000   -0.000  0.005  0.000   -0.002 -0.000  0.030

 Mode:                 4                      5                      6
 Frequency:       101.84                 133.88                 154.98
 Force Cnst:      0.1179                 0.0811                 0.3156
 Red. Mass:      19.2876                 7.6811                22.3057
 IR Active:          YES                    YES                    YES
 IR Intens:        0.047                  0.765                  0.056
 Raman Active:       YES                    YES                    YES
               X      Y      Z        X      Y      Z        X      Y      Z
 C          0.028  0.000  0.278   -0.001  0.021 -0.001   -0.083  0.000 -0.125
 C         -0.060 -0.001  0.231   -0.001  0.025 -0.001   -0.129 -0.001 -0.132
 Cl        -0.275 -0.002  0.353   -0.002  0.123 -0.000   -0.313 -0.001 -0.056
 C         -0.065 -0.001  0.111   -0.001  0.040 -0.000   -0.130 -0.003 -0.096
 H         -0.134 -0.002  0.070   -0.001 -0.059 -0.000   -0.071 -0.002 -0.061
 C          0.021  0.000  0.067   -0.001  0.167  0.000   -0.214 -0.004 -0.038
 Cl         0.027 -0.000 -0.096   -0.002 -0.124  0.001   -0.242  0.002  0.217
 C          0.110  0.002  0.123   -0.001  0.422  0.000   -0.221 -0.007 -0.048
 H          0.185  0.003  0.082   -0.001  0.614  0.001   -0.220 -0.010 -0.050
 C          0.099  0.001  0.235   -0.001  0.312 -0.000   -0.195 -0.004 -0.085
 H          0.167  0.002  0.277   -0.001  0.441 -0.000   -0.260 -0.006 -0.126
 C          0.034  0.000  0.217    0.000 -0.085 -0.001   -0.016  0.001 -0.119
 C          0.040 -0.002  0.038   -0.021 -0.075 -0.007    0.077 -0.020 -0.054
 Cl         0.057  0.012 -0.332   -0.112 -0.129  0.001    0.377  0.144  0.041
 C          0.039 -0.002 -0.054   -0.024 -0.030 -0.009    0.085 -0.032  0.008
 H          0.035 -0.001 -0.175   -0.049 -0.017 -0.014    0.057 -0.018  0.061
 C          0.042  0.000 -0.051    0.000 -0.016 -0.000    0.114 -0.000  0.027
 H          0.041  0.000 -0.122    0.000  0.004  0.000    0.115 -0.001  0.082
 C          0.039  0.003 -0.053    0.025 -0.030  0.009    0.083  0.033  0.007
 H          0.034  0.002 -0.171    0.049 -0.016  0.014    0.056  0.017  0.059
 C          0.040  0.002  0.040    0.022 -0.075  0.007    0.076  0.022 -0.054
 Cl         0.056 -0.010 -0.330    0.116 -0.130 -0.001    0.376 -0.139  0.042
 TransDip   0.006  0.000 -0.003   -0.000  0.028  0.000   -0.007 -0.000 -0.002

 Mode:                 7                      8                      9
 Frequency:       173.37                 199.52                 204.88
 Force Cnst:      0.1150                 0.1078                 0.4553
 Red. Mass:       6.4935                 4.5982                18.4097
 IR Active:          YES                    YES                    YES
 IR Intens:        0.000                  0.001                  0.484
 Raman Active:       YES                    YES                    YES
               X      Y      Z        X      Y      Z        X      Y      Z
 C         -0.001  0.052  0.001    0.000 -0.001 -0.000   -0.136 -0.001  0.140
 C         -0.001  0.257  0.001    0.000 -0.008 -0.000   -0.103 -0.004  0.160
 Cl         0.002 -0.158  0.000   -0.001  0.006  0.000    0.370  0.002 -0.057
 C         -0.001  0.491  0.002    0.000 -0.024 -0.000   -0.147 -0.008  0.227
 H         -0.001  0.649  0.002    0.000 -0.039 -0.000   -0.121 -0.011  0.246
 C         -0.001  0.228  0.001    0.000 -0.007 -0.000   -0.152 -0.004  0.188
 Cl        -0.002 -0.121 -0.002    0.000  0.003  0.001   -0.179  0.002 -0.359
 C         -0.001 -0.054  0.001    0.000  0.013 -0.000   -0.129  0.000  0.209
 H         -0.001 -0.294  0.000    0.000  0.030 -0.000   -0.149  0.004  0.220
 C         -0.001 -0.080  0.001    0.000  0.007 -0.000   -0.143  0.001  0.160
 H         -0.001 -0.276  0.000    0.000  0.017 -0.000   -0.170  0.005  0.144
 C         -0.000 -0.007  0.000    0.000 -0.000 -0.000   -0.122 -0.000  0.109
 C         -0.002 -0.005  0.013    0.003 -0.001  0.154   -0.086 -0.000  0.058
 Cl        -0.018 -0.013 -0.005   -0.002 -0.001 -0.090    0.148  0.147 -0.022
 C         -0.003  0.003  0.021    0.006 -0.001  0.338   -0.088 -0.018  0.007
 H         -0.007  0.005  0.034    0.010 -0.002  0.594   -0.097 -0.014 -0.035
 C         -0.000  0.005  0.000    0.000 -0.001  0.000   -0.079 -0.001 -0.015
 H         -0.000  0.007  0.000    0.000 -0.001  0.001   -0.080 -0.001 -0.064
 C          0.002  0.003 -0.021   -0.006 -0.000 -0.337   -0.089  0.017  0.002
 H          0.006  0.006 -0.034   -0.010 -0.000 -0.593   -0.098  0.013 -0.044
 C          0.001 -0.005 -0.013   -0.003 -0.000 -0.155   -0.086 -0.000  0.056
 Cl         0.020 -0.015  0.005    0.002 -0.000  0.090    0.148 -0.145 -0.021
 TransDip  -0.000 -0.001  0.000    0.000  0.001  0.000   -0.018 -0.000  0.013

 Mode:                10                     11                     12
 Frequency:       267.30                 291.16                 323.44
 Force Cnst:      0.6567                 0.3835                 0.4364
 Red. Mass:      15.5986                 7.6792                 7.0803
 IR Active:          YES                    YES                    YES
 IR Intens:        0.290                  1.486                  0.008
 Raman Active:       YES                    YES                    YES
               X      Y      Z        X      Y      Z        X      Y      Z
 C         -0.042 -0.001 -0.011   -0.003  0.000  0.046   -0.001  0.371  0.000
 C          0.024 -0.000  0.003   -0.095  0.000 -0.043    0.000  0.209  0.000
 Cl        -0.015 -0.000  0.015    0.035 -0.000 -0.173    0.000 -0.027  0.001
 C          0.070  0.001 -0.071   -0.082  0.000 -0.080    0.000 -0.026 -0.000
 H         -0.031  0.002 -0.135   -0.119  0.001 -0.103   -0.000 -0.044 -0.001
 C          0.186  0.001 -0.114   -0.030  0.000 -0.103    0.000 -0.245 -0.001
 Cl         0.270 -0.001  0.107   -0.056 -0.000  0.099    0.001  0.058  0.000
 C          0.131  0.001 -0.144    0.054 -0.000 -0.070   -0.000 -0.245 -0.001
 H          0.113  0.002 -0.133    0.122 -0.001 -0.109   -0.001 -0.456 -0.001
 C          0.110 -0.001 -0.081    0.076  0.000 -0.000   -0.000  0.265 -0.000
 H          0.217 -0.001 -0.015    0.114  0.000  0.023    0.000  0.399  0.000
 C         -0.146 -0.001  0.061    0.011 -0.000  0.367   -0.000  0.123  0.000
 C         -0.222  0.072  0.054    0.023 -0.011  0.326    0.111  0.047  0.001
 Cl         0.027  0.314 -0.009    0.002 -0.031 -0.054   -0.089 -0.074  0.000
 C         -0.242  0.017  0.006    0.020 -0.004  0.035    0.117 -0.028 -0.002
 H         -0.192 -0.011 -0.029    0.009  0.001 -0.173    0.202 -0.074 -0.005
 C         -0.284 -0.001 -0.031    0.022  0.000 -0.210    0.000 -0.106 -0.000
 H         -0.285 -0.001 -0.094    0.016  0.001 -0.612    0.001 -0.226 -0.000
 C         -0.241 -0.019  0.006    0.020  0.004  0.034   -0.117 -0.030  0.002
 H         -0.192  0.010 -0.030    0.008  0.000 -0.175   -0.200 -0.076  0.005
 C         -0.220 -0.073  0.054    0.023  0.011  0.326   -0.111  0.045 -0.001
 Cl         0.029 -0.312 -0.009    0.002  0.030 -0.054    0.088 -0.074 -0.000
 TransDip  -0.016  0.000 -0.007    0.005  0.000 -0.039    0.000 -0.003  0.000

 Mode:                13                     14                     15
 Frequency:       394.44                 405.15                 408.11
 Force Cnst:      1.0117                 0.6045                 1.0279
 Red. Mass:      11.0367                 6.2501                10.4751
 IR Active:          YES                    YES                    YES
 IR Intens:        5.914                  5.620                  6.740
 Raman Active:       YES                    YES                    YES
               X      Y      Z        X      Y      Z        X      Y      Z
 C         -0.103  0.001 -0.066   -0.001  0.026  0.000   -0.179 -0.000  0.075
 C         -0.049  0.000 -0.045   -0.000  0.027  0.001   -0.124  0.000  0.114
 Cl        -0.164 -0.000 -0.201    0.001 -0.001  0.001    0.124  0.000  0.121
 C         -0.005  0.001  0.260   -0.000  0.061 -0.001   -0.112 -0.001 -0.122
 H          0.113  0.002  0.329   -0.002  0.191 -0.002   -0.329 -0.003 -0.252
 C          0.056 -0.000  0.297    0.000 -0.131 -0.002    0.027  0.001 -0.225
 Cl         0.300 -0.000 -0.067    0.000  0.018  0.000    0.070 -0.000  0.058
 C         -0.111 -0.001  0.236   -0.001 -0.100 -0.002    0.003  0.002 -0.240
 H         -0.331 -0.002  0.361   -0.000 -0.148 -0.002    0.069  0.003 -0.277
 C         -0.147  0.001 -0.025   -0.000  0.178 -0.000   -0.012 -0.002 -0.024
 H         -0.265  0.001 -0.094    0.001  0.359  0.001    0.171 -0.004  0.088
 C         -0.109 -0.000  0.009   -0.001 -0.098 -0.000   -0.213  0.000  0.012
 C         -0.052 -0.063  0.060   -0.056 -0.077  0.001   -0.131 -0.117 -0.057
 Cl         0.068 -0.104 -0.007    0.139 -0.116 -0.003    0.135 -0.193  0.003
 C         -0.061 -0.036  0.026   -0.093  0.199  0.003   -0.157 -0.072 -0.027
 H         -0.110 -0.011  0.006   -0.279  0.300  0.009   -0.243 -0.027 -0.011
 C         -0.032 -0.000 -0.054   -0.002  0.298  0.000   -0.106 -0.004  0.063
 H         -0.035 -0.001 -0.155   -0.003  0.372  0.000   -0.107 -0.005  0.172
 C         -0.062  0.036  0.026    0.089  0.201 -0.003   -0.160  0.066 -0.027
 H         -0.111  0.010  0.006    0.272  0.302 -0.009   -0.250  0.018 -0.010
 C         -0.053  0.063  0.060    0.054 -0.075 -0.001   -0.134  0.118 -0.057
 Cl         0.068  0.104 -0.007   -0.136 -0.115  0.003    0.137  0.197  0.003
 TransDip  -0.071 -0.000  0.032   -0.001  0.076 -0.000   -0.082 -0.001 -0.012

 Mode:                16                     17                     18
 Frequency:       436.10                 442.09                 509.32
 Force Cnst:      0.6818                 0.4502                 1.0474
 Red. Mass:       6.0841                 3.9094                 6.8530
 IR Active:          YES                    YES                    YES
 IR Intens:        5.491                  0.229                  3.027
 Raman Active:       YES                    YES                    YES
               X      Y      Z        X      Y      Z        X      Y      Z
 C         -0.008  0.001 -0.215    0.000 -0.149 -0.001   -0.001  0.097  0.000
 C          0.159  0.001 -0.078    0.001 -0.168 -0.000   -0.001  0.454  0.000
 Cl         0.034  0.000  0.188    0.000  0.014  0.001    0.000 -0.031 -0.000
 C          0.152 -0.001 -0.032    0.001  0.173 -0.000   -0.001 -0.114  0.000
 H          0.221 -0.004  0.010    0.002  0.563  0.001   -0.002 -0.430 -0.001
 C          0.002  0.001  0.029   -0.000 -0.127 -0.000   -0.001 -0.196 -0.000
 Cl        -0.008 -0.000 -0.045   -0.000  0.010 -0.000    0.001  0.021  0.000
 C         -0.165  0.001 -0.059   -0.001 -0.125 -0.000   -0.001  0.089 -0.000
 H         -0.295  0.001  0.012   -0.001 -0.130 -0.000   -0.001  0.224  0.000
 C         -0.158 -0.002 -0.190   -0.000  0.233 -0.000   -0.001 -0.028  0.000
 H         -0.247 -0.005 -0.246   -0.001  0.631  0.000   -0.001 -0.218 -0.000
 C         -0.015  0.000 -0.099    0.000 -0.074 -0.000    0.001 -0.167 -0.000
 C         -0.009 -0.007  0.173   -0.076 -0.037 -0.002   -0.166 -0.116  0.040
 Cl         0.009 -0.013 -0.016   -0.026  0.076  0.000   -0.007  0.072 -0.002
 C         -0.013 -0.004  0.120   -0.073 -0.103  0.005   -0.192 -0.126 -0.011
 H         -0.017 -0.002  0.111   -0.062 -0.109  0.013   -0.262 -0.090 -0.050
 C         -0.017  0.000 -0.214    0.000 -0.073 -0.001    0.001 -0.014 -0.000
 H         -0.024  0.000 -0.581   -0.000  0.021 -0.002    0.000  0.226 -0.000
 C         -0.013  0.004  0.120    0.073 -0.102 -0.004    0.195 -0.124  0.011
 H         -0.019  0.001  0.110    0.063 -0.108 -0.013    0.263 -0.088  0.050
 C         -0.009  0.007  0.173    0.076 -0.036  0.003    0.168 -0.114 -0.040
 Cl         0.009  0.013 -0.016    0.026  0.077 -0.000    0.005  0.071  0.002
 TransDip  -0.023 -0.000 -0.071    0.000  0.015 -0.000   -0.000 -0.056  0.000

 Mode:                19                     20                     21
 Frequency:       527.60                 537.42                 574.08
 Force Cnst:      1.4186                 0.9146                 0.7350
 Red. Mass:       8.6497                 5.3747                 3.7852
 IR Active:          YES                    YES                    YES
 IR Intens:        5.444                  0.163                  3.403
 Raman Active:       YES                    YES                    YES
               X      Y      Z        X      Y      Z        X      Y      Z
 C         -0.206 -0.002  0.039   -0.000 -0.019 -0.000    0.003  0.001 -0.097
 C         -0.225 -0.004  0.090   -0.000 -0.031 -0.000    0.065 -0.000 -0.072
 Cl         0.064  0.000  0.047    0.000  0.003  0.000    0.004  0.000  0.039
 C         -0.228  0.001 -0.027   -0.000  0.010 -0.000    0.075 -0.001 -0.005
 H         -0.417  0.004 -0.140   -0.000  0.037 -0.000    0.139 -0.002  0.033
 C         -0.082  0.001 -0.107   -0.000  0.007 -0.000    0.002  0.001  0.036
 Cl         0.197 -0.000  0.013    0.000 -0.001 -0.000   -0.003 -0.000 -0.013
 C         -0.231 -0.000 -0.153   -0.001 -0.004 -0.000   -0.077 -0.000 -0.015
 H         -0.259  0.000 -0.137   -0.001  0.007 -0.000   -0.172 -0.003  0.036
 C         -0.243  0.000 -0.003   -0.001  0.004 -0.000   -0.059  0.000 -0.122
 H         -0.180  0.001  0.035   -0.001  0.045 -0.000   -0.126 -0.001 -0.165
 C         -0.020  0.000  0.015   -0.000  0.011  0.001    0.004 -0.000  0.237
 C          0.119 -0.005 -0.001    0.020  0.009  0.420    0.000 -0.000  0.061
 Cl        -0.070  0.075  0.001   -0.000 -0.004 -0.030    0.000 -0.000  0.005
 C          0.192 -0.014 -0.008    0.012  0.010 -0.135   -0.005  0.000 -0.192
 H          0.158  0.009 -0.015    0.011  0.007 -0.549   -0.009  0.001 -0.475
 C          0.280  0.001  0.003    0.000 -0.000  0.000    0.003 -0.000  0.244
 H          0.283  0.001  0.010    0.000 -0.018  0.001    0.006  0.000  0.451
 C          0.191  0.016 -0.009   -0.011  0.009  0.135   -0.004 -0.000 -0.192
 H          0.157 -0.007 -0.018   -0.010  0.005  0.548   -0.008  0.000 -0.477
 C          0.119  0.006  0.002   -0.020  0.010 -0.419    0.001 -0.000  0.062
 Cl        -0.069 -0.076  0.001    0.000 -0.005  0.030    0.000  0.000  0.005
 TransDip  -0.071  0.000 -0.023   -0.000  0.013 -0.000   -0.019 -0.000 -0.056

 Mode:                22                     23                     24
 Frequency:       593.46                 678.73                 728.74
 Force Cnst:      0.7600                 2.0436                 2.2301
 Red. Mass:       3.6623                 7.5293                 7.1275
 IR Active:          YES                    YES                    YES
 IR Intens:        7.331                  0.396                 13.472
 Raman Active:       YES                    YES                    YES
               X      Y      Z        X      Y      Z        X      Y      Z
 C         -0.000  0.193  0.001    0.131  0.000  0.160   -0.070 -0.001  0.091
 C         -0.000 -0.114  0.000    0.166  0.000  0.046    0.199  0.002  0.123
 Cl         0.000  0.015 -0.000   -0.016 -0.000 -0.057   -0.041 -0.000 -0.063
 C         -0.000 -0.107 -0.000    0.178  0.000 -0.269    0.260 -0.001 -0.060
 H         -0.001 -0.418 -0.001    0.198  0.000 -0.260    0.264 -0.005 -0.060
 C          0.000  0.330  0.000   -0.138  0.000 -0.098    0.117  0.001 -0.006
 Cl        -0.000 -0.013  0.000    0.069 -0.000 -0.015   -0.055  0.000 -0.013
 C          0.000 -0.153 -0.000   -0.234  0.000 -0.035   -0.008 -0.001 -0.063
 H         -0.000 -0.720 -0.002    0.027  0.001 -0.177    0.052 -0.002 -0.093
 C          0.000  0.101  0.001   -0.257 -0.001  0.391   -0.045  0.001  0.130
 H          0.001 -0.142  0.000   -0.278 -0.002  0.381    0.099  0.002  0.222
 C          0.000 -0.045 -0.001    0.125  0.001 -0.021   -0.227 -0.001 -0.033
 C         -0.066 -0.047  0.008    0.013  0.073  0.033   -0.070 -0.166  0.024
 Cl         0.001  0.013 -0.001    0.018 -0.021 -0.001   -0.026  0.036 -0.000
 C         -0.086 -0.049  0.000   -0.030  0.083 -0.016   -0.014 -0.212 -0.007
 H         -0.122 -0.031 -0.004    0.084  0.019 -0.087   -0.293 -0.058 -0.077
 C         -0.000  0.006 -0.001   -0.190 -0.001  0.030    0.363  0.002  0.014
 H         -0.001  0.123 -0.001   -0.192 -0.001 -0.006    0.363  0.000 -0.048
 C          0.086 -0.048  0.001   -0.029 -0.084 -0.016   -0.017  0.212 -0.006
 H          0.122 -0.030  0.008    0.084 -0.018 -0.087   -0.295  0.057 -0.077
 C          0.067 -0.046 -0.008    0.014 -0.073  0.033   -0.073  0.165  0.024
 Cl        -0.001  0.013  0.001    0.018  0.022 -0.001   -0.026 -0.036 -0.000
 TransDip   0.000 -0.087 -0.000   -0.016  0.000  0.012    0.092 -0.001  0.073

 Mode:                25                     26                     27
 Frequency:       749.19                 749.41                 785.77
 Force Cnst:      0.8137                 1.2402                 2.3053
 Red. Mass:       2.4605                 3.7479                 6.3370
 IR Active:          YES                    YES                    YES
 IR Intens:       19.606                  3.610                 92.057
 Raman Active:       YES                    YES                    YES
               X      Y      Z        X      Y      Z        X      Y      Z
 C          0.005 -0.021 -0.004   -0.001  0.315  0.000   -0.000 -0.112 -0.000
 C          0.036  0.016 -0.026    0.005 -0.233 -0.002   -0.000  0.074  0.001
 Cl        -0.001 -0.000  0.002   -0.000  0.006 -0.000   -0.000 -0.003 -0.000
 C          0.052 -0.005 -0.025    0.006  0.082 -0.002   -0.001 -0.013  0.000
 H          0.088 -0.038 -0.004    0.010  0.577  0.000   -0.002 -0.182 -0.000
 C         -0.003  0.011  0.010    0.001 -0.161  0.001    0.000  0.066 -0.000
 Cl         0.001 -0.000 -0.004   -0.000  0.002 -0.000   -0.000 -0.003  0.000
 C         -0.045 -0.010 -0.014   -0.004  0.148 -0.002    0.001 -0.079  0.000
 H         -0.077 -0.005  0.002   -0.008  0.069 -0.000    0.002  0.297  0.000
 C         -0.032  0.006 -0.026   -0.003 -0.091 -0.003    0.000 -0.024  0.001
 H         -0.055  0.040 -0.041   -0.005 -0.604 -0.004    0.001  0.493  0.002
 C         -0.001 -0.004  0.273   -0.001  0.056  0.028   -0.002  0.288 -0.007
 C         -0.001 -0.007 -0.118   -0.055  0.029 -0.007   -0.137  0.304  0.008
 Cl        -0.001  0.002  0.002    0.008 -0.017 -0.001    0.039 -0.092 -0.001
 C          0.004 -0.003  0.023   -0.082 -0.054  0.003   -0.165 -0.125 -0.004
 H          0.004  0.001  0.578   -0.079 -0.057  0.052    0.005 -0.217  0.030
 C          0.007  0.000 -0.134    0.002 -0.000 -0.014    0.001 -0.047 -0.003
 H          0.017 -0.011  0.423    0.002  0.149  0.044   -0.000  0.309  0.041
 C         -0.007  0.010  0.024    0.082 -0.051  0.001    0.166 -0.123 -0.010
 H         -0.006  0.005  0.577    0.078 -0.055  0.065   -0.001 -0.217  0.025
 C         -0.008  0.003 -0.117    0.053  0.031 -0.016    0.134  0.305  0.008
 Cl        -0.000  0.000  0.002   -0.008 -0.017  0.001   -0.039 -0.093  0.000
 TransDip  -0.010 -0.005  0.141    0.001  0.060  0.012   -0.001  0.307  0.006

 Mode:                28                     29                     30
 Frequency:       786.50                 818.62                 831.37
 Force Cnst:      0.6982                 3.1105                 0.6198
 Red. Mass:       1.9158                 7.8781                 1.5220
 IR Active:          YES                    YES                    YES
 IR Intens:       29.757                 61.882                  6.805
 Raman Active:       YES                    YES                    YES
               X      Y      Z        X      Y      Z        X      Y      Z
 C         -0.002  0.002  0.001   -0.175 -0.000  0.089    0.000  0.118 -0.000
 C         -0.010 -0.001  0.011    0.083  0.001  0.317   -0.000 -0.027 -0.001
 Cl        -0.000  0.000 -0.002   -0.048 -0.000 -0.077    0.000  0.001  0.000
 C         -0.016  0.000  0.007    0.116 -0.001  0.253   -0.000  0.005 -0.001
 H         -0.031  0.003 -0.001   -0.137 -0.002  0.104    0.001  0.035 -0.000
 C          0.001 -0.001 -0.005    0.355  0.001  0.024   -0.001  0.057  0.000
 Cl        -0.000  0.000  0.001   -0.086  0.000 -0.010    0.000 -0.005  0.000
 C          0.016  0.001  0.005   -0.092 -0.001 -0.330    0.000 -0.107  0.001
 H          0.033 -0.005 -0.004   -0.356  0.011 -0.188    0.002  0.783  0.002
 C          0.010  0.000  0.015   -0.071 -0.001 -0.098    0.000 -0.109  0.000
 H          0.020 -0.008  0.022    0.259  0.009  0.097   -0.000  0.581  0.001
 C         -0.003 -0.005 -0.128    0.023 -0.001 -0.003    0.000 -0.022  0.000
 C          0.005 -0.006  0.134    0.060  0.073  0.001    0.006 -0.045 -0.001
 Cl        -0.001  0.002 -0.006    0.007 -0.012 -0.001   -0.004  0.009  0.000
 C          0.001  0.002 -0.115    0.068  0.144 -0.001   -0.001  0.001 -0.000
 H          0.007  0.003  0.466    0.234  0.056  0.005   -0.033  0.018  0.003
 C         -0.000  0.001 -0.044   -0.156 -0.001  0.002    0.000  0.010  0.000
 H          0.013 -0.006  0.693   -0.155 -0.001  0.004    0.000  0.006 -0.000
 C         -0.005  0.002 -0.115    0.069 -0.143 -0.001    0.000  0.002  0.000
 H          0.008  0.003  0.465    0.235 -0.053  0.005    0.032  0.019 -0.003
 C         -0.000 -0.005  0.134    0.061 -0.074  0.001   -0.006 -0.045  0.001
 Cl         0.001  0.002 -0.006    0.007  0.013 -0.001    0.004  0.009 -0.000
 TransDip   0.009 -0.010  0.174    0.218  0.000  0.127    0.000  0.084 -0.000

 Mode:                31                     32                     33
 Frequency:       882.31                 903.63                 966.10
 Force Cnst:      0.6788                 0.6560                 0.7490
 Red. Mass:       1.4799                 1.3635                 1.3621
 IR Active:          YES                    YES                    YES
 IR Intens:       13.878                  0.000                  0.193
 Raman Active:       YES                    YES                    YES
               X      Y      Z        X      Y      Z        X      Y      Z
 C          0.000 -0.015 -0.000   -0.000  0.001  0.000   -0.000  0.029 -0.000
 C         -0.000  0.068 -0.000    0.000 -0.000 -0.000    0.000  0.007  0.000
 Cl         0.000 -0.005  0.000    0.000 -0.000  0.000   -0.000 -0.000 -0.000
 C         -0.000 -0.181 -0.000    0.000 -0.000 -0.000    0.000 -0.015 -0.000
 H          0.001  0.977  0.001    0.000  0.000 -0.000    0.000  0.078 -0.000
 C          0.000  0.067  0.000   -0.000 -0.000  0.000   -0.000 -0.013 -0.000
 Cl        -0.000 -0.005 -0.000    0.000  0.000  0.000   -0.000  0.001  0.000
 C         -0.000 -0.014 -0.000    0.000  0.001  0.000    0.000  0.115  0.000
 H          0.000  0.017 -0.000    0.000 -0.005  0.000   -0.001 -0.638 -0.001
 C          0.000  0.020  0.000    0.000 -0.001 -0.000   -0.000 -0.132 -0.000
 H          0.000 -0.050  0.000   -0.000  0.001 -0.000    0.000  0.744  0.001
 C         -0.000  0.001 -0.000   -0.000 -0.000  0.000   -0.000  0.004  0.000
 C         -0.000  0.002  0.000    0.001  0.000  0.037    0.001 -0.010 -0.001
 Cl         0.000 -0.001  0.000   -0.000 -0.000 -0.003   -0.000  0.001  0.000
 C          0.000  0.000 -0.000   -0.002  0.000 -0.122   -0.003 -0.002  0.001
 H          0.003 -0.001  0.000    0.011 -0.001  0.696   -0.014  0.003 -0.003
 C          0.000 -0.001  0.000    0.000 -0.000  0.000   -0.000  0.003 -0.000
 H          0.000 -0.001  0.000    0.000 -0.000 -0.001   -0.000  0.013  0.000
 C         -0.000  0.000  0.000    0.002 -0.000  0.122    0.003 -0.003 -0.001
 H         -0.003 -0.001 -0.000   -0.011  0.001 -0.695    0.014  0.003  0.003
 C          0.000  0.002 -0.000   -0.001  0.000 -0.037   -0.001 -0.010  0.001
 Cl        -0.000 -0.001 -0.000    0.000 -0.000  0.003    0.000  0.001 -0.000
 TransDip   0.000  0.119  0.000   -0.000  0.000 -0.000    0.000 -0.014  0.000

 Mode:                34                     35                     36
 Frequency:       984.27                1017.31                1078.45
 Force Cnst:      0.7496                 4.6281                 1.9055
 Red. Mass:       1.3133                 7.5901                 2.7808
 IR Active:          YES                    YES                    YES
 IR Intens:        0.277                 12.657                 16.085
 Raman Active:       YES                    YES                    YES
               X      Y      Z        X      Y      Z        X      Y      Z
 C          0.001 -0.000 -0.002    0.300  0.000 -0.001    0.001 -0.000  0.030
 C         -0.001  0.000  0.002   -0.039 -0.000 -0.122    0.053 -0.000  0.225
 Cl        -0.000 -0.000 -0.000    0.002  0.000  0.007   -0.008 -0.000 -0.023
 C         -0.002 -0.000  0.002   -0.154 -0.000  0.267    0.001  0.000 -0.117
 H         -0.006  0.000  0.000   -0.114 -0.001  0.304   -0.432  0.001 -0.378
 C          0.001  0.000 -0.001    0.095 -0.000  0.003   -0.026  0.000 -0.010
 Cl        -0.000  0.000  0.000   -0.003  0.000 -0.000    0.002  0.000  0.000
 C          0.001 -0.000 -0.000   -0.134  0.001 -0.273   -0.011 -0.000  0.116
 H          0.005  0.000 -0.002   -0.114 -0.000 -0.296   -0.306 -0.000  0.280
 C         -0.000  0.000  0.003   -0.045 -0.001  0.097    0.034  0.000 -0.142
 H          0.000 -0.000  0.003   -0.009  0.002  0.107   -0.172  0.000 -0.275
 C          0.001  0.000 -0.016    0.297  0.001 -0.003    0.091  0.000 -0.006
 C         -0.000  0.001 -0.000   -0.043  0.097  0.000    0.001  0.070  0.001
 Cl         0.000 -0.000  0.001    0.001 -0.004 -0.000   -0.000 -0.004 -0.000
 C          0.001 -0.001  0.074   -0.143 -0.249 -0.000   -0.029 -0.133  0.000
 H         -0.007 -0.001 -0.444   -0.129 -0.268  0.014    0.208 -0.271 -0.002
 C         -0.002  0.000 -0.129    0.085  0.000  0.002   -0.024 -0.000  0.001
 H          0.013 -0.001  0.759    0.075 -0.000 -0.023   -0.032 -0.000 -0.001
 C          0.001  0.001  0.074   -0.145  0.248  0.001   -0.031  0.133  0.001
 H         -0.007  0.002 -0.446   -0.132  0.267  0.014    0.203  0.272 -0.001
 C         -0.000 -0.001 -0.000   -0.042 -0.098  0.000    0.002 -0.070  0.001
 Cl         0.000  0.000  0.001    0.001  0.004 -0.000   -0.000  0.004 -0.000
 TransDip   0.004  0.000 -0.016    0.094 -0.000 -0.064    0.001  0.000  0.128

 Mode:                37                     38                     39
 Frequency:      1099.35                1112.58                1121.12
 Force Cnst:      2.5878                 2.5513                 1.6598
 Red. Mass:       3.6342                 3.4983                 2.2413
 IR Active:          YES                    YES                    YES
 IR Intens:        6.531                 59.849                 11.668
 Raman Active:       YES                    YES                    YES
               X      Y      Z        X      Y      Z        X      Y      Z
 C          0.019 -0.000  0.003   -0.007  0.000 -0.064    0.124 -0.000  0.007
 C          0.004 -0.000  0.037   -0.079 -0.000 -0.137    0.043 -0.000  0.087
 Cl        -0.001 -0.000 -0.004    0.010  0.000  0.017   -0.004 -0.000 -0.010
 C         -0.007  0.000 -0.036   -0.023  0.000 -0.062   -0.057 -0.000  0.010
 H         -0.209  0.000 -0.160   -0.530  0.001 -0.387   -0.354  0.001 -0.163
 C          0.046 -0.000 -0.005    0.354 -0.000 -0.029    0.002  0.000 -0.008
 Cl        -0.005  0.000  0.000   -0.039  0.000  0.001    0.002 -0.000  0.000
 C         -0.001 -0.000  0.041    0.070 -0.000  0.116   -0.037  0.000 -0.003
 H         -0.122  0.000  0.110    0.014 -0.000  0.174   -0.153  0.000  0.058
 C         -0.007  0.000 -0.018   -0.144 -0.000  0.135    0.009 -0.000 -0.041
 H         -0.106  0.000 -0.080   -0.533  0.000 -0.084   -0.192  0.000 -0.171
 C          0.036  0.000  0.000   -0.019 -0.000  0.016    0.081  0.001 -0.001
 C         -0.141  0.196  0.002    0.015 -0.018 -0.003    0.065 -0.163 -0.002
 Cl         0.017 -0.023 -0.000   -0.002  0.002  0.000   -0.007  0.017  0.000
 C         -0.037  0.138  0.001    0.013 -0.017 -0.001   -0.041  0.057  0.001
 H         -0.398  0.360  0.008    0.091 -0.063  0.002   -0.486  0.298  0.008
 C          0.259  0.001 -0.004   -0.034 -0.000  0.001   -0.023 -0.000  0.000
 H          0.280  0.000 -0.007   -0.037  0.000 -0.002   -0.024 -0.001  0.001
 C         -0.036 -0.138  0.000    0.012  0.018 -0.001   -0.040 -0.057  0.001
 H         -0.391 -0.362  0.008    0.089  0.064  0.002   -0.478 -0.300  0.008
 C         -0.140 -0.197  0.002    0.015  0.018 -0.003    0.063  0.164 -0.001
 Cl         0.017  0.023 -0.000   -0.002 -0.002  0.000   -0.007 -0.017  0.000
 TransDip  -0.080 -0.001  0.015    0.230 -0.000 -0.092    0.097  0.000  0.050

 Mode:                40                     41                     42
 Frequency:      1162.74                1177.15                1215.49
 Force Cnst:      1.0911                 1.1046                 1.3973
 Red. Mass:       1.3698                 1.3530                 1.6052
 IR Active:          YES                    YES                    YES
 IR Intens:        4.025                  7.635                 21.879
 Raman Active:       YES                    YES                    YES
               X      Y      Z        X      Y      Z        X      Y      Z
 C         -0.004  0.000 -0.050    0.000 -0.019  0.000    0.001  0.030 -0.000
 C          0.072  0.000  0.072    0.000  0.003  0.000    0.000 -0.004  0.000
 Cl        -0.006 -0.000 -0.007   -0.000 -0.000 -0.000   -0.000  0.000 -0.000
 C         -0.021 -0.000  0.069   -0.000  0.000 -0.000   -0.000 -0.001  0.000
 H         -0.102  0.000  0.032   -0.000 -0.003 -0.000   -0.002  0.004 -0.001
 C         -0.053  0.000 -0.015   -0.000 -0.000  0.000   -0.000  0.000 -0.000
 Cl         0.005 -0.000  0.002    0.000  0.000 -0.000    0.000 -0.000  0.000
 C          0.074 -0.000 -0.012   -0.000  0.000 -0.000   -0.000 -0.000 -0.000
 H          0.721 -0.000 -0.365   -0.001 -0.001  0.000   -0.001  0.002  0.000
 C         -0.070  0.000 -0.009    0.000  0.005 -0.000    0.000 -0.007  0.000
 H         -0.482  0.001 -0.258    0.000 -0.020 -0.000    0.000  0.029 -0.000
 C         -0.012 -0.000  0.016   -0.000  0.045  0.000    0.000 -0.126 -0.000
 C         -0.008  0.013 -0.002    0.077 -0.043 -0.001   -0.116  0.031  0.002
 Cl         0.001 -0.002  0.000   -0.005  0.005  0.000    0.005 -0.004 -0.000
 C          0.004  0.001 -0.001    0.008 -0.054 -0.000    0.047  0.041 -0.001
 H          0.038 -0.018  0.003    0.185 -0.159 -0.003    0.630 -0.273 -0.010
 C          0.005  0.000  0.000   -0.000  0.084  0.000    0.000  0.025  0.000
 H          0.006  0.001 -0.002   -0.004  0.921  0.001    0.000  0.022 -0.000
 C          0.004 -0.001 -0.001   -0.008 -0.055  0.000   -0.047  0.040  0.001
 H          0.037  0.018  0.003   -0.184 -0.161  0.003   -0.628 -0.281  0.010
 C         -0.008 -0.013 -0.002   -0.076 -0.044  0.001    0.116  0.033 -0.002
 Cl         0.001  0.002  0.000    0.005  0.005 -0.000   -0.005 -0.004  0.000
 TransDip  -0.055  0.000  0.034    0.001 -0.088  0.000   -0.000  0.150  0.000

 Mode:                43                     44                     45
 Frequency:      1262.50                1290.44                1292.32
 Force Cnst:      1.6344                 2.8333                 9.5067
 Red. Mass:       1.7404                 2.8878                 9.6614
 IR Active:          YES                    YES                    YES
 IR Intens:        1.638                  0.673                  3.226
 Raman Active:       YES                    YES                    YES
               X      Y      Z        X      Y      Z        X      Y      Z
 C         -0.084 -0.000  0.059    0.138  0.001  0.257    0.010 -0.038  0.032
 C         -0.141 -0.000  0.041    0.064 -0.000 -0.067    0.012  0.007 -0.012
 Cl         0.003  0.000  0.001    0.003  0.000 -0.001    0.000 -0.000  0.000
 C          0.062  0.000 -0.043   -0.119  0.000 -0.062   -0.016  0.003 -0.010
 H          0.699 -0.001  0.332    0.265  0.000  0.168    0.016 -0.006  0.008
 C          0.048  0.000 -0.059    0.016 -0.000  0.087    0.001 -0.001  0.018
 Cl        -0.005  0.000  0.000   -0.000  0.000  0.001   -0.000 -0.000  0.000
 C          0.032 -0.000  0.023    0.075 -0.000 -0.103    0.012  0.002 -0.013
 H          0.017 -0.000  0.036   -0.349  0.001  0.121   -0.027 -0.003  0.008
 C         -0.014  0.000 -0.025   -0.038 -0.000 -0.082   -0.010  0.011 -0.012
 H         -0.397  0.000 -0.257   -0.544  0.003 -0.401   -0.039 -0.053 -0.031
 C          0.106  0.001 -0.013   -0.109 -0.016 -0.030   -0.011  0.464 -0.003
 C          0.046  0.013  0.001   -0.047 -0.019  0.005   -0.317 -0.224  0.007
 Cl        -0.001  0.001 -0.000    0.001 -0.001 -0.000   -0.002  0.000 -0.000
 C         -0.034 -0.029  0.001    0.026  0.041  0.001    0.281 -0.133 -0.005
 H         -0.221  0.069  0.002    0.254 -0.079 -0.009   -0.124  0.092  0.003
 C         -0.009  0.001 -0.000    0.014 -0.009 -0.001    0.000  0.287  0.000
 H         -0.013 -0.000  0.001    0.018  0.012  0.001    0.003 -0.378 -0.001
 C         -0.036  0.028  0.001    0.045 -0.031  0.001   -0.274 -0.142  0.006
 H         -0.223 -0.073  0.002    0.245  0.076 -0.008    0.167  0.108 -0.005
 C          0.048 -0.014  0.001   -0.069  0.033  0.006    0.309 -0.218 -0.007
 Cl        -0.001 -0.001 -0.000    0.001  0.001 -0.000    0.002  0.001  0.000
 TransDip   0.025 -0.000 -0.033   -0.011  0.004 -0.024   -0.001 -0.057 -0.002

 Mode:                46                     47                     48
 Frequency:      1299.49                1403.76                1456.46
 Force Cnst:      3.7861                 3.6246                 2.7232
 Red. Mass:       3.8054                 3.1220                 2.1789
 IR Active:          YES                    YES                    YES
 IR Intens:        0.188                 20.429                 70.580
 Raman Active:       YES                    YES                    YES
               X      Y      Z        X      Y      Z        X      Y      Z
 C         -0.178 -0.000  0.152   -0.054  0.000 -0.115    0.001  0.021  0.002
 C          0.109  0.000 -0.127    0.211  0.000  0.047    0.001 -0.002 -0.003
 Cl         0.003 -0.000  0.005   -0.006 -0.000 -0.004   -0.000  0.000  0.000
 C         -0.066  0.000 -0.117   -0.187 -0.000  0.039    0.002 -0.001  0.003
 H         -0.189  0.001 -0.202    0.310 -0.001  0.367   -0.012  0.002 -0.006
 C         -0.001 -0.000  0.239   -0.024  0.000 -0.176   -0.002  0.000 -0.000
 Cl        -0.002  0.000 -0.001    0.002 -0.000  0.007    0.000 -0.000 -0.000
 C          0.131 -0.000 -0.040    0.191 -0.000  0.018   -0.000 -0.001 -0.002
 H          0.342 -0.000 -0.153   -0.551 -0.000  0.443   -0.009  0.002  0.002
 C         -0.165  0.000 -0.107   -0.127  0.000  0.070    0.004 -0.003  0.002
 H          0.477  0.001  0.290    0.094 -0.000  0.231   -0.014  0.017 -0.009
 C          0.127 -0.006 -0.012   -0.001 -0.000  0.027   -0.009 -0.137 -0.000
 C          0.080  0.038  0.001    0.022  0.021 -0.003   -0.075  0.093  0.001
 Cl        -0.002  0.001 -0.000   -0.000 -0.001  0.000    0.003 -0.003 -0.000
 C         -0.044 -0.045  0.002   -0.000 -0.015 -0.001    0.157 -0.022 -0.003
 H         -0.311  0.096  0.002   -0.083  0.029  0.004   -0.401  0.305  0.007
 C         -0.021 -0.004  0.000   -0.012 -0.000  0.001   -0.004 -0.105 -0.000
 H         -0.028  0.005  0.001   -0.014  0.001  0.000   -0.009  0.655  0.001
 C         -0.037  0.048  0.002   -0.000  0.015 -0.001   -0.150 -0.014  0.002
 H         -0.316 -0.103  0.002   -0.082 -0.029  0.004    0.354  0.290 -0.006
 C          0.073 -0.032  0.001    0.023 -0.021 -0.003    0.084  0.081 -0.001
 Cl        -0.002 -0.001 -0.000   -0.000  0.001  0.000   -0.003 -0.003  0.000
 TransDip  -0.002  0.001 -0.014    0.024  0.000  0.143   -0.012  0.269 -0.003

 Mode:                49                     50                     51
 Frequency:      1461.91                1509.89                1590.13
 Force Cnst:      3.6212                 4.1738                11.4812
 Red. Mass:       2.8758                 3.1074                 7.7068
 IR Active:          YES                    YES                    YES
 IR Intens:       48.753                 48.188                 17.971
 Raman Active:       YES                    YES                    YES
               X      Y      Z        X      Y      Z        X      Y      Z
 C          0.001  0.001 -0.041    0.197  0.000 -0.050    0.013  0.000 -0.353
 C         -0.027 -0.000  0.071   -0.027 -0.000  0.125   -0.136 -0.000  0.210
 Cl         0.001  0.000 -0.002    0.001 -0.000 -0.005    0.003  0.000  0.000
 C         -0.057  0.000 -0.065   -0.148  0.000 -0.123   -0.052  0.000 -0.232
 H          0.269 -0.000  0.128    0.445 -0.001  0.227    0.226  0.000 -0.089
 C          0.061 -0.000  0.011    0.140 -0.000  0.034   -0.046 -0.001  0.432
 Cl        -0.003  0.000  0.001   -0.004  0.000 -0.000    0.001  0.000 -0.005
 C          0.002 -0.000  0.053   -0.110 -0.000  0.091    0.172  0.000 -0.287
 H          0.220 -0.000 -0.054    0.431 -0.000 -0.192   -0.423  0.001  0.010
 C         -0.094 -0.000 -0.052   -0.070  0.000 -0.088    0.089 -0.000  0.236
 H          0.329  0.001  0.206    0.440 -0.000  0.209   -0.389  0.000 -0.037
 C          0.200 -0.008  0.004   -0.147 -0.000  0.008   -0.005 -0.001  0.026
 C         -0.109 -0.128  0.001    0.019  0.053 -0.001    0.002  0.003 -0.003
 Cl         0.002  0.005  0.000   -0.001 -0.002  0.000    0.000 -0.000  0.000
 C         -0.062  0.094  0.001    0.061 -0.044 -0.002   -0.001 -0.002 -0.002
 H          0.448 -0.179 -0.007   -0.194  0.096  0.004   -0.004 -0.000  0.002
 C          0.103 -0.007 -0.002   -0.056  0.001  0.001    0.000  0.002  0.000
 H          0.122  0.041 -0.002   -0.065 -0.003  0.001    0.000 -0.002  0.002
 C         -0.080 -0.096  0.001    0.062  0.044 -0.001   -0.001 -0.000 -0.002
 H          0.492  0.221 -0.007   -0.196 -0.100  0.004   -0.002 -0.001  0.002
 C         -0.101  0.138  0.001    0.019 -0.053 -0.001    0.001 -0.002 -0.003
 Cl         0.002 -0.005  0.000   -0.001  0.002  0.000    0.000  0.000  0.000
 TransDip   0.216  0.015  0.056    0.200 -0.001  0.097   -0.002  0.001  0.136

 Mode:                52                     53                     54
 Frequency:      1592.71                1618.90                1628.14
 Force Cnst:      9.0775                10.4822                10.9456
 Red. Mass:       6.0735                 6.7883                 7.0082
 IR Active:          YES                    YES                    YES
 IR Intens:       36.721                 42.108                 17.058
 Raman Active:       YES                    YES                    YES
               X      Y      Z        X      Y      Z        X      Y      Z
 C         -0.000  0.018  0.001    0.084  0.000  0.005   -0.266 -0.000 -0.009
 C          0.000 -0.002 -0.001   -0.151 -0.000  0.034    0.251  0.000 -0.067
 Cl        -0.000  0.000  0.000    0.001  0.000 -0.002   -0.002 -0.000  0.003
 C          0.001 -0.001  0.001    0.161 -0.000  0.061   -0.240  0.000 -0.089
 H         -0.001  0.002 -0.000   -0.145  0.000 -0.128    0.204 -0.000  0.185
 C         -0.000  0.000 -0.001   -0.087  0.000 -0.022    0.123 -0.000  0.035
 Cl        -0.000  0.000  0.000   -0.001  0.000  0.000    0.002 -0.000 -0.001
 C         -0.000 -0.001  0.001    0.174 -0.000 -0.028   -0.257  0.000  0.036
 H          0.001  0.002  0.000   -0.136 -0.000  0.149    0.182  0.000 -0.218
 C         -0.001 -0.003 -0.001   -0.188  0.000 -0.062    0.310 -0.000  0.115
 H          0.001  0.019  0.000    0.183 -0.000  0.171   -0.347  0.001 -0.293
 C          0.001 -0.255 -0.000    0.165  0.000 -0.001    0.183  0.000 -0.003
 C          0.098  0.163 -0.001   -0.263 -0.056  0.004   -0.157 -0.040  0.003
 Cl        -0.004  0.001  0.000    0.002  0.002 -0.000    0.002  0.001 -0.000
 C          0.062 -0.234 -0.001    0.293 -0.097 -0.005    0.159 -0.052 -0.003
 H         -0.209 -0.112  0.003   -0.303  0.242  0.006   -0.158  0.128  0.003
 C         -0.002  0.453  0.001   -0.157 -0.000  0.003   -0.083  0.000  0.002
 H          0.003 -0.652 -0.001   -0.178 -0.002  0.003   -0.095 -0.001  0.002
 C         -0.061 -0.235  0.001    0.292  0.099 -0.005    0.158  0.053 -0.003
 H          0.213 -0.108 -0.003   -0.301 -0.246  0.005   -0.156 -0.131  0.003
 C         -0.098  0.163  0.002   -0.263  0.054  0.004   -0.158  0.039  0.003
 Cl         0.004  0.001 -0.000    0.002 -0.002 -0.000    0.002 -0.001 -0.000
 TransDip  -0.001  0.194 -0.000   -0.205 -0.000 -0.035    0.123 -0.000  0.049

 Mode:                55                     56                     57
 Frequency:      3184.49                3184.65                3207.17
 Force Cnst:      6.5022                 6.5116                 6.6185
 Red. Mass:       1.0882                 1.0897                 1.0921
 IR Active:          YES                    YES                    YES
 IR Intens:        5.053                  1.581                  0.272
 Raman Active:       YES                    YES                    YES
               X      Y      Z        X      Y      Z        X      Y      Z
 C         -0.000  0.000 -0.000    0.002 -0.000  0.002   -0.000 -0.000 -0.000
 C          0.000  0.000 -0.000   -0.000 -0.000  0.001    0.000  0.000  0.000
 Cl         0.000  0.000  0.000   -0.000 -0.000 -0.000   -0.000 -0.000 -0.000
 C         -0.000  0.000  0.000    0.001  0.000 -0.001    0.000  0.000 -0.000
 H          0.002  0.000 -0.003   -0.009 -0.000  0.015   -0.000  0.000  0.000
 C         -0.000  0.000 -0.000    0.000 -0.000  0.000    0.000 -0.000 -0.000
 Cl         0.000  0.000  0.000   -0.000  0.000 -0.000    0.000 -0.000 -0.000
 C         -0.001  0.000 -0.004    0.008 -0.000  0.020    0.000  0.000  0.000
 H          0.022 -0.000  0.042   -0.122  0.001 -0.230   -0.000  0.000 -0.000
 C         -0.008 -0.000  0.013    0.042  0.000 -0.070   -0.000  0.000  0.000
 H          0.090  0.000 -0.148   -0.491 -0.001  0.807    0.000 -0.000 -0.000
 C         -0.000  0.000  0.000   -0.000  0.000 -0.000   -0.000  0.001  0.000
 C         -0.000  0.000 -0.000   -0.000  0.000  0.000    0.002 -0.001 -0.000
 Cl        -0.000 -0.000  0.000    0.000 -0.000 -0.000   -0.000  0.000  0.000
 C          0.013  0.019 -0.000    0.002  0.003 -0.000   -0.030 -0.053  0.000
 H         -0.137 -0.242  0.002   -0.025 -0.044  0.000    0.335  0.603 -0.005
 C         -0.078 -0.000  0.001   -0.014 -0.000  0.000    0.001  0.004 -0.000
 H          0.897  0.004 -0.015    0.165  0.001 -0.003   -0.011 -0.005  0.000
 C          0.013 -0.019 -0.000    0.002 -0.003 -0.000    0.032 -0.055 -0.001
 H         -0.141  0.243  0.003   -0.026  0.044  0.000   -0.355  0.625  0.007
 C         -0.000 -0.000 -0.000   -0.000 -0.000  0.000   -0.003 -0.001  0.000
 Cl        -0.000  0.000  0.000    0.000  0.000 -0.000    0.000  0.000 -0.000
 TransDip  -0.072 -0.000  0.007    0.025 -0.000 -0.032    0.001 -0.017 -0.000

 Mode:                58                     59                     60
 Frequency:      3211.64                3212.68                3218.93
 Force Cnst:      6.6630                 6.6529                 6.6699
 Red. Mass:       1.0964                 1.0940                 1.0926
 IR Active:          YES                    YES                    YES
 IR Intens:        2.064                  0.438                  0.886
 Raman Active:       YES                    YES                    YES
               X      Y      Z        X      Y      Z        X      Y      Z
 C          0.000 -0.000  0.000    0.001 -0.000  0.001   -0.000 -0.000  0.000
 C         -0.000  0.000 -0.000   -0.000 -0.000  0.000   -0.004  0.000 -0.001
 Cl         0.000 -0.000  0.000    0.000  0.000  0.000    0.000  0.000  0.000
 C          0.000 -0.000 -0.000    0.003  0.000 -0.003    0.045  0.000 -0.075
 H         -0.001 -0.000  0.001   -0.027 -0.000  0.044   -0.514 -0.000  0.852
 C         -0.000 -0.000  0.000   -0.003 -0.000  0.003    0.003 -0.000  0.003
 Cl        -0.000 -0.000 -0.000    0.000 -0.000 -0.000   -0.000  0.000 -0.000
 C         -0.001  0.000 -0.001   -0.041  0.000 -0.074    0.002 -0.000  0.004
 H          0.008 -0.000  0.015    0.461 -0.002  0.842   -0.021  0.000 -0.039
 C          0.000  0.000 -0.000    0.015  0.000 -0.019   -0.002 -0.000  0.002
 H         -0.002 -0.000  0.004   -0.138 -0.000  0.221    0.016  0.000 -0.026
 C          0.000  0.000 -0.000   -0.000  0.000 -0.000   -0.000 -0.000 -0.000
 C          0.003 -0.001 -0.000   -0.000  0.000  0.000    0.000 -0.000  0.000
 Cl        -0.000  0.000  0.000    0.000 -0.000 -0.000    0.000  0.000 -0.000
 C         -0.028 -0.052  0.000    0.000  0.001 -0.000    0.000  0.000 -0.000
 H          0.319  0.580 -0.004   -0.006 -0.010  0.000   -0.000 -0.000  0.000
 C         -0.037 -0.000  0.001    0.001  0.000 -0.000   -0.000 -0.000 -0.000
 H          0.398  0.002 -0.007   -0.007 -0.000  0.000    0.000  0.000 -0.000
 C         -0.027  0.050  0.001    0.000 -0.001 -0.000    0.000 -0.000 -0.000
 H          0.309 -0.548 -0.006   -0.005  0.010  0.000   -0.000  0.000  0.000
 C          0.003  0.001 -0.000   -0.000 -0.000  0.000    0.000  0.000  0.000
 Cl        -0.000 -0.000  0.000    0.000  0.000 -0.000    0.000 -0.000 -0.000
 TransDip  -0.046 -0.000  0.002   -0.008 -0.000 -0.020   -0.014  0.000  0.027

 STANDARD THERMODYNAMIC QUANTITIES AT   298.15 K  AND     1.00 ATM

   This Molecule has  0 Imaginary Frequencies
   Zero point vibrational energy:       89.032 kcal/mol

   Atom    1 Element C  Has Mass   12.00000
   Atom    2 Element C  Has Mass   12.00000
   Atom    3 Element Cl Has Mass   34.96885
   Atom    4 Element C  Has Mass   12.00000
   Atom    5 Element H  Has Mass    1.00783
   Atom    6 Element C  Has Mass   12.00000
   Atom    7 Element Cl Has Mass   34.96885
   Atom    8 Element C  Has Mass   12.00000
   Atom    9 Element H  Has Mass    1.00783
   Atom   10 Element C  Has Mass   12.00000
   Atom   11 Element H  Has Mass    1.00783
   Atom   12 Element C  Has Mass   12.00000
   Atom   13 Element C  Has Mass   12.00000
   Atom   14 Element Cl Has Mass   34.96885
   Atom   15 Element C  Has Mass   12.00000
   Atom   16 Element H  Has Mass    1.00783
   Atom   17 Element C  Has Mass   12.00000
   Atom   18 Element H  Has Mass    1.00783
   Atom   19 Element C  Has Mass   12.00000
   Atom   20 Element H  Has Mass    1.00783
   Atom   21 Element C  Has Mass   12.00000
   Atom   22 Element Cl Has Mass   34.96885
   Molecular Mass:   289.922380 amu
   Principal axes and moments of inertia in amu*Bohr^2:
                             1           2           3
    Eigenvalues --     3291.29122  7654.46072  8656.88570
          X               1.00000     0.00020    -0.00171
          Y              -0.00020     1.00000    -0.00004
          Z               0.00171     0.00004     1.00000
   Rotational Symmetry Number is   1
   The Molecule is an Asymmetric Top
   Translational Enthalpy:        0.889 kcal/mol
   Rotational Enthalpy:           0.889 kcal/mol
   Vibrational Enthalpy:         96.064 kcal/mol
   gas constant (RT):             0.592 kcal/mol
   Translational Entropy:        42.891  cal/mol.K
   Rotational Entropy:           33.744  cal/mol.K
   Vibrational Entropy:          46.040  cal/mol.K

   Total Enthalpy:               98.434 kcal/mol
   Total Entropy:               122.675  cal/mol.K

 ======================================================================

 STANDARD THERMODYNAMIC QUANTITIES FOR ANHARMONIC VIBRATION -- TOSH

   Zero point vibrational energy: ************ kcal/mol

   Vibrational Enthalpy:       Infinity kcal/mol
   Vibrational Entropy:             NaN  cal/mol.K

   Total Enthalpy:             Infinity kcal/mol
   Total Entropy:                   NaN  cal/mol.K

 ======================================================================

 STANDARD THERMODYNAMIC QUANTITIES FOR ANHARMONIC VIBRATION -- VPT2

   Zero point vibrational energy: ************ kcal/mol

   Vibrational Enthalpy:       Infinity kcal/mol
   Vibrational Entropy:             NaN  cal/mol.K

   Total Enthalpy:             Infinity kcal/mol
   Total Entropy:                   NaN  cal/mol.K

 ======================================================================

Archival summary:
1\1\november\FREQ\ProcedureUnspecified\BasisUnspecified\l4126\taweetha\ThuJan1617:27:032020ThuJan1617:27:032020\0\\#,FREQ,ProcedureUnspecified,BasisUnspecified,\\0,1\Cl\C,1,1.75468\C,2,1.39208,1,118.004\H,3,1.08128,2,120.421,1,0.122177,0\C,3,1.38934,2,118.648,1,-179.776,0\C,5,1.39074,3,121.332,2,-0.0603651,0\H,6,1.08184,5,120.389,3,179.956,0\C,6,1.38976,5,118.755,3,0.00927177,0\H,8,1.08374,6,119.43,5,179.975,0\C,2,1.39819,1,120.173,3,-179.827,0\C,10,1.49107,2,122.416,1,0.0681835,0\C,11,1.40247,10,121.824,2,-90.8002,0\C,12,1.39106,11,122.315,10,-178.7,0\H,13,1.08196,12,119.687,11,179.947,0\C,13,1.3906,12,119.24,11,0.0085743,0\H,15,1.08357,13,119.775,12,179.989,0\C,15,1.39058,13,120.41,12,-0.0437061,0\H,17,1.08192,15,121.114,13,-179.954,0\C,17,1.39093,15,119.18,13,0.072806,0\Cl,5,1.75596,3,119.068,2,179.93,0\Cl,12,1.75651,11,119.603,10,1.39438,0\Cl,19,1.75687,17,118.07,15,-179.986,0\\\@

 Total job time:  12089.34s(wall), 12088.19s(cpu) 
 Thu Jan 16 17:27:03 2020

        *************************************************************
        *                                                           *
        *  Thank you very much for using Q-Chem.  Have a nice day.  *
        *                                                           *
        *************************************************************
