# Supplementary material for: Quantum Chemical Investigation of Polychlorinated Dibenzodioxins, Dibenzofurans and Biphenyls: Relative Stability and Planarity Analysis
Source: Molecules. 2020 Dec 3;25(23):5697. doi: 10.3390/molecules25235697 (PMC7730433; doi:10.3390/molecules25235697)
Supplement: Supplementary file 1 [file molecules-25-05697-s001.zip › PCB/B3LYP/ClHClHHClHHHH.out]

                  Welcome to Q-Chem
     A Quantum Leap Into The Future Of Chemistry


 Q-Chem 5.2 (devel), Q-Chem, Inc., Pleasanton, CA (2019)

 Yihan Shao,  Zhengting Gan,  E. Epifanovsky,  A. T. B. Gilbert,  M. Wormit,  
 J. Kussmann,  A. W. Lange,  A. Behn,  Jia Deng,  Xintian Feng,  D. Ghosh,  
 M. Goldey,  P. R. Horn,  L. D. Jacobson,  I. Kaliman,  T. Kus,  A. Landau,  
 Jie Liu,  E. I. Proynov,  R. M. Richard,  R. P. Steele,  E. J. Sundstrom,  
 H. L. Woodcock III,  P. M. Zimmerman,  D. Zuev,  B. Albrecht,  E. Alguire,  
 S. A. Baeppler,  D. Barton,  Z. Benda,  Y. A. Bernard,  E. J. Berquist,  
 K. B. Bravaya,  H. Burton,  D. Casanova,  Chun-Min Chang,  Yunqing Chen,  
 A. Chien,  K. D. Closser,  M. P. Coons,  S. Coriani,  S. Dasgupta,  
 A. L. Dempwolff,  M. Diedenhofen,  Hainam Do,  R. G. Edgar,  Po-Tung Fang,  
 S. Faraji,  S. Fatehi,  Qingguo Feng,  K. D. Fenk,  J. Fosso-Tande,  
 J. Gayvert,  Qinghui Ge,  A. Ghysels,  G. Gidofalvi,  J. Gomes,  
 J. Gonthier,  A. Gunina,  D. Hait,  M. W. D. Hanson-Heine,  
 P. H. P. Harbach,  A. W. Hauser,  M. F. Herbst,  J. E. Herr,  
 E. G. Hohenstein,  Z. C. Holden,  Kerwin Hui,  B. C. Huynh,  T.-C. Jagau,  
 Hyunjun Ji,  B. Kaduk,  K. Khistyaev,  Jaehoon Kim,  P. Klunzinger,  K. Koh,  
 D. Kosenkov,  L. Koulias,  T. Kowalczyk,  C. M. Krauter,  A. Kunitsa,  
 Ka Un Lao,  A. Laurent,  K. V. Lawler,  Joonho Lee,  D. Lefrancois,  
 S. Lehtola,  D. S. Levine,  Yi-Pei Li,  You-Sheng Lin,  Fenglai Liu,  
 E. Livshits,  A. Luenser,  P. Manohar,  E. Mansoor,  S. F. Manzer,  
 Shan-Ping Mao,  Yuezhi Mao,  N. Mardirossian,  A. V. Marenich,  
 T. Markovich,  L. A. Martinez-Martinez,  S. A. Maurer,  N. J. Mayhall,  
 S. C. McKenzie,  J.-M. Mewes,  P. Morgante,  A. F. Morrison,  
 J. W. Mullinax,  K. Nanda,  T. S. Nguyen-Beck,  R. Olivares-Amaya,  
 J. A. Parkhill,  Zheng Pei,  T. M. Perrine,  F. Plasser,  P. Pokhilko,  
 S. Prager,  A. Prociuk,  E. Ramos,  D. R. Rehn,  F. Rob,  M. Scheurer,  
 M. Schneider,  N. Sergueev,  S. M. Sharada,  S. Sharma,  D. W. Small,  
 T. Stauch,  T. Stein,  Yu-Chuan Su,  A. J. W. Thom,  A. Tkatchenko,  
 T. Tsuchimochi,  N. M. Tubman,  L. Vogt,  M. L. Vidal,  O. Vydrov,  
 M. A. Watson,  J. Wenzel,  M. de Wergifosse,  T. A. Wesolowski,  A. White,  
 J. Witte,  A. Yamada,  Jun Yang,  K. Yao,  S. Yeganeh,  S. R. Yost,  
 Zhi-Qiang You,  A. Zech,  Igor Ying Zhang,  Xing Zhang,  Yan Zhao,  
 Ying Zhu,  B. R. Brooks,  G. K. L. Chan,  C. J. Cramer,  M. S. Gordon,  
 W. J. Hehre,  A. Klamt,  M. W. Schmidt,  C. D. Sherrill,  D. G. Truhlar,  
 A. Aspuru-Guzik,  R. Baer,  A. T. Bell,  N. A. Besley,  Jeng-Da Chai,  
 A. E. DePrince, III,  R. A. DiStasio Jr.,  A. Dreuw,  B. D. Dunietz,  
 T. R. Furlani,  Chao-Ping Hsu,  Yousung Jung,  Jing Kong,  D. S. Lambrecht,  
 WanZhen Liang,  C. Ochsenfeld,  V. A. Rassolov,  L. V. Slipchenko,  
 J. E. Subotnik,  T. Van Voorhis,  J. M. Herbert,  A. I. Krylov,  
 P. M. W. Gill,  M. Head-Gordon

 Contributors to earlier versions of Q-Chem not listed above: 
 R. D. Adamson,  B. Austin,  J. Baker,  G. J. O. Beran,  K. Brandhorst,  
 S. T. Brown,  E. F. C. Byrd,  A. K. Chakraborty,  C.-L. Cheng,  
 Siu Hung Chien,  D. M. Chipman,  D. L. Crittenden,  H. Dachsel,  
 R. J. Doerksen,  A. D. Dutoi,  L. Fusti-Molnar,  W. A. Goddard III,  
 A. Golubeva-Zadorozhnaya,  S. R. Gwaltney,  G. Hawkins,  A. Heyden,  
 S. Hirata,  G. Kedziora,  F. J. Keil,  C. Kelley,  Jihan Kim,  R. A. King,  
 R. Z. Khaliullin,  P. P. Korambath,  W. Kurlancheek,  A. M. Lee,  M. S. Lee,  
 S. V. Levchenko,  Ching Yeh Lin,  D. Liotard,  R. C. Lochan,  I. Lotan,  
 P. E. Maslen,  N. Nair,  D. P. O'Neill,  D. Neuhauser,  E. Neuscamman,  
 C. M. Oana,  R. Olson,  B. Peters,  R. Peverati,  P. A. Pieniazek,  
 Y. M. Rhee,  J. Ritchie,  M. A. Rohrdanz,  E. Rosta,  N. J. Russ,  
 H. F. Schaefer III,  N. E. Schultz,  N. Shenvi,  A. C. Simmonett,  A. Sodt,  
 D. Stuck,  K. S. Thanthiriwatte,  V. Vanovschi,  Tao Wang,  A. Warshel,  
 C. F. Williams,  Q. Wu,  X. Xu,  W. Zhang

 Please cite Q-Chem as follows:
 Y. Shao et al., Mol. Phys. 113, 184-215 (2015)
 DOI: 10.1080/00268976.2014.952696

 Q-Chem 5.2.1 for Intel X86 EM64T Linux

 Parts of Q-Chem use Armadillo 8.300.2 (Tropical Shenanigans).
 http://arma.sourceforge.net/

 Q-Chem begins on Thu Jan 16 11:02:45 2020  

Host: 
0

     Scratch files written to /scratch/taweetham/qchem29438//
NAlpha2: 130
NElect   130
Mult     1

 Q-Chem warning in module libgen/rem_setup.C, line 2168:

 Setting Thresh to 1e-14


Checking the input file for inconsistencies... 	...done.

--------------------------------------------------------------
User input:
--------------------------------------------------------------
$MOLECULE
0 1
C 
C  1 1.394960
Cl  2 CCl 1 119.528007
C  2 1.386606 1 120.846377 3 178.766605 0
H  4 CH 2 119.698148 1 -179.612229 0
C  4 1.387279 2 120.235871 1 -0.083363 0
Cl  6 CCl 4 120.254637 2 -179.958574 0
C  6 1.387279 4 119.490737 2 0.041992 0
H  8 CH 6 120.064298 4 179.568218 0
C  8 1.386606 6 120.235863 4 0.041336 0
H  10 CH 8 119.614146 6 178.681836 0
C  1 1.488550 2 120.827489 3 1.275929 0
C  12 1.394960 1 120.827496 2 44.635695 0
Cl  13 CCl 12 119.528011 1 1.275194 0
C  13 1.386606 12 120.846392 1 -179.957497 0
H  15 CH 13 119.698155 12 -179.612829 0
C  15 1.387278 13 120.235860 12 -0.083872 0
H  17 CH 15 120.254633 13 -179.958492 0
C  17 1.387279 15 119.490737 13 0.041666 0
H  19 CH 17 120.064293 15 179.568399 0
C  19 1.386606 17 120.235874 15 0.041790 0
H  21 CH 19 119.614152 17 178.681599 0

CH=1.08273
CCl=1.75400
$END

$REM
   JOB_TYPE	OPTIMIZATION
   BASIS	6-311++G**
   METHOD	B3LYP
   SYM_IGNORE	TRUE
   SCF_GUESS_ALWAYS     TRUE
   SYM_IGNORE   TRUE
   S2THRESH     15
   THRESH       15
$END

--------------------------------------------------------------
 ----------------------------------------------------------------
             Standard Nuclear Orientation (Angstroms)
    I     Atom           X                Y                Z
 ----------------------------------------------------------------
    1      C       0.0000000000     0.0000000000     0.0000000000
    2      C       0.0000000000     0.0000000000     1.3949600000
    3      Cl      1.5261815140     0.0000000000     2.2594170471
    4      C      -1.1901880373     0.0256249026     2.1059255403
    5      H      -1.1683702292     0.0315218534     3.1884196336
    6      C      -2.4041742747     0.0535064326     1.4351028665
    7      Cl     -3.9099833729     0.0870232313     2.3339530118
    8      C      -2.4180259722     0.0546630380     0.0478935036
    9      H      -3.3603520375     0.0692493833    -0.4851290834
   10      C      -1.2274122092     0.0272853135    -0.6622934626
   11      H      -1.2503451014     0.0068111236    -1.7445869269
   12      C       1.2779219872    -0.0284629571    -0.7628147595
   13      C       2.3095886281    -0.8932703637    -0.3971844912
   14      Cl      2.0841394724    -1.9836059182     0.9581225060
   15      C       3.5004827568    -0.9194878930    -1.1069450245
   16      H       4.2865586447    -1.6026019117    -0.8107285686
   17      C       3.6821124948    -0.0819958503    -2.1978886372
   18      H       4.6116429624    -0.1026930066    -2.7527300472
   19      C       2.6636000698     0.7822218600    -2.5724593424
   20      H       2.7980411655     1.4448431951    -3.4181323354
   21      C       1.4736782845     0.8090230106    -1.8610916159
   22      H       0.6936781770     1.5025559907    -2.1490431582
 ----------------------------------------------------------------
 Nuclear Repulsion Energy =        1253.95739012 hartrees
 There are       65 alpha and       65 beta electrons
 Requested basis set is 6-311++G(d,p)
 There are 146 shells and 403 basis functions

 Total QAlloc Memory Limit   2000 MB
 Mega-Array Size       188 MB
 MEM_STATIC part       192 MB
 A cutoff of  1.0D-15 yielded   8844 shell pairs
 There are     71259 function pairs (     76592 Cartesian)
 Smallest overlap matrix eigenvalue = 4.07E-07
 Linear dependence detected in AO basis
 Number of orthogonalized atomic orbitals = 399
 Maximum deviation from orthogonality = 1.701E-10

 Scale SEOQF with 1.000000e-01/1.000000e-01/1.000000e-01

 Standard Electronic Orientation quadrupole field applied
 Nucleus-field energy     =    -0.0000000073 hartrees
 Guess from superposition of atomic densities
 Warning:  Energy on first SCF cycle will be non-variational
 SAD guess density has 130.000000 electrons

 -----------------------------------------------------------------------
  General SCF calculation program by
  Eric Jon Sundstrom, Paul Horn, Yuezhi Mao, Dmitri Zuev, Alec White,
  David Stuck, Shaama M.S., Shane Yost, Joonho Lee, David Small,
  Daniel Levine, Susi Lehtola, Hugh Burton, Evgeny Epifanovsky,
  Bang C. Huynh
 -----------------------------------------------------------------------
 Exchange:     0.2000 Hartree-Fock + 0.0800 Slater + 0.7200 B88
 Correlation:  0.1900 VWN1RPA + 0.8100 LYP
 Using SG-1 standard quadrature grid
 A restricted SCF calculation will be
 performed using DIIS
 SCF converges when DIIS error is below 1.0e-08
 ---------------------------------------
  Cycle       Energy         DIIS error
 ---------------------------------------
    1   -1846.0112149328      3.20e-02  
    2   -1842.0441617512      2.91e-03  
    3   -1841.9431787736      3.59e-03  
    4   -1842.2161140596      6.43e-04  
    5   -1842.2234887643      3.15e-04  
    6   -1842.2254856758      1.09e-04  
    7   -1842.2257084600      2.77e-05  
    8   -1842.2257195970      1.37e-05  
    9   -1842.2257234803      2.87e-06  
   10   -1842.2257236424      1.01e-06  
   11   -1842.2257236618      3.17e-07  
   12   -1842.2257236638      9.95e-08  
   13   -1842.2257236640      4.28e-08  
   14   -1842.2257236639      1.01e-08  
   15   -1842.2257236641      3.74e-09  Convergence criterion met
 ---------------------------------------
 SCF time:   CPU 501.60s  wall 502.00s 
 SCF   energy in the final basis set =    -1842.2257236641
 Total energy in the final basis set =    -1842.2257236641

 --------------------------------------------------------------

                    Orbital Energies (a.u.)
 --------------------------------------------------------------

 Alpha MOs
 -- Occupied --
********-101.5533-101.5498 -10.2553 -10.2549 -10.2481 -10.2146 -10.2121
-10.2059 -10.2046 -10.2015 -10.1973 -10.1971 -10.1951 -10.1924  -9.4808
 -9.4705  -9.4671  -7.2455  -7.2357  -7.2352  -7.2348  -7.2314  -7.2252
 -7.2246  -7.2217  -7.2213  -0.9359  -0.9080  -0.8825  -0.8611  -0.8366
 -0.7971  -0.7665  -0.7568  -0.7335  -0.6540  -0.6367  -0.6212  -0.5994
 -0.5520  -0.5165  -0.5153  -0.4886  -0.4850  -0.4678  -0.4553  -0.4510
 -0.4462  -0.4307  -0.4252  -0.4075  -0.3943  -0.3894  -0.3779  -0.3720
 -0.3559  -0.3380  -0.3302  -0.3205  -0.2928  -0.2857  -0.2771  -0.2523
 -0.2360
 -- Virtual --
 -0.0579  -0.0420  -0.0352  -0.0155  -0.0117  -0.0104  -0.0012   0.0064
  0.0117   0.0147   0.0202   0.0263   0.0340   0.0405   0.0460   0.0495
  0.0575   0.0625   0.0685   0.0774   0.0797   0.0871   0.0881   0.0981
  0.1014   0.1020   0.1038   0.1044   0.1084   0.1118   0.1133   0.1184
  0.1207   0.1230   0.1247   0.1291   0.1312   0.1354   0.1386   0.1406
  0.1451   0.1488   0.1543   0.1597   0.1614   0.1646   0.1669   0.1780
  0.1790   0.1861   0.1918   0.1949   0.1987   0.2054   0.2092   0.2135
  0.2198   0.2234   0.2274   0.2309   0.2358   0.2387   0.2449   0.2513
  0.2536   0.2551   0.2597   0.2636   0.2655   0.2715   0.2739   0.2775
  0.2822   0.2850   0.2914   0.3010   0.3073   0.3103   0.3126   0.3216
  0.3253   0.3284   0.3378   0.3405   0.3432   0.3534   0.3792   0.3956
  0.4150   0.4252   0.4413   0.4534   0.4609   0.4661   0.4823   0.4896
  0.4968   0.5008   0.5162   0.5203   0.5332   0.5396   0.5464   0.5549
  0.5605   0.5644   0.5705   0.5745   0.5810   0.5859   0.5929   0.6018
  0.6038   0.6112   0.6221   0.6267   0.6342   0.6391   0.6425   0.6532
  0.6655   0.6698   0.6891   0.6984   0.7041   0.7091   0.7165   0.7228
  0.7338   0.7509   0.7530   0.7636   0.7777   0.7899   0.8073   0.8157
  0.8180   0.8349   0.8378   0.8447   0.8502   0.8545   0.8560   0.8603
  0.8651   0.8750   0.8889   0.8921   0.8966   0.9117   0.9172   0.9207
  0.9257   0.9342   0.9410   0.9594   0.9603   0.9764   0.9876   0.9892
  0.9936   1.0013   1.0255   1.0306   1.0317   1.0489   1.0572   1.0794
  1.0952   1.0995   1.1105   1.1357   1.1408   1.1755   1.1968   1.2177
  1.2388   1.2609   1.2787   1.3064   1.3193   1.3344   1.3437   1.3453
  1.3663   1.4078   1.4620   1.4903   1.4991   1.5064   1.5193   1.5327
  1.5517   1.5602   1.5680   1.5723   1.5943   1.5962   1.6168   1.6461
  1.6550   1.6643   1.6872   1.6955   1.7110   1.7243   1.7347   1.7568
  1.8033   1.8170   1.8455   1.8599   1.8657   1.8889   1.9008   1.9144
  1.9158   1.9289   1.9450   1.9568   1.9644   1.9665   1.9751   1.9829
  2.0055   2.0240   2.0396   2.0531   2.0744   2.0835   2.1300   2.1585
  2.2135   2.2213   2.2307   2.2494   2.2752   2.3102   2.3377   2.3455
  2.3649   2.3812   2.4004   2.4278   2.4521   2.4609   2.4654   2.4759
  2.5261   2.5544   2.5692   2.5808   2.5841   2.6049   2.6271   2.6409
  2.6684   2.6717   2.6968   2.7127   2.7197   2.7225   2.7304   2.7476
  2.7520   2.7641   2.7905   2.7980   2.8044   2.8215   2.8233   2.8422
  2.8581   2.8649   2.8756   2.9103   2.9171   2.9763   2.9895   3.0794
  3.0904   3.1313   3.1703   3.1845   3.2134   3.2521   3.2698   3.3514
  3.3606   3.3968   3.4358   3.5233   3.5442   3.5709   3.6083   3.6876
  3.8011   3.8479   3.8723   4.0319   4.0674   4.0773   4.1272   4.1543
  4.4271   4.8224   4.8469   9.7752   9.8376   9.8676  23.4472  23.6102
 23.8750  23.9185  23.9334  23.9567  24.0183  24.0724  24.0766  24.0933
 24.1551  24.1884  25.7270  25.8234  26.0862  26.1317  26.3318  26.5642
 26.6074  26.7818  26.8456 215.7673 215.8373 215.8873
 --------------------------------------------------------------

          Ground-State Mulliken Net Atomic Charges

     Atom                 Charge (a.u.)
  ----------------------------------------
      1 C                     0.100016
      2 C                     0.063717
      3 Cl                    0.518664
      4 C                    -0.936598
      5 H                     0.212722
      6 C                     0.253699
      7 Cl                    0.447975
      8 C                    -0.359262
      9 H                     0.194605
     10 C                    -0.433453
     11 H                     0.173231
     12 C                    -0.034508
     13 C                    -0.498732
     14 Cl                    0.517839
     15 C                    -0.103223
     16 H                     0.190491
     17 C                    -0.488438
     18 H                     0.161407
     19 C                    -0.009667
     20 H                     0.174220
     21 C                    -0.307296
     22 H                     0.162591
  ----------------------------------------
  Sum of atomic charges =     0.000000

 -----------------------------------------------------------------
                    Cartesian Multipole Moments
 -----------------------------------------------------------------
    Charge (ESU x 10^10)
                -0.0000
    Dipole Moment (Debye)
         X       0.6677      Y       0.8119      Z      -2.6738
       Tot       2.8730
    Quadrupole Moments (Debye-Ang)
        XX    -102.8071     XY      -0.0112     YY    -111.7125
        XZ      -2.1217     YZ      -3.5007     ZZ    -102.9962
    Octopole Moments (Debye-Ang^2)
       XXX     -74.6711    XXY      16.9363    XYY     -42.6256
       YYY      79.3185    XXZ     -76.6295    XYZ      -3.7322
       YYZ     -44.9894    XZZ     -29.2718    YZZ      30.0993
       ZZZ    -130.4016
    Hexadecapole Moments (Debye-Ang^3)
      XXXX   -3662.0693   XXXY     171.3719   XXYY    -756.2872
      XYYY     232.4629   YYYY    -573.2139   XXXZ     589.1683
      XXYZ      34.0143   XYYZ     218.8536   YYYZ      95.7577
      XXZZ    -913.3502   XYZZ      89.0293   YYZZ    -414.7198
      XZZZ     614.5481   YZZZ      59.6777   ZZZZ   -1927.1298
 -----------------------------------------------------------------
 Calculating analytic gradient of the SCF energy
 Gradient of SCF Energy
            1           2           3           4           5           6
    1  -0.0156548   0.0004071   0.0305823   0.0020284  -0.0002665  -0.0058330
    2  -0.0003504  -0.0038380  -0.0742715   0.0001165  -0.0002015   0.0003153
    3   0.0089581  -0.0027143  -0.0499320  -0.0150655   0.0001462   0.0022725
            7           8           9          10          11          12
    1  -0.0013314   0.0095691   0.0005104   0.0024777   0.0000424   0.0138835
    2   0.0000969  -0.0003842   0.0001046  -0.0007368   0.0000754   0.0005250
    3   0.0002602   0.0077555  -0.0005031  -0.0034177   0.0002003  -0.0082228
           13          14          15          16          17          18
    1  -0.0019351  -0.0263513  -0.0082218   0.0004974  -0.0010943  -0.0008701
    2   0.0055993   0.0725203   0.0056879   0.0006937   0.0006191   0.0007490
    3   0.0009480   0.0538647  -0.0018202  -0.0007850  -0.0002624  -0.0004658
           19          20          21          22
    1   0.0016347   0.0000209  -0.0011472   0.0010518
    2  -0.0049638  -0.0006622  -0.0015665  -0.0001279
    3   0.0049458   0.0007100   0.0038878  -0.0007603
 Max gradient component =       7.427E-02
 RMS gradient           =       1.700E-02
 Gradient time:  CPU 166.39 s  wall 166.40 s
 Geometry Optimization Parameters
   NAtoms,    NIC,     NZ,  NCons,   NDum,   NFix, NCnnct, MaxDiis
       22     163      22       0       0       0       0       0


** GEOMETRY OPTIMIZATION IN DELOCALIZED INTERNAL COORDINATES **
   Searching for a Minimum

   Optimization Cycle:   1

                       Coordinates (Angstroms)
     ATOM                X               Y               Z
      1  C         0.0000000000    0.0000000000    0.0000000000
      2  C         0.0000000000    0.0000000000    1.3949600000
      3  Cl        1.5261815140    0.0000000000    2.2594170471
      4  C        -1.1901880373    0.0256249026    2.1059255403
      5  H        -1.1683702292    0.0315218534    3.1884196336
      6  C        -2.4041742747    0.0535064326    1.4351028665
      7  Cl       -3.9099833729    0.0870232313    2.3339530118
      8  C        -2.4180259722    0.0546630380    0.0478935036
      9  H        -3.3603520375    0.0692493833   -0.4851290834
     10  C        -1.2274122092    0.0272853135   -0.6622934626
     11  H        -1.2503451014    0.0068111236   -1.7445869269
     12  C         1.2779219872   -0.0284629571   -0.7628147595
     13  C         2.3095886281   -0.8932703637   -0.3971844912
     14  Cl        2.0841394724   -1.9836059182    0.9581225060
     15  C         3.5004827568   -0.9194878930   -1.1069450245
     16  H         4.2865586447   -1.6026019117   -0.8107285686
     17  C         3.6821124948   -0.0819958503   -2.1978886372
     18  H         4.6116429624   -0.1026930066   -2.7527300472
     19  C         2.6636000698    0.7822218600   -2.5724593424
     20  H         2.7980411655    1.4448431951   -3.4181323354
     21  C         1.4736782845    0.8090230106   -1.8610916159
     22  H         0.6936781770    1.5025559907   -2.1490431582
   Point Group: c1    Number of degrees of freedom:    60


   Energy is  -1842.225723664


 Attempting to generate delocalized internal coordinates
 Initial Hessian constructed with Jon Baker's OPTIMIZE code

 60 Hessian modes will be used to form the next step
  Hessian Eigenvalues:
     0.016295    0.017711    0.019512    0.020642    0.020929    0.022944
     0.023584    0.023586    0.023833    0.023845    0.024090    0.024090
     0.024114    0.024114    0.024135    0.024135    0.024142    0.024142
     0.064451    0.103820    0.159964    0.159965    0.159995    0.159995
     0.159996    0.159996    0.160000    0.215247    0.220001    0.224119
     0.225751    0.230896    0.235850    0.245789    0.246772    0.249999
     0.250000    0.289124    0.292771    0.301033    0.328573    0.356665
     0.356665    0.356665    0.356665    0.356665    0.356665    0.356665
     0.411987    0.416882    0.429309    0.429743    0.461228    0.462561
     0.471062    0.471190    0.478202    0.478203    0.479142    0.479142

 Minimum search - taking simple RFO step
 Searching for Lamda that Minimizes Along All modes
 Value Taken    Lamda =  -0.05648821
 Calculated Step too Large.  Step scaled by  0.506086
 Step Taken.  Stepsize is  0.300000

                             Maximum     Tolerance    Cnvgd?
         Gradient           0.076600      0.000300      NO
         Displacement       0.239176      0.001200      NO
         Energy change     *********      0.000001      NO


 New Cartesian Coordinates Obtained by Inverse Iteration

 Displacement from previous Coordinates is:  0.359979
 ----------------------------------------------------------------
             Standard Nuclear Orientation (Angstroms)
    I     Atom           X                Y                Z
 ----------------------------------------------------------------
    1      C       0.0131595021    -0.0035468121     0.0227930763
    2      C      -0.0146762512     0.0163539351     1.4239347013
    3      Cl      1.4837040080     0.0360707524     2.3255447503
    4      C      -1.2148264209     0.0458465941     2.1221121525
    5      H      -1.2089863797     0.0650259369     3.2045701917
    6      C      -2.4160440695     0.0640261157     1.4272730605
    7      Cl     -3.9330073768     0.1038362450     2.3049951188
    8      C      -2.4160140448     0.0530981803     0.0382763359
    9      H      -3.3519187606     0.0614205283    -0.5063173364
   10      C      -1.2120380481     0.0195035120    -0.6510790564
   11      H      -1.2213402083    -0.0129951049    -1.7334083550
   12      C       1.2892832092    -0.0432495298    -0.7455502785
   13      C       2.3336278224    -0.9162149855    -0.4112888095
   14      Cl      2.1427021838    -2.0335892396     0.9225243298
   15      C       3.5180566400    -0.9327349281    -1.1364614931
   16      H       4.3066766349    -1.6208802061    -0.8585427549
   17      C       3.6818693699    -0.0797966160    -2.2200649289
   18      H       4.6048793603    -0.0942034788    -2.7865300110
   19      C       2.6547726360     0.7882980179    -2.5731415702
   20      H       2.7758020396     1.4611524571    -3.4135437849
   21      C       1.4741361497     0.8041920346    -1.8427609397
   22      H       0.6889569265     1.5005980256    -2.1105677427
 ----------------------------------------------------------------
 Nuclear Repulsion Energy =        1245.41541194 hartrees
 There are       65 alpha and       65 beta electrons
 Applying Cartesian multipole field
    Component          Value
    ---------          -----
     (2,0,0)        1.00000E-11
     (0,2,0)        2.00000E-11
     (0,0,2)       -3.00000E-11
 Nucleus-field energy     =    -0.0000000071 hartrees
 Requested basis set is 6-311++G(d,p)
 There are 146 shells and 403 basis functions
 A cutoff of  1.0D-15 yielded   8825 shell pairs
 There are     71072 function pairs (     76387 Cartesian)
 Smallest overlap matrix eigenvalue = 4.19E-07
 Linear dependence detected in AO basis
 Number of orthogonalized atomic orbitals = 399
 Maximum deviation from orthogonality = 3.224E-10
 Guess from superposition of atomic densities
 Warning:  Energy on first SCF cycle will be non-variational
 SAD guess density has 130.000000 electrons

 -----------------------------------------------------------------------
  General SCF calculation program by
  Eric Jon Sundstrom, Paul Horn, Yuezhi Mao, Dmitri Zuev, Alec White,
  David Stuck, Shaama M.S., Shane Yost, Joonho Lee, David Small,
  Daniel Levine, Susi Lehtola, Hugh Burton, Evgeny Epifanovsky,
  Bang C. Huynh
 -----------------------------------------------------------------------
 Exchange:     0.2000 Hartree-Fock + 0.0800 Slater + 0.7200 B88
 Correlation:  0.1900 VWN1RPA + 0.8100 LYP
 Using SG-1 standard quadrature grid
 A restricted SCF calculation will be
 performed using DIIS
 SCF converges when DIIS error is below 1.0e-08
 ---------------------------------------
  Cycle       Energy         DIIS error
 ---------------------------------------
    1   -1845.9312899080      3.18e-02  
    2   -1842.0707483357      2.88e-03  
    3   -1841.9745388600      3.54e-03  
    4   -1842.2390660350      6.43e-04  
    5   -1842.2463981725      3.18e-04  
    6   -1842.2484466916      1.06e-04  
    7   -1842.2486549323      2.78e-05  
    8   -1842.2486657079      1.48e-05  
    9   -1842.2486703347      2.53e-06  
   10   -1842.2486704549      1.04e-06  
   11   -1842.2486704754      2.98e-07  
   12   -1842.2486704771      9.56e-08  
   13   -1842.2486704774      4.13e-08  
   14   -1842.2486704774      8.87e-09  Convergence criterion met
 ---------------------------------------
 SCF time:   CPU 471.30s  wall 471.00s 
 SCF   energy in the final basis set =    -1842.2486704774
 Total energy in the final basis set =    -1842.2486704774

 --------------------------------------------------------------

                    Orbital Energies (a.u.)
 --------------------------------------------------------------

 Alpha MOs
 -- Occupied --
********-101.5548-101.5511 -10.2562 -10.2557 -10.2493 -10.2164 -10.2139
-10.2062 -10.2051 -10.2020 -10.1979 -10.1975 -10.1959 -10.1931  -9.4805
 -9.4714  -9.4678  -7.2452  -7.2358  -7.2354  -7.2349  -7.2323  -7.2261
 -7.2255  -7.2225  -7.2220  -0.9316  -0.9070  -0.8825  -0.8584  -0.8382
 -0.7967  -0.7651  -0.7557  -0.7329  -0.6525  -0.6361  -0.6208  -0.5993
 -0.5509  -0.5161  -0.5143  -0.4886  -0.4845  -0.4682  -0.4542  -0.4504
 -0.4453  -0.4285  -0.4205  -0.4073  -0.3906  -0.3897  -0.3780  -0.3719
 -0.3544  -0.3371  -0.3301  -0.3219  -0.2935  -0.2892  -0.2758  -0.2515
 -0.2467
 -- Virtual --
 -0.0586  -0.0424  -0.0354  -0.0158  -0.0121  -0.0098  -0.0004   0.0067
  0.0125   0.0150   0.0205   0.0267   0.0338   0.0405   0.0460   0.0496
  0.0572   0.0629   0.0685   0.0773   0.0792   0.0871   0.0881   0.0984
  0.1012   0.1021   0.1034   0.1042   0.1084   0.1115   0.1135   0.1183
  0.1212   0.1227   0.1248   0.1291   0.1311   0.1353   0.1378   0.1402
  0.1439   0.1482   0.1542   0.1588   0.1613   0.1643   0.1670   0.1780
  0.1788   0.1852   0.1915   0.1943   0.1976   0.2041   0.2089   0.2127
  0.2188   0.2221   0.2260   0.2306   0.2343   0.2391   0.2453   0.2507
  0.2527   0.2554   0.2601   0.2629   0.2638   0.2713   0.2743   0.2764
  0.2803   0.2846   0.2902   0.2999   0.3052   0.3102   0.3115   0.3191
  0.3245   0.3274   0.3368   0.3400   0.3432   0.3534   0.3756   0.3938
  0.4171   0.4259   0.4409   0.4538   0.4600   0.4667   0.4831   0.4908
  0.4958   0.4983   0.5165   0.5199   0.5311   0.5387   0.5460   0.5534
  0.5583   0.5625   0.5702   0.5721   0.5806   0.5852   0.5910   0.5940
  0.6091   0.6098   0.6196   0.6225   0.6326   0.6388   0.6417   0.6560
  0.6656   0.6684   0.6876   0.6999   0.7060   0.7090   0.7173   0.7211
  0.7318   0.7484   0.7501   0.7640   0.7905   0.8034   0.8109   0.8231
  0.8245   0.8342   0.8380   0.8455   0.8501   0.8534   0.8567   0.8605
  0.8667   0.8746   0.8873   0.8917   0.8978   0.9103   0.9172   0.9182
  0.9234   0.9343   0.9382   0.9588   0.9640   0.9757   0.9842   0.9890
  0.9945   1.0030   1.0180   1.0212   1.0308   1.0394   1.0593   1.0780
  1.0834   1.0984   1.1101   1.1307   1.1369   1.1689   1.1959   1.2148
  1.2365   1.2546   1.2778   1.3070   1.3194   1.3254   1.3312   1.3416
  1.3659   1.4008   1.4599   1.4884   1.4971   1.5034   1.5167   1.5301
  1.5501   1.5579   1.5648   1.5674   1.5893   1.5898   1.6131   1.6448
  1.6523   1.6629   1.6855   1.6950   1.7108   1.7243   1.7343   1.7555
  1.8011   1.8144   1.8443   1.8579   1.8641   1.8844   1.8999   1.9108
  1.9146   1.9280   1.9422   1.9545   1.9623   1.9656   1.9725   1.9793
  2.0039   2.0228   2.0351   2.0494   2.0711   2.0831   2.1324   2.1540
  2.2148   2.2267   2.2416   2.2551   2.2749   2.3138   2.3337   2.3420
  2.3627   2.3733   2.3895   2.4239   2.4395   2.4583   2.4663   2.4695
  2.5251   2.5541   2.5658   2.5682   2.5767   2.6008   2.6234   2.6355
  2.6664   2.6695   2.6945   2.7095   2.7198   2.7214   2.7294   2.7469
  2.7512   2.7593   2.7887   2.7937   2.8030   2.8172   2.8203   2.8415
  2.8545   2.8586   2.8726   2.9062   2.9136   2.9738   2.9821   3.0754
  3.0865   3.1272   3.1635   3.1752   3.2081   3.2460   3.2619   3.3441
  3.3517   3.3920   3.4328   3.5185   3.5379   3.5626   3.6063   3.6815
  3.7948   3.8414   3.8680   4.0303   4.0672   4.0757   4.1282   4.1526
  4.4269   4.8159   4.8415   9.7737   9.8086   9.8693  23.4483  23.6071
 23.8706  23.9106  23.9248  23.9476  24.0071  24.0590  24.0696  24.0852
 24.1476  24.1786  25.8142  25.8241  26.0722  26.1293  26.3265  26.4105
 26.6032  26.7607  26.8147 215.7656 215.8049 215.8849
 --------------------------------------------------------------

          Ground-State Mulliken Net Atomic Charges

     Atom                 Charge (a.u.)
  ----------------------------------------
      1 C                     0.073096
      2 C                     0.020849
      3 Cl                    0.497583
      4 C                    -0.859501
      5 H                     0.213320
      6 C                     0.262622
      7 Cl                    0.444870
      8 C                    -0.337069
      9 H                     0.194704
     10 C                    -0.487386
     11 H                     0.175392
     12 C                     0.051516
     13 C                    -0.514292
     14 Cl                    0.502674
     15 C                    -0.109093
     16 H                     0.192440
     17 C                    -0.493086
     18 H                     0.161848
     19 C                    -0.010307
     20 H                     0.174774
     21 C                    -0.319630
     22 H                     0.164675
  ----------------------------------------
  Sum of atomic charges =     0.000000

 -----------------------------------------------------------------
                    Cartesian Multipole Moments
 -----------------------------------------------------------------
    Charge (ESU x 10^10)
                -0.0000
    Dipole Moment (Debye)
         X       0.6516      Y       0.8302      Z      -2.6953
       Tot       2.8946
    Quadrupole Moments (Debye-Ang)
        XX    -103.0915     XY       0.0129     YY    -111.4524
        XZ      -2.3346     YZ      -3.1765     ZZ    -102.9766
    Octopole Moments (Debye-Ang^2)
       XXX     -74.8786    XXY      16.6510    XYY     -41.9275
       YYY      78.5066    XXZ     -77.6226    XYZ      -3.2694
       YYZ     -45.1655    XZZ     -29.3460    YZZ      30.9130
       ZZZ    -130.1281
    Hexadecapole Moments (Debye-Ang^3)
      XXXX   -3699.6814   XXXY     183.0413   XXYY    -762.9477
      XYYY     242.4711   YYYY    -587.3953   XXXZ     591.0208
      XXYZ      32.8673   XYYZ     220.0520   YYYZ      86.5628
      XXZZ    -920.2852   XYZZ      94.0212   YYZZ    -420.0942
      XZZZ     617.6721   YZZZ      53.8238   ZZZZ   -1939.8874
 -----------------------------------------------------------------
 Calculating analytic gradient of the SCF energy
 Gradient of SCF Energy
            1           2           3           4           5           6
    1  -0.0103827   0.0002568   0.0192609   0.0016092  -0.0002592  -0.0042703
    2   0.0009851  -0.0020772  -0.0469720  -0.0002438  -0.0001114   0.0000938
    3   0.0042260   0.0014134  -0.0325520  -0.0092569   0.0004047   0.0022754
            7           8           9          10          11          12
    1  -0.0002850   0.0061258   0.0001175   0.0015477  -0.0000217   0.0076062
    2   0.0001026  -0.0002622   0.0000582  -0.0001341   0.0001371   0.0006301
    3  -0.0001405   0.0049383  -0.0005235  -0.0028242   0.0002488  -0.0066796
           13          14          15          16          17          18
    1   0.0006969  -0.0173032  -0.0047885   0.0005577  -0.0000310  -0.0005963
    2   0.0015165   0.0464363   0.0031865   0.0003645  -0.0000016   0.0004248
    3   0.0010542   0.0338368  -0.0004522  -0.0006209   0.0000437  -0.0002975
           19          20          21          22
    1   0.0008783   0.0000598  -0.0014058   0.0006271
    2  -0.0027898  -0.0002687  -0.0009964  -0.0000783
    3   0.0028567   0.0003009   0.0023876  -0.0006392
 Max gradient component =       4.697E-02
 RMS gradient           =       1.082E-02
 Gradient time:  CPU 165.47 s  wall 165.48 s
 Geometry Optimization Parameters
   NAtoms,    NIC,     NZ,  NCons,   NDum,   NFix, NCnnct, MaxDiis
       22     163      22       0       0       0       0       0

 Cartesian Hessian Update
 Hessian updated using BFGS update


** GEOMETRY OPTIMIZATION IN DELOCALIZED INTERNAL COORDINATES **
   Searching for a Minimum

   Optimization Cycle:   2

                       Coordinates (Angstroms)
     ATOM                X               Y               Z
      1  C         0.0131595021   -0.0035468121    0.0227930763
      2  C        -0.0146762512    0.0163539351    1.4239347013
      3  Cl        1.4837040080    0.0360707524    2.3255447503
      4  C        -1.2148264209    0.0458465941    2.1221121525
      5  H        -1.2089863797    0.0650259369    3.2045701917
      6  C        -2.4160440695    0.0640261157    1.4272730605
      7  Cl       -3.9330073768    0.1038362450    2.3049951188
      8  C        -2.4160140448    0.0530981803    0.0382763359
      9  H        -3.3519187606    0.0614205283   -0.5063173364
     10  C        -1.2120380481    0.0195035120   -0.6510790564
     11  H        -1.2213402083   -0.0129951049   -1.7334083550
     12  C         1.2892832092   -0.0432495298   -0.7455502785
     13  C         2.3336278224   -0.9162149855   -0.4112888095
     14  Cl        2.1427021838   -2.0335892396    0.9225243298
     15  C         3.5180566400   -0.9327349281   -1.1364614931
     16  H         4.3066766349   -1.6208802061   -0.8585427549
     17  C         3.6818693699   -0.0797966160   -2.2200649289
     18  H         4.6048793603   -0.0942034788   -2.7865300110
     19  C         2.6547726360    0.7882980179   -2.5731415702
     20  H         2.7758020396    1.4611524571   -3.4135437849
     21  C         1.4741361497    0.8041920346   -1.8427609397
     22  H         0.6889569265    1.5005980256   -2.1105677427
   Point Group: c1    Number of degrees of freedom:    60


   Energy is  -1842.248670477

 Hessian updated using BFGS update

 55 Hessian modes will be used to form the next step
  Hessian Eigenvalues:
     0.016290    0.017711    0.019571    0.020686    0.020929    0.022944
     0.023584    0.023586    0.023834    0.023845    0.024089    0.024090
     0.024114    0.024114    0.024135    0.024135    0.024142    0.024142
     0.065199    0.114336    0.159934    0.159966    0.159980    0.159995
     0.159995    0.159996    0.160018    0.216213    0.219931    0.223964
     0.225851    0.230853    0.235347    0.245886    0.246886    0.249997
     0.249999    0.289114    0.293295    0.301135    0.328947    0.356649
     0.356721    0.411989    0.418123    0.429304    0.429746    0.461232
     0.464440    0.471023    0.471151    0.478202    0.478277    0.479011
     0.479169

 Minimum search - taking simple RFO step
 Searching for Lamda that Minimizes Along All modes
 Value Taken    Lamda =  -0.02557550
 Calculated Step too Large.  Step scaled by  0.697315
 Step Taken.  Stepsize is  0.300000

                             Maximum     Tolerance    Cnvgd?
         Gradient           0.048761      0.000300      NO
         Displacement       0.240606      0.001200      NO
         Energy change     -0.022947      0.000001      NO


 New Cartesian Coordinates Obtained by Inverse Iteration

 Displacement from previous Coordinates is:  0.356395
 ----------------------------------------------------------------
             Standard Nuclear Orientation (Angstroms)
    I     Atom           X                Y                Z
 ----------------------------------------------------------------
    1      C       0.0274880457    -0.0100736337     0.0425733303
    2      C      -0.0229117750     0.0359885999     1.4446861018
    3      Cl      1.4532550048     0.0851099564     2.3772225422
    4      C      -1.2318609055     0.0726900395     2.1319478705
    5      H      -1.2387361923     0.1113122435     3.2130697994
    6      C      -2.4219485442     0.0745695158     1.4163844576
    7      Cl     -3.9489026686     0.1214337391     2.2775757591
    8      C      -2.4123790117     0.0413673739     0.0269131555
    9      H      -3.3426107788     0.0374083535    -0.5263344967
   10      C      -1.1960530995    -0.0002624641    -0.6413281217
   11      H      -1.1920163168    -0.0517351579    -1.7233759288
   12      C       1.2989752789    -0.0555701568    -0.7269565477
   13      C       2.3470754782    -0.9392037152    -0.4248853592
   14      Cl      2.1784351125    -2.0888084482     0.8834312718
   15      C       3.5242287324    -0.9486978235    -1.1660633748
   16      H       4.3101173036    -1.6468685946    -0.9070796065
   17      C       3.6767619804    -0.0771910142    -2.2384648275
   18      H       4.5940625242    -0.0875787195    -2.8150366782
   19      C       2.6479648738     0.8015554327    -2.5663259031
   20      H       2.7594157685     1.4879156638    -3.3973470174
   21      C       1.4778575514     0.8076306107    -1.8174095708
   22      H       0.6905565607     1.5112196329    -2.0604301998
 ----------------------------------------------------------------
 Nuclear Repulsion Energy =        1238.79222317 hartrees
 There are       65 alpha and       65 beta electrons
 Applying Cartesian multipole field
    Component          Value
    ---------          -----
     (2,0,0)        1.00000E-11
     (0,2,0)        2.00000E-11
     (0,0,2)       -3.00000E-11
 Nucleus-field energy     =    -0.0000000068 hartrees
 Requested basis set is 6-311++G(d,p)
 There are 146 shells and 403 basis functions
 A cutoff of  1.0D-15 yielded   8820 shell pairs
 There are     71038 function pairs (     76347 Cartesian)
 Smallest overlap matrix eigenvalue = 4.22E-07
 Linear dependence detected in AO basis
 Number of orthogonalized atomic orbitals = 400
 Maximum deviation from orthogonality = 4.434E-10
 Guess from superposition of atomic densities
 Warning:  Energy on first SCF cycle will be non-variational
 SAD guess density has 130.000000 electrons

 -----------------------------------------------------------------------
  General SCF calculation program by
  Eric Jon Sundstrom, Paul Horn, Yuezhi Mao, Dmitri Zuev, Alec White,
  David Stuck, Shaama M.S., Shane Yost, Joonho Lee, David Small,
  Daniel Levine, Susi Lehtola, Hugh Burton, Evgeny Epifanovsky,
  Bang C. Huynh
 -----------------------------------------------------------------------
 Exchange:     0.2000 Hartree-Fock + 0.0800 Slater + 0.7200 B88
 Correlation:  0.1900 VWN1RPA + 0.8100 LYP
 Using SG-1 standard quadrature grid
 A restricted SCF calculation will be
 performed using DIIS
 SCF converges when DIIS error is below 1.0e-08
 ---------------------------------------
  Cycle       Energy         DIIS error
 ---------------------------------------
    1   -1845.8802860421      3.16e-02  
    2   -1842.0874445901      2.85e-03  
    3   -1841.9942452581      3.50e-03  
    4   -1842.2533846919      6.41e-04  
    5   -1842.2606647631      3.18e-04  
    6   -1842.2627331578      1.03e-04  
    7   -1842.2629301557      2.77e-05  
    8   -1842.2629407220      1.51e-05  
    9   -1842.2629456400      2.35e-06  
   10   -1842.2629457398      1.06e-06  
   11   -1842.2629457621      2.77e-07  
   12   -1842.2629457636      9.42e-08  
   13   -1842.2629457638      3.98e-08  
   14   -1842.2629457638      8.29e-09  Convergence criterion met
 ---------------------------------------
 SCF time:   CPU 470.92s  wall 470.00s 
 SCF   energy in the final basis set =    -1842.2629457638
 Total energy in the final basis set =    -1842.2629457638

 --------------------------------------------------------------

                    Orbital Energies (a.u.)
 --------------------------------------------------------------

 Alpha MOs
 -- Occupied --
********-101.5564-101.5527 -10.2571 -10.2561 -10.2502 -10.2173 -10.2148
-10.2066 -10.2055 -10.2025 -10.1984 -10.1979 -10.1966 -10.1938  -9.4801
 -9.4725  -9.4689  -7.2447  -7.2371  -7.2350  -7.2345  -7.2334  -7.2273
 -7.2266  -7.2236  -7.2231  -0.9293  -0.9063  -0.8829  -0.8564  -0.8392
 -0.7967  -0.7645  -0.7549  -0.7329  -0.6517  -0.6360  -0.6210  -0.5994
 -0.5506  -0.5160  -0.5136  -0.4885  -0.4845  -0.4688  -0.4538  -0.4502
 -0.4449  -0.4273  -0.4169  -0.4070  -0.3902  -0.3872  -0.3783  -0.3719
 -0.3527  -0.3361  -0.3299  -0.3229  -0.2976  -0.2903  -0.2749  -0.2535
 -0.2511
 -- Virtual --
 -0.0588  -0.0430  -0.0355  -0.0166  -0.0124  -0.0095  -0.0000   0.0068
  0.0129   0.0150   0.0203   0.0269   0.0334   0.0403   0.0462   0.0494
  0.0569   0.0627   0.0685   0.0768   0.0787   0.0871   0.0878   0.0976
  0.1009   0.1019   0.1031   0.1040   0.1081   0.1110   0.1139   0.1179
  0.1208   0.1222   0.1245   0.1289   0.1303   0.1348   0.1366   0.1392
  0.1418   0.1476   0.1517   0.1562   0.1579   0.1639   0.1671   0.1754
  0.1780   0.1843   0.1908   0.1927   0.1963   0.2023   0.2079   0.2111
  0.2180   0.2209   0.2257   0.2302   0.2329   0.2394   0.2450   0.2505
  0.2514   0.2537   0.2596   0.2622   0.2632   0.2716   0.2722   0.2751
  0.2787   0.2834   0.2860   0.2984   0.3031   0.3068   0.3111   0.3159
  0.3178   0.3251   0.3295   0.3396   0.3401   0.3440   0.3536   0.3733
  0.3927   0.4259   0.4267   0.4445   0.4544   0.4604   0.4682   0.4875
  0.4915   0.4934   0.5071   0.5150   0.5184   0.5304   0.5379   0.5457
  0.5542   0.5558   0.5614   0.5707   0.5715   0.5793   0.5870   0.5875
  0.5976   0.6085   0.6131   0.6145   0.6235   0.6313   0.6403   0.6415
  0.6606   0.6670   0.6855   0.6902   0.7021   0.7073   0.7090   0.7176
  0.7208   0.7320   0.7464   0.7489   0.7644   0.7929   0.8018   0.8142
  0.8294   0.8347   0.8408   0.8442   0.8476   0.8501   0.8546   0.8596
  0.8663   0.8729   0.8752   0.8868   0.8946   0.9024   0.9086   0.9137
  0.9202   0.9294   0.9378   0.9463   0.9575   0.9646   0.9796   0.9849
  0.9891   0.9964   1.0033   1.0042   1.0165   1.0320   1.0367   1.0627
  1.0695   1.0810   1.1025   1.1098   1.1281   1.1353   1.1637   1.1954
  1.2128   1.2343   1.2523   1.2780   1.3069   1.3139   1.3179   1.3277
  1.3382   1.3669   1.3993   1.4661   1.4881   1.4962   1.5016   1.5169
  1.5287   1.5489   1.5575   1.5616   1.5660   1.5859   1.5898   1.6099
  1.6456   1.6499   1.6623   1.6845   1.6953   1.7114   1.7259   1.7339
  1.7593   1.8011   1.8129   1.8432   1.8565   1.8629   1.8806   1.9012
  1.9084   1.9172   1.9305   1.9405   1.9534   1.9605   1.9665   1.9729
  1.9774   2.0033   2.0221   2.0320   2.0467   2.0685   2.0826   2.1348
  2.1511   2.2145   2.2235   2.2459   2.2732   2.2781   2.3173   2.3323
  2.3418   2.3466   2.3734   2.3811   2.4193   2.4317   2.4598   2.4655
  2.4811   2.5262   2.5568   2.5578   2.5616   2.5749   2.5996   2.6210
  2.6306   2.6663   2.6700   2.6944   2.7080   2.7186   2.7247   2.7303
  2.7474   2.7514   2.7579   2.7883   2.7929   2.8037   2.8150   2.8198
  2.8438   2.8530   2.8558   2.8707   2.9045   2.9127   2.9765   2.9855
  3.0739   3.0844   3.1254   3.1600   3.1691   3.2085   3.2413   3.2568
  3.3397   3.3501   3.3889   3.4315   3.5155   3.5341   3.5559   3.6082
  3.6828   3.7895   3.8373   3.8685   4.0294   4.0694   4.0766   4.1291
  4.1499   4.4262   4.8096   4.8371   9.7716   9.7976   9.8643  23.4504
 23.6077  23.8667  23.9059  23.9259  23.9447  24.0002  24.0534  24.0642
 24.0793  24.1428  24.1721  25.8250  25.9089  26.0423  26.1324  26.2632
 26.3719  26.5984  26.7539  26.7929 215.7636 215.7945 215.8750
 --------------------------------------------------------------

          Ground-State Mulliken Net Atomic Charges

     Atom                 Charge (a.u.)
  ----------------------------------------
      1 C                     0.401461
      2 C                    -0.745631
      3 Cl                    0.494415
      4 C                    -0.756170
      5 H                     0.209560
      6 C                     0.481636
      7 Cl                    0.436634
      8 C                    -0.376544
      9 H                     0.194970
     10 C                    -0.415081
     11 H                     0.177620
     12 C                     0.703169
     13 C                    -0.932902
     14 Cl                    0.498600
     15 C                    -0.286320
     16 H                     0.194497
     17 C                    -0.512819
     18 H                     0.161582
     19 C                    -0.040271
     20 H                     0.177802
     21 C                    -0.230628
     22 H                     0.164421
  ----------------------------------------
  Sum of atomic charges =     0.000000

 -----------------------------------------------------------------
                    Cartesian Multipole Moments
 -----------------------------------------------------------------
    Charge (ESU x 10^10)
                -0.0000
    Dipole Moment (Debye)
         X       0.6418      Y       0.8464      Z      -2.7232
       Tot       2.9231
    Quadrupole Moments (Debye-Ang)
        XX    -103.3937     XY       0.0732     YY    -111.2113
        XZ      -2.5091     YZ      -2.8750     ZZ    -103.0014
    Octopole Moments (Debye-Ang^2)
       XXX     -75.1936    XXY      16.2453    XYY     -41.2080
       YYY      77.6874    XXZ     -78.4471    XYZ      -3.0132
       YYZ     -45.2594    XZZ     -29.2650    YZZ      31.5044
       ZZZ    -129.3050
    Hexadecapole Moments (Debye-Ang^3)
      XXXX   -3724.3800   XXXY     192.3196   XXYY    -767.4713
      XYYY     249.6608   YYYY    -606.2470   XXXZ     592.5654
      XXYZ      30.9236   XYYZ     220.4005   YYYZ      75.1258
      XXZZ    -923.5469   XYZZ      97.8661   YYZZ    -424.4418
      XZZZ     619.7034   YZZZ      46.4705   ZZZZ   -1944.4301
 -----------------------------------------------------------------
 Calculating analytic gradient of the SCF energy
 Gradient of SCF Energy
            1           2           3           4           5           6
    1  -0.0038784   0.0004884   0.0108598   0.0010101  -0.0000784  -0.0024480
    2   0.0013949  -0.0010676  -0.0294455  -0.0005072  -0.0000640   0.0001538
    3   0.0013793   0.0018560  -0.0207733  -0.0037205   0.0001462   0.0009021
            7           8           9          10          11          12
    1   0.0002188   0.0023525   0.0000324   0.0008227  -0.0001457   0.0023832
    2   0.0000296  -0.0001553   0.0000391   0.0003345   0.0001211  -0.0003707
    3  -0.0002772   0.0021490  -0.0002500  -0.0012209   0.0001413  -0.0032806
           13          14          15          16          17          18
    1   0.0009721  -0.0105574  -0.0019721   0.0001932   0.0000206  -0.0002826
    2  -0.0000625   0.0295446   0.0013485   0.0001773   0.0001939   0.0002192
    3   0.0011167   0.0205757   0.0002974  -0.0003004  -0.0002021  -0.0002174
           19          20          21          22
    1   0.0005328   0.0000550  -0.0008830   0.0003040
    2  -0.0010715  -0.0000630  -0.0007207  -0.0000284
    3   0.0009599   0.0001050   0.0010196  -0.0004056
 Max gradient component =       2.954E-02
 RMS gradient           =       6.643E-03
 Gradient time:  CPU 163.74 s  wall 163.75 s
 Geometry Optimization Parameters
   NAtoms,    NIC,     NZ,  NCons,   NDum,   NFix, NCnnct, MaxDiis
       22     163      22       0       0       0       0       0

 Cartesian Hessian Update
 Hessian updated using BFGS update


** GEOMETRY OPTIMIZATION IN DELOCALIZED INTERNAL COORDINATES **
   Searching for a Minimum

   Optimization Cycle:   3

                       Coordinates (Angstroms)
     ATOM                X               Y               Z
      1  C         0.0274880457   -0.0100736337    0.0425733303
      2  C        -0.0229117750    0.0359885999    1.4446861018
      3  Cl        1.4532550048    0.0851099564    2.3772225422
      4  C        -1.2318609055    0.0726900395    2.1319478705
      5  H        -1.2387361923    0.1113122435    3.2130697994
      6  C        -2.4219485442    0.0745695158    1.4163844576
      7  Cl       -3.9489026686    0.1214337391    2.2775757591
      8  C        -2.4123790117    0.0413673739    0.0269131555
      9  H        -3.3426107788    0.0374083535   -0.5263344967
     10  C        -1.1960530995   -0.0002624641   -0.6413281217
     11  H        -1.1920163168   -0.0517351579   -1.7233759288
     12  C         1.2989752789   -0.0555701568   -0.7269565477
     13  C         2.3470754782   -0.9392037152   -0.4248853592
     14  Cl        2.1784351125   -2.0888084482    0.8834312718
     15  C         3.5242287324   -0.9486978235   -1.1660633748
     16  H         4.3101173036   -1.6468685946   -0.9070796065
     17  C         3.6767619804   -0.0771910142   -2.2384648275
     18  H         4.5940625242   -0.0875787195   -2.8150366782
     19  C         2.6479648738    0.8015554327   -2.5663259031
     20  H         2.7594157685    1.4879156638   -3.3973470174
     21  C         1.4778575514    0.8076306107   -1.8174095708
     22  H         0.6905565607    1.5112196329   -2.0604301998
   Point Group: c1    Number of degrees of freedom:    60


   Energy is  -1842.262945764

 Hessian updated using BFGS update

 56 Hessian modes will be used to form the next step
  Hessian Eigenvalues:
     0.016248    0.017711    0.019509    0.020687    0.020929    0.022943
     0.023585    0.023586    0.023835    0.023845    0.024089    0.024091
     0.024114    0.024114    0.024135    0.024135    0.024142    0.024142
     0.061266    0.081575    0.159942    0.159973    0.159993    0.159995
     0.159996    0.160002    0.160017    0.216683    0.220117    0.224186
     0.225871    0.230945    0.235791    0.245850    0.246907    0.249996
     0.250000    0.289134    0.293642    0.301206    0.329113    0.356657
     0.356670    0.356720    0.411992    0.418271    0.429300    0.429745
     0.461235    0.464450    0.471064    0.472277    0.478185    0.478206
     0.479124    0.479327

 Minimum search - taking simple RFO step
 Searching for Lamda that Minimizes Along All modes
 Value Taken    Lamda =  -0.01514668
 Calculated Step too Large.  Step scaled by  0.712133
 Step Taken.  Stepsize is  0.300000

                             Maximum     Tolerance    Cnvgd?
         Gradient           0.030186      0.000300      NO
         Displacement       0.237340      0.001200      NO
         Energy change     -0.014275      0.000001      NO


 New Cartesian Coordinates Obtained by Inverse Iteration

 Displacement from previous Coordinates is:  0.376072
 ----------------------------------------------------------------
             Standard Nuclear Orientation (Angstroms)
    I     Atom           X                Y                Z
 ----------------------------------------------------------------
    1      C       0.0374669761    -0.0171714931     0.0572919032
    2      C      -0.0282037892     0.0605775208     1.4577603592
    3      Cl      1.4333672232     0.1459498428     2.4130473750
    4      C      -1.2436323429     0.1060689542     2.1360817832
    5      H      -1.2599098839     0.1697433765     3.2153765577
    6      C      -2.4255227122     0.0826282152     1.4079192006
    7      Cl     -3.9605676595     0.1378463145     2.2577533530
    8      C      -2.4080541988     0.0184332275     0.0192115375
    9      H      -3.3339866349    -0.0043129592    -0.5397849688
   10      C      -1.1838171646    -0.0300080372    -0.6341897679
   11      H      -1.1685550493    -0.1056203118    -1.7151116353
   12      C       1.3068840388    -0.0637849063    -0.7123956069
   13      C       2.3512846345    -0.9625879796    -0.4419264354
   14      Cl      2.1930715323    -2.1470647623     0.8385355253
   15      C       3.5216249293    -0.9681241877    -1.1962716921
   16      H       4.3016050941    -1.6799889323    -0.9580209925
   17      C       3.6716055021    -0.0750242484    -2.2512705803
   18      H       4.5844367026    -0.0827643477    -2.8353388682
   19      C       2.6474229055     0.8202956122    -2.5510607415
   20      H       2.7558524976     1.5230565557    -3.3685962362
   21      C       1.4856148086     0.8196028388    -1.7892541422
   22      H       0.7007875132     1.5344611417    -2.0069892715
 ----------------------------------------------------------------
 Nuclear Repulsion Energy =        1233.42657554 hartrees
 There are       65 alpha and       65 beta electrons
 Applying Cartesian multipole field
    Component          Value
    ---------          -----
     (2,0,0)        1.00000E-11
     (0,2,0)        2.00000E-11
     (0,0,2)       -3.00000E-11
 Nucleus-field energy     =    -0.0000000063 hartrees
 Requested basis set is 6-311++G(d,p)
 There are 146 shells and 403 basis functions
 A cutoff of  1.0D-15 yielded   8807 shell pairs
 There are     70917 function pairs (     76212 Cartesian)
 Smallest overlap matrix eigenvalue = 4.22E-07
 Linear dependence detected in AO basis
 Number of orthogonalized atomic orbitals = 400
 Maximum deviation from orthogonality = 3.104E-10
 Guess from superposition of atomic densities
 Warning:  Energy on first SCF cycle will be non-variational
 SAD guess density has 130.000000 electrons

 -----------------------------------------------------------------------
  General SCF calculation program by
  Eric Jon Sundstrom, Paul Horn, Yuezhi Mao, Dmitri Zuev, Alec White,
  David Stuck, Shaama M.S., Shane Yost, Joonho Lee, David Small,
  Daniel Levine, Susi Lehtola, Hugh Burton, Evgeny Epifanovsky,
  Bang C. Huynh
 -----------------------------------------------------------------------
 Exchange:     0.2000 Hartree-Fock + 0.0800 Slater + 0.7200 B88
 Correlation:  0.1900 VWN1RPA + 0.8100 LYP
 Using SG-1 standard quadrature grid
 A restricted SCF calculation will be
 performed using DIIS
 SCF converges when DIIS error is below 1.0e-08
 ---------------------------------------
  Cycle       Energy         DIIS error
 ---------------------------------------
    1   -1845.8469781073      3.15e-02  
    2   -1842.0972124650      2.84e-03  
    3   -1842.0057593643      3.48e-03  
    4   -1842.2619743679      6.39e-04  
    5   -1842.2691871205      3.18e-04  
    6   -1842.2712621527      1.01e-04  
    7   -1842.2714516416      2.78e-05  
    8   -1842.2714622787      1.53e-05  
    9   -1842.2714673552      2.25e-06  
   10   -1842.2714674437      1.08e-06  
   11   -1842.2714674673      2.59e-07  
   12   -1842.2714674685      9.45e-08  
   13   -1842.2714674685      3.86e-08  
   14   -1842.2714674688      8.03e-09  Convergence criterion met
 ---------------------------------------
 SCF time:   CPU 470.75s  wall 471.00s 
 SCF   energy in the final basis set =    -1842.2714674688
 Total energy in the final basis set =    -1842.2714674688

 --------------------------------------------------------------

                    Orbital Energies (a.u.)
 --------------------------------------------------------------

 Alpha MOs
 -- Occupied --
********-101.5578-101.5541 -10.2579 -10.2564 -10.2508 -10.2179 -10.2153
-10.2068 -10.2059 -10.2028 -10.1986 -10.1981 -10.1970 -10.1941  -9.4798
 -9.4735  -9.4699  -7.2444  -7.2382  -7.2348  -7.2345  -7.2342  -7.2283
 -7.2277  -7.2246  -7.2241  -0.9280  -0.9058  -0.8829  -0.8549  -0.8399
 -0.7969  -0.7643  -0.7546  -0.7332  -0.6511  -0.6360  -0.6214  -0.5996
 -0.5505  -0.5162  -0.5131  -0.4881  -0.4851  -0.4693  -0.4537  -0.4501
 -0.4447  -0.4265  -0.4146  -0.4069  -0.3903  -0.3845  -0.3784  -0.3718
 -0.3511  -0.3353  -0.3299  -0.3234  -0.3030  -0.2898  -0.2745  -0.2574
 -0.2514
 -- Virtual --
 -0.0585  -0.0436  -0.0354  -0.0177  -0.0127  -0.0098   0.0001   0.0069
  0.0129   0.0149   0.0197   0.0267   0.0330   0.0403   0.0465   0.0491
  0.0565   0.0627   0.0687   0.0761   0.0786   0.0871   0.0875   0.0972
  0.1007   0.1016   0.1030   0.1039   0.1078   0.1108   0.1145   0.1177
  0.1215   0.1218   0.1241   0.1287   0.1299   0.1345   0.1356   0.1381
  0.1407   0.1473   0.1514   0.1551   0.1572   0.1633   0.1674   0.1752
  0.1776   0.1837   0.1902   0.1923   0.1955   0.2006   0.2084   0.2106
  0.2172   0.2200   0.2260   0.2296   0.2317   0.2407   0.2458   0.2494
  0.2512   0.2543   0.2588   0.2618   0.2635   0.2718   0.2732   0.2745
  0.2779   0.2823   0.2868   0.2972   0.3015   0.3071   0.3117   0.3150
  0.3171   0.3246   0.3284   0.3397   0.3401   0.3448   0.3537   0.3712
  0.3919   0.4257   0.4275   0.4447   0.4543   0.4605   0.4679   0.4889
  0.4905   0.4936   0.5075   0.5097   0.5154   0.5287   0.5376   0.5452
  0.5540   0.5555   0.5611   0.5693   0.5719   0.5796   0.5854   0.5873
  0.5982   0.6082   0.6105   0.6147   0.6245   0.6310   0.6398   0.6419
  0.6641   0.6666   0.6862   0.6913   0.7024   0.7070   0.7089   0.7167
  0.7218   0.7324   0.7443   0.7476   0.7643   0.7940   0.8016   0.8117
  0.8294   0.8393   0.8402   0.8434   0.8469   0.8531   0.8539   0.8595
  0.8685   0.8745   0.8782   0.8864   0.8957   0.9028   0.9059   0.9128
  0.9231   0.9298   0.9363   0.9484   0.9563   0.9647   0.9758   0.9849
  0.9886   0.9928   1.0007   1.0049   1.0130   1.0277   1.0362   1.0593
  1.0650   1.0800   1.1053   1.1091   1.1270   1.1359   1.1633   1.1955
  1.2116   1.2323   1.2523   1.2782   1.3055   1.3065   1.3150   1.3267
  1.3344   1.3687   1.4000   1.4657   1.4877   1.4966   1.5012   1.5164
  1.5281   1.5482   1.5561   1.5601   1.5648   1.5844   1.5885   1.6082
  1.6465   1.6493   1.6623   1.6841   1.6953   1.7107   1.7265   1.7335
  1.7597   1.8011   1.8108   1.8417   1.8556   1.8624   1.8770   1.9017
  1.9065   1.9193   1.9310   1.9399   1.9516   1.9591   1.9682   1.9737
  1.9776   2.0034   2.0223   2.0302   2.0450   2.0668   2.0793   2.1351
  2.1492   2.2144   2.2212   2.2456   2.2741   2.2866   2.3159   2.3205
  2.3355   2.3441   2.3762   2.3825   2.4166   2.4301   2.4599   2.4658
  2.4878   2.5263   2.5512   2.5576   2.5583   2.5763   2.5959   2.6193
  2.6270   2.6676   2.6709   2.6943   2.7073   2.7169   2.7240   2.7309
  2.7471   2.7505   2.7564   2.7881   2.7924   2.8028   2.8133   2.8204
  2.8429   2.8511   2.8546   2.8696   2.9021   2.9131   2.9764   2.9879
  3.0728   3.0838   3.1236   3.1564   3.1648   3.2085   3.2370   3.2527
  3.3375   3.3475   3.3876   3.4315   3.5143   3.5321   3.5521   3.6085
  3.6822   3.7865   3.8345   3.8694   4.0289   4.0700   4.0772   4.1297
  4.1468   4.4222   4.8059   4.8348   9.7713   9.8001   9.8538  23.4513
 23.6076  23.8649  23.9036  23.9276  23.9433  23.9964  24.0517  24.0621
 24.0772  24.1411  24.1697  25.8252  25.9528  25.9797  26.1298  26.1984
 26.4075  26.5947  26.7443  26.7797 215.7635 215.7999 215.8596
 --------------------------------------------------------------

          Ground-State Mulliken Net Atomic Charges

     Atom                 Charge (a.u.)
  ----------------------------------------
      1 C                     0.411297
      2 C                    -0.751016
      3 Cl                    0.468028
      4 C                    -0.698340
      5 H                     0.210716
      6 C                     0.470094
      7 Cl                    0.437075
      8 C                    -0.380860
      9 H                     0.195256
     10 C                    -0.448344
     11 H                     0.180852
     12 C                     0.699038
     13 C                    -0.938624
     14 Cl                    0.474835
     15 C                    -0.246634
     16 H                     0.195693
     17 C                    -0.497347
     18 H                     0.161836
     19 C                    -0.059758
     20 H                     0.177766
     21 C                    -0.229831
     22 H                     0.168269
  ----------------------------------------
  Sum of atomic charges =     0.000000

 -----------------------------------------------------------------
                    Cartesian Multipole Moments
 -----------------------------------------------------------------
    Charge (ESU x 10^10)
                 0.0000
    Dipole Moment (Debye)
         X       0.6354      Y       0.8591      Z      -2.7508
       Tot       2.9510
    Quadrupole Moments (Debye-Ang)
        XX    -103.6012     XY       0.1633     YY    -110.9913
        XZ      -2.7052     YZ      -2.5812     ZZ    -103.0716
    Octopole Moments (Debye-Ang^2)
       XXX     -75.0825    XXY      15.7018    XYY     -40.4266
       YYY      76.8566    XXZ     -79.0129    XYZ      -2.9037
       YYZ     -45.2665    XZZ     -29.1267    YZZ      31.8400
       ZZZ    -127.8849
    Hexadecapole Moments (Debye-Ang^3)
      XXXX   -3737.4574   XXXY     198.6491   XXYY    -770.8477
      XYYY     253.6854   YYYY    -629.4526   XXXZ     594.4803
      XXYZ      28.4010   XYYZ     220.7731   YYYZ      61.4333
      XXZZ    -923.7254   XYZZ     100.2572   YYZZ    -428.0187
      XZZZ     623.2311   YZZZ      37.5871   ZZZZ   -1943.6027
 -----------------------------------------------------------------
 Calculating analytic gradient of the SCF energy
 Gradient of SCF Energy
            1           2           3           4           5           6
    1  -0.0002334   0.0002587   0.0058733   0.0001646  -0.0000068  -0.0006659
    2   0.0015668  -0.0007969  -0.0180717  -0.0003011  -0.0000567  -0.0000081
    3  -0.0000930   0.0011762  -0.0124030  -0.0009459  -0.0000577   0.0001642
            7           8           9          10          11          12
    1   0.0000230   0.0005552   0.0001010   0.0001450  -0.0001282  -0.0005542
    2   0.0000098  -0.0000280   0.0000426   0.0005927   0.0000433  -0.0008780
    3  -0.0000274   0.0004516   0.0000063  -0.0001225  -0.0000093  -0.0011552
           13          14          15          16          17          18
    1   0.0008618  -0.0058127  -0.0005148   0.0000113  -0.0000554  -0.0000666
    2  -0.0002244   0.0181515   0.0006033   0.0000714   0.0000804   0.0000573
    3   0.0008284   0.0122678   0.0000459  -0.0000921  -0.0000544  -0.0000842
           19          20          21          22
    1   0.0001258   0.0000134  -0.0002102   0.0001151
    2  -0.0002718  -0.0000335  -0.0005569   0.0000081
    3   0.0002473   0.0000966  -0.0001099  -0.0001296
 Max gradient component =       1.815E-02
 RMS gradient           =       3.971E-03
 Gradient time:  CPU 165.28 s  wall 165.29 s
 Geometry Optimization Parameters
   NAtoms,    NIC,     NZ,  NCons,   NDum,   NFix, NCnnct, MaxDiis
       22     163      22       0       0       0       0       0

 Cartesian Hessian Update
 Hessian updated using BFGS update


** GEOMETRY OPTIMIZATION IN DELOCALIZED INTERNAL COORDINATES **
   Searching for a Minimum

   Optimization Cycle:   4

                       Coordinates (Angstroms)
     ATOM                X               Y               Z
      1  C         0.0374669761   -0.0171714931    0.0572919032
      2  C        -0.0282037892    0.0605775208    1.4577603592
      3  Cl        1.4333672232    0.1459498428    2.4130473750
      4  C        -1.2436323429    0.1060689542    2.1360817832
      5  H        -1.2599098839    0.1697433765    3.2153765577
      6  C        -2.4255227122    0.0826282152    1.4079192006
      7  Cl       -3.9605676595    0.1378463145    2.2577533530
      8  C        -2.4080541988    0.0184332275    0.0192115375
      9  H        -3.3339866349   -0.0043129592   -0.5397849688
     10  C        -1.1838171646   -0.0300080372   -0.6341897679
     11  H        -1.1685550493   -0.1056203118   -1.7151116353
     12  C         1.3068840388   -0.0637849063   -0.7123956069
     13  C         2.3512846345   -0.9625879796   -0.4419264354
     14  Cl        2.1930715323   -2.1470647623    0.8385355253
     15  C         3.5216249293   -0.9681241877   -1.1962716921
     16  H         4.3016050941   -1.6799889323   -0.9580209925
     17  C         3.6716055021   -0.0750242484   -2.2512705803
     18  H         4.5844367026   -0.0827643477   -2.8353388682
     19  C         2.6474229055    0.8202956122   -2.5510607415
     20  H         2.7558524976    1.5230565557   -3.3685962362
     21  C         1.4856148086    0.8196028388   -1.7892541422
     22  H         0.7007875132    1.5344611417   -2.0069892715
   Point Group: c1    Number of degrees of freedom:    60


   Energy is  -1842.271467469

 Hessian updated using BFGS update

 57 Hessian modes will be used to form the next step
  Hessian Eigenvalues:
     0.016074    0.017709    0.019371    0.020675    0.020929    0.022941
     0.023586    0.023588    0.023835    0.023845    0.024090    0.024091
     0.024114    0.024116    0.024135    0.024135    0.024142    0.024143
     0.045723    0.074422    0.159959    0.159973    0.159995    0.159995
     0.159996    0.160009    0.160048    0.216776    0.220180    0.224319
     0.225889    0.231001    0.236223    0.245895    0.247094    0.249999
     0.250010    0.289137    0.293657    0.301208    0.329289    0.356664
     0.356666    0.356671    0.356726    0.411992    0.418608    0.429307
     0.429756    0.461236    0.464416    0.471064    0.472746    0.478202
     0.478262    0.479142    0.479461

 Minimum search - taking simple RFO step
 Searching for Lamda that Minimizes Along All modes
 Value Taken    Lamda =  -0.00870901
 Calculated Step too Large.  Step scaled by  0.731378
 Step Taken.  Stepsize is  0.300000

                             Maximum     Tolerance    Cnvgd?
         Gradient           0.018126      0.000300      NO
         Displacement       0.230866      0.001200      NO
         Energy change     -0.008522      0.000001      NO


 New Cartesian Coordinates Obtained by Inverse Iteration

 Displacement from previous Coordinates is:  0.420532
 ----------------------------------------------------------------
             Standard Nuclear Orientation (Angstroms)
    I     Atom           X                Y                Z
 ----------------------------------------------------------------
    1      C       0.0427924477    -0.0250226943     0.0665352987
    2      C      -0.0308111278     0.0913795392     1.4632472763
    3      Cl      1.4237732998     0.2182482803     2.4291568085
    4      C      -1.2497478899     0.1447778052     2.1359666277
    5      H      -1.2714356203     0.2388088031     3.2127927854
    6      C      -2.4270338504     0.0885232368     1.4025525117
    7      Cl     -3.9670372993     0.1522571942     2.2452147050
    8      C      -2.4046426289    -0.0155533641     0.0161712822
    9      H      -3.3281000336    -0.0633925967    -0.5451182338
   10      C      -1.1761812069    -0.0693599100    -0.6289913633
   11      H      -1.1529619442    -0.1733513545    -1.7075599014
   12      C       1.3127140308    -0.0686455134    -0.7028479785
   13      C       2.3459381014    -0.9877597777    -0.4633474868
   14      Cl      2.1824940239    -2.2072445609     0.7865205264
   15      C       3.5120226144    -0.9906695512    -1.2253625473
   16      H       4.2826163087    -1.7195927286    -1.0093143668
   17      C       3.6682086707    -0.0722171314    -2.2575711388
   18      H       4.5779305371    -0.0778006393    -2.8466126569
   19      C       2.6544892768     0.8447097510    -2.5282103385
   20      H       2.7669671557     1.5664049955    -3.3285737953
   21      C       1.4974934436     0.8393171394    -1.7591168656
   22      H       0.7192866134     1.5683945113    -1.9527644928
 ----------------------------------------------------------------
 Nuclear Repulsion Energy =        1229.39141001 hartrees
 There are       65 alpha and       65 beta electrons
 Applying Cartesian multipole field
    Component          Value
    ---------          -----
     (2,0,0)        1.00000E-11
     (0,2,0)        2.00000E-11
     (0,0,2)       -3.00000E-11
 Nucleus-field energy     =    -0.0000000056 hartrees
 Requested basis set is 6-311++G(d,p)
 There are 146 shells and 403 basis functions
 A cutoff of  1.0D-15 yielded   8804 shell pairs
 There are     70920 function pairs (     76218 Cartesian)
 Smallest overlap matrix eigenvalue = 4.20E-07
 Linear dependence detected in AO basis
 Number of orthogonalized atomic orbitals = 400
 Maximum deviation from orthogonality = 5.131E-10
 Guess from superposition of atomic densities
 Warning:  Energy on first SCF cycle will be non-variational
 SAD guess density has 130.000000 electrons

 -----------------------------------------------------------------------
  General SCF calculation program by
  Eric Jon Sundstrom, Paul Horn, Yuezhi Mao, Dmitri Zuev, Alec White,
  David Stuck, Shaama M.S., Shane Yost, Joonho Lee, David Small,
  Daniel Levine, Susi Lehtola, Hugh Burton, Evgeny Epifanovsky,
  Bang C. Huynh
 -----------------------------------------------------------------------
 Exchange:     0.2000 Hartree-Fock + 0.0800 Slater + 0.7200 B88
 Correlation:  0.1900 VWN1RPA + 0.8100 LYP
 Using SG-1 standard quadrature grid
 A restricted SCF calculation will be
 performed using DIIS
 SCF converges when DIIS error is below 1.0e-08
 ---------------------------------------
  Cycle       Energy         DIIS error
 ---------------------------------------
    1   -1845.8248747974      3.14e-02  
    2   -1842.1028988136      2.84e-03  
    3   -1842.0128162825      3.47e-03  
    4   -1842.2671569137      6.34e-04  
    5   -1842.2742201819      3.17e-04  
    6   -1842.2762838705      1.00e-04  
    7   -1842.2764680250      2.77e-05  
    8   -1842.2764786282      1.54e-05  
    9   -1842.2764837517      2.19e-06  
   10   -1842.2764838339      1.09e-06  
   11   -1842.2764838581      2.45e-07  
   12   -1842.2764838592      9.49e-08  
   13   -1842.2764838592      3.76e-08  
   14   -1842.2764838595      7.85e-09  Convergence criterion met
 ---------------------------------------
 SCF time:   CPU 469.00s  wall 469.00s 
 SCF   energy in the final basis set =    -1842.2764838595
 Total energy in the final basis set =    -1842.2764838595

 --------------------------------------------------------------

                    Orbital Energies (a.u.)
 --------------------------------------------------------------

 Alpha MOs
 -- Occupied --
********-101.5591-101.5553 -10.2584 -10.2566 -10.2512 -10.2181 -10.2155
-10.2071 -10.2060 -10.2031 -10.1988 -10.1983 -10.1972 -10.1943  -9.4797
 -9.4744  -9.4707  -7.2444  -7.2391  -7.2353  -7.2347  -7.2341  -7.2293
 -7.2286  -7.2255  -7.2250  -0.9272  -0.9056  -0.8829  -0.8537  -0.8404
 -0.7969  -0.7644  -0.7544  -0.7335  -0.6505  -0.6360  -0.6220  -0.5999
 -0.5504  -0.5164  -0.5126  -0.4876  -0.4860  -0.4697  -0.4536  -0.4499
 -0.4446  -0.4259  -0.4132  -0.4070  -0.3902  -0.3825  -0.3782  -0.3717
 -0.3497  -0.3344  -0.3300  -0.3237  -0.3080  -0.2886  -0.2744  -0.2598
 -0.2521
 -- Virtual --
 -0.0574  -0.0443  -0.0350  -0.0192  -0.0130  -0.0103  -0.0000   0.0070
  0.0128   0.0145   0.0191   0.0264   0.0325   0.0402   0.0468   0.0488
  0.0561   0.0626   0.0688   0.0751   0.0787   0.0870   0.0872   0.0967
  0.1006   0.1014   0.1028   0.1040   0.1075   0.1107   0.1151   0.1174
  0.1212   0.1222   0.1235   0.1284   0.1291   0.1342   0.1346   0.1371
  0.1396   0.1471   0.1509   0.1538   0.1567   0.1624   0.1679   0.1748
  0.1773   0.1833   0.1897   0.1917   0.1952   0.1990   0.2089   0.2103
  0.2166   0.2194   0.2264   0.2282   0.2311   0.2420   0.2462   0.2484
  0.2517   0.2551   0.2582   0.2617   0.2638   0.2720   0.2730   0.2755
  0.2775   0.2811   0.2883   0.2959   0.3005   0.3059   0.3130   0.3138
  0.3166   0.3241   0.3272   0.3399   0.3408   0.3458   0.3540   0.3694
  0.3911   0.4252   0.4284   0.4449   0.4541   0.4607   0.4677   0.4877
  0.4899   0.4993   0.5011   0.5090   0.5156   0.5270   0.5377   0.5448
  0.5541   0.5588   0.5614   0.5688   0.5723   0.5811   0.5844   0.5872
  0.5982   0.6057   0.6103   0.6151   0.6270   0.6318   0.6387   0.6431
  0.6656   0.6684   0.6872   0.6915   0.7025   0.7054   0.7085   0.7158
  0.7236   0.7331   0.7435   0.7460   0.7639   0.7958   0.8029   0.8091
  0.8285   0.8363   0.8412   0.8440   0.8471   0.8523   0.8563   0.8593
  0.8685   0.8777   0.8785   0.8854   0.8959   0.9029   0.9039   0.9114
  0.9241   0.9312   0.9350   0.9469   0.9540   0.9600   0.9664   0.9859
  0.9895   0.9968   1.0011   1.0062   1.0104   1.0246   1.0350   1.0553
  1.0643   1.0776   1.1033   1.1128   1.1267   1.1386   1.1686   1.1963
  1.2120   1.2316   1.2533   1.2784   1.3004   1.3043   1.3134   1.3258
  1.3331   1.3712   1.4018   1.4646   1.4877   1.4982   1.5015   1.5166
  1.5282   1.5484   1.5555   1.5596   1.5644   1.5842   1.5882   1.6074
  1.6462   1.6510   1.6629   1.6840   1.6949   1.7093   1.7262   1.7333
  1.7600   1.8014   1.8078   1.8402   1.8549   1.8635   1.8732   1.9025
  1.9049   1.9221   1.9321   1.9394   1.9500   1.9569   1.9690   1.9751
  1.9819   2.0038   2.0236   2.0288   2.0440   2.0653   2.0740   2.1352
  2.1478   2.2145   2.2200   2.2446   2.2737   2.2891   2.3040   2.3116
  2.3386   2.3475   2.3766   2.3877   2.4174   2.4294   2.4596   2.4669
  2.4872   2.5249   2.5472   2.5551   2.5574   2.5758   2.5945   2.6170
  2.6254   2.6697   2.6729   2.6946   2.7069   2.7166   2.7233   2.7329
  2.7465   2.7492   2.7547   2.7881   2.7924   2.8010   2.8117   2.8205
  2.8414   2.8494   2.8535   2.8689   2.8990   2.9141   2.9780   2.9907
  3.0727   3.0842   3.1226   3.1537   3.1614   3.2093   3.2337   3.2498
  3.3366   3.3461   3.3872   3.4319   3.5139   3.5324   3.5505   3.6085
  3.6834   3.7851   3.8330   3.8715   4.0287   4.0698   4.0777   4.1301
  4.1439   4.4149   4.8047   4.8341   9.7723   9.8114   9.8413  23.4521
 23.6070  23.8643  23.9027  23.9290  23.9436  23.9946  24.0537  24.0614
 24.0766  24.1407  24.1688  25.8252  25.9247  25.9660  26.1285  26.1939
 26.4056  26.5923  26.7380  26.7694 215.7644 215.8148 215.8431
 --------------------------------------------------------------

          Ground-State Mulliken Net Atomic Charges

     Atom                 Charge (a.u.)
  ----------------------------------------
      1 C                     0.431241
      2 C                    -0.762157
      3 Cl                    0.437362
      4 C                    -0.643665
      5 H                     0.211586
      6 C                     0.467666
      7 Cl                    0.437818
      8 C                    -0.405724
      9 H                     0.195561
     10 C                    -0.462679
     11 H                     0.183178
     12 C                     0.699986
     13 C                    -0.936455
     14 Cl                    0.447631
     15 C                    -0.217116
     16 H                     0.196330
     17 C                    -0.475478
     18 H                     0.162281
     19 C                    -0.084485
     20 H                     0.177554
     21 C                    -0.231756
     22 H                     0.171322
  ----------------------------------------
  Sum of atomic charges =     0.000000

 -----------------------------------------------------------------
                    Cartesian Multipole Moments
 -----------------------------------------------------------------
    Charge (ESU x 10^10)
                -0.0000
    Dipole Moment (Debye)
         X       0.6311      Y       0.8670      Z      -2.7669
       Tot       2.9674
    Quadrupole Moments (Debye-Ang)
        XX    -103.7252     XY       0.2796     YY    -110.7702
        XZ      -2.8868     YZ      -2.2995     ZZ    -103.1807
    Octopole Moments (Debye-Ang^2)
       XXX     -74.6498    XXY      15.0528    XYY     -39.5517
       YYY      75.9767    XXZ     -79.1715    XYZ      -2.9574
       YYZ     -45.0959    XZZ     -28.8831    YZZ      31.9584
       ZZZ    -125.6623
    Hexadecapole Moments (Debye-Ang^3)
      XXXX   -3738.7841   XXXY     201.2311   XXYY    -772.9653
      XYYY     253.7145   YYYY    -657.1009   XXXZ     597.6995
      XXYZ      25.1862   XYYZ     221.3023   YYYZ      45.6217
      XXZZ    -920.7762   XYZZ     101.0474   YYZZ    -430.5939
      XZZZ     628.8276   YZZZ      27.0853   ZZZZ   -1935.7996
 -----------------------------------------------------------------
 Calculating analytic gradient of the SCF energy
 Gradient of SCF Energy
            1           2           3           4           5           6
    1   0.0011994  -0.0000525   0.0031931  -0.0002977   0.0000476   0.0003113
    2   0.0012681  -0.0005963  -0.0109614  -0.0001766  -0.0000496  -0.0000004
    3  -0.0003771   0.0003168  -0.0069202   0.0000827  -0.0000907  -0.0000723
            7           8           9          10          11          12
    1  -0.0002024  -0.0000318   0.0000868  -0.0004230  -0.0000711  -0.0013727
    2  -0.0000070  -0.0000140   0.0000446   0.0007125  -0.0000177  -0.0010725
    3   0.0001387  -0.0002804   0.0000714   0.0002228  -0.0000564   0.0000403
           13          14          15          16          17          18
    1   0.0004675  -0.0029489   0.0000889  -0.0000619   0.0000240   0.0000116
    2   0.0000749   0.0108271   0.0003215  -0.0000007  -0.0000619  -0.0000125
    3   0.0003404   0.0073620  -0.0001690   0.0000250   0.0000211  -0.0000161
           19          20          21          22
    1  -0.0002113  -0.0000220   0.0002090   0.0000563
    2   0.0000770  -0.0000030  -0.0003772   0.0000252
    3   0.0000374   0.0000602  -0.0007968   0.0000602
 Max gradient component =       1.096E-02
 RMS gradient           =       2.360E-03
 Gradient time:  CPU 164.29 s  wall 164.30 s
 Geometry Optimization Parameters
   NAtoms,    NIC,     NZ,  NCons,   NDum,   NFix, NCnnct, MaxDiis
       22     163      22       0       0       0       0       0

 Cartesian Hessian Update
 Hessian updated using BFGS update


** GEOMETRY OPTIMIZATION IN DELOCALIZED INTERNAL COORDINATES **
   Searching for a Minimum

   Optimization Cycle:   5

                       Coordinates (Angstroms)
     ATOM                X               Y               Z
      1  C         0.0427924477   -0.0250226943    0.0665352987
      2  C        -0.0308111278    0.0913795392    1.4632472763
      3  Cl        1.4237732998    0.2182482803    2.4291568085
      4  C        -1.2497478899    0.1447778052    2.1359666277
      5  H        -1.2714356203    0.2388088031    3.2127927854
      6  C        -2.4270338504    0.0885232368    1.4025525117
      7  Cl       -3.9670372993    0.1522571942    2.2452147050
      8  C        -2.4046426289   -0.0155533641    0.0161712822
      9  H        -3.3281000336   -0.0633925967   -0.5451182338
     10  C        -1.1761812069   -0.0693599100   -0.6289913633
     11  H        -1.1529619442   -0.1733513545   -1.7075599014
     12  C         1.3127140308   -0.0686455134   -0.7028479785
     13  C         2.3459381014   -0.9877597777   -0.4633474868
     14  Cl        2.1824940239   -2.2072445609    0.7865205264
     15  C         3.5120226144   -0.9906695512   -1.2253625473
     16  H         4.2826163087   -1.7195927286   -1.0093143668
     17  C         3.6682086707   -0.0722171314   -2.2575711388
     18  H         4.5779305371   -0.0778006393   -2.8466126569
     19  C         2.6544892768    0.8447097510   -2.5282103385
     20  H         2.7669671557    1.5664049955   -3.3285737953
     21  C         1.4974934436    0.8393171394   -1.7591168656
     22  H         0.7192866134    1.5683945113   -1.9527644928
   Point Group: c1    Number of degrees of freedom:    60


   Energy is  -1842.276483860

 Hessian updated using BFGS update

 58 Hessian modes will be used to form the next step
  Hessian Eigenvalues:
     0.015360    0.017705    0.019031    0.020657    0.020929    0.022933
     0.023580    0.023586    0.023835    0.023845    0.024089    0.024092
     0.024114    0.024115    0.024135    0.024136    0.024142    0.024143
     0.031588    0.074537    0.159967    0.159973    0.159995    0.159995
     0.159996    0.160009    0.160077    0.216785    0.220198    0.224362
     0.225884    0.231002    0.236454    0.245920    0.247231    0.249999
     0.250016    0.289138    0.293708    0.301225    0.329268    0.356664
     0.356665    0.356667    0.356672    0.356721    0.411993    0.418715
     0.429314    0.429781    0.461237    0.464383    0.471065    0.473001
     0.478203    0.478364    0.479144    0.479520

 Minimum search - taking simple RFO step
 Searching for Lamda that Minimizes Along All modes
 Value Taken    Lamda =  -0.00510290
 Calculated Step too Large.  Step scaled by  0.739654
 Step Taken.  Stepsize is  0.300000

                             Maximum     Tolerance    Cnvgd?
         Gradient           0.010750      0.000300      NO
         Displacement       0.224053      0.001200      NO
         Energy change     -0.005016      0.000001      NO


 New Cartesian Coordinates Obtained by Inverse Iteration

 Displacement from previous Coordinates is:  0.472793
 ----------------------------------------------------------------
             Standard Nuclear Orientation (Angstroms)
    I     Atom           X                Y                Z
 ----------------------------------------------------------------
    1      C       0.0439568169    -0.0322645631     0.0699678092
    2      C      -0.0314218210     0.1273070011     1.4612578755
    3      Cl      1.4224806741     0.3004186020     2.4251607548
    4      C      -1.2509987074     0.1871011843     2.1323652284
    5      H      -1.2747606339     0.3154051436     3.2056150176
    6      C      -2.4266479062     0.0912436226     1.4002747245
    7      Cl     -3.9681792413     0.1633349640     2.2401235198
    8      C      -2.4027261991    -0.0585578324     0.0180761745
    9      H      -3.3253813319    -0.1364887923    -0.5412507019
   10      C      -1.1728945208    -0.1157493891    -0.6248196248
   11      H      -1.1452400277    -0.2508038387    -1.6998390212
   12      C       1.3155889673    -0.0707175491    -0.6989091984
   13      C       2.3320875598    -1.0138269184    -0.4887990243
   14      Cl      2.1494874578    -2.2670704101     0.7276181664
   15      C       3.4968337146    -1.0154917053    -1.2529504236
   16      H       4.2549733767    -1.7636629044    -1.0599287007
   17      C       3.6671291902    -0.0688321964    -2.2573715021
   18      H       4.5757139998    -0.0726007132    -2.8481872415
   19      C       2.6690586616     0.8732953812    -2.4988560938
   20      H       2.7926042198     1.6155817190    -3.2785402737
   21      C       1.5127003240     0.8647238227    -1.7283104653
   22      H       0.7444103494     1.6098668061    -1.8999303434
 ----------------------------------------------------------------
 Nuclear Repulsion Energy =        1226.57868810 hartrees
 There are       65 alpha and       65 beta electrons
 Applying Cartesian multipole field
    Component          Value
    ---------          -----
     (2,0,0)        1.00000E-11
     (0,2,0)        2.00000E-11
     (0,0,2)       -3.00000E-11
 Nucleus-field energy     =    -0.0000000048 hartrees
 Requested basis set is 6-311++G(d,p)
 There are 146 shells and 403 basis functions
 A cutoff of  1.0D-15 yielded   8801 shell pairs
 There are     70890 function pairs (     76186 Cartesian)
 Smallest overlap matrix eigenvalue = 4.16E-07
 Linear dependence detected in AO basis
 Number of orthogonalized atomic orbitals = 400
 Maximum deviation from orthogonality = 2.995E-10
 Guess from superposition of atomic densities
 Warning:  Energy on first SCF cycle will be non-variational
 SAD guess density has 130.000000 electrons

 -----------------------------------------------------------------------
  General SCF calculation program by
  Eric Jon Sundstrom, Paul Horn, Yuezhi Mao, Dmitri Zuev, Alec White,
  David Stuck, Shaama M.S., Shane Yost, Joonho Lee, David Small,
  Daniel Levine, Susi Lehtola, Hugh Burton, Evgeny Epifanovsky,
  Bang C. Huynh
 -----------------------------------------------------------------------
 Exchange:     0.2000 Hartree-Fock + 0.0800 Slater + 0.7200 B88
 Correlation:  0.1900 VWN1RPA + 0.8100 LYP
 Using SG-1 standard quadrature grid
 A restricted SCF calculation will be
 performed using DIIS
 SCF converges when DIIS error is below 1.0e-08
 ---------------------------------------
  Cycle       Energy         DIIS error
 ---------------------------------------
    1   -1845.8112947640      3.14e-02  
    2   -1842.1061747977      2.84e-03  
    3   -1842.0172830012      3.46e-03  
    4   -1842.2703832883      6.27e-04  
    5   -1842.2772401711      3.15e-04  
    6   -1842.2792785301      9.91e-05  
    7   -1842.2794587084      2.75e-05  
    8   -1842.2794690906      1.53e-05  
    9   -1842.2794741909      2.16e-06  
   10   -1842.2794742697      1.10e-06  
   11   -1842.2794742941      2.35e-07  
   12   -1842.2794742950      9.50e-08  
   13   -1842.2794742952      3.68e-08  
   14   -1842.2794742951      7.63e-09  Convergence criterion met
 ---------------------------------------
 SCF time:   CPU 469.76s  wall 469.00s 
 SCF   energy in the final basis set =    -1842.2794742951
 Total energy in the final basis set =    -1842.2794742951

 --------------------------------------------------------------

                    Orbital Energies (a.u.)
 --------------------------------------------------------------

 Alpha MOs
 -- Occupied --
********-101.5601-101.5562 -10.2586 -10.2568 -10.2513 -10.2180 -10.2153
-10.2072 -10.2061 -10.2032 -10.1988 -10.1984 -10.1974 -10.1944  -9.4797
 -9.4752  -9.4714  -7.2443  -7.2399  -7.2360  -7.2346  -7.2341  -7.2300
 -7.2294  -7.2262  -7.2257  -0.9267  -0.9054  -0.8830  -0.8528  -0.8408
 -0.7968  -0.7645  -0.7543  -0.7338  -0.6499  -0.6357  -0.6227  -0.6001
 -0.5502  -0.5166  -0.5122  -0.4874  -0.4867  -0.4700  -0.4535  -0.4497
 -0.4446  -0.4254  -0.4123  -0.4072  -0.3901  -0.3812  -0.3779  -0.3715
 -0.3485  -0.3337  -0.3301  -0.3237  -0.3121  -0.2871  -0.2743  -0.2613
 -0.2531
 -- Virtual --
 -0.0559  -0.0449  -0.0343  -0.0210  -0.0132  -0.0108  -0.0001   0.0072
  0.0127   0.0141   0.0185   0.0261   0.0322   0.0401   0.0469   0.0489
  0.0559   0.0623   0.0688   0.0740   0.0791   0.0868   0.0872   0.0963
  0.1005   0.1013   0.1023   0.1043   0.1075   0.1105   0.1154   0.1173
  0.1207   0.1226   0.1229   0.1281   0.1283   0.1338   0.1340   0.1363
  0.1386   0.1471   0.1500   0.1527   0.1562   0.1614   0.1686   0.1741
  0.1772   0.1828   0.1891   0.1906   0.1954   0.1980   0.2092   0.2105
  0.2163   0.2192   0.2259   0.2271   0.2308   0.2424   0.2462   0.2487
  0.2523   0.2560   0.2583   0.2619   0.2641   0.2717   0.2727   0.2760
  0.2785   0.2803   0.2896   0.2946   0.2998   0.3030   0.3121   0.3134
  0.3173   0.3232   0.3268   0.3401   0.3421   0.3470   0.3547   0.3678
  0.3902   0.4248   0.4292   0.4453   0.4540   0.4609   0.4680   0.4862
  0.4902   0.4954   0.5065   0.5099   0.5164   0.5259   0.5379   0.5442
  0.5537   0.5616   0.5636   0.5690   0.5717   0.5833   0.5839   0.5885
  0.5974   0.6025   0.6126   0.6150   0.6301   0.6339   0.6382   0.6440
  0.6659   0.6721   0.6883   0.6893   0.7011   0.7045   0.7078   0.7157
  0.7257   0.7333   0.7418   0.7457   0.7635   0.7980   0.8037   0.8096
  0.8262   0.8333   0.8415   0.8455   0.8478   0.8522   0.8574   0.8592
  0.8699   0.8766   0.8813   0.8842   0.8951   0.9000   0.9053   0.9091
  0.9215   0.9286   0.9341   0.9437   0.9520   0.9584   0.9676   0.9868
  0.9900   0.9969   1.0043   1.0050   1.0091   1.0231   1.0336   1.0526
  1.0643   1.0749   1.0986   1.1177   1.1275   1.1424   1.1781   1.1982
  1.2140   1.2322   1.2547   1.2790   1.2952   1.3035   1.3129   1.3229
  1.3355   1.3745   1.4041   1.4618   1.4880   1.4999   1.5024   1.5173
  1.5289   1.5496   1.5557   1.5600   1.5650   1.5846   1.5889   1.6072
  1.6457   1.6529   1.6642   1.6840   1.6936   1.7073   1.7252   1.7335
  1.7604   1.8012   1.8042   1.8386   1.8535   1.8663   1.8693   1.9022
  1.9034   1.9245   1.9346   1.9390   1.9484   1.9547   1.9685   1.9772
  1.9905   2.0050   2.0261   2.0279   2.0441   2.0622   2.0696   2.1358
  2.1464   2.2146   2.2201   2.2434   2.2733   2.2891   2.2980   2.3063
  2.3395   2.3517   2.3761   2.3944   2.4208   2.4293   2.4595   2.4686
  2.4816   2.5226   2.5442   2.5532   2.5571   2.5721   2.5941   2.6142
  2.6252   2.6723   2.6757   2.6950   2.7064   2.7190   2.7230   2.7379
  2.7459   2.7476   2.7538   2.7857   2.7924   2.7986   2.8094   2.8188
  2.8403   2.8488   2.8527   2.8687   2.8945   2.9150   2.9812   2.9936
  3.0742   3.0855   3.1227   3.1516   3.1585   3.2105   3.2315   3.2484
  3.3362   3.3451   3.3870   3.4325   3.5141   3.5344   3.5506   3.6085
  3.6857   3.7847   3.8320   3.8746   4.0285   4.0693   4.0780   4.1305
  4.1416   4.4055   4.8055   4.8346   9.7732   9.8253   9.8301  23.4529
 23.6066  23.8646  23.9029  23.9292  23.9446  23.9943  24.0568  24.0617
 24.0770  24.1409  24.1685  25.8251  25.9048  25.9638  26.1293  26.2145
 26.3748  26.5909  26.7352  26.7553 215.7652 215.8276 215.8335
 --------------------------------------------------------------

          Ground-State Mulliken Net Atomic Charges

     Atom                 Charge (a.u.)
  ----------------------------------------
      1 C                     0.455725
      2 C                    -0.778979
      3 Cl                    0.406563
      4 C                    -0.578812
      5 H                     0.212146
      6 C                     0.474226
      7 Cl                    0.438808
      8 C                    -0.451700
      9 H                     0.195866
     10 C                    -0.468446
     11 H                     0.184682
     12 C                     0.698090
     13 C                    -0.920041
     14 Cl                    0.420402
     15 C                    -0.191283
     16 H                     0.196452
     17 C                    -0.448546
     18 H                     0.162844
     19 C                    -0.115815
     20 H                     0.177168
     21 C                    -0.242953
     22 H                     0.173602
  ----------------------------------------
  Sum of atomic charges =     0.000000

 -----------------------------------------------------------------
                    Cartesian Multipole Moments
 -----------------------------------------------------------------
    Charge (ESU x 10^10)
                 0.0000
    Dipole Moment (Debye)
         X       0.6316      Y       0.8691      Z      -2.7671
       Tot       2.9684
    Quadrupole Moments (Debye-Ang)
        XX    -103.7715     XY       0.4128     YY    -110.5330
        XZ      -3.0357     YZ      -2.0308     ZZ    -103.3307
    Octopole Moments (Debye-Ang^2)
       XXX     -73.8611    XXY      14.3359    XYY     -38.5818
       YYY      75.0117    XXZ     -78.9212    XYZ      -3.1482
       YYZ     -44.7124    XZZ     -28.5397    YZZ      31.8793
       ZZZ    -122.5869
    Hexadecapole Moments (Debye-Ang^3)
      XXXX   -3729.5622   XXXY     199.8287   XXYY    -773.8620
      XYYY     249.5221   YYYY    -688.4233   XXXZ     602.5625
      XXYZ      21.3328   XYYZ     222.1040   YYYZ      28.1719
      XXZZ    -915.1778   XYZZ     100.1727   YYZZ    -432.1595
      XZZZ     636.7360   YZZZ      15.2409   ZZZZ   -1921.2509
 -----------------------------------------------------------------
 Calculating analytic gradient of the SCF energy
 Gradient of SCF Energy
            1           2           3           4           5           6
    1   0.0013395  -0.0002375   0.0018273  -0.0004125   0.0000687   0.0005457
    2   0.0007903  -0.0004333  -0.0066844  -0.0000775  -0.0000319   0.0000300
    3  -0.0001826  -0.0003461  -0.0037172   0.0003074  -0.0000657  -0.0000227
            7           8           9          10          11          12
    1  -0.0002412  -0.0001098   0.0000615  -0.0006398   0.0000138  -0.0011438
    2   0.0000001  -0.0000201   0.0000371   0.0006470  -0.0000422  -0.0009163
    3   0.0001576  -0.0004441   0.0000591   0.0001590  -0.0000381   0.0005095
           13          14          15          16          17          18
    1   0.0001706  -0.0014375   0.0002451  -0.0000717   0.0001264   0.0000204
    2   0.0004233   0.0063190   0.0001818  -0.0000280  -0.0002010  -0.0000316
    3  -0.0000370   0.0045881  -0.0002444   0.0000626   0.0000586   0.0000119
           19          20          21          22
    1  -0.0003644  -0.0000388   0.0002654   0.0000123
    2   0.0002052   0.0000047  -0.0002108   0.0000387
    3   0.0000266   0.0000267  -0.0009901   0.0001207
 Max gradient component =       6.684E-03
 RMS gradient           =       1.423E-03
 Gradient time:  CPU 162.12 s  wall 162.13 s
 Geometry Optimization Parameters
   NAtoms,    NIC,     NZ,  NCons,   NDum,   NFix, NCnnct, MaxDiis
       22     163      22       0       0       0       0       0

 Cartesian Hessian Update
 Hessian updated using BFGS update


** GEOMETRY OPTIMIZATION IN DELOCALIZED INTERNAL COORDINATES **
   Searching for a Minimum

   Optimization Cycle:   6

                       Coordinates (Angstroms)
     ATOM                X               Y               Z
      1  C         0.0439568169   -0.0322645631    0.0699678092
      2  C        -0.0314218210    0.1273070011    1.4612578755
      3  Cl        1.4224806741    0.3004186020    2.4251607548
      4  C        -1.2509987074    0.1871011843    2.1323652284
      5  H        -1.2747606339    0.3154051436    3.2056150176
      6  C        -2.4266479062    0.0912436226    1.4002747245
      7  Cl       -3.9681792413    0.1633349640    2.2401235198
      8  C        -2.4027261991   -0.0585578324    0.0180761745
      9  H        -3.3253813319   -0.1364887923   -0.5412507019
     10  C        -1.1728945208   -0.1157493891   -0.6248196248
     11  H        -1.1452400277   -0.2508038387   -1.6998390212
     12  C         1.3155889673   -0.0707175491   -0.6989091984
     13  C         2.3320875598   -1.0138269184   -0.4887990243
     14  Cl        2.1494874578   -2.2670704101    0.7276181664
     15  C         3.4968337146   -1.0154917053   -1.2529504236
     16  H         4.2549733767   -1.7636629044   -1.0599287007
     17  C         3.6671291902   -0.0688321964   -2.2573715021
     18  H         4.5757139998   -0.0726007132   -2.8481872415
     19  C         2.6690586616    0.8732953812   -2.4988560938
     20  H         2.7926042198    1.6155817190   -3.2785402737
     21  C         1.5127003240    0.8647238227   -1.7283104653
     22  H         0.7444103494    1.6098668061   -1.8999303434
   Point Group: c1    Number of degrees of freedom:    60


   Energy is  -1842.279474295

 Hessian updated using BFGS update

 59 Hessian modes will be used to form the next step
  Hessian Eigenvalues:
     0.012765    0.017697    0.018601    0.020643    0.020928    0.022893
     0.023409    0.023586    0.023814    0.023845    0.024056    0.024090
     0.024109    0.024114    0.024135    0.024136    0.024141    0.024143
     0.024466    0.075044    0.159970    0.159978    0.159995    0.159996
     0.159997    0.160009    0.160079    0.216784    0.220199    0.224359
     0.225859    0.231001    0.236496    0.245921    0.247253    0.249999
     0.250015    0.289144    0.293813    0.301205    0.329167    0.356664
     0.356665    0.356665    0.356667    0.356672    0.356716    0.411993
     0.418714    0.429315    0.429787    0.461239    0.464312    0.471067
     0.473044    0.478203    0.478397    0.479144    0.479531

 Minimum search - taking simple RFO step
 Searching for Lamda that Minimizes Along All modes
 Value Taken    Lamda =  -0.00313287
 Calculated Step too Large.  Step scaled by  0.732731
 Step Taken.  Stepsize is  0.300000

                             Maximum     Tolerance    Cnvgd?
         Gradient           0.006468      0.000300      NO
         Displacement       0.220179      0.001200      NO
         Energy change     -0.002990      0.000001      NO


 New Cartesian Coordinates Obtained by Inverse Iteration

 Displacement from previous Coordinates is:  0.514946
 ----------------------------------------------------------------
             Standard Nuclear Orientation (Angstroms)
    I     Atom           X                Y                Z
 ----------------------------------------------------------------
    1      C       0.0417172534    -0.0369164142     0.0680252359
    2      C      -0.0308769033     0.1674945590     1.4526905842
    3      Cl      1.4265542968     0.3911984181     2.4040266459
    4      C      -1.2487675373     0.2307387223     2.1259956064
    5      H      -1.2721841223     0.3947295942     3.1944357418
    6      C      -2.4246996398     0.0902769360     1.4009043861
    7      Cl     -3.9649057893     0.1673654342     2.2424303106
    8      C      -2.4024477151    -0.1072240191     0.0247599716
    9      H      -3.3255629885    -0.2190042592    -0.5282242409
   10      C      -1.1734643442    -0.1648230971    -0.6207506085
   11      H      -1.1448728416    -0.3322985364    -1.6911476802
   12      C       1.3151600550    -0.0704916186    -0.7005880425
   13      C       2.3110140655    -1.0396373489    -0.5178160742
   14      Cl      2.0989697608    -2.3241386007     0.6629275538
   15      C       3.4774867400    -1.0412409488    -1.2788733391
   16      H       4.2207359524    -1.8095329260    -1.1083553419
   17      C       3.6686779847    -0.0655659772    -2.2518183410
   18      H       4.5784368252    -0.0681385243    -2.8408430812
   19      C       2.6903113132     0.9034134323    -2.4653785167
   20      H       2.8309660728     1.6667767159    -3.2214847901
   21      C       1.5309554457     0.8932949614    -1.6983675195
   22      H       0.7755710386     1.6559349312    -1.8497818046
 ----------------------------------------------------------------
 Nuclear Repulsion Energy =        1224.67985166 hartrees
 There are       65 alpha and       65 beta electrons
 Applying Cartesian multipole field
    Component          Value
    ---------          -----
     (2,0,0)        1.00000E-11
     (0,2,0)        2.00000E-11
     (0,0,2)       -3.00000E-11
 Nucleus-field energy     =    -0.0000000038 hartrees
 Requested basis set is 6-311++G(d,p)
 There are 146 shells and 403 basis functions
 A cutoff of  1.0D-15 yielded   8801 shell pairs
 There are     70873 function pairs (     76163 Cartesian)
 Smallest overlap matrix eigenvalue = 4.10E-07
 Linear dependence detected in AO basis
 Number of orthogonalized atomic orbitals = 400
 Maximum deviation from orthogonality = 4.257E-10
 Guess from superposition of atomic densities
 Warning:  Energy on first SCF cycle will be non-variational
 SAD guess density has 130.000000 electrons

 -----------------------------------------------------------------------
  General SCF calculation program by
  Eric Jon Sundstrom, Paul Horn, Yuezhi Mao, Dmitri Zuev, Alec White,
  David Stuck, Shaama M.S., Shane Yost, Joonho Lee, David Small,
  Daniel Levine, Susi Lehtola, Hugh Burton, Evgeny Epifanovsky,
  Bang C. Huynh
 -----------------------------------------------------------------------
 Exchange:     0.2000 Hartree-Fock + 0.0800 Slater + 0.7200 B88
 Correlation:  0.1900 VWN1RPA + 0.8100 LYP
 Using SG-1 standard quadrature grid
 A restricted SCF calculation will be
 performed using DIIS
 SCF converges when DIIS error is below 1.0e-08
 ---------------------------------------
  Cycle       Energy         DIIS error
 ---------------------------------------
    1   -1845.8031167932      3.14e-02  
    2   -1842.1080236939      2.84e-03  
    3   -1842.0201995781      3.45e-03  
    4   -1842.2724424307      6.19e-04  
    5   -1842.2790720055      3.13e-04  
    6   -1842.2810768613      9.83e-05  
    7   -1842.2812539910      2.72e-05  
    8   -1842.2812640618      1.53e-05  
    9   -1842.2812691037      2.14e-06  
   10   -1842.2812691807      1.09e-06  
   11   -1842.2812692052      2.27e-07  
   12   -1842.2812692061      9.48e-08  
   13   -1842.2812692062      3.61e-08  
   14   -1842.2812692062      7.39e-09  Convergence criterion met
 ---------------------------------------
 SCF time:   CPU 468.74s  wall 469.00s 
 SCF   energy in the final basis set =    -1842.2812692062
 Total energy in the final basis set =    -1842.2812692062

 --------------------------------------------------------------

                    Orbital Energies (a.u.)
 --------------------------------------------------------------

 Alpha MOs
 -- Occupied --
********-101.5609-101.5570 -10.2587 -10.2569 -10.2513 -10.2176 -10.2149
-10.2073 -10.2060 -10.2032 -10.1988 -10.1985 -10.1974 -10.1944  -9.4797
 -9.4758  -9.4719  -7.2443  -7.2406  -7.2366  -7.2346  -7.2341  -7.2307
 -7.2301  -7.2267  -7.2263  -0.9264  -0.9054  -0.8831  -0.8521  -0.8411
 -0.7967  -0.7646  -0.7542  -0.7340  -0.6494  -0.6354  -0.6233  -0.6003
 -0.5501  -0.5168  -0.5117  -0.4884  -0.4863  -0.4702  -0.4535  -0.4495
 -0.4447  -0.4250  -0.4119  -0.4074  -0.3899  -0.3805  -0.3773  -0.3713
 -0.3475  -0.3332  -0.3302  -0.3237  -0.3156  -0.2853  -0.2743  -0.2623
 -0.2542
 -- Virtual --
 -0.0539  -0.0456  -0.0336  -0.0230  -0.0133  -0.0114  -0.0002   0.0073
  0.0125   0.0137   0.0181   0.0258   0.0321   0.0400   0.0469   0.0492
  0.0557   0.0619   0.0686   0.0728   0.0796   0.0866   0.0872   0.0960
  0.1004   0.1011   0.1017   0.1045   0.1079   0.1103   0.1154   0.1173
  0.1203   0.1217   0.1234   0.1278   0.1281   0.1332   0.1339   0.1357
  0.1378   0.1471   0.1492   0.1518   0.1557   0.1605   0.1692   0.1735
  0.1773   0.1823   0.1882   0.1893   0.1958   0.1976   0.2093   0.2105
  0.2165   0.2193   0.2243   0.2271   0.2307   0.2411   0.2466   0.2499
  0.2530   0.2567   0.2590   0.2627   0.2647   0.2700   0.2728   0.2765
  0.2796   0.2811   0.2898   0.2935   0.2985   0.3008   0.3107   0.3117
  0.3179   0.3223   0.3268   0.3404   0.3437   0.3484   0.3558   0.3663
  0.3894   0.4247   0.4300   0.4455   0.4543   0.4612   0.4685   0.4837
  0.4916   0.4941   0.5102   0.5126   0.5173   0.5252   0.5381   0.5434
  0.5531   0.5614   0.5674   0.5698   0.5709   0.5828   0.5862   0.5912
  0.5950   0.6004   0.6147   0.6165   0.6328   0.6365   0.6387   0.6448
  0.6661   0.6755   0.6827   0.6902   0.6995   0.7046   0.7079   0.7165
  0.7278   0.7329   0.7384   0.7466   0.7635   0.7994   0.8036   0.8126
  0.8233   0.8331   0.8417   0.8458   0.8485   0.8539   0.8576   0.8589
  0.8710   0.8772   0.8830   0.8845   0.8933   0.8980   0.9067   0.9078
  0.9142   0.9251   0.9343   0.9444   0.9553   0.9595   0.9696   0.9863
  0.9911   0.9957   1.0023   1.0065   1.0089   1.0233   1.0321   1.0505
  1.0636   1.0734   1.0936   1.1214   1.1300   1.1462   1.1863   1.2023
  1.2172   1.2339   1.2563   1.2795   1.2902   1.3027   1.3133   1.3193
  1.3387   1.3787   1.4063   1.4568   1.4885   1.5001   1.5037   1.5182
  1.5298   1.5515   1.5561   1.5619   1.5669   1.5850   1.5895   1.6075
  1.6456   1.6543   1.6656   1.6834   1.6916   1.7056   1.7237   1.7340
  1.7608   1.7985   1.8024   1.8367   1.8517   1.8656   1.8698   1.8986
  1.9024   1.9267   1.9376   1.9390   1.9468   1.9534   1.9682   1.9795
  1.9988   2.0085   2.0272   2.0295   2.0453   2.0569   2.0685   2.1367
  2.1452   2.2145   2.2210   2.2424   2.2734   2.2890   2.2986   2.3010
  2.3370   2.3562   2.3751   2.4022   2.4239   2.4316   2.4599   2.4696
  2.4746   2.5204   2.5419   2.5513   2.5574   2.5688   2.5927   2.6114
  2.6249   2.6751   2.6791   2.6953   2.7057   2.7207   2.7248   2.7406
  2.7454   2.7524   2.7568   2.7759   2.7923   2.7982   2.8062   2.8170
  2.8415   2.8493   2.8526   2.8692   2.8883   2.9155   2.9853   2.9967
  3.0776   3.0875   3.1237   3.1496   3.1560   3.2111   3.2304   3.2487
  3.3359   3.3441   3.3870   3.4335   3.5147   3.5374   3.5516   3.6086
  3.6885   3.7847   3.8311   3.8785   4.0283   4.0689   4.0782   4.1309
  4.1401   4.3954   4.8071   4.8353   9.7739   9.8194   9.8385  23.4537
 23.6067  23.8653  23.9036  23.9282  23.9459  23.9951  24.0582  24.0634
 24.0787  24.1415  24.1689  25.8250  25.9105  25.9532  26.1298  26.2499
 26.3354  26.5901  26.7364  26.7388 215.7657 215.8173 215.8462
 --------------------------------------------------------------

          Ground-State Mulliken Net Atomic Charges

     Atom                 Charge (a.u.)
  ----------------------------------------
      1 C                     0.489729
      2 C                    -0.810661
      3 Cl                    0.385153
      4 C                    -0.510456
      5 H                     0.212668
      6 C                     0.488519
      7 Cl                    0.439911
      8 C                    -0.513087
      9 H                     0.196116
     10 C                    -0.469715
     11 H                     0.185986
     12 C                     0.700524
     13 C                    -0.897980
     14 Cl                    0.401737
     15 C                    -0.178876
     16 H                     0.196509
     17 C                    -0.418259
     18 H                     0.163376
     19 C                    -0.154266
     20 H                     0.176571
     21 C                    -0.259096
     22 H                     0.175597
  ----------------------------------------
  Sum of atomic charges =     0.000000

 -----------------------------------------------------------------
                    Cartesian Multipole Moments
 -----------------------------------------------------------------
    Charge (ESU x 10^10)
                -0.0000
    Dipole Moment (Debye)
         X       0.6383      Y       0.8660      Z      -2.7523
       Tot       2.9551
    Quadrupole Moments (Debye-Ang)
        XX    -103.7547     XY       0.5579     YY    -110.2784
        XZ      -3.1427     YZ      -1.7800     ZZ    -103.5226
    Octopole Moments (Debye-Ang^2)
       XXX     -72.6679    XXY      13.6052    XYY     -37.5319
       YYY      73.9740    XXZ     -78.3484    XYZ      -3.4434
       YYZ     -44.1258    XZZ     -28.0838    YZZ      31.6294
       ZZZ    -118.8021
    Hexadecapole Moments (Debye-Ang^3)
      XXXX   -3712.4825   XXXY     194.3274   XXYY    -773.7709
      XYYY     240.9662   YYYY    -722.2367   XXXZ     609.3190
      XXYZ      16.9433   XYYZ     223.3507   YYYZ       9.8496
      XXZZ    -907.8503   XYZZ      97.6056   YYZZ    -433.0385
      XZZZ     647.0300   YZZZ       2.5257   ZZZZ   -1901.9403
 -----------------------------------------------------------------
 Calculating analytic gradient of the SCF energy
 Gradient of SCF Energy
            1           2           3           4           5           6
    1   0.0009112  -0.0002669   0.0011482  -0.0003123   0.0000592   0.0003787
    2   0.0002983  -0.0002653  -0.0038962  -0.0000093  -0.0000043   0.0000685
    3   0.0000413  -0.0006808  -0.0017662   0.0002531  -0.0000372   0.0000599
            7           8           9          10          11          12
    1  -0.0001542  -0.0000516   0.0000309  -0.0005562   0.0000785  -0.0006241
    2   0.0000113  -0.0000252   0.0000041   0.0004986  -0.0000775  -0.0005550
    3   0.0000883  -0.0003597   0.0000306   0.0000149   0.0000277   0.0005129
           13          14          15          16          17          18
    1  -0.0000119  -0.0006798   0.0002096  -0.0000550   0.0001476   0.0000106
    2   0.0006334   0.0033663   0.0000718  -0.0000242  -0.0002097  -0.0000245
    3  -0.0001943   0.0028092  -0.0001643   0.0000578   0.0000515   0.0000139
           19          20          21          22
    1  -0.0003241  -0.0000253   0.0001184  -0.0000315
    2   0.0001904  -0.0000028  -0.0000948   0.0000461
    3   0.0000217  -0.0000010  -0.0008335   0.0000543
 Max gradient component =       3.896E-03
 RMS gradient           =       8.193E-04
 Gradient time:  CPU 164.08 s  wall 164.09 s
 Geometry Optimization Parameters
   NAtoms,    NIC,     NZ,  NCons,   NDum,   NFix, NCnnct, MaxDiis
       22     163      22       0       0       0       0       0

 Cartesian Hessian Update
 Hessian updated using BFGS update


** GEOMETRY OPTIMIZATION IN DELOCALIZED INTERNAL COORDINATES **
   Searching for a Minimum

   Optimization Cycle:   7

                       Coordinates (Angstroms)
     ATOM                X               Y               Z
      1  C         0.0417172534   -0.0369164142    0.0680252359
      2  C        -0.0308769033    0.1674945590    1.4526905842
      3  Cl        1.4265542968    0.3911984181    2.4040266459
      4  C        -1.2487675373    0.2307387223    2.1259956064
      5  H        -1.2721841223    0.3947295942    3.1944357418
      6  C        -2.4246996398    0.0902769360    1.4009043861
      7  Cl       -3.9649057893    0.1673654342    2.2424303106
      8  C        -2.4024477151   -0.1072240191    0.0247599716
      9  H        -3.3255629885   -0.2190042592   -0.5282242409
     10  C        -1.1734643442   -0.1648230971   -0.6207506085
     11  H        -1.1448728416   -0.3322985364   -1.6911476802
     12  C         1.3151600550   -0.0704916186   -0.7005880425
     13  C         2.3110140655   -1.0396373489   -0.5178160742
     14  Cl        2.0989697608   -2.3241386007    0.6629275538
     15  C         3.4774867400   -1.0412409488   -1.2788733391
     16  H         4.2207359524   -1.8095329260   -1.1083553419
     17  C         3.6686779847   -0.0655659772   -2.2518183410
     18  H         4.5784368252   -0.0681385243   -2.8408430812
     19  C         2.6903113132    0.9034134323   -2.4653785167
     20  H         2.8309660728    1.6667767159   -3.2214847901
     21  C         1.5309554457    0.8932949614   -1.6983675195
     22  H         0.7755710386    1.6559349312   -1.8497818046
   Point Group: c1    Number of degrees of freedom:    60


   Energy is  -1842.281269206

 Hessian updated using BFGS update

 60 Hessian modes will be used to form the next step
  Hessian Eigenvalues:
     0.009550    0.017704    0.018397    0.020644    0.020929    0.021952
     0.022972    0.023588    0.023678    0.023844    0.023853    0.024090
     0.024098    0.024114    0.024118    0.024135    0.024136    0.024143
     0.024145    0.075207    0.159967    0.159979    0.159995    0.159995
     0.159996    0.160008    0.160074    0.216835    0.220200    0.224351
     0.225873    0.231000    0.236474    0.245922    0.247243    0.250000
     0.250015    0.289144    0.293783    0.301178    0.329079    0.356664
     0.356665    0.356665    0.356666    0.356670    0.356672    0.356716
     0.411993    0.418740    0.429310    0.429779    0.461239    0.464172
     0.471069    0.473005    0.478203    0.478325    0.479143    0.479529

 Minimum search - taking simple RFO step
 Searching for Lamda that Minimizes Along All modes
 Value Taken    Lamda =  -0.00167098
 Calculated Step too Large.  Step scaled by  0.804747
 Step Taken.  Stepsize is  0.300000

                             Maximum     Tolerance    Cnvgd?
         Gradient           0.003743      0.000300      NO
         Displacement       0.218250      0.001200      NO
         Energy change     -0.001795      0.000001      NO


 New Cartesian Coordinates Obtained by Inverse Iteration

 Displacement from previous Coordinates is:  0.544734
 ----------------------------------------------------------------
             Standard Nuclear Orientation (Angstroms)
    I     Atom           X                Y                Z
 ----------------------------------------------------------------
    1      C       0.0369689917    -0.0377957546     0.0617844785
    2      C      -0.0306116680     0.2110990334     1.4386733478
    3      Cl      1.4320905553     0.4918397876     2.3684480361
    4      C      -1.2450317642     0.2733995125     2.1174135518
    5      H      -1.2667527151     0.4728275477     3.1799006697
    6      C      -2.4217800203     0.0844886335     1.4038562524
    7      Cl     -3.9586660443     0.1609677090     2.2510449625
    8      C      -2.4031628196    -0.1590606465     0.0351893981
    9      H      -3.3272290341    -0.3065885275    -0.5079020137
   10      C      -1.1766406234    -0.2132396421    -0.6165838177
   11      H      -1.1497284855    -0.4119605878    -1.6817389991
   12      C       1.3123616750    -0.0679839844    -0.7061491325
   13      C       2.2848997300    -1.0641190616    -0.5491767776
   14      Cl      2.0383071094    -2.3753454212     0.5963748422
   15      C       3.4549050201    -1.0676569970    -1.3041673487
   16      H       4.1813318616    -1.8562825948    -1.1553762505
   17      C       3.6718130092    -0.0642597558    -2.2436051647
   18      H       4.5841443621    -0.0673147199    -2.8286706858
   19      C       2.7168201499     0.9329509975    -2.4292507000
   20      H       2.8788581856     1.7169204397    -3.1595473161
   21      C       1.5526416087     0.9237726717    -1.6683915705
   22      H       0.8132358384     1.7055527946    -1.7993591063
 ----------------------------------------------------------------
 Nuclear Repulsion Energy =        1223.43822239 hartrees
 There are       65 alpha and       65 beta electrons
 Applying Cartesian multipole field
    Component          Value
    ---------          -----
     (2,0,0)        1.00000E-11
     (0,2,0)        2.00000E-11
     (0,0,2)       -3.00000E-11
 Nucleus-field energy     =    -0.0000000028 hartrees
 Requested basis set is 6-311++G(d,p)
 There are 146 shells and 403 basis functions
 A cutoff of  1.0D-15 yielded   8801 shell pairs
 There are     70896 function pairs (     76182 Cartesian)
 Smallest overlap matrix eigenvalue = 4.01E-07
 Linear dependence detected in AO basis
 Number of orthogonalized atomic orbitals = 400
 Maximum deviation from orthogonality = 2.596E-10
 Guess from superposition of atomic densities
 Warning:  Energy on first SCF cycle will be non-variational
 SAD guess density has 130.000000 electrons

 -----------------------------------------------------------------------
  General SCF calculation program by
  Eric Jon Sundstrom, Paul Horn, Yuezhi Mao, Dmitri Zuev, Alec White,
  David Stuck, Shaama M.S., Shane Yost, Joonho Lee, David Small,
  Daniel Levine, Susi Lehtola, Hugh Burton, Evgeny Epifanovsky,
  Bang C. Huynh
 -----------------------------------------------------------------------
 Exchange:     0.2000 Hartree-Fock + 0.0800 Slater + 0.7200 B88
 Correlation:  0.1900 VWN1RPA + 0.8100 LYP
 Using SG-1 standard quadrature grid
 A restricted SCF calculation will be
 performed using DIIS
 SCF converges when DIIS error is below 1.0e-08
 ---------------------------------------
  Cycle       Energy         DIIS error
 ---------------------------------------
    1   -1845.7986920015      3.14e-02  
    2   -1842.1089430995      2.84e-03  
    3   -1842.0221184407      3.44e-03  
    4   -1842.2737122075      6.10e-04  
    5   -1842.2801131291      3.10e-04  
    6   -1842.2820789362      9.76e-05  
    7   -1842.2822536422      2.68e-05  
    8   -1842.2822633245      1.51e-05  
    9   -1842.2822682841      2.13e-06  
   10   -1842.2822683604      1.09e-06  
   11   -1842.2822683844      2.21e-07  
   12   -1842.2822683852      9.43e-08  
   13   -1842.2822683854      3.57e-08  
   14   -1842.2822683854      7.12e-09  Convergence criterion met
 ---------------------------------------
 SCF time:   CPU 467.12s  wall 467.00s 
 SCF   energy in the final basis set =    -1842.2822683854
 Total energy in the final basis set =    -1842.2822683854

 --------------------------------------------------------------

                    Orbital Energies (a.u.)
 --------------------------------------------------------------

 Alpha MOs
 -- Occupied --
********-101.5615-101.5575 -10.2586 -10.2569 -10.2512 -10.2172 -10.2145
-10.2074 -10.2060 -10.2032 -10.1987 -10.1985 -10.1974 -10.1943  -9.4797
 -9.4764  -9.4724  -7.2443  -7.2411  -7.2370  -7.2346  -7.2341  -7.2312
 -7.2306  -7.2272  -7.2268  -0.9263  -0.9054  -0.8832  -0.8516  -0.8414
 -0.7965  -0.7648  -0.7541  -0.7340  -0.6489  -0.6351  -0.6238  -0.6004
 -0.5499  -0.5169  -0.5112  -0.4894  -0.4857  -0.4705  -0.4536  -0.4492
 -0.4447  -0.4246  -0.4116  -0.4075  -0.3897  -0.3803  -0.3764  -0.3712
 -0.3468  -0.3328  -0.3303  -0.3236  -0.3183  -0.2834  -0.2744  -0.2628
 -0.2553
 -- Virtual --
 -0.0517  -0.0461  -0.0328  -0.0251  -0.0133  -0.0118  -0.0002   0.0075
  0.0122   0.0133   0.0178   0.0255   0.0320   0.0398   0.0470   0.0497
  0.0556   0.0615   0.0683   0.0716   0.0802   0.0867   0.0873   0.0959
  0.1001   0.1006   0.1015   0.1047   0.1083   0.1102   0.1150   0.1171
  0.1202   0.1208   0.1238   0.1277   0.1283   0.1328   0.1339   0.1353
  0.1372   0.1471   0.1486   0.1512   0.1550   0.1598   0.1698   0.1731
  0.1777   0.1820   0.1871   0.1879   0.1957   0.1982   0.2094   0.2103
  0.2165   0.2193   0.2236   0.2271   0.2307   0.2385   0.2467   0.2513
  0.2539   0.2572   0.2601   0.2635   0.2656   0.2679   0.2729   0.2774
  0.2799   0.2831   0.2879   0.2935   0.2972   0.3006   0.3083   0.3094
  0.3177   0.3218   0.3270   0.3407   0.3456   0.3498   0.3571   0.3649
  0.3888   0.4249   0.4309   0.4456   0.4548   0.4615   0.4690   0.4817
  0.4922   0.4946   0.5112   0.5161   0.5180   0.5247   0.5380   0.5426
  0.5527   0.5606   0.5666   0.5693   0.5750   0.5814   0.5876   0.5903
  0.5934   0.6012   0.6148   0.6208   0.6351   0.6376   0.6395   0.6460
  0.6659   0.6740   0.6794   0.6913   0.6997   0.7045   0.7091   0.7177
  0.7290   0.7324   0.7345   0.7475   0.7640   0.7995   0.8046   0.8144
  0.8219   0.8347   0.8419   0.8449   0.8489   0.8561   0.8581   0.8585
  0.8703   0.8793   0.8842   0.8872   0.8919   0.8963   0.9062   0.9085
  0.9111   0.9232   0.9344   0.9474   0.9594   0.9611   0.9722   0.9840
  0.9927   0.9939   0.9986   1.0053   1.0113   1.0250   1.0305   1.0483
  1.0614   1.0739   1.0902   1.1237   1.1352   1.1491   1.1893   1.2066
  1.2212   1.2367   1.2578   1.2774   1.2857   1.3028   1.3140   1.3167
  1.3411   1.3835   1.4072   1.4506   1.4889   1.4991   1.5044   1.5192
  1.5305   1.5533   1.5566   1.5657   1.5693   1.5849   1.5887   1.6078
  1.6457   1.6550   1.6658   1.6816   1.6905   1.7050   1.7224   1.7349
  1.7613   1.7947   1.8016   1.8344   1.8497   1.8626   1.8729   1.8927
  1.9008   1.9289   1.9381   1.9414   1.9453   1.9536   1.9680   1.9819
  2.0022   2.0154   2.0268   2.0331   2.0458   2.0544   2.0697   2.1376
  2.1443   2.2143   2.2219   2.2417   2.2737   2.2881   2.2964   2.3037
  2.3307   2.3606   2.3743   2.4095   2.4243   2.4367   2.4609   2.4636
  2.4762   2.5188   2.5402   2.5490   2.5579   2.5680   2.5906   2.6092
  2.6239   2.6782   2.6828   2.6958   2.7048   2.7207   2.7275   2.7389
  2.7429   2.7539   2.7614   2.7732   2.7911   2.7986   2.8070   2.8166
  2.8438   2.8507   2.8531   2.8710   2.8813   2.9155   2.9898   2.9998
  3.0828   3.0902   3.1256   3.1475   3.1541   3.2110   3.2297   3.2508
  3.3353   3.3427   3.3872   3.4345   3.5158   3.5410   3.5533   3.6090
  3.6913   3.7849   3.8298   3.8827   4.0282   4.0684   4.0786   4.1313
  4.1394   4.3857   4.8092   4.8355   9.7743   9.8128   9.8440  23.4546
 23.6073  23.8661  23.9043  23.9261  23.9472  23.9965  24.0581  24.0647
 24.0820  24.1424  24.1698  25.8248  25.9276  25.9381  26.1296  26.2842
 26.3066  26.5896  26.7177  26.7486 215.7662 215.8105 215.8515
 --------------------------------------------------------------

          Ground-State Mulliken Net Atomic Charges

     Atom                 Charge (a.u.)
  ----------------------------------------
      1 C                     0.531881
      2 C                    -0.857786
      3 Cl                    0.380614
      4 C                    -0.448472
      5 H                     0.213532
      6 C                     0.506668
      7 Cl                    0.441391
      8 C                    -0.578326
      9 H                     0.196297
     10 C                    -0.471816
     11 H                     0.187295
     12 C                     0.722917
     13 C                    -0.882993
     14 Cl                    0.400060
     15 C                    -0.190181
     16 H                     0.197162
     17 C                    -0.388373
     18 H                     0.163738
     19 C                    -0.196943
     20 H                     0.175792
     21 C                    -0.280042
     22 H                     0.177585
  ----------------------------------------
  Sum of atomic charges =     0.000000

 -----------------------------------------------------------------
                    Cartesian Multipole Moments
 -----------------------------------------------------------------
    Charge (ESU x 10^10)
                 0.0000
    Dipole Moment (Debye)
         X       0.6512      Y       0.8590      Z      -2.7254
       Tot       2.9309
    Quadrupole Moments (Debye-Ang)
        XX    -103.7040     XY       0.7029     YY    -110.0074
        XZ      -3.2154     YZ      -1.5446     ZZ    -103.7470
    Octopole Moments (Debye-Ang^2)
       XXX     -71.1609    XXY      12.8754    XYY     -36.4187
       YYY      72.8195    XXZ     -77.5666    XYZ      -3.7804
       YYZ     -43.3811    XZZ     -27.5145    YZZ      31.1866
       ZZZ    -114.5556
    Hexadecapole Moments (Debye-Ang^3)
      XXXX   -3691.2594   XXXY     184.7158   XXYY    -772.9593
      XYYY     228.1546   YYYY    -757.3478   XXXZ     617.7660
      XXYZ      12.3092   XYYZ     225.0922   YYYZ      -8.6126
      XXZZ    -899.5425   XYZZ      93.2944   YYZZ    -433.4971
      XZZZ     659.2639   YZZZ     -10.5427   ZZZZ   -1879.4639
 -----------------------------------------------------------------
 Calculating analytic gradient of the SCF energy
 Gradient of SCF Energy
            1           2           3           4           5           6
    1   0.0003162  -0.0002374   0.0008019  -0.0001108   0.0000281   0.0001253
    2  -0.0000866  -0.0001176  -0.0020454   0.0000406   0.0000327   0.0000521
    3   0.0001635  -0.0007624  -0.0006748   0.0001098  -0.0000180   0.0000969
            7           8           9          10          11          12
    1  -0.0000462  -0.0000157   0.0000033  -0.0002761   0.0000762  -0.0001671
    2   0.0000310  -0.0000113  -0.0000347   0.0003241  -0.0000920  -0.0000590
    3   0.0000133  -0.0001768   0.0000139  -0.0000408   0.0000264   0.0002414
           13          14          15          16          17          18
    1  -0.0001048  -0.0002893   0.0001192  -0.0000228   0.0000928   0.0000066
    2   0.0006057   0.0014565  -0.0000305  -0.0000038  -0.0001119  -0.0000074
    3  -0.0001777   0.0016163  -0.0000163   0.0000370   0.0000075   0.0000119
           19          20          21          22
    1  -0.0001781  -0.0000081  -0.0000832  -0.0000299
    2   0.0000909  -0.0000263  -0.0000223   0.0000153
    3  -0.0000088  -0.0000199  -0.0004378  -0.0000047
 Max gradient component =       2.045E-03
 RMS gradient           =       4.256E-04
 Gradient time:  CPU 164.77 s  wall 164.78 s
 Geometry Optimization Parameters
   NAtoms,    NIC,     NZ,  NCons,   NDum,   NFix, NCnnct, MaxDiis
       22     163      22       0       0       0       0       0

 Cartesian Hessian Update
 Hessian updated using BFGS update


** GEOMETRY OPTIMIZATION IN DELOCALIZED INTERNAL COORDINATES **
   Searching for a Minimum

   Optimization Cycle:   8

                       Coordinates (Angstroms)
     ATOM                X               Y               Z
      1  C         0.0369689917   -0.0377957546    0.0617844785
      2  C        -0.0306116680    0.2110990334    1.4386733478
      3  Cl        1.4320905553    0.4918397876    2.3684480361
      4  C        -1.2450317642    0.2733995125    2.1174135518
      5  H        -1.2667527151    0.4728275477    3.1799006697
      6  C        -2.4217800203    0.0844886335    1.4038562524
      7  Cl       -3.9586660443    0.1609677090    2.2510449625
      8  C        -2.4031628196   -0.1590606465    0.0351893981
      9  H        -3.3272290341   -0.3065885275   -0.5079020137
     10  C        -1.1766406234   -0.2132396421   -0.6165838177
     11  H        -1.1497284855   -0.4119605878   -1.6817389991
     12  C         1.3123616750   -0.0679839844   -0.7061491325
     13  C         2.2848997300   -1.0641190616   -0.5491767776
     14  Cl        2.0383071094   -2.3753454212    0.5963748422
     15  C         3.4549050201   -1.0676569970   -1.3041673487
     16  H         4.1813318616   -1.8562825948   -1.1553762505
     17  C         3.6718130092   -0.0642597558   -2.2436051647
     18  H         4.5841443621   -0.0673147199   -2.8286706858
     19  C         2.7168201499    0.9329509975   -2.4292507000
     20  H         2.8788581856    1.7169204397   -3.1595473161
     21  C         1.5526416087    0.9237726717   -1.6683915705
     22  H         0.8132358384    1.7055527946   -1.7993591063
   Point Group: c1    Number of degrees of freedom:    60


   Energy is  -1842.282268385

 Hessian updated using BFGS update

 60 Hessian modes will be used to form the next step
  Hessian Eigenvalues:
     0.006892    0.017726    0.018263    0.020644    0.020930    0.021208
     0.023023    0.023590    0.023660    0.023842    0.023850    0.024091
     0.024095    0.024115    0.024117    0.024136    0.024137    0.024143
     0.024144    0.075157    0.159958    0.159974    0.159995    0.159996
     0.159996    0.160007    0.160078    0.216940    0.220206    0.224357
     0.225906    0.231016    0.236470    0.245922    0.247258    0.250007
     0.250037    0.289138    0.293411    0.301175    0.329042    0.356664
     0.356665    0.356665    0.356666    0.356669    0.356672    0.356717
     0.412005    0.418759    0.429299    0.429782    0.461239    0.464054
     0.471066    0.472979    0.478202    0.478290    0.479142    0.479527

 Minimum search - taking simple RFO step
 Searching for Lamda that Minimizes Along All modes
 Value Taken    Lamda =  -0.00070423
 Step Taken.  Stepsize is  0.298465

                             Maximum     Tolerance    Cnvgd?
         Gradient           0.001955      0.000300      NO
         Displacement       0.217960      0.001200      NO
         Energy change     -0.000999      0.000001      NO


 New Cartesian Coordinates Obtained by Inverse Iteration

 Displacement from previous Coordinates is:  0.552681
 ----------------------------------------------------------------
             Standard Nuclear Orientation (Angstroms)
    I     Atom           X                Y                Z
 ----------------------------------------------------------------
    1      C       0.0313558385    -0.0331214837     0.0536537047
    2      C      -0.0317797855     0.2575023553     1.4221238607
    3      Cl      1.4345802767     0.6015255551     2.3247491647
    4      C      -1.2419599127     0.3128515175     2.1081094050
    5      H      -1.2622294666     0.5447749993     3.1640466948
    6      C      -2.4184104916     0.0737069039     1.4084106711
    7      Cl     -3.9511406499     0.1411311776     2.2637213171
    8      C      -2.4032178714    -0.2110193148     0.0478292198
    9      H      -3.3275909343    -0.3945539953    -0.4837062235
   10      C      -1.1799100326    -0.2574562578    -0.6117959726
   11      H      -1.1552319539    -0.4846282973    -1.6713720157
   12      C       1.3088686393    -0.0623310253    -0.7129825394
   13      C       2.2563120357    -1.0853308059    -0.5807116838
   14      Cl      1.9731225937    -2.4182842433     0.5313962482
   15      C       3.4298534682    -1.0940665360    -1.3295866672
   16      H       4.1375470656    -1.9031931977    -1.2020102677
   17      C       3.6752562351    -0.0662898354    -2.2356395906
   18      H       4.5901101361    -0.0728275400    -2.8167670440
   19      C       2.7467369599     0.9598885090    -2.3927966904
   20      H       2.9323893712     1.7625705031    -3.0966657671
   21      C       1.5775597616     0.9547782112    -1.6385369616
   22      H       0.8565536396     1.7565842345    -1.7487022067
 ----------------------------------------------------------------
 Nuclear Repulsion Energy =        1222.60396157 hartrees
 There are       65 alpha and       65 beta electrons
 Applying Cartesian multipole field
    Component          Value
    ---------          -----
     (2,0,0)        1.00000E-11
     (0,2,0)        2.00000E-11
     (0,0,2)       -3.00000E-11
 Nucleus-field energy     =    -0.0000000017 hartrees
 Requested basis set is 6-311++G(d,p)
 There are 146 shells and 403 basis functions
 A cutoff of  1.0D-15 yielded   8803 shell pairs
 There are     70893 function pairs (     76178 Cartesian)
 Smallest overlap matrix eigenvalue = 3.87E-07
 Linear dependence detected in AO basis
 Number of orthogonalized atomic orbitals = 400
 Maximum deviation from orthogonality = 3.480E-10
 Guess from superposition of atomic densities
 Warning:  Energy on first SCF cycle will be non-variational
 SAD guess density has 130.000000 electrons

 -----------------------------------------------------------------------
  General SCF calculation program by
  Eric Jon Sundstrom, Paul Horn, Yuezhi Mao, Dmitri Zuev, Alec White,
  David Stuck, Shaama M.S., Shane Yost, Joonho Lee, David Small,
  Daniel Levine, Susi Lehtola, Hugh Burton, Evgeny Epifanovsky,
  Bang C. Huynh
 -----------------------------------------------------------------------
 Exchange:     0.2000 Hartree-Fock + 0.0800 Slater + 0.7200 B88
 Correlation:  0.1900 VWN1RPA + 0.8100 LYP
 Using SG-1 standard quadrature grid
 A restricted SCF calculation will be
 performed using DIIS
 SCF converges when DIIS error is below 1.0e-08
 ---------------------------------------
  Cycle       Energy         DIIS error
 ---------------------------------------
    1   -1845.7968924882      3.14e-02  
    2   -1842.1092885312      2.84e-03  
    3   -1842.0233746046      3.44e-03  
    4   -1842.2744658364      6.02e-04  
    5   -1842.2806525388      3.07e-04  
    6   -1842.2825772532      9.69e-05  
    7   -1842.2827499973      2.64e-05  
    8   -1842.2827592478      1.50e-05  
    9   -1842.2827641072      2.12e-06  
   10   -1842.2827641832      1.08e-06  
   11   -1842.2827642067      2.16e-07  
   12   -1842.2827642075      9.37e-08  
   13   -1842.2827642079      3.53e-08  
   14   -1842.2827642078      6.87e-09  Convergence criterion met
 ---------------------------------------
 SCF time:   CPU 465.16s  wall 466.00s 
 SCF   energy in the final basis set =    -1842.2827642078
 Total energy in the final basis set =    -1842.2827642078

 --------------------------------------------------------------

                    Orbital Energies (a.u.)
 --------------------------------------------------------------

 Alpha MOs
 -- Occupied --
********-101.5620-101.5580 -10.2585 -10.2569 -10.2511 -10.2168 -10.2141
-10.2074 -10.2059 -10.2032 -10.1985 -10.1985 -10.1973 -10.1942  -9.4796
 -9.4768  -9.4728  -7.2443  -7.2415  -7.2374  -7.2345  -7.2340  -7.2316
 -7.2311  -7.2276  -7.2272  -0.9263  -0.9054  -0.8834  -0.8512  -0.8416
 -0.7963  -0.7650  -0.7540  -0.7340  -0.6484  -0.6348  -0.6241  -0.6005
 -0.5498  -0.5170  -0.5107  -0.4904  -0.4853  -0.4706  -0.4537  -0.4490
 -0.4447  -0.4243  -0.4115  -0.4076  -0.3896  -0.3803  -0.3756  -0.3711
 -0.3464  -0.3326  -0.3304  -0.3235  -0.3202  -0.2816  -0.2744  -0.2631
 -0.2564
 -- Virtual --
 -0.0494  -0.0466  -0.0321  -0.0274  -0.0132  -0.0122  -0.0003   0.0076
  0.0120   0.0131   0.0176   0.0253   0.0320   0.0397   0.0472   0.0503
  0.0556   0.0610   0.0678   0.0706   0.0808   0.0868   0.0875   0.0957
  0.0996   0.1000   0.1015   0.1048   0.1081   0.1102   0.1144   0.1168
  0.1200   0.1204   0.1240   0.1275   0.1293   0.1324   0.1341   0.1351
  0.1368   0.1470   0.1482   0.1509   0.1543   0.1593   0.1702   0.1728
  0.1781   0.1818   0.1861   0.1867   0.1953   0.1990   0.2094   0.2097
  0.2164   0.2190   0.2239   0.2270   0.2306   0.2356   0.2467   0.2522
  0.2549   0.2577   0.2611   0.2637   0.2657   0.2679   0.2731   0.2773
  0.2811   0.2834   0.2866   0.2940   0.2965   0.3010   0.3046   0.3084
  0.3178   0.3216   0.3273   0.3409   0.3475   0.3509   0.3594   0.3633
  0.3885   0.4255   0.4321   0.4458   0.4554   0.4618   0.4694   0.4804
  0.4921   0.4949   0.5122   0.5174   0.5184   0.5243   0.5377   0.5421
  0.5528   0.5595   0.5649   0.5694   0.5784   0.5801   0.5849   0.5877
  0.5935   0.6042   0.6159   0.6241   0.6359   0.6388   0.6400   0.6477
  0.6652   0.6720   0.6780   0.6922   0.7009   0.7049   0.7107   0.7185
  0.7286   0.7307   0.7328   0.7484   0.7644   0.7993   0.8053   0.8148
  0.8222   0.8372   0.8416   0.8442   0.8493   0.8565   0.8580   0.8605
  0.8702   0.8790   0.8866   0.8894   0.8910   0.8950   0.9026   0.9082
  0.9147   0.9247   0.9348   0.9515   0.9624   0.9632   0.9751   0.9813
  0.9915   0.9939   0.9951   1.0037   1.0137   1.0276   1.0289   1.0457
  1.0586   1.0757   1.0897   1.1256   1.1425   1.1511   1.1885   1.2056
  1.2251   1.2403   1.2580   1.2724   1.2823   1.3058   1.3125   1.3189
  1.3420   1.3884   1.4065   1.4454   1.4892   1.4973   1.5039   1.5203
  1.5311   1.5544   1.5572   1.5707   1.5717   1.5844   1.5864   1.6082
  1.6458   1.6546   1.6645   1.6800   1.6911   1.7056   1.7221   1.7361
  1.7614   1.7913   1.8009   1.8320   1.8480   1.8605   1.8742   1.8871
  1.8989   1.9306   1.9380   1.9435   1.9444   1.9543   1.9678   1.9841
  2.0036   2.0202   2.0270   2.0359   2.0450   2.0561   2.0726   2.1380
  2.1439   2.2142   2.2224   2.2412   2.2739   2.2853   2.2943   2.3100
  2.3225   2.3646   2.3736   2.4143   2.4239   2.4402   2.4539   2.4660
  2.4810   2.5177   2.5387   2.5465   2.5577   2.5699   2.5885   2.6078
  2.6223   2.6812   2.6859   2.6966   2.7046   2.7208   2.7288   2.7347
  2.7396   2.7508   2.7566   2.7826   2.7874   2.7968   2.8158   2.8175
  2.8458   2.8527   2.8543   2.8728   2.8769   2.9149   2.9937   3.0023
  3.0887   3.0936   3.1280   3.1452   3.1527   3.2101   3.2293   3.2548
  3.3342   3.3414   3.3876   3.4356   3.5173   3.5447   3.5554   3.6095
  3.6944   3.7850   3.8283   3.8866   4.0282   4.0680   4.0793   4.1317
  4.1393   4.3773   4.8112   4.8348   9.7748   9.8096   9.8443  23.4557
 23.6082  23.8667  23.9045  23.9236  23.9485  23.9980  24.0577  24.0652
 24.0857  24.1433  24.1711  25.8245  25.9180  25.9482  26.1290  26.2681
 26.3293  26.5891  26.6977  26.7676 215.7667 215.8079 215.8505
 --------------------------------------------------------------

          Ground-State Mulliken Net Atomic Charges

     Atom                 Charge (a.u.)
  ----------------------------------------
      1 C                     0.577164
      2 C                    -0.905425
      3 Cl                    0.389463
      4 C                    -0.397992
      5 H                     0.214866
      6 C                     0.525236
      7 Cl                    0.443515
      8 C                    -0.636759
      9 H                     0.196418
     10 C                    -0.484138
     11 H                     0.188364
     12 C                     0.773171
     13 C                    -0.891499
     14 Cl                    0.413831
     15 C                    -0.218927
     16 H                     0.198788
     17 C                    -0.364437
     18 H                     0.163895
     19 C                    -0.235829
     20 H                     0.174980
     21 C                    -0.303976
     22 H                     0.179291
  ----------------------------------------
  Sum of atomic charges =     0.000000

 -----------------------------------------------------------------
                    Cartesian Multipole Moments
 -----------------------------------------------------------------
    Charge (ESU x 10^10)
                -0.0000
    Dipole Moment (Debye)
         X       0.6701      Y       0.8465      Z      -2.6921
       Tot       2.9005
    Quadrupole Moments (Debye-Ang)
        XX    -103.6530     XY       0.8310     YY    -109.7294
        XZ      -3.2700     YZ      -1.3244     ZZ    -103.9764
    Octopole Moments (Debye-Ang^2)
       XXX     -69.4251    XXY      12.1456    XYY     -35.2429
       YYY      71.4788    XXZ     -76.7077    XYZ      -4.0914
       YYZ     -42.5712    XZZ     -26.8066    YZZ      30.5362
       ZZZ    -110.2554
    Hexadecapole Moments (Debye-Ang^3)
      XXXX   -3668.6206   XXXY     171.1748   XXYY    -771.5276
      XYYY     211.4146   YYYY    -792.4082   XXXZ     627.5173
      XXYZ       7.8090   XYYZ     227.3213   YYYZ     -26.2835
      XXZZ    -890.8659   XYZZ      87.2997   YYZZ    -434.0043
      XZZZ     672.6706   YZZZ     -23.3163   ZZZZ   -1856.5340
 -----------------------------------------------------------------
 Calculating analytic gradient of the SCF energy
 Gradient of SCF Energy
            1           2           3           4           5           6
    1  -0.0002589  -0.0002030   0.0005927   0.0000720  -0.0000090  -0.0000357
    2  -0.0002359  -0.0000823  -0.0009777   0.0000463   0.0000558   0.0000211
    3   0.0000717  -0.0005044  -0.0003354   0.0000198  -0.0000101   0.0000487
            7           8           9          10          11          12
    1   0.0000157  -0.0000110  -0.0000098   0.0000602   0.0000034   0.0001919
    2   0.0000356   0.0000205  -0.0000490   0.0001395  -0.0000223   0.0003023
    3  -0.0000227   0.0000202   0.0000078  -0.0000459  -0.0000562  -0.0000831
           13          14          15          16          17          18
    1  -0.0001181  -0.0001068  -0.0000089   0.0000085  -0.0000148   0.0000021
    2   0.0004284   0.0005337  -0.0001112   0.0000143   0.0000593  -0.0000001
    3  -0.0000474   0.0009041   0.0001053   0.0000123  -0.0000510   0.0000016
           19          20          21          22
    1   0.0000357   0.0000045  -0.0002236   0.0000130
    2  -0.0000321  -0.0000478  -0.0000472  -0.0000513
    3  -0.0000382  -0.0000267   0.0000033   0.0000263
 Max gradient component =       9.777E-04
 RMS gradient           =       2.283E-04
 Gradient time:  CPU 165.15 s  wall 165.16 s
 Geometry Optimization Parameters
   NAtoms,    NIC,     NZ,  NCons,   NDum,   NFix, NCnnct, MaxDiis
       22     163      22       0       0       0       0       0

 Cartesian Hessian Update
 Hessian updated using BFGS update


** GEOMETRY OPTIMIZATION IN DELOCALIZED INTERNAL COORDINATES **
   Searching for a Minimum

   Optimization Cycle:   9

                       Coordinates (Angstroms)
     ATOM                X               Y               Z
      1  C         0.0313558385   -0.0331214837    0.0536537047
      2  C        -0.0317797855    0.2575023553    1.4221238607
      3  Cl        1.4345802767    0.6015255551    2.3247491647
      4  C        -1.2419599127    0.3128515175    2.1081094050
      5  H        -1.2622294666    0.5447749993    3.1640466948
      6  C        -2.4184104916    0.0737069039    1.4084106711
      7  Cl       -3.9511406499    0.1411311776    2.2637213171
      8  C        -2.4032178714   -0.2110193148    0.0478292198
      9  H        -3.3275909343   -0.3945539953   -0.4837062235
     10  C        -1.1799100326   -0.2574562578   -0.6117959726
     11  H        -1.1552319539   -0.4846282973   -1.6713720157
     12  C         1.3088686393   -0.0623310253   -0.7129825394
     13  C         2.2563120357   -1.0853308059   -0.5807116838
     14  Cl        1.9731225937   -2.4182842433    0.5313962482
     15  C         3.4298534682   -1.0940665360   -1.3295866672
     16  H         4.1375470656   -1.9031931977   -1.2020102677
     17  C         3.6752562351   -0.0662898354   -2.2356395906
     18  H         4.5901101361   -0.0728275400   -2.8167670440
     19  C         2.7467369599    0.9598885090   -2.3927966904
     20  H         2.9323893712    1.7625705031   -3.0966657671
     21  C         1.5775597616    0.9547782112   -1.6385369616
     22  H         0.8565536396    1.7565842345   -1.7487022067
   Point Group: c1    Number of degrees of freedom:    60


   Energy is  -1842.282764208

 Hessian updated using BFGS update

 60 Hessian modes will be used to form the next step
  Hessian Eigenvalues:
     0.004141    0.017725    0.018150    0.020612    0.020850    0.020935
     0.023029    0.023595    0.023648    0.023840    0.023850    0.024091
     0.024094    0.024115    0.024116    0.024136    0.024140    0.024143
     0.024144    0.075223    0.159952    0.159990    0.159995    0.159996
     0.160005    0.160014    0.160080    0.216716    0.220200    0.224447
     0.225899    0.231083    0.236496    0.245929    0.247296    0.250012
     0.250279    0.289153    0.292625    0.301182    0.329094    0.356663
     0.356665    0.356665    0.356667    0.356672    0.356694    0.356720
     0.411996    0.418676    0.429369    0.429784    0.461228    0.464160
     0.471078    0.473076    0.478200    0.478444    0.479143    0.479531

 Minimum search - taking simple RFO step
 Searching for Lamda that Minimizes Along All modes
 Value Taken    Lamda =  -0.00028092
 Step Taken.  Stepsize is  0.247204

                             Maximum     Tolerance    Cnvgd?
         Gradient           0.000987      0.000300      NO
         Displacement       0.184366      0.001200      NO
         Energy change     -0.000496      0.000001      NO


 New Cartesian Coordinates Obtained by Inverse Iteration

 Displacement from previous Coordinates is:  0.448026
 ----------------------------------------------------------------
             Standard Nuclear Orientation (Angstroms)
    I     Atom           X                Y                Z
 ----------------------------------------------------------------
    1      C       0.0279327508    -0.0251732131     0.0482156753
    2      C      -0.0339511808     0.2974198970     1.4095477164
    3      Cl      1.4314592008     0.6932709239     2.2917006351
    4      C      -1.2412817261     0.3436157959     2.1008192364
    5      H      -1.2617732014     0.5990541528     3.1513248971
    6      C      -2.4157008682     0.0634505912     1.4124947403
    7      Cl     -3.9453617806     0.1185746680     2.2743626619
    8      C      -2.4013151689    -0.2522804227     0.0589440159
    9      H      -3.3245499058    -0.4654391266    -0.4633971994
   10      C      -1.1802229935    -0.2905283508    -0.6059485530
   11      H      -1.1554528077    -0.5415401999    -1.6600101864
   12      C       1.3065443229    -0.0554468281    -0.7179433925
   13      C       2.2325085289    -1.0998171598    -0.6064730556
   14      Cl      1.9176627893    -2.4491694745     0.4767854113
   15      C       3.4083678876    -1.1147182351    -1.3513239345
   16      H       4.0993178568    -1.9407593585    -1.2414308720
   17      C       3.6779531944    -0.0696072537    -2.2304713643
   18      H       4.5944016545    -0.0807306957    -2.8090372787
   19      C       2.7719696783     0.9795402165    -2.3642879698
   20      H       2.9771414254     1.7957080270    -3.0469475403
   21      C       1.5991839532     0.9794727178    -1.6150446907
   22      H       0.8939413127     1.7973147623    -1.7091122962
 ----------------------------------------------------------------
 Nuclear Repulsion Energy =        1221.94001315 hartrees
 There are       65 alpha and       65 beta electrons
 Applying Cartesian multipole field
    Component          Value
    ---------          -----
     (2,0,0)        1.00000E-11
     (0,2,0)        2.00000E-11
     (0,0,2)       -3.00000E-11
 Nucleus-field energy     =    -0.0000000010 hartrees
 Requested basis set is 6-311++G(d,p)
 There are 146 shells and 403 basis functions
 A cutoff of  1.0D-15 yielded   8815 shell pairs
 There are     70932 function pairs (     76217 Cartesian)
 Smallest overlap matrix eigenvalue = 3.74E-07
 Linear dependence detected in AO basis
 Number of orthogonalized atomic orbitals = 400
 Maximum deviation from orthogonality = 3.368E-10
 Guess from superposition of atomic densities
 Warning:  Energy on first SCF cycle will be non-variational
 SAD guess density has 130.000000 electrons

 -----------------------------------------------------------------------
  General SCF calculation program by
  Eric Jon Sundstrom, Paul Horn, Yuezhi Mao, Dmitri Zuev, Alec White,
  David Stuck, Shaama M.S., Shane Yost, Joonho Lee, David Small,
  Daniel Levine, Susi Lehtola, Hugh Burton, Evgeny Epifanovsky,
  Bang C. Huynh
 -----------------------------------------------------------------------
 Exchange:     0.2000 Hartree-Fock + 0.0800 Slater + 0.7200 B88
 Correlation:  0.1900 VWN1RPA + 0.8100 LYP
 Using SG-1 standard quadrature grid
 A restricted SCF calculation will be
 performed using DIIS
 SCF converges when DIIS error is below 1.0e-08
 ---------------------------------------
  Cycle       Energy         DIIS error
 ---------------------------------------
    1   -1845.7963166031      3.14e-02  
    2   -1842.1093695282      2.84e-03  
    3   -1842.0241371906      3.43e-03  
    4   -1842.2748697951      5.95e-04  
    5   -1842.2808936920      3.04e-04  
    6   -1842.2827843795      9.65e-05  
    7   -1842.2829558450      2.60e-05  
    8   -1842.2829647468      1.48e-05  
    9   -1842.2829695163      2.12e-06  
   10   -1842.2829695922      1.07e-06  
   11   -1842.2829696154      2.13e-07  
   12   -1842.2829696163      9.32e-08  
   13   -1842.2829696165      3.50e-08  
   14   -1842.2829696163      6.69e-09  Convergence criterion met
 ---------------------------------------
 SCF time:   CPU 467.69s  wall 468.00s 
 SCF   energy in the final basis set =    -1842.2829696163
 Total energy in the final basis set =    -1842.2829696163

 --------------------------------------------------------------

                    Orbital Energies (a.u.)
 --------------------------------------------------------------

 Alpha MOs
 -- Occupied --
********-101.5624-101.5583 -10.2584 -10.2569 -10.2510 -10.2165 -10.2138
-10.2075 -10.2058 -10.2031 -10.1985 -10.1984 -10.1972 -10.1942  -9.4796
 -9.4771  -9.4731  -7.2442  -7.2418  -7.2377  -7.2345  -7.2340  -7.2320
 -7.2314  -7.2279  -7.2275  -0.9263  -0.9055  -0.8836  -0.8509  -0.8418
 -0.7961  -0.7651  -0.7540  -0.7340  -0.6480  -0.6348  -0.6242  -0.6005
 -0.5497  -0.5171  -0.5103  -0.4910  -0.4851  -0.4708  -0.4537  -0.4488
 -0.4447  -0.4241  -0.4114  -0.4077  -0.3895  -0.3803  -0.3750  -0.3711
 -0.3462  -0.3326  -0.3306  -0.3236  -0.3212  -0.2803  -0.2745  -0.2632
 -0.2572
 -- Virtual --
 -0.0476  -0.0467  -0.0318  -0.0291  -0.0132  -0.0124  -0.0002   0.0076
  0.0119   0.0131   0.0175   0.0251   0.0320   0.0396   0.0475   0.0507
  0.0558   0.0606   0.0673   0.0699   0.0811   0.0869   0.0879   0.0956
  0.0991   0.0995   0.1017   0.1049   0.1076   0.1103   0.1138   0.1165
  0.1197   0.1207   0.1240   0.1273   0.1302   0.1322   0.1344   0.1350
  0.1366   0.1469   0.1479   0.1509   0.1537   0.1591   0.1702   0.1726
  0.1785   0.1818   0.1852   0.1860   0.1950   0.1995   0.2086   0.2093
  0.2161   0.2188   0.2243   0.2271   0.2304   0.2336   0.2468   0.2524
  0.2555   0.2581   0.2619   0.2631   0.2659   0.2687   0.2735   0.2764
  0.2809   0.2836   0.2859   0.2946   0.2958   0.3003   0.3033   0.3080
  0.3187   0.3224   0.3275   0.3410   0.3491   0.3512   0.3619   0.3624
  0.3887   0.4260   0.4330   0.4465   0.4558   0.4620   0.4695   0.4793
  0.4919   0.4947   0.5132   0.5169   0.5184   0.5237   0.5373   0.5420
  0.5532   0.5589   0.5639   0.5694   0.5779   0.5813   0.5822   0.5870
  0.5936   0.6048   0.6181   0.6255   0.6353   0.6395   0.6419   0.6489
  0.6650   0.6724   0.6759   0.6938   0.7017   0.7057   0.7122   0.7187
  0.7272   0.7287   0.7336   0.7493   0.7641   0.7992   0.8051   0.8146
  0.8236   0.8392   0.8411   0.8442   0.8496   0.8566   0.8578   0.8616
  0.8704   0.8786   0.8872   0.8893   0.8914   0.8945   0.9006   0.9086
  0.9144   0.9287   0.9366   0.9548   0.9636   0.9648   0.9766   0.9803
  0.9892   0.9902   0.9965   1.0030   1.0154   1.0275   1.0300   1.0437
  1.0563   1.0776   1.0910   1.1275   1.1487   1.1532   1.1848   1.2020
  1.2285   1.2425   1.2557   1.2711   1.2806   1.3088   1.3126   1.3222
  1.3419   1.3922   1.4053   1.4425   1.4890   1.4958   1.5027   1.5213
  1.5316   1.5547   1.5577   1.5706   1.5769   1.5833   1.5849   1.6085
  1.6457   1.6528   1.6643   1.6794   1.6925   1.7063   1.7228   1.7373
  1.7617   1.7890   1.8007   1.8301   1.8463   1.8595   1.8732   1.8848
  1.8973   1.9316   1.9381   1.9441   1.9447   1.9545   1.9679   1.9858
  2.0043   2.0212   2.0285   2.0377   2.0449   2.0578   2.0756   2.1379
  2.1441   2.2136   2.2226   2.2410   2.2739   2.2823   2.2935   2.3120
  2.3189   2.3673   2.3731   2.4162   2.4235   2.4414   2.4484   2.4686
  2.4853   2.5170   2.5367   2.5445   2.5572   2.5720   2.5873   2.6071
  2.6209   2.6834   2.6878   2.6972   2.7050   2.7208   2.7245   2.7323
  2.7386   2.7488   2.7576   2.7831   2.7860   2.7957   2.8170   2.8233
  2.8468   2.8540   2.8559   2.8685   2.8805   2.9142   2.9960   3.0036
  3.0932   3.0968   3.1301   3.1433   3.1516   3.2092   3.2288   3.2598
  3.3331   3.3402   3.3880   3.4366   3.5187   3.5474   3.5574   3.6102
  3.6970   3.7853   3.8271   3.8894   4.0282   4.0676   4.0800   4.1320
  4.1393   4.3718   4.8127   4.8333   9.7752   9.8097   9.8434  23.4569
 23.6090  23.8670  23.9044  23.9217  23.9496  23.9989  24.0574  24.0653
 24.0884  24.1441  24.1720  25.8242  25.9005  25.9609  26.1286  26.2533
 26.3452  26.5888  26.6814  26.7865 215.7672 215.8089 215.8484
 --------------------------------------------------------------

          Ground-State Mulliken Net Atomic Charges

     Atom                 Charge (a.u.)
  ----------------------------------------
      1 C                     0.624206
      2 C                    -0.932857
      3 Cl                    0.398398
      4 C                    -0.366276
      5 H                     0.216333
      6 C                     0.539315
      7 Cl                    0.445808
      8 C                    -0.676292
      9 H                     0.196487
     10 C                    -0.508216
     11 H                     0.189143
     12 C                     0.822195
     13 C                    -0.925217
     14 Cl                    0.427647
     15 C                    -0.242253
     16 H                     0.200663
     17 C                    -0.350853
     18 H                     0.163993
     19 C                    -0.258957
     20 H                     0.174420
     21 C                    -0.317851
     22 H                     0.180165
  ----------------------------------------
  Sum of atomic charges =     0.000000

 -----------------------------------------------------------------
                    Cartesian Multipole Moments
 -----------------------------------------------------------------
    Charge (ESU x 10^10)
                 0.0000
    Dipole Moment (Debye)
         X       0.6914      Y       0.8302      Z      -2.6639
       Tot       2.8746
    Quadrupole Moments (Debye-Ang)
        XX    -103.6237     XY       0.9251     YY    -109.5032
        XZ      -3.3151     YZ      -1.1546     ZZ    -104.1588
    Octopole Moments (Debye-Ang^2)
       XXX     -67.7684    XXY      11.5406    XYY     -34.2354
       YYY      70.2260    XXZ     -75.9991    XYZ      -4.3139
       YYZ     -41.9203    XZZ     -26.0874    YZZ      29.8844
       ZZZ    -106.9060
    Hexadecapole Moments (Debye-Ang^3)
      XXXX   -3649.4874   XXXY     158.5252   XXYY    -770.0605
      XYYY     196.2198   YYYY    -821.2460   XXXZ     636.1683
      XXYZ       4.1460   XYYZ     229.4716   YYYZ     -40.3489
      XXZZ    -883.8434   XYZZ      81.6402   YYZZ    -435.0161
      XZZZ     684.1724   YZZZ     -33.7964   ZZZZ   -1840.0557
 -----------------------------------------------------------------
 Calculating analytic gradient of the SCF energy
 Gradient of SCF Energy
            1           2           3           4           5           6
    1  -0.0005375  -0.0001140   0.0004109   0.0001620  -0.0000283  -0.0000686
    2  -0.0001948  -0.0001562  -0.0004335   0.0000217   0.0000390  -0.0000005
    3  -0.0001889  -0.0000566  -0.0003048   0.0000179  -0.0000069  -0.0000846
            7           8           9          10          11          12
    1   0.0000119  -0.0000236  -0.0000112   0.0002904  -0.0000111   0.0003411
    2   0.0000159   0.0000606  -0.0000243   0.0000350   0.0000291   0.0002274
    3  -0.0000133   0.0001562   0.0000059  -0.0000615  -0.0000197  -0.0002194
           13          14          15          16          17          18
    1  -0.0001056  -0.0000837  -0.0001132   0.0000177  -0.0000776  -0.0000052
    2   0.0002969   0.0003349  -0.0001277   0.0000109   0.0001799  -0.0000161
    3   0.0001306   0.0004697   0.0001457  -0.0000078  -0.0000626  -0.0000128
           19          20          21          22
    1   0.0001841   0.0000148  -0.0002289  -0.0000243
    2  -0.0000992  -0.0000355  -0.0001240  -0.0000396
    3  -0.0000489  -0.0000132   0.0001693   0.0000055
 Max gradient component =       5.375E-04
 RMS gradient           =       1.709E-04
 Gradient time:  CPU 162.54 s  wall 162.55 s
 Geometry Optimization Parameters
   NAtoms,    NIC,     NZ,  NCons,   NDum,   NFix, NCnnct, MaxDiis
       22     163      22       0       0       0       0       0

 Cartesian Hessian Update
 Hessian updated using BFGS update


** GEOMETRY OPTIMIZATION IN DELOCALIZED INTERNAL COORDINATES **
   Searching for a Minimum

   Optimization Cycle:  10

                       Coordinates (Angstroms)
     ATOM                X               Y               Z
      1  C         0.0279327508   -0.0251732131    0.0482156753
      2  C        -0.0339511808    0.2974198970    1.4095477164
      3  Cl        1.4314592008    0.6932709239    2.2917006351
      4  C        -1.2412817261    0.3436157959    2.1008192364
      5  H        -1.2617732014    0.5990541528    3.1513248971
      6  C        -2.4157008682    0.0634505912    1.4124947403
      7  Cl       -3.9453617806    0.1185746680    2.2743626619
      8  C        -2.4013151689   -0.2522804227    0.0589440159
      9  H        -3.3245499058   -0.4654391266   -0.4633971994
     10  C        -1.1802229935   -0.2905283508   -0.6059485530
     11  H        -1.1554528077   -0.5415401999   -1.6600101864
     12  C         1.3065443229   -0.0554468281   -0.7179433925
     13  C         2.2325085289   -1.0998171598   -0.6064730556
     14  Cl        1.9176627893   -2.4491694745    0.4767854113
     15  C         3.4083678876   -1.1147182351   -1.3513239345
     16  H         4.0993178568   -1.9407593585   -1.2414308720
     17  C         3.6779531944   -0.0696072537   -2.2304713643
     18  H         4.5944016545   -0.0807306957   -2.8090372787
     19  C         2.7719696783    0.9795402165   -2.3642879698
     20  H         2.9771414254    1.7957080270   -3.0469475403
     21  C         1.5991839532    0.9794727178   -1.6150446907
     22  H         0.8939413127    1.7973147623   -1.7091122962
   Point Group: c1    Number of degrees of freedom:    60


   Energy is  -1842.282969616

 Hessian updated using BFGS update

 60 Hessian modes will be used to form the next step
  Hessian Eigenvalues:
     0.002193    0.017698    0.018080    0.020603    0.020881    0.020940
     0.023086    0.023596    0.023639    0.023840    0.023879    0.024093
     0.024097    0.024115    0.024116    0.024137    0.024142    0.024143
     0.024144    0.075065    0.159943    0.159990    0.159995    0.159996
     0.160002    0.160019    0.160080    0.215820    0.220192    0.224361
     0.225862    0.230916    0.236491    0.245923    0.247269    0.249801
     0.250013    0.289231    0.292166    0.301182    0.329108    0.356663
     0.356665    0.356665    0.356666    0.356672    0.356694    0.356721
     0.412162    0.418449    0.429346    0.429853    0.461364    0.464379
     0.471077    0.473185    0.478196    0.478656    0.479143    0.479545

 Minimum search - taking simple RFO step
 Searching for Lamda that Minimizes Along All modes
 Value Taken    Lamda =  -0.00015153
 Step Taken.  Stepsize is  0.248119

                             Maximum     Tolerance    Cnvgd?
         Gradient           0.000548      0.000300      NO
         Displacement       0.186338      0.001200      NO
         Energy change     -0.000205      0.000001      NO


 New Cartesian Coordinates Obtained by Inverse Iteration

 Displacement from previous Coordinates is:  0.438561
 ----------------------------------------------------------------
             Standard Nuclear Orientation (Angstroms)
    I     Atom           X                Y                Z
 ----------------------------------------------------------------
    1      C       0.0263058491    -0.0169444339     0.0453135390
    2      C      -0.0373197331     0.3374019192     1.3985329259
    3      Cl      1.4235677305     0.7788155362     2.2659320934
    4      C      -1.2431352390     0.3757685248     2.0928994470
    5      H      -1.2654978619     0.6543012983     3.1374920176
    6      C      -2.4137754765     0.0552910964     1.4156267786
    7      Cl     -3.9413170210     0.0998713834     2.2821163170
    8      C      -2.3974688820    -0.2927431898     0.0701766445
    9      H      -3.3180055667    -0.5359733250    -0.4436369282
   10      C      -1.1776947089    -0.3232879909    -0.5977804068
   11      H      -1.1505875919    -0.6001123790    -1.6452293243
   12      C       1.3055184769    -0.0485636220    -0.7208157656
   13      C       2.2100952804    -1.1133587820    -0.6328128910
   14      Cl      1.8651089676    -2.4795657397     0.4197000672
   15      C       3.3875307949    -1.1337710161    -1.3751009382
   16      H       4.0618202283    -1.9757150239    -1.2838751539
   17      C       3.6797869706    -0.0729281308    -2.2276488736
   18      H       4.5970769857    -0.0882129205    -2.8047958689
   19      C       2.7955234438     0.9974236091    -2.3369059049
   20      H       3.0185662997     1.8258376316    -2.9989509802
   21      C       1.6209445478     1.0027196163    -1.5903226120
   22      H       0.9317314284     1.8359573725    -1.6671475267
 ----------------------------------------------------------------
 Nuclear Repulsion Energy =        1221.09214358 hartrees
 There are       65 alpha and       65 beta electrons
 Applying Cartesian multipole field
    Component          Value
    ---------          -----
     (2,0,0)        1.00000E-11
     (0,2,0)        2.00000E-11
     (0,0,2)       -3.00000E-11
 Nucleus-field energy     =    -0.0000000003 hartrees
 Requested basis set is 6-311++G(d,p)
 There are 146 shells and 403 basis functions
 A cutoff of  1.0D-15 yielded   8815 shell pairs
 There are     70998 function pairs (     76293 Cartesian)
 Smallest overlap matrix eigenvalue = 3.61E-07
 Linear dependence detected in AO basis
 Number of orthogonalized atomic orbitals = 400
 Maximum deviation from orthogonality = 3.018E-10
 Guess from superposition of atomic densities
 Warning:  Energy on first SCF cycle will be non-variational
 SAD guess density has 130.000000 electrons

 -----------------------------------------------------------------------
  General SCF calculation program by
  Eric Jon Sundstrom, Paul Horn, Yuezhi Mao, Dmitri Zuev, Alec White,
  David Stuck, Shaama M.S., Shane Yost, Joonho Lee, David Small,
  Daniel Levine, Susi Lehtola, Hugh Burton, Evgeny Epifanovsky,
  Bang C. Huynh
 -----------------------------------------------------------------------
 Exchange:     0.2000 Hartree-Fock + 0.0800 Slater + 0.7200 B88
 Correlation:  0.1900 VWN1RPA + 0.8100 LYP
 Using SG-1 standard quadrature grid
 A restricted SCF calculation will be
 performed using DIIS
 SCF converges when DIIS error is below 1.0e-08
 ---------------------------------------
  Cycle       Energy         DIIS error
 ---------------------------------------
    1   -1845.7953215058      3.14e-02  
    2   -1842.1094059172      2.84e-03  
    3   -1842.0248215325      3.43e-03  
    4   -1842.2751668798      5.89e-04  
    5   -1842.2810403117      3.02e-04  
    6   -1842.2828959046      9.61e-05  
    7   -1842.2830664612      2.56e-05  
    8   -1842.2830750548      1.47e-05  
    9   -1842.2830797386      2.11e-06  
   10   -1842.2830798142      1.06e-06  
   11   -1842.2830798373      2.11e-07  
   12   -1842.2830798382      9.28e-08  
   13   -1842.2830798383      3.48e-08  
   14   -1842.2830798383      6.55e-09  Convergence criterion met
 ---------------------------------------
 SCF time:   CPU 481.45s  wall 482.00s 
 SCF   energy in the final basis set =    -1842.2830798383
 Total energy in the final basis set =    -1842.2830798383

 --------------------------------------------------------------

                    Orbital Energies (a.u.)
 --------------------------------------------------------------

 Alpha MOs
 -- Occupied --
********-101.5627-101.5586 -10.2584 -10.2568 -10.2510 -10.2163 -10.2136
-10.2074 -10.2057 -10.2030 -10.1986 -10.1984 -10.1972 -10.1941  -9.4795
 -9.4774  -9.4734  -7.2441  -7.2421  -7.2380  -7.2344  -7.2339  -7.2323
 -7.2317  -7.2282  -7.2278  -0.9262  -0.9055  -0.8838  -0.8507  -0.8419
 -0.7960  -0.7651  -0.7540  -0.7340  -0.6477  -0.6350  -0.6242  -0.6006
 -0.5497  -0.5171  -0.5100  -0.4916  -0.4849  -0.4708  -0.4537  -0.4488
 -0.4448  -0.4239  -0.4114  -0.4077  -0.3895  -0.3803  -0.3746  -0.3712
 -0.3461  -0.3327  -0.3308  -0.3237  -0.3217  -0.2791  -0.2746  -0.2631
 -0.2581
 -- Virtual --
 -0.0471  -0.0455  -0.0319  -0.0305  -0.0133  -0.0125  -0.0003   0.0076
  0.0117   0.0131   0.0174   0.0249   0.0320   0.0395   0.0477   0.0509
  0.0561   0.0603   0.0668   0.0694   0.0813   0.0870   0.0883   0.0954
  0.0987   0.0991   0.1019   0.1050   0.1069   0.1104   0.1132   0.1163
  0.1193   0.1210   0.1240   0.1271   0.1310   0.1319   0.1348   0.1350
  0.1367   0.1466   0.1474   0.1508   0.1534   0.1590   0.1701   0.1725
  0.1789   0.1818   0.1844   0.1857   0.1946   0.1997   0.2074   0.2090
  0.2157   0.2187   0.2247   0.2275   0.2302   0.2324   0.2468   0.2522
  0.2558   0.2585   0.2624   0.2629   0.2658   0.2697   0.2740   0.2750
  0.2801   0.2837   0.2853   0.2950   0.2956   0.2997   0.3026   0.3077
  0.3191   0.3246   0.3285   0.3411   0.3500   0.3515   0.3604   0.3662
  0.3890   0.4266   0.4334   0.4476   0.4563   0.4619   0.4693   0.4785
  0.4916   0.4943   0.5138   0.5155   0.5181   0.5230   0.5369   0.5422
  0.5537   0.5585   0.5640   0.5696   0.5768   0.5808   0.5825   0.5864
  0.5939   0.6033   0.6203   0.6259   0.6354   0.6398   0.6447   0.6496
  0.6648   0.6707   0.6759   0.6959   0.7019   0.7070   0.7144   0.7185
  0.7256   0.7281   0.7346   0.7505   0.7637   0.7993   0.8041   0.8140
  0.8263   0.8397   0.8419   0.8447   0.8498   0.8569   0.8576   0.8619
  0.8708   0.8781   0.8859   0.8888   0.8927   0.8936   0.8996   0.9091
  0.9136   0.9308   0.9402   0.9578   0.9642   0.9658   0.9755   0.9815
  0.9856   0.9885   0.9979   1.0030   1.0169   1.0256   1.0317   1.0421
  1.0547   1.0794   1.0928   1.1301   1.1507   1.1592   1.1786   1.1995
  1.2319   1.2437   1.2522   1.2722   1.2803   1.3095   1.3148   1.3271
  1.3411   1.3956   1.4042   1.4400   1.4885   1.4948   1.5010   1.5222
  1.5324   1.5548   1.5579   1.5688   1.5798   1.5830   1.5857   1.6087
  1.6455   1.6508   1.6647   1.6793   1.6941   1.7070   1.7240   1.7390
  1.7628   1.7869   1.8012   1.8284   1.8443   1.8593   1.8709   1.8845
  1.8957   1.9322   1.9384   1.9440   1.9455   1.9542   1.9681   1.9875
  2.0046   2.0210   2.0304   2.0396   2.0451   2.0590   2.0782   2.1379
  2.1445   2.2126   2.2226   2.2410   2.2736   2.2794   2.2917   2.3100
  2.3205   2.3696   2.3725   2.4168   2.4232   2.4417   2.4443   2.4697
  2.4896   2.5163   2.5337   2.5423   2.5567   2.5733   2.5872   2.6062
  2.6193   2.6851   2.6894   2.6977   2.7060   2.7172   2.7217   2.7320
  2.7384   2.7488   2.7584   2.7793   2.7878   2.7949   2.8167   2.8272
  2.8473   2.8547   2.8578   2.8635   2.8852   2.9133   2.9974   3.0043
  3.0972   3.0998   3.1320   3.1417   3.1499   3.2082   3.2282   3.2663
  3.3319   3.3391   3.3886   3.4379   3.5199   3.5492   3.5601   3.6110
  3.6997   3.7858   3.8261   3.8919   4.0282   4.0672   4.0808   4.1323
  4.1394   4.3672   4.8141   4.8312   9.7757   9.8123   9.8430  23.4586
 23.6096  23.8671  23.9043  23.9202  23.9505  23.9991  24.0572  24.0655
 24.0904  24.1447  24.1728  25.8240  25.8828  25.9679  26.1283  26.2448
 26.3503  26.5889  26.6669  26.8033 215.7678 215.8130 215.8469
 --------------------------------------------------------------

          Ground-State Mulliken Net Atomic Charges

     Atom                 Charge (a.u.)
  ----------------------------------------
      1 C                     0.682082
      2 C                    -0.958930
      3 Cl                    0.403448
      4 C                    -0.340503
      5 H                     0.218183
      6 C                     0.550891
      7 Cl                    0.448660
      8 C                    -0.707996
      9 H                     0.196519
     10 C                    -0.535600
     11 H                     0.189942
     12 C                     0.865192
     13 C                    -0.975916
     14 Cl                    0.437196
     15 C                    -0.255743
     16 H                     0.202556
     17 C                    -0.339752
     18 H                     0.164227
     19 C                    -0.274375
     20 H                     0.173983
     21 C                    -0.324649
     22 H                     0.180586
  ----------------------------------------
  Sum of atomic charges =     0.000000

 -----------------------------------------------------------------
                    Cartesian Multipole Moments
 -----------------------------------------------------------------
    Charge (ESU x 10^10)
                 0.0000
    Dipole Moment (Debye)
         X       0.7146      Y       0.8120      Z      -2.6358
       Tot       2.8491
    Quadrupole Moments (Debye-Ang)
        XX    -103.6083     XY       1.0289     YY    -109.2835
        XZ      -3.3711     YZ      -0.9874     ZZ    -104.3415
    Octopole Moments (Debye-Ang^2)
       XXX     -66.0220    XXY      10.9514    XYY     -33.2777
       YYY      68.9736    XXZ     -75.2742    XYZ      -4.5238
       YYZ     -41.2710    XZZ     -25.2812    YZZ      29.1956
       ZZZ    -103.7611
    Hexadecapole Moments (Debye-Ang^3)
      XXXX   -3631.8131   XXXY     147.3342   XXYY    -768.9695
      XYYY     182.6496   YYYY    -850.8952   XXXZ     644.6543
      XXYZ       0.2927   XYYZ     231.6979   YYYZ     -54.6609
      XXZZ    -877.1741   XYZZ      76.2421   YYZZ    -436.6843
      XZZZ     695.4558   YZZZ     -44.7708   ZZZZ   -1825.9054
 -----------------------------------------------------------------
 Calculating analytic gradient of the SCF energy
 Gradient of SCF Energy
            1           2           3           4           5           6
    1  -0.0005571   0.0000633   0.0001950   0.0002338  -0.0000287  -0.0000675
    2  -0.0001208  -0.0002037  -0.0000932   0.0000235   0.0000106  -0.0000553
    3  -0.0003338   0.0002285  -0.0002214  -0.0000187  -0.0000010  -0.0002231
            7           8           9          10          11          12
    1  -0.0000099  -0.0000814  -0.0000127   0.0003664   0.0000081   0.0003006
    2   0.0000046   0.0000458   0.0000135   0.0000519   0.0000259   0.0001107
    3   0.0000157   0.0002593   0.0000052  -0.0000500   0.0000226  -0.0002396
           13          14          15          16          17          18
    1  -0.0000927  -0.0001003  -0.0001068   0.0000161  -0.0000850  -0.0000060
    2   0.0001367   0.0002523  -0.0000747   0.0000038   0.0001846  -0.0000234
    3   0.0002558   0.0001769   0.0001274  -0.0000222  -0.0000381  -0.0000150
           19          20          21          22
    1   0.0001799   0.0000141  -0.0001765  -0.0000528
    2  -0.0001388  -0.0000149  -0.0001088  -0.0000301
    3  -0.0000693   0.0000011   0.0001834  -0.0000437
 Max gradient component =       5.571E-04
 RMS gradient           =       1.525E-04
 Gradient time:  CPU 168.08 s  wall 168.09 s
 Geometry Optimization Parameters
   NAtoms,    NIC,     NZ,  NCons,   NDum,   NFix, NCnnct, MaxDiis
       22     163      22       0       0       0       0       0

 Cartesian Hessian Update
 Hessian updated using BFGS update


** GEOMETRY OPTIMIZATION IN DELOCALIZED INTERNAL COORDINATES **
   Searching for a Minimum

   Optimization Cycle:  11

                       Coordinates (Angstroms)
     ATOM                X               Y               Z
      1  C         0.0263058491   -0.0169444339    0.0453135390
      2  C        -0.0373197331    0.3374019192    1.3985329259
      3  Cl        1.4235677305    0.7788155362    2.2659320934
      4  C        -1.2431352390    0.3757685248    2.0928994470
      5  H        -1.2654978619    0.6543012983    3.1374920176
      6  C        -2.4137754765    0.0552910964    1.4156267786
      7  Cl       -3.9413170210    0.0998713834    2.2821163170
      8  C        -2.3974688820   -0.2927431898    0.0701766445
      9  H        -3.3180055667   -0.5359733250   -0.4436369282
     10  C        -1.1776947089   -0.3232879909   -0.5977804068
     11  H        -1.1505875919   -0.6001123790   -1.6452293243
     12  C         1.3055184769   -0.0485636220   -0.7208157656
     13  C         2.2100952804   -1.1133587820   -0.6328128910
     14  Cl        1.8651089676   -2.4795657397    0.4197000672
     15  C         3.3875307949   -1.1337710161   -1.3751009382
     16  H         4.0618202283   -1.9757150239   -1.2838751539
     17  C         3.6797869706   -0.0729281308   -2.2276488736
     18  H         4.5970769857   -0.0882129205   -2.8047958689
     19  C         2.7955234438    0.9974236091   -2.3369059049
     20  H         3.0185662997    1.8258376316   -2.9989509802
     21  C         1.6209445478    1.0027196163   -1.5903226120
     22  H         0.9317314284    1.8359573725   -1.6671475267
   Point Group: c1    Number of degrees of freedom:    60


   Energy is  -1842.283079838

 Hessian updated using BFGS update

 60 Hessian modes will be used to form the next step
  Hessian Eigenvalues:
     0.001216    0.017701    0.018026    0.020639    0.020930    0.021310
     0.023059    0.023602    0.023620    0.023839    0.023867    0.024092
     0.024098    0.024115    0.024117    0.024136    0.024143    0.024143
     0.024179    0.072936    0.159919    0.159989    0.159992    0.159996
     0.160001    0.160017    0.160080    0.214566    0.220188    0.224289
     0.225825    0.231138    0.236492    0.245967    0.246984    0.249834
     0.250013    0.289085    0.292561    0.301192    0.329102    0.356663
     0.356665    0.356665    0.356666    0.356672    0.356704    0.356737
     0.412234    0.418326    0.429271    0.429801    0.461424    0.464205
     0.471101    0.472902    0.478094    0.478442    0.479144    0.479528

 Minimum search - taking simple RFO step
 Searching for Lamda that Minimizes Along All modes
 Value Taken    Lamda =  -0.00007930
 Step Taken.  Stepsize is  0.236027

                             Maximum     Tolerance    Cnvgd?
         Gradient           0.000398      0.000300      NO
         Displacement       0.173879      0.001200      NO
         Energy change     -0.000110      0.000001      NO


 New Cartesian Coordinates Obtained by Inverse Iteration

 Displacement from previous Coordinates is:  0.416800
 ----------------------------------------------------------------
             Standard Nuclear Orientation (Angstroms)
    I     Atom           X                Y                Z
 ----------------------------------------------------------------
    1      C       0.0261459455    -0.0116627198     0.0449911182
    2      C      -0.0419258669     0.3743382055     1.3889458952
    3      Cl      1.4130614355     0.8530003990     2.2463409190
    4      C      -1.2476106831     0.4089761724     2.0841439822
    5      H      -1.2732235105     0.7113270964     3.1220323604
    6      C      -2.4131921086     0.0512583076     1.4171268365
    7      Cl     -3.9400566925     0.0906844971     2.2851641568
    8      C      -2.3922985404    -0.3309493407     0.0809634287
    9      H      -3.3089253193    -0.6033964941    -0.4250217934
   10      C      -1.1729451016    -0.3568318765    -0.5877646871
   11      H      -1.1420048953    -0.6600699404    -1.6277889114
   12      C       1.3058747443    -0.0438197871    -0.7211842347
   13      C       2.1908412235    -1.1266383186    -0.6589430941
   14      Cl      1.8214313301    -2.5091879634     0.3640067417
   15      C       3.3685110946    -1.1507292056    -1.4009951303
   16      H       4.0276253763    -2.0064553994    -1.3291322501
   17      C       3.6802242265    -0.0753370274    -2.2277508622
   18      H       4.5972509170    -0.0933292712    -2.8052353057
   19      C       2.8160633328     1.0138439573    -2.3102954056
   20      H       3.0542447839     1.8536713801    -2.9524352666
   21      C       1.6416245302     1.0230179317    -1.5636383863
   22      H       0.9680587006     1.8705008312    -1.6207634553
 ----------------------------------------------------------------
 Nuclear Repulsion Energy =        1220.11298459 hartrees
 There are       65 alpha and       65 beta electrons
 Applying Cartesian multipole field
    Component          Value
    ---------          -----
     (2,0,0)        1.00000E-11
     (0,2,0)        2.00000E-11
     (0,0,2)       -3.00000E-11
 Nucleus-field energy     =     0.0000000005 hartrees
 Requested basis set is 6-311++G(d,p)
 There are 146 shells and 403 basis functions
 A cutoff of  1.0D-15 yielded   8818 shell pairs
 There are     71005 function pairs (     76300 Cartesian)
 Smallest overlap matrix eigenvalue = 3.47E-07
 Linear dependence detected in AO basis
 Number of orthogonalized atomic orbitals = 400
 Maximum deviation from orthogonality = 2.904E-10
 Guess from superposition of atomic densities
 Warning:  Energy on first SCF cycle will be non-variational
 SAD guess density has 130.000000 electrons

 -----------------------------------------------------------------------
  General SCF calculation program by
  Eric Jon Sundstrom, Paul Horn, Yuezhi Mao, Dmitri Zuev, Alec White,
  David Stuck, Shaama M.S., Shane Yost, Joonho Lee, David Small,
  Daniel Levine, Susi Lehtola, Hugh Burton, Evgeny Epifanovsky,
  Bang C. Huynh
 -----------------------------------------------------------------------
 Exchange:     0.2000 Hartree-Fock + 0.0800 Slater + 0.7200 B88
 Correlation:  0.1900 VWN1RPA + 0.8100 LYP
 Using SG-1 standard quadrature grid
 A restricted SCF calculation will be
 performed using DIIS
 SCF converges when DIIS error is below 1.0e-08
 ---------------------------------------
  Cycle       Energy         DIIS error
 ---------------------------------------
    1   -1845.7937219215      3.14e-02  
    2   -1842.1094490620      2.84e-03  
    3   -1842.0254525725      3.43e-03  
    4   -1842.2753891683      5.83e-04  
    5   -1842.2811316625      2.99e-04  
    6   -1842.2829521689      9.59e-05  
    7   -1842.2831221468      2.53e-05  
    8   -1842.2831304870      1.46e-05  
    9   -1842.2831350967      2.11e-06  
   10   -1842.2831351721      1.06e-06  
   11   -1842.2831351947      2.09e-07  
   12   -1842.2831351955      9.23e-08  
   13   -1842.2831351957      3.46e-08  
   14   -1842.2831351959      6.43e-09  Convergence criterion met
 ---------------------------------------
 SCF time:   CPU 468.00s  wall 468.00s 
 SCF   energy in the final basis set =    -1842.2831351959
 Total energy in the final basis set =    -1842.2831351959

 --------------------------------------------------------------

                    Orbital Energies (a.u.)
 --------------------------------------------------------------

 Alpha MOs
 -- Occupied --
********-101.5629-101.5588 -10.2584 -10.2568 -10.2510 -10.2163 -10.2136
-10.2074 -10.2056 -10.2030 -10.1986 -10.1984 -10.1973 -10.1941  -9.4795
 -9.4777  -9.4735  -7.2441  -7.2423  -7.2382  -7.2344  -7.2339  -7.2326
 -7.2319  -7.2284  -7.2280  -0.9262  -0.9056  -0.8839  -0.8506  -0.8420
 -0.7960  -0.7652  -0.7540  -0.7340  -0.6473  -0.6352  -0.6241  -0.6006
 -0.5497  -0.5172  -0.5098  -0.4920  -0.4847  -0.4709  -0.4537  -0.4488
 -0.4447  -0.4238  -0.4113  -0.4077  -0.3895  -0.3803  -0.3743  -0.3712
 -0.3461  -0.3329  -0.3309  -0.3239  -0.3219  -0.2781  -0.2747  -0.2629
 -0.2591
 -- Virtual --
 -0.0472  -0.0438  -0.0333  -0.0307  -0.0134  -0.0125  -0.0003   0.0076
  0.0116   0.0130   0.0173   0.0247   0.0320   0.0394   0.0479   0.0510
  0.0566   0.0600   0.0663   0.0691   0.0815   0.0871   0.0887   0.0951
  0.0983   0.0988   0.1022   0.1050   0.1063   0.1103   0.1128   0.1161
  0.1190   0.1212   0.1240   0.1270   0.1313   0.1319   0.1347   0.1353
  0.1369   0.1460   0.1468   0.1507   0.1532   0.1588   0.1699   0.1723
  0.1794   0.1817   0.1838   0.1857   0.1943   0.1997   0.2062   0.2088
  0.2153   0.2186   0.2249   0.2279   0.2304   0.2317   0.2467   0.2518
  0.2556   0.2589   0.2621   0.2635   0.2654   0.2708   0.2736   0.2746
  0.2793   0.2832   0.2854   0.2944   0.2960   0.2994   0.3021   0.3073
  0.3190   0.3256   0.3315   0.3412   0.3495   0.3527   0.3589   0.3697
  0.3895   0.4271   0.4332   0.4490   0.4568   0.4615   0.4687   0.4782
  0.4911   0.4941   0.5112   0.5161   0.5177   0.5224   0.5367   0.5424
  0.5543   0.5581   0.5650   0.5707   0.5759   0.5800   0.5831   0.5862
  0.5944   0.6008   0.6214   0.6258   0.6362   0.6403   0.6475   0.6500
  0.6638   0.6687   0.6769   0.6975   0.7014   0.7081   0.7168   0.7188
  0.7252   0.7278   0.7357   0.7519   0.7638   0.7995   0.8025   0.8131
  0.8300   0.8393   0.8430   0.8458   0.8498   0.8572   0.8574   0.8619
  0.8715   0.8776   0.8841   0.8892   0.8921   0.8940   0.8994   0.9091
  0.9141   0.9315   0.9437   0.9598   0.9644   0.9662   0.9739   0.9796
  0.9857   0.9873   0.9992   1.0034   1.0183   1.0233   1.0326   1.0411
  1.0539   1.0807   1.0945   1.1333   1.1502   1.1621   1.1774   1.1986
  1.2344   1.2446   1.2495   1.2725   1.2824   1.3098   1.3169   1.3327
  1.3402   1.3982   1.4036   1.4372   1.4880   1.4943   1.4990   1.5227
  1.5336   1.5546   1.5580   1.5661   1.5791   1.5838   1.5896   1.6089
  1.6454   1.6494   1.6654   1.6791   1.6955   1.7075   1.7255   1.7408
  1.7647   1.7851   1.8032   1.8268   1.8421   1.8597   1.8687   1.8848
  1.8941   1.9327   1.9389   1.9439   1.9461   1.9536   1.9687   1.9892
  2.0045   2.0205   2.0321   2.0416   2.0455   2.0600   2.0798   2.1381
  2.1448   2.2113   2.2224   2.2412   2.2728   2.2771   2.2888   2.3104
  2.3212   2.3713   2.3721   2.4167   2.4228   2.4412   2.4423   2.4692
  2.4938   2.5157   2.5302   2.5398   2.5562   2.5740   2.5875   2.6051
  2.6174   2.6861   2.6909   2.6982   2.7072   2.7124   2.7219   2.7317
  2.7386   2.7496   2.7588   2.7759   2.7893   2.7940   2.8159   2.8290
  2.8473   2.8545   2.8593   2.8594   2.8892   2.9124   2.9982   3.0044
  3.1002   3.1023   3.1335   3.1405   3.1480   3.2073   3.2277   3.2738
  3.3308   3.3380   3.3893   3.4392   3.5209   3.5497   3.5636   3.6119
  3.7023   3.7862   3.8253   3.8940   4.0283   4.0668   4.0817   4.1324
  4.1395   4.3637   4.8154   4.8290   9.7761   9.8169   9.8433  23.4604
 23.6100  23.8670  23.9042  23.9191  23.9509  23.9989  24.0571  24.0657
 24.0919  24.1450  24.1733  25.8237  25.8686  25.9682  26.1282  26.2424
 26.3464  26.5893  26.6564  26.8140 215.7683 215.8192 215.8464
 --------------------------------------------------------------

          Ground-State Mulliken Net Atomic Charges

     Atom                 Charge (a.u.)
  ----------------------------------------
      1 C                     0.741531
      2 C                    -0.987554
      3 Cl                    0.404131
      4 C                    -0.318516
      5 H                     0.220207
      6 C                     0.559343
      7 Cl                    0.451728
      8 C                    -0.732987
      9 H                     0.196488
     10 C                    -0.555883
     11 H                     0.190706
     12 C                     0.893954
     13 C                    -1.026942
     14 Cl                    0.441551
     15 C                    -0.256994
     16 H                     0.204017
     17 C                    -0.328555
     18 H                     0.164667
     19 C                    -0.284893
     20 H                     0.173596
     21 C                    -0.330411
     22 H                     0.180818
  ----------------------------------------
  Sum of atomic charges =     0.000000

 -----------------------------------------------------------------
                    Cartesian Multipole Moments
 -----------------------------------------------------------------
    Charge (ESU x 10^10)
                -0.0000
    Dipole Moment (Debye)
         X       0.7357      Y       0.7949      Z      -2.6082
       Tot       2.8241
    Quadrupole Moments (Debye-Ang)
        XX    -103.6105     XY       1.1482     YY    -109.0762
        XZ      -3.4442     YZ      -0.8218     ZZ    -104.5191
    Octopole Moments (Debye-Ang^2)
       XXX     -64.4193    XXY      10.4186    XYY     -32.4606
       YYY      67.8063    XXZ     -74.5426    XYZ      -4.7154
       YYZ     -40.6167    XZZ     -24.4883    YZZ      28.5024
       ZZZ    -100.8510
    Hexadecapole Moments (Debye-Ang^3)
      XXXX   -3618.3529   XXXY     139.4719   XXYY    -768.6801
      XYYY     172.6347   YYYY    -880.2304   XXXZ     652.1563
      XXYZ      -3.6711   XYYZ     233.7348   YYYZ     -68.9645
      XXZZ    -871.1511   XYZZ      71.7455   YYZZ    -438.6040
      XZZZ     705.6052   YZZZ     -56.0011   ZZZZ   -1813.0507
 -----------------------------------------------------------------
 Calculating analytic gradient of the SCF energy
 Gradient of SCF Energy
            1           2           3           4           5           6
    1  -0.0004240   0.0002035   0.0000136   0.0002095  -0.0000245  -0.0000486
    2  -0.0000378  -0.0001758   0.0000740   0.0000177   0.0000024  -0.0000677
    3  -0.0002796   0.0002238  -0.0000872  -0.0000351   0.0000054  -0.0002311
            7           8           9          10          11          12
    1  -0.0000168  -0.0001136  -0.0000029   0.0002891   0.0000187   0.0001757
    2   0.0000029   0.0000106   0.0000333   0.0000508   0.0000119   0.0000996
    3   0.0000412   0.0002490   0.0000039  -0.0000066   0.0000319  -0.0002084
           13          14          15          16          17          18
    1  -0.0000697  -0.0000761  -0.0000513   0.0000151  -0.0000748  -0.0000025
    2  -0.0000049   0.0001292  -0.0000104   0.0000017   0.0000997  -0.0000147
    3   0.0002343   0.0000420   0.0000681  -0.0000163  -0.0000236  -0.0000084
           19          20          21          22
    1   0.0001213   0.0000028  -0.0001090  -0.0000355
    2  -0.0001144  -0.0000090  -0.0000761  -0.0000230
    3  -0.0000494  -0.0000091   0.0001049  -0.0000497
 Max gradient component =       4.240E-04
 RMS gradient           =       1.183E-04
 Gradient time:  CPU 168.93 s  wall 168.94 s
 Geometry Optimization Parameters
   NAtoms,    NIC,     NZ,  NCons,   NDum,   NFix, NCnnct, MaxDiis
       22     163      22       0       0       0       0       0

 Cartesian Hessian Update
 Hessian updated using BFGS update


** GEOMETRY OPTIMIZATION IN DELOCALIZED INTERNAL COORDINATES **
   Searching for a Minimum

   Optimization Cycle:  12

                       Coordinates (Angstroms)
     ATOM                X               Y               Z
      1  C         0.0261459455   -0.0116627198    0.0449911182
      2  C        -0.0419258669    0.3743382055    1.3889458952
      3  Cl        1.4130614355    0.8530003990    2.2463409190
      4  C        -1.2476106831    0.4089761724    2.0841439822
      5  H        -1.2732235105    0.7113270964    3.1220323604
      6  C        -2.4131921086    0.0512583076    1.4171268365
      7  Cl       -3.9400566925    0.0906844971    2.2851641568
      8  C        -2.3922985404   -0.3309493407    0.0809634287
      9  H        -3.3089253193   -0.6033964941   -0.4250217934
     10  C        -1.1729451016   -0.3568318765   -0.5877646871
     11  H        -1.1420048953   -0.6600699404   -1.6277889114
     12  C         1.3058747443   -0.0438197871   -0.7211842347
     13  C         2.1908412235   -1.1266383186   -0.6589430941
     14  Cl        1.8214313301   -2.5091879634    0.3640067417
     15  C         3.3685110946   -1.1507292056   -1.4009951303
     16  H         4.0276253763   -2.0064553994   -1.3291322501
     17  C         3.6802242265   -0.0753370274   -2.2277508622
     18  H         4.5972509170   -0.0933292712   -2.8052353057
     19  C         2.8160633328    1.0138439573   -2.3102954056
     20  H         3.0542447839    1.8536713801   -2.9524352666
     21  C         1.6416245302    1.0230179317   -1.5636383863
     22  H         0.9680587006    1.8705008312   -1.6207634553
   Point Group: c1    Number of degrees of freedom:    60


   Energy is  -1842.283135196

 Hessian updated using BFGS update

 60 Hessian modes will be used to form the next step
  Hessian Eigenvalues:
     0.000822    0.017717    0.017944    0.020642    0.020931    0.021275
     0.022940    0.023591    0.023604    0.023837    0.023847    0.024093
     0.024098    0.024115    0.024118    0.024135    0.024143    0.024144
     0.024158    0.069410    0.159867    0.159977    0.159992    0.159997
     0.160002    0.160018    0.160075    0.212770    0.220179    0.224487
     0.225787    0.231421    0.236492    0.245962    0.246804    0.250011
     0.250466    0.289150    0.292779    0.301194    0.329096    0.356663
     0.356665    0.356666    0.356668    0.356672    0.356702    0.356729
     0.411999    0.418401    0.429124    0.429658    0.461049    0.463569
     0.471088    0.472187    0.477108    0.478357    0.479144    0.479528

 Minimum search - taking simple RFO step
 Searching for Lamda that Minimizes Along All modes
 Value Taken    Lamda =  -0.00002773
 Step Taken.  Stepsize is  0.159319

                             Maximum     Tolerance    Cnvgd?
         Gradient           0.000280      0.000300     YES
         Displacement       0.113474      0.001200      NO
         Energy change     -0.000055      0.000001      NO


 New Cartesian Coordinates Obtained by Inverse Iteration

 Displacement from previous Coordinates is:  0.285698
 ----------------------------------------------------------------
             Standard Nuclear Orientation (Angstroms)
    I     Atom           X                Y                Z
 ----------------------------------------------------------------
    1      C       0.0270184691    -0.0108789683     0.0465953914
    2      C      -0.0458293045     0.3980916883     1.3831019336
    3      Cl      1.4051098434     0.8980458845     2.2354763426
    4      C      -1.2523393830     0.4335237161     2.0773250991
    5      H      -1.2810000059     0.7537394504     3.1097662287
    6      C      -2.4137043888     0.0515779765     1.4168683902
    7      Cl     -3.9413629460     0.0917521436     2.2833854444
    8      C      -2.3879049392    -0.3564234418     0.0881993802
    9      H      -3.3011990456    -0.6489218889    -0.4125533691
   10      C      -1.1682404298    -0.3817293156    -0.5795304754
   11      H      -1.1338277822    -0.7041458007    -1.6137215016
   12      C       1.3070907066    -0.0425841813    -0.7195690795
   13      C       2.1796452702    -1.1363123367    -0.6772038760
   14      Cl      1.7969332756    -2.5301942156     0.3257710201
   15      C       3.3564009142    -1.1615033254    -1.4208639989
   16      H       4.0057914379    -2.0257144119    -1.3636119415
   17      C       3.6795693866    -0.0759986871    -2.2295787684
   18      H       4.5954751899    -0.0947667429    -2.8088045154
   19      C       2.8284014865     1.0249282211    -2.2914030270
   20      H       3.0753773932     1.8727503075    -2.9195774664
   21      C       1.6552855307     1.0352373733    -1.5428904221
   22      H       0.9920842438     1.8917379891    -1.5844141332
 ----------------------------------------------------------------
 Nuclear Repulsion Energy =        1219.36859785 hartrees
 There are       65 alpha and       65 beta electrons
 Applying Cartesian multipole field
    Component          Value
    ---------          -----
     (2,0,0)        1.00000E-11
     (0,2,0)        2.00000E-11
     (0,0,2)       -3.00000E-11
 Nucleus-field energy     =     0.0000000010 hartrees
 Requested basis set is 6-311++G(d,p)
 There are 146 shells and 403 basis functions
 A cutoff of  1.0D-15 yielded   8815 shell pairs
 There are     70976 function pairs (     76265 Cartesian)
 Smallest overlap matrix eigenvalue = 3.38E-07
 Linear dependence detected in AO basis
 Number of orthogonalized atomic orbitals = 400
 Maximum deviation from orthogonality = 1.764E-10
 Guess from superposition of atomic densities
 Warning:  Energy on first SCF cycle will be non-variational
 SAD guess density has 130.000000 electrons

 -----------------------------------------------------------------------
  General SCF calculation program by
  Eric Jon Sundstrom, Paul Horn, Yuezhi Mao, Dmitri Zuev, Alec White,
  David Stuck, Shaama M.S., Shane Yost, Joonho Lee, David Small,
  Daniel Levine, Susi Lehtola, Hugh Burton, Evgeny Epifanovsky,
  Bang C. Huynh
 -----------------------------------------------------------------------
 Exchange:     0.2000 Hartree-Fock + 0.0800 Slater + 0.7200 B88
 Correlation:  0.1900 VWN1RPA + 0.8100 LYP
 Using SG-1 standard quadrature grid
 A restricted SCF calculation will be
 performed using DIIS
 SCF converges when DIIS error is below 1.0e-08
 ---------------------------------------
  Cycle       Energy         DIIS error
 ---------------------------------------
    1   -1845.7924457507      3.14e-02  
    2   -1842.1094918004      2.84e-03  
    3   -1842.0258771319      3.42e-03  
    4   -1842.2755139669      5.80e-04  
    5   -1842.2811746617      2.97e-04  
    6   -1842.2829698779      9.57e-05  
    7   -1842.2831395257      2.51e-05  
    8   -1842.2831476661      1.45e-05  
    9   -1842.2831522213      2.10e-06  
   10   -1842.2831522961      1.05e-06  
   11   -1842.2831523187      2.08e-07  
   12   -1842.2831523195      9.19e-08  
   13   -1842.2831523195      3.46e-08  
   14   -1842.2831523194      6.38e-09  Convergence criterion met
 ---------------------------------------
 SCF time:   CPU 484.58s  wall 485.00s 
 SCF   energy in the final basis set =    -1842.2831523194
 Total energy in the final basis set =    -1842.2831523194

 --------------------------------------------------------------

                    Orbital Energies (a.u.)
 --------------------------------------------------------------

 Alpha MOs
 -- Occupied --
********-101.5631-101.5589 -10.2585 -10.2569 -10.2511 -10.2163 -10.2137
-10.2075 -10.2056 -10.2030 -10.1986 -10.1983 -10.1973 -10.1941  -9.4795
 -9.4778  -9.4736  -7.2441  -7.2425  -7.2383  -7.2344  -7.2339  -7.2327
 -7.2320  -7.2285  -7.2281  -0.9262  -0.9056  -0.8840  -0.8505  -0.8421
 -0.7959  -0.7652  -0.7540  -0.7340  -0.6471  -0.6355  -0.6240  -0.6007
 -0.5497  -0.5173  -0.5096  -0.4922  -0.4847  -0.4709  -0.4537  -0.4488
 -0.4447  -0.4238  -0.4113  -0.4076  -0.3895  -0.3803  -0.3741  -0.3713
 -0.3462  -0.3331  -0.3310  -0.3241  -0.3219  -0.2776  -0.2748  -0.2627
 -0.2597
 -- Virtual --
 -0.0473  -0.0426  -0.0345  -0.0306  -0.0136  -0.0125  -0.0003   0.0076
  0.0116   0.0129   0.0173   0.0245   0.0320   0.0394   0.0480   0.0509
  0.0571   0.0599   0.0660   0.0689   0.0815   0.0872   0.0890   0.0949
  0.0981   0.0986   0.1025   0.1050   0.1059   0.1103   0.1125   0.1159
  0.1188   0.1213   0.1240   0.1270   0.1311   0.1321   0.1345   0.1357
  0.1372   0.1454   0.1465   0.1506   0.1532   0.1587   0.1699   0.1722
  0.1797   0.1815   0.1834   0.1857   0.1943   0.1995   0.2055   0.2087
  0.2152   0.2183   0.2250   0.2280   0.2307   0.2316   0.2466   0.2515
  0.2552   0.2591   0.2617   0.2639   0.2651   0.2713   0.2728   0.2750
  0.2789   0.2830   0.2856   0.2938   0.2959   0.2992   0.3024   0.3069
  0.3189   0.3257   0.3339   0.3415   0.3490   0.3536   0.3578   0.3717
  0.3898   0.4273   0.4328   0.4499   0.4571   0.4612   0.4682   0.4785
  0.4909   0.4941   0.5085   0.5167   0.5174   0.5220   0.5366   0.5426
  0.5547   0.5579   0.5658   0.5719   0.5753   0.5795   0.5834   0.5862
  0.5946   0.5988   0.6216   0.6255   0.6367   0.6406   0.6493   0.6501
  0.6626   0.6680   0.6774   0.6979   0.7010   0.7083   0.7168   0.7209
  0.7256   0.7278   0.7365   0.7528   0.7647   0.7996   0.8014   0.8126
  0.8329   0.8390   0.8434   0.8469   0.8499   0.8568   0.8577   0.8618
  0.8722   0.8773   0.8831   0.8896   0.8911   0.8947   0.8994   0.9088
  0.9150   0.9318   0.9456   0.9603   0.9642   0.9662   0.9731   0.9772
  0.9856   0.9879   1.0000   1.0038   1.0189   1.0218   1.0328   1.0408
  1.0538   1.0813   1.0954   1.1357   1.1492   1.1595   1.1824   1.1984
  1.2353   1.2454   1.2481   1.2720   1.2848   1.3099   1.3181   1.3360
  1.3394   1.3991   1.4040   1.4348   1.4879   1.4939   1.4977   1.5230
  1.5346   1.5542   1.5579   1.5642   1.5782   1.5843   1.5925   1.6089
  1.6452   1.6488   1.6659   1.6790   1.6962   1.7079   1.7264   1.7419
  1.7664   1.7841   1.8056   1.8259   1.8404   1.8603   1.8675   1.8852
  1.8930   1.9330   1.9391   1.9438   1.9465   1.9532   1.9693   1.9903
  2.0043   2.0201   2.0330   2.0427   2.0462   2.0604   2.0803   2.1384
  2.1451   2.2104   2.2221   2.2414   2.2720   2.2760   2.2871   2.3117
  2.3210   2.3716   2.3726   2.4164   2.4225   2.4405   2.4419   2.4681
  2.4965   2.5154   2.5276   2.5382   2.5560   2.5744   2.5876   2.6042
  2.6158   2.6865   2.6921   2.6985   2.7080   2.7102   2.7222   2.7316
  2.7389   2.7502   2.7589   2.7738   2.7904   2.7934   2.8151   2.8294
  2.8468   2.8539   2.8575   2.8599   2.8915   2.9119   2.9985   3.0043
  3.1018   3.1036   3.1342   3.1400   3.1466   3.2066   3.2274   3.2789
  3.3301   3.3374   3.3898   3.4402   3.5216   3.5495   3.5662   3.6126
  3.7039   3.7864   3.8247   3.8953   4.0284   4.0665   4.0823   4.1324
  4.1395   4.3619   4.8162   4.8275   9.7764   9.8207   9.8435  23.4617
 23.6100  23.8669  23.9042  23.9187  23.9510  23.9986  24.0572  24.0658
 24.0927  24.1452  24.1735  25.8235  25.8618  25.9653  26.1281  26.2433
 26.3403  26.5896  26.6514  26.8177 215.7686 215.8240 215.8461
 --------------------------------------------------------------

          Ground-State Mulliken Net Atomic Charges

     Atom                 Charge (a.u.)
  ----------------------------------------
      1 C                     0.781400
      2 C                    -1.009153
      3 Cl                    0.403810
      4 C                    -0.307141
      5 H                     0.221608
      6 C                     0.562800
      7 Cl                    0.453792
      8 C                    -0.745980
      9 H                     0.196441
     10 C                    -0.565686
     11 H                     0.191219
     12 C                     0.905801
     13 C                    -1.054188
     14 Cl                    0.443105
     15 C                    -0.252407
     16 H                     0.204677
     17 C                    -0.320393
     18 H                     0.165085
     19 C                    -0.290952
     20 H                     0.173312
     21 C                    -0.338141
     22 H                     0.180992
  ----------------------------------------
  Sum of atomic charges =     0.000000

 -----------------------------------------------------------------
                    Cartesian Multipole Moments
 -----------------------------------------------------------------
    Charge (ESU x 10^10)
                -0.0000
    Dipole Moment (Debye)
         X       0.7478      Y       0.7837      Z      -2.5890
       Tot       2.8065
    Quadrupole Moments (Debye-Ang)
        XX    -103.6278     XY       1.2436     YY    -108.9358
        XZ      -3.5101     YZ      -0.7024     ZZ    -104.6399
    Octopole Moments (Debye-Ang^2)
       XXX     -63.4487    XXY      10.0788    XYY     -31.9896
       YYY      67.0319    XXZ     -74.0120    XYZ      -4.8339
       YYZ     -40.1381    XZZ     -23.9612    YZZ      28.0090
       ZZZ     -98.8996
    Hexadecapole Moments (Debye-Ang^3)
      XXXX   -3612.1741   XXXY     136.4242   XXYY    -769.0879
      XYYY     168.1867   YYYY    -900.7264   XXXZ     656.6243
      XXYZ      -6.5541   XYYZ     234.9548   YYYZ     -79.2122
      XXZZ    -867.2514   XYZZ      69.2599   YYZZ    -439.9319
      XZZZ     711.8151   YZZZ     -64.2087   ZZZZ   -1803.9048
 -----------------------------------------------------------------
 Calculating analytic gradient of the SCF energy
 Gradient of SCF Energy
            1           2           3           4           5           6
    1  -0.0002118   0.0001767  -0.0000421   0.0001015  -0.0000114  -0.0000178
    2   0.0000005  -0.0000852   0.0000832   0.0000139   0.0000105  -0.0000399
    3  -0.0001201   0.0000903  -0.0000034  -0.0000176   0.0000057  -0.0001174
            7           8           9          10          11          12
    1  -0.0000047  -0.0000751   0.0000068   0.0001280   0.0000048   0.0000582
    2   0.0000076  -0.0000077   0.0000210   0.0000174  -0.0000064   0.0001019
    3   0.0000387   0.0001348   0.0000059   0.0000228   0.0000139  -0.0001318
           13          14          15          16          17          18
    1  -0.0000285  -0.0000366  -0.0000145   0.0000090  -0.0000399  -0.0000033
    2  -0.0000627   0.0000624   0.0000097   0.0000000   0.0000223  -0.0000095
    3   0.0001062   0.0000136   0.0000205  -0.0000034  -0.0000143  -0.0000076
           19          20          21          22
    1   0.0000545  -0.0000122  -0.0000387  -0.0000030
    2  -0.0000580  -0.0000141  -0.0000583  -0.0000086
    3  -0.0000259  -0.0000244   0.0000339  -0.0000201
 Max gradient component =       2.118E-04
 RMS gradient           =       6.218E-05
 Gradient time:  CPU 162.28 s  wall 162.29 s
 Geometry Optimization Parameters
   NAtoms,    NIC,     NZ,  NCons,   NDum,   NFix, NCnnct, MaxDiis
       22     163      22       0       0       0       0       0

 Cartesian Hessian Update
 Hessian updated using BFGS update


** GEOMETRY OPTIMIZATION IN DELOCALIZED INTERNAL COORDINATES **
   Searching for a Minimum

   Optimization Cycle:  13

                       Coordinates (Angstroms)
     ATOM                X               Y               Z
      1  C         0.0270184691   -0.0108789683    0.0465953914
      2  C        -0.0458293045    0.3980916883    1.3831019336
      3  Cl        1.4051098434    0.8980458845    2.2354763426
      4  C        -1.2523393830    0.4335237161    2.0773250991
      5  H        -1.2810000059    0.7537394504    3.1097662287
      6  C        -2.4137043888    0.0515779765    1.4168683902
      7  Cl       -3.9413629460    0.0917521436    2.2833854444
      8  C        -2.3879049392   -0.3564234418    0.0881993802
      9  H        -3.3011990456   -0.6489218889   -0.4125533691
     10  C        -1.1682404298   -0.3817293156   -0.5795304754
     11  H        -1.1338277822   -0.7041458007   -1.6137215016
     12  C         1.3070907066   -0.0425841813   -0.7195690795
     13  C         2.1796452702   -1.1363123367   -0.6772038760
     14  Cl        1.7969332756   -2.5301942156    0.3257710201
     15  C         3.3564009142   -1.1615033254   -1.4208639989
     16  H         4.0057914379   -2.0257144119   -1.3636119415
     17  C         3.6795693866   -0.0759986871   -2.2295787684
     18  H         4.5954751899   -0.0947667429   -2.8088045154
     19  C         2.8284014865    1.0249282211   -2.2914030270
     20  H         3.0753773932    1.8727503075   -2.9195774664
     21  C         1.6552855307    1.0352373733   -1.5428904221
     22  H         0.9920842438    1.8917379891   -1.5844141332
   Point Group: c1    Number of degrees of freedom:    60


   Energy is  -1842.283152319

 Hessian updated using BFGS update

 60 Hessian modes will be used to form the next step
  Hessian Eigenvalues:
     0.000725    0.017545    0.017725    0.020230    0.020657    0.020935
     0.022834    0.023598    0.023621    0.023839    0.023844    0.024076
     0.024095    0.024111    0.024115    0.024124    0.024142    0.024144
     0.024149    0.066289    0.159773    0.159964    0.159993    0.160001
     0.160002    0.160013    0.160054    0.209735    0.220153    0.224446
     0.225776    0.230906    0.236494    0.245848    0.246962    0.250011
     0.250237    0.289247    0.292300    0.301155    0.329095    0.356660
     0.356665    0.356665    0.356667    0.356672    0.356702    0.356733
     0.411863    0.418459    0.428890    0.429592    0.460404    0.462833
     0.470911    0.471444    0.476252    0.478272    0.479147    0.479542

 Minimum search - taking simple RFO step
 Searching for Lamda that Minimizes Along All modes
 Value Taken    Lamda =  -0.00000377
 Step Taken.  Stepsize is  0.049468

                             Maximum     Tolerance    Cnvgd?
         Gradient           0.000155      0.000300     YES
         Displacement       0.033408      0.001200      NO
         Energy change     -0.000017      0.000001      NO


 New Cartesian Coordinates Obtained by Inverse Iteration

 Displacement from previous Coordinates is:  0.090221
 ----------------------------------------------------------------
             Standard Nuclear Orientation (Angstroms)
    I     Atom           X                Y                Z
 ----------------------------------------------------------------
    1      C       0.0279381565    -0.0125727622     0.0482995183
    2      C      -0.0471917225     0.4042982074     1.3820470936
    3      Cl      1.4026962003     0.9088402352     2.2336833116
    4      C      -1.2544763448     0.4421022847     2.0750093162
    5      H      -1.2844105823     0.7687816698     3.1053836670
    6      C      -2.4143570000     0.0536500413     1.4160034312
    7      Cl     -3.9430821966     0.0968456887     2.2803900865
    8      C      -2.3862405176    -0.3636460199     0.0901164676
    9      H      -3.2983686925    -0.6620366291    -0.4093014637
   10      C      -1.1660709299    -0.3905532830    -0.5763442532
   11      H      -1.1301834756    -0.7194133627    -1.6084717038
   12      C       1.3080456249    -0.0437467424    -0.7179235722
   13      C       2.1776267569    -1.1400488001    -0.6828458103
   14      Cl      1.7927995041    -2.5380039329     0.3137826594
   15      C       3.3534992825    -1.1644893927    -1.4279939177
   16      H       4.0004581134    -2.0308495830    -1.3760728392
   17      C       3.6788910966    -0.0754087054    -2.2309053185
   18      H       4.5939555288    -0.0935887714    -2.8114706536
   19      C       2.8309197808     1.0284747053    -2.2851839877
   20      H       3.0795476587     1.8791293680    -2.9088568264
   21      C       1.6587855169     1.0379179655    -1.5352588577
   22      H       0.9979931642     1.8965292529    -1.5713196913
 ----------------------------------------------------------------
 Nuclear Repulsion Energy =        1219.06753404 hartrees
 There are       65 alpha and       65 beta electrons
 Applying Cartesian multipole field
    Component          Value
    ---------          -----
     (2,0,0)        1.00000E-11
     (0,2,0)        2.00000E-11
     (0,0,2)       -3.00000E-11
 Nucleus-field energy     =     0.0000000012 hartrees
 Requested basis set is 6-311++G(d,p)
 There are 146 shells and 403 basis functions
 A cutoff of  1.0D-15 yielded   8814 shell pairs
 There are     70974 function pairs (     76263 Cartesian)
 Smallest overlap matrix eigenvalue = 3.35E-07
 Linear dependence detected in AO basis
 Number of orthogonalized atomic orbitals = 400
 Maximum deviation from orthogonality = 3.419E-10
 Guess from superposition of atomic densities
 Warning:  Energy on first SCF cycle will be non-variational
 SAD guess density has 130.000000 electrons

 -----------------------------------------------------------------------
  General SCF calculation program by
  Eric Jon Sundstrom, Paul Horn, Yuezhi Mao, Dmitri Zuev, Alec White,
  David Stuck, Shaama M.S., Shane Yost, Joonho Lee, David Small,
  Daniel Levine, Susi Lehtola, Hugh Burton, Evgeny Epifanovsky,
  Bang C. Huynh
 -----------------------------------------------------------------------
 Exchange:     0.2000 Hartree-Fock + 0.0800 Slater + 0.7200 B88
 Correlation:  0.1900 VWN1RPA + 0.8100 LYP
 Using SG-1 standard quadrature grid
 A restricted SCF calculation will be
 performed using DIIS
 SCF converges when DIIS error is below 1.0e-08
 ---------------------------------------
  Cycle       Energy         DIIS error
 ---------------------------------------
    1   -1845.7920731483      3.14e-02  
    2   -1842.1095097055      2.84e-03  
    3   -1842.0259936036      3.42e-03  
    4   -1842.2755462216      5.79e-04  
    5   -1842.2811856234      2.96e-04  
    6   -1842.2829725268      9.56e-05  
    7   -1842.2831420297      2.50e-05  
    8   -1842.2831500643      1.45e-05  
    9   -1842.2831545955      2.10e-06  
   10   -1842.2831546704      1.05e-06  
   11   -1842.2831546927      2.07e-07  
   12   -1842.2831546935      9.17e-08  
   13   -1842.2831546936      3.45e-08  
   14   -1842.2831546937      6.36e-09  Convergence criterion met
 ---------------------------------------
 SCF time:   CPU 490.33s  wall 490.00s 
 SCF   energy in the final basis set =    -1842.2831546937
 Total energy in the final basis set =    -1842.2831546937

 --------------------------------------------------------------

                    Orbital Energies (a.u.)
 --------------------------------------------------------------

 Alpha MOs
 -- Occupied --
********-101.5631-101.5590 -10.2585 -10.2569 -10.2511 -10.2163 -10.2137
-10.2075 -10.2056 -10.2030 -10.1987 -10.1983 -10.1973 -10.1941  -9.4795
 -9.4778  -9.4737  -7.2441  -7.2425  -7.2383  -7.2344  -7.2339  -7.2327
 -7.2321  -7.2285  -7.2281  -0.9261  -0.9056  -0.8841  -0.8505  -0.8421
 -0.7960  -0.7652  -0.7540  -0.7341  -0.6470  -0.6356  -0.6240  -0.6007
 -0.5497  -0.5173  -0.5096  -0.4923  -0.4847  -0.4710  -0.4537  -0.4488
 -0.4447  -0.4238  -0.4113  -0.4076  -0.3895  -0.3803  -0.3741  -0.3713
 -0.3462  -0.3331  -0.3310  -0.3241  -0.3219  -0.2775  -0.2748  -0.2626
 -0.2599
 -- Virtual --
 -0.0473  -0.0423  -0.0348  -0.0305  -0.0136  -0.0124  -0.0003   0.0076
  0.0116   0.0129   0.0173   0.0245   0.0320   0.0394   0.0480   0.0508
  0.0572   0.0599   0.0660   0.0689   0.0815   0.0872   0.0891   0.0948
  0.0981   0.0986   0.1026   0.1050   0.1058   0.1103   0.1125   0.1159
  0.1187   0.1214   0.1240   0.1270   0.1310   0.1322   0.1345   0.1358
  0.1373   0.1452   0.1464   0.1505   0.1533   0.1587   0.1699   0.1721
  0.1798   0.1815   0.1834   0.1857   0.1942   0.1993   0.2053   0.2086
  0.2153   0.2182   0.2251   0.2280   0.2308   0.2317   0.2465   0.2514
  0.2550   0.2592   0.2616   0.2641   0.2650   0.2714   0.2727   0.2751
  0.2788   0.2831   0.2856   0.2936   0.2958   0.2991   0.3026   0.3068
  0.3189   0.3258   0.3345   0.3415   0.3488   0.3538   0.3575   0.3721
  0.3898   0.4274   0.4326   0.4501   0.4572   0.4611   0.4681   0.4785
  0.4908   0.4941   0.5076   0.5168   0.5173   0.5219   0.5366   0.5426
  0.5547   0.5579   0.5660   0.5723   0.5752   0.5792   0.5834   0.5862
  0.5947   0.5983   0.6215   0.6254   0.6367   0.6407   0.6495   0.6503
  0.6621   0.6679   0.6775   0.6979   0.7008   0.7082   0.7167   0.7216
  0.7258   0.7278   0.7368   0.7530   0.7650   0.7996   0.8011   0.8124
  0.8339   0.8389   0.8434   0.8471   0.8499   0.8566   0.8578   0.8618
  0.8725   0.8772   0.8829   0.8896   0.8909   0.8950   0.8994   0.9087
  0.9153   0.9318   0.9462   0.9603   0.9642   0.9662   0.9729   0.9766
  0.9853   0.9882   1.0004   1.0039   1.0188   1.0215   1.0328   1.0407
  1.0538   1.0814   1.0957   1.1363   1.1487   1.1587   1.1843   1.1984
  1.2353   1.2457   1.2477   1.2717   1.2856   1.3099   1.3184   1.3365
  1.3392   1.3990   1.4044   1.4341   1.4880   1.4938   1.4974   1.5231
  1.5349   1.5540   1.5579   1.5636   1.5778   1.5845   1.5932   1.6088
  1.6451   1.6488   1.6661   1.6789   1.6962   1.7080   1.7265   1.7421
  1.7670   1.7839   1.8064   1.8256   1.8398   1.8606   1.8672   1.8853
  1.8926   1.9331   1.9391   1.9438   1.9466   1.9531   1.9696   1.9906
  2.0042   2.0199   2.0333   2.0429   2.0465   2.0606   2.0805   2.1385
  2.1451   2.2101   2.2221   2.2415   2.2718   2.2757   2.2867   2.3121
  2.3208   2.3715   2.3729   2.4163   2.4224   2.4403   2.4419   2.4676
  2.4973   2.5154   2.5268   2.5377   2.5559   2.5746   2.5876   2.6038
  2.6152   2.6865   2.6924   2.6985   2.7082   2.7099   2.7224   2.7316
  2.7390   2.7503   2.7589   2.7732   2.7907   2.7933   2.8148   2.8294
  2.8465   2.8537   2.8571   2.8600   2.8920   2.9118   2.9986   3.0042
  3.1022   3.1039   3.1343   3.1399   3.1461   3.2064   3.2272   3.2803
  3.3299   3.3372   3.3900   3.4406   3.5219   3.5492   3.5669   3.6128
  3.7043   3.7864   3.8245   3.8957   4.0284   4.0664   4.0825   4.1324
  4.1394   4.3615   4.8163   4.8271   9.7764   9.8219   9.8433  23.4620
 23.6100  23.8668  23.9042  23.9188  23.9508  23.9983  24.0572  24.0659
 24.0929  24.1452  24.1736  25.8235  25.8603  25.9640  26.1281  26.2437
 26.3379  26.5897  26.6503  26.8180 215.7686 215.8255 215.8457
 --------------------------------------------------------------

          Ground-State Mulliken Net Atomic Charges

     Atom                 Charge (a.u.)
  ----------------------------------------
      1 C                     0.793580
      2 C                    -1.017470
      3 Cl                    0.404045
      4 C                    -0.304323
      5 H                     0.222066
      6 C                     0.562495
      7 Cl                    0.454422
      8 C                    -0.748729
      9 H                     0.196456
     10 C                    -0.568324
     11 H                     0.191343
     12 C                     0.907997
     13 C                    -1.056752
     14 Cl                    0.443547
     15 C                    -0.250362
     16 H                     0.204781
     17 C                    -0.317613
     18 H                     0.165222
     19 C                    -0.293031
     20 H                     0.173220
     21 C                    -0.343640
     22 H                     0.181073
  ----------------------------------------
  Sum of atomic charges =     0.000000

 -----------------------------------------------------------------
                    Cartesian Multipole Moments
 -----------------------------------------------------------------
    Charge (ESU x 10^10)
                 0.0000
    Dipole Moment (Debye)
         X       0.7497      Y       0.7810      Z      -2.5834
       Tot       2.8011
    Quadrupole Moments (Debye-Ang)
        XX    -103.6430     XY       1.2800     YY    -108.8952
        XZ      -3.5384     YZ      -0.6628     ZZ    -104.6749
    Octopole Moments (Debye-Ang^2)
       XXX     -63.2551    XXY       9.9893    XYY     -31.8996
       YYY      66.8250    XXZ     -73.8395    XYZ      -4.8646
       YYZ     -39.9778    XZZ     -23.8249    YZZ      27.8624
       ZZZ     -98.3142
    Hexadecapole Moments (Debye-Ang^3)
      XXXX   -3612.1233   XXXY     137.0241   XXYY    -769.6244
      XYYY     168.3833   YYYY    -907.3335   XXXZ     657.5648
      XXYZ      -7.5439   XYYZ     235.2002   YYYZ     -82.7206
      XXZZ    -866.1942   XYZZ      68.9455   YYZZ    -440.3070
      XZZZ     713.2526   YZZZ     -67.0759   ZZZZ   -1800.7115
 -----------------------------------------------------------------
 Calculating analytic gradient of the SCF energy
 Gradient of SCF Energy
            1           2           3           4           5           6
    1  -0.0000519   0.0000786  -0.0000383   0.0000274   0.0000008   0.0000020
    2   0.0000182  -0.0000320   0.0000491   0.0000127   0.0000198  -0.0000045
    3  -0.0000103   0.0000126   0.0000043  -0.0000045   0.0000015  -0.0000253
            7           8           9          10          11          12
    1   0.0000051  -0.0000192   0.0000053   0.0000342  -0.0000040  -0.0000137
    2   0.0000113  -0.0000052   0.0000011  -0.0000001  -0.0000097   0.0000622
    3   0.0000242   0.0000510   0.0000106   0.0000227   0.0000069  -0.0000599
           13          14          15          16          17          18
    1   0.0000126  -0.0000043  -0.0000105   0.0000029  -0.0000150  -0.0000069
    2  -0.0000649   0.0000468  -0.0000028  -0.0000004  -0.0000019  -0.0000111
    3   0.0000275   0.0000019   0.0000048   0.0000031  -0.0000090  -0.0000110
           19          20          21          22
    1   0.0000146  -0.0000157  -0.0000032  -0.0000006
    2  -0.0000251  -0.0000177  -0.0000408  -0.0000052
    3  -0.0000139  -0.0000257   0.0000023  -0.0000138
 Max gradient component =       7.858E-05
 RMS gradient           =       2.523E-05
 Gradient time:  CPU 163.61 s  wall 163.62 s
 Geometry Optimization Parameters
   NAtoms,    NIC,     NZ,  NCons,   NDum,   NFix, NCnnct, MaxDiis
       22     163      22       0       0       0       0       0

 Cartesian Hessian Update
 Hessian updated using BFGS update


** GEOMETRY OPTIMIZATION IN DELOCALIZED INTERNAL COORDINATES **
   Searching for a Minimum

   Optimization Cycle:  14

                       Coordinates (Angstroms)
     ATOM                X               Y               Z
      1  C         0.0279381565   -0.0125727622    0.0482995183
      2  C        -0.0471917225    0.4042982074    1.3820470936
      3  Cl        1.4026962003    0.9088402352    2.2336833116
      4  C        -1.2544763448    0.4421022847    2.0750093162
      5  H        -1.2844105823    0.7687816698    3.1053836670
      6  C        -2.4143570000    0.0536500413    1.4160034312
      7  Cl       -3.9430821966    0.0968456887    2.2803900865
      8  C        -2.3862405176   -0.3636460199    0.0901164676
      9  H        -3.2983686925   -0.6620366291   -0.4093014637
     10  C        -1.1660709299   -0.3905532830   -0.5763442532
     11  H        -1.1301834756   -0.7194133627   -1.6084717038
     12  C         1.3080456249   -0.0437467424   -0.7179235722
     13  C         2.1776267569   -1.1400488001   -0.6828458103
     14  Cl        1.7927995041   -2.5380039329    0.3137826594
     15  C         3.3534992825   -1.1644893927   -1.4279939177
     16  H         4.0004581134   -2.0308495830   -1.3760728392
     17  C         3.6788910966   -0.0754087054   -2.2309053185
     18  H         4.5939555288   -0.0935887714   -2.8114706536
     19  C         2.8309197808    1.0284747053   -2.2851839877
     20  H         3.0795476587    1.8791293680   -2.9088568264
     21  C         1.6587855169    1.0379179655   -1.5352588577
     22  H         0.9979931642    1.8965292529   -1.5713196913
   Point Group: c1    Number of degrees of freedom:    60


   Energy is  -1842.283154694

 Hessian updated using BFGS update

 60 Hessian modes will be used to form the next step
  Hessian Eigenvalues:
     0.000758    0.015322    0.017744    0.019444    0.020655    0.020934
     0.022749    0.023598    0.023616    0.023839    0.023856    0.024040
     0.024095    0.024108    0.024115    0.024126    0.024142    0.024144
     0.024159    0.065266    0.159506    0.159930    0.159991    0.159994
     0.160002    0.160027    0.160044    0.204453    0.220070    0.223501
     0.225764    0.228190    0.236487    0.245059    0.246848    0.247204
     0.250019    0.288871    0.290835    0.301129    0.328749    0.356659
     0.356664    0.356666    0.356669    0.356672    0.356703    0.356738
     0.412129    0.418161    0.428671    0.429609    0.460100    0.461994
     0.470406    0.471221    0.476095    0.478274    0.479145    0.479537

 Minimum search - taking simple RFO step
 Searching for Lamda that Minimizes Along All modes
 Value Taken    Lamda =   0.00000000
 Step Taken.  Stepsize is  0.006729

                             Maximum     Tolerance    Cnvgd?
         Gradient           0.000096      0.000300     YES
         Displacement       0.003553      0.001200      NO
         Energy change     -0.000002      0.000001      NO


 New Cartesian Coordinates Obtained by Inverse Iteration

 Displacement from previous Coordinates is:  0.015878
 ----------------------------------------------------------------
             Standard Nuclear Orientation (Angstroms)
    I     Atom           X                Y                Z
 ----------------------------------------------------------------
    1      C       0.0282631541    -0.0138501241     0.0489131628
    2      C      -0.0473191442     0.4044584067     1.3821374031
    3      Cl      1.4027715542     0.9085258325     2.2338500851
    4      C      -1.2548621845     0.4435962811     2.0746132904
    5      H      -1.2849723873     0.7714916331     3.1045941761
    6      C      -2.4145937463     0.0548753911     1.4155500979
    7      Cl     -3.9437588481     0.0998713588     2.2790228589
    8      C      -2.3860229677    -0.3641753296     0.0901661896
    9      H      -3.2980560366    -0.6630252335    -0.4091637739
   10      C      -1.1656474633    -0.3922501987    -0.5757893457
   11      H      -1.1294826479    -0.7222000892    -1.6075563192
   12      C       1.3083525871    -0.0446992429    -0.7172886878
   13      C       2.1780169190    -1.1409183159    -0.6835011692
   14      Cl      1.7937588940    -2.5397509799     0.3122291458
   15      C       3.3536164392    -1.1646447516    -1.4291307243
   16      H       4.0006213885    -2.0310259888    -1.3781556311
   17      C       3.6786434399    -0.0748558605    -2.2312221571
   18      H       4.5934761416    -0.0924927032    -2.8121676790
   19      C       2.8305647209     1.0290447523    -2.2842152496
   20      H       3.0789322199     1.8802792748    -2.9072013343
   21      C       1.6587219353     1.0377224864    -1.5338695423
   22      H       0.9977509550     1.8962348353    -1.5690481402
 ----------------------------------------------------------------
 Nuclear Repulsion Energy =        1219.00447432 hartrees
 There are       65 alpha and       65 beta electrons
 Applying Cartesian multipole field
    Component          Value
    ---------          -----
     (2,0,0)        1.00000E-11
     (0,2,0)        2.00000E-11
     (0,0,2)       -3.00000E-11
 Nucleus-field energy     =     0.0000000012 hartrees
 Requested basis set is 6-311++G(d,p)
 There are 146 shells and 403 basis functions
 A cutoff of  1.0D-15 yielded   8814 shell pairs
 There are     70974 function pairs (     76263 Cartesian)
 Smallest overlap matrix eigenvalue = 3.35E-07
 Linear dependence detected in AO basis
 Number of orthogonalized atomic orbitals = 400
 Maximum deviation from orthogonality = 1.524E-10
 Guess from superposition of atomic densities
 Warning:  Energy on first SCF cycle will be non-variational
 SAD guess density has 130.000000 electrons

 -----------------------------------------------------------------------
  General SCF calculation program by
  Eric Jon Sundstrom, Paul Horn, Yuezhi Mao, Dmitri Zuev, Alec White,
  David Stuck, Shaama M.S., Shane Yost, Joonho Lee, David Small,
  Daniel Levine, Susi Lehtola, Hugh Burton, Evgeny Epifanovsky,
  Bang C. Huynh
 -----------------------------------------------------------------------
 Exchange:     0.2000 Hartree-Fock + 0.0800 Slater + 0.7200 B88
 Correlation:  0.1900 VWN1RPA + 0.8100 LYP
 Using SG-1 standard quadrature grid
 A restricted SCF calculation will be
 performed using DIIS
 SCF converges when DIIS error is below 1.0e-08
 ---------------------------------------
  Cycle       Energy         DIIS error
 ---------------------------------------
    1   -1845.7919144190      3.14e-02  
    2   -1842.1095215580      2.84e-03  
    3   -1842.0260180018      3.42e-03  
    4   -1842.2755494584      5.79e-04  
    5   -1842.2811874408      2.96e-04  
    6   -1842.2829729210      9.56e-05  
    7   -1842.2831423677      2.49e-05  
    8   -1842.2831503531      1.44e-05  
    9   -1842.2831548746      2.10e-06  
   10   -1842.2831549496      1.05e-06  
   11   -1842.2831549720      2.07e-07  
   12   -1842.2831549728      9.17e-08  
   13   -1842.2831549729      3.45e-08  
   14   -1842.2831549729      6.36e-09  Convergence criterion met
 ---------------------------------------
 SCF time:   CPU 467.88s  wall 468.00s 
 SCF   energy in the final basis set =    -1842.2831549729
 Total energy in the final basis set =    -1842.2831549729

 --------------------------------------------------------------

                    Orbital Energies (a.u.)
 --------------------------------------------------------------

 Alpha MOs
 -- Occupied --
********-101.5631-101.5590 -10.2585 -10.2569 -10.2512 -10.2163 -10.2137
-10.2075 -10.2056 -10.2030 -10.1987 -10.1983 -10.1973 -10.1941  -9.4795
 -9.4778  -9.4737  -7.2441  -7.2425  -7.2383  -7.2344  -7.2339  -7.2327
 -7.2321  -7.2285  -7.2281  -0.9261  -0.9056  -0.8841  -0.8505  -0.8421
 -0.7960  -0.7652  -0.7540  -0.7341  -0.6470  -0.6356  -0.6240  -0.6007
 -0.5497  -0.5173  -0.5096  -0.4923  -0.4847  -0.4710  -0.4537  -0.4488
 -0.4447  -0.4238  -0.4113  -0.4076  -0.3895  -0.3803  -0.3741  -0.3713
 -0.3462  -0.3331  -0.3310  -0.3241  -0.3219  -0.2775  -0.2748  -0.2626
 -0.2599
 -- Virtual --
 -0.0473  -0.0423  -0.0349  -0.0305  -0.0136  -0.0124  -0.0003   0.0076
  0.0116   0.0129   0.0173   0.0245   0.0320   0.0394   0.0480   0.0508
  0.0572   0.0599   0.0660   0.0689   0.0815   0.0872   0.0891   0.0948
  0.0981   0.0986   0.1026   0.1050   0.1057   0.1103   0.1125   0.1159
  0.1187   0.1214   0.1240   0.1270   0.1310   0.1322   0.1345   0.1358
  0.1373   0.1451   0.1464   0.1505   0.1533   0.1586   0.1699   0.1721
  0.1799   0.1815   0.1834   0.1857   0.1942   0.1993   0.2053   0.2086
  0.2153   0.2181   0.2251   0.2280   0.2308   0.2317   0.2465   0.2514
  0.2550   0.2592   0.2616   0.2641   0.2650   0.2714   0.2727   0.2750
  0.2788   0.2831   0.2856   0.2935   0.2957   0.2990   0.3026   0.3068
  0.3189   0.3258   0.3345   0.3415   0.3488   0.3538   0.3574   0.3721
  0.3898   0.4274   0.4326   0.4501   0.4572   0.4610   0.4682   0.4785
  0.4908   0.4941   0.5076   0.5168   0.5173   0.5219   0.5366   0.5426
  0.5546   0.5579   0.5661   0.5724   0.5752   0.5792   0.5835   0.5861
  0.5947   0.5983   0.6215   0.6254   0.6367   0.6406   0.6495   0.6503
  0.6621   0.6679   0.6776   0.6979   0.7007   0.7082   0.7167   0.7217
  0.7258   0.7278   0.7368   0.7530   0.7651   0.7996   0.8011   0.8124
  0.8340   0.8389   0.8434   0.8471   0.8499   0.8566   0.8578   0.8618
  0.8725   0.8771   0.8828   0.8896   0.8909   0.8950   0.8994   0.9087
  0.9153   0.9318   0.9462   0.9602   0.9642   0.9662   0.9729   0.9766
  0.9852   0.9882   1.0005   1.0039   1.0188   1.0215   1.0327   1.0407
  1.0538   1.0814   1.0957   1.1363   1.1487   1.1587   1.1845   1.1984
  1.2353   1.2458   1.2476   1.2717   1.2858   1.3099   1.3185   1.3365
  1.3391   1.3990   1.4045   1.4341   1.4880   1.4938   1.4973   1.5231
  1.5349   1.5540   1.5578   1.5635   1.5778   1.5845   1.5933   1.6088
  1.6451   1.6488   1.6660   1.6789   1.6962   1.7080   1.7266   1.7421
  1.7671   1.7839   1.8064   1.8256   1.8397   1.8606   1.8671   1.8853
  1.8926   1.9331   1.9391   1.9437   1.9466   1.9531   1.9696   1.9907
  2.0042   2.0198   2.0333   2.0429   2.0465   2.0606   2.0806   2.1385
  2.1451   2.2101   2.2221   2.2415   2.2717   2.2757   2.2867   2.3122
  2.3208   2.3715   2.3729   2.4163   2.4224   2.4402   2.4419   2.4676
  2.4973   2.5154   2.5267   2.5376   2.5559   2.5746   2.5877   2.6037
  2.6150   2.6865   2.6924   2.6985   2.7082   2.7098   2.7224   2.7316
  2.7390   2.7503   2.7589   2.7731   2.7908   2.7932   2.8148   2.8294
  2.8465   2.8537   2.8570   2.8600   2.8921   2.9118   2.9986   3.0042
  3.1022   3.1039   3.1343   3.1399   3.1461   3.2064   3.2272   3.2804
  3.3298   3.3371   3.3901   3.4407   3.5219   3.5491   3.5670   3.6128
  3.7043   3.7864   3.8245   3.8958   4.0284   4.0664   4.0825   4.1324
  4.1394   4.3615   4.8163   4.8271   9.7764   9.8220   9.8433  23.4620
 23.6100  23.8668  23.9041  23.9189  23.9508  23.9983  24.0573  24.0660
 24.0929  24.1452  24.1736  25.8235  25.8602  25.9638  26.1281  26.2436
 26.3377  26.5897  26.6503  26.8179 215.7686 215.8257 215.8456
 --------------------------------------------------------------

          Ground-State Mulliken Net Atomic Charges

     Atom                 Charge (a.u.)
  ----------------------------------------
      1 C                     0.795898
      2 C                    -1.021134
      3 Cl                    0.404212
      4 C                    -0.303770
      5 H                     0.222145
      6 C                     0.561885
      7 Cl                    0.454524
      8 C                    -0.748984
      9 H                     0.196484
     10 C                    -0.567912
     11 H                     0.191330
     12 C                     0.908366
     13 C                    -1.054631
     14 Cl                    0.443566
     15 C                    -0.250205
     16 H                     0.204760
     17 C                    -0.316941
     18 H                     0.165237
     19 C                    -0.293598
     20 H                     0.173211
     21 C                    -0.345538
     22 H                     0.181094
  ----------------------------------------
  Sum of atomic charges =     0.000000

 -----------------------------------------------------------------
                    Cartesian Multipole Moments
 -----------------------------------------------------------------
    Charge (ESU x 10^10)
                -0.0000
    Dipole Moment (Debye)
         X       0.7490      Y       0.7813      Z      -2.5828
       Tot       2.8004
    Quadrupole Moments (Debye-Ang)
        XX    -103.6476     XY       1.2886     YY    -108.8923
        XZ      -3.5440     YZ      -0.6572     ZZ    -104.6790
    Octopole Moments (Debye-Ang^2)
       XXX     -63.2855    XXY       9.9887    XYY     -31.9174
       YYY      66.8261    XXZ     -73.8121    XYZ      -4.8682
       YYZ     -39.9498    XZZ     -23.8284    YZZ      27.8527
       ZZZ     -98.2339
    Hexadecapole Moments (Debye-Ang^3)
      XXXX   -3612.8517   XXXY     137.8412   XXYY    -769.8789
      XYYY     169.1589   YYYY    -908.2720   XXXZ     657.4485
      XXYZ      -7.7122   XYYZ     235.1563   YYYZ     -83.2897
      XXZZ    -866.1269   XYZZ      69.1385   YYZZ    -440.3104
      XZZZ     713.1946   YZZZ     -67.5502   ZZZZ   -1800.0210
 -----------------------------------------------------------------
 Calculating analytic gradient of the SCF energy
 Gradient of SCF Energy
            1           2           3           4           5           6
    1   0.0000118   0.0000249  -0.0000063   0.0000036   0.0000089   0.0000039
    2   0.0000001  -0.0000026   0.0000330   0.0000122   0.0000234   0.0000079
    3   0.0000169  -0.0000110  -0.0000002   0.0000012  -0.0000006   0.0000103
            7           8           9          10          11          12
    1   0.0000090  -0.0000013   0.0000021  -0.0000009  -0.0000052  -0.0000221
    2   0.0000128  -0.0000016  -0.0000070  -0.0000041  -0.0000102   0.0000361
    3   0.0000145   0.0000122   0.0000139   0.0000092   0.0000088  -0.0000108
           13          14          15          16          17          18
    1   0.0000152   0.0000008  -0.0000087  -0.0000004  -0.0000045  -0.0000077
    2  -0.0000424   0.0000256  -0.0000062  -0.0000023  -0.0000052  -0.0000125
    3   0.0000033   0.0000107   0.0000026   0.0000051  -0.0000114  -0.0000119
           19          20          21          22
    1  -0.0000020  -0.0000129  -0.0000033  -0.0000049
    2  -0.0000125  -0.0000161  -0.0000223  -0.0000063
    3  -0.0000170  -0.0000224  -0.0000078  -0.0000155
 Max gradient component =       4.240E-05
 RMS gradient           =       1.354E-05
 Gradient time:  CPU 165.04 s  wall 165.05 s
 Geometry Optimization Parameters
   NAtoms,    NIC,     NZ,  NCons,   NDum,   NFix, NCnnct, MaxDiis
       22     163      22       0       0       0       0       0

 Cartesian Hessian Update
 Hessian updated using BFGS update


** GEOMETRY OPTIMIZATION IN DELOCALIZED INTERNAL COORDINATES **
   Searching for a Minimum

   Optimization Cycle:  15

                       Coordinates (Angstroms)
     ATOM                X               Y               Z
      1  C         0.0282631541   -0.0138501241    0.0489131628
      2  C        -0.0473191442    0.4044584067    1.3821374031
      3  Cl        1.4027715542    0.9085258325    2.2338500851
      4  C        -1.2548621845    0.4435962811    2.0746132904
      5  H        -1.2849723873    0.7714916331    3.1045941761
      6  C        -2.4145937463    0.0548753911    1.4155500979
      7  Cl       -3.9437588481    0.0998713588    2.2790228589
      8  C        -2.3860229677   -0.3641753296    0.0901661896
      9  H        -3.2980560366   -0.6630252335   -0.4091637739
     10  C        -1.1656474633   -0.3922501987   -0.5757893457
     11  H        -1.1294826479   -0.7222000892   -1.6075563192
     12  C         1.3083525871   -0.0446992429   -0.7172886878
     13  C         2.1780169190   -1.1409183159   -0.6835011692
     14  Cl        1.7937588940   -2.5397509799    0.3122291458
     15  C         3.3536164392   -1.1646447516   -1.4291307243
     16  H         4.0006213885   -2.0310259888   -1.3781556311
     17  C         3.6786434399   -0.0748558605   -2.2312221571
     18  H         4.5934761416   -0.0924927032   -2.8121676790
     19  C         2.8305647209    1.0290447523   -2.2842152496
     20  H         3.0789322199    1.8802792748   -2.9072013343
     21  C         1.6587219353    1.0377224864   -1.5338695423
     22  H         0.9977509550    1.8962348353   -1.5690481402
   Point Group: c1    Number of degrees of freedom:    60


   Energy is  -1842.283154973

 Hessian updated using BFGS update

 60 Hessian modes will be used to form the next step
  Hessian Eigenvalues:
     0.000821    0.013120    0.017870    0.019199    0.020764    0.020931
     0.022633    0.023588    0.023610    0.023838    0.023851    0.024060
     0.024095    0.024109    0.024115    0.024135    0.024142    0.024146
     0.024154    0.064967    0.158664    0.159910    0.159992    0.159994
     0.160009    0.160029    0.160046    0.188991    0.216342    0.220302
     0.225562    0.225822    0.236440    0.239366    0.246193    0.247333
     0.250097    0.288624    0.290476    0.301183    0.329767    0.356661
     0.356664    0.356666    0.356672    0.356679    0.356704    0.356743
     0.411993    0.417890    0.428561    0.429659    0.460134    0.461728
     0.471124    0.471667    0.476084    0.478678    0.479116    0.479536

 Minimum search - taking simple RFO step
 Searching for Lamda that Minimizes Along All modes
 Value Taken    Lamda =   0.00000000
 Step Taken.  Stepsize is  0.003119

                             Maximum     Tolerance    Cnvgd?
         Gradient           0.000040      0.000300     YES
         Displacement       0.002296      0.001200      NO
         Energy change     -0.000000      0.000001     YES

 Final energy is   -1842.2831549729417     


 ******************************
 **  OPTIMIZATION CONVERGED  **
 ******************************

                       Coordinates (Angstroms)
     ATOM                X               Y               Z
      1  C         0.0282631541   -0.0138501241    0.0489131628
      2  C        -0.0473191442    0.4044584067    1.3821374031
      3  Cl        1.4027715542    0.9085258325    2.2338500851
      4  C        -1.2548621845    0.4435962811    2.0746132904
      5  H        -1.2849723873    0.7714916331    3.1045941761
      6  C        -2.4145937463    0.0548753911    1.4155500979
      7  Cl       -3.9437588481    0.0998713588    2.2790228589
      8  C        -2.3860229677   -0.3641753296    0.0901661896
      9  H        -3.2980560366   -0.6630252335   -0.4091637739
     10  C        -1.1656474633   -0.3922501987   -0.5757893457
     11  H        -1.1294826479   -0.7222000892   -1.6075563192
     12  C         1.3083525871   -0.0446992429   -0.7172886878
     13  C         2.1780169190   -1.1409183159   -0.6835011692
     14  Cl        1.7937588940   -2.5397509799    0.3122291458
     15  C         3.3536164392   -1.1646447516   -1.4291307243
     16  H         4.0006213885   -2.0310259888   -1.3781556311
     17  C         3.6786434399   -0.0748558605   -2.2312221571
     18  H         4.5934761416   -0.0924927032   -2.8121676790
     19  C         2.8305647209    1.0290447523   -2.2842152496
     20  H         3.0789322199    1.8802792748   -2.9072013343
     21  C         1.6587219353    1.0377224864   -1.5338695423
     22  H         0.9977509550    1.8962348353   -1.5690481402

Z-matrix Print:
$molecule
0 1
Cl
C  1 1.755637
C  2 1.392557 1 117.834309
H  3 1.081334 2 120.419160 1 -0.266865 0
C  3 1.389405 2 118.689136 1 179.682787 0
C  5 1.390346 3 121.289179 2 -0.150641 0
H  6 1.081872 5 120.391870 3 -179.954474 0
C  6 1.390540 5 118.728630 3 0.123511 0
H  8 1.083844 6 119.428537 5 179.665819 0
C  2 1.399350 1 120.226543 3 179.714053 0
C  10 1.492195 2 122.801062 1 -0.605474 0
C  11 1.399698 10 122.466233 2 86.271220 0
C  12 1.392322 11 121.670233 10 178.504381 0
H  13 1.082511 12 119.542966 11 -179.918861 0
C  13 1.391630 12 119.506444 11 -0.035075 0
H  15 1.083849 13 119.559642 12 -179.987960 0
C  15 1.393069 13 120.019014 12 -0.005388 0
H  17 1.083697 15 120.317128 13 -179.998715 0
C  17 1.391513 15 119.808846 13 -0.032349 0
H  19 1.084050 17 120.060241 15 179.760721 0
Cl 5 1.756689 3 119.095247 2 179.991598 0
Cl 12 1.759507 11 120.040454 10 -1.170034 0
$end


 --------------------------------------------------------------

                    Orbital Energies (a.u.)
 --------------------------------------------------------------

 Alpha MOs
 -- Occupied --
********-101.5631-101.5590 -10.2585 -10.2569 -10.2512 -10.2163 -10.2137
-10.2075 -10.2056 -10.2030 -10.1987 -10.1983 -10.1973 -10.1941  -9.4795
 -9.4778  -9.4737  -7.2441  -7.2425  -7.2383  -7.2344  -7.2339  -7.2327
 -7.2321  -7.2285  -7.2281  -0.9261  -0.9056  -0.8841  -0.8505  -0.8421
 -0.7960  -0.7652  -0.7540  -0.7341  -0.6470  -0.6356  -0.6240  -0.6007
 -0.5497  -0.5173  -0.5096  -0.4923  -0.4847  -0.4710  -0.4537  -0.4488
 -0.4447  -0.4238  -0.4113  -0.4076  -0.3895  -0.3803  -0.3741  -0.3713
 -0.3462  -0.3331  -0.3310  -0.3241  -0.3219  -0.2775  -0.2748  -0.2626
 -0.2599
 -- Virtual --
 -0.0473  -0.0423  -0.0349  -0.0305  -0.0136  -0.0124  -0.0003   0.0076
  0.0116   0.0129   0.0173   0.0245   0.0320   0.0394   0.0480   0.0508
  0.0572   0.0599   0.0660   0.0689   0.0815   0.0872   0.0891   0.0948
  0.0981   0.0986   0.1026   0.1050   0.1057   0.1103   0.1125   0.1159
  0.1187   0.1214   0.1240   0.1270   0.1310   0.1322   0.1345   0.1358
  0.1373   0.1451   0.1464   0.1505   0.1533   0.1586   0.1699   0.1721
  0.1799   0.1815   0.1834   0.1857   0.1942   0.1993   0.2053   0.2086
  0.2153   0.2181   0.2251   0.2280   0.2308   0.2317   0.2465   0.2514
  0.2550   0.2592   0.2616   0.2641   0.2650   0.2714   0.2727   0.2750
  0.2788   0.2831   0.2856   0.2935   0.2957   0.2990   0.3026   0.3068
  0.3189   0.3258   0.3345   0.3415   0.3488   0.3538   0.3574   0.3721
  0.3898   0.4274   0.4326   0.4501   0.4572   0.4610   0.4682   0.4785
  0.4908   0.4941   0.5076   0.5168   0.5173   0.5219   0.5366   0.5426
  0.5546   0.5579   0.5661   0.5724   0.5752   0.5792   0.5835   0.5861
  0.5947   0.5983   0.6215   0.6254   0.6367   0.6406   0.6495   0.6503
  0.6621   0.6679   0.6776   0.6979   0.7007   0.7082   0.7167   0.7217
  0.7258   0.7278   0.7368   0.7530   0.7651   0.7996   0.8011   0.8124
  0.8340   0.8389   0.8434   0.8471   0.8499   0.8566   0.8578   0.8618
  0.8725   0.8771   0.8828   0.8896   0.8909   0.8950   0.8994   0.9087
  0.9153   0.9318   0.9462   0.9602   0.9642   0.9662   0.9729   0.9766
  0.9852   0.9882   1.0005   1.0039   1.0188   1.0215   1.0327   1.0407
  1.0538   1.0814   1.0957   1.1363   1.1487   1.1587   1.1845   1.1984
  1.2353   1.2458   1.2476   1.2717   1.2858   1.3099   1.3185   1.3365
  1.3391   1.3990   1.4045   1.4341   1.4880   1.4938   1.4973   1.5231
  1.5349   1.5540   1.5578   1.5635   1.5778   1.5845   1.5933   1.6088
  1.6451   1.6488   1.6660   1.6789   1.6962   1.7080   1.7266   1.7421
  1.7671   1.7839   1.8064   1.8256   1.8397   1.8606   1.8671   1.8853
  1.8926   1.9331   1.9391   1.9437   1.9466   1.9531   1.9696   1.9907
  2.0042   2.0198   2.0333   2.0429   2.0465   2.0606   2.0806   2.1385
  2.1451   2.2101   2.2221   2.2415   2.2717   2.2757   2.2867   2.3122
  2.3208   2.3715   2.3729   2.4163   2.4224   2.4402   2.4419   2.4676
  2.4973   2.5154   2.5267   2.5376   2.5559   2.5746   2.5877   2.6037
  2.6150   2.6865   2.6924   2.6985   2.7082   2.7098   2.7224   2.7316
  2.7390   2.7503   2.7589   2.7731   2.7908   2.7932   2.8148   2.8294
  2.8465   2.8537   2.8570   2.8600   2.8921   2.9118   2.9986   3.0042
  3.1022   3.1039   3.1343   3.1399   3.1461   3.2064   3.2272   3.2804
  3.3298   3.3371   3.3901   3.4407   3.5219   3.5491   3.5670   3.6128
  3.7043   3.7864   3.8245   3.8958   4.0284   4.0664   4.0825   4.1324
  4.1394   4.3615   4.8163   4.8271   9.7764   9.8220   9.8433  23.4620
 23.6100  23.8668  23.9041  23.9189  23.9508  23.9983  24.0573  24.0660
 24.0929  24.1452  24.1736  25.8235  25.8602  25.9638  26.1281  26.2436
 26.3377  26.5897  26.6503  26.8179 215.7686 215.8257 215.8456
 --------------------------------------------------------------

          Ground-State Mulliken Net Atomic Charges

     Atom                 Charge (a.u.)
  ----------------------------------------
      1 C                     0.795898
      2 C                    -1.021134
      3 Cl                    0.404212
      4 C                    -0.303770
      5 H                     0.222145
      6 C                     0.561885
      7 Cl                    0.454524
      8 C                    -0.748984
      9 H                     0.196484
     10 C                    -0.567912
     11 H                     0.191330
     12 C                     0.908366
     13 C                    -1.054631
     14 Cl                    0.443566
     15 C                    -0.250205
     16 H                     0.204760
     17 C                    -0.316941
     18 H                     0.165237
     19 C                    -0.293598
     20 H                     0.173211
     21 C                    -0.345538
     22 H                     0.181094
  ----------------------------------------
  Sum of atomic charges =     0.000000

 -----------------------------------------------------------------
                    Cartesian Multipole Moments
 -----------------------------------------------------------------
    Charge (ESU x 10^10)
                -0.0000
    Dipole Moment (Debye)
         X       0.7490      Y       0.7813      Z      -2.5828
       Tot       2.8004
    Quadrupole Moments (Debye-Ang)
        XX    -103.6476     XY       1.2886     YY    -108.8923
        XZ      -3.5440     YZ      -0.6572     ZZ    -104.6790
    Octopole Moments (Debye-Ang^2)
       XXX     -63.2855    XXY       9.9887    XYY     -31.9174
       YYY      66.8261    XXZ     -73.8121    XYZ      -4.8682
       YYZ     -39.9498    XZZ     -23.8284    YZZ      27.8527
       ZZZ     -98.2339
    Hexadecapole Moments (Debye-Ang^3)
      XXXX   -3612.8517   XXXY     137.8412   XXYY    -769.8789
      XYYY     169.1589   YYYY    -908.2720   XXXZ     657.4485
      XXYZ      -7.7122   XYYZ     235.1563   YYYZ     -83.2897
      XXZZ    -866.1269   XYZZ      69.1385   YYZZ    -440.3104
      XZZZ     713.1946   YZZZ     -67.5502   ZZZZ   -1800.0210
 -----------------------------------------------------------------
Archival summary:
1\1\november\OPT\ProcedureUnspecified\BasisUnspecified\l3127\taweetha\ThuJan1613:42:422020ThuJan1613:42:422020\0\\#,OPT,ProcedureUnspecified,BasisUnspecified,\\0,1\Cl\C,1,1.75564\C,2,1.39256,1,117.834\H,3,1.08133,2,120.419,1,-0.266865,0\C,3,1.3894,2,118.689,1,179.683,0\C,5,1.39035,3,121.289,2,-0.150641,0\H,6,1.08187,5,120.392,3,-179.954,0\C,6,1.39054,5,118.729,3,0.123511,0\H,8,1.08384,6,119.429,5,179.666,0\C,2,1.39935,1,120.227,3,179.714,0\C,10,1.49219,2,122.801,1,-0.605474,0\C,11,1.3997,10,122.466,2,86.2712,0\C,12,1.39232,11,121.67,10,178.504,0\H,13,1.08251,12,119.543,11,-179.919,0\C,13,1.39163,12,119.506,11,-0.035075,0\H,15,1.08385,13,119.56,12,-179.988,0\C,15,1.39307,13,120.019,12,-0.00538836,0\H,17,1.0837,15,120.317,13,-179.999,0\C,17,1.39151,15,119.809,13,-0.0323492,0\H,19,1.08405,17,120.06,15,179.761,0\Cl,5,1.75669,3,119.095,2,179.992,0\Cl,12,1.75951,11,120.04,10,-1.17003,0\\\@

 Total job time:  9597.10s(wall), 9596.43s(cpu) 
 Thu Jan 16 13:42:42 2020

        *************************************************************
        *                                                           *
        *  Thank you very much for using Q-Chem.  Have a nice day.  *
        *                                                           *
        *************************************************************


 
User input: 2 of 2 
 
                  Welcome to Q-Chem
     A Quantum Leap Into The Future Of Chemistry


 Q-Chem 5.2 (devel), Q-Chem, Inc., Pleasanton, CA (2019)

 Yihan Shao,  Zhengting Gan,  E. Epifanovsky,  A. T. B. Gilbert,  M. Wormit,  
 J. Kussmann,  A. W. Lange,  A. Behn,  Jia Deng,  Xintian Feng,  D. Ghosh,  
 M. Goldey,  P. R. Horn,  L. D. Jacobson,  I. Kaliman,  T. Kus,  A. Landau,  
 Jie Liu,  E. I. Proynov,  R. M. Richard,  R. P. Steele,  E. J. Sundstrom,  
 H. L. Woodcock III,  P. M. Zimmerman,  D. Zuev,  B. Albrecht,  E. Alguire,  
 S. A. Baeppler,  D. Barton,  Z. Benda,  Y. A. Bernard,  E. J. Berquist,  
 K. B. Bravaya,  H. Burton,  D. Casanova,  Chun-Min Chang,  Yunqing Chen,  
 A. Chien,  K. D. Closser,  M. P. Coons,  S. Coriani,  S. Dasgupta,  
 A. L. Dempwolff,  M. Diedenhofen,  Hainam Do,  R. G. Edgar,  Po-Tung Fang,  
 S. Faraji,  S. Fatehi,  Qingguo Feng,  K. D. Fenk,  J. Fosso-Tande,  
 J. Gayvert,  Qinghui Ge,  A. Ghysels,  G. Gidofalvi,  J. Gomes,  
 J. Gonthier,  A. Gunina,  D. Hait,  M. W. D. Hanson-Heine,  
 P. H. P. Harbach,  A. W. Hauser,  M. F. Herbst,  J. E. Herr,  
 E. G. Hohenstein,  Z. C. Holden,  Kerwin Hui,  B. C. Huynh,  T.-C. Jagau,  
 Hyunjun Ji,  B. Kaduk,  K. Khistyaev,  Jaehoon Kim,  P. Klunzinger,  K. Koh,  
 D. Kosenkov,  L. Koulias,  T. Kowalczyk,  C. M. Krauter,  A. Kunitsa,  
 Ka Un Lao,  A. Laurent,  K. V. Lawler,  Joonho Lee,  D. Lefrancois,  
 S. Lehtola,  D. S. Levine,  Yi-Pei Li,  You-Sheng Lin,  Fenglai Liu,  
 E. Livshits,  A. Luenser,  P. Manohar,  E. Mansoor,  S. F. Manzer,  
 Shan-Ping Mao,  Yuezhi Mao,  N. Mardirossian,  A. V. Marenich,  
 T. Markovich,  L. A. Martinez-Martinez,  S. A. Maurer,  N. J. Mayhall,  
 S. C. McKenzie,  J.-M. Mewes,  P. Morgante,  A. F. Morrison,  
 J. W. Mullinax,  K. Nanda,  T. S. Nguyen-Beck,  R. Olivares-Amaya,  
 J. A. Parkhill,  Zheng Pei,  T. M. Perrine,  F. Plasser,  P. Pokhilko,  
 S. Prager,  A. Prociuk,  E. Ramos,  D. R. Rehn,  F. Rob,  M. Scheurer,  
 M. Schneider,  N. Sergueev,  S. M. Sharada,  S. Sharma,  D. W. Small,  
 T. Stauch,  T. Stein,  Yu-Chuan Su,  A. J. W. Thom,  A. Tkatchenko,  
 T. Tsuchimochi,  N. M. Tubman,  L. Vogt,  M. L. Vidal,  O. Vydrov,  
 M. A. Watson,  J. Wenzel,  M. de Wergifosse,  T. A. Wesolowski,  A. White,  
 J. Witte,  A. Yamada,  Jun Yang,  K. Yao,  S. Yeganeh,  S. R. Yost,  
 Zhi-Qiang You,  A. Zech,  Igor Ying Zhang,  Xing Zhang,  Yan Zhao,  
 Ying Zhu,  B. R. Brooks,  G. K. L. Chan,  C. J. Cramer,  M. S. Gordon,  
 W. J. Hehre,  A. Klamt,  M. W. Schmidt,  C. D. Sherrill,  D. G. Truhlar,  
 A. Aspuru-Guzik,  R. Baer,  A. T. Bell,  N. A. Besley,  Jeng-Da Chai,  
 A. E. DePrince, III,  R. A. DiStasio Jr.,  A. Dreuw,  B. D. Dunietz,  
 T. R. Furlani,  Chao-Ping Hsu,  Yousung Jung,  Jing Kong,  D. S. Lambrecht,  
 WanZhen Liang,  C. Ochsenfeld,  V. A. Rassolov,  L. V. Slipchenko,  
 J. E. Subotnik,  T. Van Voorhis,  J. M. Herbert,  A. I. Krylov,  
 P. M. W. Gill,  M. Head-Gordon

 Contributors to earlier versions of Q-Chem not listed above: 
 R. D. Adamson,  B. Austin,  J. Baker,  G. J. O. Beran,  K. Brandhorst,  
 S. T. Brown,  E. F. C. Byrd,  A. K. Chakraborty,  C.-L. Cheng,  
 Siu Hung Chien,  D. M. Chipman,  D. L. Crittenden,  H. Dachsel,  
 R. J. Doerksen,  A. D. Dutoi,  L. Fusti-Molnar,  W. A. Goddard III,  
 A. Golubeva-Zadorozhnaya,  S. R. Gwaltney,  G. Hawkins,  A. Heyden,  
 S. Hirata,  G. Kedziora,  F. J. Keil,  C. Kelley,  Jihan Kim,  R. A. King,  
 R. Z. Khaliullin,  P. P. Korambath,  W. Kurlancheek,  A. M. Lee,  M. S. Lee,  
 S. V. Levchenko,  Ching Yeh Lin,  D. Liotard,  R. C. Lochan,  I. Lotan,  
 P. E. Maslen,  N. Nair,  D. P. O'Neill,  D. Neuhauser,  E. Neuscamman,  
 C. M. Oana,  R. Olson,  B. Peters,  R. Peverati,  P. A. Pieniazek,  
 Y. M. Rhee,  J. Ritchie,  M. A. Rohrdanz,  E. Rosta,  N. J. Russ,  
 H. F. Schaefer III,  N. E. Schultz,  N. Shenvi,  A. C. Simmonett,  A. Sodt,  
 D. Stuck,  K. S. Thanthiriwatte,  V. Vanovschi,  Tao Wang,  A. Warshel,  
 C. F. Williams,  Q. Wu,  X. Xu,  W. Zhang

 Please cite Q-Chem as follows:
 Y. Shao et al., Mol. Phys. 113, 184-215 (2015)
 DOI: 10.1080/00268976.2014.952696

 Q-Chem 5.2.1 for Intel X86 EM64T Linux

 Parts of Q-Chem use Armadillo 8.300.2 (Tropical Shenanigans).
 http://arma.sourceforge.net/

 Q-Chem begins on Thu Jan 16 13:42:42 2020  

Host: 
0

     Scratch files written to /scratch/taweetham/qchem29438//
NAlpha2: 130
NElect   130
Mult     1
The previous job contains 0 fragments, simply inherited here

 Q-Chem warning in module libgen/rem_setup.C, line 2168:

 Setting Thresh to 1e-14


Checking the input file for inconsistencies... 	...done.

--------------------------------------------------------------
User input:
--------------------------------------------------------------

$MOLECULE
READ
$END

$REM
   JOB_TYPE 	FREQUENCY
   BASIS 	6-311++G**
   METHOD	B3LYP
   SCF_GUESS_ALWAYS     TRUE
   S2THRESH     15
   THRESH       15
   MEM_TOTAL    10000
$END

--------------------------------------------------------------
 ----------------------------------------------------------------
             Standard Nuclear Orientation (Angstroms)
    I     Atom           X                Y                Z
 ----------------------------------------------------------------
    1      C      -0.1155159856    -0.3548886836    -0.2823957285
    2      C      -0.8575788288     0.8308812301    -0.3207888831
    3      Cl     -0.0450293818     2.3765108478    -0.5025964113
    4      C      -2.2467902716     0.8339896586    -0.2243693473
    5      H      -2.7958109000     1.7649987096    -0.2572495491
    6      C      -2.9085530748    -0.3799170957    -0.0867252360
    7      Cl     -4.6609249649    -0.3883951845     0.0360617163
    8      C      -2.2112315651    -1.5821147288    -0.0476629368
    9      H      -2.7413562069    -2.5191250719     0.0592270882
   10      C      -0.8245162123    -1.5539704541    -0.1468081597
   11      H      -0.2691600355    -2.4840764403    -0.1121630577
   12      C       1.3714925467    -0.3821937429    -0.4036638569
   13      C       2.2183646416    -0.2206746547     0.6990025212
   14      Cl      1.5390430041     0.0565556356     2.2982308949
   15      C       3.6036002050    -0.2795629636     0.5716635636
   16      H       4.2261000831    -0.1511897075     1.4479309437
   17      C       4.1678387612    -0.5050976431    -0.6802957029
   18      H       5.2460673068    -0.5512976455    -0.7803776327
   19      C       3.3482699099    -0.6701672813    -1.7946122006
   20      H       3.7824979173    -0.8460586838    -2.7718053958
   21      C       1.9654821924    -0.6094771211    -1.6513490491
   22      H       1.3239807496    -0.7335023574    -2.5163676983
 ----------------------------------------------------------------
 Molecular Point Group                 C1    NOp =  1
 Largest Abelian Subgroup              C1    NOp =  1
 Nuclear Repulsion Energy =        1219.00447432 hartrees
 There are       65 alpha and       65 beta electrons
 Requested basis set is 6-311++G(d,p)
 There are 146 shells and 403 basis functions

 Total QAlloc Memory Limit  10000 MB
 Mega-Array Size       188 MB
 MEM_STATIC part       192 MB
 A cutoff of  1.0D-15 yielded   8814 shell pairs
 There are     70974 function pairs (     76263 Cartesian)
 Smallest overlap matrix eigenvalue = 3.35E-07
 Linear dependence detected in AO basis
 Number of orthogonalized atomic orbitals = 400
 Maximum deviation from orthogonality = 1.843E-10
 Guess from superposition of atomic densities
 Warning:  Energy on first SCF cycle will be non-variational
 SAD guess density has 130.000000 electrons

 -----------------------------------------------------------------------
  General SCF calculation program by
  Eric Jon Sundstrom, Paul Horn, Yuezhi Mao, Dmitri Zuev, Alec White,
  David Stuck, Shaama M.S., Shane Yost, Joonho Lee, David Small,
  Daniel Levine, Susi Lehtola, Hugh Burton, Evgeny Epifanovsky,
  Bang C. Huynh
 -----------------------------------------------------------------------
 Exchange:     0.2000 Hartree-Fock + 0.0800 Slater + 0.7200 B88
 Correlation:  0.1900 VWN1RPA + 0.8100 LYP
 Using SG-1 standard quadrature grid
 A restricted SCF calculation will be
 performed using DIIS
 SCF converges when DIIS error is below 1.0e-08
 ---------------------------------------
  Cycle       Energy         DIIS error
 ---------------------------------------
    1   -1845.7924097750      3.14e-02  
    2   -1842.1096261981      2.84e-03  
    3   -1842.0261272295      3.42e-03  
    4   -1842.2756532810      5.79e-04  
    5   -1842.2812922488      2.96e-04  
    6   -1842.2830781286      9.55e-05  
    7   -1842.2832475084      2.49e-05  
    8   -1842.2832554925      1.44e-05  
    9   -1842.2832600107      2.10e-06  
   10   -1842.2832600856      1.05e-06  
   11   -1842.2832601078      2.07e-07  
   12   -1842.2832601086      9.17e-08  
   13   -1842.2832601089      3.46e-08  
   14   -1842.2832601089      6.37e-09  Convergence criterion met
 ---------------------------------------
 SCF time:   CPU 493.94s  wall 494.00s 
 SCF   energy in the final basis set =    -1842.2832601089
 Total energy in the final basis set =    -1842.2832601089

 --------------------------------------------------------------

                    Orbital Energies (a.u.)
 --------------------------------------------------------------

 Alpha MOs
 -- Occupied --
********-101.5631-101.5590 -10.2585 -10.2569 -10.2511 -10.2163 -10.2137
-10.2075 -10.2056 -10.2030 -10.1986 -10.1983 -10.1973 -10.1941  -9.4795
 -9.4778  -9.4737  -7.2440  -7.2425  -7.2382  -7.2344  -7.2341  -7.2327
 -7.2321  -7.2286  -7.2281  -0.9261  -0.9056  -0.8840  -0.8505  -0.8421
 -0.7959  -0.7652  -0.7540  -0.7340  -0.6470  -0.6356  -0.6240  -0.6007
 -0.5497  -0.5173  -0.5096  -0.4922  -0.4847  -0.4709  -0.4537  -0.4488
 -0.4447  -0.4238  -0.4113  -0.4076  -0.3895  -0.3803  -0.3741  -0.3713
 -0.3462  -0.3331  -0.3310  -0.3241  -0.3219  -0.2774  -0.2748  -0.2626
 -0.2599
 -- Virtual --
 -0.0473  -0.0422  -0.0348  -0.0305  -0.0136  -0.0123  -0.0003   0.0077
  0.0116   0.0130   0.0174   0.0246   0.0323   0.0394   0.0483   0.0510
  0.0576   0.0601   0.0660   0.0689   0.0814   0.0873   0.0892   0.0950
  0.0981   0.0986   0.1028   0.1051   0.1060   0.1102   0.1126   0.1158
  0.1187   0.1213   0.1244   0.1269   0.1312   0.1323   0.1344   0.1358
  0.1375   0.1454   0.1467   0.1507   0.1532   0.1588   0.1700   0.1724
  0.1804   0.1817   0.1835   0.1864   0.1946   0.1995   0.2061   0.2088
  0.2153   0.2181   0.2252   0.2281   0.2308   0.2320   0.2468   0.2514
  0.2551   0.2593   0.2620   0.2641   0.2650   0.2721   0.2731   0.2752
  0.2786   0.2833   0.2858   0.2936   0.2959   0.2991   0.3026   0.3070
  0.3188   0.3258   0.3349   0.3416   0.3486   0.3539   0.3574   0.3728
  0.3897   0.4278   0.4327   0.4502   0.4573   0.4611   0.4684   0.4787
  0.4908   0.4942   0.5076   0.5169   0.5175   0.5219   0.5366   0.5426
  0.5547   0.5583   0.5661   0.5725   0.5753   0.5793   0.5836   0.5862
  0.5949   0.5984   0.6216   0.6256   0.6367   0.6411   0.6497   0.6505
  0.6621   0.6680   0.6776   0.6980   0.7007   0.7082   0.7168   0.7216
  0.7259   0.7280   0.7368   0.7531   0.7651   0.7996   0.8011   0.8125
  0.8342   0.8390   0.8435   0.8472   0.8500   0.8567   0.8578   0.8619
  0.8724   0.8772   0.8829   0.8896   0.8909   0.8950   0.8994   0.9087
  0.9154   0.9318   0.9462   0.9602   0.9641   0.9662   0.9729   0.9765
  0.9852   0.9882   1.0006   1.0039   1.0188   1.0215   1.0328   1.0407
  1.0538   1.0814   1.0957   1.1363   1.1487   1.1586   1.1846   1.1984
  1.2354   1.2457   1.2475   1.2716   1.2858   1.3099   1.3185   1.3366
  1.3391   1.3990   1.4045   1.4341   1.4880   1.4938   1.4973   1.5231
  1.5350   1.5540   1.5578   1.5635   1.5778   1.5846   1.5932   1.6088
  1.6451   1.6488   1.6661   1.6789   1.6962   1.7081   1.7265   1.7421
  1.7672   1.7839   1.8065   1.8256   1.8398   1.8606   1.8671   1.8853
  1.8926   1.9331   1.9391   1.9438   1.9466   1.9532   1.9696   1.9907
  2.0042   2.0197   2.0333   2.0429   2.0465   2.0606   2.0805   2.1385
  2.1452   2.2101   2.2221   2.2415   2.2718   2.2757   2.2867   2.3123
  2.3208   2.3716   2.3729   2.4163   2.4223   2.4403   2.4419   2.4677
  2.4974   2.5155   2.5267   2.5377   2.5559   2.5747   2.5877   2.6038
  2.6150   2.6865   2.6924   2.6986   2.7082   2.7099   2.7223   2.7316
  2.7390   2.7503   2.7588   2.7731   2.7908   2.7933   2.8148   2.8294
  2.8465   2.8537   2.8571   2.8600   2.8921   2.9118   2.9986   3.0042
  3.1022   3.1039   3.1343   3.1399   3.1461   3.2064   3.2272   3.2804
  3.3299   3.3371   3.3901   3.4407   3.5219   3.5491   3.5670   3.6127
  3.7043   3.7863   3.8245   3.8958   4.0284   4.0664   4.0825   4.1324
  4.1394   4.3614   4.8163   4.8271   9.7764   9.8219   9.8432  23.4621
 23.6100  23.8668  23.9041  23.9189  23.9508  23.9983  24.0573  24.0660
 24.0929  24.1452  24.1736  25.8236  25.8603  25.9638  26.1281  26.2437
 26.3378  26.5899  26.6503  26.8180 215.7686 215.8256 215.8456
 --------------------------------------------------------------

          Ground-State Mulliken Net Atomic Charges

     Atom                 Charge (a.u.)
  ----------------------------------------
      1 C                     0.787077
      2 C                    -0.990303
      3 Cl                    0.402437
      4 C                    -0.305852
      5 H                     0.222290
      6 C                     0.550383
      7 Cl                    0.456243
      8 C                    -0.746922
      9 H                     0.196410
     10 C                    -0.571820
     11 H                     0.191661
     12 C                     0.914959
     13 C                    -1.056427
     14 Cl                    0.444938
     15 C                    -0.255475
     16 H                     0.204646
     17 C                    -0.313909
     18 H                     0.165263
     19 C                    -0.297144
     20 H                     0.173199
     21 C                    -0.352739
     22 H                     0.181084
  ----------------------------------------
  Sum of atomic charges =     0.000000

 -----------------------------------------------------------------
                    Cartesian Multipole Moments
 -----------------------------------------------------------------
    Charge (ESU x 10^10)
                -0.0000
    Dipole Moment (Debye)
         X       1.8160      Y      -1.5888      Z      -1.4256
       Tot       2.8025
    Quadrupole Moments (Debye-Ang)
        XX    -101.6680     XY      -1.4057     YY    -106.2546
        XZ      -2.8758     YZ       1.4416     ZZ    -107.5358
    Octopole Moments (Debye-Ang^2)
       XXX      65.5172    XXY       2.7711    XYY     -21.0858
       YYY       3.4994    XXZ      -2.4609    XYZ       4.6616
       YYZ       4.5762    XZZ       6.9057    YZZ       1.4477
       ZZZ      -1.3461
    Hexadecapole Moments (Debye-Ang^3)
      XXXX   -4336.4418   XXXY     -34.7468   XXYY    -916.8895
      XYYY      42.5095   YYYY    -851.1760   XXXZ     -12.1753
      XXYZ       9.0589   XYYZ       5.2741   YYYZ     -12.3991
      XXZZ    -884.5470   XYZZ     -10.0840   YYZZ    -303.9760
      XZZZ     -21.9473   YZZZ      12.4310   ZZZZ    -821.1030
 -----------------------------------------------------------------
 Calculating MO derivatives via CPSCF
    1     0    69    0.0218895  
    2     0    69    0.0059917  
    3     0    69    0.0005562  
    4     7    62    0.0000404  
    5    66     3    0.0000023  
    6    69     0    0.0000001  Converged
 Time for AOints: 742.0 s (CPU) 742.1 s (wall)
 ------------------------------------------------------------------------------
                     AOints        : Timing summary (seconds)
 ------------------------------------------------------------------------------
     job step          cpu (% of tot)      sys (% of tot)     wall (% of tot)
 ------------------------------------------------------------------------------
  AOints            0.7420E+03 ( 8.6)   0.6000E-05 ( 2.4)   0.7421E+03 ( 8.6)
 ------------------------------------------------------------------------------
   Grand Totals     0.8640E+04          0.2520E-03          0.8641E+04
 ------------------------------------------------------------------------------
 Polarizability Matrix (a.u.)
            1           2           3
    1-240.2576709  -3.6441148  11.6186171
    2  -3.6441148-144.7532128  -3.8646454
    3  11.6186171  -3.8646454-144.2968577
 Calculating analytic Hessian of the SCF energy

 Direct stationary perturbation theory relativistic correction:

 rels  =       2.432756783862
 relv  =      -9.301773310763
 rel2e =       2.511156082959
 E_rel =      -4.357860443942

 Hessian of the SCF Energy
            1           2           3           4           5           6
    1   0.6461507  -0.0021898  -0.0342044  -0.1727407   0.1189588  -0.0028475
    2  -0.0021898   0.6164162  -0.0291644   0.0595837  -0.2309817   0.0091937
    3  -0.0342044  -0.0291644   0.1799967   0.0027184   0.0045536  -0.0644688
    4  -0.1727407   0.0595837   0.0027184   0.6070551  -0.0576465  -0.0289473
    5   0.1189588  -0.2309817   0.0045536  -0.0576465   0.5154099  -0.0257204
    6  -0.0028475   0.0091937  -0.0644688  -0.0289473  -0.0257204   0.1261715
    7   0.0048790   0.0026553  -0.0002576  -0.0638650  -0.0455651   0.0070811
    8  -0.0209875  -0.0377682   0.0048132  -0.0445407  -0.1257051   0.0106727
    9   0.0018155   0.0030306   0.0037224   0.0066870   0.0104826  -0.0241043
   10  -0.0258549   0.0702925  -0.0031476  -0.3194612  -0.0176049   0.0182881
   11   0.0250398   0.0335564  -0.0035212   0.0476170  -0.1114579  -0.0000911
   12   0.0003969  -0.0071653   0.0082222   0.0141957   0.0051220  -0.0616318
   13  -0.0048714  -0.0014216   0.0008169  -0.0117558   0.0268089  -0.0010303
   14  -0.0009761   0.0013022   0.0003685  -0.0029169   0.0029084   0.0001697
   15   0.0008668   0.0003728   0.0054150   0.0011886  -0.0018054   0.0029319
   16   0.0021922   0.0028626  -0.0005920  -0.0296073  -0.0266552   0.0046453
   17   0.0015937  -0.0737186   0.0050653  -0.0892444   0.0333321   0.0048483
   18  -0.0007755   0.0049819  -0.0052247   0.0093388  -0.0002801   0.0054125
   19  -0.0018615  -0.0006079   0.0002794   0.0035716  -0.0020375   0.0002207
   20  -0.0001468   0.0021701  -0.0002296   0.0019293  -0.0032409   0.0004494
   21   0.0000917  -0.0001690  -0.0007987  -0.0000656   0.0007354   0.0047434
   22  -0.0246675  -0.0755667   0.0077129  -0.0535174   0.0320015   0.0015614
   23  -0.0283036   0.0322022  -0.0000275   0.0323141  -0.0176586  -0.0014035
   24   0.0042735   0.0036061   0.0068984   0.0009850  -0.0014594  -0.0044518
   25  -0.0046873   0.0010441   0.0007411  -0.0009910   0.0008921  -0.0000382
   26   0.0010480   0.0018074   0.0003027   0.0009875   0.0002124  -0.0001464
   27   0.0007505   0.0003472   0.0067903  -0.0000206  -0.0001419  -0.0007647
   28  -0.1661857  -0.0465634   0.0107463   0.0645632  -0.0287894  -0.0021872
   29  -0.1121731  -0.2597458   0.0218279   0.0283239  -0.0623467   0.0030667
   30   0.0161315   0.0170280  -0.0658640  -0.0065888   0.0081844   0.0094441
   31   0.0097504  -0.0149129   0.0007034  -0.0006615  -0.0022677   0.0006445
   32   0.0144320  -0.0193669   0.0008130  -0.0029065  -0.0020891   0.0007779
   33  -0.0011599   0.0028149   0.0040821   0.0006873   0.0007169   0.0057959
   34  -0.2193186   0.0015030   0.0105141  -0.0199386   0.0105023   0.0028568
   35   0.0039145  -0.0787841  -0.0025027   0.0264873   0.0037044  -0.0016291
   36   0.0113529  -0.0021923  -0.0785014  -0.0006482  -0.0015861   0.0029409
   37  -0.0240177  -0.0029995  -0.0239098  -0.0005213  -0.0035147  -0.0007970
   38  -0.0027693   0.0034504   0.0014574   0.0013300  -0.0009299  -0.0015598
   39  -0.0071509  -0.0001466   0.0071960   0.0032502   0.0016311  -0.0011876
   40  -0.0014179  -0.0005457  -0.0025111   0.0002235  -0.0000013  -0.0012548
   41   0.0007688  -0.0022081  -0.0000832   0.0002559  -0.0004699   0.0003639
   42   0.0030178   0.0004684  -0.0007781  -0.0015622  -0.0009014  -0.0005537
   43   0.0007477  -0.0002134  -0.0025819  -0.0006585  -0.0003944   0.0005305
   44  -0.0004919   0.0059586  -0.0016049  -0.0010419  -0.0005104  -0.0000848
   45  -0.0015985  -0.0011184  -0.0039121  -0.0000857  -0.0009581  -0.0001351
   46  -0.0001379  -0.0000985  -0.0012120  -0.0002016  -0.0003300   0.0000579
   47   0.0001441   0.0002364   0.0000514  -0.0001030   0.0002039   0.0001340
   48   0.0002441   0.0000057   0.0003141   0.0000263  -0.0000439  -0.0000156
   49   0.0002066  -0.0002870   0.0000325  -0.0001111  -0.0004309   0.0001004
   50  -0.0000565  -0.0010429   0.0000018   0.0002406   0.0000597   0.0000567
   51  -0.0006939  -0.0000959  -0.0011339  -0.0000649   0.0001456   0.0004896
   52   0.0000099   0.0000133   0.0000457   0.0000039  -0.0000839   0.0000072
   53   0.0000026  -0.0008092   0.0001688   0.0001317   0.0000596  -0.0000382
   54   0.0000041   0.0001628   0.0001108  -0.0000240  -0.0000336   0.0000202
   55   0.0024805   0.0006840   0.0017802  -0.0004328  -0.0004230  -0.0002761
   56  -0.0000431   0.0065950  -0.0020337  -0.0009732  -0.0001047   0.0003714
   57   0.0012031  -0.0023599  -0.0039950   0.0007358   0.0005813  -0.0001546
   58   0.0000128   0.0003422   0.0011804  -0.0002413  -0.0003182   0.0000299
   59   0.0000395   0.0000609  -0.0000604  -0.0000609   0.0001884  -0.0000614
   60  -0.0001050  -0.0000328  -0.0000225   0.0000495   0.0000923  -0.0000306
   61  -0.0214684   0.0064551   0.0302732  -0.0009821  -0.0034422   0.0013500
   62   0.0024476   0.0044372  -0.0008859  -0.0005080  -0.0009519   0.0009100
   63   0.0100597  -0.0003728   0.0011502  -0.0022370   0.0010978  -0.0005529
   64   0.0008032  -0.0000369   0.0008692   0.0002672   0.0003401  -0.0000006
   65  -0.0002323  -0.0037828   0.0006937   0.0007293   0.0003716  -0.0002820
   66  -0.0016862   0.0008087   0.0008023   0.0003842  -0.0004022   0.0001012
            7           8           9          10          11          12
    1   0.0048790  -0.0209875   0.0018155  -0.0258549   0.0250398   0.0003969
    2   0.0026553  -0.0377682   0.0030306   0.0702925   0.0335564  -0.0071653
    3  -0.0002576   0.0048132   0.0037224  -0.0031476  -0.0035212   0.0082222
    4  -0.0638650  -0.0445407   0.0066870  -0.3194612   0.0476170   0.0141957
    5  -0.0455651  -0.1257051   0.0104826  -0.0176049  -0.1114579   0.0051220
    6   0.0070811   0.0106727  -0.0241043   0.0182881  -0.0000911  -0.0616318
    7   0.0814295   0.0751228  -0.0111123  -0.0197749  -0.0380860   0.0046717
    8   0.0751228   0.1822497  -0.0182157  -0.0135748  -0.0175029   0.0026744
    9  -0.0111123  -0.0182157   0.0138526   0.0029193   0.0045219   0.0037300
   10  -0.0197749  -0.0135748   0.0029193   0.6709158  -0.0456254  -0.0347592
   11  -0.0380860  -0.0175029   0.0045219  -0.0456254   0.7310770  -0.0428105
   12   0.0046717   0.0026744   0.0037300  -0.0347592  -0.0428105   0.1294781
   13   0.0008146   0.0004378  -0.0003131  -0.1287989   0.1273577  -0.0029739
   14  -0.0010407   0.0010911  -0.0002065   0.1277247  -0.2702170   0.0090482
   15  -0.0001480  -0.0003028  -0.0026001  -0.0029375   0.0090750  -0.0342548
   16  -0.0017578   0.0009985   0.0003841  -0.1487901  -0.1134645   0.0146957
   17   0.0048385   0.0031898  -0.0003484  -0.0487964  -0.2890099   0.0207086
   18   0.0001289   0.0000880   0.0048199   0.0098600   0.0252092  -0.0645906
   19  -0.0014604  -0.0011925   0.0002067  -0.0375778  -0.0018537   0.0030998
   20  -0.0009291  -0.0003896   0.0001065  -0.0273985   0.0025962   0.0020424
   21   0.0001718   0.0001171   0.0000200   0.0049365   0.0002620   0.0039815
   22   0.0007459  -0.0017648  -0.0000733   0.0596297   0.0228947  -0.0052102
   23  -0.0021515  -0.0014873   0.0002641  -0.0220393  -0.0537309   0.0060931
   24   0.0000279   0.0001678  -0.0007522  -0.0018518   0.0032585   0.0090912
   25   0.0001308  -0.0001016  -0.0000427  -0.0013541   0.0032029   0.0002302
   26  -0.0001144   0.0000485  -0.0000388   0.0038256  -0.0027846   0.0003424
   27  -0.0000310  -0.0000153  -0.0005699   0.0002330   0.0003555   0.0054198
   28  -0.0012149   0.0074592  -0.0000981  -0.0486377  -0.0279302   0.0052137
   29   0.0009447  -0.0009424   0.0004385  -0.0275357  -0.0184281   0.0031937
   30   0.0002714  -0.0002246   0.0040613   0.0058651   0.0030729  -0.0040498
   31   0.0000829  -0.0013167   0.0000997  -0.0006594  -0.0007852   0.0000258
   32   0.0000996  -0.0013664   0.0001097  -0.0007553   0.0001432  -0.0000300
   33  -0.0000212   0.0001522   0.0000918  -0.0000501  -0.0000298  -0.0010073
   34  -0.0013688  -0.0030434  -0.0001793   0.0013824   0.0010493   0.0005652
   35   0.0022624  -0.0004413  -0.0006436   0.0019977  -0.0042614   0.0006120
   36  -0.0002587   0.0003477  -0.0022340   0.0001237   0.0011774   0.0057670
   37   0.0003930   0.0012511  -0.0005669  -0.0006689   0.0002645   0.0009989
   38   0.0010857  -0.0008091   0.0003769  -0.0003202  -0.0003503  -0.0001812
   39  -0.0003984  -0.0009174  -0.0002044   0.0006741  -0.0009772  -0.0003582
   40  -0.0002769  -0.0001089  -0.0001482   0.0004320  -0.0001218   0.0000027
   41   0.0002834   0.0002463   0.0004144  -0.0001609  -0.0000161   0.0000527
   42   0.0001573   0.0002336   0.0002035   0.0000378   0.0004893  -0.0000513
   43   0.0004438  -0.0000665   0.0001104   0.0000989   0.0000615   0.0000472
   44   0.0000108   0.0000951  -0.0000208  -0.0000579   0.0002720   0.0001968
   45   0.0001177   0.0004809  -0.0001545  -0.0001169   0.0000455   0.0002181
   46   0.0000637   0.0001266  -0.0000414  -0.0000372   0.0000640   0.0000685
   47  -0.0000232  -0.0001205  -0.0000278   0.0000482   0.0000143  -0.0000083
   48  -0.0000119   0.0000231   0.0000126  -0.0000240   0.0000092  -0.0000223
   49  -0.0000768   0.0002322  -0.0000210  -0.0000483   0.0002109  -0.0000031
   50  -0.0001155   0.0000957   0.0000607  -0.0000139  -0.0000505  -0.0000392
   51   0.0000957  -0.0001605   0.0001111   0.0001088   0.0000013  -0.0000072
   52   0.0000018   0.0000278  -0.0000032  -0.0000122  -0.0000010  -0.0000021
   53   0.0000035  -0.0000256   0.0000037   0.0000048  -0.0000490   0.0000103
   54   0.0000062   0.0000141   0.0000097  -0.0000079   0.0000087  -0.0000103
   55   0.0002100   0.0000461  -0.0002329  -0.0001409  -0.0000121  -0.0000113
   56  -0.0001459  -0.0000678  -0.0000915  -0.0001047   0.0003233  -0.0000731
   57  -0.0002087  -0.0002058  -0.0000934  -0.0000551  -0.0000676   0.0002874
   58   0.0000628   0.0001237   0.0000111  -0.0000396   0.0000430  -0.0000774
   59  -0.0000052  -0.0001244   0.0000082   0.0000455   0.0000036  -0.0000124
   60   0.0000016  -0.0000218   0.0000001   0.0000156  -0.0000191   0.0000100
   61   0.0006174   0.0009982   0.0005236  -0.0005581   0.0001174  -0.0011556
   62   0.0009628  -0.0001328  -0.0002843  -0.0000670   0.0001211   0.0001428
   63  -0.0003663   0.0002387   0.0001066  -0.0000091   0.0001394  -0.0001454
   64  -0.0000800  -0.0001266   0.0000744  -0.0000456  -0.0000379  -0.0000191
   65  -0.0000944  -0.0001326   0.0000593   0.0001123  -0.0002454   0.0000790
   66   0.0000836   0.0000403  -0.0000293  -0.0000989  -0.0001062  -0.0000763
           13          14          15          16          17          18
    1  -0.0048714  -0.0009761   0.0008668   0.0021922   0.0015937  -0.0007755
    2  -0.0014216   0.0013022   0.0003728   0.0028626  -0.0737186   0.0049819
    3   0.0008169   0.0003685   0.0054150  -0.0005920   0.0050653  -0.0052247
    4  -0.0117558  -0.0029169   0.0011886  -0.0296073  -0.0892444   0.0093388
    5   0.0268089   0.0029084  -0.0018054  -0.0266552   0.0333321  -0.0002801
    6  -0.0010303   0.0001697   0.0029319   0.0046453   0.0048483   0.0054125
    7   0.0008146  -0.0010407  -0.0001480  -0.0017578   0.0048385   0.0001289
    8   0.0004378   0.0010911  -0.0003028   0.0009985   0.0031898   0.0000880
    9  -0.0003131  -0.0002065  -0.0026001   0.0003841  -0.0003484   0.0048199
   10  -0.1287989   0.1277247  -0.0029375  -0.1487901  -0.0487964   0.0098600
   11   0.1273577  -0.2702170   0.0090750  -0.1134645  -0.2890099   0.0252092
   12  -0.0029739   0.0090482  -0.0342548   0.0146957   0.0207086  -0.0645906
   13   0.1355849  -0.1347131   0.0023542   0.0099336  -0.0144257   0.0005853
   14  -0.1347131   0.2849311  -0.0103416   0.0153254  -0.0179878   0.0004802
   15   0.0023542  -0.0103416   0.0238411  -0.0017160   0.0024214   0.0028551
   16   0.0099336   0.0153254  -0.0017160   0.4990069  -0.0035144  -0.0267975
   17  -0.0144257  -0.0179878   0.0024214  -0.0035144   0.6498754  -0.0390177
   18   0.0005853   0.0004802   0.0028551  -0.0267975  -0.0390177   0.1284118
   19   0.0008976   0.0004986  -0.0002728  -0.1513147  -0.0002533   0.0092074
   20  -0.0005075   0.0008625  -0.0002783  -0.0005075  -0.0402578   0.0013804
   21  -0.0001658  -0.0003656  -0.0026852   0.0092980   0.0014057  -0.0240148
   22  -0.0013065  -0.0036408   0.0006851  -0.1518835   0.0522373   0.0024500
   23  -0.0031582  -0.0026575   0.0009194   0.1166097  -0.2831855   0.0079888
   24   0.0007045   0.0008774   0.0054244  -0.0022457   0.0124677  -0.0644033
   25   0.0005996   0.0007148  -0.0000680   0.0093344   0.0155072  -0.0016062
   26  -0.0007282  -0.0007751   0.0001342  -0.0156407  -0.0188251   0.0026562
   27   0.0000331   0.0000237   0.0003150   0.0006256   0.0004219   0.0023011
   28  -0.0006511  -0.0008556   0.0001041  -0.0331016   0.0823829  -0.0031331
   29  -0.0008389   0.0002985  -0.0000856   0.0247906   0.0355763  -0.0039155
   30   0.0000259  -0.0000564  -0.0012092   0.0007736  -0.0082929   0.0083730
   31   0.0000277   0.0000614  -0.0000294  -0.0040661  -0.0009144   0.0008378
   32   0.0000567  -0.0000240  -0.0000271  -0.0006475   0.0017365   0.0004362
   33  -0.0000289  -0.0000268  -0.0003518   0.0008246   0.0005395   0.0067088
   34  -0.0000269  -0.0001934  -0.0000577  -0.0011245   0.0005600  -0.0001012
   35   0.0011661   0.0002821  -0.0000745   0.0000001  -0.0015555  -0.0000311
   36  -0.0001461   0.0000053   0.0002650   0.0002677  -0.0001132  -0.0007911
   37  -0.0001639   0.0000027   0.0001528   0.0003952   0.0000733  -0.0002693
   38   0.0000518   0.0000164   0.0001436  -0.0000920   0.0005117   0.0000443
   39   0.0003389   0.0000022   0.0001292  -0.0004061  -0.0000037   0.0001767
   40   0.0000571   0.0000080   0.0000019   0.0000421  -0.0000717   0.0001835
   41  -0.0000000  -0.0000013  -0.0000603   0.0000405   0.0001093  -0.0000018
   42  -0.0001422  -0.0000076  -0.0001021   0.0001126  -0.0001606   0.0000637
   43  -0.0000245   0.0000084  -0.0000495   0.0000587  -0.0000974   0.0000340
   44  -0.0000753  -0.0000195   0.0000189   0.0000077   0.0000230  -0.0000540
   45  -0.0000505   0.0000184   0.0000150   0.0000587   0.0000116  -0.0000580
   46  -0.0000273   0.0000013   0.0000004   0.0000548  -0.0000178  -0.0000243
   47   0.0000004   0.0000018  -0.0000110   0.0000072  -0.0000665   0.0000086
   48  -0.0000012  -0.0000029   0.0000050   0.0000203   0.0000125  -0.0000074
   49  -0.0000448  -0.0000217  -0.0000024   0.0001490  -0.0000151  -0.0000189
   50   0.0000193   0.0000016  -0.0000086  -0.0000181   0.0000242   0.0000035
   51   0.0000100  -0.0000033  -0.0000658  -0.0000318  -0.0000913   0.0000280
   52  -0.0000031   0.0000004   0.0000007   0.0000606   0.0000006  -0.0000051
   53   0.0000120   0.0000010   0.0000001  -0.0000000   0.0000025   0.0000023
   54  -0.0000042  -0.0000004  -0.0000049   0.0000002   0.0000023   0.0000012
   55  -0.0000331   0.0000137   0.0000641   0.0000668   0.0000959  -0.0000151
   56  -0.0000925  -0.0000315  -0.0000157   0.0000019   0.0000592  -0.0000069
   57   0.0000489  -0.0000064   0.0000154   0.0000583   0.0000704  -0.0000738
   58  -0.0000265   0.0000015   0.0000029   0.0000740  -0.0000108   0.0000096
   59   0.0000044   0.0000035   0.0000082  -0.0000019  -0.0000610  -0.0000048
   60   0.0000071   0.0000018  -0.0000006  -0.0000635   0.0000164  -0.0000023
   61  -0.0001922  -0.0000050  -0.0001341   0.0003754   0.0000527   0.0001107
   62  -0.0000086   0.0000062  -0.0000656  -0.0001231   0.0002576   0.0000242
   63  -0.0000779   0.0000202   0.0000702  -0.0000198  -0.0000774   0.0000560
   64   0.0000110   0.0000027  -0.0000061  -0.0000960   0.0000190   0.0000001
   65   0.0000547   0.0000071  -0.0000172   0.0000234  -0.0000305   0.0000084
   66   0.0000095   0.0000020  -0.0000079   0.0001086   0.0001128  -0.0000424
           19          20          21          22          23          24
    1  -0.0018615  -0.0001468   0.0000917  -0.0246675  -0.0283036   0.0042735
    2  -0.0006079   0.0021701  -0.0001690  -0.0755667   0.0322022   0.0036061
    3   0.0002794  -0.0002296  -0.0007987   0.0077129  -0.0000275   0.0068984
    4   0.0035716   0.0019293  -0.0000656  -0.0535174   0.0323141   0.0009850
    5  -0.0020375  -0.0032409   0.0007354   0.0320015  -0.0176586  -0.0014594
    6   0.0002207   0.0004494   0.0047434   0.0015614  -0.0014035  -0.0044518
    7  -0.0014604  -0.0009291   0.0001718   0.0007459  -0.0021515   0.0000279
    8  -0.0011925  -0.0003896   0.0001171  -0.0017648  -0.0014873   0.0001678
    9   0.0002067   0.0001065   0.0000200  -0.0000733   0.0002641  -0.0007522
   10  -0.0375778  -0.0273985   0.0049365   0.0596297  -0.0220393  -0.0018518
   11  -0.0018537   0.0025962   0.0002620   0.0228947  -0.0537309   0.0032585
   12   0.0030998   0.0020424   0.0039815  -0.0052102   0.0060931   0.0090912
   13   0.0008976  -0.0005075  -0.0001658  -0.0013065  -0.0031582   0.0007045
   14   0.0004986   0.0008625  -0.0003656  -0.0036408  -0.0026575   0.0008774
   15  -0.0002728  -0.0002783  -0.0026852   0.0006851   0.0009194   0.0054244
   16  -0.1513147  -0.0005075   0.0092980  -0.1518835   0.1166097  -0.0022457
   17  -0.0002533  -0.0402578   0.0014057   0.0522373  -0.2831855   0.0124677
   18   0.0092074   0.0013804  -0.0240148   0.0024500   0.0079888  -0.0644033
   19   0.2238698   0.0009770  -0.0151942  -0.0383893  -0.0000700   0.0030046
   20   0.0009770   0.0371653  -0.0019524   0.0267774   0.0037928  -0.0017986
   21  -0.0151942  -0.0019524   0.0129816   0.0010487   0.0000231   0.0043544
   22  -0.0383893   0.0267774   0.0010487   0.6797748   0.0418387  -0.0418055
   23  -0.0000700   0.0037928   0.0000231   0.0418387   0.7225480  -0.0468721
   24   0.0030046  -0.0017986   0.0043544  -0.0418055  -0.0468721   0.1335735
   25   0.0011165   0.0003545  -0.0003067  -0.1238696  -0.1222498   0.0153142
   26  -0.0005112   0.0009460  -0.0002700  -0.1197187  -0.2731686   0.0259026
   27  -0.0002299  -0.0003536  -0.0025287   0.0150620   0.0261251  -0.0374404
   28   0.0029616  -0.0013847   0.0001623  -0.3361523  -0.0386508   0.0219136
   29   0.0054352  -0.0039597   0.0002306   0.0291230  -0.1274017   0.0028866
   30  -0.0002946   0.0007472   0.0044491   0.0166427   0.0080993  -0.0629009
   31  -0.0013923   0.0008560   0.0000427  -0.0117560   0.0277378  -0.0011177
   32  -0.0002996   0.0000778   0.0000272  -0.0026071   0.0043344   0.0001419
   33   0.0001546  -0.0000702   0.0000568   0.0014169  -0.0020666   0.0040210
   34   0.0011297  -0.0000140  -0.0001256   0.0023345  -0.0015787   0.0006962
   35  -0.0001224   0.0002614  -0.0000119  -0.0024860  -0.0038426   0.0008468
   36  -0.0001044  -0.0000392  -0.0005329   0.0001898   0.0004516   0.0066089
   37  -0.0004407  -0.0000065  -0.0000396  -0.0004286  -0.0003583   0.0011040
   38   0.0001423  -0.0000012  -0.0000425   0.0004276   0.0000478   0.0001401
   39   0.0007136  -0.0000333  -0.0000806   0.0006528   0.0004768  -0.0004330
   40  -0.0000630  -0.0000021  -0.0000068   0.0002439   0.0001923   0.0000668
   41  -0.0000510   0.0000055   0.0000187   0.0001693  -0.0001983  -0.0000823
   42  -0.0002929   0.0000176   0.0000449  -0.0002328  -0.0001479  -0.0000082
   43  -0.0000897   0.0000048   0.0000011  -0.0001249   0.0001450   0.0001112
   44  -0.0000464  -0.0000147   0.0000020   0.0000526   0.0002343  -0.0000531
   45  -0.0002245   0.0000016   0.0000027  -0.0000434  -0.0000464   0.0003318
   46  -0.0000888   0.0000017   0.0000015  -0.0000616  -0.0000098   0.0001023
   47  -0.0000001  -0.0000026   0.0000017  -0.0000600   0.0000209  -0.0000253
   48  -0.0000018   0.0000009   0.0000018  -0.0000016  -0.0000146  -0.0000269
   49  -0.0001029   0.0000075   0.0000099  -0.0000589  -0.0001464  -0.0000225
   50   0.0000207  -0.0000045   0.0000070   0.0000026  -0.0000258  -0.0000108
   51   0.0000281   0.0000074   0.0000004  -0.0000606   0.0001161   0.0000365
   52  -0.0000558   0.0000001   0.0000034  -0.0000078   0.0000151   0.0000029
   53  -0.0000054  -0.0000006  -0.0000004  -0.0000081  -0.0000338  -0.0000196
   54  -0.0000054   0.0000007  -0.0000003   0.0000050   0.0000081   0.0000016
   55  -0.0000499  -0.0000122  -0.0000022  -0.0000406  -0.0000730  -0.0000625
   56   0.0000555  -0.0000007  -0.0000232   0.0001688   0.0001945   0.0003366
   57   0.0000716   0.0000005  -0.0000120   0.0000637  -0.0001463   0.0001597
   58  -0.0001107   0.0000008   0.0000115  -0.0000607   0.0000009  -0.0000759
   59   0.0000096  -0.0000036   0.0000024  -0.0000671   0.0000217   0.0000169
   60   0.0000559  -0.0000003  -0.0000047   0.0000456  -0.0000063   0.0000058
   61  -0.0006439   0.0000023   0.0001318  -0.0003865  -0.0000365  -0.0010840
   62  -0.0000551   0.0000093  -0.0000063   0.0003726   0.0001738  -0.0001636
   63  -0.0002956   0.0000006   0.0000082  -0.0002792   0.0000380  -0.0000869
   64   0.0000949  -0.0000023  -0.0000045  -0.0000198  -0.0000304  -0.0000412
   65  -0.0000331  -0.0000108   0.0000085  -0.0001515  -0.0001780  -0.0001643
   66  -0.0001262   0.0000004   0.0000131   0.0001718   0.0001258  -0.0000041
           25          26          27          28          29          30
    1  -0.0046873   0.0010480   0.0007505  -0.1661857  -0.1121731   0.0161315
    2   0.0010441   0.0018074   0.0003472  -0.0465634  -0.2597458   0.0170280
    3   0.0007411   0.0003027   0.0067903   0.0107463   0.0218279  -0.0658640
    4  -0.0009910   0.0009875  -0.0000206   0.0645632   0.0283239  -0.0065888
    5   0.0008921   0.0002124  -0.0001419  -0.0287894  -0.0623467   0.0081844
    6  -0.0000382  -0.0001464  -0.0007647  -0.0021872   0.0030667   0.0094441
    7   0.0001308  -0.0001144  -0.0000310  -0.0012149   0.0009447   0.0002714
    8  -0.0001016   0.0000485  -0.0000153   0.0074592  -0.0009424  -0.0002246
    9  -0.0000427  -0.0000388  -0.0005699  -0.0000981   0.0004385   0.0040613
   10  -0.0013541   0.0038256   0.0002330  -0.0486377  -0.0275357   0.0058651
   11   0.0032029  -0.0027846   0.0003555  -0.0279302  -0.0184281   0.0030729
   12   0.0002302   0.0003424   0.0054198   0.0052137   0.0031937  -0.0040498
   13   0.0005996  -0.0007282   0.0000331  -0.0006511  -0.0008389   0.0000259
   14   0.0007148  -0.0007751   0.0000237  -0.0008556   0.0002985  -0.0000564
   15  -0.0000680   0.0001342   0.0003150   0.0001041  -0.0000856  -0.0012092
   16   0.0093344  -0.0156407   0.0006256  -0.0331016   0.0247906   0.0007736
   17   0.0155072  -0.0188251   0.0004219   0.0823829   0.0355763  -0.0082929
   18  -0.0016062   0.0026562   0.0023011  -0.0031331  -0.0039155   0.0083730
   19   0.0011165  -0.0005112  -0.0002299   0.0029616   0.0054352  -0.0002946
   20   0.0003545   0.0009460  -0.0003536  -0.0013847  -0.0039597   0.0007472
   21  -0.0003067  -0.0002700  -0.0025287   0.0001623   0.0002306   0.0044491
   22  -0.1238696  -0.1197187   0.0150620  -0.3361523   0.0291230   0.0166427
   23  -0.1222498  -0.2731686   0.0261251  -0.0386508  -0.1274017   0.0080993
   24   0.0153142   0.0259026  -0.0374404   0.0219136   0.0028866  -0.0629009
   25   0.1293670   0.1290390  -0.0168974  -0.0101260  -0.0276491   0.0029614
   26   0.1290390   0.2874882  -0.0283253   0.0021181   0.0043361  -0.0002111
   27  -0.0168974  -0.0283253   0.0276195   0.0008318   0.0018753   0.0029016
   28  -0.0101260   0.0021181   0.0008318   0.6850220  -0.0418503  -0.0342789
   29  -0.0276491   0.0043361   0.0018753  -0.0418503   0.6932184  -0.0394461
   30   0.0029614  -0.0002111   0.0029016  -0.0342789  -0.0394461   0.1390453
   31   0.0009829  -0.0003130  -0.0003669  -0.1303295   0.1240310  -0.0031313
   32   0.0002661   0.0006393  -0.0004132   0.1229594  -0.2640545   0.0092486
   33  -0.0003758  -0.0003464  -0.0041789  -0.0034590   0.0093446  -0.0370698
   34  -0.0000687   0.0000454  -0.0000357  -0.0249725  -0.0078078   0.0024034
   35  -0.0011318   0.0001267   0.0000712  -0.0283534   0.0046979   0.0022112
   36  -0.0000285   0.0000006   0.0001073   0.0035197   0.0010804   0.0041196
   37  -0.0002123   0.0000085   0.0000935  -0.0005676   0.0023657  -0.0000696
   38   0.0000589  -0.0000221  -0.0000143  -0.0003303  -0.0003046   0.0007577
   39   0.0003347   0.0000742   0.0001307   0.0035613   0.0002947  -0.0016563
   40   0.0000535  -0.0000047  -0.0000051   0.0004470   0.0001010  -0.0012002
   41  -0.0000436  -0.0000015  -0.0000172  -0.0008221   0.0001063  -0.0002173
   42  -0.0001280  -0.0000262  -0.0001053  -0.0008491   0.0002606  -0.0000240
   43  -0.0000097  -0.0000070  -0.0000405  -0.0002849  -0.0000277   0.0001219
   44   0.0000643  -0.0000089  -0.0000234   0.0011504  -0.0001623   0.0000999
   45  -0.0000680  -0.0000111   0.0000185  -0.0003452   0.0002685   0.0000659
   46  -0.0000276  -0.0000033   0.0000004  -0.0001726   0.0001115  -0.0000051
   47   0.0000005   0.0000041   0.0000083   0.0001463   0.0000344  -0.0000895
   48  -0.0000025   0.0000014   0.0000006  -0.0000341   0.0000134   0.0000287
   49  -0.0000597   0.0000048  -0.0000106  -0.0003797   0.0004601   0.0001597
   50  -0.0000089  -0.0000003  -0.0000080  -0.0001631   0.0000153   0.0000466
   51   0.0000155  -0.0000005  -0.0000593   0.0000388  -0.0000684   0.0002334
   52  -0.0000050  -0.0000013   0.0000009  -0.0000037   0.0000246  -0.0000100
   53  -0.0000109  -0.0000003   0.0000029  -0.0001179   0.0000170   0.0000141
   54   0.0000005  -0.0000007  -0.0000036   0.0000206   0.0000038   0.0000170
   55  -0.0000160  -0.0000058   0.0000750  -0.0001207   0.0001019  -0.0004176
   56   0.0000810  -0.0000042  -0.0000019   0.0010914  -0.0002120  -0.0001230
   57  -0.0000070   0.0000042   0.0000096  -0.0001475   0.0000941   0.0002333
   58  -0.0000233  -0.0000042   0.0000053  -0.0001218   0.0000808  -0.0000183
   59  -0.0000012   0.0000027  -0.0000071   0.0001119   0.0000207   0.0000309
   60   0.0000107   0.0000003   0.0000016   0.0000227  -0.0000708  -0.0000220
   61  -0.0001429  -0.0000239  -0.0000790  -0.0001221   0.0021032   0.0005933
   62   0.0000160  -0.0000227   0.0000618  -0.0012176  -0.0011126  -0.0010187
   63  -0.0000623  -0.0000340   0.0000402  -0.0020399  -0.0014874  -0.0003252
   64   0.0000082  -0.0000005   0.0000057   0.0001504  -0.0001126   0.0000682
   65  -0.0000448   0.0000021   0.0000282  -0.0003881   0.0003504   0.0001389
   66   0.0000228  -0.0000083  -0.0000050   0.0004383   0.0001901   0.0001487
           31          32          33          34          35          36
    1   0.0097504   0.0144320  -0.0011599  -0.2193186   0.0039145   0.0113529
    2  -0.0149129  -0.0193669   0.0028149   0.0015030  -0.0787841  -0.0021923
    3   0.0007034   0.0008130   0.0040821   0.0105141  -0.0025027  -0.0785014
    4  -0.0006615  -0.0029065   0.0006873  -0.0199386   0.0264873  -0.0006482
    5  -0.0022677  -0.0020891   0.0007169   0.0105023   0.0037044  -0.0015861
    6   0.0006445   0.0007779   0.0057959   0.0028568  -0.0016291   0.0029409
    7   0.0000829   0.0000996  -0.0000212  -0.0013688   0.0022624  -0.0002587
    8  -0.0013167  -0.0013664   0.0001522  -0.0030434  -0.0004413   0.0003477
    9   0.0000997   0.0001097   0.0000918  -0.0001793  -0.0006436  -0.0022340
   10  -0.0006594  -0.0007553  -0.0000501   0.0013824   0.0019977   0.0001237
   11  -0.0007852   0.0001432  -0.0000298   0.0010493  -0.0042614   0.0011774
   12   0.0000258  -0.0000300  -0.0010073   0.0005652   0.0006120   0.0057670
   13   0.0000277   0.0000567  -0.0000289  -0.0000269   0.0011661  -0.0001461
   14   0.0000614  -0.0000240  -0.0000268  -0.0001934   0.0002821   0.0000053
   15  -0.0000294  -0.0000271  -0.0003518  -0.0000577  -0.0000745   0.0002650
   16  -0.0040661  -0.0006475   0.0008246  -0.0011245   0.0000001   0.0002677
   17  -0.0009144   0.0017365   0.0005395   0.0005600  -0.0015555  -0.0001132
   18   0.0008378   0.0004362   0.0067088  -0.0001012  -0.0000311  -0.0007911
   19  -0.0013923  -0.0002996   0.0001546   0.0011297  -0.0001224  -0.0001044
   20   0.0008560   0.0000778  -0.0000702  -0.0000140   0.0002614  -0.0000392
   21   0.0000427   0.0000272   0.0000568  -0.0001256  -0.0000119  -0.0005329
   22  -0.0117560  -0.0026071   0.0014169   0.0023345  -0.0024860   0.0001898
   23   0.0277378   0.0043344  -0.0020666  -0.0015787  -0.0038426   0.0004516
   24  -0.0011177   0.0001419   0.0040210   0.0006962   0.0008468   0.0066089
   25   0.0009829   0.0002661  -0.0003758  -0.0000687  -0.0011318  -0.0000285
   26  -0.0003130   0.0006393  -0.0003464   0.0000454   0.0001267   0.0000006
   27  -0.0003669  -0.0004132  -0.0041789  -0.0000357   0.0000712   0.0001073
   28  -0.1303295   0.1229594  -0.0034590  -0.0249725  -0.0283534   0.0035197
   29   0.1240310  -0.2640545   0.0093446  -0.0078078   0.0046979   0.0010804
   30  -0.0031313   0.0092486  -0.0370698   0.0024034   0.0022112   0.0041196
   31   0.1368869  -0.1314176   0.0024821   0.0010249  -0.0007057  -0.0001197
   32  -0.1314176   0.2788482  -0.0107486   0.0017552   0.0009644  -0.0004399
   33   0.0024821  -0.0107486   0.0254813  -0.0005409  -0.0002809  -0.0037194
   34   0.0010249   0.0017552  -0.0005409   0.6443543  -0.0088788  -0.0012186
   35  -0.0007057   0.0009644  -0.0002809  -0.0088788   0.1902039   0.0755377
   36  -0.0001197  -0.0004399  -0.0037194  -0.0012186   0.0755377   0.6067754
   37   0.0000749  -0.0005865  -0.0006678  -0.1883317  -0.0070112  -0.0620456
   38  -0.0001326   0.0000477  -0.0001348  -0.0156823  -0.0679184  -0.0227777
   39  -0.0003432  -0.0002339   0.0005960  -0.1223597  -0.0216335  -0.2123997
   40  -0.0000282   0.0000185   0.0002245   0.0058432  -0.0010567  -0.0065267
   41   0.0000114   0.0000411   0.0000860   0.0025540   0.0027014  -0.0067308
   42   0.0001524   0.0000262  -0.0001556   0.0171140  -0.0072337  -0.0380317
   43  -0.0000961   0.0000233  -0.0001371  -0.0340072  -0.0095998  -0.0657013
   44   0.0000408  -0.0000856   0.0000546  -0.0021541   0.0088380   0.0068910
   45   0.0000183  -0.0001362  -0.0002245  -0.0196827   0.0059979   0.0405292
   46   0.0000056  -0.0000191  -0.0000565  -0.0049294   0.0006044   0.0019143
   47   0.0000043  -0.0000050  -0.0000095   0.0004205   0.0054536  -0.0007841
   48  -0.0000006   0.0000102   0.0000084   0.0013210  -0.0007558   0.0013404
   49   0.0000285   0.0000721   0.0000029  -0.0000273  -0.0017487  -0.0081502
   50   0.0000052  -0.0000088   0.0000051  -0.0012731  -0.0064860  -0.0101083
   51  -0.0000273   0.0000900  -0.0000508  -0.0077165  -0.0100871  -0.0661398
   52   0.0000034   0.0000098  -0.0000038   0.0006069  -0.0000787  -0.0001164
   53  -0.0000086   0.0000007   0.0000076  -0.0000885  -0.0009420  -0.0000109
   54   0.0000020   0.0000031  -0.0000169  -0.0000783  -0.0000621  -0.0012612
   55  -0.0000353  -0.0001605   0.0001465  -0.0140709   0.0141844   0.0803165
   56   0.0000451   0.0000036  -0.0002397   0.0063124   0.0068512   0.0003990
   57   0.0000065   0.0000903  -0.0001775   0.0333748   0.0013907   0.0204292
   58   0.0000114  -0.0000103   0.0000509  -0.0051645   0.0002344  -0.0002346
   59  -0.0000059   0.0000019   0.0000246   0.0002659   0.0067766  -0.0007428
   60  -0.0000051  -0.0000137  -0.0000115  -0.0001280  -0.0007961   0.0021061
   61   0.0001151  -0.0002849   0.0005233  -0.1525562   0.0084332   0.0355268
   62  -0.0000197   0.0002463   0.0001029   0.0190132  -0.0698051  -0.0361423
   63   0.0001531   0.0002207   0.0002304   0.1004757  -0.0375599  -0.2684406
   64   0.0000301   0.0000022  -0.0000127   0.0092366   0.0019011   0.0121036
   65   0.0000073  -0.0000849   0.0001043  -0.0032673   0.0031787  -0.0042218
   66  -0.0000275   0.0000477  -0.0001088  -0.0170952  -0.0033743  -0.0189346
           37          38          39          40          41          42
    1  -0.0240177  -0.0027693  -0.0071509  -0.0014179   0.0007688   0.0030178
    2  -0.0029995   0.0034504  -0.0001466  -0.0005457  -0.0022081   0.0004684
    3  -0.0239098   0.0014574   0.0071960  -0.0025111  -0.0000832  -0.0007781
    4  -0.0005213   0.0013300   0.0032502   0.0002235   0.0002559  -0.0015622
    5  -0.0035147  -0.0009299   0.0016311  -0.0000013  -0.0004699  -0.0009014
    6  -0.0007970  -0.0015598  -0.0011876  -0.0012548   0.0003639  -0.0005537
    7   0.0003930   0.0010857  -0.0003984  -0.0002769   0.0002834   0.0001573
    8   0.0012511  -0.0008091  -0.0009174  -0.0001089   0.0002463   0.0002336
    9  -0.0005669   0.0003769  -0.0002044  -0.0001482   0.0004144   0.0002035
   10  -0.0006689  -0.0003202   0.0006741   0.0004320  -0.0001609   0.0000378
   11   0.0002645  -0.0003503  -0.0009772  -0.0001218  -0.0000161   0.0004893
   12   0.0009989  -0.0001812  -0.0003582   0.0000027   0.0000527  -0.0000513
   13  -0.0001639   0.0000518   0.0003389   0.0000571  -0.0000000  -0.0001422
   14   0.0000027   0.0000164   0.0000022   0.0000080  -0.0000013  -0.0000076
   15   0.0001528   0.0001436   0.0001292   0.0000019  -0.0000603  -0.0001021
   16   0.0003952  -0.0000920  -0.0004061   0.0000421   0.0000405   0.0001126
   17   0.0000733   0.0005117  -0.0000037  -0.0000717   0.0001093  -0.0001606
   18  -0.0002693   0.0000443   0.0001767   0.0001835  -0.0000018   0.0000637
   19  -0.0004407   0.0001423   0.0007136  -0.0000630  -0.0000510  -0.0002929
   20  -0.0000065  -0.0000012  -0.0000333  -0.0000021   0.0000055   0.0000176
   21  -0.0000396  -0.0000425  -0.0000806  -0.0000068   0.0000187   0.0000449
   22  -0.0004286   0.0004276   0.0006528   0.0002439   0.0001693  -0.0002328
   23  -0.0003583   0.0000478   0.0004768   0.0001923  -0.0001983  -0.0001479
   24   0.0011040   0.0001401  -0.0004330   0.0000668  -0.0000823  -0.0000082
   25  -0.0002123   0.0000589   0.0003347   0.0000535  -0.0000436  -0.0001280
   26   0.0000085  -0.0000221   0.0000742  -0.0000047  -0.0000015  -0.0000262
   27   0.0000935  -0.0000143   0.0001307  -0.0000051  -0.0000172  -0.0001053
   28  -0.0005676  -0.0003303   0.0035613   0.0004470  -0.0008221  -0.0008491
   29   0.0023657  -0.0003046   0.0002947   0.0001010   0.0001063   0.0002606
   30  -0.0000696   0.0007577  -0.0016563  -0.0012002  -0.0002173  -0.0000240
   31   0.0000749  -0.0001326  -0.0003432  -0.0000282   0.0000114   0.0001524
   32  -0.0005865   0.0000477  -0.0002339   0.0000185   0.0000411   0.0000262
   33  -0.0006678  -0.0001348   0.0005960   0.0002245   0.0000860  -0.0001556
   34  -0.1883317  -0.0156823  -0.1223597   0.0058432   0.0025540   0.0171140
   35  -0.0070112  -0.0679184  -0.0216335  -0.0010567   0.0027014  -0.0072337
   36  -0.0620456  -0.0227777  -0.2123997  -0.0065267  -0.0067308  -0.0380317
   37   0.6180601  -0.0059909   0.0482064  -0.0565684   0.0071329   0.0373900
   38  -0.0059909   0.1331701   0.0609820   0.0070251  -0.0261297  -0.0183386
   39   0.0482064   0.0609820   0.4963027   0.0381421  -0.0186281  -0.1286280
   40  -0.0565684   0.0070251   0.0381421   0.0693445  -0.0122383  -0.0636087
   41   0.0071329  -0.0261297  -0.0186281  -0.0122383   0.0173368   0.0307661
   42   0.0373900  -0.0183386  -0.1286280  -0.0636087   0.0307661   0.1894096
   43  -0.3195653   0.0140928   0.0369640  -0.0144023   0.0024101   0.0122722
   44   0.0028149  -0.0641230  -0.0086873   0.0067534   0.0031901  -0.0046721
   45  -0.0279962  -0.0074418  -0.1089283   0.0382677  -0.0052547  -0.0222565
   46  -0.0142734  -0.0038904  -0.0262335   0.0007866  -0.0001342  -0.0005219
   47   0.0012849   0.0028922   0.0010320   0.0000874  -0.0024266   0.0005954
   48   0.0045963   0.0000281   0.0036587   0.0007789   0.0006032   0.0010623
   49  -0.0159386   0.0058723   0.0315712  -0.0039565   0.0005070   0.0017891
   50   0.0151049   0.0066744   0.0013729  -0.0005866   0.0048855  -0.0000961
   51   0.0881209   0.0005131   0.0204880  -0.0047196  -0.0000257   0.0043764
   52   0.0014658   0.0004515   0.0016913  -0.0004424   0.0000519   0.0002505
   53   0.0003549   0.0070220  -0.0018591   0.0002444   0.0000312  -0.0001794
   54   0.0013528  -0.0018229  -0.0033352   0.0013125  -0.0001969  -0.0009634
   55  -0.0618594  -0.0035533  -0.0270785   0.0013728   0.0001345   0.0008482
   56  -0.0032043  -0.0063954  -0.0002208   0.0002740  -0.0007679  -0.0002468
   57  -0.0278917  -0.0000831  -0.0109263   0.0018485  -0.0002181  -0.0019118
   58  -0.0012487  -0.0001538  -0.0009237   0.0001949  -0.0000113   0.0000779
   59  -0.0001610  -0.0005657   0.0001846  -0.0000059  -0.0007738   0.0001474
   60  -0.0008960   0.0001805   0.0004122   0.0001499   0.0001222  -0.0000553
   61   0.0646290   0.0018618   0.0166566  -0.0020655  -0.0010600  -0.0070377
   62  -0.0075017   0.0076459  -0.0112487   0.0000705   0.0042263  -0.0006524
   63  -0.0396850  -0.0107311  -0.0588510  -0.0007717  -0.0006439  -0.0000645
   64  -0.0002141   0.0005095   0.0021329   0.0001798   0.0002014   0.0011559
   65   0.0006676   0.0060723  -0.0014613  -0.0000295   0.0001135  -0.0003413
   66   0.0028193  -0.0014966  -0.0021027  -0.0002257  -0.0002668  -0.0014702
           43          44          45          46          47          48
    1   0.0007477  -0.0004919  -0.0015985  -0.0001379   0.0001441   0.0002441
    2  -0.0002134   0.0059586  -0.0011184  -0.0000985   0.0002364   0.0000057
    3  -0.0025819  -0.0016049  -0.0039121  -0.0012120   0.0000514   0.0003141
    4  -0.0006585  -0.0010419  -0.0000857  -0.0002016  -0.0001030   0.0000263
    5  -0.0003944  -0.0005104  -0.0009581  -0.0003300   0.0002039  -0.0000439
    6   0.0005305  -0.0000848  -0.0001351   0.0000579   0.0001340  -0.0000156
    7   0.0004438   0.0000108   0.0001177   0.0000637  -0.0000232  -0.0000119
    8  -0.0000665   0.0000951   0.0004809   0.0001266  -0.0001205   0.0000231
    9   0.0001104  -0.0000208  -0.0001545  -0.0000414  -0.0000278   0.0000126
   10   0.0000989  -0.0000579  -0.0001169  -0.0000372   0.0000482  -0.0000240
   11   0.0000615   0.0002720   0.0000455   0.0000640   0.0000143   0.0000092
   12   0.0000472   0.0001968   0.0002181   0.0000685  -0.0000083  -0.0000223
   13  -0.0000245  -0.0000753  -0.0000505  -0.0000273   0.0000004  -0.0000012
   14   0.0000084  -0.0000195   0.0000184   0.0000013   0.0000018  -0.0000029
   15  -0.0000495   0.0000189   0.0000150   0.0000004  -0.0000110   0.0000050
   16   0.0000587   0.0000077   0.0000587   0.0000548   0.0000072   0.0000203
   17  -0.0000974   0.0000230   0.0000116  -0.0000178  -0.0000665   0.0000125
   18   0.0000340  -0.0000540  -0.0000580  -0.0000243   0.0000086  -0.0000074
   19  -0.0000897  -0.0000464  -0.0002245  -0.0000888  -0.0000001  -0.0000018
   20   0.0000048  -0.0000147   0.0000016   0.0000017  -0.0000026   0.0000009
   21   0.0000011   0.0000020   0.0000027   0.0000015   0.0000017   0.0000018
   22  -0.0001249   0.0000526  -0.0000434  -0.0000616  -0.0000600  -0.0000016
   23   0.0001450   0.0002343  -0.0000464  -0.0000098   0.0000209  -0.0000146
   24   0.0001112  -0.0000531   0.0003318   0.0001023  -0.0000253  -0.0000269
   25  -0.0000097   0.0000643  -0.0000680  -0.0000276   0.0000005  -0.0000025
   26  -0.0000070  -0.0000089  -0.0000111  -0.0000033   0.0000041   0.0000014
   27  -0.0000405  -0.0000234   0.0000185   0.0000004   0.0000083   0.0000006
   28  -0.0002849   0.0011504  -0.0003452  -0.0001726   0.0001463  -0.0000341
   29  -0.0000277  -0.0001623   0.0002685   0.0001115   0.0000344   0.0000134
   30   0.0001219   0.0000999   0.0000659  -0.0000051  -0.0000895   0.0000287
   31  -0.0000961   0.0000408   0.0000183   0.0000056   0.0000043  -0.0000006
   32   0.0000233  -0.0000856  -0.0001362  -0.0000191  -0.0000050   0.0000102
   33  -0.0001371   0.0000546  -0.0002245  -0.0000565  -0.0000095   0.0000084
   34  -0.0340072  -0.0021541  -0.0196827  -0.0049294   0.0004205   0.0013210
   35  -0.0095998   0.0088380   0.0059979   0.0006044   0.0054536  -0.0007558
   36  -0.0657013   0.0068910   0.0405292   0.0019143  -0.0007841   0.0013404
   37  -0.3195653   0.0028149  -0.0279962  -0.0142734   0.0012849   0.0045963
   38   0.0140928  -0.0641230  -0.0074418  -0.0038904   0.0028922   0.0000281
   39   0.0369640  -0.0086873  -0.1089283  -0.0262335   0.0010320   0.0036587
   40  -0.0144023   0.0067534   0.0382677   0.0007866   0.0000874   0.0007789
   41   0.0024101   0.0031901  -0.0052547  -0.0001342  -0.0024266   0.0006032
   42   0.0122722  -0.0046721  -0.0222565  -0.0005219   0.0005954   0.0010623
   43   0.6761715  -0.0083629   0.0426145  -0.1524138  -0.0193899  -0.1349279
   44  -0.0083629   0.1458212   0.0954248  -0.0187877  -0.0399516  -0.0302053
   45   0.0426145   0.0954248   0.7095961  -0.1321077  -0.0302986  -0.2410807
   46  -0.1524138  -0.0187877  -0.1321077   0.1593133   0.0198905   0.1419138
   47  -0.0193899  -0.0399516  -0.0302986   0.0198905   0.0295388   0.0340638
   48  -0.1349279  -0.0302053  -0.2410807   0.1419138   0.0340638   0.2545505
   49  -0.1622835   0.0212015   0.1082737   0.0117703  -0.0031018  -0.0175458
   50   0.0102327  -0.0694091  -0.0420286   0.0017680   0.0030811  -0.0029124
   51   0.0420816  -0.0403335  -0.2954983   0.0120296  -0.0038551  -0.0167069
   52  -0.0086088   0.0001042  -0.0011445   0.0007251  -0.0001019   0.0002192
   53   0.0053470   0.0032100  -0.0003846  -0.0002096  -0.0040503   0.0008238
   54   0.0294141  -0.0011938   0.0010026  -0.0004343   0.0008759   0.0008387
   55   0.0630180  -0.0070680  -0.0336697  -0.0002695   0.0008414   0.0034596
   56   0.0006063   0.0067074  -0.0097384   0.0007116   0.0067358  -0.0017779
   57   0.0115660  -0.0110330  -0.0552757   0.0029595  -0.0017054  -0.0030621
   58  -0.0015518  -0.0003282  -0.0033954   0.0004025  -0.0001534  -0.0008586
   59  -0.0004712   0.0066158  -0.0014162   0.0001030   0.0001451  -0.0001561
   60  -0.0039948  -0.0013689  -0.0020142   0.0006520  -0.0001855  -0.0008504
   61  -0.0459711   0.0060622   0.0302368  -0.0005167   0.0000905   0.0009126
   62   0.0055457  -0.0057528  -0.0035529   0.0001553  -0.0010706   0.0001595
   63   0.0307171  -0.0034840  -0.0221871   0.0010061   0.0001151  -0.0000164
   64  -0.0004482   0.0001473   0.0009382   0.0000354  -0.0000328  -0.0000822
   65   0.0001556  -0.0009287   0.0001362  -0.0000374  -0.0006686   0.0001140
   66   0.0008468   0.0001351  -0.0000565  -0.0000697   0.0001139  -0.0000332
           49          50          51          52          53          54
    1   0.0002066  -0.0000565  -0.0006939   0.0000099   0.0000026   0.0000041
    2  -0.0002870  -0.0010429  -0.0000959   0.0000133  -0.0008092   0.0001628
    3   0.0000325   0.0000018  -0.0011339   0.0000457   0.0001688   0.0001108
    4  -0.0001111   0.0002406  -0.0000649   0.0000039   0.0001317  -0.0000240
    5  -0.0004309   0.0000597   0.0001456  -0.0000839   0.0000596  -0.0000336
    6   0.0001004   0.0000567   0.0004896   0.0000072  -0.0000382   0.0000202
    7  -0.0000768  -0.0001155   0.0000957   0.0000018   0.0000035   0.0000062
    8   0.0002322   0.0000957  -0.0001605   0.0000278  -0.0000256   0.0000141
    9  -0.0000210   0.0000607   0.0001111  -0.0000032   0.0000037   0.0000097
   10  -0.0000483  -0.0000139   0.0001088  -0.0000122   0.0000048  -0.0000079
   11   0.0002109  -0.0000505   0.0000013  -0.0000010  -0.0000490   0.0000087
   12  -0.0000031  -0.0000392  -0.0000072  -0.0000021   0.0000103  -0.0000103
   13  -0.0000448   0.0000193   0.0000100  -0.0000031   0.0000120  -0.0000042
   14  -0.0000217   0.0000016  -0.0000033   0.0000004   0.0000010  -0.0000004
   15  -0.0000024  -0.0000086  -0.0000658   0.0000007   0.0000001  -0.0000049
   16   0.0001490  -0.0000181  -0.0000318   0.0000606  -0.0000000   0.0000002
   17  -0.0000151   0.0000242  -0.0000913   0.0000006   0.0000025   0.0000023
   18  -0.0000189   0.0000035   0.0000280  -0.0000051   0.0000023   0.0000012
   19  -0.0001029   0.0000207   0.0000281  -0.0000558  -0.0000054  -0.0000054
   20   0.0000075  -0.0000045   0.0000074   0.0000001  -0.0000006   0.0000007
   21   0.0000099   0.0000070   0.0000004   0.0000034  -0.0000004  -0.0000003
   22  -0.0000589   0.0000026  -0.0000606  -0.0000078  -0.0000081   0.0000050
   23  -0.0001464  -0.0000258   0.0001161   0.0000151  -0.0000338   0.0000081
   24  -0.0000225  -0.0000108   0.0000365   0.0000029  -0.0000196   0.0000016
   25  -0.0000597  -0.0000089   0.0000155  -0.0000050  -0.0000109   0.0000005
   26   0.0000048  -0.0000003  -0.0000005  -0.0000013  -0.0000003  -0.0000007
   27  -0.0000106  -0.0000080  -0.0000593   0.0000009   0.0000029  -0.0000036
   28  -0.0003797  -0.0001631   0.0000388  -0.0000037  -0.0001179   0.0000206
   29   0.0004601   0.0000153  -0.0000684   0.0000246   0.0000170   0.0000038
   30   0.0001597   0.0000466   0.0002334  -0.0000100   0.0000141   0.0000170
   31   0.0000285   0.0000052  -0.0000273   0.0000034  -0.0000086   0.0000020
   32   0.0000721  -0.0000088   0.0000900   0.0000098   0.0000007   0.0000031
   33   0.0000029   0.0000051  -0.0000508  -0.0000038   0.0000076  -0.0000169
   34  -0.0000273  -0.0012731  -0.0077165   0.0006069  -0.0000885  -0.0000783
   35  -0.0017487  -0.0064860  -0.0100871  -0.0000787  -0.0009420  -0.0000621
   36  -0.0081502  -0.0101083  -0.0661398  -0.0001164  -0.0000109  -0.0012612
   37  -0.0159386   0.0151049   0.0881209   0.0014658   0.0003549   0.0013528
   38   0.0058723   0.0066744   0.0005131   0.0004515   0.0070220  -0.0018229
   39   0.0315712   0.0013729   0.0204880   0.0016913  -0.0018591  -0.0033352
   40  -0.0039565  -0.0005866  -0.0047196  -0.0004424   0.0002444   0.0013125
   41   0.0005070   0.0048855  -0.0000257   0.0000519   0.0000312  -0.0001969
   42   0.0017891  -0.0000961   0.0043764   0.0002505  -0.0001794  -0.0009634
   43  -0.1622835   0.0102327   0.0420816  -0.0086088   0.0053470   0.0294141
   44   0.0212015  -0.0694091  -0.0403335   0.0001042   0.0032100  -0.0011938
   45   0.1082737  -0.0420286  -0.2954983  -0.0011445  -0.0003846   0.0010026
   46   0.0117703   0.0017680   0.0120296   0.0007251  -0.0002096  -0.0004343
   47  -0.0031018   0.0030811  -0.0038551  -0.0001019  -0.0040503   0.0008759
   48  -0.0175458  -0.0029124  -0.0167069   0.0002192   0.0008238   0.0008387
   49   0.7380236  -0.0169935  -0.0044921  -0.3347142   0.0120922   0.0254670
   50  -0.0169935   0.1497008   0.0858417   0.0122315  -0.0378382  -0.0046738
   51  -0.0044921   0.0858417   0.6456414   0.0255959  -0.0046063  -0.0607404
   52  -0.3347142   0.0122315   0.0255959   0.3543352  -0.0133575  -0.0275314
   53   0.0120922  -0.0378382  -0.0046063  -0.0133575   0.0267786   0.0064836
   54   0.0254670  -0.0046738  -0.0607404  -0.0275314   0.0064836   0.0598843
   55  -0.1992315  -0.0073311  -0.0654988  -0.0133497  -0.0039094  -0.0258744
   56  -0.0178990  -0.0682193  -0.0307147   0.0011954   0.0036271   0.0013235
   57  -0.1279175  -0.0291684  -0.2576326   0.0045589   0.0004626   0.0071173
   58   0.0114717  -0.0032891  -0.0180684   0.0007755  -0.0000043   0.0005788
   59   0.0018824   0.0025060  -0.0029867  -0.0001610  -0.0037530   0.0007367
   60   0.0125014  -0.0037653  -0.0174440  -0.0001965   0.0007783   0.0007499
   61  -0.0392368  -0.0104046  -0.0685750  -0.0000570  -0.0002781  -0.0029370
   62  -0.0023617   0.0093431   0.0072112  -0.0004028   0.0066456  -0.0016800
   63  -0.0228677   0.0063117   0.0424768  -0.0036528  -0.0016707  -0.0035908
   64  -0.0053782   0.0006288   0.0018220  -0.0007284  -0.0001947  -0.0012669
   65   0.0004620   0.0066998  -0.0008985   0.0000620   0.0001066   0.0000409
   66   0.0011446  -0.0008903   0.0015962   0.0002892   0.0000112   0.0001735
           55          56          57          58          59          60
    1   0.0024805  -0.0000431   0.0012031   0.0000128   0.0000395  -0.0001050
    2   0.0006840   0.0065950  -0.0023599   0.0003422   0.0000609  -0.0000328
    3   0.0017802  -0.0020337  -0.0039950   0.0011804  -0.0000604  -0.0000225
    4  -0.0004328  -0.0009732   0.0007358  -0.0002413  -0.0000609   0.0000495
    5  -0.0004230  -0.0001047   0.0005813  -0.0003182   0.0001884   0.0000923
    6  -0.0002761   0.0003714  -0.0001546   0.0000299  -0.0000614  -0.0000306
    7   0.0002100  -0.0001459  -0.0002087   0.0000628  -0.0000052   0.0000016
    8   0.0000461  -0.0000678  -0.0002058   0.0001237  -0.0001244  -0.0000218
    9  -0.0002329  -0.0000915  -0.0000934   0.0000111   0.0000082   0.0000001
   10  -0.0001409  -0.0001047  -0.0000551  -0.0000396   0.0000455   0.0000156
   11  -0.0000121   0.0003233  -0.0000676   0.0000430   0.0000036  -0.0000191
   12  -0.0000113  -0.0000731   0.0002874  -0.0000774  -0.0000124   0.0000100
   13  -0.0000331  -0.0000925   0.0000489  -0.0000265   0.0000044   0.0000071
   14   0.0000137  -0.0000315  -0.0000064   0.0000015   0.0000035   0.0000018
   15   0.0000641  -0.0000157   0.0000154   0.0000029   0.0000082  -0.0000006
   16   0.0000668   0.0000019   0.0000583   0.0000740  -0.0000019  -0.0000635
   17   0.0000959   0.0000592   0.0000704  -0.0000108  -0.0000610   0.0000164
   18  -0.0000151  -0.0000069  -0.0000738   0.0000096  -0.0000048  -0.0000023
   19  -0.0000499   0.0000555   0.0000716  -0.0001107   0.0000096   0.0000559
   20  -0.0000122  -0.0000007   0.0000005   0.0000008  -0.0000036  -0.0000003
   21  -0.0000022  -0.0000232  -0.0000120   0.0000115   0.0000024  -0.0000047
   22  -0.0000406   0.0001688   0.0000637  -0.0000607  -0.0000671   0.0000456
   23  -0.0000730   0.0001945  -0.0001463   0.0000009   0.0000217  -0.0000063
   24  -0.0000625   0.0003366   0.0001597  -0.0000759   0.0000169   0.0000058
   25  -0.0000160   0.0000810  -0.0000070  -0.0000233  -0.0000012   0.0000107
   26  -0.0000058  -0.0000042   0.0000042  -0.0000042   0.0000027   0.0000003
   27   0.0000750  -0.0000019   0.0000096   0.0000053  -0.0000071   0.0000016
   28  -0.0001207   0.0010914  -0.0001475  -0.0001218   0.0001119   0.0000227
   29   0.0001019  -0.0002120   0.0000941   0.0000808   0.0000207  -0.0000708
   30  -0.0004176  -0.0001230   0.0002333  -0.0000183   0.0000309  -0.0000220
   31  -0.0000353   0.0000451   0.0000065   0.0000114  -0.0000059  -0.0000051
   32  -0.0001605   0.0000036   0.0000903  -0.0000103   0.0000019  -0.0000137
   33   0.0001465  -0.0002397  -0.0001775   0.0000509   0.0000246  -0.0000115
   34  -0.0140709   0.0063124   0.0333748  -0.0051645   0.0002659  -0.0001280
   35   0.0141844   0.0068512   0.0013907   0.0002344   0.0067766  -0.0007961
   36   0.0803165   0.0003990   0.0204292  -0.0002346  -0.0007428   0.0021061
   37  -0.0618594  -0.0032043  -0.0278917  -0.0012487  -0.0001610  -0.0008960
   38  -0.0035533  -0.0063954  -0.0000831  -0.0001538  -0.0005657   0.0001805
   39  -0.0270785  -0.0002208  -0.0109263  -0.0009237   0.0001846   0.0004122
   40   0.0013728   0.0002740   0.0018485   0.0001949  -0.0000059   0.0001499
   41   0.0001345  -0.0007679  -0.0002181  -0.0000113  -0.0007738   0.0001222
   42   0.0008482  -0.0002468  -0.0019118   0.0000779   0.0001474  -0.0000553
   43   0.0630180   0.0006063   0.0115660  -0.0015518  -0.0004712  -0.0039948
   44  -0.0070680   0.0067074  -0.0110330  -0.0003282   0.0066158  -0.0013689
   45  -0.0336697  -0.0097384  -0.0552757  -0.0033954  -0.0014162  -0.0020142
   46  -0.0002695   0.0007116   0.0029595   0.0004025   0.0001030   0.0006520
   47   0.0008414   0.0067358  -0.0017054  -0.0001534   0.0001451  -0.0001855
   48   0.0034596  -0.0017779  -0.0030621  -0.0008586  -0.0001561  -0.0008504
   49  -0.1992315  -0.0178990  -0.1279175   0.0114717   0.0018824   0.0125014
   50  -0.0073311  -0.0682193  -0.0291684  -0.0032891   0.0025060  -0.0037653
   51  -0.0654988  -0.0307147  -0.2576326  -0.0180684  -0.0029867  -0.0174440
   52  -0.0133497   0.0011954   0.0045589   0.0007755  -0.0001610  -0.0001965
   53  -0.0039094   0.0036271   0.0004626  -0.0000043  -0.0037530   0.0007783
   54  -0.0258744   0.0013235   0.0071173   0.0005788   0.0007367   0.0007499
   55   0.6711836  -0.0190418  -0.0270739  -0.1033234   0.0185729   0.1006496
   56  -0.0190418   0.1497310   0.0978209   0.0186045  -0.0439918  -0.0445101
   57  -0.0270739   0.0978209   0.7116783   0.1005637  -0.0443840  -0.2850314
   58  -0.1033234   0.0186045   0.1005637   0.1059595  -0.0201377  -0.1080189
   59   0.0185729  -0.0439918  -0.0443840  -0.0201377   0.0339854   0.0491547
   60   0.1006496  -0.0445101  -0.2850314  -0.1080189   0.0491547   0.3007846
   61  -0.3325849   0.0162369   0.0525254  -0.0079661   0.0001209  -0.0010927
   62   0.0057942  -0.0649379  -0.0122480   0.0052156   0.0028924  -0.0003347
   63  -0.0111969  -0.0107732  -0.1280723   0.0294984  -0.0012583   0.0008420
   64  -0.0127747  -0.0038810  -0.0262839   0.0009131  -0.0000769   0.0003390
   65   0.0011228   0.0039036   0.0011120  -0.0002260  -0.0039514   0.0007789
   66   0.0040696   0.0003406   0.0064886  -0.0003492   0.0007757   0.0005773
           61          62          63          64          65          66
    1  -0.0214684   0.0024476   0.0100597   0.0008032  -0.0002323  -0.0016862
    2   0.0064551   0.0044372  -0.0003728  -0.0000369  -0.0037828   0.0008087
    3   0.0302732  -0.0008859   0.0011502   0.0008692   0.0006937   0.0008023
    4  -0.0009821  -0.0005080  -0.0022370   0.0002672   0.0007293   0.0003842
    5  -0.0034422  -0.0009519   0.0010978   0.0003401   0.0003716  -0.0004022
    6   0.0013500   0.0009100  -0.0005529  -0.0000006  -0.0002820   0.0001012
    7   0.0006174   0.0009628  -0.0003663  -0.0000800  -0.0000944   0.0000836
    8   0.0009982  -0.0001328   0.0002387  -0.0001266  -0.0001326   0.0000403
    9   0.0005236  -0.0002843   0.0001066   0.0000744   0.0000593  -0.0000293
   10  -0.0005581  -0.0000670  -0.0000091  -0.0000456   0.0001123  -0.0000989
   11   0.0001174   0.0001211   0.0001394  -0.0000379  -0.0002454  -0.0001062
   12  -0.0011556   0.0001428  -0.0001454  -0.0000191   0.0000790  -0.0000763
   13  -0.0001922  -0.0000086  -0.0000779   0.0000110   0.0000547   0.0000095
   14  -0.0000050   0.0000062   0.0000202   0.0000027   0.0000071   0.0000020
   15  -0.0001341  -0.0000656   0.0000702  -0.0000061  -0.0000172  -0.0000079
   16   0.0003754  -0.0001231  -0.0000198  -0.0000960   0.0000234   0.0001086
   17   0.0000527   0.0002576  -0.0000774   0.0000190  -0.0000305   0.0001128
   18   0.0001107   0.0000242   0.0000560   0.0000001   0.0000084  -0.0000424
   19  -0.0006439  -0.0000551  -0.0002956   0.0000949  -0.0000331  -0.0001262
   20   0.0000023   0.0000093   0.0000006  -0.0000023  -0.0000108   0.0000004
   21   0.0001318  -0.0000063   0.0000082  -0.0000045   0.0000085   0.0000131
   22  -0.0003865   0.0003726  -0.0002792  -0.0000198  -0.0001515   0.0001718
   23  -0.0000365   0.0001738   0.0000380  -0.0000304  -0.0001780   0.0001258
   24  -0.0010840  -0.0001636  -0.0000869  -0.0000412  -0.0001643  -0.0000041
   25  -0.0001429   0.0000160  -0.0000623   0.0000082  -0.0000448   0.0000228
   26  -0.0000239  -0.0000227  -0.0000340  -0.0000005   0.0000021  -0.0000083
   27  -0.0000790   0.0000618   0.0000402   0.0000057   0.0000282  -0.0000050
   28  -0.0001221  -0.0012176  -0.0020399   0.0001504  -0.0003881   0.0004383
   29   0.0021032  -0.0011126  -0.0014874  -0.0001126   0.0003504   0.0001901
   30   0.0005933  -0.0010187  -0.0003252   0.0000682   0.0001389   0.0001487
   31   0.0001151  -0.0000197   0.0001531   0.0000301   0.0000073  -0.0000275
   32  -0.0002849   0.0002463   0.0002207   0.0000022  -0.0000849   0.0000477
   33   0.0005233   0.0001029   0.0002304  -0.0000127   0.0001043  -0.0001088
   34  -0.1525562   0.0190132   0.1004757   0.0092366  -0.0032673  -0.0170952
   35   0.0084332  -0.0698051  -0.0375599   0.0019011   0.0031787  -0.0033743
   36   0.0355268  -0.0361423  -0.2684406   0.0121036  -0.0042218  -0.0189346
   37   0.0646290  -0.0075017  -0.0396850  -0.0002141   0.0006676   0.0028193
   38   0.0018618   0.0076459  -0.0107311   0.0005095   0.0060723  -0.0014966
   39   0.0166566  -0.0112487  -0.0588510   0.0021329  -0.0014613  -0.0021027
   40  -0.0020655   0.0000705  -0.0007717   0.0001798  -0.0000295  -0.0002257
   41  -0.0010600   0.0042263  -0.0006439   0.0002014   0.0001135  -0.0002668
   42  -0.0070377  -0.0006524  -0.0000645   0.0011559  -0.0003413  -0.0014702
   43  -0.0459711   0.0055457   0.0307171  -0.0004482   0.0001556   0.0008468
   44   0.0060622  -0.0057528  -0.0034840   0.0001473  -0.0009287   0.0001351
   45   0.0302368  -0.0035529  -0.0221871   0.0009382   0.0001362  -0.0000565
   46  -0.0005167   0.0001553   0.0010061   0.0000354  -0.0000374  -0.0000697
   47   0.0000905  -0.0010706   0.0001151  -0.0000328  -0.0006686   0.0001139
   48   0.0009126   0.0001595  -0.0000164  -0.0000822   0.0001140  -0.0000332
   49  -0.0392368  -0.0023617  -0.0228677  -0.0053782   0.0004620   0.0011446
   50  -0.0104046   0.0093431   0.0063117   0.0006288   0.0066998  -0.0008903
   51  -0.0685750   0.0072112   0.0424768   0.0018220  -0.0008985   0.0015962
   52  -0.0000570  -0.0004028  -0.0036528  -0.0007284   0.0000620   0.0002892
   53  -0.0002781   0.0066456  -0.0016707  -0.0001947   0.0001066   0.0000112
   54  -0.0029370  -0.0016800  -0.0035908  -0.0012669   0.0000409   0.0001735
   55  -0.3325849   0.0057942  -0.0111969  -0.0127747   0.0011228   0.0040696
   56   0.0162369  -0.0649379  -0.0107732  -0.0038810   0.0039036   0.0003406
   57   0.0525254  -0.0122480  -0.1280723  -0.0262839   0.0011120   0.0064886
   58  -0.0079661   0.0052156   0.0294984   0.0009131  -0.0002260  -0.0003492
   59   0.0001209   0.0028924  -0.0012583  -0.0000769  -0.0039514   0.0007757
   60  -0.0010927  -0.0003347   0.0008420   0.0003390   0.0007789   0.0005773
   61   0.6951840  -0.0089346   0.0443016  -0.1554711  -0.0180637  -0.1315701
   62  -0.0089346   0.1488017   0.0882957  -0.0183906  -0.0410176  -0.0286287
   63   0.0443016   0.0882957   0.6722110  -0.1326530  -0.0283852  -0.2348577
   64  -0.1554711  -0.0183906  -0.1326530   0.1635266   0.0191712   0.1408607
   65  -0.0180637  -0.0410176  -0.0283852   0.0191712   0.0302256   0.0324693
   66  -0.1315701  -0.0286287  -0.2348577   0.1408607   0.0324693   0.2478278
 **********************************************************************
 **                                                                  **
 **                       VIBRATIONAL ANALYSIS                       **
 **                       --------------------                       **
 **                                                                  **
 **        VIBRATIONAL FREQUENCIES (CM**-1) AND NORMAL MODES         **
 **     FORCE CONSTANTS (mDYN/ANGSTROM) AND REDUCED MASSES (AMU)     **
 **                  INFRARED INTENSITIES (KM/MOL)                   **
 **                                                                  **
 **********************************************************************


 Mode:                 1                      2                      3
 Frequency:        16.97                  48.04                  67.61
 Force Cnst:      0.0016                 0.0138                 0.0175
 Red. Mass:       9.6437                10.1392                 6.4957
 IR Active:          YES                    YES                    YES
 IR Intens:        0.174                  0.073                  0.354
 Raman Active:       YES                    YES                    YES
               X      Y      Z        X      Y      Z        X      Y      Z
 C         -0.007 -0.041 -0.025    0.023 -0.013 -0.202   -0.020 -0.144  0.023
 C          0.009 -0.025  0.116    0.030 -0.004 -0.081    0.040 -0.105  0.012
 Cl         0.029 -0.016  0.290    0.032 -0.002 -0.048    0.137 -0.157  0.005
 C          0.009 -0.018  0.109    0.040  0.003  0.044    0.043 -0.025  0.002
 H          0.022 -0.006  0.218    0.047  0.012  0.171    0.093  0.004 -0.006
 C         -0.010 -0.026 -0.046    0.041  0.001  0.030   -0.022  0.010  0.004
 Cl        -0.011 -0.017 -0.057    0.060  0.018  0.300   -0.024  0.122 -0.008
 C         -0.028 -0.041 -0.197    0.028 -0.013 -0.163   -0.086 -0.027  0.013
 H         -0.042 -0.046 -0.319    0.026 -0.015 -0.192   -0.138  0.002  0.015
 C         -0.027 -0.048 -0.187    0.020 -0.019 -0.275   -0.081 -0.106  0.022
 H         -0.041 -0.061 -0.306    0.013 -0.027 -0.385   -0.133 -0.137  0.031
 C         -0.008 -0.055 -0.024    0.028 -0.005 -0.114   -0.022 -0.128  0.020
 C          0.003  0.091 -0.053   -0.084  0.004 -0.027   -0.022  0.033 -0.004
 Cl         0.023  0.275 -0.078   -0.256 -0.000 -0.099   -0.030 -0.042  0.005
 C          0.002  0.078 -0.061   -0.072  0.011  0.117   -0.015  0.278 -0.041
 H          0.010  0.193 -0.084   -0.162  0.020  0.180   -0.014  0.423 -0.062
 C         -0.011 -0.089 -0.037    0.056  0.007  0.175   -0.010  0.340 -0.049
 H         -0.012 -0.099 -0.043    0.066  0.011  0.284   -0.004  0.544 -0.080
 C         -0.022 -0.244 -0.005    0.170 -0.005  0.093   -0.011  0.131 -0.017
 H         -0.032 -0.377  0.014    0.272 -0.010  0.140   -0.007  0.163 -0.021
 C         -0.021 -0.228  0.002    0.153 -0.011 -0.051   -0.018 -0.099  0.017
 H         -0.030 -0.344  0.025    0.243 -0.020 -0.117   -0.019 -0.224  0.035
 TransDip  -0.002 -0.011 -0.007    0.009 -0.000  0.001   -0.003  0.019 -0.002

 Mode:                 4                      5                      6
 Frequency:       134.02                 147.98                 172.01
 Force Cnst:      0.0893                 0.0762                 0.1180
 Red. Mass:       8.4405                 5.9023                 6.7675
 IR Active:          YES                    YES                    YES
 IR Intens:        0.491                  0.213                  0.001
 Raman Active:       YES                    YES                    YES
               X      Y      Z        X      Y      Z        X      Y      Z
 C         -0.020  0.008  0.009   -0.027 -0.066  0.016    0.009  0.010  0.062
 C         -0.034  0.005  0.004   -0.009 -0.063 -0.001    0.029  0.026  0.265
 Cl        -0.098  0.022 -0.135    0.091 -0.125 -0.018    0.016 -0.014 -0.164
 C         -0.036  0.000 -0.005   -0.009 -0.030 -0.016    0.045  0.043  0.489
 H         -0.026  0.009  0.078    0.009 -0.019  0.004    0.052  0.052  0.642
 C         -0.053 -0.002 -0.127   -0.029 -0.025 -0.043    0.032  0.019  0.225
 Cl        -0.040  0.032  0.104   -0.026  0.014  0.034    0.009 -0.024 -0.126
 C         -0.065 -0.017 -0.367   -0.049 -0.041 -0.098    0.011 -0.001 -0.050
 H         -0.072 -0.034 -0.551   -0.069 -0.035 -0.147   -0.008 -0.018 -0.288
 C         -0.055 -0.007 -0.266   -0.042 -0.065 -0.058    0.008 -0.002 -0.071
 H         -0.071 -0.022 -0.387   -0.062 -0.078 -0.085   -0.002 -0.015 -0.264
 C         -0.002 -0.005  0.110   -0.024 -0.008  0.038   -0.004  0.009 -0.006
 C          0.043  0.038  0.081   -0.014 -0.109  0.048   -0.008  0.003 -0.004
 Cl         0.216 -0.050  0.176    0.050  0.177  0.028   -0.047 -0.000 -0.019
 C          0.043  0.092  0.013   -0.019 -0.247  0.046   -0.010 -0.010  0.002
 H          0.069  0.149 -0.013   -0.010 -0.410  0.064   -0.008 -0.024  0.003
 C          0.013  0.045  0.012   -0.029 -0.070  0.010   -0.015 -0.007 -0.002
 H          0.011  0.084 -0.023   -0.032 -0.140  0.010   -0.016 -0.018 -0.003
 C         -0.025 -0.074  0.060   -0.033  0.266 -0.036   -0.015  0.009 -0.006
 H         -0.064 -0.141  0.055   -0.042  0.498 -0.081   -0.012  0.016 -0.006
 C         -0.018 -0.086  0.113   -0.030  0.247 -0.011   -0.015  0.014 -0.009
 H         -0.043 -0.150  0.141   -0.038  0.430 -0.031   -0.017  0.024 -0.009
 TransDip  -0.007 -0.003 -0.021   -0.009  0.007 -0.010   -0.001  0.000 -0.001

 Mode:                 7                      8                      9
 Frequency:       185.79                 234.93                 271.38
 Force Cnst:      0.2643                 0.3100                 0.2655
 Red. Mass:      12.9978                 9.5340                 6.1180
 IR Active:          YES                    YES                    YES
 IR Intens:        0.305                  0.187                  0.555
 Raman Active:       YES                    YES                    YES
               X      Y      Z        X      Y      Z        X      Y      Z
 C         -0.052  0.140  0.051    0.052 -0.034  0.137   -0.013  0.006 -0.041
 C          0.001  0.154 -0.023    0.084 -0.035  0.043   -0.065 -0.053 -0.009
 Cl         0.357 -0.008 -0.034   -0.102  0.048 -0.012    0.021 -0.144  0.012
 C         -0.021  0.160 -0.092    0.117 -0.111 -0.059   -0.047 -0.078  0.014
 H         -0.052  0.142 -0.110    0.046 -0.156 -0.078   -0.079 -0.097  0.022
 C          0.033  0.102 -0.092    0.185 -0.130 -0.101   -0.003 -0.093  0.030
 Cl         0.049 -0.292  0.061    0.255  0.152  0.010   -0.011  0.097 -0.014
 C          0.036  0.111 -0.108    0.141 -0.154 -0.119    0.042 -0.079  0.032
 H          0.017  0.120 -0.139    0.130 -0.155 -0.192    0.084 -0.100  0.053
 C          0.016  0.114 -0.031    0.140 -0.091  0.024    0.055 -0.034 -0.021
 H          0.051  0.137 -0.028    0.216 -0.045  0.027    0.088 -0.015 -0.034
 C         -0.097  0.120  0.064   -0.026 -0.011  0.110   -0.010  0.259 -0.057
 C         -0.083  0.108  0.041   -0.022 -0.008  0.081   -0.019  0.290 -0.051
 Cl        -0.073 -0.042  0.087   -0.148  0.019  0.047    0.023 -0.054  0.033
 C         -0.096  0.089 -0.047   -0.038 -0.026 -0.041   -0.023  0.183 -0.024
 H         -0.025  0.104 -0.099    0.073 -0.047 -0.116   -0.032  0.186 -0.018
 C         -0.188 -0.021 -0.074   -0.176 -0.012 -0.121   -0.019 -0.193  0.047
 H         -0.195 -0.070 -0.127   -0.185 -0.014 -0.212   -0.026 -0.515  0.114
 C         -0.237 -0.100 -0.027   -0.238  0.008 -0.081   -0.004 -0.122  0.027
 H         -0.286 -0.223 -0.026   -0.299  0.030 -0.111    0.001 -0.368  0.073
 C         -0.214  0.003  0.042   -0.208 -0.002  0.044    0.005  0.254 -0.049
 H         -0.291 -0.021  0.103   -0.326  0.011  0.131    0.016  0.322 -0.067
 TransDip  -0.014  0.008 -0.008   -0.003 -0.009 -0.010   -0.003 -0.023  0.004

 Mode:                10                     11                     12
 Frequency:       306.70                 390.27                 398.52
 Force Cnst:      0.4790                 0.6666                 0.5887
 Red. Mass:       8.6423                 7.4280                 6.2917
 IR Active:          YES                    YES                    YES
 IR Intens:        0.683                  4.764                  2.100
 Raman Active:       YES                    YES                    YES
               X      Y      Z        X      Y      Z        X      Y      Z
 C          0.080  0.030  0.322   -0.087 -0.054  0.092    0.050 -0.088 -0.040
 C          0.009 -0.012  0.174   -0.016 -0.013  0.073    0.058 -0.084 -0.036
 Cl        -0.003 -0.040 -0.022   -0.084 -0.076  0.007   -0.127 -0.118  0.021
 C         -0.024 -0.004 -0.040    0.011  0.150  0.034    0.067  0.158 -0.065
 H          0.020  0.022 -0.076    0.073  0.188  0.128    0.226  0.246 -0.186
 C         -0.089  0.007 -0.200    0.035  0.152 -0.172    0.014  0.246  0.103
 Cl        -0.128 -0.005  0.065    0.205 -0.046  0.014    0.073 -0.067 -0.018
 C         -0.036  0.030 -0.220   -0.096  0.103 -0.125   -0.057  0.222  0.084
 H         -0.018 -0.002 -0.400   -0.249  0.184 -0.195   -0.182  0.300  0.138
 C          0.010  0.048  0.190   -0.102 -0.026  0.211   -0.082 -0.020 -0.152
 H         -0.031  0.025  0.278   -0.151 -0.047  0.385   -0.245 -0.121 -0.288
 C          0.117  0.054  0.136   -0.113 -0.041 -0.069    0.079 -0.042  0.069
 C          0.237  0.053  0.024   -0.115  0.004 -0.101    0.099  0.018  0.069
 Cl        -0.127 -0.033 -0.171    0.117 -0.026 -0.129   -0.088  0.016  0.090
 C          0.249  0.028 -0.019   -0.128  0.068  0.068    0.115  0.060 -0.071
 H          0.307  0.025 -0.058   -0.258  0.135  0.148    0.212  0.123 -0.148
 C          0.138 -0.060 -0.068   -0.037 -0.023  0.166    0.044 -0.084 -0.109
 H          0.125 -0.150 -0.172   -0.034 -0.082  0.232    0.039 -0.169 -0.139
 C          0.016 -0.014  0.009    0.008  0.017  0.123    0.005 -0.023 -0.086
 H         -0.080 -0.057 -0.026    0.091  0.008  0.162   -0.065 -0.035 -0.115
 C          0.020  0.072  0.095   -0.018  0.054 -0.044    0.026  0.085  0.020
 H         -0.028  0.102  0.126    0.089  0.095 -0.129   -0.044  0.191  0.057
 TransDip   0.026 -0.003  0.001   -0.055  0.027  0.033    0.004  0.030 -0.035

 Mode:                13                     14                     15
 Frequency:       417.43                 430.46                 474.55
 Force Cnst:      0.5712                 0.5363                 0.5199
 Red. Mass:       5.5634                 4.9122                 3.9182
 IR Active:          YES                    YES                    YES
 IR Intens:        0.579                  2.133                  6.259
 Raman Active:       YES                    YES                    YES
               X      Y      Z        X      Y      Z        X      Y      Z
 C          0.013 -0.168  0.009    0.045  0.012 -0.088    0.015 -0.084  0.045
 C          0.149 -0.054 -0.008    0.006 -0.020 -0.084    0.074 -0.040  0.091
 Cl         0.047  0.196 -0.018   -0.024 -0.045  0.013    0.003  0.048 -0.010
 C          0.134 -0.059  0.016    0.018  0.028  0.145    0.065 -0.006 -0.047
 H          0.180 -0.030  0.058    0.075  0.073  0.463    0.108  0.015 -0.154
 C         -0.006 -0.014 -0.031   -0.016  0.019 -0.162    0.000  0.029 -0.020
 Cl        -0.050 -0.034  0.010   -0.032  0.000  0.019   -0.010 -0.016  0.005
 C         -0.118 -0.074 -0.013    0.029  0.040 -0.143   -0.054  0.001  0.027
 H         -0.190 -0.036 -0.024    0.044  0.028 -0.173   -0.111  0.034  0.048
 C         -0.107 -0.138  0.065    0.060  0.052  0.245   -0.050 -0.078 -0.013
 H         -0.161 -0.170  0.120    0.064  0.067  0.605   -0.107 -0.115 -0.068
 C          0.005 -0.178 -0.004    0.048  0.018 -0.108    0.004  0.052 -0.036
 C         -0.026 -0.036  0.001   -0.050  0.015 -0.011   -0.010  0.349 -0.068
 Cl        -0.008  0.010  0.040   -0.055  0.028  0.165   -0.002 -0.026  0.021
 C         -0.022  0.191 -0.045   -0.051 -0.045 -0.076   -0.027 -0.097  0.012
 H         -0.011  0.445 -0.090   -0.016 -0.099 -0.092   -0.042 -0.482  0.078
 C         -0.018 -0.153  0.016    0.007  0.011 -0.083   -0.010 -0.066  0.013
 H         -0.019 -0.310  0.068    0.018  0.048  0.007   -0.014 -0.300  0.077
 C          0.016 -0.033 -0.027    0.098 -0.022 -0.142    0.022  0.180 -0.046
 H          0.036 -0.037 -0.018    0.134 -0.030 -0.126    0.043  0.281 -0.055
 C          0.022  0.188 -0.072    0.093 -0.057 -0.118    0.008 -0.165 -0.003
 H          0.028  0.462 -0.116    0.081 -0.118 -0.101    0.004 -0.491  0.046
 TransDip   0.001 -0.024 -0.002    0.047  0.000 -0.000    0.003 -0.080 -0.002

 Mode:                16                     17                     18
 Frequency:       488.07                 510.55                 576.37
 Force Cnst:      0.7336                 1.2779                 0.7400
 Red. Mass:       5.2268                 8.3207                 3.7805
 IR Active:          YES                    YES                    YES
 IR Intens:        5.654                 12.068                  4.980
 Raman Active:       YES                    YES                    YES
               X      Y      Z        X      Y      Z        X      Y      Z
 C          0.050  0.041  0.159   -0.227  0.041  0.036    0.001 -0.098  0.000
 C          0.037  0.034  0.410   -0.219  0.105  0.096    0.065 -0.074  0.009
 Cl        -0.013 -0.030 -0.025    0.067  0.051 -0.015    0.004  0.039 -0.004
 C         -0.004 -0.007 -0.158   -0.224 -0.019 -0.006    0.076 -0.006 -0.002
 H         -0.018 -0.029 -0.549   -0.423 -0.137 -0.049    0.142  0.032 -0.002
 C         -0.002 -0.002 -0.103   -0.065 -0.110 -0.018    0.001  0.036 -0.016
 Cl        -0.032  0.005  0.018    0.201  0.012 -0.012   -0.002 -0.013  0.002
 C          0.063  0.036  0.076   -0.211 -0.155  0.043   -0.080 -0.014  0.012
 H          0.101  0.020  0.128   -0.246 -0.133  0.067   -0.175  0.040  0.029
 C          0.054  0.034 -0.074   -0.228 -0.016  0.009   -0.062 -0.123  0.012
 H          0.039  0.015 -0.364   -0.150  0.029 -0.038   -0.132 -0.166  0.021
 C          0.008 -0.026 -0.125   -0.077  0.019  0.010    0.007  0.245 -0.035
 C         -0.097 -0.110 -0.042    0.045  0.002 -0.036    0.007 -0.007  0.007
 Cl        -0.003  0.020  0.070   -0.067  0.015  0.083    0.000  0.009 -0.004
 C         -0.113  0.014 -0.030    0.099 -0.034 -0.148    0.004 -0.160  0.031
 H         -0.142  0.113 -0.026    0.087 -0.048 -0.134    0.002 -0.385  0.065
 C         -0.028  0.032  0.007    0.240 -0.020 -0.122    0.006  0.228 -0.039
 H         -0.014  0.135  0.109    0.247 -0.008 -0.074    0.010  0.405 -0.080
 C          0.086 -0.071 -0.066    0.166 -0.017 -0.059   -0.014 -0.190  0.038
 H          0.183 -0.097 -0.019    0.030 -0.029 -0.119   -0.028 -0.562  0.099
 C          0.065  0.016 -0.158    0.135  0.005  0.058   -0.003  0.120 -0.011
 H          0.104  0.104 -0.202    0.202 -0.011  0.007   -0.010 -0.042  0.018
 TransDip   0.030  0.020 -0.067   -0.102 -0.026 -0.036   -0.023 -0.066  0.012

 Mode:                19                     20                     21
 Frequency:       590.92                 661.63                 688.62
 Force Cnst:      0.7570                 1.7870                 1.9542
 Red. Mass:       3.6795                 6.9285                 6.9946
 IR Active:          YES                    YES                    YES
 IR Intens:        8.554                  1.056                  6.451
 Raman Active:       YES                    YES                    YES
               X      Y      Z        X      Y      Z        X      Y      Z
 C          0.013  0.015  0.201   -0.082 -0.084  0.010    0.085  0.137 -0.021
 C         -0.012 -0.010 -0.132   -0.028 -0.014  0.012    0.197  0.056 -0.013
 Cl         0.002  0.002  0.016   -0.005  0.019 -0.001   -0.026 -0.059  0.006
 C         -0.011 -0.008 -0.105   -0.016  0.149 -0.012    0.223 -0.222  0.001
 H         -0.034 -0.032 -0.411   -0.001  0.158 -0.029    0.255 -0.206 -0.007
 C          0.023  0.025  0.342    0.124  0.069 -0.008   -0.064 -0.066  0.011
 Cl         0.001 -0.001 -0.015   -0.074  0.007  0.005    0.025 -0.016 -0.001
 C         -0.013 -0.012 -0.157    0.178  0.026 -0.017   -0.156 -0.029  0.013
 H         -0.054 -0.053 -0.723    0.039  0.105 -0.013    0.055 -0.146  0.015
 C          0.004  0.007  0.096    0.180 -0.214  0.005   -0.181  0.324 -0.010
 H         -0.015 -0.013 -0.155    0.222 -0.190  0.019   -0.158  0.342  0.004
 C         -0.002  0.006 -0.045   -0.157  0.026  0.142    0.010  0.003  0.127
 C         -0.038 -0.002 -0.036   -0.181 -0.010  0.013   -0.133  0.054  0.098
 Cl        -0.002  0.003  0.019    0.007 -0.006 -0.040    0.023 -0.012 -0.060
 C         -0.051 -0.011 -0.017   -0.205 -0.028 -0.255   -0.202 -0.031 -0.122
 H         -0.074 -0.024  0.001   -0.285  0.011 -0.205   -0.170 -0.095 -0.138
 C          0.001  0.013  0.006    0.161 -0.032 -0.094   -0.033  0.016 -0.052
 H          0.007  0.028  0.071    0.184  0.010  0.147   -0.010  0.050  0.189
 C          0.052 -0.016 -0.033    0.105  0.003 -0.004    0.078 -0.036 -0.084
 H          0.098 -0.040 -0.009   -0.208  0.006 -0.142   -0.064 -0.067 -0.139
 C          0.032 -0.006 -0.069    0.123  0.042  0.310    0.121  0.051  0.195
 H          0.056 -0.029 -0.086    0.144  0.033  0.298    0.027  0.091  0.262
 TransDip   0.006 -0.015 -0.092   -0.007  0.014  0.029   -0.014  0.051  0.062

 Mode:                22                     23                     24
 Frequency:       734.35                 747.30                 753.46
 Force Cnst:      2.2885                 1.2067                 0.8596
 Red. Mass:       7.2027                 3.6675                 2.5699
 IR Active:          YES                    YES                    YES
 IR Intens:       29.316                  1.798                 18.121
 Raman Active:       YES                    YES                    YES
               X      Y      Z        X      Y      Z        X      Y      Z
 C         -0.083  0.072 -0.050    0.014  0.032  0.326   -0.005 -0.000 -0.020
 C          0.173  0.118  0.015   -0.006 -0.004 -0.237   -0.021  0.016  0.011
 Cl        -0.037 -0.054  0.006   -0.003 -0.004  0.007    0.000 -0.002  0.000
 C          0.223 -0.036 -0.031    0.019  0.006  0.083   -0.032  0.017 -0.003
 H          0.211 -0.049 -0.107    0.045  0.037  0.546   -0.055  0.003 -0.022
 C          0.124  0.001  0.021   -0.000 -0.013 -0.165    0.005 -0.005  0.010
 Cl        -0.054 -0.010  0.004   -0.004 -0.000  0.002   -0.001  0.003 -0.000
 C         -0.004 -0.069 -0.021    0.017  0.007  0.152    0.029  0.007 -0.012
 H          0.020 -0.083 -0.042    0.016 -0.005  0.033    0.047 -0.001  0.004
 C         -0.030  0.087  0.018   -0.005  0.005 -0.088    0.021  0.012  0.001
 H          0.115  0.180  0.055   -0.028 -0.029 -0.654    0.040  0.026  0.048
 C         -0.221 -0.023 -0.108   -0.023 -0.031 -0.012   -0.003 -0.207  0.035
 C          0.017 -0.031 -0.266   -0.019  0.017 -0.055    0.009  0.223 -0.034
 Cl        -0.036  0.014  0.084   -0.005  0.001  0.013    0.000 -0.008  0.001
 C          0.118 -0.025 -0.096   -0.028 -0.014 -0.024   -0.000 -0.115  0.024
 H         -0.147  0.014  0.088   -0.078 -0.057  0.017    0.006 -0.057  0.012
 C          0.307 -0.006 -0.008    0.033  0.017  0.007   -0.003  0.055 -0.009
 H          0.283 -0.033 -0.262    0.036  0.002  0.049    0.009  0.500 -0.085
 C         -0.114  0.045  0.284    0.027 -0.013  0.003   -0.005 -0.152  0.023
 H         -0.278  0.050  0.210    0.050 -0.033  0.015    0.011  0.352 -0.060
 C         -0.165  0.007 -0.011   -0.001  0.005 -0.048    0.001  0.045 -0.010
 H          0.096 -0.008 -0.203    0.039  0.020 -0.082    0.017  0.668 -0.110
 TransDip   0.103  0.063 -0.124    0.027 -0.004 -0.033    0.012  0.135 -0.014

 Mode:                25                     26                     27
 Frequency:       769.29                 818.60                 834.35
 Force Cnst:      0.5271                 3.0815                 0.5973
 Red. Mass:       1.5117                 7.8050                 1.4563
 IR Active:          YES                    YES                    YES
 IR Intens:       39.063                 60.578                 20.933
 Raman Active:       YES                    YES                    YES
               X      Y      Z        X      Y      Z        X      Y      Z
 C          0.005 -0.002  0.013   -0.169  0.091  0.015    0.009  0.006  0.110
 C          0.015 -0.020 -0.008    0.084  0.313 -0.031   -0.002 -0.007 -0.024
 Cl         0.001  0.003 -0.000   -0.047 -0.074  0.009    0.001  0.001  0.000
 C          0.023 -0.012  0.002    0.113  0.249 -0.026    0.001 -0.005  0.008
 H          0.046  0.002  0.015   -0.142  0.104  0.007    0.006 -0.002  0.012
 C         -0.004  0.006 -0.008    0.350  0.019 -0.021   -0.002  0.004  0.056
 Cl         0.001 -0.002  0.000   -0.084 -0.009  0.006    0.001 -0.000 -0.005
 C         -0.024 -0.006  0.010   -0.097 -0.326  0.022   -0.006 -0.002 -0.105
 H         -0.048  0.004 -0.020   -0.353 -0.175  0.116    0.061  0.059  0.763
 C         -0.016 -0.020  0.004   -0.073 -0.100 -0.000   -0.007 -0.006 -0.110
 H         -0.035 -0.034 -0.042    0.257  0.093  0.036    0.038  0.047  0.600
 C          0.005  0.155 -0.026    0.031  0.007  0.032   -0.003  0.006  0.000
 C         -0.002 -0.024  0.004    0.052  0.016  0.108   -0.006 -0.004 -0.018
 Cl         0.000 -0.002  0.000    0.009 -0.005 -0.024   -0.001  0.001  0.003
 C         -0.003 -0.026  0.003    0.055  0.022  0.117   -0.013 -0.005 -0.008
 H          0.009  0.526 -0.086    0.221 -0.010  0.007   -0.031  0.034 -0.002
 C         -0.002 -0.105  0.017   -0.143  0.005  0.012    0.007 -0.003  0.007
 H          0.015  0.545 -0.088   -0.135  0.012  0.073    0.010  0.029  0.024
 C          0.000 -0.019  0.002    0.079 -0.028 -0.166    0.011 -0.000 -0.004
 H          0.012  0.573 -0.099    0.233 -0.011 -0.104    0.027 -0.002  0.003
 C         -0.001 -0.070  0.013    0.068 -0.013 -0.047   -0.001  0.000 -0.022
 H          0.004  0.132 -0.019   -0.022  0.009  0.011    0.007 -0.025 -0.025
 TransDip  -0.011  0.196 -0.039    0.213  0.130  0.008    0.017  0.011  0.145

 Mode:                28                     29                     30
 Frequency:       879.95                 882.12                 964.41
 Force Cnst:      0.6419                 0.6685                 0.7504
 Red. Mass:       1.4071                 1.4582                 1.3694
 IR Active:          YES                    YES                    YES
 IR Intens:        0.493                 13.662                  0.777
 Raman Active:       YES                    YES                    YES
               X      Y      Z        X      Y      Z        X      Y      Z
 C         -0.002 -0.003 -0.004   -0.000 -0.001 -0.010    0.001  0.005  0.002
 C         -0.004  0.010 -0.004    0.004  0.005  0.063    0.001 -0.006 -0.000
 Cl        -0.000 -0.001  0.000   -0.000 -0.000 -0.004    0.000  0.000 -0.000
 C         -0.006  0.006  0.017   -0.013 -0.013 -0.177    0.004 -0.003 -0.000
 H         -0.028 -0.010 -0.094    0.065  0.073  0.967    0.015  0.003  0.000
 C          0.002 -0.005 -0.008    0.005  0.005  0.065   -0.001  0.003 -0.000
 Cl        -0.000  0.001  0.001   -0.000 -0.000 -0.005    0.000 -0.000  0.000
 C          0.009  0.003  0.005    0.000 -0.001 -0.014   -0.005 -0.002  0.003
 H          0.021 -0.008 -0.032    0.004  0.002  0.031   -0.019  0.003 -0.016
 C          0.003  0.012 -0.002    0.001  0.003  0.018   -0.001 -0.009 -0.003
 H          0.009  0.016 -0.010   -0.003 -0.003 -0.053   -0.000 -0.007  0.025
 C         -0.002 -0.067  0.012    0.000 -0.006  0.001    0.002  0.033 -0.005
 C          0.002  0.054 -0.009    0.000  0.006 -0.001    0.000  0.017 -0.003
 Cl        -0.000 -0.003  0.000   -0.000 -0.000 -0.000   -0.000 -0.001  0.000
 C         -0.002 -0.114  0.020    0.000 -0.012  0.002   -0.004 -0.093  0.015
 H          0.016  0.625 -0.100    0.002  0.063 -0.010    0.009  0.522 -0.084
 C         -0.002 -0.035  0.006   -0.001 -0.004  0.000    0.003  0.076 -0.013
 H          0.006  0.267 -0.047    0.000  0.027 -0.005   -0.011 -0.437  0.073
 C          0.002  0.055 -0.011   -0.000  0.006 -0.001    0.002  0.062 -0.010
 H         -0.009 -0.406  0.067   -0.002 -0.042  0.007   -0.006 -0.333  0.057
 C          0.003  0.099 -0.016    0.001  0.010 -0.001   -0.004 -0.110  0.018
 H         -0.016 -0.547  0.091   -0.002 -0.055  0.010    0.014  0.605 -0.098
 TransDip   0.009  0.007 -0.019    0.010  0.009  0.118   -0.004  0.028 -0.002

 Mode:                31                     32                     33
 Frequency:       967.85                 998.67                1019.19
 Force Cnst:      0.7489                 0.7726                 4.5326
 Red. Mass:       1.3569                 1.3148                 7.4061
 IR Active:          YES                    YES                    YES
 IR Intens:        0.011                  0.055                 21.619
 Raman Active:       YES                    YES                    YES
               X      Y      Z        X      Y      Z        X      Y      Z
 C         -0.001  0.002  0.028   -0.003 -0.001  0.000    0.292 -0.006 -0.018
 C          0.001  0.002  0.008    0.000  0.002  0.000   -0.038 -0.122  0.012
 Cl        -0.000 -0.000 -0.001    0.000 -0.000 -0.000    0.002  0.007 -0.001
 C          0.001 -0.004 -0.017    0.001 -0.002 -0.000   -0.146  0.261 -0.009
 H          0.007  0.003  0.083   -0.001 -0.003  0.002   -0.098  0.301 -0.015
 C         -0.002 -0.001 -0.012   -0.001 -0.001  0.000    0.091  0.001 -0.007
 Cl         0.000  0.000  0.001   -0.000  0.000 -0.000   -0.003 -0.000  0.000
 C          0.008  0.011  0.115    0.002  0.003  0.000   -0.131 -0.262  0.033
 H         -0.049 -0.043 -0.648    0.005  0.001 -0.004   -0.108 -0.290  0.007
 C         -0.008 -0.011 -0.129    0.000  0.001 -0.001   -0.042  0.098 -0.010
 H          0.052  0.057  0.728    0.000  0.001  0.003   -0.003  0.112  0.028
 C         -0.002  0.002  0.005   -0.004  0.001 -0.000    0.286 -0.011 -0.025
 C         -0.000 -0.003 -0.006    0.001 -0.004 -0.003   -0.032  0.018  0.110
 Cl        -0.000  0.000  0.000   -0.000 -0.000  0.000    0.001 -0.001 -0.004
 C         -0.003  0.004 -0.002    0.001 -0.048  0.012   -0.166 -0.038 -0.235
 H         -0.011 -0.019  0.008    0.007  0.308 -0.044   -0.134 -0.019 -0.272
 C          0.002 -0.002  0.004    0.001  0.103 -0.017    0.080  0.002 -0.012
 H          0.004  0.019  0.014   -0.018 -0.598  0.100    0.067 -0.044 -0.024
 C          0.004 -0.003 -0.005   -0.002 -0.105  0.013   -0.114  0.041  0.269
 H          0.015  0.009 -0.003    0.012  0.604 -0.108   -0.100  0.094  0.277
 C         -0.002  0.001 -0.009    0.003  0.057 -0.007   -0.047 -0.007 -0.085
 H         -0.005 -0.013 -0.006   -0.009 -0.356  0.061    0.005 -0.056 -0.103
 TransDip   0.000  0.002 -0.002   -0.003  0.005 -0.005    0.123 -0.057  0.062

 Mode:                34                     35                     36
 Frequency:      1053.62                1071.85                1101.77
 Force Cnst:      2.6110                 1.9856                 1.6102
 Red. Mass:       3.9920                 2.9335                 2.2513
 IR Active:          YES                    YES                    YES
 IR Intens:       25.368                 23.531                 16.739
 Raman Active:       YES                    YES                    YES
               X      Y      Z        X      Y      Z        X      Y      Z
 C         -0.013  0.000 -0.023   -0.038  0.025 -0.000    0.118  0.020 -0.012
 C         -0.002 -0.008  0.004    0.044  0.193 -0.017    0.059  0.157 -0.015
 Cl         0.000  0.001 -0.000   -0.007 -0.019  0.002   -0.007 -0.018  0.002
 C          0.008 -0.009  0.001    0.018 -0.121  0.008   -0.051 -0.016  0.005
 H          0.015 -0.006 -0.005   -0.325 -0.323  0.049   -0.396 -0.210  0.042
 C          0.005  0.001 -0.000   -0.029 -0.007  0.003   -0.037 -0.007  0.003
 Cl        -0.001 -0.000  0.000    0.002  0.000 -0.000    0.006  0.000 -0.000
 C          0.005  0.007 -0.002    0.007  0.120 -0.010   -0.049  0.017  0.002
 H         -0.001  0.012  0.003   -0.226  0.255  0.003   -0.253  0.128  0.010
 C         -0.000  0.002  0.007    0.029 -0.125  0.008    0.033 -0.092  0.006
 H          0.007  0.005 -0.032   -0.129 -0.223  0.022   -0.159 -0.217  0.022
 C          0.006  0.010  0.063    0.051 -0.003  0.013    0.117 -0.009 -0.017
 C         -0.100  0.038  0.215   -0.020  0.030  0.174    0.042 -0.026 -0.150
 Cl         0.013 -0.005 -0.028    0.004 -0.003 -0.016   -0.005  0.003  0.016
 C         -0.031  0.015  0.084   -0.032 -0.022 -0.129   -0.053  0.007  0.027
 H         -0.289  0.054  0.284    0.299 -0.057 -0.362   -0.440  0.055  0.291
 C          0.312 -0.004  0.025   -0.002 -0.001 -0.013    0.023  0.002  0.020
 H          0.358  0.032  0.272   -0.011 -0.012 -0.037    0.032  0.018  0.098
 C          0.031 -0.028 -0.153   -0.009  0.023  0.140   -0.038 -0.005 -0.040
 H         -0.069 -0.031 -0.221    0.233  0.045  0.247   -0.268 -0.019 -0.140
 C         -0.214 -0.021 -0.168   -0.017 -0.016 -0.107    0.001  0.012  0.070
 H         -0.549  0.014  0.054    0.167 -0.053 -0.240   -0.267  0.052  0.271
 TransDip  -0.051  0.022  0.152    0.002  0.127  0.089    0.019  0.086 -0.097

 Mode:                37                     38                     39
 Frequency:      1111.89                1147.88                1161.61
 Force Cnst:      2.1408                 1.2738                 1.0957
 Red. Mass:       2.9390                 1.6408                 1.3782
 IR Active:          YES                    YES                    YES
 IR Intens:       51.755                  4.461                  3.708
 Raman Active:       YES                    YES                    YES
               X      Y      Z        X      Y      Z        X      Y      Z
 C          0.013 -0.056  0.005   -0.022 -0.003 -0.024   -0.003 -0.051  0.004
 C         -0.062 -0.096  0.012   -0.011 -0.018  0.005    0.074  0.071 -0.010
 Cl         0.007  0.012 -0.001    0.001  0.002 -0.000   -0.006 -0.007  0.001
 C         -0.030 -0.061  0.007    0.007 -0.004  0.001   -0.022  0.072 -0.004
 H         -0.573 -0.395  0.067    0.042  0.014 -0.009   -0.095  0.040  0.004
 C          0.321 -0.032 -0.021    0.013  0.000 -0.001   -0.056 -0.016  0.005
 Cl        -0.035  0.002  0.002   -0.002 -0.000  0.000    0.005  0.002 -0.001
 C          0.060  0.110 -0.012    0.007  0.004 -0.001    0.073 -0.015 -0.003
 H         -0.019  0.179 -0.013    0.022 -0.003 -0.003    0.717 -0.378 -0.026
 C         -0.129  0.110 -0.000   -0.007  0.009  0.006   -0.069 -0.008  0.005
 H         -0.533 -0.114  0.053    0.001  0.015 -0.028   -0.480 -0.249  0.056
 C          0.005  0.015 -0.009   -0.002  0.010  0.059   -0.012  0.017 -0.001
 C         -0.001 -0.004 -0.009    0.105 -0.018 -0.090   -0.004 -0.001  0.008
 Cl        -0.000  0.000  0.001   -0.008  0.002  0.010    0.000 -0.000 -0.001
 C          0.001  0.001  0.011   -0.016 -0.018 -0.108    0.004 -0.001 -0.000
 H         -0.032  0.009  0.034    0.108 -0.036 -0.209    0.035 -0.001 -0.022
 C          0.000 -0.000 -0.003   -0.036  0.013  0.070    0.001  0.000  0.001
 H         -0.002 -0.005 -0.023    0.011  0.098  0.591    0.002  0.000  0.009
 C         -0.004 -0.001 -0.005    0.063 -0.003 -0.005    0.004 -0.000 -0.001
 H         -0.049 -0.003 -0.024    0.498  0.021  0.181    0.024  0.002  0.007
 C          0.008 -0.003  0.011   -0.096  0.002 -0.004   -0.005 -0.005 -0.002
 H          0.012  0.019  0.006   -0.431  0.047  0.232   -0.000  0.017 -0.010
 TransDip   0.215 -0.083 -0.012    0.041 -0.020 -0.050   -0.050  0.036  0.002

 Mode:                40                     41                     42
 Frequency:      1185.57                1258.82                1279.62
 Force Cnst:      0.9178                 1.6382                 1.3836
 Red. Mass:       1.1082                 1.7547                 1.4341
 IR Active:          YES                    YES                    YES
 IR Intens:        0.299                  2.321                  1.552
 Raman Active:       YES                    YES                    YES
               X      Y      Z        X      Y      Z        X      Y      Z
 C          0.005  0.001 -0.000   -0.088  0.054 -0.006    0.054  0.061  0.009
 C          0.002  0.001 -0.000   -0.125  0.035  0.007   -0.059  0.029 -0.000
 Cl        -0.000 -0.000  0.000    0.003  0.001 -0.000    0.001 -0.001  0.000
 C         -0.002  0.001  0.000    0.059 -0.042 -0.000    0.001 -0.009 -0.000
 H         -0.008 -0.003  0.000    0.620  0.277 -0.065    0.367  0.203 -0.039
 C         -0.001  0.000  0.000    0.041 -0.047  0.000    0.024 -0.049  0.002
 Cl         0.000 -0.000  0.000   -0.005  0.000  0.000   -0.002  0.001  0.000
 C         -0.002 -0.001  0.000    0.033  0.022 -0.004    0.001 -0.012  0.000
 H         -0.009  0.003 -0.000    0.042  0.021 -0.005   -0.173  0.086  0.008
 C          0.001 -0.001  0.000   -0.018 -0.024  0.005    0.020 -0.011 -0.004
 H         -0.000 -0.002 -0.001   -0.332 -0.208  0.030   -0.396 -0.260  0.062
 C         -0.002 -0.001 -0.007    0.100 -0.007  0.036   -0.010 -0.026 -0.089
 C          0.002 -0.001 -0.006    0.101  0.000  0.009   -0.103  0.002 -0.012
 Cl        -0.001  0.000  0.001   -0.003  0.000  0.002    0.003 -0.000 -0.000
 C          0.026 -0.004 -0.014   -0.056 -0.004 -0.036    0.027  0.006  0.038
 H          0.297 -0.039 -0.203   -0.434  0.045  0.219    0.456 -0.053 -0.254
 C          0.005  0.010  0.062   -0.014 -0.002 -0.010    0.022  0.001  0.012
 H          0.062  0.102  0.625   -0.010  0.012  0.069    0.013 -0.020 -0.118
 C         -0.054 -0.002 -0.024   -0.029  0.004  0.017    0.016  0.002  0.012
 H         -0.560 -0.030 -0.244   -0.141 -0.002 -0.029   -0.031 -0.001 -0.007
 C          0.020 -0.003 -0.015    0.016 -0.003 -0.030    0.009  0.008  0.035
 H          0.229 -0.032 -0.166    0.166 -0.037 -0.134   -0.361  0.053  0.308
 TransDip   0.017 -0.000  0.002    0.020 -0.034 -0.028   -0.007 -0.005  0.039

 Mode:                43                     44                     45
 Frequency:      1291.67                1301.76                1319.80
 Force Cnst:      5.9884                 5.4124                 2.7721
 Red. Mass:       6.0920                 5.4210                 2.7011
 IR Active:          YES                    YES                    YES
 IR Intens:        1.657                  1.063                  0.300
 Raman Active:       YES                    YES                    YES
               X      Y      Z        X      Y      Z        X      Y      Z
 C          0.089  0.382 -0.051    0.123 -0.126 -0.032   -0.154  0.001  0.015
 C          0.159 -0.160  0.005   -0.068  0.084  0.002   -0.014 -0.021  0.004
 Cl         0.004  0.001 -0.001   -0.002 -0.003  0.000    0.001  0.003 -0.000
 C         -0.188 -0.124  0.023    0.049  0.088 -0.008    0.027 -0.052  0.002
 H          0.103  0.041 -0.015    0.061  0.103 -0.016   -0.032 -0.095  0.007
 C          0.013  0.239 -0.019   -0.003 -0.165  0.012    0.010  0.081 -0.007
 Cl        -0.001  0.000  0.000    0.001  0.001 -0.000   -0.002 -0.001  0.000
 C          0.152 -0.152  0.002   -0.100  0.031  0.006    0.038  0.024 -0.004
 H         -0.235  0.057  0.010   -0.218  0.095  0.006    0.323 -0.131 -0.015
 C         -0.130 -0.150  0.022    0.120  0.081 -0.005   -0.076 -0.038  0.009
 H         -0.371 -0.302  0.036   -0.297 -0.171 -0.004    0.369  0.230 -0.047
 C         -0.083 -0.012  0.170   -0.079  0.067  0.323    0.179  0.005  0.036
 C         -0.060  0.000 -0.048   -0.192 -0.016 -0.116   -0.120 -0.005 -0.057
 Cl        -0.001 -0.000 -0.000   -0.002  0.000 -0.000    0.000  0.000  0.002
 C          0.075 -0.005 -0.034    0.177 -0.021 -0.092    0.049 -0.012 -0.062
 H         -0.114  0.010  0.099   -0.132  0.024  0.125    0.058 -0.015 -0.071
 C         -0.004  0.008  0.052    0.011  0.026  0.155    0.020  0.019  0.114
 H         -0.012 -0.007 -0.046   -0.020 -0.027 -0.178   -0.020 -0.041 -0.256
 C         -0.043 -0.007 -0.060   -0.141 -0.015 -0.109   -0.106  0.006  0.017
 H          0.249  0.000  0.064    0.429  0.015  0.132   -0.191  0.002 -0.013
 C          0.022  0.001 -0.053    0.101 -0.028 -0.120    0.147 -0.017 -0.073
 H          0.281 -0.097 -0.238    0.275 -0.034 -0.256   -0.494  0.078  0.399
 TransDip  -0.004 -0.038 -0.015    0.014  0.007 -0.029   -0.014 -0.005  0.009

 Mode:                46                     47                     48
 Frequency:      1403.19                1462.50                1488.93
 Force Cnst:      3.5834                 2.6438                 3.0744
 Red. Mass:       3.0890                 2.0979                 2.3538
 IR Active:          YES                    YES                    YES
 IR Intens:       20.839                 21.406                 97.454
 Raman Active:       YES                    YES                    YES
               X      Y      Z        X      Y      Z        X      Y      Z
 C         -0.061 -0.114  0.013    0.005 -0.004  0.019    0.088 -0.048 -0.011
 C          0.205  0.046 -0.017   -0.010  0.017 -0.002   -0.034  0.097 -0.004
 Cl        -0.006 -0.004  0.001    0.000 -0.001  0.000    0.001 -0.003  0.000
 C         -0.187  0.035  0.010   -0.010 -0.017  0.001   -0.093 -0.089  0.014
 H          0.332  0.364 -0.051    0.060  0.023 -0.005    0.346  0.160 -0.037
 C         -0.021 -0.170  0.014    0.013  0.008 -0.001    0.096  0.021 -0.009
 Cl         0.001  0.007 -0.001   -0.001 -0.000  0.000   -0.004  0.000  0.000
 C          0.192  0.019 -0.015   -0.001  0.009 -0.002   -0.045  0.070 -0.002
 H         -0.528  0.444  0.005    0.054 -0.019 -0.001    0.319 -0.123 -0.015
 C         -0.132  0.067  0.004   -0.018 -0.013 -0.001   -0.089 -0.070  0.013
 H          0.124  0.243 -0.026    0.068  0.038  0.006    0.389  0.207 -0.048
 C          0.021  0.026 -0.006    0.029 -0.022 -0.127    0.078  0.013  0.051
 C          0.009 -0.001  0.009   -0.098  0.013  0.060   -0.038 -0.016 -0.095
 Cl        -0.000  0.000 -0.000    0.003 -0.000 -0.002    0.001  0.001  0.003
 C          0.001 -0.004 -0.015    0.135 -0.004 -0.005   -0.086  0.016  0.087
 H         -0.050  0.006  0.019   -0.234  0.050  0.274    0.338 -0.042 -0.206
 C         -0.004  0.002  0.011    0.006 -0.020 -0.118    0.064 -0.004 -0.013
 H         -0.008 -0.001 -0.011    0.086  0.104  0.635    0.069 -0.018 -0.097
 C         -0.009  0.001  0.008   -0.155  0.002 -0.011   -0.019 -0.009 -0.056
 H         -0.052  0.002 -0.009    0.490  0.036  0.283    0.251  0.003  0.050
 C          0.021 -0.007 -0.014    0.047  0.013  0.084   -0.090  0.012  0.065
 H         -0.067  0.027  0.047    0.081  0.012  0.081    0.342 -0.046 -0.245
 TransDip   0.029  0.143 -0.009    0.014  0.035  0.143    0.291  0.063 -0.106

 Mode:                49                     50                     51
 Frequency:      1516.37                1588.82                1603.88
 Force Cnst:      4.1052                11.3664                 8.5343
 Red. Mass:       3.0302                 7.6423                 5.6308
 IR Active:          YES                    YES                    YES
 IR Intens:       21.659                 17.491                  5.343
 Raman Active:       YES                    YES                    YES
               X      Y      Z        X      Y      Z        X      Y      Z
 C         -0.162  0.035  0.004    0.007 -0.346  0.025    0.003  0.021  0.017
 C          0.014 -0.087  0.006   -0.132  0.206 -0.006    0.003 -0.009 -0.001
 Cl        -0.001  0.003 -0.000    0.003  0.000 -0.000   -0.000 -0.000  0.000
 C          0.114  0.088 -0.014   -0.053 -0.229  0.021    0.005  0.011 -0.002
 H         -0.316 -0.157  0.033    0.220 -0.094 -0.010   -0.011  0.002  0.002
 C         -0.104 -0.026  0.009   -0.043  0.431 -0.029    0.001 -0.019  0.002
 Cl         0.003  0.000 -0.000    0.001 -0.005  0.000   -0.000  0.000  0.000
 C          0.091 -0.064 -0.001    0.169 -0.290  0.009   -0.007  0.013 -0.002
 H         -0.307  0.152  0.010   -0.425  0.016  0.029    0.020 -0.001 -0.000
 C          0.036  0.059 -0.006    0.093  0.232 -0.024   -0.005 -0.013 -0.002
 H         -0.288 -0.122  0.025   -0.389 -0.035  0.032    0.018 -0.000  0.016
 C          0.183 -0.003  0.027   -0.005  0.024 -0.014   -0.025 -0.045 -0.254
 C         -0.038 -0.015 -0.100    0.012 -0.001  0.010    0.125  0.021  0.144
 Cl         0.002  0.001  0.004   -0.000  0.000 -0.000   -0.003  0.000  0.001
 C         -0.108  0.021  0.104   -0.003 -0.004 -0.013    0.004 -0.032 -0.194
 H          0.348 -0.044 -0.209   -0.009 -0.000 -0.011   -0.156 -0.015 -0.107
 C          0.090 -0.008 -0.035    0.005  0.005  0.028    0.064  0.065  0.397
 H          0.110 -0.005 -0.008   -0.002 -0.005 -0.046   -0.028 -0.095 -0.573
 C         -0.089 -0.008 -0.061   -0.008 -0.004 -0.014   -0.128 -0.035 -0.227
 H          0.355  0.012  0.124    0.014 -0.000 -0.008    0.296 -0.019 -0.068
 C         -0.056  0.015  0.076   -0.005 -0.003  0.010   -0.069  0.034  0.188
 H          0.337 -0.046 -0.194    0.020  0.022 -0.013    0.323 -0.023 -0.083
 TransDip  -0.110 -0.083 -0.056   -0.003  0.133 -0.011   -0.014  0.001  0.073

 Mode:                52                     53                     54
 Frequency:      1623.06                1634.98                3173.19
 Force Cnst:     10.0865                10.1375                 6.4433
 Red. Mass:       6.4986                 6.4366                 1.0861
 IR Active:          YES                    YES                    YES
 IR Intens:       39.705                  4.774                  0.317
 Raman Active:       YES                    YES                    YES
               X      Y      Z        X      Y      Z        X      Y      Z
 C         -0.224 -0.005  0.017    0.148  0.003 -0.010    0.000  0.000  0.000
 C          0.264 -0.069 -0.013   -0.097  0.029  0.004   -0.000  0.000 -0.000
 Cl        -0.002  0.003 -0.000    0.001 -0.001  0.000    0.000  0.000  0.000
 C         -0.267 -0.096  0.026    0.085  0.031 -0.008    0.000  0.000 -0.000
 H          0.238  0.204 -0.032   -0.073 -0.064  0.010    0.000 -0.000  0.000
 C          0.142  0.035 -0.013   -0.042 -0.012  0.004   -0.000 -0.000  0.000
 Cl         0.001 -0.001  0.000   -0.001  0.000  0.000    0.000  0.000 -0.000
 C         -0.287  0.049  0.017    0.090 -0.014 -0.005    0.000  0.000 -0.000
 H          0.218 -0.248  0.003   -0.062  0.077 -0.001   -0.001 -0.002  0.000
 C          0.328  0.110 -0.031   -0.118 -0.045  0.012    0.000 -0.001 -0.000
 H         -0.343 -0.296  0.044    0.139  0.109 -0.019   -0.004  0.007 -0.000
 C         -0.020 -0.000  0.001   -0.248  0.009  0.022    0.001 -0.000 -0.001
 C          0.102 -0.001  0.010    0.261 -0.001  0.041   -0.000  0.000 -0.000
 Cl        -0.001 -0.000 -0.001   -0.002 -0.000 -0.003   -0.000  0.000  0.000
 C         -0.115  0.012  0.054   -0.254  0.027  0.120    0.007  0.001  0.008
 H          0.115 -0.021 -0.109    0.239 -0.043 -0.232   -0.081 -0.016 -0.111
 C          0.066 -0.005 -0.017    0.140 -0.011 -0.040   -0.042  0.002  0.005
 H          0.078  0.001  0.016    0.167  0.002  0.040    0.501 -0.021 -0.048
 C         -0.134  0.000 -0.019   -0.294  0.002 -0.036    0.022 -0.009 -0.050
 H          0.138  0.014  0.105    0.279  0.032  0.226   -0.262  0.106  0.591
 C          0.120 -0.011 -0.042    0.300 -0.029 -0.125    0.026  0.005  0.037
 H         -0.092  0.023  0.117   -0.288  0.059  0.311   -0.318 -0.062 -0.432
 TransDip   0.190  0.054 -0.041   -0.055 -0.021 -0.038    0.011 -0.004 -0.013

 Mode:                55                     56                     57
 Frequency:      3183.16                3183.86                3194.72
 Force Cnst:      6.5088                 6.5083                 6.5857
 Red. Mass:       1.0903                 1.0897                 1.0952
 IR Active:          YES                    YES                    YES
 IR Intens:        8.945                  1.586                 10.792
 Raman Active:       YES                    YES                    YES
               X      Y      Z        X      Y      Z        X      Y      Z
 C         -0.000 -0.000 -0.000    0.002  0.002 -0.000    0.000 -0.000 -0.000
 C          0.000 -0.000  0.000   -0.000  0.001 -0.000    0.000  0.000 -0.000
 Cl         0.000 -0.000 -0.000   -0.000 -0.000  0.000   -0.000 -0.000  0.000
 C         -0.000  0.000 -0.000    0.001 -0.001  0.000    0.000 -0.000  0.000
 H          0.002 -0.003  0.000   -0.009  0.016 -0.001   -0.001  0.001 -0.000
 C         -0.000  0.000  0.000    0.000  0.000 -0.000   -0.000  0.000 -0.000
 Cl         0.000  0.000 -0.000   -0.000 -0.000  0.000    0.000 -0.000  0.000
 C         -0.002 -0.004  0.000    0.008  0.019 -0.002    0.000  0.000 -0.000
 H          0.025  0.046 -0.005   -0.119 -0.219  0.024   -0.002 -0.003  0.000
 C         -0.009  0.015 -0.001    0.041 -0.071  0.003    0.000 -0.000  0.000
 H          0.103 -0.174  0.006   -0.481  0.808 -0.030   -0.002  0.004 -0.000
 C         -0.001  0.000  0.001   -0.000 -0.000  0.000   -0.001  0.000  0.002
 C          0.000  0.000  0.001   -0.000  0.000  0.000    0.001 -0.000 -0.000
 Cl         0.000 -0.000 -0.000    0.000 -0.000 -0.000   -0.000  0.000  0.000
 C          0.013  0.002  0.014    0.003  0.000  0.003   -0.019 -0.003 -0.024
 H         -0.135 -0.027 -0.184   -0.029 -0.006 -0.039    0.209  0.042  0.288
 C         -0.058  0.002  0.005   -0.012  0.001  0.001    0.030 -0.001  0.001
 H          0.668 -0.028 -0.062    0.142 -0.006 -0.013   -0.335  0.013  0.027
 C          0.003  0.000  0.002    0.000  0.000  0.001    0.027 -0.011 -0.058
 H          0.000 -0.002 -0.013    0.004 -0.002 -0.012   -0.291  0.117  0.654
 C         -0.034 -0.007 -0.047   -0.008 -0.001 -0.010   -0.027 -0.005 -0.033
 H          0.395  0.076  0.533    0.086  0.016  0.116    0.283  0.054  0.377
 TransDip  -0.094  0.007 -0.019    0.017 -0.036 -0.002    0.045 -0.018 -0.094

 Mode:                58                     59                     60
 Frequency:      3206.13                3212.64                3218.07
 Force Cnst:      6.6337                 6.6522                 6.6661
 Red. Mass:       1.0953                 1.0939                 1.0925
 IR Active:          YES                    YES                    YES
 IR Intens:        4.199                  0.610                  0.799
 Raman Active:       YES                    YES                    YES
               X      Y      Z        X      Y      Z        X      Y      Z
 C          0.000  0.000 -0.000    0.001  0.001 -0.000   -0.000  0.000 -0.000
 C         -0.000 -0.000  0.000   -0.000  0.000 -0.000   -0.004 -0.001  0.000
 Cl        -0.000  0.000 -0.000    0.000  0.000  0.000    0.000  0.000 -0.000
 C         -0.000  0.000 -0.000    0.003 -0.004  0.000    0.044 -0.075  0.003
 H          0.000 -0.000  0.000   -0.030  0.051 -0.002   -0.504  0.856 -0.030
 C          0.000  0.000 -0.000   -0.003  0.003 -0.000    0.003  0.003 -0.000
 Cl        -0.000 -0.000  0.000    0.000 -0.000 -0.000   -0.000 -0.000  0.000
 C         -0.000 -0.000  0.000   -0.042 -0.074  0.008    0.002  0.004 -0.000
 H          0.003  0.005 -0.001    0.469  0.835 -0.094   -0.025 -0.045  0.005
 C         -0.000  0.000 -0.000    0.015 -0.019  0.000   -0.002  0.003 -0.000
 H          0.000 -0.000  0.000   -0.132  0.215 -0.008    0.017 -0.028  0.001
 C          0.000  0.000  0.000   -0.000 -0.000 -0.000   -0.000 -0.000  0.000
 C          0.003 -0.000 -0.001   -0.000  0.000  0.000    0.000 -0.000 -0.000
 Cl        -0.000  0.000  0.000    0.000 -0.000 -0.000    0.000  0.000  0.000
 C         -0.045 -0.009 -0.064    0.000  0.000  0.000   -0.000 -0.000 -0.000
 H          0.514  0.105  0.719   -0.002 -0.000 -0.003    0.000  0.000  0.000
 C         -0.036  0.002  0.005    0.000 -0.000 -0.000   -0.000 -0.000  0.000
 H          0.390 -0.017 -0.039   -0.002  0.000  0.000    0.001 -0.000 -0.000
 C         -0.006  0.003  0.017    0.000 -0.000 -0.000   -0.000  0.000  0.000
 H          0.075 -0.031 -0.175   -0.001  0.000  0.002    0.000 -0.000 -0.001
 C          0.006  0.001  0.006   -0.000 -0.000 -0.000    0.000  0.000  0.000
 H         -0.056 -0.011 -0.074    0.002  0.000  0.002   -0.001 -0.000 -0.001
 TransDip  -0.065  0.004  0.004   -0.011 -0.022  0.001   -0.012  0.026  0.000

 STANDARD THERMODYNAMIC QUANTITIES AT   298.15 K  AND     1.00 ATM

   This Molecule has  0 Imaginary Frequencies
   Zero point vibrational energy:       95.155 kcal/mol

   Atom    1 Element C  Has Mass   12.00000
   Atom    2 Element C  Has Mass   12.00000
   Atom    3 Element Cl Has Mass   34.96885
   Atom    4 Element C  Has Mass   12.00000
   Atom    5 Element H  Has Mass    1.00783
   Atom    6 Element C  Has Mass   12.00000
   Atom    7 Element Cl Has Mass   34.96885
   Atom    8 Element C  Has Mass   12.00000
   Atom    9 Element H  Has Mass    1.00783
   Atom   10 Element C  Has Mass   12.00000
   Atom   11 Element H  Has Mass    1.00783
   Atom   12 Element C  Has Mass   12.00000
   Atom   13 Element C  Has Mass   12.00000
   Atom   14 Element Cl Has Mass   34.96885
   Atom   15 Element C  Has Mass   12.00000
   Atom   16 Element H  Has Mass    1.00783
   Atom   17 Element C  Has Mass   12.00000
   Atom   18 Element H  Has Mass    1.00783
   Atom   19 Element C  Has Mass   12.00000
   Atom   20 Element H  Has Mass    1.00783
   Atom   21 Element C  Has Mass   12.00000
   Atom   22 Element H  Has Mass    1.00783
   Molecular Mass:   255.961360 amu
   Principal axes and moments of inertia in amu*Bohr^2:
                             1           2           3
    Eigenvalues --     2203.64758  7443.79555  7504.00476
          X               0.99994    -0.00117    -0.01094
          Y               0.00480     0.94136     0.33738
          Z               0.00991    -0.33741     0.94130
   Rotational Symmetry Number is   1
   The Molecule is an Asymmetric Top
   Translational Enthalpy:        0.889 kcal/mol
   Rotational Enthalpy:           0.889 kcal/mol
   Vibrational Enthalpy:        101.402 kcal/mol
   gas constant (RT):             0.592 kcal/mol
   Translational Entropy:        42.519  cal/mol.K
   Rotational Entropy:           33.175  cal/mol.K
   Vibrational Entropy:          41.270  cal/mol.K

   Total Enthalpy:              103.772 kcal/mol
   Total Entropy:               116.965  cal/mol.K

 ======================================================================

 STANDARD THERMODYNAMIC QUANTITIES FOR ANHARMONIC VIBRATION -- TOSH

   Zero point vibrational energy: ************ kcal/mol

   Vibrational Enthalpy:       Infinity kcal/mol
   Vibrational Entropy:             NaN  cal/mol.K

   Total Enthalpy:             Infinity kcal/mol
   Total Entropy:                   NaN  cal/mol.K

 ======================================================================

 STANDARD THERMODYNAMIC QUANTITIES FOR ANHARMONIC VIBRATION -- VPT2

   Zero point vibrational energy: ************ kcal/mol

   Vibrational Enthalpy:       Infinity kcal/mol
   Vibrational Entropy:             NaN  cal/mol.K

   Total Enthalpy:             Infinity kcal/mol
   Total Entropy:                   NaN  cal/mol.K

 ======================================================================

Archival summary:
1\1\november\FREQ\ProcedureUnspecified\BasisUnspecified\l3127\taweetha\ThuJan1616:37:162020ThuJan1616:37:162020\0\\#,FREQ,ProcedureUnspecified,BasisUnspecified,\\0,1\Cl\C,1,1.75564\C,2,1.39256,1,117.834\H,3,1.08133,2,120.419,1,-0.266865,0\C,3,1.3894,2,118.689,1,179.683,0\C,5,1.39035,3,121.289,2,-0.150641,0\H,6,1.08187,5,120.392,3,-179.954,0\C,6,1.39054,5,118.729,3,0.123511,0\H,8,1.08384,6,119.429,5,179.666,0\C,2,1.39935,1,120.227,3,179.714,0\C,10,1.49219,2,122.801,1,-0.605474,0\C,11,1.3997,10,122.466,2,86.2712,0\C,12,1.39232,11,121.67,10,178.504,0\H,13,1.08251,12,119.543,11,-179.919,0\C,13,1.39163,12,119.506,11,-0.035075,0\H,15,1.08385,13,119.56,12,-179.988,0\C,15,1.39307,13,120.019,12,-0.00538836,0\H,17,1.0837,15,120.317,13,-179.999,0\C,17,1.39151,15,119.809,13,-0.0323492,0\H,19,1.08405,17,120.06,15,179.761,0\Cl,5,1.75669,3,119.095,2,179.992,0\Cl,12,1.75951,11,120.04,10,-1.17003,0\\\@

 Total job time:  10473.94s(wall), 10473.50s(cpu) 
 Thu Jan 16 16:37:16 2020

        *************************************************************
        *                                                           *
        *  Thank you very much for using Q-Chem.  Have a nice day.  *
        *                                                           *
        *************************************************************
