# Supplementary material for: Quantum Chemical Investigation of Polychlorinated Dibenzodioxins, Dibenzofurans and Biphenyls: Relative Stability and Planarity Analysis
Source: Molecules. 2020 Dec 3;25(23):5697. doi: 10.3390/molecules25235697 (PMC7730433; doi:10.3390/molecules25235697)
Supplement: Supplementary file 1 [file molecules-25-05697-s001.zip › PCB/B3LYP/ClHClHHHClHClH.out]

                  Welcome to Q-Chem
     A Quantum Leap Into The Future Of Chemistry


 Q-Chem 5.2 (devel), Q-Chem, Inc., Pleasanton, CA (2019)

 Yihan Shao,  Zhengting Gan,  E. Epifanovsky,  A. T. B. Gilbert,  M. Wormit,  
 J. Kussmann,  A. W. Lange,  A. Behn,  Jia Deng,  Xintian Feng,  D. Ghosh,  
 M. Goldey,  P. R. Horn,  L. D. Jacobson,  I. Kaliman,  T. Kus,  A. Landau,  
 Jie Liu,  E. I. Proynov,  R. M. Richard,  R. P. Steele,  E. J. Sundstrom,  
 H. L. Woodcock III,  P. M. Zimmerman,  D. Zuev,  B. Albrecht,  E. Alguire,  
 S. A. Baeppler,  D. Barton,  Z. Benda,  Y. A. Bernard,  E. J. Berquist,  
 K. B. Bravaya,  H. Burton,  D. Casanova,  Chun-Min Chang,  Yunqing Chen,  
 A. Chien,  K. D. Closser,  M. P. Coons,  S. Coriani,  S. Dasgupta,  
 A. L. Dempwolff,  M. Diedenhofen,  Hainam Do,  R. G. Edgar,  Po-Tung Fang,  
 S. Faraji,  S. Fatehi,  Qingguo Feng,  K. D. Fenk,  J. Fosso-Tande,  
 J. Gayvert,  Qinghui Ge,  A. Ghysels,  G. Gidofalvi,  J. Gomes,  
 J. Gonthier,  A. Gunina,  D. Hait,  M. W. D. Hanson-Heine,  
 P. H. P. Harbach,  A. W. Hauser,  M. F. Herbst,  J. E. Herr,  
 E. G. Hohenstein,  Z. C. Holden,  Kerwin Hui,  B. C. Huynh,  T.-C. Jagau,  
 Hyunjun Ji,  B. Kaduk,  K. Khistyaev,  Jaehoon Kim,  P. Klunzinger,  K. Koh,  
 D. Kosenkov,  L. Koulias,  T. Kowalczyk,  C. M. Krauter,  A. Kunitsa,  
 Ka Un Lao,  A. Laurent,  K. V. Lawler,  Joonho Lee,  D. Lefrancois,  
 S. Lehtola,  D. S. Levine,  Yi-Pei Li,  You-Sheng Lin,  Fenglai Liu,  
 E. Livshits,  A. Luenser,  P. Manohar,  E. Mansoor,  S. F. Manzer,  
 Shan-Ping Mao,  Yuezhi Mao,  N. Mardirossian,  A. V. Marenich,  
 T. Markovich,  L. A. Martinez-Martinez,  S. A. Maurer,  N. J. Mayhall,  
 S. C. McKenzie,  J.-M. Mewes,  P. Morgante,  A. F. Morrison,  
 J. W. Mullinax,  K. Nanda,  T. S. Nguyen-Beck,  R. Olivares-Amaya,  
 J. A. Parkhill,  Zheng Pei,  T. M. Perrine,  F. Plasser,  P. Pokhilko,  
 S. Prager,  A. Prociuk,  E. Ramos,  D. R. Rehn,  F. Rob,  M. Scheurer,  
 M. Schneider,  N. Sergueev,  S. M. Sharada,  S. Sharma,  D. W. Small,  
 T. Stauch,  T. Stein,  Yu-Chuan Su,  A. J. W. Thom,  A. Tkatchenko,  
 T. Tsuchimochi,  N. M. Tubman,  L. Vogt,  M. L. Vidal,  O. Vydrov,  
 M. A. Watson,  J. Wenzel,  M. de Wergifosse,  T. A. Wesolowski,  A. White,  
 J. Witte,  A. Yamada,  Jun Yang,  K. Yao,  S. Yeganeh,  S. R. Yost,  
 Zhi-Qiang You,  A. Zech,  Igor Ying Zhang,  Xing Zhang,  Yan Zhao,  
 Ying Zhu,  B. R. Brooks,  G. K. L. Chan,  C. J. Cramer,  M. S. Gordon,  
 W. J. Hehre,  A. Klamt,  M. W. Schmidt,  C. D. Sherrill,  D. G. Truhlar,  
 A. Aspuru-Guzik,  R. Baer,  A. T. Bell,  N. A. Besley,  Jeng-Da Chai,  
 A. E. DePrince, III,  R. A. DiStasio Jr.,  A. Dreuw,  B. D. Dunietz,  
 T. R. Furlani,  Chao-Ping Hsu,  Yousung Jung,  Jing Kong,  D. S. Lambrecht,  
 WanZhen Liang,  C. Ochsenfeld,  V. A. Rassolov,  L. V. Slipchenko,  
 J. E. Subotnik,  T. Van Voorhis,  J. M. Herbert,  A. I. Krylov,  
 P. M. W. Gill,  M. Head-Gordon

 Contributors to earlier versions of Q-Chem not listed above: 
 R. D. Adamson,  B. Austin,  J. Baker,  G. J. O. Beran,  K. Brandhorst,  
 S. T. Brown,  E. F. C. Byrd,  A. K. Chakraborty,  C.-L. Cheng,  
 Siu Hung Chien,  D. M. Chipman,  D. L. Crittenden,  H. Dachsel,  
 R. J. Doerksen,  A. D. Dutoi,  L. Fusti-Molnar,  W. A. Goddard III,  
 A. Golubeva-Zadorozhnaya,  S. R. Gwaltney,  G. Hawkins,  A. Heyden,  
 S. Hirata,  G. Kedziora,  F. J. Keil,  C. Kelley,  Jihan Kim,  R. A. King,  
 R. Z. Khaliullin,  P. P. Korambath,  W. Kurlancheek,  A. M. Lee,  M. S. Lee,  
 S. V. Levchenko,  Ching Yeh Lin,  D. Liotard,  R. C. Lochan,  I. Lotan,  
 P. E. Maslen,  N. Nair,  D. P. O'Neill,  D. Neuhauser,  E. Neuscamman,  
 C. M. Oana,  R. Olson,  B. Peters,  R. Peverati,  P. A. Pieniazek,  
 Y. M. Rhee,  J. Ritchie,  M. A. Rohrdanz,  E. Rosta,  N. J. Russ,  
 H. F. Schaefer III,  N. E. Schultz,  N. Shenvi,  A. C. Simmonett,  A. Sodt,  
 D. Stuck,  K. S. Thanthiriwatte,  V. Vanovschi,  Tao Wang,  A. Warshel,  
 C. F. Williams,  Q. Wu,  X. Xu,  W. Zhang

 Please cite Q-Chem as follows:
 Y. Shao et al., Mol. Phys. 113, 184-215 (2015)
 DOI: 10.1080/00268976.2014.952696

 Q-Chem 5.2.1 for Intel X86 EM64T Linux

 Parts of Q-Chem use Armadillo 8.300.2 (Tropical Shenanigans).
 http://arma.sourceforge.net/

 Q-Chem begins on Thu Jan 16 11:36:39 2020  

Host: 
0

     Scratch files written to /scratch/taweetham/qchem29812//
NAlpha2: 146
NElect   146
Mult     1

 Q-Chem warning in module libgen/rem_setup.C, line 2168:

 Setting Thresh to 1e-14


Checking the input file for inconsistencies... 	...done.

--------------------------------------------------------------
User input:
--------------------------------------------------------------
$MOLECULE
0 1
C 
C  1 1.394960
Cl  2 CCl 1 119.528007
C  2 1.386606 1 120.846377 3 178.766605 0
H  4 CH 2 119.698148 1 -179.612229 0
C  4 1.387279 2 120.235871 1 -0.083363 0
Cl  6 CCl 4 120.254637 2 -179.958574 0
C  6 1.387279 4 119.490737 2 0.041992 0
H  8 CH 6 120.064298 4 179.568218 0
C  8 1.386606 6 120.235863 4 0.041336 0
H  10 CH 8 119.614146 6 178.681836 0
C  1 1.488550 2 120.827489 3 1.275929 0
C  12 1.394960 1 120.827496 2 44.635695 0
H  13 CH 12 119.528011 1 1.275194 0
C  13 1.386606 12 120.846392 1 -179.957497 0
Cl  15 CCl 13 119.698155 12 -179.612829 0
C  15 1.387278 13 120.235860 12 -0.083872 0
H  17 CH 15 120.254633 13 -179.958492 0
C  17 1.387279 15 119.490737 13 0.041666 0
Cl  19 CCl 17 120.064293 15 179.568399 0
C  19 1.386606 17 120.235874 15 0.041790 0
H  21 CH 19 119.614152 17 178.681599 0

CH=1.08273
CCl=1.75400
$END

$REM
   JOB_TYPE	OPTIMIZATION
   BASIS	6-311++G**
   METHOD	B3LYP
   SYM_IGNORE	TRUE
   SCF_GUESS_ALWAYS     TRUE
   SYM_IGNORE   TRUE
   S2THRESH     15
   THRESH       15
$END

--------------------------------------------------------------
 ----------------------------------------------------------------
             Standard Nuclear Orientation (Angstroms)
    I     Atom           X                Y                Z
 ----------------------------------------------------------------
    1      C       0.0000000000     0.0000000000     0.0000000000
    2      C       0.0000000000     0.0000000000     1.3949600000
    3      Cl      1.5261815140     0.0000000000     2.2594170471
    4      C      -1.1901880373     0.0256249026     2.1059255403
    5      H      -1.1683702292     0.0315218534     3.1884196336
    6      C      -2.4041742747     0.0535064326     1.4351028665
    7      Cl     -3.9099833729     0.0870232313     2.3339530118
    8      C      -2.4180259722     0.0546630380     0.0478935036
    9      H      -3.3603520375     0.0692493833    -0.4851290834
   10      C      -1.2274122092     0.0272853135    -0.6622934626
   11      H      -1.2503451014     0.0068111236    -1.7445869269
   12      C       1.2779219872    -0.0284629571    -0.7628147595
   13      C       2.3095886281    -0.8932703637    -0.3971844912
   14      H       2.1704206894    -1.5663256744     0.4394355459
   15      C       3.5004827568    -0.9194878930    -1.1069450245
   16      Cl      4.7739092873    -2.0261183446    -0.6270805489
   17      C       3.6821124948    -0.0819958503    -2.1978886372
   18      H       4.6116429624    -0.1026930066    -2.7527300472
   19      C       2.6636000698     0.7822218600    -2.5724593424
   20      Cl      2.8813918386     1.8556545918    -3.9424319391
   21      C       1.4736782845     0.8090230106    -1.8610916159
   22      H       0.6936781770     1.5025559907    -2.1490431582
 ----------------------------------------------------------------
 Nuclear Repulsion Energy =        1407.50824657 hartrees
 There are       73 alpha and       73 beta electrons
 Requested basis set is 6-311++G(d,p)
 There are 154 shells and 426 basis functions

 Total QAlloc Memory Limit   2000 MB
 Mega-Array Size       188 MB
 MEM_STATIC part       192 MB
 A cutoff of  1.0D-15 yielded   9350 shell pairs
 There are     76559 function pairs (     82179 Cartesian)
 Smallest overlap matrix eigenvalue = 3.01E-07
 Linear dependence detected in AO basis
 Number of orthogonalized atomic orbitals = 421
 Maximum deviation from orthogonality = 2.849E-10

 Scale SEOQF with 1.000000e-01/1.000000e-01/1.000000e-01

 Standard Electronic Orientation quadrupole field applied
 Nucleus-field energy     =    -0.0000000137 hartrees
 Guess from superposition of atomic densities
 Warning:  Energy on first SCF cycle will be non-variational
 SAD guess density has 146.000000 electrons

 -----------------------------------------------------------------------
  General SCF calculation program by
  Eric Jon Sundstrom, Paul Horn, Yuezhi Mao, Dmitri Zuev, Alec White,
  David Stuck, Shaama M.S., Shane Yost, Joonho Lee, David Small,
  Daniel Levine, Susi Lehtola, Hugh Burton, Evgeny Epifanovsky,
  Bang C. Huynh
 -----------------------------------------------------------------------
 Exchange:     0.2000 Hartree-Fock + 0.0800 Slater + 0.7200 B88
 Correlation:  0.1900 VWN1RPA + 0.8100 LYP
 Using SG-1 standard quadrature grid
 A restricted SCF calculation will be
 performed using DIIS
 SCF converges when DIIS error is below 1.0e-08
 ---------------------------------------
  Cycle       Energy         DIIS error
 ---------------------------------------
    1   -2305.7363490682      3.06e-02  
    2   -2301.7322995132      2.69e-03  
    3   -2301.6388799419      3.29e-03  
    4   -2301.8913023743      5.86e-04  
    5   -2301.8974605912      3.26e-04  
    6   -2301.8998003928      1.06e-04  
    7   -2301.9000307222      3.00e-05  
    8   -2301.9000472286      1.29e-05  
    9   -2301.9000509792      2.47e-06  
   10   -2301.9000511028      1.18e-06  
   11   -2301.9000511321      2.61e-07  
   12   -2301.9000511333      1.37e-07  
   13   -2301.9000511338      3.18e-08  
   14   -2301.9000511338      9.22e-09  Convergence criterion met
 ---------------------------------------
 SCF time:   CPU 524.07s  wall 524.00s 
 SCF   energy in the final basis set =    -2301.9000511338
 Total energy in the final basis set =    -2301.9000511338

 --------------------------------------------------------------

                    Orbital Energies (a.u.)
 --------------------------------------------------------------

 Alpha MOs
 -- Occupied --
********-101.5722-101.5697-101.5685 -10.2657 -10.2642 -10.2598 -10.2588
-10.2244 -10.2212 -10.2152 -10.2131 -10.2102 -10.2094 -10.2062 -10.2035
 -9.4879  -9.4875  -9.4842  -9.4830  -7.2526  -7.2521  -7.2489  -7.2478
 -7.2428  -7.2424  -7.2423  -7.2416  -7.2389  -7.2387  -7.2377  -7.2374
 -0.9373  -0.9237  -0.8966  -0.8888  -0.8596  -0.8434  -0.7953  -0.7737
 -0.7554  -0.7484  -0.6604  -0.6474  -0.6218  -0.6101  -0.5535  -0.5298
 -0.5270  -0.5015  -0.4946  -0.4760  -0.4624  -0.4593  -0.4570  -0.4375
 -0.4283  -0.4187  -0.4023  -0.3962  -0.3908  -0.3822  -0.3781  -0.3509
 -0.3416  -0.3359  -0.3357  -0.3291  -0.3277  -0.2923  -0.2820  -0.2653
 -0.2572
 -- Virtual --
 -0.0692  -0.0507  -0.0431  -0.0226  -0.0198  -0.0148  -0.0090   0.0022
  0.0051   0.0117   0.0157   0.0197   0.0222   0.0346   0.0412   0.0455
  0.0488   0.0503   0.0599   0.0696   0.0733   0.0767   0.0826   0.0859
  0.0911   0.0948   0.0958   0.0991   0.1025   0.1044   0.1067   0.1131
  0.1158   0.1172   0.1190   0.1228   0.1241   0.1252   0.1292   0.1323
  0.1343   0.1351   0.1384   0.1431   0.1460   0.1508   0.1559   0.1614
  0.1646   0.1713   0.1727   0.1776   0.1812   0.1881   0.1926   0.1970
  0.2015   0.2100   0.2131   0.2169   0.2207   0.2242   0.2319   0.2353
  0.2374   0.2419   0.2471   0.2535   0.2584   0.2602   0.2650   0.2681
  0.2709   0.2735   0.2765   0.2786   0.2824   0.2876   0.2945   0.2998
  0.3055   0.3086   0.3132   0.3202   0.3271   0.3361   0.3461   0.3571
  0.3586   0.3670   0.4095   0.4181   0.4307   0.4366   0.4506   0.4522
  0.4576   0.4604   0.4659   0.4720   0.4797   0.4939   0.4975   0.5016
  0.5091   0.5173   0.5400   0.5425   0.5483   0.5533   0.5558   0.5711
  0.5720   0.5834   0.5866   0.5870   0.5933   0.6066   0.6114   0.6165
  0.6222   0.6281   0.6373   0.6425   0.6583   0.6619   0.6666   0.6823
  0.6956   0.7024   0.7037   0.7114   0.7203   0.7242   0.7322   0.7445
  0.7495   0.7953   0.8060   0.8146   0.8259   0.8299   0.8375   0.8412
  0.8464   0.8496   0.8503   0.8531   0.8569   0.8636   0.8648   0.8704
  0.8728   0.8755   0.8801   0.8909   0.8946   0.8985   0.9041   0.9148
  0.9215   0.9290   0.9513   0.9540   0.9578   0.9608   0.9639   0.9684
  0.9888   0.9920   1.0074   1.0104   1.0285   1.0391   1.0574   1.0760
  1.0860   1.1029   1.1116   1.1233   1.1430   1.1770   1.1907   1.2168
  1.2288   1.2323   1.2377   1.2395   1.2426   1.2742   1.3006   1.3088
  1.3298   1.3448   1.3557   1.4052   1.4426   1.4876   1.4943   1.5035
  1.5213   1.5394   1.5550   1.5634   1.5820   1.5892   1.5999   1.6094
  1.6122   1.6226   1.6580   1.6783   1.6830   1.6925   1.7153   1.7338
  1.7579   1.7876   1.8223   1.8498   1.8738   1.8945   1.8981   1.9020
  1.9108   1.9298   1.9375   1.9453   1.9603   1.9624   1.9683   1.9813
  1.9981   2.0301   2.0389   2.0614   2.0779   2.0961   2.1084   2.1209
  2.1668   2.1884   2.2319   2.2580   2.2619   2.2657   2.2789   2.2916
  2.3158   2.3228   2.3304   2.3710   2.3909   2.4118   2.4292   2.4461
  2.4645   2.4911   2.5144   2.5399   2.5456   2.5537   2.5671   2.5735
  2.6048   2.6343   2.6432   2.6577   2.6701   2.7012   2.7133   2.7216
  2.7307   2.7430   2.7569   2.7657   2.7778   2.7860   2.7876   2.7943
  2.8261   2.8426   2.8468   2.8567   2.8955   2.9226   2.9711   2.9794
  3.0686   3.0845   3.1010   3.1551   3.1657   3.1764   3.2132   3.2277
  3.2465   3.3371   3.3579   3.3803   3.4278   3.5250   3.5767   3.5847
  3.6918   3.7305   3.8065   3.8183   3.8651   4.0584   4.0964   4.1054
  4.1335   4.4219   4.8079   4.8355   9.7634   9.7698   9.7886   9.8148
 23.4258  23.5764  23.8650  23.8686  23.9114  23.9364  24.0168  24.0557
 24.0636  24.0660  24.1351  24.1573  25.8144  25.8215  25.8335  25.9173
 26.0952  26.1067  26.1794  26.3153  26.5945  26.6025  26.6500  26.7479
215.7552 215.7608 215.7833 215.8176
 --------------------------------------------------------------

          Ground-State Mulliken Net Atomic Charges

     Atom                 Charge (a.u.)
  ----------------------------------------
      1 C                     0.211159
      2 C                    -0.379708
      3 Cl                    0.522769
      4 C                    -0.505238
      5 H                     0.224903
      6 C                     0.035721
      7 Cl                    0.472036
      8 C                    -0.447915
      9 H                     0.201234
     10 C                    -0.367570
     11 H                     0.178236
     12 C                     0.053663
     13 C                    -0.884251
     14 H                     0.187276
     15 C                     0.359887
     16 Cl                    0.476981
     17 C                    -0.911743
     18 H                     0.196199
     19 C                     0.426462
     20 Cl                    0.450938
     21 C                    -0.700733
     22 H                     0.199696
  ----------------------------------------
  Sum of atomic charges =     0.000000

 -----------------------------------------------------------------
                    Cartesian Multipole Moments
 -----------------------------------------------------------------
    Charge (ESU x 10^10)
                 0.0000
    Dipole Moment (Debye)
         X      -1.3906      Y      -0.0469      Z      -0.5081
       Tot       1.4812
    Quadrupole Moments (Debye-Ang)
        XX    -124.5574     XY      -0.1215     YY    -123.7780
        XZ       3.9009     YZ      -0.1234     ZZ    -121.0676
    Octopole Moments (Debye-Ang^2)
       XXX    -334.4661    XXY       4.8423    XYY    -115.5893
       YYY       6.3537    XXZ      12.8482    XYZ       1.9032
       YYZ      30.5948    XZZ    -116.8195    YZZ      -1.3297
       ZZZ      98.0386
    Hexadecapole Moments (Debye-Ang^3)
      XXXX   -5856.3999   XXXY     239.9681   XXYY   -1155.0684
      XYYY     226.2931   YYYY    -838.9105   XXXZ    1257.4874
      XXYZ      88.5341   XYYZ     444.8618   YYYZ     252.0591
      XXZZ   -1477.1929   XYZZ      63.7994   YYZZ    -666.2588
      XZZZ    1275.6532   YZZZ     266.5731   ZZZZ   -3121.5570
 -----------------------------------------------------------------
 Calculating analytic gradient of the SCF energy
 Gradient of SCF Energy
            1           2           3           4           5           6
    1  -0.0147297   0.0028923   0.0060902   0.0000393  -0.0001072  -0.0039743
    2   0.0011026   0.0003925  -0.0055192  -0.0003627  -0.0000884   0.0000733
    3   0.0083903   0.0018969  -0.0149390  -0.0151624   0.0000354   0.0033508
            7           8           9          10          11          12
    1  -0.0020004   0.0099508   0.0004826   0.0013844   0.0000332  -0.0012521
    2   0.0001561  -0.0003214   0.0000143  -0.0001769   0.0000506  -0.0005286
    3   0.0005539   0.0064351  -0.0005301  -0.0032834   0.0002018   0.0039932
           13          14          15          16          17          18
    1  -0.0007019  -0.0024823   0.0075494   0.0000429  -0.0130989   0.0002429
    2   0.0128672   0.0005808  -0.0028377  -0.0007826  -0.0006493  -0.0001565
    3  -0.0034727   0.0047733   0.0000847   0.0009863   0.0083164  -0.0002424
           19          20          21          22
    1   0.0014663  -0.0005580   0.0090874  -0.0003570
    2   0.0034520   0.0006262  -0.0073345  -0.0005579
    3  -0.0047489  -0.0002760   0.0030729   0.0005636
 Max gradient component =       1.516E-02
 RMS gradient           =       5.111E-03
 Gradient time:  CPU 186.24 s  wall 186.25 s
 Geometry Optimization Parameters
   NAtoms,    NIC,     NZ,  NCons,   NDum,   NFix, NCnnct, MaxDiis
       22     155      22       0       0       0       0       0


** GEOMETRY OPTIMIZATION IN DELOCALIZED INTERNAL COORDINATES **
   Searching for a Minimum

   Optimization Cycle:   1

                       Coordinates (Angstroms)
     ATOM                X               Y               Z
      1  C         0.0000000000    0.0000000000    0.0000000000
      2  C         0.0000000000    0.0000000000    1.3949600000
      3  Cl        1.5261815140    0.0000000000    2.2594170471
      4  C        -1.1901880373    0.0256249026    2.1059255403
      5  H        -1.1683702292    0.0315218534    3.1884196336
      6  C        -2.4041742747    0.0535064326    1.4351028665
      7  Cl       -3.9099833729    0.0870232313    2.3339530118
      8  C        -2.4180259722    0.0546630380    0.0478935036
      9  H        -3.3603520375    0.0692493833   -0.4851290834
     10  C        -1.2274122092    0.0272853135   -0.6622934626
     11  H        -1.2503451014    0.0068111236   -1.7445869269
     12  C         1.2779219872   -0.0284629571   -0.7628147595
     13  C         2.3095886281   -0.8932703637   -0.3971844912
     14  H         2.1704206894   -1.5663256744    0.4394355459
     15  C         3.5004827568   -0.9194878930   -1.1069450245
     16  Cl        4.7739092873   -2.0261183446   -0.6270805489
     17  C         3.6821124948   -0.0819958503   -2.1978886372
     18  H         4.6116429624   -0.1026930066   -2.7527300472
     19  C         2.6636000698    0.7822218600   -2.5724593424
     20  Cl        2.8813918386    1.8556545918   -3.9424319391
     21  C         1.4736782845    0.8090230106   -1.8610916159
     22  H         0.6936781770    1.5025559907   -2.1490431582
   Point Group: c1    Number of degrees of freedom:    60


   Energy is  -2301.900051134


 Attempting to generate delocalized internal coordinates
 Initial Hessian constructed with Jon Baker's OPTIMIZE code

 60 Hessian modes will be used to form the next step
  Hessian Eigenvalues:
     0.010693    0.019215    0.019215    0.023207    0.023207    0.023578
     0.023580    0.023677    0.023679    0.023938    0.023938    0.024090
     0.024090    0.024114    0.024114    0.024135    0.024136    0.024142
     0.024143    0.159963    0.159965    0.159969    0.159995    0.159996
     0.160000    0.223714    0.234671    0.234791    0.234895    0.235016
     0.246091    0.249943    0.249991    0.249992    0.250000    0.250000
     0.250000    0.301033    0.301033    0.301033    0.301033    0.336089
     0.356665    0.356665    0.356665    0.356665    0.356665    0.356665
     0.429162    0.429779    0.431272    0.432123    0.467772    0.467799
     0.472132    0.472158    0.478203    0.478204    0.479142    0.479142

 Minimum search - taking simple RFO step
 Searching for Lamda that Minimizes Along All modes
 Value Taken    Lamda =  -0.02505059
 Calculated Step too Large.  Step scaled by  0.590321
 Step Taken.  Stepsize is  0.300000

                             Maximum     Tolerance    Cnvgd?
         Gradient           0.047316      0.000300      NO
         Displacement       0.220707      0.001200      NO
         Energy change     *********      0.000001      NO


 New Cartesian Coordinates Obtained by Inverse Iteration

 Displacement from previous Coordinates is:  1.366698
 ----------------------------------------------------------------
             Standard Nuclear Orientation (Angstroms)
    I     Atom           X                Y                Z
 ----------------------------------------------------------------
    1      C       0.0600398916    -0.0094783686     0.0842619169
    2      C      -0.0227205325     0.0723259424     1.4905435353
    3      Cl      1.3934695759     0.2396004336     2.5151827234
    4      C      -1.2539580957     0.1062209320     2.1345884058
    5      H      -1.2925787337     0.1832926484     3.2138556791
    6      C      -2.4289775727     0.0621361867     1.3978295142
    7      Cl     -3.9759286535     0.1058592276     2.2193007224
    8      C      -2.3784823334    -0.0037133293     0.0136312450
    9      H      -3.2928980795    -0.0377705898    -0.5653908758
   10      C      -1.1470174339    -0.0341884292    -0.6245111143
   11      H      -1.1179264822    -0.1077819224    -1.7045107591
   12      C       1.3304747614    -0.0462535775    -0.7018971612
   13      C       2.3526208133    -0.9666990776    -0.4402522989
   14      H       2.2415572825    -1.6954860877     0.3486624069
   15      C       3.5021015253    -0.9797664406    -1.2185135824
   16      Cl      4.7626904510    -2.1488251616    -0.8749088074
   17      C       3.6648341726    -0.0910055270    -2.2735281190
   18      H       4.5640258407    -0.1070620267    -2.8759447510
   19      C       2.6458996528     0.8109778206    -2.5460183136
   20      Cl      2.8227243619     1.9422550755    -3.8740545568
   21      C       1.4898842703     0.8338017083    -1.7770357453
   22      H       0.7159227732     1.5583472048    -1.9978619524
 ----------------------------------------------------------------
 Nuclear Repulsion Energy =        1395.18051833 hartrees
 There are       73 alpha and       73 beta electrons
 Applying Cartesian multipole field
    Component          Value
    ---------          -----
     (2,0,0)        1.00000E-11
     (0,2,0)        2.00000E-11
     (0,0,2)       -3.00000E-11
 Nucleus-field energy     =    -0.0000000138 hartrees
 Requested basis set is 6-311++G(d,p)
 There are 154 shells and 426 basis functions
 A cutoff of  1.0D-15 yielded   9304 shell pairs
 There are     76143 function pairs (     81708 Cartesian)
 Smallest overlap matrix eigenvalue = 3.23E-07
 Linear dependence detected in AO basis
 Number of orthogonalized atomic orbitals = 422
 Maximum deviation from orthogonality = 3.652E-10
 Guess from superposition of atomic densities
 Warning:  Energy on first SCF cycle will be non-variational
 SAD guess density has 146.000000 electrons

 -----------------------------------------------------------------------
  General SCF calculation program by
  Eric Jon Sundstrom, Paul Horn, Yuezhi Mao, Dmitri Zuev, Alec White,
  David Stuck, Shaama M.S., Shane Yost, Joonho Lee, David Small,
  Daniel Levine, Susi Lehtola, Hugh Burton, Evgeny Epifanovsky,
  Bang C. Huynh
 -----------------------------------------------------------------------
 Exchange:     0.2000 Hartree-Fock + 0.0800 Slater + 0.7200 B88
 Correlation:  0.1900 VWN1RPA + 0.8100 LYP
 Using SG-1 standard quadrature grid
 A restricted SCF calculation will be
 performed using DIIS
 SCF converges when DIIS error is below 1.0e-08
 ---------------------------------------
  Cycle       Energy         DIIS error
 ---------------------------------------
    1   -2305.6605907969      3.03e-02  
    2   -2301.7409115777      2.66e-03  
    3   -2301.6514050670      3.24e-03  
    4   -2301.8964808076      5.80e-04  
    5   -2301.9027179743      3.13e-04  
    6   -2301.9048834175      1.04e-04  
    7   -2301.9051052991      3.01e-05  
    8   -2301.9051222142      1.33e-05  
    9   -2301.9051262230      2.34e-06  
   10   -2301.9051263322      1.18e-06  
   11   -2301.9051263619      2.62e-07  
   12   -2301.9051263631      1.28e-07  
   13   -2301.9051263635      2.95e-08  
   14   -2301.9051263635      9.18e-09  Convergence criterion met
 ---------------------------------------
 SCF time:   CPU 522.08s  wall 522.00s 
 SCF   energy in the final basis set =    -2301.9051263635
 Total energy in the final basis set =    -2301.9051263635

 --------------------------------------------------------------

                    Orbital Energies (a.u.)
 --------------------------------------------------------------

 Alpha MOs
 -- Occupied --
********-101.5725-101.5703-101.5690 -10.2685 -10.2634 -10.2617 -10.2612
-10.2279 -10.2254 -10.2143 -10.2128 -10.2112 -10.2096 -10.2077 -10.2070
 -9.4872  -9.4870  -9.4849  -9.4835  -7.2520  -7.2517  -7.2496  -7.2483
 -7.2421  -7.2419  -7.2415  -7.2414  -7.2396  -7.2394  -7.2383  -7.2379
 -0.9345  -0.9245  -0.8942  -0.8901  -0.8611  -0.8416  -0.7950  -0.7722
 -0.7558  -0.7479  -0.6586  -0.6476  -0.6220  -0.6096  -0.5535  -0.5295
 -0.5251  -0.5036  -0.4947  -0.4760  -0.4613  -0.4598  -0.4566  -0.4353
 -0.4289  -0.4196  -0.4022  -0.3938  -0.3917  -0.3817  -0.3789  -0.3502
 -0.3399  -0.3367  -0.3346  -0.3308  -0.3294  -0.2911  -0.2808  -0.2672
 -0.2597
 -- Virtual --
 -0.0683  -0.0514  -0.0445  -0.0275  -0.0189  -0.0152  -0.0085   0.0021
  0.0052   0.0123   0.0147   0.0185   0.0216   0.0316   0.0416   0.0449
  0.0475   0.0506   0.0605   0.0689   0.0713   0.0775   0.0824   0.0861
  0.0918   0.0931   0.0943   0.0982   0.1010   0.1060   0.1067   0.1128
  0.1141   0.1147   0.1175   0.1214   0.1228   0.1236   0.1276   0.1293
  0.1307   0.1328   0.1377   0.1388   0.1449   0.1475   0.1564   0.1617
  0.1629   0.1679   0.1714   0.1746   0.1809   0.1870   0.1912   0.1949
  0.2011   0.2077   0.2122   0.2141   0.2195   0.2216   0.2245   0.2329
  0.2356   0.2432   0.2458   0.2548   0.2572   0.2611   0.2620   0.2661
  0.2693   0.2717   0.2740   0.2749   0.2789   0.2880   0.2912   0.2992
  0.3002   0.3062   0.3086   0.3100   0.3201   0.3260   0.3357   0.3436
  0.3529   0.3599   0.3675   0.4132   0.4177   0.4320   0.4345   0.4506
  0.4532   0.4571   0.4599   0.4667   0.4744   0.4835   0.4872   0.4977
  0.4997   0.5109   0.5145   0.5434   0.5465   0.5496   0.5555   0.5608
  0.5630   0.5738   0.5809   0.5835   0.5896   0.5930   0.6025   0.6145
  0.6170   0.6221   0.6319   0.6457   0.6520   0.6554   0.6645   0.6876
  0.6897   0.6905   0.7042   0.7089   0.7108   0.7170   0.7228   0.7391
  0.7466   0.7527   0.7960   0.8118   0.8191   0.8255   0.8339   0.8447
  0.8453   0.8472   0.8493   0.8516   0.8525   0.8556   0.8580   0.8637
  0.8698   0.8704   0.8751   0.8785   0.8841   0.8913   0.9004   0.9054
  0.9085   0.9205   0.9277   0.9375   0.9517   0.9553   0.9571   0.9621
  0.9704   0.9777   0.9886   0.9949   1.0041   1.0288   1.0442   1.0462
  1.0751   1.0847   1.1002   1.1082   1.1217   1.1376   1.1731   1.1904
  1.2168   1.2267   1.2292   1.2369   1.2401   1.2419   1.2602   1.3016
  1.3058   1.3207   1.3352   1.3618   1.4082   1.4419   1.4895   1.4936
  1.5022   1.5197   1.5411   1.5488   1.5613   1.5692   1.5884   1.5963
  1.6051   1.6084   1.6295   1.6519   1.6805   1.6829   1.6914   1.7154
  1.7252   1.7650   1.7810   1.8256   1.8462   1.8747   1.8864   1.8958
  1.9014   1.9143   1.9284   1.9333   1.9427   1.9531   1.9568   1.9700
  1.9775   1.9961   2.0224   2.0382   2.0609   2.0737   2.0880   2.1039
  2.1170   2.1590   2.1805   2.2301   2.2584   2.2619   2.2663   2.2727
  2.2848   2.3081   2.3198   2.3334   2.3639   2.3904   2.4143   2.4257
  2.4480   2.4631   2.4903   2.5136   2.5353   2.5421   2.5438   2.5561
  2.5662   2.5982   2.6315   2.6459   2.6591   2.6732   2.6969   2.7102
  2.7228   2.7306   2.7443   2.7492   2.7613   2.7766   2.7797   2.7845
  2.7930   2.8095   2.8389   2.8440   2.8478   2.8957   2.9156   2.9657
  2.9772   3.0614   3.0789   3.0937   3.1479   3.1586   3.1722   3.1999
  3.2223   3.2347   3.3263   3.3521   3.3658   3.4316   3.5194   3.5704
  3.5857   3.6919   3.7214   3.7995   3.8092   3.8591   4.0594   4.0965
  4.1019   4.1263   4.4053   4.8014   4.8294   9.7628   9.7698   9.7884
  9.8005  23.4325  23.5706  23.8584  23.8616  23.8975  23.9258  24.0004
 24.0463  24.0544  24.0593  24.1278  24.1465  25.8158  25.8211  25.8341
 25.8858  26.0960  26.1227  26.1682  26.2531  26.5905  26.6007  26.6394
 26.7112 215.7549 215.7608 215.7833 215.7987
 --------------------------------------------------------------

          Ground-State Mulliken Net Atomic Charges

     Atom                 Charge (a.u.)
  ----------------------------------------
      1 C                     0.604033
      2 C                    -0.115743
      3 Cl                    0.483496
      4 C                    -1.028252
      5 H                     0.221751
      6 C                     0.443789
      7 Cl                    0.447897
      8 C                    -0.377338
      9 H                     0.200495
     10 C                    -0.685513
     11 H                     0.189837
     12 C                     0.039216
     13 C                    -0.969033
     14 H                     0.191996
     15 C                     0.341697
     16 Cl                    0.474146
     17 C                    -0.912391
     18 H                     0.200507
     19 C                     0.516658
     20 Cl                    0.452143
     21 C                    -0.918494
     22 H                     0.199103
  ----------------------------------------
  Sum of atomic charges =     0.000000

 -----------------------------------------------------------------
                    Cartesian Multipole Moments
 -----------------------------------------------------------------
    Charge (ESU x 10^10)
                 0.0000
    Dipole Moment (Debye)
         X      -1.2385      Y      -0.1319      Z      -0.6212
       Tot       1.3918
    Quadrupole Moments (Debye-Ang)
        XX    -124.8417     XY       0.0002     YY    -123.6910
        XZ       3.2753     YZ       0.1262     ZZ    -120.8217
    Octopole Moments (Debye-Ang^2)
       XXX    -325.1161    XXY       2.3212    XYY    -112.9452
       YYY      -0.8175    XXZ      11.5209    XYZ       0.9963
       YYZ      30.8343    XZZ    -112.7351    YZZ      -2.8519
       ZZZ      96.8663
    Hexadecapole Moments (Debye-Ang^3)
      XXXX   -5845.6005   XXXY     256.5050   XXYY   -1164.2251
      XYYY     235.5793   YYYY    -919.1822   XXXZ    1279.6587
      XXYZ      72.8546   XYYZ     454.7971   YYYZ     198.3046
      XXZZ   -1473.4800   XYZZ      70.0508   YYZZ    -690.0130
      XZZZ    1294.9140   YZZZ     220.7397   ZZZZ   -3162.9248
 -----------------------------------------------------------------
 Calculating analytic gradient of the SCF energy
 Gradient of SCF Energy
            1           2           3           4           5           6
    1  -0.0073894   0.0018693  -0.0018890   0.0016893  -0.0002077  -0.0027525
    2   0.0004547  -0.0013381   0.0014481  -0.0002644   0.0000327  -0.0000848
    3  -0.0008829   0.0071140   0.0024701  -0.0075050   0.0005331   0.0016734
            7           8           9          10          11          12
    1  -0.0003098   0.0057739  -0.0000829   0.0015623  -0.0002972  -0.0026809
    2   0.0001666   0.0001054  -0.0000445   0.0016815   0.0000885   0.0000573
    3  -0.0002522   0.0042658  -0.0003643  -0.0024769   0.0002127  -0.0005198
           13          14          15          16          17          18
    1   0.0026287  -0.0001663   0.0041620  -0.0002873  -0.0072442   0.0004083
    2   0.0038247  -0.0001395  -0.0023228  -0.0000275   0.0001570  -0.0000420
    3  -0.0045533  -0.0021734  -0.0001113   0.0002583   0.0051946  -0.0004637
           19          20          21          22
    1   0.0015808  -0.0003877   0.0046469  -0.0006265
    2   0.0024476   0.0001101  -0.0061001  -0.0002105
    3  -0.0034096   0.0002641   0.0006692   0.0000570
 Max gradient component =       7.505E-03
 RMS gradient           =       2.736E-03
 Gradient time:  CPU 185.08 s  wall 185.09 s
 Geometry Optimization Parameters
   NAtoms,    NIC,     NZ,  NCons,   NDum,   NFix, NCnnct, MaxDiis
       22     155      22       0       0       0       0       0

 Cartesian Hessian Update
 Hessian updated using BFGS update


** GEOMETRY OPTIMIZATION IN DELOCALIZED INTERNAL COORDINATES **
   Searching for a Minimum

   Optimization Cycle:   2

                       Coordinates (Angstroms)
     ATOM                X               Y               Z
      1  C         0.0600398916   -0.0094783686    0.0842619169
      2  C        -0.0227205325    0.0723259424    1.4905435353
      3  Cl        1.3934695759    0.2396004336    2.5151827234
      4  C        -1.2539580957    0.1062209320    2.1345884058
      5  H        -1.2925787337    0.1832926484    3.2138556791
      6  C        -2.4289775727    0.0621361867    1.3978295142
      7  Cl       -3.9759286535    0.1058592276    2.2193007224
      8  C        -2.3784823334   -0.0037133293    0.0136312450
      9  H        -3.2928980795   -0.0377705898   -0.5653908758
     10  C        -1.1470174339   -0.0341884292   -0.6245111143
     11  H        -1.1179264822   -0.1077819224   -1.7045107591
     12  C         1.3304747614   -0.0462535775   -0.7018971612
     13  C         2.3526208133   -0.9666990776   -0.4402522989
     14  H         2.2415572825   -1.6954860877    0.3486624069
     15  C         3.5021015253   -0.9797664406   -1.2185135824
     16  Cl        4.7626904510   -2.1488251616   -0.8749088074
     17  C         3.6648341726   -0.0910055270   -2.2735281190
     18  H         4.5640258407   -0.1070620267   -2.8759447510
     19  C         2.6458996528    0.8109778206   -2.5460183136
     20  Cl        2.8227243619    1.9422550755   -3.8740545568
     21  C         1.4898842703    0.8338017083   -1.7770357453
     22  H         0.7159227732    1.5583472048   -1.9978619524
   Point Group: c1    Number of degrees of freedom:    60


   Energy is  -2301.905126363

 Hessian updated using BFGS update

 52 Hessian modes will be used to form the next step
  Hessian Eigenvalues:
     0.013041    0.019212    0.020119    0.023189    0.023309    0.023578
     0.023641    0.023676    0.023937    0.023938    0.024088    0.024090
     0.024114    0.024114    0.024135    0.024136    0.024142    0.024143
     0.027544    0.159879    0.159966    0.159987    0.159994    0.160000
     0.160235    0.218231    0.226735    0.234764    0.234851    0.235005
     0.245806    0.249816    0.249967    0.249997    0.300918    0.301026
     0.329243    0.354794    0.356631    0.377103    0.429245    0.429708
     0.432070    0.455766    0.467732    0.468070    0.471864    0.477933
     0.478179    0.478312    0.479118    0.552275

 Minimum search - taking simple RFO step
 Searching for Lamda that Minimizes Along All modes
 Value Taken    Lamda =  -0.00154998
 Step Taken.  Stepsize is  0.165179

                             Maximum     Tolerance    Cnvgd?
         Gradient           0.011195      0.000300      NO
         Displacement       0.101210      0.001200      NO
         Energy change     -0.005075      0.000001      NO


 New Cartesian Coordinates Obtained by Inverse Iteration

 Displacement from previous Coordinates is:  0.504852
 ----------------------------------------------------------------
             Standard Nuclear Orientation (Angstroms)
    I     Atom           X                Y                Z
 ----------------------------------------------------------------
    1      C       0.0527118775     0.0061642786     0.0630728267
    2      C      -0.0201025249     0.1171224658     1.4622946094
    3      Cl      1.4211633165     0.3011748250     2.4485884994
    4      C      -1.2410941810     0.1375031512     2.1313280011
    5      H      -1.2660853177     0.2317192271     3.2089180808
    6      C      -2.4212661380     0.0500122040     1.4025059688
    7      Cl     -3.9558866178     0.0678922781     2.2467920511
    8      C      -2.3947215832    -0.0508922862     0.0167774905
    9      H      -3.3159135552    -0.1233901793    -0.5471305397
   10      C      -1.1650522636    -0.0710351607    -0.6300793752
   11      H      -1.1426865932    -0.1756242046    -1.7079940543
   12      C       1.3233748655    -0.0284646459    -0.7124643264
   13      C       2.3189614911    -0.9768050241    -0.4481806500
   14      H       2.1911893807    -1.7055052334     0.3405284367
   15      C       3.4706391638    -0.9989883450    -1.2250092820
   16      Cl      4.7055669017    -2.1982507441    -0.8918089748
   17      C       3.6698899587    -0.0999616702    -2.2681328291
   18      H       4.5730205660    -0.1270480251    -2.8627418919
   19      C       2.6719748439     0.8338099043    -2.5218935579
   20      Cl      2.8932421648     1.9849883031    -3.8262405219
   21      C       1.5081533528     0.8799868585    -1.7627884887
   22      H       0.7586783471     1.6323786648    -1.9729133609
 ----------------------------------------------------------------
 Nuclear Repulsion Energy =        1397.09866261 hartrees
 There are       73 alpha and       73 beta electrons
 Applying Cartesian multipole field
    Component          Value
    ---------          -----
     (2,0,0)        1.00000E-11
     (0,2,0)        2.00000E-11
     (0,0,2)       -3.00000E-11
 Nucleus-field energy     =    -0.0000000121 hartrees
 Requested basis set is 6-311++G(d,p)
 There are 154 shells and 426 basis functions
 A cutoff of  1.0D-15 yielded   9312 shell pairs
 There are     76258 function pairs (     81845 Cartesian)
 Smallest overlap matrix eigenvalue = 3.14E-07
 Linear dependence detected in AO basis
 Number of orthogonalized atomic orbitals = 422
 Maximum deviation from orthogonality = 3.703E-10
 Guess from superposition of atomic densities
 Warning:  Energy on first SCF cycle will be non-variational
 SAD guess density has 146.000000 electrons

 -----------------------------------------------------------------------
  General SCF calculation program by
  Eric Jon Sundstrom, Paul Horn, Yuezhi Mao, Dmitri Zuev, Alec White,
  David Stuck, Shaama M.S., Shane Yost, Joonho Lee, David Small,
  Daniel Levine, Susi Lehtola, Hugh Burton, Evgeny Epifanovsky,
  Bang C. Huynh
 -----------------------------------------------------------------------
 Exchange:     0.2000 Hartree-Fock + 0.0800 Slater + 0.7200 B88
 Correlation:  0.1900 VWN1RPA + 0.8100 LYP
 Using SG-1 standard quadrature grid
 A restricted SCF calculation will be
 performed using DIIS
 SCF converges when DIIS error is below 1.0e-08
 ---------------------------------------
  Cycle       Energy         DIIS error
 ---------------------------------------
    1   -2305.6441379262      3.02e-02  
    2   -2301.7446582858      2.63e-03  
    3   -2301.6593078067      3.19e-03  
    4   -2301.8971417443      5.89e-04  
    5   -2301.9036122359      3.17e-04  
    6   -2301.9058330969      1.04e-04  
    7   -2301.9060560956      3.06e-05  
    8   -2301.9060737990      1.31e-05  
    9   -2301.9060777436      2.27e-06  
   10   -2301.9060778456      1.16e-06  
   11   -2301.9060778742      2.48e-07  
   12   -2301.9060778752      1.30e-07  
   13   -2301.9060778756      3.03e-08  
   14   -2301.9060778756      9.20e-09  Convergence criterion met
 ---------------------------------------
 SCF time:   CPU 522.98s  wall 523.00s 
 SCF   energy in the final basis set =    -2301.9060778756
 Total energy in the final basis set =    -2301.9060778756

 --------------------------------------------------------------

                    Orbital Energies (a.u.)
 --------------------------------------------------------------

 Alpha MOs
 -- Occupied --
********-101.5717-101.5697-101.5684 -10.2678 -10.2640 -10.2622 -10.2616
-10.2266 -10.2253 -10.2149 -10.2136 -10.2118 -10.2105 -10.2085 -10.2077
 -9.4865  -9.4864  -9.4842  -9.4830  -7.2512  -7.2511  -7.2489  -7.2477
 -7.2414  -7.2414  -7.2408  -7.2407  -7.2390  -7.2387  -7.2378  -7.2374
 -0.9344  -0.9241  -0.8943  -0.8898  -0.8602  -0.8410  -0.7944  -0.7720
 -0.7557  -0.7477  -0.6587  -0.6468  -0.6220  -0.6088  -0.5532  -0.5301
 -0.5245  -0.5047  -0.4944  -0.4764  -0.4612  -0.4599  -0.4567  -0.4347
 -0.4287  -0.4203  -0.4023  -0.3949  -0.3922  -0.3813  -0.3786  -0.3490
 -0.3396  -0.3362  -0.3343  -0.3301  -0.3288  -0.2896  -0.2806  -0.2671
 -0.2604
 -- Virtual --
 -0.0671  -0.0526  -0.0440  -0.0292  -0.0188  -0.0150  -0.0081   0.0021
  0.0054   0.0126   0.0147   0.0184   0.0216   0.0311   0.0420   0.0453
  0.0472   0.0503   0.0607   0.0686   0.0708   0.0779   0.0822   0.0860
  0.0920   0.0927   0.0939   0.0979   0.1006   0.1062   0.1068   0.1131
  0.1140   0.1148   0.1178   0.1209   0.1226   0.1234   0.1266   0.1287
  0.1300   0.1327   0.1364   0.1379   0.1442   0.1469   0.1567   0.1617
  0.1629   0.1681   0.1711   0.1743   0.1812   0.1875   0.1898   0.1944
  0.2019   0.2084   0.2113   0.2134   0.2199   0.2223   0.2254   0.2315
  0.2358   0.2433   0.2462   0.2551   0.2575   0.2602   0.2627   0.2651
  0.2688   0.2699   0.2738   0.2740   0.2789   0.2881   0.2905   0.2984
  0.2999   0.3044   0.3082   0.3113   0.3203   0.3255   0.3350   0.3441
  0.3525   0.3591   0.3669   0.4147   0.4189   0.4332   0.4343   0.4510
  0.4531   0.4576   0.4602   0.4666   0.4762   0.4793   0.4873   0.4963
  0.4995   0.5102   0.5125   0.5425   0.5463   0.5515   0.5556   0.5617
  0.5653   0.5710   0.5779   0.5840   0.5900   0.5988   0.6018   0.6159
  0.6181   0.6218   0.6305   0.6454   0.6512   0.6544   0.6666   0.6862
  0.6878   0.6911   0.7018   0.7058   0.7114   0.7156   0.7239   0.7386
  0.7438   0.7502   0.7986   0.8119   0.8180   0.8279   0.8322   0.8447
  0.8458   0.8473   0.8490   0.8505   0.8527   0.8541   0.8577   0.8644
  0.8701   0.8716   0.8750   0.8814   0.8859   0.8927   0.9007   0.9065
  0.9092   0.9222   0.9260   0.9403   0.9524   0.9568   0.9577   0.9628
  0.9711   0.9784   0.9895   0.9951   1.0030   1.0300   1.0390   1.0445
  1.0700   1.0884   1.0939   1.1090   1.1230   1.1370   1.1728   1.1888
  1.2178   1.2301   1.2324   1.2370   1.2407   1.2448   1.2630   1.3030
  1.3046   1.3198   1.3369   1.3621   1.4140   1.4394   1.4883   1.4957
  1.5044   1.5165   1.5416   1.5489   1.5601   1.5683   1.5840   1.5950
  1.6021   1.6042   1.6283   1.6511   1.6798   1.6830   1.6918   1.7178
  1.7209   1.7671   1.7849   1.8231   1.8459   1.8783   1.8850   1.8938
  1.9043   1.9143   1.9279   1.9359   1.9419   1.9524   1.9567   1.9660
  1.9766   1.9954   2.0230   2.0379   2.0581   2.0699   2.0849   2.1011
  2.1162   2.1578   2.1771   2.2307   2.2602   2.2621   2.2667   2.2742
  2.2857   2.3039   2.3181   2.3358   2.3632   2.3986   2.4119   2.4254
  2.4467   2.4630   2.4896   2.5135   2.5344   2.5407   2.5430   2.5527
  2.5651   2.5974   2.6331   2.6465   2.6622   2.6743   2.7006   2.7117
  2.7259   2.7317   2.7415   2.7450   2.7593   2.7755   2.7816   2.7840
  2.7917   2.8042   2.8363   2.8397   2.8452   2.8921   2.9147   2.9712
  2.9814   3.0611   3.0784   3.0971   3.1417   3.1559   3.1702   3.2029
  3.2204   3.2348   3.3229   3.3500   3.3625   3.4286   3.5163   3.5726
  3.5867   3.6930   3.7152   3.7939   3.8019   3.8587   4.0615   4.0966
  4.1051   4.1258   4.3981   4.7999   4.8267   9.7633   9.7702   9.7889
  9.8047  23.4357  23.5760  23.8547  23.8576  23.9034  23.9263  23.9975
 24.0406  24.0501  24.0523  24.1213  24.1412  25.8162  25.8211  25.8341
 25.8903  26.0992  26.1229  26.1651  26.2596  26.5849  26.6021  26.6241
 26.7131 215.7553 215.7609 215.7839 215.8035
 --------------------------------------------------------------

          Ground-State Mulliken Net Atomic Charges

     Atom                 Charge (a.u.)
  ----------------------------------------
      1 C                     0.623768
      2 C                    -0.281102
      3 Cl                    0.473733
      4 C                    -0.917645
      5 H                     0.223961
      6 C                     0.405510
      7 Cl                    0.450785
      8 C                    -0.405043
      9 H                     0.200722
     10 C                    -0.656564
     11 H                     0.192671
     12 C                     0.045708
     13 C                    -0.925349
     14 H                     0.196676
     15 C                     0.322495
     16 Cl                    0.474480
     17 C                    -0.916517
     18 H                     0.202931
     19 C                     0.460129
     20 Cl                    0.455829
     21 C                    -0.828014
     22 H                     0.200837
  ----------------------------------------
  Sum of atomic charges =     0.000000

 -----------------------------------------------------------------
                    Cartesian Multipole Moments
 -----------------------------------------------------------------
    Charge (ESU x 10^10)
                -0.0000
    Dipole Moment (Debye)
         X      -1.2548      Y      -0.1547      Z      -0.6250
       Tot       1.4103
    Quadrupole Moments (Debye-Ang)
        XX    -124.8909     XY       0.0856     YY    -123.7310
        XZ       3.3863     YZ       0.2691     ZZ    -120.9120
    Octopole Moments (Debye-Ang^2)
       XXX    -326.5499    XXY       1.3737    XYY    -114.0893
       YYY      -1.6491    XXZ      11.2665    XYZ       0.8513
       YYZ      31.2195    XZZ    -113.2207    YZZ      -3.5703
       ZZZ      97.7164
    Hexadecapole Moments (Debye-Ang^3)
      XXXX   -5823.8963   XXXY     238.4426   XXYY   -1169.9995
      XYYY     215.0481   YYYY    -958.0630   XXXZ    1289.8876
      XXYZ      73.5855   XYYZ     458.5983   YYYZ     193.0771
      XXZZ   -1463.6198   XYZZ      62.1553   YYZZ    -688.7719
      XZZZ    1304.1245   YZZZ     219.2312   ZZZZ   -3115.1580
 -----------------------------------------------------------------
 Calculating analytic gradient of the SCF energy
 Gradient of SCF Energy
            1           2           3           4           5           6
    1  -0.0002358   0.0014529  -0.0012428   0.0009059   0.0000267  -0.0020402
    2   0.0007989  -0.0004873   0.0004008  -0.0001984  -0.0000340   0.0000648
    3  -0.0008118   0.0021728   0.0004110  -0.0016456   0.0003468   0.0006375
            7           8           9          10          11          12
    1   0.0007226   0.0004240  -0.0002362   0.0003827  -0.0003648  -0.0016168
    2  -0.0000932   0.0002160  -0.0000276   0.0005455  -0.0001634  -0.0011856
    3  -0.0004412   0.0007645  -0.0003042  -0.0007832   0.0003637   0.0009085
           13          14          15          16          17          18
    1   0.0010643  -0.0000475   0.0014750  -0.0007580  -0.0012790   0.0003994
    2   0.0012737  -0.0005859  -0.0012514   0.0006872  -0.0000099   0.0000561
    3  -0.0004783  -0.0004113   0.0000576  -0.0001157   0.0008270  -0.0002426
           19          20          21          22
    1   0.0003679  -0.0001973   0.0009214  -0.0001246
    2   0.0012905  -0.0005652  -0.0010135   0.0002817
    3  -0.0016337   0.0007095  -0.0003240  -0.0000073
 Max gradient component =       2.173E-03
 RMS gradient           =       8.229E-04
 Gradient time:  CPU 184.74 s  wall 184.75 s
 Geometry Optimization Parameters
   NAtoms,    NIC,     NZ,  NCons,   NDum,   NFix, NCnnct, MaxDiis
       22     155      22       0       0       0       0       0

 Cartesian Hessian Update
 Hessian updated using BFGS update


** GEOMETRY OPTIMIZATION IN DELOCALIZED INTERNAL COORDINATES **
   Searching for a Minimum

   Optimization Cycle:   3

                       Coordinates (Angstroms)
     ATOM                X               Y               Z
      1  C         0.0527118775    0.0061642786    0.0630728267
      2  C        -0.0201025249    0.1171224658    1.4622946094
      3  Cl        1.4211633165    0.3011748250    2.4485884994
      4  C        -1.2410941810    0.1375031512    2.1313280011
      5  H        -1.2660853177    0.2317192271    3.2089180808
      6  C        -2.4212661380    0.0500122040    1.4025059688
      7  Cl       -3.9558866178    0.0678922781    2.2467920511
      8  C        -2.3947215832   -0.0508922862    0.0167774905
      9  H        -3.3159135552   -0.1233901793   -0.5471305397
     10  C        -1.1650522636   -0.0710351607   -0.6300793752
     11  H        -1.1426865932   -0.1756242046   -1.7079940543
     12  C         1.3233748655   -0.0284646459   -0.7124643264
     13  C         2.3189614911   -0.9768050241   -0.4481806500
     14  H         2.1911893807   -1.7055052334    0.3405284367
     15  C         3.4706391638   -0.9989883450   -1.2250092820
     16  Cl        4.7055669017   -2.1982507441   -0.8918089748
     17  C         3.6698899587   -0.0999616702   -2.2681328291
     18  H         4.5730205660   -0.1270480251   -2.8627418919
     19  C         2.6719748439    0.8338099043   -2.5218935579
     20  Cl        2.8932421648    1.9849883031   -3.8262405219
     21  C         1.5081533528    0.8799868585   -1.7627884887
     22  H         0.7586783471    1.6323786648   -1.9729133609
   Point Group: c1    Number of degrees of freedom:    60


   Energy is  -2301.906077876

 Hessian updated using BFGS update

 56 Hessian modes will be used to form the next step
  Hessian Eigenvalues:
     0.011993    0.019278    0.019918    0.023178    0.023344    0.023566
     0.023659    0.023706    0.023932    0.023975    0.024090    0.024112
     0.024113    0.024125    0.024135    0.024139    0.024142    0.024295
     0.027546    0.159044    0.159983    0.159990    0.160000    0.160125
     0.160322    0.201636    0.225788    0.234765    0.234872    0.235818
     0.245879    0.249684    0.249974    0.249992    0.249998    0.251073
     0.300745    0.301020    0.303879    0.328157    0.352572    0.356277
     0.356687    0.370004    0.429230    0.430701    0.432180    0.453078
     0.467704    0.471835    0.474981    0.477249    0.478193    0.479099
     0.483354    0.510138

 Minimum search - taking simple RFO step
 Searching for Lamda that Minimizes Along All modes
 Value Taken    Lamda =  -0.00020476
 Step Taken.  Stepsize is  0.086250

                             Maximum     Tolerance    Cnvgd?
         Gradient           0.003261      0.000300      NO
         Displacement       0.057236      0.001200      NO
         Energy change     -0.000952      0.000001      NO


 New Cartesian Coordinates Obtained by Inverse Iteration

 Displacement from previous Coordinates is:  0.258106
 ----------------------------------------------------------------
             Standard Nuclear Orientation (Angstroms)
    I     Atom           X                Y                Z
 ----------------------------------------------------------------
    1      C       0.0476434523     0.0045156281     0.0538572910
    2      C      -0.0195417799     0.1355848197     1.4489797467
    3      Cl      1.4367940304     0.3306573203     2.4139266262
    4      C      -1.2350603054     0.1568288366     2.1289971410
    5      H      -1.2549969271     0.2675349653     3.2044570027
    6      C      -2.4156453345     0.0458304252     1.4049258933
    7      Cl     -3.9479255305     0.0674867088     2.2572479483
    8      C      -2.3974261763    -0.0792789967     0.0202115217
    9      H      -3.3214161939    -0.1680467918    -0.5353921220
   10      C      -1.1713301683    -0.0965691844    -0.6329800364
   11      H      -1.1496833140    -0.2121054466    -1.7104819073
   12      C       1.3191747642    -0.0234241530    -0.7185206828
   13      C       2.3008157602    -0.9861893813    -0.4588109633
   14      H       2.1641141699    -1.7146311171     0.3282702645
   15      C       3.4560592362    -1.0087291520    -1.2298226268
   16      Cl      4.6803175882    -2.2244748285    -0.9048817997
   17      C       3.6713285705    -0.0991206739    -2.2607821166
   18      H       4.5763375435    -0.1281746744    -2.8507704419
   19      C       2.6833412977     0.8479816873    -2.5056908234
   20      Cl      2.9255935468     2.0143589339    -3.7955656195
   21      C       1.5145963891     0.8981600479    -1.7543009122
   22      H       0.7726668364     1.6585916686    -1.9594452716
 ----------------------------------------------------------------
 Nuclear Repulsion Energy =        1398.04167914 hartrees
 There are       73 alpha and       73 beta electrons
 Applying Cartesian multipole field
    Component          Value
    ---------          -----
     (2,0,0)        1.00000E-11
     (0,2,0)        2.00000E-11
     (0,0,2)       -3.00000E-11
 Nucleus-field energy     =    -0.0000000111 hartrees
 Requested basis set is 6-311++G(d,p)
 There are 154 shells and 426 basis functions
 A cutoff of  1.0D-15 yielded   9325 shell pairs
 There are     76328 function pairs (     81916 Cartesian)
 Smallest overlap matrix eigenvalue = 3.11E-07
 Linear dependence detected in AO basis
 Number of orthogonalized atomic orbitals = 422
 Maximum deviation from orthogonality = 4.317E-10
 Guess from superposition of atomic densities
 Warning:  Energy on first SCF cycle will be non-variational
 SAD guess density has 146.000000 electrons

 -----------------------------------------------------------------------
  General SCF calculation program by
  Eric Jon Sundstrom, Paul Horn, Yuezhi Mao, Dmitri Zuev, Alec White,
  David Stuck, Shaama M.S., Shane Yost, Joonho Lee, David Small,
  Daniel Levine, Susi Lehtola, Hugh Burton, Evgeny Epifanovsky,
  Bang C. Huynh
 -----------------------------------------------------------------------
 Exchange:     0.2000 Hartree-Fock + 0.0800 Slater + 0.7200 B88
 Correlation:  0.1900 VWN1RPA + 0.8100 LYP
 Using SG-1 standard quadrature grid
 A restricted SCF calculation will be
 performed using DIIS
 SCF converges when DIIS error is below 1.0e-08
 ---------------------------------------
  Cycle       Energy         DIIS error
 ---------------------------------------
    1   -2305.6426235362      3.02e-02  
    2   -2301.7451578453      2.63e-03  
    3   -2301.6607384108      3.18e-03  
    4   -2301.8970347242      5.96e-04  
    5   -2301.9036940639      3.19e-04  
    6   -2301.9059446927      1.04e-04  
    7   -2301.9061679295      3.08e-05  
    8   -2301.9061860031      1.31e-05  
    9   -2301.9061899167      2.26e-06  
   10   -2301.9061900182      1.16e-06  
   11   -2301.9061900461      2.41e-07  
   12   -2301.9061900470      1.32e-07  
   13   -2301.9061900472      3.09e-08  
   14   -2301.9061900474      9.28e-09  Convergence criterion met
 ---------------------------------------
 SCF time:   CPU 523.02s  wall 523.00s 
 SCF   energy in the final basis set =    -2301.9061900474
 Total energy in the final basis set =    -2301.9061900474

 --------------------------------------------------------------

                    Orbital Energies (a.u.)
 --------------------------------------------------------------

 Alpha MOs
 -- Occupied --
********-101.5714-101.5694-101.5682 -10.2677 -10.2642 -10.2625 -10.2619
-10.2260 -10.2250 -10.2152 -10.2138 -10.2120 -10.2107 -10.2088 -10.2077
 -9.4862  -9.4862  -9.4840  -9.4828  -7.2509  -7.2508  -7.2487  -7.2475
 -7.2411  -7.2411  -7.2406  -7.2404  -7.2387  -7.2384  -7.2376  -7.2372
 -0.9346  -0.9239  -0.8939  -0.8892  -0.8598  -0.8410  -0.7945  -0.7723
 -0.7560  -0.7478  -0.6589  -0.6468  -0.6223  -0.6087  -0.5534  -0.5306
 -0.5243  -0.5055  -0.4940  -0.4764  -0.4615  -0.4598  -0.4568  -0.4347
 -0.4288  -0.4205  -0.4022  -0.3955  -0.3920  -0.3809  -0.3782  -0.3484
 -0.3396  -0.3360  -0.3342  -0.3299  -0.3287  -0.2891  -0.2809  -0.2674
 -0.2610
 -- Virtual --
 -0.0662  -0.0531  -0.0436  -0.0302  -0.0193  -0.0153  -0.0084   0.0021
  0.0054   0.0126   0.0145   0.0180   0.0215   0.0307   0.0422   0.0455
  0.0471   0.0501   0.0608   0.0685   0.0704   0.0782   0.0821   0.0860
  0.0920   0.0924   0.0937   0.0976   0.1003   0.1064   0.1069   0.1133
  0.1138   0.1149   0.1179   0.1207   0.1224   0.1234   0.1264   0.1284
  0.1298   0.1324   0.1359   0.1374   0.1439   0.1466   0.1569   0.1616
  0.1629   0.1683   0.1711   0.1742   0.1814   0.1875   0.1892   0.1939
  0.2024   0.2084   0.2111   0.2132   0.2200   0.2225   0.2259   0.2313
  0.2359   0.2430   0.2466   0.2554   0.2575   0.2601   0.2635   0.2645
  0.2683   0.2699   0.2737   0.2739   0.2790   0.2884   0.2902   0.2981
  0.2994   0.3038   0.3084   0.3122   0.3198   0.3256   0.3353   0.3445
  0.3526   0.3590   0.3664   0.4154   0.4192   0.4337   0.4340   0.4511
  0.4528   0.4577   0.4602   0.4669   0.4764   0.4794   0.4870   0.4959
  0.4998   0.5100   0.5117   0.5421   0.5462   0.5526   0.5552   0.5615
  0.5669   0.5697   0.5773   0.5849   0.5897   0.6011   0.6031   0.6163
  0.6193   0.6220   0.6301   0.6457   0.6509   0.6551   0.6677   0.6847
  0.6872   0.6915   0.6994   0.7055   0.7120   0.7154   0.7242   0.7387
  0.7434   0.7501   0.7997   0.8114   0.8185   0.8292   0.8314   0.8446
  0.8465   0.8476   0.8486   0.8500   0.8528   0.8551   0.8577   0.8649
  0.8699   0.8719   0.8749   0.8830   0.8861   0.8942   0.9011   0.9070
  0.9094   0.9231   0.9256   0.9416   0.9521   0.9571   0.9576   0.9630
  0.9716   0.9782   0.9897   0.9954   1.0024   1.0305   1.0367   1.0441
  1.0689   1.0913   1.0922   1.1095   1.1246   1.1366   1.1737   1.1884
  1.2181   1.2307   1.2335   1.2374   1.2404   1.2446   1.2656   1.3026
  1.3042   1.3194   1.3381   1.3630   1.4160   1.4374   1.4887   1.4965
  1.5062   1.5159   1.5418   1.5499   1.5601   1.5687   1.5817   1.5947
  1.6018   1.6034   1.6285   1.6513   1.6799   1.6835   1.6917   1.7189
  1.7211   1.7671   1.7861   1.8232   1.8457   1.8788   1.8844   1.8940
  1.9063   1.9155   1.9274   1.9364   1.9430   1.9516   1.9580   1.9673
  1.9762   1.9963   2.0230   2.0393   2.0571   2.0691   2.0840   2.1007
  2.1163   2.1571   2.1757   2.2308   2.2615   2.2621   2.2669   2.2750
  2.2862   2.3021   2.3174   2.3383   2.3633   2.4034   2.4117   2.4254
  2.4465   2.4641   2.4897   2.5133   2.5337   2.5398   2.5429   2.5526
  2.5650   2.5979   2.6343   2.6472   2.6644   2.6762   2.7017   2.7137
  2.7277   2.7325   2.7400   2.7452   2.7573   2.7758   2.7810   2.7846
  2.7909   2.8014   2.8342   2.8412   2.8463   2.8898   2.9149   2.9736
  2.9842   3.0623   3.0792   3.0981   3.1406   3.1561   3.1698   3.2043
  3.2195   3.2357   3.3229   3.3510   3.3631   3.4291   3.5180   3.5755
  3.5888   3.6947   3.7139   3.7925   3.7996   3.8600   4.0621   4.0975
  4.1068   4.1263   4.3930   4.8008   4.8265   9.7632   9.7696   9.7884
  9.8065  23.4367  23.5777  23.8556  23.8580  23.9056  23.9276  23.9996
 24.0414  24.0508  24.0536  24.1222  24.1436  25.8161  25.8207  25.8335
 25.8920  26.0996  26.1217  26.1633  26.2635  26.5822  26.6010  26.6212
 26.7130 215.7553 215.7604 215.7833 215.8057
 --------------------------------------------------------------

          Ground-State Mulliken Net Atomic Charges

     Atom                 Charge (a.u.)
  ----------------------------------------
      1 C                     0.610356
      2 C                    -0.361848
      3 Cl                    0.467843
      4 C                    -0.863510
      5 H                     0.224624
      6 C                     0.390303
      7 Cl                    0.452927
      8 C                    -0.414674
      9 H                     0.200974
     10 C                    -0.628131
     11 H                     0.193996
     12 C                     0.051093
     13 C                    -0.909751
     14 H                     0.198604
     15 C                     0.314008
     16 Cl                    0.473993
     17 C                    -0.933694
     18 H                     0.203625
     19 C                     0.447458
     20 Cl                    0.458186
     21 C                    -0.777846
     22 H                     0.201463
  ----------------------------------------
  Sum of atomic charges =     0.000000

 -----------------------------------------------------------------
                    Cartesian Multipole Moments
 -----------------------------------------------------------------
    Charge (ESU x 10^10)
                -0.0000
    Dipole Moment (Debye)
         X      -1.2681      Y      -0.1652      Z      -0.6261
       Tot       1.4238
    Quadrupole Moments (Debye-Ang)
        XX    -124.9936     XY       0.1382     YY    -123.7612
        XZ       3.4544     YZ       0.3635     ZZ    -120.9641
    Octopole Moments (Debye-Ang^2)
       XXX    -327.2468    XXY       0.8098    XYY    -114.7375
       YYY      -2.6382    XXZ      11.3545    XYZ       0.7384
       YYZ      31.4771    XZZ    -113.6104    YZZ      -3.9734
       ZZZ      98.1274
    Hexadecapole Moments (Debye-Ang^3)
      XXXX   -5815.3421   XXXY     231.7343   XXYY   -1173.6542
      XYYY     206.9869   YYYY    -981.5978   XXXZ    1294.6953
      XXYZ      73.3647   XYYZ     460.2191   YYYZ     188.9585
      XXZZ   -1458.7091   XYZZ      58.9858   YYZZ    -687.9025
      XZZZ    1308.1934   YZZZ     217.1800   ZZZZ   -3085.7813
 -----------------------------------------------------------------
 Calculating analytic gradient of the SCF energy
 Gradient of SCF Energy
            1           2           3           4           5           6
    1   0.0007054   0.0002785  -0.0002357   0.0000413  -0.0000056  -0.0005749
    2   0.0001118  -0.0001571  -0.0000232   0.0000082  -0.0000404  -0.0000810
    3  -0.0004110   0.0000499  -0.0002988  -0.0000191  -0.0000153   0.0003109
            7           8           9          10          11          12
    1   0.0003451  -0.0001475   0.0001080   0.0000667  -0.0000294  -0.0003979
    2  -0.0000077  -0.0000191   0.0000618   0.0001866  -0.0000393  -0.0003913
    3  -0.0001131  -0.0001788  -0.0000469   0.0002352  -0.0000448   0.0008166
           13          14          15          16          17          18
    1  -0.0001729   0.0000379   0.0001659  -0.0001600   0.0002668  -0.0000353
    2   0.0002717  -0.0001150  -0.0001658   0.0001644  -0.0001015   0.0000052
    3   0.0001577  -0.0000610   0.0000147  -0.0000458  -0.0000983   0.0000587
           19          20          21          22
    1  -0.0001906  -0.0000412  -0.0000996   0.0000748
    2   0.0003680  -0.0001802   0.0000720   0.0000721
    3  -0.0002525   0.0002188  -0.0003097   0.0000325
 Max gradient component =       8.166E-04
 RMS gradient           =       2.283E-04
 Gradient time:  CPU 184.55 s  wall 184.56 s
 Geometry Optimization Parameters
   NAtoms,    NIC,     NZ,  NCons,   NDum,   NFix, NCnnct, MaxDiis
       22     155      22       0       0       0       0       0

 Cartesian Hessian Update
 Hessian updated using BFGS update


** GEOMETRY OPTIMIZATION IN DELOCALIZED INTERNAL COORDINATES **
   Searching for a Minimum

   Optimization Cycle:   4

                       Coordinates (Angstroms)
     ATOM                X               Y               Z
      1  C         0.0476434523    0.0045156281    0.0538572910
      2  C        -0.0195417799    0.1355848197    1.4489797467
      3  Cl        1.4367940304    0.3306573203    2.4139266262
      4  C        -1.2350603054    0.1568288366    2.1289971410
      5  H        -1.2549969271    0.2675349653    3.2044570027
      6  C        -2.4156453345    0.0458304252    1.4049258933
      7  Cl       -3.9479255305    0.0674867088    2.2572479483
      8  C        -2.3974261763   -0.0792789967    0.0202115217
      9  H        -3.3214161939   -0.1680467918   -0.5353921220
     10  C        -1.1713301683   -0.0965691844   -0.6329800364
     11  H        -1.1496833140   -0.2121054466   -1.7104819073
     12  C         1.3191747642   -0.0234241530   -0.7185206828
     13  C         2.3008157602   -0.9861893813   -0.4588109633
     14  H         2.1641141699   -1.7146311171    0.3282702645
     15  C         3.4560592362   -1.0087291520   -1.2298226268
     16  Cl        4.6803175882   -2.2244748285   -0.9048817997
     17  C         3.6713285705   -0.0991206739   -2.2607821166
     18  H         4.5763375435   -0.1281746744   -2.8507704419
     19  C         2.6833412977    0.8479816873   -2.5056908234
     20  Cl        2.9255935468    2.0143589339   -3.7955656195
     21  C         1.5145963891    0.8981600479   -1.7543009122
     22  H         0.7726668364    1.6585916686   -1.9594452716
   Point Group: c1    Number of degrees of freedom:    60


   Energy is  -2301.906190047

 Hessian updated using BFGS update

 58 Hessian modes will be used to form the next step
  Hessian Eigenvalues:
     0.010225    0.019279    0.020011    0.023172    0.023338    0.023492
     0.023670    0.023683    0.023905    0.023958    0.024091    0.024110
     0.024121    0.024124    0.024129    0.024136    0.024146    0.024303
     0.027498    0.157989    0.159989    0.159996    0.160034    0.160185
     0.160290    0.201681    0.225334    0.234781    0.234928    0.235581
     0.246243    0.249352    0.249992    0.249993    0.250299    0.251095
     0.295379    0.301023    0.301052    0.301329    0.324468    0.355075
     0.356619    0.356666    0.358224    0.376034    0.429113    0.431290
     0.432144    0.455799    0.467263    0.471806    0.474625    0.477515
     0.478334    0.479090    0.482516    0.543738

 Minimum search - taking simple RFO step
 Searching for Lamda that Minimizes Along All modes
 Value Taken    Lamda =  -0.00001278
 Step Taken.  Stepsize is  0.027537

                             Maximum     Tolerance    Cnvgd?
         Gradient           0.000666      0.000300      NO
         Displacement       0.020246      0.001200      NO
         Energy change     -0.000112      0.000001      NO


 New Cartesian Coordinates Obtained by Inverse Iteration

 Displacement from previous Coordinates is:  0.085465
 ----------------------------------------------------------------
             Standard Nuclear Orientation (Angstroms)
    I     Atom           X                Y                Z
 ----------------------------------------------------------------
    1      C       0.0456882468     0.0040810515     0.0519243368
    2      C      -0.0197302048     0.1422878848     1.4463906951
    3      Cl      1.4390531811     0.3413087968     2.4082731383
    4      C      -1.2340619551     0.1643677416     2.1283115386
    5      H      -1.2529245272     0.2806628590     3.2031842933
    6      C      -2.4147004490     0.0462708497     1.4057722710
    7      Cl     -3.9471294617     0.0681494644     2.2595197320
    8      C      -2.3983997859    -0.0879901939     0.0220193546
    9      H      -3.3235214575    -0.1836714600    -0.5306926688
   10      C      -1.1735065631    -0.1052028955    -0.6332666229
   11      H      -1.1524835958    -0.2258991792    -1.7101755101
   12      C       1.3179560519    -0.0232565302    -0.7213936457
   13      C       2.2964894608    -0.9899056089    -0.4638593590
   14      H       2.1567075835    -1.7192110378     0.3218697307
   15      C       3.4528126584    -1.0123941433    -1.2330199683
   16      Cl      4.6735331793    -2.2335216077    -0.9117574650
   17      C       3.6723212732    -0.0985360520    -2.2592439249
   18      H       4.5780296518    -0.1274392497    -2.8482420451
   19      C       2.6879115646     0.8527974893    -2.5008159051
   20      Cl      2.9364253960     2.0253704379    -3.7848255532
   21      C       1.5176878614     0.9029099260    -1.7516370234
   22      H       0.7775993469     1.6656080990    -1.9549072869
 ----------------------------------------------------------------
 Nuclear Repulsion Energy =        1397.93603756 hartrees
 There are       73 alpha and       73 beta electrons
 Applying Cartesian multipole field
    Component          Value
    ---------          -----
     (2,0,0)        1.00000E-11
     (0,2,0)        2.00000E-11
     (0,0,2)       -3.00000E-11
 Nucleus-field energy     =    -0.0000000108 hartrees
 Requested basis set is 6-311++G(d,p)
 There are 154 shells and 426 basis functions
 A cutoff of  1.0D-15 yielded   9325 shell pairs
 There are     76328 function pairs (     81916 Cartesian)
 Smallest overlap matrix eigenvalue = 3.12E-07
 Linear dependence detected in AO basis
 Number of orthogonalized atomic orbitals = 423
 Maximum deviation from orthogonality = 9.222E-10
 Guess from superposition of atomic densities
 Warning:  Energy on first SCF cycle will be non-variational
 SAD guess density has 146.000000 electrons

 -----------------------------------------------------------------------
  General SCF calculation program by
  Eric Jon Sundstrom, Paul Horn, Yuezhi Mao, Dmitri Zuev, Alec White,
  David Stuck, Shaama M.S., Shane Yost, Joonho Lee, David Small,
  Daniel Levine, Susi Lehtola, Hugh Burton, Evgeny Epifanovsky,
  Bang C. Huynh
 -----------------------------------------------------------------------
 Exchange:     0.2000 Hartree-Fock + 0.0800 Slater + 0.7200 B88
 Correlation:  0.1900 VWN1RPA + 0.8100 LYP
 Using SG-1 standard quadrature grid
 A restricted SCF calculation will be
 performed using DIIS
 SCF converges when DIIS error is below 1.0e-08
 ---------------------------------------
  Cycle       Energy         DIIS error
 ---------------------------------------
    1   -2305.6395353120      3.02e-02  
    2   -2301.7453324814      2.62e-03  
    3   -2301.6611361437      3.17e-03  
    4   -2301.8971440753      5.94e-04  
    5   -2301.9037941848      3.18e-04  
    6   -2301.9060360923      1.04e-04  
    7   -2301.9062598791      3.07e-05  
    8   -2301.9062779408      1.31e-05  
    9   -2301.9062818553      2.26e-06  
   10   -2301.9062819573      1.15e-06  
   11   -2301.9062819855      2.37e-07  
   12   -2301.9062819862      1.33e-07  
   13   -2301.9062819866      3.09e-08  
   14   -2301.9062819866      9.33e-09  Convergence criterion met
 ---------------------------------------
 SCF time:   CPU 525.50s  wall 526.00s 
 SCF   energy in the final basis set =    -2301.9062819866
 Total energy in the final basis set =    -2301.9062819866

 --------------------------------------------------------------

                    Orbital Energies (a.u.)
 --------------------------------------------------------------

 Alpha MOs
 -- Occupied --
********-101.5714-101.5694-101.5682 -10.2677 -10.2642 -10.2625 -10.2619
-10.2261 -10.2251 -10.2153 -10.2138 -10.2120 -10.2107 -10.2088 -10.2077
 -9.4861  -9.4861  -9.4839  -9.4828  -7.2509  -7.2507  -7.2486  -7.2475
 -7.2411  -7.2410  -7.2404  -7.2404  -7.2387  -7.2384  -7.2376  -7.2372
 -0.9345  -0.9239  -0.8937  -0.8890  -0.8597  -0.8410  -0.7945  -0.7724
 -0.7561  -0.7478  -0.6588  -0.6467  -0.6225  -0.6087  -0.5534  -0.5306
 -0.5242  -0.5058  -0.4939  -0.4764  -0.4615  -0.4597  -0.4568  -0.4346
 -0.4288  -0.4206  -0.4022  -0.3956  -0.3918  -0.3808  -0.3781  -0.3482
 -0.3396  -0.3360  -0.3342  -0.3299  -0.3287  -0.2890  -0.2809  -0.2674
 -0.2613
 -- Virtual --
 -0.0659  -0.0532  -0.0435  -0.0305  -0.0196  -0.0154  -0.0085   0.0020
  0.0054   0.0125   0.0145   0.0178   0.0214   0.0305   0.0422   0.0456
  0.0470   0.0501   0.0608   0.0684   0.0703   0.0782   0.0820   0.0859
  0.0906   0.0922   0.0935   0.0974   0.0999   0.1064   0.1068   0.1126
  0.1138   0.1148   0.1177   0.1207   0.1220   0.1232   0.1263   0.1283
  0.1296   0.1320   0.1358   0.1372   0.1437   0.1448   0.1544   0.1611
  0.1622   0.1681   0.1708   0.1741   0.1809   0.1834   0.1876   0.1909
  0.2024   0.2081   0.2108   0.2131   0.2198   0.2213   0.2252   0.2287
  0.2353   0.2428   0.2466   0.2522   0.2571   0.2599   0.2634   0.2641
  0.2671   0.2687   0.2737   0.2738   0.2790   0.2874   0.2900   0.2971
  0.2984   0.3028   0.3083   0.3118   0.3191   0.3231   0.3302   0.3374
  0.3468   0.3525   0.3593   0.3665   0.4173   0.4192   0.4336   0.4360
  0.4512   0.4533   0.4600   0.4620   0.4677   0.4765   0.4818   0.4950
  0.4959   0.5058   0.5104   0.5144   0.5421   0.5462   0.5541   0.5582
  0.5624   0.5676   0.5697   0.5784   0.5853   0.5917   0.6014   0.6076
  0.6167   0.6197   0.6225   0.6307   0.6491   0.6519   0.6573   0.6714
  0.6850   0.6894   0.6956   0.7002   0.7054   0.7127   0.7155   0.7240
  0.7390   0.7453   0.7499   0.8001   0.8123   0.8255   0.8295   0.8404
  0.8445   0.8468   0.8476   0.8499   0.8529   0.8550   0.8575   0.8628
  0.8665   0.8700   0.8741   0.8798   0.8838   0.8870   0.8967   0.9015
  0.9074   0.9096   0.9234   0.9384   0.9431   0.9521   0.9571   0.9611
  0.9648   0.9725   0.9791   0.9924   0.9956   1.0028   1.0306   1.0364
  1.0436   1.0690   1.0919   1.0945   1.1115   1.1263   1.1366   1.1742
  1.1891   1.2180   1.2307   1.2336   1.2379   1.2417   1.2455   1.2681
  1.3022   1.3045   1.3199   1.3381   1.3645   1.4161   1.4403   1.4927
  1.4972   1.5075   1.5160   1.5423   1.5507   1.5602   1.5688   1.5813
  1.5948   1.6026   1.6038   1.6288   1.6512   1.6801   1.6843   1.6923
  1.7190   1.7218   1.7669   1.7862   1.8228   1.8453   1.8790   1.8853
  1.8958   1.9069   1.9157   1.9275   1.9366   1.9435   1.9516   1.9582
  1.9698   1.9759   1.9966   2.0306   2.0418   2.0571   2.0691   2.0859
  2.1007   2.1161   2.1575   2.1753   2.2307   2.2616   2.2623   2.2675
  2.2754   2.2878   2.3020   2.3198   2.3392   2.3633   2.4063   2.4176
  2.4256   2.4470   2.4674   2.4898   2.5130   2.5376   2.5396   2.5433
  2.5545   2.5651   2.5982   2.6344   2.6493   2.6650   2.6765   2.7019
  2.7156   2.7288   2.7334   2.7407   2.7458   2.7574   2.7765   2.7837
  2.7857   2.7942   2.8006   2.8336   2.8418   2.8467   2.8891   2.9148
  2.9740   2.9882   3.0627   3.0794   3.0979   3.1413   3.1582   3.1707
  3.2042   3.2212   3.2357   3.3235   3.3513   3.3650   3.4290   3.5187
  3.5759   3.5889   3.6950   3.7150   3.7922   3.7994   3.8604   4.0621
  4.0978   4.1067   4.1264   4.3909   4.8019   4.8288   9.7632   9.7695
  9.7904   9.8078  23.4370  23.5773  23.8561  23.8599  23.9046  23.9279
 23.9998  24.0438  24.0511  24.0543  24.1226  24.1441  25.8203  25.8207
 25.8332  25.8922  26.0996  26.1218  26.1876  26.2649  26.5815  26.6137
 26.6256  26.7128 215.7552 215.7603 215.7855 215.8075
 --------------------------------------------------------------

          Ground-State Mulliken Net Atomic Charges

     Atom                 Charge (a.u.)
  ----------------------------------------
      1 C                     0.625743
      2 C                    -0.485200
      3 Cl                    0.466745
      4 C                    -0.856277
      5 H                     0.225759
      6 C                     0.388786
      7 Cl                    0.453500
      8 C                    -0.441975
      9 H                     0.200813
     10 C                    -0.583528
     11 H                     0.193913
     12 C                     0.477040
     13 C                    -1.480611
     14 H                     0.195409
     15 C                     0.579622
     16 Cl                    0.455449
     17 C                    -0.842382
     18 H                     0.203795
     19 C                     0.575091
     20 Cl                    0.446712
     21 C                    -1.001646
     22 H                     0.203244
  ----------------------------------------
  Sum of atomic charges =     0.000000

 -----------------------------------------------------------------
                    Cartesian Multipole Moments
 -----------------------------------------------------------------
    Charge (ESU x 10^10)
                -0.0000
    Dipole Moment (Debye)
         X      -1.2664      Y      -0.1713      Z      -0.6299
       Tot       1.4247
    Quadrupole Moments (Debye-Ang)
        XX    -125.0382     XY       0.1650     YY    -123.7611
        XZ       3.4964     YZ       0.4027     ZZ    -120.9851
    Octopole Moments (Debye-Ang^2)
       XXX    -327.4552    XXY       0.5940    XYY    -114.8974
       YYY      -3.0935    XXZ      11.4293    XYZ       0.6989
       YYZ      31.5193    XZZ    -113.6982    YZZ      -4.1314
       ZZZ      98.1664
    Hexadecapole Moments (Debye-Ang^3)
      XXXX   -5816.1192   XXXY     230.1816   XXYY   -1175.5095
      XYYY     204.6872   YYYY    -989.9613   XXXZ    1297.6144
      XXYZ      73.0639   XYYZ     461.1082   YYYZ     187.0601
      XXZZ   -1458.1714   XYZZ      58.0589   YYZZ    -688.1628
      XZZZ    1310.7856   YZZZ     216.1044   ZZZZ   -3078.5087
 -----------------------------------------------------------------
 Calculating analytic gradient of the SCF energy
 Gradient of SCF Energy
            1           2           3           4           5           6
    1   0.0003000  -0.0000522   0.0000324  -0.0000144   0.0000072  -0.0001194
    2   0.0000376  -0.0000267  -0.0000782  -0.0000286  -0.0000334   0.0000188
    3  -0.0001142  -0.0000128  -0.0001352   0.0000345  -0.0000144   0.0000851
            7           8           9          10          11          12
    1   0.0000771   0.0000082   0.0000356  -0.0001528  -0.0000067  -0.0000864
    2  -0.0000333  -0.0000124   0.0000215   0.0000339  -0.0000049  -0.0001592
    3  -0.0000191  -0.0001063  -0.0000131   0.0001229  -0.0000156   0.0002364
           13          14          15          16          17          18
    1  -0.0000980   0.0000131   0.0000001   0.0000052   0.0001263  -0.0000180
    2   0.0000927  -0.0000004   0.0000524   0.0000111  -0.0000684   0.0000111
    3   0.0000681   0.0000198  -0.0000479  -0.0000224  -0.0000307   0.0000262
           19          20          21          22
    1  -0.0001423   0.0000159   0.0000221   0.0000470
    2   0.0000665  -0.0000091   0.0000866   0.0000226
    3   0.0000155   0.0000387  -0.0001584   0.0000429
 Max gradient component =       3.000E-04
 RMS gradient           =       8.021E-05
 Gradient time:  CPU 183.43 s  wall 183.44 s
 Geometry Optimization Parameters
   NAtoms,    NIC,     NZ,  NCons,   NDum,   NFix, NCnnct, MaxDiis
       22     155      22       0       0       0       0       0

 Cartesian Hessian Update
 Hessian updated using BFGS update


** GEOMETRY OPTIMIZATION IN DELOCALIZED INTERNAL COORDINATES **
   Searching for a Minimum

   Optimization Cycle:   5

                       Coordinates (Angstroms)
     ATOM                X               Y               Z
      1  C         0.0456882468    0.0040810515    0.0519243368
      2  C        -0.0197302048    0.1422878848    1.4463906951
      3  Cl        1.4390531811    0.3413087968    2.4082731383
      4  C        -1.2340619551    0.1643677416    2.1283115386
      5  H        -1.2529245272    0.2806628590    3.2031842933
      6  C        -2.4147004490    0.0462708497    1.4057722710
      7  Cl       -3.9471294617    0.0681494644    2.2595197320
      8  C        -2.3983997859   -0.0879901939    0.0220193546
      9  H        -3.3235214575   -0.1836714600   -0.5306926688
     10  C        -1.1735065631   -0.1052028955   -0.6332666229
     11  H        -1.1524835958   -0.2258991792   -1.7101755101
     12  C         1.3179560519   -0.0232565302   -0.7213936457
     13  C         2.2964894608   -0.9899056089   -0.4638593590
     14  H         2.1567075835   -1.7192110378    0.3218697307
     15  C         3.4528126584   -1.0123941433   -1.2330199683
     16  Cl        4.6735331793   -2.2335216077   -0.9117574650
     17  C         3.6723212732   -0.0985360520   -2.2592439249
     18  H         4.5780296518   -0.1274392497   -2.8482420451
     19  C         2.6879115646    0.8527974893   -2.5008159051
     20  Cl        2.9364253960    2.0253704379   -3.7848255532
     21  C         1.5176878614    0.9029099260   -1.7516370234
     22  H         0.7775993469    1.6656080990   -1.9549072869
   Point Group: c1    Number of degrees of freedom:    60


   Energy is  -2301.906281987

 Hessian updated using BFGS update

 59 Hessian modes will be used to form the next step
  Hessian Eigenvalues:
     0.007405    0.019262    0.020002    0.023222    0.023239    0.023371
     0.023639    0.023741    0.023830    0.023968    0.024066    0.024093
     0.024113    0.024123    0.024129    0.024136    0.024167    0.024420
     0.029067    0.157598    0.159888    0.159996    0.160026    0.160233
     0.160306    0.204087    0.223868    0.233732    0.234883    0.235383
     0.241940    0.249333    0.249843    0.249992    0.250777    0.251272
     0.297514    0.301027    0.301122    0.302147    0.334615    0.354158
     0.356627    0.356658    0.356843    0.357036    0.374168    0.428882
     0.431459    0.431813    0.454846    0.464204    0.472090    0.473034
     0.477577    0.477993    0.479372    0.484190    0.519166

 Minimum search - taking simple RFO step
 Searching for Lamda that Minimizes Along All modes
 Value Taken    Lamda =  -0.00000329
 Step Taken.  Stepsize is  0.016667

                             Maximum     Tolerance    Cnvgd?
         Gradient           0.000349      0.000300      NO
         Displacement       0.014103      0.001200      NO
         Energy change     -0.000092      0.000001      NO


 New Cartesian Coordinates Obtained by Inverse Iteration

 Displacement from previous Coordinates is:  0.056355
 ----------------------------------------------------------------
             Standard Nuclear Orientation (Angstroms)
    I     Atom           X                Y                Z
 ----------------------------------------------------------------
    1      C       0.0452473038     0.0032480327     0.0517745618
    2      C      -0.0197075101     0.1463152599     1.4456922098
    3      Cl      1.4393219014     0.3507230474     2.4065387233
    4      C      -1.2338515892     0.1692210627     2.1277899395
    5      H      -1.2528283738     0.2899559488     3.2021889876
    6      C      -2.4142061516     0.0462377337     1.4057278154
    7      Cl     -3.9470845632     0.0700662455     2.2593632716
    8      C      -2.3981601987    -0.0937362682     0.0226389858
    9      H      -3.3235719123    -0.1933604713    -0.5289868291
   10      C      -1.1734706632    -0.1109551487    -0.6331678245
   11      H      -1.1521712097    -0.2348678154    -1.7096751960
   12      C       1.3178815682    -0.0233667630    -0.7218045755
   13      C       2.2945264633    -0.9927237397    -0.4668260842
   14      H       2.1527791001    -1.7239327544     0.3168154393
   15      C       3.4509755369    -1.0150104182    -1.2356271456
   16      Cl      4.6689231534    -2.2401790023    -0.9184670533
   17      C       3.6724911017    -0.0978614294    -2.2585595893
   18      H       4.5781648620    -0.1266006396    -2.8477109063
   19      C       2.6901368020     0.8561127463    -2.4972865994
   20      Cl      2.9409255320     2.0324269654    -3.7777512448
   21      C       1.5194318910     0.9056502846    -1.7486901096
   22      H       0.7800044116     1.6694237651    -1.9505486648
 ----------------------------------------------------------------
 Nuclear Repulsion Energy =        1397.86502312 hartrees
 There are       73 alpha and       73 beta electrons
 Applying Cartesian multipole field
    Component          Value
    ---------          -----
     (2,0,0)        1.00000E-11
     (0,2,0)        2.00000E-11
     (0,0,2)       -3.00000E-11
 Nucleus-field energy     =    -0.0000000106 hartrees
 Requested basis set is 6-311++G(d,p)
 There are 154 shells and 426 basis functions
 A cutoff of  1.0D-15 yielded   9324 shell pairs
 There are     76316 function pairs (     81904 Cartesian)
 Smallest overlap matrix eigenvalue = 3.12E-07
 Linear dependence detected in AO basis
 Number of orthogonalized atomic orbitals = 423
 Maximum deviation from orthogonality = 8.172E-10
 Guess from superposition of atomic densities
 Warning:  Energy on first SCF cycle will be non-variational
 SAD guess density has 146.000000 electrons

 -----------------------------------------------------------------------
  General SCF calculation program by
  Eric Jon Sundstrom, Paul Horn, Yuezhi Mao, Dmitri Zuev, Alec White,
  David Stuck, Shaama M.S., Shane Yost, Joonho Lee, David Small,
  Daniel Levine, Susi Lehtola, Hugh Burton, Evgeny Epifanovsky,
  Bang C. Huynh
 -----------------------------------------------------------------------
 Exchange:     0.2000 Hartree-Fock + 0.0800 Slater + 0.7200 B88
 Correlation:  0.1900 VWN1RPA + 0.8100 LYP
 Using SG-1 standard quadrature grid
 A restricted SCF calculation will be
 performed using DIIS
 SCF converges when DIIS error is below 1.0e-08
 ---------------------------------------
  Cycle       Energy         DIIS error
 ---------------------------------------
    1   -2305.6385569588      3.02e-02  
    2   -2301.7453467968      2.62e-03  
    3   -2301.6612114457      3.17e-03  
    4   -2301.8971431999      5.94e-04  
    5   -2301.9037978103      3.18e-04  
    6   -2301.9060382044      1.04e-04  
    7   -2301.9062620914      3.07e-05  
    8   -2301.9062801650      1.31e-05  
    9   -2301.9062840797      2.26e-06  
   10   -2301.9062841817      1.15e-06  
   11   -2301.9062842094      2.36e-07  
   12   -2301.9062842103      1.33e-07  
   13   -2301.9062842108      3.09e-08  
   14   -2301.9062842107      9.36e-09  Convergence criterion met
 ---------------------------------------
 SCF time:   CPU 525.62s  wall 525.00s 
 SCF   energy in the final basis set =    -2301.9062842107
 Total energy in the final basis set =    -2301.9062842107

 --------------------------------------------------------------

                    Orbital Energies (a.u.)
 --------------------------------------------------------------

 Alpha MOs
 -- Occupied --
********-101.5714-101.5694-101.5682 -10.2677 -10.2642 -10.2626 -10.2620
-10.2260 -10.2251 -10.2153 -10.2138 -10.2121 -10.2107 -10.2088 -10.2078
 -9.4861  -9.4860  -9.4839  -9.4828  -7.2509  -7.2507  -7.2486  -7.2475
 -7.2410  -7.2409  -7.2404  -7.2403  -7.2387  -7.2384  -7.2376  -7.2372
 -0.9345  -0.9239  -0.8936  -0.8890  -0.8597  -0.8410  -0.7945  -0.7724
 -0.7561  -0.7478  -0.6588  -0.6467  -0.6226  -0.6087  -0.5534  -0.5306
 -0.5241  -0.5059  -0.4938  -0.4764  -0.4616  -0.4596  -0.4568  -0.4346
 -0.4288  -0.4206  -0.4021  -0.3956  -0.3917  -0.3807  -0.3781  -0.3481
 -0.3396  -0.3360  -0.3342  -0.3299  -0.3287  -0.2889  -0.2809  -0.2675
 -0.2614
 -- Virtual --
 -0.0656  -0.0533  -0.0434  -0.0308  -0.0197  -0.0155  -0.0085   0.0020
  0.0054   0.0125   0.0144   0.0178   0.0213   0.0304   0.0422   0.0457
  0.0469   0.0500   0.0608   0.0683   0.0701   0.0782   0.0819   0.0859
  0.0906   0.0921   0.0935   0.0973   0.0998   0.1064   0.1069   0.1125
  0.1138   0.1149   0.1177   0.1207   0.1220   0.1232   0.1263   0.1283
  0.1295   0.1319   0.1357   0.1371   0.1436   0.1447   0.1544   0.1611
  0.1621   0.1681   0.1708   0.1741   0.1809   0.1832   0.1876   0.1907
  0.2025   0.2080   0.2107   0.2131   0.2197   0.2214   0.2252   0.2288
  0.2353   0.2427   0.2466   0.2523   0.2571   0.2599   0.2633   0.2643
  0.2670   0.2687   0.2737   0.2739   0.2790   0.2874   0.2898   0.2971
  0.2981   0.3026   0.3085   0.3118   0.3189   0.3231   0.3301   0.3375
  0.3466   0.3524   0.3594   0.3664   0.4174   0.4191   0.4336   0.4361
  0.4512   0.4533   0.4600   0.4619   0.4677   0.4766   0.4819   0.4949
  0.4959   0.5058   0.5104   0.5143   0.5420   0.5462   0.5541   0.5583
  0.5620   0.5679   0.5694   0.5783   0.5854   0.5916   0.6013   0.6084
  0.6167   0.6199   0.6227   0.6305   0.6493   0.6519   0.6574   0.6716
  0.6848   0.6894   0.6956   0.6999   0.7054   0.7129   0.7155   0.7239
  0.7394   0.7453   0.7498   0.8002   0.8122   0.8254   0.8297   0.8405
  0.8445   0.8468   0.8476   0.8502   0.8529   0.8552   0.8575   0.8627
  0.8667   0.8700   0.8741   0.8796   0.8839   0.8869   0.8969   0.9016
  0.9075   0.9097   0.9236   0.9381   0.9430   0.9520   0.9571   0.9611
  0.9648   0.9727   0.9793   0.9923   0.9957   1.0029   1.0307   1.0362
  1.0433   1.0688   1.0919   1.0947   1.1118   1.1268   1.1367   1.1744
  1.1892   1.2179   1.2308   1.2336   1.2379   1.2417   1.2456   1.2683
  1.3019   1.3045   1.3199   1.3381   1.3648   1.4160   1.4396   1.4927
  1.4973   1.5078   1.5161   1.5424   1.5509   1.5602   1.5688   1.5811
  1.5949   1.6027   1.6038   1.6290   1.6512   1.6800   1.6842   1.6923
  1.7189   1.7219   1.7668   1.7861   1.8226   1.8450   1.8789   1.8851
  1.8958   1.9071   1.9160   1.9274   1.9366   1.9441   1.9515   1.9584
  1.9700   1.9757   1.9968   2.0303   2.0422   2.0571   2.0691   2.0858
  2.1006   2.1160   2.1573   2.1750   2.2305   2.2617   2.2623   2.2675
  2.2754   2.2878   2.3015   2.3196   2.3397   2.3633   2.4070   2.4178
  2.4255   2.4469   2.4674   2.4899   2.5129   2.5373   2.5395   2.5431
  2.5546   2.5650   2.5982   2.6344   2.6494   2.6654   2.6768   2.7018
  2.7158   2.7291   2.7337   2.7407   2.7459   2.7569   2.7764   2.7835
  2.7857   2.7933   2.8000   2.8334   2.8420   2.8468   2.8886   2.9148
  2.9744   2.9883   3.0629   3.0796   3.0978   3.1411   3.1581   3.1706
  3.2040   3.2211   3.2357   3.3235   3.3515   3.3650   3.4290   3.5191
  3.5760   3.5891   3.6953   3.7150   3.7922   3.7994   3.8606   4.0620
  4.0977   4.1066   4.1264   4.3895   4.8023   4.8289   9.7632   9.7694
  9.7903   9.8078  23.4370  23.5772  23.8562  23.8601  23.9042  23.9281
 24.0000  24.0439  24.0512  24.0547  24.1227  24.1445  25.8202  25.8207
 25.8330  25.8920  26.0994  26.1216  26.1874  26.2654  26.5812  26.6132
 26.6257  26.7125 215.7553 215.7602 215.7854 215.8074
 --------------------------------------------------------------

          Ground-State Mulliken Net Atomic Charges

     Atom                 Charge (a.u.)
  ----------------------------------------
      1 C                     0.626405
      2 C                    -0.495984
      3 Cl                    0.466729
      4 C                    -0.853844
      5 H                     0.225856
      6 C                     0.389180
      7 Cl                    0.453682
      8 C                    -0.444319
      9 H                     0.200837
     10 C                    -0.578016
     11 H                     0.194275
     12 C                     0.472769
     13 C                    -1.467753
     14 H                     0.195808
     15 C                     0.577213
     16 Cl                    0.454996
     17 C                    -0.843697
     18 H                     0.203794
     19 C                     0.574671
     20 Cl                    0.446989
     21 C                    -1.003050
     22 H                     0.203460
  ----------------------------------------
  Sum of atomic charges =     0.000000

 -----------------------------------------------------------------
                    Cartesian Multipole Moments
 -----------------------------------------------------------------
    Charge (ESU x 10^10)
                 0.0000
    Dipole Moment (Debye)
         X      -1.2654      Y      -0.1767      Z      -0.6318
       Tot       1.4254
    Quadrupole Moments (Debye-Ang)
        XX    -125.0536     XY       0.1763     YY    -123.7593
        XZ       3.5012     YZ       0.4234     ZZ    -120.9869
    Octopole Moments (Debye-Ang^2)
       XXX    -327.4150    XXY       0.4097    XYY    -114.9466
       YYY      -3.4921    XXZ      11.4453    XYZ       0.6555
       YYZ      31.5582    XZZ    -113.6852    YZZ      -4.2255
       ZZZ      98.1563
    Hexadecapole Moments (Debye-Ang^3)
      XXXX   -5814.7107   XXXY     229.3901   XXYY   -1176.3359
      XYYY     203.5625   YYYY    -995.8458   XXXZ    1298.8194
      XXYZ      72.6464   XYYZ     461.5204   YYYZ     185.1576
      XXZZ   -1457.3221   XYZZ      57.7478   YYZZ    -688.3880
      XZZZ    1311.8631   YZZZ     214.5979   ZZZZ   -3073.6742
 -----------------------------------------------------------------
 Calculating analytic gradient of the SCF energy
 Gradient of SCF Energy
            1           2           3           4           5           6
    1   0.0000021  -0.0001081   0.0001062  -0.0000029   0.0000087   0.0000620
    2  -0.0000147  -0.0000364  -0.0000526  -0.0000168  -0.0000211  -0.0000041
    3   0.0000466  -0.0000541  -0.0000057  -0.0000148  -0.0000012  -0.0000117
            7           8           9          10          11          12
    1  -0.0000402   0.0000586  -0.0000086  -0.0000800   0.0000057   0.0000045
    2  -0.0000110  -0.0000077   0.0000056   0.0000061   0.0000134   0.0000350
    3   0.0000156  -0.0000030   0.0000048  -0.0000036  -0.0000025  -0.0000262
           13          14          15          16          17          18
    1  -0.0000091  -0.0000025  -0.0000478   0.0000418  -0.0000043  -0.0000048
    2   0.0000175   0.0000128   0.0000813  -0.0000621  -0.0000195   0.0000140
    3   0.0000089   0.0000265  -0.0000335  -0.0000072   0.0000203  -0.0000078
           19          20          21          22
    1  -0.0000511   0.0000111   0.0000594  -0.0000006
    2  -0.0000137   0.0000655   0.0000014   0.0000072
    3   0.0001072  -0.0000409  -0.0000346   0.0000169
 Max gradient component =       1.081E-04
 RMS gradient           =       3.799E-05
 Gradient time:  CPU 183.08 s  wall 183.09 s
 Geometry Optimization Parameters
   NAtoms,    NIC,     NZ,  NCons,   NDum,   NFix, NCnnct, MaxDiis
       22     155      22       0       0       0       0       0

 Cartesian Hessian Update
 Hessian updated using BFGS update


** GEOMETRY OPTIMIZATION IN DELOCALIZED INTERNAL COORDINATES **
   Searching for a Minimum

   Optimization Cycle:   6

                       Coordinates (Angstroms)
     ATOM                X               Y               Z
      1  C         0.0452473038    0.0032480327    0.0517745618
      2  C        -0.0197075101    0.1463152599    1.4456922098
      3  Cl        1.4393219014    0.3507230474    2.4065387233
      4  C        -1.2338515892    0.1692210627    2.1277899395
      5  H        -1.2528283738    0.2899559488    3.2021889876
      6  C        -2.4142061516    0.0462377337    1.4057278154
      7  Cl       -3.9470845632    0.0700662455    2.2593632716
      8  C        -2.3981601987   -0.0937362682    0.0226389858
      9  H        -3.3235719123   -0.1933604713   -0.5289868291
     10  C        -1.1734706632   -0.1109551487   -0.6331678245
     11  H        -1.1521712097   -0.2348678154   -1.7096751960
     12  C         1.3178815682   -0.0233667630   -0.7218045755
     13  C         2.2945264633   -0.9927237397   -0.4668260842
     14  H         2.1527791001   -1.7239327544    0.3168154393
     15  C         3.4509755369   -1.0150104182   -1.2356271456
     16  Cl        4.6689231534   -2.2401790023   -0.9184670533
     17  C         3.6724911017   -0.0978614294   -2.2585595893
     18  H         4.5781648620   -0.1266006396   -2.8477109063
     19  C         2.6901368020    0.8561127463   -2.4972865994
     20  Cl        2.9409255320    2.0324269654   -3.7777512448
     21  C         1.5194318910    0.9056502846   -1.7486901096
     22  H         0.7800044116    1.6694237651   -1.9505486648
   Point Group: c1    Number of degrees of freedom:    60


   Energy is  -2301.906284211

 Hessian updated using BFGS update

 60 Hessian modes will be used to form the next step
  Hessian Eigenvalues:
     0.005691    0.019273    0.020056    0.023160    0.023322    0.023567
     0.023643    0.023719    0.023965    0.023994    0.024079    0.024095
     0.024114    0.024123    0.024135    0.024150    0.024284    0.025599
     0.027845    0.158818    0.159876    0.160009    0.160115    0.160259
     0.160502    0.204351    0.226034    0.234443    0.234973    0.235405
     0.242692    0.249811    0.249863    0.250425    0.251129    0.252370
     0.298700    0.301036    0.301241    0.313466    0.334804    0.342884
     0.356554    0.356660    0.356672    0.356767    0.357020    0.362136
     0.429356    0.431329    0.432299    0.450483    0.461810    0.470238
     0.472923    0.477288    0.478654    0.479286    0.488364    0.493872

 Minimum search - taking simple RFO step
 Searching for Lamda that Minimizes Along All modes
 Value Taken    Lamda =   0.00000000
 Step Taken.  Stepsize is  0.008813

                             Maximum     Tolerance    Cnvgd?
         Gradient           0.000250      0.000300     YES
         Displacement       0.007646      0.001200      NO
         Energy change     -0.000002      0.000001      NO


 New Cartesian Coordinates Obtained by Inverse Iteration

 Displacement from previous Coordinates is:  0.030534
 ----------------------------------------------------------------
             Standard Nuclear Orientation (Angstroms)
    I     Atom           X                Y                Z
 ----------------------------------------------------------------
    1      C       0.0452155729     0.0030669436     0.0518822453
    2      C      -0.0197375382     0.1489606747     1.4454979298
    3      Cl      1.4389656675     0.3569824013     2.4058812245
    4      C      -1.2339295230     0.1718548563     2.1275523474
    5      H      -1.2531103651     0.2946768327     3.2017190741
    6      C      -2.4141456513     0.0461941829     1.4057187851
    7      Cl     -3.9470643864     0.0700938095     2.2593504166
    8      C      -2.3980199228    -0.0963966945     0.0229233002
    9      H      -3.3233667403    -0.1981034054    -0.5284359407
   10      C      -1.1732617990    -0.1136749086    -0.6329006991
   11      H      -1.1517936611    -0.2394946016    -1.7091715547
   12      C       1.3179185156    -0.0236639131    -0.7218271797
   13      C       2.2935016103    -0.9946007905    -0.4685969319
   14      H       2.1507630739    -1.7271868852     0.3135827282
   15      C       3.4500168584    -1.0166333861    -1.2372881132
   16      Cl      4.6668312236    -2.2432813449    -0.9220910225
   17      C       3.6725066416    -0.0977468761    -2.2585073243
   18      H       4.5782764072    -0.1262209816    -2.8475451421
   19      C       2.6910936326     0.8574825977    -2.4957452940
   20      Cl      2.9431789822     2.0360088245    -3.7738223189
   21      C       1.5203533142     0.9068766390    -1.7470353531
   22      H       0.7815655426     1.6715926671    -1.9477130653
 ----------------------------------------------------------------
 Nuclear Repulsion Energy =        1397.82910017 hartrees
 There are       73 alpha and       73 beta electrons
 Applying Cartesian multipole field
    Component          Value
    ---------          -----
     (2,0,0)        1.00000E-11
     (0,2,0)        2.00000E-11
     (0,0,2)       -3.00000E-11
 Nucleus-field energy     =    -0.0000000105 hartrees
 Requested basis set is 6-311++G(d,p)
 There are 154 shells and 426 basis functions
 A cutoff of  1.0D-15 yielded   9324 shell pairs
 There are     76316 function pairs (     81904 Cartesian)
 Smallest overlap matrix eigenvalue = 3.12E-07
 Linear dependence detected in AO basis
 Number of orthogonalized atomic orbitals = 423
 Maximum deviation from orthogonality = 5.689E-10
 Guess from superposition of atomic densities
 Warning:  Energy on first SCF cycle will be non-variational
 SAD guess density has 146.000000 electrons

 -----------------------------------------------------------------------
  General SCF calculation program by
  Eric Jon Sundstrom, Paul Horn, Yuezhi Mao, Dmitri Zuev, Alec White,
  David Stuck, Shaama M.S., Shane Yost, Joonho Lee, David Small,
  Daniel Levine, Susi Lehtola, Hugh Burton, Evgeny Epifanovsky,
  Bang C. Huynh
 -----------------------------------------------------------------------
 Exchange:     0.2000 Hartree-Fock + 0.0800 Slater + 0.7200 B88
 Correlation:  0.1900 VWN1RPA + 0.8100 LYP
 Using SG-1 standard quadrature grid
 A restricted SCF calculation will be
 performed using DIIS
 SCF converges when DIIS error is below 1.0e-08
 ---------------------------------------
  Cycle       Energy         DIIS error
 ---------------------------------------
    1   -2305.6384682712      3.02e-02  
    2   -2301.7453405480      2.62e-03  
    3   -2301.6611921133      3.17e-03  
    4   -2301.8971403604      5.95e-04  
    5   -2301.9037978551      3.18e-04  
    6   -2301.9060388202      1.04e-04  
    7   -2301.9062627265      3.07e-05  
    8   -2301.9062808217      1.31e-05  
    9   -2301.9062847367      2.26e-06  
   10   -2301.9062848389      1.15e-06  
   11   -2301.9062848665      2.35e-07  
   12   -2301.9062848672      1.33e-07  
   13   -2301.9062848678      3.09e-08  
   14   -2301.9062848678      9.37e-09  Convergence criterion met
 ---------------------------------------
 SCF time:   CPU 537.11s  wall 537.00s 
 SCF   energy in the final basis set =    -2301.9062848678
 Total energy in the final basis set =    -2301.9062848678

 --------------------------------------------------------------

                    Orbital Energies (a.u.)
 --------------------------------------------------------------

 Alpha MOs
 -- Occupied --
********-101.5714-101.5694-101.5682 -10.2677 -10.2642 -10.2626 -10.2620
-10.2260 -10.2251 -10.2153 -10.2138 -10.2121 -10.2107 -10.2088 -10.2078
 -9.4861  -9.4860  -9.4839  -9.4828  -7.2509  -7.2507  -7.2486  -7.2475
 -7.2410  -7.2409  -7.2404  -7.2403  -7.2387  -7.2384  -7.2376  -7.2372
 -0.9345  -0.9239  -0.8936  -0.8890  -0.8597  -0.8410  -0.7945  -0.7724
 -0.7561  -0.7478  -0.6588  -0.6467  -0.6226  -0.6087  -0.5533  -0.5306
 -0.5241  -0.5060  -0.4938  -0.4764  -0.4615  -0.4596  -0.4568  -0.4346
 -0.4288  -0.4206  -0.4021  -0.3956  -0.3917  -0.3807  -0.3781  -0.3481
 -0.3396  -0.3360  -0.3342  -0.3299  -0.3287  -0.2888  -0.2809  -0.2675
 -0.2615
 -- Virtual --
 -0.0655  -0.0534  -0.0433  -0.0309  -0.0197  -0.0155  -0.0085   0.0020
  0.0054   0.0125   0.0144   0.0178   0.0213   0.0304   0.0422   0.0457
  0.0469   0.0500   0.0608   0.0683   0.0701   0.0783   0.0819   0.0859
  0.0906   0.0921   0.0935   0.0973   0.0998   0.1064   0.1069   0.1125
  0.1138   0.1149   0.1177   0.1207   0.1219   0.1232   0.1263   0.1282
  0.1294   0.1319   0.1356   0.1371   0.1436   0.1447   0.1544   0.1611
  0.1621   0.1681   0.1708   0.1741   0.1809   0.1832   0.1875   0.1906
  0.2025   0.2079   0.2106   0.2132   0.2197   0.2214   0.2252   0.2289
  0.2354   0.2427   0.2466   0.2523   0.2572   0.2599   0.2633   0.2645
  0.2669   0.2687   0.2736   0.2739   0.2790   0.2875   0.2897   0.2971
  0.2980   0.3025   0.3085   0.3119   0.3188   0.3231   0.3301   0.3376
  0.3466   0.3524   0.3594   0.3664   0.4174   0.4191   0.4335   0.4361
  0.4512   0.4533   0.4600   0.4619   0.4677   0.4766   0.4819   0.4948
  0.4959   0.5058   0.5104   0.5142   0.5419   0.5462   0.5541   0.5584
  0.5619   0.5681   0.5693   0.5783   0.5855   0.5916   0.6012   0.6089
  0.6167   0.6201   0.6228   0.6304   0.6493   0.6519   0.6575   0.6717
  0.6846   0.6894   0.6955   0.6997   0.7054   0.7130   0.7156   0.7238
  0.7397   0.7454   0.7497   0.8002   0.8121   0.8253   0.8298   0.8404
  0.8445   0.8468   0.8476   0.8504   0.8530   0.8552   0.8576   0.8627
  0.8667   0.8700   0.8741   0.8794   0.8840   0.8868   0.8970   0.9016
  0.9075   0.9098   0.9237   0.9378   0.9428   0.9520   0.9571   0.9610
  0.9648   0.9728   0.9794   0.9923   0.9957   1.0029   1.0308   1.0361
  1.0432   1.0688   1.0918   1.0949   1.1120   1.1272   1.1368   1.1745
  1.1892   1.2179   1.2308   1.2336   1.2379   1.2417   1.2457   1.2686
  1.3018   1.3045   1.3199   1.3381   1.3649   1.4160   1.4392   1.4927
  1.4973   1.5079   1.5162   1.5425   1.5509   1.5603   1.5689   1.5811
  1.5950   1.6027   1.6038   1.6291   1.6512   1.6800   1.6842   1.6922
  1.7189   1.7220   1.7668   1.7861   1.8224   1.8449   1.8788   1.8850
  1.8957   1.9073   1.9162   1.9274   1.9366   1.9444   1.9514   1.9584
  1.9701   1.9757   1.9968   2.0302   2.0424   2.0571   2.0692   2.0858
  2.1006   2.1160   2.1572   2.1749   2.2305   2.2617   2.2624   2.2675
  2.2754   2.2877   2.3013   2.3196   2.3399   2.3633   2.4074   2.4180
  2.4255   2.4469   2.4675   2.4899   2.5129   2.5372   2.5394   2.5431
  2.5546   2.5650   2.5982   2.6344   2.6495   2.6656   2.6769   2.7018
  2.7160   2.7292   2.7339   2.7407   2.7459   2.7567   2.7764   2.7834
  2.7857   2.7929   2.7995   2.8333   2.8422   2.8468   2.8884   2.9147
  2.9746   2.9885   3.0631   3.0797   3.0979   3.1409   3.1581   3.1706
  3.2040   3.2211   3.2358   3.3235   3.3515   3.3649   3.4290   3.5192
  3.5760   3.5891   3.6955   3.7150   3.7922   3.7995   3.8607   4.0620
  4.0977   4.1065   4.1264   4.3889   4.8024   4.8290   9.7633   9.7694
  9.7902   9.8078  23.4371  23.5772  23.8562  23.8601  23.9041  23.9282
 24.0001  24.0438  24.0511  24.0548  24.1227  24.1446  25.8202  25.8207
 25.8329  25.8920  26.0995  26.1215  26.1873  26.2656  26.5812  26.6130
 26.6257  26.7123 215.7554 215.7602 215.7854 215.8075
 --------------------------------------------------------------

          Ground-State Mulliken Net Atomic Charges

     Atom                 Charge (a.u.)
  ----------------------------------------
      1 C                     0.626994
      2 C                    -0.501541
      3 Cl                    0.466586
      4 C                    -0.852263
      5 H                     0.225891
      6 C                     0.389016
      7 Cl                    0.453712
      8 C                    -0.445187
      9 H                     0.200826
     10 C                    -0.575992
     11 H                     0.194487
     12 C                     0.472777
     13 C                    -1.461961
     14 H                     0.196043
     15 C                     0.576976
     16 Cl                    0.454626
     17 C                    -0.844973
     18 H                     0.203774
     19 C                     0.573907
     20 Cl                    0.446989
     21 C                    -1.004239
     22 H                     0.203552
  ----------------------------------------
  Sum of atomic charges =     0.000000

 -----------------------------------------------------------------
                    Cartesian Multipole Moments
 -----------------------------------------------------------------
    Charge (ESU x 10^10)
                 0.0000
    Dipole Moment (Debye)
         X      -1.2638      Y      -0.1798      Z      -0.6327
       Tot       1.4248
    Quadrupole Moments (Debye-Ang)
        XX    -125.0547     XY       0.1812     YY    -123.7536
        XZ       3.4994     YZ       0.4322     ZZ    -120.9863
    Octopole Moments (Debye-Ang^2)
       XXX    -327.3635    XXY       0.3090    XYY    -114.9544
       YYY      -3.7182    XXZ      11.4486    XYZ       0.6280
       YYZ      31.5686    XZZ    -113.6680    YZZ      -4.2780
       ZZZ      98.1388
    Hexadecapole Moments (Debye-Ang^3)
      XXXX   -5813.8351   XXXY     228.8318   XXYY   -1176.7224
      XYYY     202.8556   YYYY    -998.8344   XXXZ    1299.4657
      XXYZ      72.3529   XYYZ     461.7457   YYYZ     184.0019
      XXZZ   -1456.8385   XYZZ      57.5785   YYZZ    -688.4948
      XZZZ    1312.4699   YZZZ     213.6489   ZZZZ   -3071.2272
 -----------------------------------------------------------------
 Calculating analytic gradient of the SCF energy
 Gradient of SCF Energy
            1           2           3           4           5           6
    1  -0.0000647  -0.0000540   0.0000582   0.0000020   0.0000031   0.0000660
    2  -0.0000172  -0.0000162  -0.0000345  -0.0000207  -0.0000211  -0.0000086
    3   0.0000607  -0.0000447   0.0000262  -0.0000120   0.0000039  -0.0000256
            7           8           9          10          11          12
    1  -0.0000463   0.0000304  -0.0000115  -0.0000078   0.0000051   0.0000087
    2  -0.0000102   0.0000100  -0.0000018   0.0000015   0.0000147   0.0000690
    3   0.0000184   0.0000252   0.0000097  -0.0000343   0.0000060  -0.0000631
           13          14          15          16          17          18
    1   0.0000313  -0.0000068  -0.0000314   0.0000191  -0.0000303   0.0000003
    2  -0.0000200   0.0000083   0.0000370  -0.0000323   0.0000184   0.0000161
    3  -0.0000174   0.0000026  -0.0000177  -0.0000112   0.0000232  -0.0000110
           19          20          21          22
    1   0.0000001   0.0000084   0.0000285  -0.0000084
    2  -0.0000422   0.0000592  -0.0000159   0.0000064
    3   0.0000445  -0.0000157   0.0000226   0.0000097
 Max gradient component =       6.902E-05
 RMS gradient           =       2.942E-05
 Gradient time:  CPU 192.51 s  wall 192.51 s
 Geometry Optimization Parameters
   NAtoms,    NIC,     NZ,  NCons,   NDum,   NFix, NCnnct, MaxDiis
       22     155      22       0       0       0       0       0

 Cartesian Hessian Update
 Hessian updated using BFGS update


** GEOMETRY OPTIMIZATION IN DELOCALIZED INTERNAL COORDINATES **
   Searching for a Minimum

   Optimization Cycle:   7

                       Coordinates (Angstroms)
     ATOM                X               Y               Z
      1  C         0.0452155729    0.0030669436    0.0518822453
      2  C        -0.0197375382    0.1489606747    1.4454979298
      3  Cl        1.4389656675    0.3569824013    2.4058812245
      4  C        -1.2339295230    0.1718548563    2.1275523474
      5  H        -1.2531103651    0.2946768327    3.2017190741
      6  C        -2.4141456513    0.0461941829    1.4057187851
      7  Cl       -3.9470643864    0.0700938095    2.2593504166
      8  C        -2.3980199228   -0.0963966945    0.0229233002
      9  H        -3.3233667403   -0.1981034054   -0.5284359407
     10  C        -1.1732617990   -0.1136749086   -0.6329006991
     11  H        -1.1517936611   -0.2394946016   -1.7091715547
     12  C         1.3179185156   -0.0236639131   -0.7218271797
     13  C         2.2935016103   -0.9946007905   -0.4685969319
     14  H         2.1507630739   -1.7271868852    0.3135827282
     15  C         3.4500168584   -1.0166333861   -1.2372881132
     16  Cl        4.6668312236   -2.2432813449   -0.9220910225
     17  C         3.6725066416   -0.0977468761   -2.2585073243
     18  H         4.5782764072   -0.1262209816   -2.8475451421
     19  C         2.6910936326    0.8574825977   -2.4957452940
     20  Cl        2.9431789822    2.0360088245   -3.7738223189
     21  C         1.5203533142    0.9068766390   -1.7470353531
     22  H         0.7815655426    1.6715926671   -1.9477130653
   Point Group: c1    Number of degrees of freedom:    60


   Energy is  -2301.906284868

 Hessian updated using BFGS update

 60 Hessian modes will be used to form the next step
  Hessian Eigenvalues:
     0.004826    0.019279    0.020068    0.022912    0.023279    0.023512
     0.023640    0.023684    0.023936    0.023970    0.024071    0.024095
     0.024118    0.024132    0.024136    0.024157    0.024371    0.025165
     0.026794    0.158022    0.159963    0.160031    0.160061    0.160260
     0.160325    0.202822    0.224881    0.234542    0.235048    0.235505
     0.244387    0.249529    0.249903    0.250174    0.251083    0.251145
     0.281504    0.301024    0.301117    0.301420    0.326317    0.345722
     0.356619    0.356665    0.356719    0.356778    0.357602    0.360545
     0.429379    0.431141    0.432401    0.450499    0.467762    0.468491
     0.473272    0.475909    0.478500    0.478738    0.479879    0.494975

 Minimum search - taking simple RFO step
 Searching for Lamda that Minimizes Along All modes
 Value Taken    Lamda =   0.00000000
 Step Taken.  Stepsize is  0.004650

                             Maximum     Tolerance    Cnvgd?
         Gradient           0.000093      0.000300     YES
         Displacement       0.003907      0.001200      NO
         Energy change     -0.000001      0.000001     YES

 Final energy is   -2301.9062848678182     


 ******************************
 **  OPTIMIZATION CONVERGED  **
 ******************************

                       Coordinates (Angstroms)
     ATOM                X               Y               Z
      1  C         0.0452155729    0.0030669436    0.0518822453
      2  C        -0.0197375382    0.1489606747    1.4454979298
      3  Cl        1.4389656675    0.3569824013    2.4058812245
      4  C        -1.2339295230    0.1718548563    2.1275523474
      5  H        -1.2531103651    0.2946768327    3.2017190741
      6  C        -2.4141456513    0.0461941829    1.4057187851
      7  Cl       -3.9470643864    0.0700938095    2.2593504166
      8  C        -2.3980199228   -0.0963966945    0.0229233002
      9  H        -3.3233667403   -0.1981034054   -0.5284359407
     10  C        -1.1732617990   -0.1136749086   -0.6329006991
     11  H        -1.1517936611   -0.2394946016   -1.7091715547
     12  C         1.3179185156   -0.0236639131   -0.7218271797
     13  C         2.2935016103   -0.9946007905   -0.4685969319
     14  H         2.1507630739   -1.7271868852    0.3135827282
     15  C         3.4500168584   -1.0166333861   -1.2372881132
     16  Cl        4.6668312236   -2.2432813449   -0.9220910225
     17  C         3.6725066416   -0.0977468761   -2.2585073243
     18  H         4.5782764072   -0.1262209816   -2.8475451421
     19  C         2.6910936326    0.8574825977   -2.4957452940
     20  Cl        2.9431789822    2.0360088245   -3.7738223189
     21  C         1.5203533142    0.9068766390   -1.7470353531
     22  H         0.7815655426    1.6715926671   -1.9477130653

Z-matrix Print:
$molecule
0 1
Cl
C  1 1.758813
C  2 1.392833 1 116.978839
H  3 1.081336 2 120.249865 1 -1.108899 0
C  3 1.389152 2 118.992033 1 178.350143 0
C  5 1.390221 3 121.082333 2 -0.212540 0
H  6 1.081946 5 120.437522 3 179.713437 0
C  6 1.389401 5 118.750615 3 0.098397 0
H  8 1.083813 6 119.185506 5 179.084886 0
C  8 1.402585 6 122.296703 5 0.221285 0
C  10 1.489669 8 119.152533 6 -179.979891 0
C  11 1.399263 10 119.485841 8 56.782932 0
H  12 1.082067 11 120.470014 10 2.950971 0
C  12 1.390554 11 119.516432 10 -178.108197 0
C  14 1.389934 12 121.801798 11 0.213691 0
H  15 1.080831 14 121.118348 12 179.977314 0
C  15 1.391669 14 117.783936 12 -0.011735 0
C  17 1.388848 15 121.924270 14 -0.106801 0
H  18 1.081139 17 119.974630 15 179.667874 0
Cl 5 1.754736 3 119.221212 2 179.843617 0
Cl 17 1.756318 15 118.821356 14 179.539549 0
Cl 14 1.756688 12 119.256310 11 -179.577044 0
$end


 --------------------------------------------------------------

                    Orbital Energies (a.u.)
 --------------------------------------------------------------

 Alpha MOs
 -- Occupied --
********-101.5714-101.5694-101.5682 -10.2677 -10.2642 -10.2626 -10.2620
-10.2260 -10.2251 -10.2153 -10.2138 -10.2121 -10.2107 -10.2088 -10.2078
 -9.4861  -9.4860  -9.4839  -9.4828  -7.2509  -7.2507  -7.2486  -7.2475
 -7.2410  -7.2409  -7.2404  -7.2403  -7.2387  -7.2384  -7.2376  -7.2372
 -0.9345  -0.9239  -0.8936  -0.8890  -0.8597  -0.8410  -0.7945  -0.7724
 -0.7561  -0.7478  -0.6588  -0.6467  -0.6226  -0.6087  -0.5533  -0.5306
 -0.5241  -0.5060  -0.4938  -0.4764  -0.4615  -0.4596  -0.4568  -0.4346
 -0.4288  -0.4206  -0.4021  -0.3956  -0.3917  -0.3807  -0.3781  -0.3481
 -0.3396  -0.3360  -0.3342  -0.3299  -0.3287  -0.2888  -0.2809  -0.2675
 -0.2615
 -- Virtual --
 -0.0655  -0.0534  -0.0433  -0.0309  -0.0197  -0.0155  -0.0085   0.0020
  0.0054   0.0125   0.0144   0.0178   0.0213   0.0304   0.0422   0.0457
  0.0469   0.0500   0.0608   0.0683   0.0701   0.0783   0.0819   0.0859
  0.0906   0.0921   0.0935   0.0973   0.0998   0.1064   0.1069   0.1125
  0.1138   0.1149   0.1177   0.1207   0.1219   0.1232   0.1263   0.1282
  0.1294   0.1319   0.1356   0.1371   0.1436   0.1447   0.1544   0.1611
  0.1621   0.1681   0.1708   0.1741   0.1809   0.1832   0.1875   0.1906
  0.2025   0.2079   0.2106   0.2132   0.2197   0.2214   0.2252   0.2289
  0.2354   0.2427   0.2466   0.2523   0.2572   0.2599   0.2633   0.2645
  0.2669   0.2687   0.2736   0.2739   0.2790   0.2875   0.2897   0.2971
  0.2980   0.3025   0.3085   0.3119   0.3188   0.3231   0.3301   0.3376
  0.3466   0.3524   0.3594   0.3664   0.4174   0.4191   0.4335   0.4361
  0.4512   0.4533   0.4600   0.4619   0.4677   0.4766   0.4819   0.4948
  0.4959   0.5058   0.5104   0.5142   0.5419   0.5462   0.5541   0.5584
  0.5619   0.5681   0.5693   0.5783   0.5855   0.5916   0.6012   0.6089
  0.6167   0.6201   0.6228   0.6304   0.6493   0.6519   0.6575   0.6717
  0.6846   0.6894   0.6955   0.6997   0.7054   0.7130   0.7156   0.7238
  0.7397   0.7454   0.7497   0.8002   0.8121   0.8253   0.8298   0.8404
  0.8445   0.8468   0.8476   0.8504   0.8530   0.8552   0.8576   0.8627
  0.8667   0.8700   0.8741   0.8794   0.8840   0.8868   0.8970   0.9016
  0.9075   0.9098   0.9237   0.9378   0.9428   0.9520   0.9571   0.9610
  0.9648   0.9728   0.9794   0.9923   0.9957   1.0029   1.0308   1.0361
  1.0432   1.0688   1.0918   1.0949   1.1120   1.1272   1.1368   1.1745
  1.1892   1.2179   1.2308   1.2336   1.2379   1.2417   1.2457   1.2686
  1.3018   1.3045   1.3199   1.3381   1.3649   1.4160   1.4392   1.4927
  1.4973   1.5079   1.5162   1.5425   1.5509   1.5603   1.5689   1.5811
  1.5950   1.6027   1.6038   1.6291   1.6512   1.6800   1.6842   1.6922
  1.7189   1.7220   1.7668   1.7861   1.8224   1.8449   1.8788   1.8850
  1.8957   1.9073   1.9162   1.9274   1.9366   1.9444   1.9514   1.9584
  1.9701   1.9757   1.9968   2.0302   2.0424   2.0571   2.0692   2.0858
  2.1006   2.1160   2.1572   2.1749   2.2305   2.2617   2.2624   2.2675
  2.2754   2.2877   2.3013   2.3196   2.3399   2.3633   2.4074   2.4180
  2.4255   2.4469   2.4675   2.4899   2.5129   2.5372   2.5394   2.5431
  2.5546   2.5650   2.5982   2.6344   2.6495   2.6656   2.6769   2.7018
  2.7160   2.7292   2.7339   2.7407   2.7459   2.7567   2.7764   2.7834
  2.7857   2.7929   2.7995   2.8333   2.8422   2.8468   2.8884   2.9147
  2.9746   2.9885   3.0631   3.0797   3.0979   3.1409   3.1581   3.1706
  3.2040   3.2211   3.2358   3.3235   3.3515   3.3649   3.4290   3.5192
  3.5760   3.5891   3.6955   3.7150   3.7922   3.7995   3.8607   4.0620
  4.0977   4.1065   4.1264   4.3889   4.8024   4.8290   9.7633   9.7694
  9.7902   9.8078  23.4371  23.5772  23.8562  23.8601  23.9041  23.9282
 24.0001  24.0438  24.0511  24.0548  24.1227  24.1446  25.8202  25.8207
 25.8329  25.8920  26.0995  26.1215  26.1873  26.2656  26.5812  26.6130
 26.6257  26.7123 215.7554 215.7602 215.7854 215.8075
 --------------------------------------------------------------

          Ground-State Mulliken Net Atomic Charges

     Atom                 Charge (a.u.)
  ----------------------------------------
      1 C                     0.626994
      2 C                    -0.501541
      3 Cl                    0.466586
      4 C                    -0.852263
      5 H                     0.225891
      6 C                     0.389016
      7 Cl                    0.453712
      8 C                    -0.445187
      9 H                     0.200826
     10 C                    -0.575992
     11 H                     0.194487
     12 C                     0.472777
     13 C                    -1.461961
     14 H                     0.196043
     15 C                     0.576976
     16 Cl                    0.454626
     17 C                    -0.844973
     18 H                     0.203774
     19 C                     0.573907
     20 Cl                    0.446989
     21 C                    -1.004239
     22 H                     0.203552
  ----------------------------------------
  Sum of atomic charges =     0.000000

 -----------------------------------------------------------------
                    Cartesian Multipole Moments
 -----------------------------------------------------------------
    Charge (ESU x 10^10)
                 0.0000
    Dipole Moment (Debye)
         X      -1.2638      Y      -0.1798      Z      -0.6327
       Tot       1.4248
    Quadrupole Moments (Debye-Ang)
        XX    -125.0547     XY       0.1812     YY    -123.7536
        XZ       3.4994     YZ       0.4322     ZZ    -120.9863
    Octopole Moments (Debye-Ang^2)
       XXX    -327.3635    XXY       0.3090    XYY    -114.9544
       YYY      -3.7182    XXZ      11.4486    XYZ       0.6280
       YYZ      31.5686    XZZ    -113.6680    YZZ      -4.2780
       ZZZ      98.1388
    Hexadecapole Moments (Debye-Ang^3)
      XXXX   -5813.8351   XXXY     228.8318   XXYY   -1176.7224
      XYYY     202.8556   YYYY    -998.8344   XXXZ    1299.4657
      XXYZ      72.3529   XYYZ     461.7457   YYYZ     184.0019
      XXZZ   -1456.8385   XYZZ      57.5785   YYZZ    -688.4948
      XZZZ    1312.4699   YZZZ     213.6489   ZZZZ   -3071.2272
 -----------------------------------------------------------------
Archival summary:
1\1\november\OPT\ProcedureUnspecified\BasisUnspecified\l4126\taweetha\ThuJan1612:59:452020ThuJan1612:59:452020\0\\#,OPT,ProcedureUnspecified,BasisUnspecified,\\0,1\Cl\C,1,1.75881\C,2,1.39283,1,116.979\H,3,1.08134,2,120.25,1,-1.1089,0\C,3,1.38915,2,118.992,1,178.35,0\C,5,1.39022,3,121.082,2,-0.21254,0\H,6,1.08195,5,120.438,3,179.713,0\C,6,1.3894,5,118.751,3,0.0983968,0\H,8,1.08381,6,119.186,5,179.085,0\C,8,1.40258,6,122.297,5,0.221285,0\C,10,1.48967,8,119.153,6,-179.98,0\C,11,1.39926,10,119.486,8,56.7829,0\H,12,1.08207,11,120.47,10,2.95097,0\C,12,1.39055,11,119.516,10,-178.108,0\C,14,1.38993,12,121.802,11,0.213691,0\H,15,1.08083,14,121.118,12,179.977,0\C,15,1.39167,14,117.784,12,-0.0117348,0\C,17,1.38885,15,121.924,14,-0.106801,0\H,18,1.08114,17,119.975,15,179.668,0\Cl,5,1.75474,3,119.221,2,179.844,0\Cl,17,1.75632,15,118.821,14,179.54,0\Cl,14,1.75669,12,119.256,11,-179.577,0\\\@

 Total job time:  4986.04s(wall), 4985.70s(cpu) 
 Thu Jan 16 12:59:45 2020

        *************************************************************
        *                                                           *
        *  Thank you very much for using Q-Chem.  Have a nice day.  *
        *                                                           *
        *************************************************************


 
User input: 2 of 2 
 
                  Welcome to Q-Chem
     A Quantum Leap Into The Future Of Chemistry


 Q-Chem 5.2 (devel), Q-Chem, Inc., Pleasanton, CA (2019)

 Yihan Shao,  Zhengting Gan,  E. Epifanovsky,  A. T. B. Gilbert,  M. Wormit,  
 J. Kussmann,  A. W. Lange,  A. Behn,  Jia Deng,  Xintian Feng,  D. Ghosh,  
 M. Goldey,  P. R. Horn,  L. D. Jacobson,  I. Kaliman,  T. Kus,  A. Landau,  
 Jie Liu,  E. I. Proynov,  R. M. Richard,  R. P. Steele,  E. J. Sundstrom,  
 H. L. Woodcock III,  P. M. Zimmerman,  D. Zuev,  B. Albrecht,  E. Alguire,  
 S. A. Baeppler,  D. Barton,  Z. Benda,  Y. A. Bernard,  E. J. Berquist,  
 K. B. Bravaya,  H. Burton,  D. Casanova,  Chun-Min Chang,  Yunqing Chen,  
 A. Chien,  K. D. Closser,  M. P. Coons,  S. Coriani,  S. Dasgupta,  
 A. L. Dempwolff,  M. Diedenhofen,  Hainam Do,  R. G. Edgar,  Po-Tung Fang,  
 S. Faraji,  S. Fatehi,  Qingguo Feng,  K. D. Fenk,  J. Fosso-Tande,  
 J. Gayvert,  Qinghui Ge,  A. Ghysels,  G. Gidofalvi,  J. Gomes,  
 J. Gonthier,  A. Gunina,  D. Hait,  M. W. D. Hanson-Heine,  
 P. H. P. Harbach,  A. W. Hauser,  M. F. Herbst,  J. E. Herr,  
 E. G. Hohenstein,  Z. C. Holden,  Kerwin Hui,  B. C. Huynh,  T.-C. Jagau,  
 Hyunjun Ji,  B. Kaduk,  K. Khistyaev,  Jaehoon Kim,  P. Klunzinger,  K. Koh,  
 D. Kosenkov,  L. Koulias,  T. Kowalczyk,  C. M. Krauter,  A. Kunitsa,  
 Ka Un Lao,  A. Laurent,  K. V. Lawler,  Joonho Lee,  D. Lefrancois,  
 S. Lehtola,  D. S. Levine,  Yi-Pei Li,  You-Sheng Lin,  Fenglai Liu,  
 E. Livshits,  A. Luenser,  P. Manohar,  E. Mansoor,  S. F. Manzer,  
 Shan-Ping Mao,  Yuezhi Mao,  N. Mardirossian,  A. V. Marenich,  
 T. Markovich,  L. A. Martinez-Martinez,  S. A. Maurer,  N. J. Mayhall,  
 S. C. McKenzie,  J.-M. Mewes,  P. Morgante,  A. F. Morrison,  
 J. W. Mullinax,  K. Nanda,  T. S. Nguyen-Beck,  R. Olivares-Amaya,  
 J. A. Parkhill,  Zheng Pei,  T. M. Perrine,  F. Plasser,  P. Pokhilko,  
 S. Prager,  A. Prociuk,  E. Ramos,  D. R. Rehn,  F. Rob,  M. Scheurer,  
 M. Schneider,  N. Sergueev,  S. M. Sharada,  S. Sharma,  D. W. Small,  
 T. Stauch,  T. Stein,  Yu-Chuan Su,  A. J. W. Thom,  A. Tkatchenko,  
 T. Tsuchimochi,  N. M. Tubman,  L. Vogt,  M. L. Vidal,  O. Vydrov,  
 M. A. Watson,  J. Wenzel,  M. de Wergifosse,  T. A. Wesolowski,  A. White,  
 J. Witte,  A. Yamada,  Jun Yang,  K. Yao,  S. Yeganeh,  S. R. Yost,  
 Zhi-Qiang You,  A. Zech,  Igor Ying Zhang,  Xing Zhang,  Yan Zhao,  
 Ying Zhu,  B. R. Brooks,  G. K. L. Chan,  C. J. Cramer,  M. S. Gordon,  
 W. J. Hehre,  A. Klamt,  M. W. Schmidt,  C. D. Sherrill,  D. G. Truhlar,  
 A. Aspuru-Guzik,  R. Baer,  A. T. Bell,  N. A. Besley,  Jeng-Da Chai,  
 A. E. DePrince, III,  R. A. DiStasio Jr.,  A. Dreuw,  B. D. Dunietz,  
 T. R. Furlani,  Chao-Ping Hsu,  Yousung Jung,  Jing Kong,  D. S. Lambrecht,  
 WanZhen Liang,  C. Ochsenfeld,  V. A. Rassolov,  L. V. Slipchenko,  
 J. E. Subotnik,  T. Van Voorhis,  J. M. Herbert,  A. I. Krylov,  
 P. M. W. Gill,  M. Head-Gordon

 Contributors to earlier versions of Q-Chem not listed above: 
 R. D. Adamson,  B. Austin,  J. Baker,  G. J. O. Beran,  K. Brandhorst,  
 S. T. Brown,  E. F. C. Byrd,  A. K. Chakraborty,  C.-L. Cheng,  
 Siu Hung Chien,  D. M. Chipman,  D. L. Crittenden,  H. Dachsel,  
 R. J. Doerksen,  A. D. Dutoi,  L. Fusti-Molnar,  W. A. Goddard III,  
 A. Golubeva-Zadorozhnaya,  S. R. Gwaltney,  G. Hawkins,  A. Heyden,  
 S. Hirata,  G. Kedziora,  F. J. Keil,  C. Kelley,  Jihan Kim,  R. A. King,  
 R. Z. Khaliullin,  P. P. Korambath,  W. Kurlancheek,  A. M. Lee,  M. S. Lee,  
 S. V. Levchenko,  Ching Yeh Lin,  D. Liotard,  R. C. Lochan,  I. Lotan,  
 P. E. Maslen,  N. Nair,  D. P. O'Neill,  D. Neuhauser,  E. Neuscamman,  
 C. M. Oana,  R. Olson,  B. Peters,  R. Peverati,  P. A. Pieniazek,  
 Y. M. Rhee,  J. Ritchie,  M. A. Rohrdanz,  E. Rosta,  N. J. Russ,  
 H. F. Schaefer III,  N. E. Schultz,  N. Shenvi,  A. C. Simmonett,  A. Sodt,  
 D. Stuck,  K. S. Thanthiriwatte,  V. Vanovschi,  Tao Wang,  A. Warshel,  
 C. F. Williams,  Q. Wu,  X. Xu,  W. Zhang

 Please cite Q-Chem as follows:
 Y. Shao et al., Mol. Phys. 113, 184-215 (2015)
 DOI: 10.1080/00268976.2014.952696

 Q-Chem 5.2.1 for Intel X86 EM64T Linux

 Parts of Q-Chem use Armadillo 8.300.2 (Tropical Shenanigans).
 http://arma.sourceforge.net/

 Q-Chem begins on Thu Jan 16 12:59:45 2020  

Host: 
0

     Scratch files written to /scratch/taweetham/qchem29812//
NAlpha2: 146
NElect   146
Mult     1
The previous job contains 0 fragments, simply inherited here

 Q-Chem warning in module libgen/rem_setup.C, line 2168:

 Setting Thresh to 1e-14


Checking the input file for inconsistencies... 	...done.

--------------------------------------------------------------
User input:
--------------------------------------------------------------

$MOLECULE
READ
$END

$REM
   JOB_TYPE 	FREQUENCY
   BASIS 	6-311++G**
   METHOD	B3LYP
   SCF_GUESS_ALWAYS     TRUE
   S2THRESH     15
   THRESH       15
   MEM_TOTAL    10000
$END

--------------------------------------------------------------
 ----------------------------------------------------------------
             Standard Nuclear Orientation (Angstroms)
    I     Atom           X                Y                Z
 ----------------------------------------------------------------
    1      C       0.8817816650    -0.1916457801    -0.1723582125
    2      C       1.6968230018     0.6715535944     0.5748117968
    3      Cl      0.9993066454     1.8608564033     1.6668071791
    4      C       3.0868858267     0.6060936004     0.5162893212
    5      H       3.6894347068     1.2790116396     1.1107667883
    6      C       3.6822610281    -0.3417414200    -0.3064387929
    7      Cl      5.4330410248    -0.4267650040    -0.3879151459
    8      C       2.9141569658    -1.2205332991    -1.0617245224
    9      H       3.3888088546    -1.9516764447    -1.7026170917
   10      C       1.5296109873    -1.1353143556    -0.9829445656
   11      H       0.9239262810    -1.8070070134    -1.5801258117
   12      C      -0.6072651752    -0.1625773833    -0.1406071585
   13      C      -1.3122324225     0.9900752120    -0.5053255812
   14      H      -0.7854923387     1.8899000465    -0.7911959156
   15      C      -2.7009257500     0.9693414114    -0.5051300407
   16      Cl     -3.5809440170     2.4154142723    -0.9732034864
   17      C      -3.4198822944    -0.1684235036    -0.1511028039
   18      H      -4.5007085076    -0.1692204706    -0.1541451053
   19      C      -2.7017197075    -1.3035343348     0.2062242110
   20      Cl     -3.5786839854    -2.7551302398     0.6642143377
   21      C      -1.3112719364    -1.3184789037     0.2146441905
   22      H      -0.7815364787    -2.2142791246     0.5109410486
 ----------------------------------------------------------------
 Molecular Point Group                 C1    NOp =  1
 Largest Abelian Subgroup              C1    NOp =  1
 Nuclear Repulsion Energy =        1397.82910017 hartrees
 There are       73 alpha and       73 beta electrons
 Requested basis set is 6-311++G(d,p)
 There are 154 shells and 426 basis functions

 Total QAlloc Memory Limit  10000 MB
 Mega-Array Size       188 MB
 MEM_STATIC part       192 MB
 A cutoff of  1.0D-15 yielded   9324 shell pairs
 There are     76316 function pairs (     81904 Cartesian)
 Smallest overlap matrix eigenvalue = 3.12E-07
 Linear dependence detected in AO basis
 Number of orthogonalized atomic orbitals = 423
 Maximum deviation from orthogonality = 4.877E-10
 Guess from superposition of atomic densities
 Warning:  Energy on first SCF cycle will be non-variational
 SAD guess density has 146.000000 electrons

 -----------------------------------------------------------------------
  General SCF calculation program by
  Eric Jon Sundstrom, Paul Horn, Yuezhi Mao, Dmitri Zuev, Alec White,
  David Stuck, Shaama M.S., Shane Yost, Joonho Lee, David Small,
  Daniel Levine, Susi Lehtola, Hugh Burton, Evgeny Epifanovsky,
  Bang C. Huynh
 -----------------------------------------------------------------------
 Exchange:     0.2000 Hartree-Fock + 0.0800 Slater + 0.7200 B88
 Correlation:  0.1900 VWN1RPA + 0.8100 LYP
 Using SG-1 standard quadrature grid
 A restricted SCF calculation will be
 performed using DIIS
 SCF converges when DIIS error is below 1.0e-08
 ---------------------------------------
  Cycle       Energy         DIIS error
 ---------------------------------------
    1   -2305.6385455913      3.02e-02  
    2   -2301.7452174846      2.62e-03  
    3   -2301.6610750650      3.17e-03  
    4   -2301.8970260279      5.95e-04  
    5   -2301.9036830631      3.18e-04  
    6   -2301.9059233287      1.04e-04  
    7   -2301.9061472729      3.07e-05  
    8   -2301.9061653531      1.31e-05  
    9   -2301.9061692682      2.26e-06  
   10   -2301.9061693697      1.15e-06  
   11   -2301.9061693976      2.35e-07  
   12   -2301.9061693984      1.33e-07  
   13   -2301.9061693989      3.09e-08  
   14   -2301.9061693988      9.37e-09  Convergence criterion met
 ---------------------------------------
 SCF time:   CPU 524.48s  wall 525.00s 
 SCF   energy in the final basis set =    -2301.9061693988
 Total energy in the final basis set =    -2301.9061693988

 --------------------------------------------------------------

                    Orbital Energies (a.u.)
 --------------------------------------------------------------

 Alpha MOs
 -- Occupied --
********-101.5714-101.5693-101.5682 -10.2677 -10.2642 -10.2625 -10.2620
-10.2260 -10.2251 -10.2153 -10.2138 -10.2121 -10.2107 -10.2088 -10.2078
 -9.4861  -9.4860  -9.4839  -9.4828  -7.2509  -7.2505  -7.2486  -7.2475
 -7.2409  -7.2409  -7.2405  -7.2405  -7.2388  -7.2383  -7.2377  -7.2372
 -0.9345  -0.9239  -0.8936  -0.8890  -0.8596  -0.8410  -0.7945  -0.7724
 -0.7561  -0.7478  -0.6587  -0.6466  -0.6226  -0.6087  -0.5534  -0.5306
 -0.5241  -0.5060  -0.4938  -0.4764  -0.4615  -0.4596  -0.4568  -0.4346
 -0.4288  -0.4205  -0.4021  -0.3956  -0.3917  -0.3807  -0.3781  -0.3481
 -0.3396  -0.3360  -0.3342  -0.3299  -0.3287  -0.2888  -0.2809  -0.2675
 -0.2615
 -- Virtual --
 -0.0655  -0.0534  -0.0433  -0.0309  -0.0197  -0.0154  -0.0084   0.0022
  0.0055   0.0126   0.0145   0.0178   0.0214   0.0306   0.0423   0.0459
  0.0471   0.0502   0.0608   0.0683   0.0702   0.0784   0.0819   0.0860
  0.0908   0.0921   0.0937   0.0973   0.0999   0.1065   0.1069   0.1127
  0.1138   0.1151   0.1177   0.1207   0.1221   0.1232   0.1264   0.1282
  0.1295   0.1318   0.1355   0.1372   0.1437   0.1449   0.1550   0.1614
  0.1622   0.1681   0.1708   0.1742   0.1812   0.1832   0.1877   0.1908
  0.2027   0.2080   0.2106   0.2132   0.2201   0.2216   0.2252   0.2289
  0.2357   0.2427   0.2466   0.2525   0.2573   0.2600   0.2635   0.2645
  0.2671   0.2688   0.2738   0.2742   0.2790   0.2876   0.2897   0.2972
  0.2983   0.3027   0.3087   0.3119   0.3187   0.3229   0.3300   0.3376
  0.3471   0.3523   0.3592   0.3667   0.4173   0.4192   0.4333   0.4360
  0.4512   0.4533   0.4601   0.4617   0.4677   0.4766   0.4820   0.4949
  0.4959   0.5057   0.5103   0.5142   0.5420   0.5461   0.5544   0.5587
  0.5619   0.5682   0.5692   0.5783   0.5855   0.5916   0.6012   0.6090
  0.6168   0.6201   0.6229   0.6306   0.6494   0.6521   0.6575   0.6719
  0.6847   0.6894   0.6955   0.6998   0.7057   0.7129   0.7156   0.7238
  0.7396   0.7453   0.7497   0.8002   0.8121   0.8254   0.8298   0.8404
  0.8445   0.8468   0.8477   0.8504   0.8530   0.8553   0.8576   0.8627
  0.8668   0.8700   0.8740   0.8794   0.8840   0.8868   0.8969   0.9016
  0.9076   0.9099   0.9236   0.9378   0.9429   0.9520   0.9571   0.9610
  0.9649   0.9728   0.9796   0.9923   0.9957   1.0029   1.0308   1.0360
  1.0431   1.0689   1.0918   1.0949   1.1120   1.1273   1.1370   1.1746
  1.1892   1.2178   1.2308   1.2337   1.2379   1.2418   1.2457   1.2685
  1.3019   1.3045   1.3199   1.3381   1.3649   1.4160   1.4392   1.4928
  1.4974   1.5080   1.5162   1.5425   1.5510   1.5603   1.5689   1.5811
  1.5950   1.6028   1.6038   1.6292   1.6512   1.6800   1.6842   1.6923
  1.7189   1.7220   1.7668   1.7862   1.8225   1.8449   1.8788   1.8850
  1.8957   1.9073   1.9162   1.9274   1.9366   1.9444   1.9515   1.9584
  1.9701   1.9757   1.9968   2.0302   2.0425   2.0571   2.0692   2.0859
  2.1006   2.1160   2.1572   2.1749   2.2305   2.2617   2.2623   2.2676
  2.2753   2.2878   2.3013   2.3197   2.3400   2.3633   2.4074   2.4180
  2.4256   2.4470   2.4675   2.4899   2.5129   2.5372   2.5394   2.5431
  2.5546   2.5650   2.5982   2.6344   2.6496   2.6657   2.6770   2.7018
  2.7160   2.7292   2.7339   2.7406   2.7459   2.7567   2.7764   2.7834
  2.7858   2.7929   2.7996   2.8333   2.8422   2.8468   2.8884   2.9148
  2.9746   2.9885   3.0631   3.0797   3.0979   3.1410   3.1581   3.1706
  3.2040   3.2211   3.2358   3.3235   3.3515   3.3649   3.4291   3.5192
  3.5759   3.5891   3.6956   3.7150   3.7922   3.7995   3.8607   4.0621
  4.0977   4.1065   4.1264   4.3888   4.8024   4.8290   9.7634   9.7695
  9.7903   9.8078  23.4371  23.5772  23.8562  23.8601  23.9041  23.9282
 24.0001  24.0438  24.0511  24.0548  24.1227  24.1446  25.8202  25.8209
 25.8329  25.8920  26.0999  26.1214  26.1877  26.2653  26.5814  26.6131
 26.6258  26.7122 215.7554 215.7602 215.7854 215.8075
 --------------------------------------------------------------

          Ground-State Mulliken Net Atomic Charges

     Atom                 Charge (a.u.)
  ----------------------------------------
      1 C                     0.626416
      2 C                    -0.498783
      3 Cl                    0.467737
      4 C                    -0.853911
      5 H                     0.226106
      6 C                     0.386338
      7 Cl                    0.453708
      8 C                    -0.444242
      9 H                     0.200811
     10 C                    -0.573350
     11 H                     0.194390
     12 C                     0.473121
     13 C                    -1.463593
     14 H                     0.196084
     15 C                     0.577705
     16 Cl                    0.453312
     17 C                    -0.844460
     18 H                     0.204137
     19 C                     0.572031
     20 Cl                    0.446029
     21 C                    -1.002953
     22 H                     0.203367
  ----------------------------------------
  Sum of atomic charges =     0.000000

 -----------------------------------------------------------------
                    Cartesian Multipole Moments
 -----------------------------------------------------------------
    Charge (ESU x 10^10)
                -0.0000
    Dipole Moment (Debye)
         X       0.7120      Y      -0.8907      Z      -0.8546
       Tot       1.4250
    Quadrupole Moments (Debye-Ang)
        XX    -125.7689     XY      -0.7002     YY    -120.5084
        XZ      -0.5359     YZ       2.7841     ZZ    -121.4400
    Octopole Moments (Debye-Ang^2)
       XXX     -31.1629    XXY       6.9901    XYY      14.4947
       YYY       3.8426    XXZ       6.2118    XYZ       5.6965
       YYZ      -2.5985    XZZ       5.7895    YZZ      -1.6058
       ZZZ       4.3767
    Hexadecapole Moments (Debye-Ang^3)
      XXXX   -6863.8940   XXXY      26.2738   XXYY   -1458.7820
      XYYY     -14.4299   YYYY   -1787.9734   XXXZ      23.0116
      XXYZ      33.5321   XYYZ     -13.0474   YYYZ       0.9740
      XXZZ   -1252.0299   XYZZ      -9.7719   YYZZ    -389.0927
      XZZZ      -4.8947   YZZZ      13.0853   ZZZZ    -616.7896
 -----------------------------------------------------------------
 Calculating MO derivatives via CPSCF
    1     0    69    0.0214879  
    2     0    69    0.0064151  
    3     0    69    0.0006058  
    4     2    67    0.0000451  
    5    66     3    0.0000029  
    6    69     0    0.0000002  Converged
 Time for AOints: 850.5 s (CPU) 850.5 s (wall)
 ------------------------------------------------------------------------------
                     AOints        : Timing summary (seconds)
 ------------------------------------------------------------------------------
     job step          cpu (% of tot)      sys (% of tot)     wall (% of tot)
 ------------------------------------------------------------------------------
  AOints            0.8505E+03 ( 8.8)   0.7000E-05 ( 2.7)   0.8505E+03 ( 8.8)
 ------------------------------------------------------------------------------
   Grand Totals     0.9627E+04          0.2610E-03          0.9627E+04
 ------------------------------------------------------------------------------
 Polarizability Matrix (a.u.)
            1           2           3
    1-272.4876794   5.8433762   5.2133834
    2   5.8433762-189.5238056  -5.7156121
    3   5.2133834  -5.7156121-126.8119312
 Calculating analytic Hessian of the SCF energy

 Direct stationary perturbation theory relativistic correction:

 rels  =       3.209129966447
 relv  =     -12.197683107076
 rel2e =       3.235279001243
 E_rel =      -5.753274139386

 Hessian of the SCF Energy
            1           2           3           4           5           6
    1   0.6424125   0.0021885  -0.0012668  -0.1815143  -0.0848764  -0.0789162
    2   0.0021885   0.4421251   0.2214632  -0.0442479  -0.1519381  -0.0778066
    3  -0.0012668   0.2214632   0.3440986  -0.0403473  -0.0762136  -0.1282780
    4  -0.1815143  -0.0442479  -0.0403473   0.6127242   0.0364173   0.0313837
    5  -0.0848764  -0.1519381  -0.0762136   0.0364173   0.3349952   0.1912063
    6  -0.0789162  -0.0778066  -0.1282780   0.0313837   0.1912063   0.2877397
    7   0.0060957  -0.0040403  -0.0036123  -0.0585020   0.0296528   0.0270428
    8   0.0132159  -0.0189006  -0.0204965   0.0292902  -0.0810590  -0.0537885
    9   0.0117836  -0.0196344  -0.0148921   0.0272923  -0.0544112  -0.0717082
   10  -0.0320157  -0.0499486  -0.0427333  -0.3205855   0.0238893   0.0199046
   11  -0.0161888   0.0247094   0.0153420  -0.0252659  -0.0871394  -0.0249714
   12  -0.0136677   0.0167552   0.0205966  -0.0225861  -0.0252924  -0.0809925
   13  -0.0047941   0.0014551   0.0011677  -0.0131561  -0.0191704  -0.0170365
   14   0.0008639   0.0028743  -0.0022817   0.0032425   0.0038302   0.0009414
   15   0.0010195  -0.0021043   0.0035943   0.0024166   0.0006492   0.0034034
   16   0.0026595  -0.0051447  -0.0044908  -0.0228028   0.0225232   0.0203463
   17  -0.0042538  -0.0432664  -0.0332169   0.0697416   0.0168763   0.0093809
   18  -0.0037615  -0.0341081  -0.0333121   0.0610194   0.0100354   0.0136098
   19  -0.0021049   0.0006697   0.0005274   0.0036519   0.0012582   0.0010670
   20   0.0003521   0.0009286   0.0014538  -0.0018743   0.0001472  -0.0039665
   21   0.0002063   0.0013479   0.0004306  -0.0014231  -0.0038902   0.0013486
   22  -0.0195681   0.0588401   0.0502675  -0.0570770  -0.0215474  -0.0189003
   23   0.0232618   0.0176609   0.0084799  -0.0222269  -0.0093548  -0.0046109
   24   0.0205563   0.0096822   0.0148641  -0.0192982  -0.0046859  -0.0075367
   25  -0.0048445  -0.0006076  -0.0003199  -0.0010804  -0.0006102  -0.0005282
   26  -0.0003418   0.0040647  -0.0024302  -0.0006809  -0.0001726   0.0004769
   27  -0.0005368  -0.0025426   0.0046850  -0.0006065   0.0005553  -0.0002574
   28  -0.1563563   0.0291941   0.0276636   0.0636177   0.0151718   0.0130537
   29   0.0761002  -0.1800320  -0.0984526  -0.0258196  -0.0303762  -0.0345279
   30   0.0710244  -0.0995240  -0.1490527  -0.0232776  -0.0344264  -0.0220627
   31   0.0094996   0.0098985   0.0086359  -0.0004695   0.0015836   0.0014556
   32  -0.0116337  -0.0094839  -0.0119995   0.0021506   0.0009490  -0.0040223
   33  -0.0108717  -0.0114313  -0.0061652   0.0019316  -0.0039205   0.0021984
   34  -0.2156595   0.0034367   0.0043343  -0.0226851  -0.0111809  -0.0043895
   35   0.0008834  -0.0909311  -0.0052090  -0.0203377   0.0042546   0.0019306
   36   0.0020726  -0.0051707  -0.0678626  -0.0162352   0.0015871   0.0031883
   37  -0.0237106   0.0273913  -0.0078516   0.0017089   0.0037231   0.0008762
   38   0.0099139   0.0039433  -0.0000269  -0.0027781  -0.0014769   0.0001015
   39   0.0023821  -0.0004569   0.0046875   0.0000999  -0.0019109  -0.0011022
   40   0.0010048   0.0001661   0.0000448  -0.0001399   0.0001366  -0.0002253
   41  -0.0015320   0.0004907  -0.0012248   0.0003232   0.0000048   0.0000208
   42  -0.0003245  -0.0015871  -0.0036006  -0.0013907   0.0012541   0.0007488
   43   0.0024507   0.0018550  -0.0001268  -0.0013175  -0.0009935   0.0004461
   44   0.0031750  -0.0024723   0.0030822  -0.0003090  -0.0001241   0.0002179
   45  -0.0001899   0.0030942   0.0056316   0.0011313  -0.0004905  -0.0002765
   46   0.0003335   0.0011827  -0.0004775  -0.0000616   0.0004540   0.0004917
   47  -0.0007430  -0.0004710   0.0002893   0.0001750  -0.0006071  -0.0005899
   48   0.0001331   0.0001683  -0.0001014   0.0000292   0.0002086   0.0001290
   49  -0.0003412  -0.0000001   0.0003103   0.0000107   0.0010478   0.0003995
   50  -0.0003926  -0.0009220  -0.0004793   0.0006724   0.0001490  -0.0005848
   51  -0.0000526   0.0000419  -0.0013326  -0.0003801   0.0000207   0.0003917
   52  -0.0000413  -0.0000139   0.0000008   0.0000229  -0.0000157   0.0000084
   53   0.0000216   0.0000827  -0.0000999  -0.0000115  -0.0000345  -0.0000367
   54   0.0000588  -0.0000418  -0.0003141  -0.0001579   0.0000119   0.0000150
   55   0.0013485  -0.0019007  -0.0001564   0.0002692  -0.0008067  -0.0005274
   56  -0.0027087  -0.0026315   0.0025478  -0.0004105   0.0001130   0.0001021
   57   0.0006295   0.0025767   0.0057520   0.0014503   0.0005199  -0.0001335
   58   0.0003090  -0.0014256   0.0001699  -0.0003767   0.0004151   0.0004222
   59   0.0006904  -0.0007237   0.0000179  -0.0001451   0.0002625   0.0003653
   60  -0.0002202   0.0002572   0.0000110   0.0000695  -0.0001097  -0.0000663
   61  -0.0259948  -0.0283221   0.0078953  -0.0023288   0.0031736   0.0038303
   62  -0.0097239   0.0045203   0.0007640   0.0028496   0.0010157   0.0005201
   63  -0.0001369   0.0003943   0.0038836  -0.0004637  -0.0006454  -0.0006000
   64   0.0008199  -0.0006439   0.0003609   0.0000965  -0.0002380  -0.0001992
   65   0.0017482   0.0003894  -0.0013057  -0.0007622  -0.0003030  -0.0003638
   66   0.0000868  -0.0013769  -0.0033179  -0.0006552  -0.0000333   0.0002378
            7           8           9          10          11          12
    1   0.0060957   0.0132159   0.0117836  -0.0320157  -0.0161888  -0.0136677
    2  -0.0040403  -0.0189006  -0.0196344  -0.0499486   0.0247094   0.0167552
    3  -0.0036123  -0.0204965  -0.0148921  -0.0427333   0.0153420   0.0205966
    4  -0.0585020   0.0292902   0.0272923  -0.3205855  -0.0252659  -0.0225861
    5   0.0296528  -0.0810590  -0.0544112   0.0238893  -0.0871394  -0.0252924
    6   0.0270428  -0.0537885  -0.0717082   0.0199046  -0.0249714  -0.0809925
    7   0.0750035  -0.0501560  -0.0438320  -0.0172894   0.0288164   0.0260943
    8  -0.0501560   0.1087392   0.0898015   0.0105675  -0.0102046  -0.0131535
    9  -0.0438320   0.0898015   0.0944858   0.0094440  -0.0131863  -0.0075231
   10  -0.0172894   0.0105675   0.0094440   0.6774641   0.0337188   0.0298534
   11   0.0288164  -0.0102046  -0.0131863   0.0337188   0.4657752   0.3004239
   12   0.0260943  -0.0131535  -0.0075231   0.0298534   0.3004239   0.3865254
   13   0.0007881  -0.0003670  -0.0003300  -0.1443962  -0.1012141  -0.0891519
   14   0.0009848  -0.0006185   0.0018033  -0.1016288  -0.1585194  -0.1094580
   15   0.0009188   0.0018701  -0.0010161  -0.0890517  -0.1099066  -0.1311159
   16  -0.0021199  -0.0003831  -0.0004164  -0.1403654   0.0802856   0.0696385
   17  -0.0034836   0.0042127  -0.0006768   0.0314306  -0.1967249  -0.1184815
   18  -0.0029257  -0.0006920   0.0042835   0.0267182  -0.1174378  -0.1639389
   19  -0.0012688   0.0009311   0.0008017  -0.0359542   0.0033001   0.0030458
   20   0.0007662  -0.0002967  -0.0002652   0.0226382   0.0022549  -0.0019388
   21   0.0006178  -0.0003005  -0.0002312   0.0195613  -0.0018045   0.0027601
   22   0.0011442   0.0011594   0.0010352   0.0597992  -0.0223214  -0.0192535
   23   0.0015603  -0.0013115  -0.0005211   0.0113407  -0.0269885  -0.0307356
   24   0.0013494  -0.0004371  -0.0012245   0.0095828  -0.0311072  -0.0179182
   25   0.0001468   0.0000719   0.0000582  -0.0018167  -0.0024798  -0.0020982
   26   0.0000511  -0.0002238   0.0003068  -0.0030759   0.0009912  -0.0038761
   27   0.0001031   0.0003076  -0.0003072  -0.0023507  -0.0038752   0.0020715
   28  -0.0019560  -0.0055972  -0.0047421  -0.0454876   0.0221918   0.0192498
   29  -0.0004570   0.0016277  -0.0021316   0.0215733  -0.0136103  -0.0092513
   30  -0.0006798  -0.0023592   0.0019378   0.0193113  -0.0093204  -0.0109310
   31   0.0001610   0.0009319   0.0008484  -0.0005546   0.0006430   0.0005154
   32  -0.0001653  -0.0007985  -0.0008149   0.0007188  -0.0004293   0.0005119
   33  -0.0001315  -0.0007305  -0.0004715   0.0003851   0.0005314  -0.0005601
   34  -0.0016845   0.0025159   0.0016220   0.0027904  -0.0010990  -0.0011894
   35  -0.0020547  -0.0015727   0.0004740  -0.0020260   0.0000899  -0.0053367
   36  -0.0016326   0.0008985  -0.0011507  -0.0009764  -0.0048133   0.0012827
   37  -0.0018192  -0.0016148  -0.0026164  -0.0007329  -0.0002686   0.0007831
   38  -0.0008976  -0.0006669  -0.0006678   0.0007034  -0.0003334  -0.0003312
   39  -0.0031393  -0.0002874  -0.0016147   0.0006063   0.0001008  -0.0000609
   40  -0.0005535  -0.0000709  -0.0009102  -0.0001661   0.0000063   0.0001026
   41  -0.0006663   0.0003224  -0.0005171   0.0001660  -0.0000510   0.0000588
   42   0.0001871  -0.0003553  -0.0004959   0.0000892  -0.0002891  -0.0001390
   43   0.0013563   0.0006802   0.0007419   0.0006417  -0.0003107  -0.0000426
   44  -0.0000781   0.0001516  -0.0000942   0.0000614  -0.0001788  -0.0000871
   45  -0.0004764  -0.0001742  -0.0002947  -0.0001130   0.0001423   0.0000011
   46  -0.0000058  -0.0002129  -0.0002652  -0.0001146  -0.0000688  -0.0000392
   47   0.0000583   0.0003181   0.0003590   0.0001149   0.0001413   0.0000672
   48  -0.0000287  -0.0000697  -0.0001009  -0.0000860   0.0000216  -0.0000294
   49   0.0000710  -0.0002741  -0.0002386  -0.0002336  -0.0000927   0.0000191
   50  -0.0007936  -0.0003349  -0.0003109  -0.0003397   0.0002213   0.0001032
   51   0.0004694   0.0001191   0.0001943   0.0000745   0.0000021  -0.0001466
   52  -0.0000106   0.0000062  -0.0000124   0.0000023   0.0000018  -0.0000051
   53  -0.0000228   0.0000236   0.0000086   0.0000439  -0.0000175  -0.0000055
   54   0.0000497  -0.0000120   0.0000484   0.0000736  -0.0000556  -0.0000372
   55  -0.0008252  -0.0002063  -0.0002455  -0.0000891   0.0002301   0.0000842
   56   0.0005325   0.0001188   0.0002354   0.0003496   0.0000447  -0.0002391
   57   0.0000480  -0.0002320  -0.0002189  -0.0002866   0.0003707   0.0005176
   58   0.0000094  -0.0001175  -0.0001216  -0.0001158  -0.0000294  -0.0001336
   59  -0.0001318  -0.0000605  -0.0001478  -0.0001672   0.0000377  -0.0000660
   60   0.0000260  -0.0000038   0.0000197   0.0000523   0.0000332   0.0000029
   61   0.0013006  -0.0004671  -0.0000318  -0.0008690   0.0001491  -0.0012441
   62   0.0005678   0.0003981   0.0003206  -0.0004636   0.0001964   0.0004440
   63  -0.0004854   0.0001470   0.0004068  -0.0000963   0.0000826  -0.0001792
   64  -0.0000418   0.0000980   0.0001349   0.0000826  -0.0000124   0.0000186
   65  -0.0000449   0.0001355   0.0000702   0.0003449  -0.0002547  -0.0000982
   66   0.0000375  -0.0000522  -0.0001268   0.0000395  -0.0002874  -0.0001899
           13          14          15          16          17          18
    1  -0.0047941   0.0008639   0.0010195   0.0026595  -0.0042538  -0.0037615
    2   0.0014551   0.0028743  -0.0021043  -0.0051447  -0.0432664  -0.0341081
    3   0.0011677  -0.0022817   0.0035943  -0.0044908  -0.0332169  -0.0333121
    4  -0.0131561   0.0032425   0.0024166  -0.0228028   0.0697416   0.0610194
    5  -0.0191704   0.0038302   0.0006492   0.0225232   0.0168763   0.0100354
    6  -0.0170365   0.0009414   0.0034034   0.0203463   0.0093809   0.0136098
    7   0.0007881   0.0009848   0.0009188  -0.0021199  -0.0034836  -0.0029257
    8  -0.0003670  -0.0006185   0.0018701  -0.0003831   0.0042127  -0.0006920
    9  -0.0003300   0.0018033  -0.0010161  -0.0004164  -0.0006768   0.0042835
   10  -0.1443962  -0.1016288  -0.0890517  -0.1403654   0.0314306   0.0267182
   11  -0.1012141  -0.1585194  -0.1099066   0.0802856  -0.1967249  -0.1174378
   12  -0.0891519  -0.1094580  -0.1311159   0.0696385  -0.1184815  -0.1639389
   13   0.1518478   0.1064451   0.0938823   0.0101495   0.0098091   0.0086207
   14   0.1064451   0.1617678   0.1217520  -0.0127019  -0.0090361  -0.0107540
   15   0.0938823   0.1217520   0.1307960  -0.0111894  -0.0100493  -0.0057151
   16   0.0101495  -0.0127019  -0.0111894   0.5033225   0.0083298   0.0052678
   17   0.0098091  -0.0090361  -0.0100493   0.0083298   0.4253020   0.2621314
   18   0.0086207  -0.0107540  -0.0057151   0.0052678   0.2621314   0.3491096
   19   0.0008798  -0.0003893  -0.0003386  -0.1530869   0.0052631   0.0050505
   20   0.0004970  -0.0005281   0.0018814   0.0054162  -0.0333165  -0.0089948
   21   0.0005187   0.0018969  -0.0009892   0.0052105  -0.0091362  -0.0308674
   22  -0.0009573   0.0028769   0.0021391  -0.1629435  -0.0454288  -0.0379833
   23   0.0023798   0.0006881  -0.0043434  -0.0938549  -0.1843411  -0.1043004
   24   0.0020276  -0.0042771   0.0016680  -0.0801313  -0.1040188  -0.1532600
   25   0.0006133  -0.0006020  -0.0005174   0.0094004  -0.0130066  -0.0112782
   26   0.0005106  -0.0003196  -0.0005248   0.0104418  -0.0096605  -0.0105781
   27   0.0004148  -0.0005062  -0.0001387   0.0090942  -0.0102436  -0.0064705
   28  -0.0005413   0.0006023   0.0007611  -0.0393390  -0.0590917  -0.0512485
   29   0.0006536  -0.0004072   0.0006795  -0.0157299   0.0266231   0.0169707
   30   0.0005743   0.0007060  -0.0005933  -0.0142694   0.0167413   0.0225316
   31   0.0000190  -0.0000539  -0.0000397  -0.0040313   0.0009293   0.0009118
   32  -0.0000547  -0.0001376   0.0001389   0.0007584   0.0040302  -0.0025182
   33  -0.0000330   0.0001530  -0.0001868   0.0007291  -0.0027478   0.0044166
   34   0.0000243   0.0002384   0.0000885  -0.0021413  -0.0000423  -0.0001455
   35  -0.0009789   0.0003457   0.0000134  -0.0000393  -0.0014056  -0.0004021
   36  -0.0006879   0.0000009   0.0003174   0.0001261  -0.0001652  -0.0006419
   37  -0.0000712  -0.0000453   0.0000954   0.0008912  -0.0000430  -0.0001820
   38  -0.0000572   0.0000820  -0.0000592  -0.0004202   0.0003337   0.0002703
   39   0.0000727   0.0000405  -0.0000351  -0.0001320   0.0003644   0.0001659
   40   0.0000002   0.0000133  -0.0000239  -0.0001292  -0.0001113  -0.0000784
   41   0.0000124  -0.0000121  -0.0000058   0.0001229   0.0001021   0.0001283
   42  -0.0000681  -0.0000017   0.0000057  -0.0000627   0.0000123   0.0000675
   43   0.0000161   0.0000091  -0.0000997  -0.0006524   0.0003779   0.0002344
   44  -0.0000072   0.0000257  -0.0000386   0.0005110   0.0002082   0.0000310
   45   0.0000846  -0.0000180  -0.0000005  -0.0001617   0.0000145  -0.0002538
   46  -0.0000383   0.0000032   0.0000033   0.0003421   0.0000022  -0.0000196
   47   0.0000466  -0.0000126   0.0000059  -0.0004067  -0.0000530   0.0000209
   48  -0.0000196   0.0000021   0.0000076   0.0001452  -0.0000456   0.0000054
   49  -0.0000547   0.0000017   0.0000294   0.0004604  -0.0000052  -0.0000204
   50   0.0000023  -0.0000136   0.0000642   0.0000168  -0.0003689  -0.0001661
   51  -0.0000287   0.0000115  -0.0000130  -0.0000224  -0.0000730   0.0002257
   52   0.0000007   0.0000005  -0.0000008   0.0000025   0.0000032  -0.0000067
   53   0.0000005   0.0000007  -0.0000017   0.0000044   0.0000344   0.0000305
   54  -0.0000046   0.0000050  -0.0000098   0.0000096   0.0000619   0.0000710
   55   0.0000266   0.0000150   0.0000193  -0.0006080  -0.0004471  -0.0002162
   56   0.0000037  -0.0000079  -0.0000351  -0.0005233   0.0002797   0.0001137
   57   0.0000790  -0.0000525   0.0000237   0.0001548  -0.0000778  -0.0005288
   58  -0.0000489   0.0000038   0.0000046   0.0003436   0.0000171   0.0000041
   59  -0.0000356  -0.0000035   0.0000101   0.0004133  -0.0000513  -0.0000027
   60   0.0000164   0.0000031  -0.0000099  -0.0001494  -0.0000587   0.0000376
   61  -0.0003179   0.0001057  -0.0000944   0.0007590  -0.0000612  -0.0000321
   62   0.0000887   0.0000058  -0.0000055   0.0004381  -0.0000623  -0.0000623
   63  -0.0000663   0.0000183   0.0000125   0.0002567   0.0001263   0.0003825
   64   0.0000106   0.0000149  -0.0000220  -0.0001057   0.0000753   0.0000725
   65  -0.0000191  -0.0000041   0.0000095  -0.0000704   0.0002851   0.0002830
   66  -0.0000320   0.0000147  -0.0000052   0.0000458   0.0001568   0.0000814
           19          20          21          22          23          24
    1  -0.0021049   0.0003521   0.0002063  -0.0195681   0.0232618   0.0205563
    2   0.0006697   0.0009286   0.0013479   0.0588401   0.0176609   0.0096822
    3   0.0005274   0.0014538   0.0004306   0.0502675   0.0084799   0.0148641
    4   0.0036519  -0.0018743  -0.0014231  -0.0570770  -0.0222269  -0.0192982
    5   0.0012582   0.0001472  -0.0038902  -0.0215474  -0.0093548  -0.0046859
    6   0.0010670  -0.0039665   0.0013486  -0.0189003  -0.0046109  -0.0075367
    7  -0.0012688   0.0007662   0.0006178   0.0011442   0.0015603   0.0013494
    8   0.0009311  -0.0002967  -0.0003005   0.0011594  -0.0013115  -0.0004371
    9   0.0008017  -0.0002652  -0.0002312   0.0010352  -0.0005211  -0.0012245
   10  -0.0359542   0.0226382   0.0195613   0.0597992   0.0113407   0.0095828
   11   0.0033001   0.0022549  -0.0018045  -0.0223214  -0.0269885  -0.0311072
   12   0.0030458  -0.0019388   0.0027601  -0.0192535  -0.0307356  -0.0179182
   13   0.0008798   0.0004970   0.0005187  -0.0009573   0.0023798   0.0020276
   14  -0.0003893  -0.0005281   0.0018969   0.0028769   0.0006881  -0.0042771
   15  -0.0003386   0.0018814  -0.0009892   0.0021391  -0.0043434   0.0016680
   16  -0.1530869   0.0054162   0.0052105  -0.1629435  -0.0938549  -0.0801313
   17   0.0052631  -0.0333165  -0.0091362  -0.0454288  -0.1843411  -0.1040188
   18   0.0050505  -0.0089948  -0.0308674  -0.0379833  -0.1043004  -0.1532600
   19   0.2255274  -0.0091832  -0.0088659  -0.0400360   0.0019189   0.0018238
   20  -0.0091832   0.0263731   0.0131857  -0.0184411   0.0049571   0.0004887
   21  -0.0088659   0.0131857   0.0226897  -0.0156603   0.0003870   0.0049271
   22  -0.0400360  -0.0184411  -0.0156603   0.6792983  -0.0300953  -0.0295843
   23   0.0019189   0.0049571   0.0003870  -0.0300953   0.4716656   0.2991854
   24   0.0018238   0.0004887   0.0049271  -0.0295843   0.2991854   0.3880696
   25   0.0011574  -0.0003785  -0.0003295  -0.1105346   0.0852664   0.0747627
   26   0.0003729  -0.0002567   0.0019060   0.0834950  -0.1790856  -0.1263555
   27   0.0002801   0.0018346  -0.0008886   0.0731732  -0.1263462  -0.1454358
   28   0.0028828   0.0008054   0.0006064  -0.3382242   0.0392660   0.0354732
   29  -0.0044680  -0.0002484  -0.0040152  -0.0119935  -0.0992309  -0.0336437
   30  -0.0037546  -0.0040800   0.0010045  -0.0083199  -0.0334335  -0.0908487
   31  -0.0014133  -0.0005671  -0.0005115  -0.0133195  -0.0201038  -0.0177031
   32   0.0002598   0.0000863   0.0000099   0.0025384   0.0049071   0.0009121
   33   0.0003179   0.0000423   0.0000722   0.0027017   0.0010301   0.0049627
   34   0.0012328  -0.0001188   0.0000271   0.0035125   0.0011403   0.0005072
   35   0.0000124  -0.0000398   0.0003856   0.0018002   0.0001773  -0.0055614
   36   0.0000215   0.0004187  -0.0002552   0.0007493  -0.0049992   0.0016055
   37  -0.0007821   0.0001088  -0.0000638  -0.0006396  -0.0002996   0.0015767
   38  -0.0000479  -0.0000726   0.0000239   0.0001083   0.0001002  -0.0000129
   39   0.0000278  -0.0000380   0.0000476   0.0000592   0.0001927  -0.0001282
   40   0.0000822  -0.0000007  -0.0000079   0.0001648   0.0000273  -0.0000011
   41  -0.0001012   0.0000140  -0.0000075  -0.0001888  -0.0001475  -0.0000541
   42   0.0000220  -0.0000063  -0.0000265   0.0000646  -0.0002153  -0.0001734
   43   0.0005203  -0.0000814  -0.0000176  -0.0000835  -0.0000900  -0.0002716
   44  -0.0004687  -0.0000331   0.0000503  -0.0002739   0.0001411  -0.0004382
   45   0.0003222  -0.0000155   0.0000014   0.0002084   0.0003276   0.0005383
   46  -0.0003372   0.0000135   0.0000084  -0.0001211  -0.0000612   0.0001009
   47   0.0004080   0.0000011  -0.0000163   0.0001478   0.0000885  -0.0000062
   48  -0.0001499   0.0000064   0.0000030  -0.0000547  -0.0000313  -0.0000015
   49  -0.0004484   0.0000081   0.0000257  -0.0002366   0.0000947  -0.0001669
   50  -0.0000094   0.0000668  -0.0000212   0.0003388   0.0001264   0.0003633
   51  -0.0000239  -0.0000143  -0.0000249  -0.0000693  -0.0000045  -0.0002558
   52   0.0000008   0.0000003   0.0000000   0.0000082  -0.0000186   0.0000150
   53   0.0000019  -0.0000010   0.0000012  -0.0000502  -0.0000062  -0.0000003
   54   0.0000013  -0.0000055  -0.0000018  -0.0000779  -0.0000346  -0.0000417
   55   0.0005380   0.0000660  -0.0000435   0.0007363   0.0002670   0.0006321
   56   0.0005015  -0.0000636   0.0000145  -0.0001541  -0.0000255  -0.0001644
   57  -0.0002983   0.0000096   0.0000676   0.0003063   0.0001472   0.0000872
   58  -0.0003411   0.0000114   0.0000210  -0.0001606  -0.0000237  -0.0000670
   59  -0.0004240   0.0000277   0.0000201  -0.0001549   0.0000299  -0.0000578
   60   0.0001399  -0.0000025  -0.0000135   0.0000905   0.0000436   0.0000010
   61  -0.0007840  -0.0000378   0.0001231  -0.0005651   0.0001953  -0.0011190
   62   0.0000843   0.0000141  -0.0000346  -0.0002459  -0.0000953   0.0002308
   63   0.0000072   0.0000280  -0.0000334  -0.0007710   0.0001856   0.0002159
   64   0.0000835   0.0000003  -0.0000032  -0.0001946   0.0000614  -0.0000614
   65   0.0001101  -0.0000152  -0.0000030  -0.0004142   0.0000294  -0.0000479
   66  -0.0000252  -0.0000215  -0.0000202  -0.0001217  -0.0003993  -0.0001136
           25          26          27          28          29          30
    1  -0.0048445  -0.0003418  -0.0005368  -0.1563563   0.0761002   0.0710244
    2  -0.0006076   0.0040647  -0.0025426   0.0291941  -0.1800320  -0.0995240
    3  -0.0003199  -0.0024302   0.0046850   0.0276636  -0.0984526  -0.1490527
    4  -0.0010804  -0.0006809  -0.0006065   0.0636177  -0.0258196  -0.0232776
    5  -0.0006102  -0.0001726   0.0005553   0.0151718  -0.0303762  -0.0344264
    6  -0.0005282   0.0004769  -0.0002574   0.0130537  -0.0345279  -0.0220627
    7   0.0001468   0.0000511   0.0001031  -0.0019560  -0.0004570  -0.0006798
    8   0.0000719  -0.0002238   0.0003076  -0.0055972   0.0016277  -0.0023592
    9   0.0000582   0.0003068  -0.0003072  -0.0047421  -0.0021316   0.0019378
   10  -0.0018167  -0.0030759  -0.0023507  -0.0454876   0.0215733   0.0193113
   11  -0.0024798   0.0009912  -0.0038752   0.0221918  -0.0136103  -0.0093204
   12  -0.0020982  -0.0038761   0.0020715   0.0192498  -0.0092513  -0.0109310
   13   0.0006133   0.0005106   0.0004148  -0.0005413   0.0006536   0.0005743
   14  -0.0006020  -0.0003196  -0.0005062   0.0006023  -0.0004072   0.0007060
   15  -0.0005174  -0.0005248  -0.0001387   0.0007611   0.0006795  -0.0005933
   16   0.0094004   0.0104418   0.0090942  -0.0393390  -0.0157299  -0.0142694
   17  -0.0130066  -0.0096605  -0.0102436  -0.0590917   0.0266231   0.0167413
   18  -0.0112782  -0.0105781  -0.0064705  -0.0512485   0.0169707   0.0225316
   19   0.0011574   0.0003729   0.0002801   0.0028828  -0.0044680  -0.0037546
   20  -0.0003785  -0.0002567   0.0018346   0.0008054  -0.0002484  -0.0040800
   21  -0.0003295   0.0019060  -0.0008886   0.0006064  -0.0040152   0.0010045
   22  -0.1105346   0.0834950   0.0731732  -0.3382242  -0.0119935  -0.0083199
   23   0.0852664  -0.1790856  -0.1263462   0.0392660  -0.0992309  -0.0334335
   24   0.0747627  -0.1263555  -0.1454358   0.0354732  -0.0336437  -0.0908487
   25   0.1150941  -0.0898255  -0.0790178  -0.0086800   0.0214461   0.0188335
   26  -0.0898255   0.1829730   0.1388255  -0.0009611   0.0030170  -0.0001505
   27  -0.0790178   0.1388255   0.1458987  -0.0008863  -0.0003235   0.0028837
   28  -0.0086800  -0.0009611  -0.0008863   0.6959497   0.0294067   0.0259760
   29   0.0214461   0.0030170  -0.0003235   0.0294067   0.4463043   0.2727397
   30   0.0188335  -0.0001505   0.0028837   0.0259760   0.2727397   0.3729079
   31   0.0009640   0.0001522   0.0001504  -0.1438876  -0.0976953  -0.0874721
   32  -0.0002221  -0.0014377   0.0024275  -0.0963544  -0.1558769  -0.1056288
   33  -0.0001980   0.0024435  -0.0020981  -0.0866480  -0.1063075  -0.1305950
   34   0.0000601  -0.0001296   0.0000809  -0.0248517   0.0122732   0.0047285
   35   0.0009992   0.0000940  -0.0000782   0.0241346   0.0028045  -0.0006784
   36   0.0006916  -0.0000783   0.0001599   0.0196240  -0.0012103   0.0031693
   37  -0.0003290  -0.0000209   0.0000504  -0.0017895  -0.0026559  -0.0022408
   38  -0.0000796   0.0000214   0.0000174  -0.0025117   0.0016039   0.0008980
   39   0.0000304  -0.0000277  -0.0000243   0.0011245  -0.0002891  -0.0001257
   40   0.0000075  -0.0000041   0.0000032  -0.0000514   0.0000691   0.0001376
   41   0.0000140  -0.0000001   0.0000041   0.0005647  -0.0001809  -0.0002476
   42   0.0000343   0.0000066  -0.0000101   0.0004706  -0.0000995   0.0001025
   43   0.0000528  -0.0000088  -0.0000111  -0.0004935   0.0009207   0.0004682
   44  -0.0000395   0.0000187  -0.0000029  -0.0003431   0.0002160   0.0000764
   45  -0.0000897  -0.0000238   0.0000072  -0.0013469   0.0001113  -0.0002820
   46  -0.0000584   0.0000091   0.0000062  -0.0003855  -0.0001589  -0.0001527
   47   0.0000538  -0.0000152  -0.0000017   0.0003007   0.0001176   0.0001015
   48  -0.0000152   0.0000092   0.0000000  -0.0001531  -0.0000327  -0.0000016
   49  -0.0000756   0.0000224  -0.0000123  -0.0002976  -0.0008293  -0.0000897
   50  -0.0000040  -0.0000293   0.0000397   0.0001794  -0.0001016  -0.0005306
   51   0.0000229   0.0000087   0.0000001   0.0000632  -0.0000411   0.0003743
   52   0.0000007  -0.0000011   0.0000011   0.0000213   0.0000180  -0.0000079
   53  -0.0000001   0.0000013  -0.0000028   0.0000358   0.0000106  -0.0000501
   54   0.0000031   0.0000040  -0.0000089   0.0000688   0.0000096  -0.0000058
   55   0.0000494  -0.0000422   0.0000441   0.0000533   0.0005470  -0.0008600
   56   0.0000625   0.0000145  -0.0000434   0.0005092   0.0001658   0.0000404
   57  -0.0000614  -0.0000189   0.0000352  -0.0010560  -0.0001739  -0.0002040
   58  -0.0000451   0.0000050   0.0000097  -0.0000911  -0.0000768  -0.0001055
   59  -0.0000652  -0.0000029   0.0000252  -0.0002152  -0.0001198  -0.0001400
   60   0.0000164   0.0000005  -0.0000071   0.0000248   0.0000053   0.0000146
   61  -0.0000803   0.0000599  -0.0000248  -0.0000659  -0.0030422   0.0000434
   62   0.0000034  -0.0000022  -0.0000442   0.0025138  -0.0026946  -0.0005419
   63  -0.0000542   0.0000533  -0.0000797   0.0012203  -0.0006220  -0.0005669
   64  -0.0000019  -0.0000281   0.0000349  -0.0000218  -0.0000819   0.0001324
   65   0.0000035   0.0000104  -0.0000264   0.0001935   0.0003804  -0.0001915
   66   0.0000547   0.0000229  -0.0000149   0.0006969   0.0005956   0.0003442
           31          32          33          34          35          36
    1   0.0094996  -0.0116337  -0.0108717  -0.2156595   0.0008834   0.0020726
    2   0.0098985  -0.0094839  -0.0114313   0.0034367  -0.0909311  -0.0051707
    3   0.0086359  -0.0119995  -0.0061652   0.0043343  -0.0052090  -0.0678626
    4  -0.0004695   0.0021506   0.0019316  -0.0226851  -0.0203377  -0.0162352
    5   0.0015836   0.0009490  -0.0039205  -0.0111809   0.0042546   0.0015871
    6   0.0014556  -0.0040223   0.0021984  -0.0043895   0.0019306   0.0031883
    7   0.0001610  -0.0001653  -0.0001315  -0.0016845  -0.0020547  -0.0016326
    8   0.0009319  -0.0007985  -0.0007305   0.0025159  -0.0015727   0.0008985
    9   0.0008484  -0.0008149  -0.0004715   0.0016220   0.0004740  -0.0011507
   10  -0.0005546   0.0007188   0.0003851   0.0027904  -0.0020260  -0.0009764
   11   0.0006430  -0.0004293   0.0005314  -0.0010990   0.0000899  -0.0048133
   12   0.0005154   0.0005119  -0.0005601  -0.0011894  -0.0053367   0.0012827
   13   0.0000190  -0.0000547  -0.0000330   0.0000243  -0.0009789  -0.0006879
   14  -0.0000539  -0.0001376   0.0001530   0.0002384   0.0003457   0.0000009
   15  -0.0000397   0.0001389  -0.0001868   0.0000885   0.0000134   0.0003174
   16  -0.0040313   0.0007584   0.0007291  -0.0021413  -0.0000393   0.0001261
   17   0.0009293   0.0040302  -0.0027478  -0.0000423  -0.0014056  -0.0001652
   18   0.0009118  -0.0025182   0.0044166  -0.0001455  -0.0004021  -0.0006419
   19  -0.0014133   0.0002598   0.0003179   0.0012328   0.0000124   0.0000215
   20  -0.0005671   0.0000863   0.0000423  -0.0001188  -0.0000398   0.0004187
   21  -0.0005115   0.0000099   0.0000722   0.0000271   0.0003856  -0.0002552
   22  -0.0133195   0.0025384   0.0027017   0.0035125   0.0018002   0.0007493
   23  -0.0201038   0.0049071   0.0010301   0.0011403   0.0001773  -0.0049992
   24  -0.0177031   0.0009121   0.0049627   0.0005072  -0.0055614   0.0016055
   25   0.0009640  -0.0002221  -0.0001980   0.0000601   0.0009992   0.0006916
   26   0.0001522  -0.0014377   0.0024435  -0.0001296   0.0000940  -0.0000783
   27   0.0001504   0.0024275  -0.0020981   0.0000809  -0.0000782   0.0001599
   28  -0.1438876  -0.0963544  -0.0866480  -0.0248517   0.0241346   0.0196240
   29  -0.0976953  -0.1558769  -0.1063075   0.0122732   0.0028045  -0.0012103
   30  -0.0874721  -0.1056288  -0.1305950   0.0047285  -0.0006784   0.0031693
   31   0.1524288   0.1034229   0.0920678   0.0005836   0.0008342   0.0007987
   32   0.1034229   0.1592216   0.1185056  -0.0018947  -0.0011978   0.0021317
   33   0.0920678   0.1185056   0.1301386  -0.0006040   0.0020776  -0.0017416
   34   0.0005836  -0.0018947  -0.0006040   0.6295490  -0.0039631  -0.0040944
   35   0.0008342  -0.0011978   0.0020776  -0.0039631   0.6141672  -0.1183872
   36   0.0007987   0.0021317  -0.0017416  -0.0040944  -0.1183872   0.2038700
   37   0.0001743   0.0009411  -0.0002226  -0.1634287   0.0449099  -0.0137122
   38   0.0000224  -0.0003772  -0.0000254   0.1027315  -0.2489225   0.0577937
   39   0.0000787   0.0001075   0.0001647  -0.0363112   0.0592089  -0.0802077
   40   0.0000072   0.0000051  -0.0000526   0.0110426   0.0142600  -0.0045281
   41  -0.0000121   0.0000029   0.0000469  -0.0128148  -0.0158078   0.0058006
   42   0.0000395  -0.0000558  -0.0000166   0.0048582   0.0060520   0.0010576
   43  -0.0000370  -0.0003182  -0.0000594  -0.0306274   0.0794670  -0.0258155
   44   0.0001159  -0.0004042  -0.0000511   0.0253588   0.0296222  -0.0077837
   45  -0.0000193   0.0000650   0.0000269  -0.0084805  -0.0084809   0.0081722
   46   0.0000542   0.0000225  -0.0000946  -0.0032371  -0.0052544   0.0016909
   47  -0.0000955   0.0000392   0.0001450   0.0004245   0.0032804   0.0003807
   48  -0.0000026  -0.0000038  -0.0000612  -0.0000716   0.0004236   0.0046349
   49   0.0000288  -0.0000954  -0.0000428   0.0014907   0.0003491  -0.0001642
   50  -0.0000877   0.0003679   0.0001038   0.0002770  -0.0603277   0.0188318
   51   0.0000299  -0.0001321  -0.0001143  -0.0001228   0.0185121  -0.0079268
   52   0.0000016   0.0000069  -0.0000150   0.0006160  -0.0000112   0.0000195
   53  -0.0000063  -0.0000008   0.0000254   0.0000037  -0.0011087  -0.0000754
   54   0.0000012  -0.0000297  -0.0000111  -0.0000368   0.0000609  -0.0013234
   55  -0.0002823   0.0006846   0.0002868  -0.0294708  -0.0797822   0.0253180
   56  -0.0000607  -0.0000104   0.0003517  -0.0256036   0.0296343  -0.0074852
   57  -0.0000596   0.0000381   0.0001584   0.0080633  -0.0083427   0.0079461
   58   0.0000535  -0.0000826  -0.0000183  -0.0033069   0.0051847  -0.0014952
   59   0.0000717  -0.0001154  -0.0000265  -0.0005640   0.0029892   0.0005250
   60   0.0000042   0.0000483  -0.0000076   0.0001051   0.0005401   0.0044670
   61   0.0001070  -0.0005946   0.0003806  -0.1640705  -0.0449061   0.0137272
   62  -0.0000224   0.0005799  -0.0003531  -0.1040443  -0.2500088   0.0554471
   63   0.0000747   0.0003481   0.0003062   0.0356039   0.0574290  -0.0800760
   64  -0.0000878  -0.0000934   0.0001912   0.0102613  -0.0134842   0.0045056
   65   0.0000991   0.0000859   0.0001373   0.0130587  -0.0161418   0.0063552
   66   0.0001955  -0.0000394  -0.0004153  -0.0045856   0.0053747   0.0013170
           37          38          39          40          41          42
    1  -0.0237106   0.0099139   0.0023821   0.0010048  -0.0015320  -0.0003245
    2   0.0273913   0.0039433  -0.0004569   0.0001661   0.0004907  -0.0015871
    3  -0.0078516  -0.0000269   0.0046875   0.0000448  -0.0012248  -0.0036006
    4   0.0017089  -0.0027781   0.0000999  -0.0001399   0.0003232  -0.0013907
    5   0.0037231  -0.0014769  -0.0019109   0.0001366   0.0000048   0.0012541
    6   0.0008762   0.0001015  -0.0011022  -0.0002253   0.0000208   0.0007488
    7  -0.0018192  -0.0008976  -0.0031393  -0.0005535  -0.0006663   0.0001871
    8  -0.0016148  -0.0006669  -0.0002874  -0.0000709   0.0003224  -0.0003553
    9  -0.0026164  -0.0006678  -0.0016147  -0.0009102  -0.0005171  -0.0004959
   10  -0.0007329   0.0007034   0.0006063  -0.0001661   0.0001660   0.0000892
   11  -0.0002686  -0.0003334   0.0001008   0.0000063  -0.0000510  -0.0002891
   12   0.0007831  -0.0003312  -0.0000609   0.0001026   0.0000588  -0.0001390
   13  -0.0000712  -0.0000572   0.0000727   0.0000002   0.0000124  -0.0000681
   14  -0.0000453   0.0000820   0.0000405   0.0000133  -0.0000121  -0.0000017
   15   0.0000954  -0.0000592  -0.0000351  -0.0000239  -0.0000058   0.0000057
   16   0.0008912  -0.0004202  -0.0001320  -0.0001292   0.0001229  -0.0000627
   17  -0.0000430   0.0003337   0.0003644  -0.0001113   0.0001021   0.0000123
   18  -0.0001820   0.0002703   0.0001659  -0.0000784   0.0001283   0.0000675
   19  -0.0007821  -0.0000479   0.0000278   0.0000822  -0.0001012   0.0000220
   20   0.0001088  -0.0000726  -0.0000380  -0.0000007   0.0000140  -0.0000063
   21  -0.0000638   0.0000239   0.0000476  -0.0000079  -0.0000075  -0.0000265
   22  -0.0006396   0.0001083   0.0000592   0.0001648  -0.0001888   0.0000646
   23  -0.0002996   0.0001002   0.0001927   0.0000273  -0.0001475  -0.0002153
   24   0.0015767  -0.0000129  -0.0001282  -0.0000011  -0.0000541  -0.0001734
   25  -0.0003290  -0.0000796   0.0000304   0.0000075   0.0000140   0.0000343
   26  -0.0000209   0.0000214  -0.0000277  -0.0000041  -0.0000001   0.0000066
   27   0.0000504   0.0000174  -0.0000243   0.0000032   0.0000041  -0.0000101
   28  -0.0017895  -0.0025117   0.0011245  -0.0000514   0.0005647   0.0004706
   29  -0.0026559   0.0016039  -0.0002891   0.0000691  -0.0001809  -0.0000995
   30  -0.0022408   0.0008980  -0.0001257   0.0001376  -0.0002476   0.0001025
   31   0.0001743   0.0000224   0.0000787   0.0000072  -0.0000121   0.0000395
   32   0.0009411  -0.0003772   0.0001075   0.0000051   0.0000029  -0.0000558
   33  -0.0002226  -0.0000254   0.0001647  -0.0000526   0.0000469  -0.0000166
   34  -0.1634287   0.1027315  -0.0363112   0.0110426  -0.0128148   0.0048582
   35   0.0449099  -0.2489225   0.0592089   0.0142600  -0.0158078   0.0060520
   36  -0.0137122   0.0577937  -0.0802077  -0.0045281   0.0058006   0.0010576
   37   0.6781052   0.0477581  -0.0120549  -0.1254879  -0.1184583   0.0378128
   38   0.0477581   0.6655980  -0.1705893  -0.1167138  -0.2536920   0.0695855
   39  -0.0120549  -0.1705893   0.1813487   0.0376789   0.0703219  -0.0563728
   40  -0.1254879  -0.1167138   0.0376789   0.1318576   0.1245788  -0.0390690
   41  -0.1184583  -0.2536920   0.0703219   0.1245788   0.2661788  -0.0769324
   42   0.0378128   0.0695855  -0.0563728  -0.0390690  -0.0769324   0.0486215
   43  -0.3248606  -0.0494251   0.0125976  -0.0116279   0.0029251  -0.0009816
   44   0.0125467  -0.1085010   0.0150832  -0.0267108   0.0023195   0.0000069
   45  -0.0058464   0.0153176  -0.0661588   0.0084977   0.0000968   0.0025632
   46  -0.0199343   0.0362996  -0.0117478   0.0011566   0.0007498  -0.0002132
   47   0.0117630  -0.0138248   0.0056891  -0.0003700   0.0009499  -0.0010331
   48  -0.0039136   0.0060577   0.0025244   0.0001956  -0.0010486  -0.0022536
   49  -0.0246481  -0.0260609   0.0084849  -0.0053380   0.0008066  -0.0003032
   50  -0.0688409   0.0292035  -0.0061924   0.0013103   0.0015933   0.0012795
   51   0.0217655  -0.0069738   0.0099111  -0.0005354   0.0012491   0.0051704
   52   0.0007185  -0.0022980   0.0007346  -0.0003842   0.0001158  -0.0000415
   53  -0.0018195  -0.0038101   0.0029583  -0.0012448   0.0002594   0.0000067
   54   0.0007577   0.0028742   0.0046905   0.0003944  -0.0000087   0.0002857
   55  -0.0549578   0.0298797  -0.0094185  -0.0008352   0.0007990  -0.0002753
   56   0.0296792  -0.0150644   0.0037430   0.0009057   0.0001156  -0.0002961
   57  -0.0096996   0.0036823  -0.0045882  -0.0002651  -0.0002659  -0.0006887
   58   0.0010771  -0.0019962   0.0006219   0.0001875  -0.0001129   0.0000425
   59  -0.0018888  -0.0015634   0.0001786  -0.0000652  -0.0000150  -0.0001401
   60   0.0005884   0.0001917  -0.0009992   0.0000288  -0.0001520  -0.0004787
   61   0.0618350  -0.0210007   0.0072469  -0.0013675   0.0033944  -0.0011160
   62   0.0205558  -0.0506831   0.0193953   0.0030855  -0.0017550   0.0024867
   63  -0.0069618   0.0195006   0.0025703  -0.0011675   0.0024329   0.0053744
   64  -0.0013191  -0.0031021   0.0009430   0.0005701  -0.0006862   0.0002251
   65  -0.0034153  -0.0019171   0.0024239   0.0007274  -0.0006922   0.0003215
   66   0.0010742   0.0023819   0.0053067  -0.0002188   0.0003044   0.0002585
           43          44          45          46          47          48
    1   0.0024507   0.0031750  -0.0001899   0.0003335  -0.0007430   0.0001331
    2   0.0018550  -0.0024723   0.0030942   0.0011827  -0.0004710   0.0001683
    3  -0.0001268   0.0030822   0.0056316  -0.0004775   0.0002893  -0.0001014
    4  -0.0013175  -0.0003090   0.0011313  -0.0000616   0.0001750   0.0000292
    5  -0.0009935  -0.0001241  -0.0004905   0.0004540  -0.0006071   0.0002086
    6   0.0004461   0.0002179  -0.0002765   0.0004917  -0.0005899   0.0001290
    7   0.0013563  -0.0000781  -0.0004764  -0.0000058   0.0000583  -0.0000287
    8   0.0006802   0.0001516  -0.0001742  -0.0002129   0.0003181  -0.0000697
    9   0.0007419  -0.0000942  -0.0002947  -0.0002652   0.0003590  -0.0001009
   10   0.0006417   0.0000614  -0.0001130  -0.0001146   0.0001149  -0.0000860
   11  -0.0003107  -0.0001788   0.0001423  -0.0000688   0.0001413   0.0000216
   12  -0.0000426  -0.0000871   0.0000011  -0.0000392   0.0000672  -0.0000294
   13   0.0000161  -0.0000072   0.0000846  -0.0000383   0.0000466  -0.0000196
   14   0.0000091   0.0000257  -0.0000180   0.0000032  -0.0000126   0.0000021
   15  -0.0000997  -0.0000386  -0.0000005   0.0000033   0.0000059   0.0000076
   16  -0.0006524   0.0005110  -0.0001617   0.0003421  -0.0004067   0.0001452
   17   0.0003779   0.0002082   0.0000145   0.0000022  -0.0000530  -0.0000456
   18   0.0002344   0.0000310  -0.0002538  -0.0000196   0.0000209   0.0000054
   19   0.0005203  -0.0004687   0.0003222  -0.0003372   0.0004080  -0.0001499
   20  -0.0000814  -0.0000331  -0.0000155   0.0000135   0.0000011   0.0000064
   21  -0.0000176   0.0000503   0.0000014   0.0000084  -0.0000163   0.0000030
   22  -0.0000835  -0.0002739   0.0002084  -0.0001211   0.0001478  -0.0000547
   23  -0.0000900   0.0001411   0.0003276  -0.0000612   0.0000885  -0.0000313
   24  -0.0002716  -0.0004382   0.0005383   0.0001009  -0.0000062  -0.0000015
   25   0.0000528  -0.0000395  -0.0000897  -0.0000584   0.0000538  -0.0000152
   26  -0.0000088   0.0000187  -0.0000238   0.0000091  -0.0000152   0.0000092
   27  -0.0000111  -0.0000029   0.0000072   0.0000062  -0.0000017   0.0000000
   28  -0.0004935  -0.0003431  -0.0013469  -0.0003855   0.0003007  -0.0001531
   29   0.0009207   0.0002160   0.0001113  -0.0001589   0.0001176  -0.0000327
   30   0.0004682   0.0000764  -0.0002820  -0.0001527   0.0001015  -0.0000016
   31  -0.0000370   0.0001159  -0.0000193   0.0000542  -0.0000955  -0.0000026
   32  -0.0003182  -0.0004042   0.0000650   0.0000225   0.0000392  -0.0000038
   33  -0.0000594  -0.0000511   0.0000269  -0.0000946   0.0001450  -0.0000612
   34  -0.0306274   0.0253588  -0.0084805  -0.0032371   0.0004245  -0.0000716
   35   0.0794670   0.0296222  -0.0084809  -0.0052544   0.0032804   0.0004236
   36  -0.0258155  -0.0077837   0.0081722   0.0016909   0.0003807   0.0046349
   37  -0.3248606   0.0125467  -0.0058464  -0.0199343   0.0117630  -0.0039136
   38  -0.0494251  -0.1085010   0.0153176   0.0362996  -0.0138248   0.0060577
   39   0.0125976   0.0150832  -0.0661588  -0.0117478   0.0056891   0.0025244
   40  -0.0116279  -0.0267108   0.0084977   0.0011566  -0.0003700   0.0001956
   41   0.0029251   0.0023195   0.0000968   0.0007498   0.0009499  -0.0010486
   42  -0.0009816   0.0000069   0.0025632  -0.0002132  -0.0010331  -0.0022536
   43   0.6139858   0.0637207  -0.0165995  -0.0679770   0.0463368  -0.0150388
   44   0.0637207   0.4982566  -0.1185740   0.0463758  -0.1149920   0.0301356
   45  -0.0165995  -0.1185740   0.1600260  -0.0152141   0.0300256  -0.0336686
   46  -0.0679770   0.0463758  -0.0152141   0.0839465  -0.0778163   0.0253439
   47   0.0463368  -0.1149920   0.0300256  -0.0778163   0.1627529  -0.0492120
   48  -0.0150388   0.0301356  -0.0336686   0.0253439  -0.0492120   0.0281699
   49  -0.1820291  -0.1268287   0.0390477   0.0050965   0.0221550  -0.0071021
   50  -0.0646157  -0.2356627   0.0542405  -0.0022014  -0.0365505   0.0128183
   51   0.0192986   0.0541071  -0.0774721   0.0006670   0.0132383   0.0003271
   52  -0.0108165   0.0027126  -0.0008705   0.0012033   0.0007379  -0.0001746
   53  -0.0258359   0.0031640  -0.0002309  -0.0004811   0.0005858  -0.0010102
   54   0.0078236  -0.0002308   0.0027680   0.0002804  -0.0010132  -0.0022877
   55   0.0684692   0.0299485  -0.0092547  -0.0012428  -0.0052491   0.0015257
   56  -0.0300639  -0.0591057   0.0202266  -0.0010606   0.0019519   0.0008993
   57   0.0096442   0.0204509  -0.0002265   0.0002215   0.0010076   0.0042607
   58  -0.0012987   0.0010594  -0.0002814   0.0001975  -0.0000287   0.0000242
   59   0.0052775   0.0020186   0.0010367   0.0000268  -0.0019259   0.0006146
   60  -0.0015606   0.0009181   0.0044003  -0.0000127   0.0005858  -0.0001502
   61  -0.0548452  -0.0296088   0.0093698   0.0010155   0.0019034  -0.0005602
   62  -0.0289170  -0.0147496   0.0035672   0.0020497  -0.0017486   0.0002294
   63   0.0091856   0.0034574  -0.0047871  -0.0005319   0.0000712  -0.0009465
   64  -0.0008146  -0.0009243   0.0002867   0.0001675   0.0000836  -0.0000264
   65  -0.0009215   0.0000895  -0.0002624   0.0001277  -0.0000259  -0.0001410
   66   0.0001807  -0.0003192  -0.0007158  -0.0000457  -0.0001146  -0.0004596
           49          50          51          52          53          54
    1  -0.0003412  -0.0003926  -0.0000526  -0.0000413   0.0000216   0.0000588
    2  -0.0000001  -0.0009220   0.0000419  -0.0000139   0.0000827  -0.0000418
    3   0.0003103  -0.0004793  -0.0013326   0.0000008  -0.0000999  -0.0003141
    4   0.0000107   0.0006724  -0.0003801   0.0000229  -0.0000115  -0.0001579
    5   0.0010478   0.0001490   0.0000207  -0.0000157  -0.0000345   0.0000119
    6   0.0003995  -0.0005848   0.0003917   0.0000084  -0.0000367   0.0000150
    7   0.0000710  -0.0007936   0.0004694  -0.0000106  -0.0000228   0.0000497
    8  -0.0002741  -0.0003349   0.0001191   0.0000062   0.0000236  -0.0000120
    9  -0.0002386  -0.0003109   0.0001943  -0.0000124   0.0000086   0.0000484
   10  -0.0002336  -0.0003397   0.0000745   0.0000023   0.0000439   0.0000736
   11  -0.0000927   0.0002213   0.0000021   0.0000018  -0.0000175  -0.0000556
   12   0.0000191   0.0001032  -0.0001466  -0.0000051  -0.0000055  -0.0000372
   13  -0.0000547   0.0000023  -0.0000287   0.0000007   0.0000005  -0.0000046
   14   0.0000017  -0.0000136   0.0000115   0.0000005   0.0000007   0.0000050
   15   0.0000294   0.0000642  -0.0000130  -0.0000008  -0.0000017  -0.0000098
   16   0.0004604   0.0000168  -0.0000224   0.0000025   0.0000044   0.0000096
   17  -0.0000052  -0.0003689  -0.0000730   0.0000032   0.0000344   0.0000619
   18  -0.0000204  -0.0001661   0.0002257  -0.0000067   0.0000305   0.0000710
   19  -0.0004484  -0.0000094  -0.0000239   0.0000008   0.0000019   0.0000013
   20   0.0000081   0.0000668  -0.0000143   0.0000003  -0.0000010  -0.0000055
   21   0.0000257  -0.0000212  -0.0000249   0.0000000   0.0000012  -0.0000018
   22  -0.0002366   0.0003388  -0.0000693   0.0000082  -0.0000502  -0.0000779
   23   0.0000947   0.0001264  -0.0000045  -0.0000186  -0.0000062  -0.0000346
   24  -0.0001669   0.0003633  -0.0002558   0.0000150  -0.0000003  -0.0000417
   25  -0.0000756  -0.0000040   0.0000229   0.0000007  -0.0000001   0.0000031
   26   0.0000224  -0.0000293   0.0000087  -0.0000011   0.0000013   0.0000040
   27  -0.0000123   0.0000397   0.0000001   0.0000011  -0.0000028  -0.0000089
   28  -0.0002976   0.0001794   0.0000632   0.0000213   0.0000358   0.0000688
   29  -0.0008293  -0.0001016  -0.0000411   0.0000180   0.0000106   0.0000096
   30  -0.0000897  -0.0005306   0.0003743  -0.0000079  -0.0000501  -0.0000058
   31   0.0000288  -0.0000877   0.0000299   0.0000016  -0.0000063   0.0000012
   32  -0.0000954   0.0003679  -0.0001321   0.0000069  -0.0000008  -0.0000297
   33  -0.0000428   0.0001038  -0.0001143  -0.0000150   0.0000254  -0.0000111
   34   0.0014907   0.0002770  -0.0001228   0.0006160   0.0000037  -0.0000368
   35   0.0003491  -0.0603277   0.0185121  -0.0000112  -0.0011087   0.0000609
   36  -0.0001642   0.0188318  -0.0079268   0.0000195  -0.0000754  -0.0013234
   37  -0.0246481  -0.0688409   0.0217655   0.0007185  -0.0018195   0.0007577
   38  -0.0260609   0.0292035  -0.0069738  -0.0022980  -0.0038101   0.0028742
   39   0.0084849  -0.0061924   0.0099111   0.0007346   0.0029583   0.0046905
   40  -0.0053380   0.0013103  -0.0005354  -0.0003842  -0.0012448   0.0003944
   41   0.0008066   0.0015933   0.0012491   0.0001158   0.0002594  -0.0000087
   42  -0.0003032   0.0012795   0.0051704  -0.0000415   0.0000067   0.0002857
   43  -0.1820291  -0.0646157   0.0192986  -0.0108165  -0.0258359   0.0078236
   44  -0.1268287  -0.2356627   0.0541071   0.0027126   0.0031640  -0.0002308
   45   0.0390477   0.0542405  -0.0774721  -0.0008705  -0.0002309   0.0027680
   46   0.0050965  -0.0022014   0.0006670   0.0012033  -0.0004811   0.0002804
   47   0.0221550  -0.0365505   0.0132383   0.0007379   0.0005858  -0.0010132
   48  -0.0071021   0.0128183   0.0003271  -0.0001746  -0.0010102  -0.0022877
   49   0.7616864  -0.0010777   0.0022788  -0.3469323  -0.0002346  -0.0008455
   50  -0.0010777   0.5991770  -0.1491922  -0.0002237  -0.0524032   0.0060358
   51   0.0022788  -0.1491922   0.1685974  -0.0008744   0.0059577  -0.0353397
   52  -0.3469323  -0.0002237  -0.0008744   0.3648719   0.0002233   0.0009537
   53  -0.0002346  -0.0524032   0.0059577   0.0002233   0.0529538  -0.0093741
   54  -0.0008455   0.0060358  -0.0353397   0.0009537  -0.0093741   0.0259493
   55  -0.1833555   0.0660580  -0.0205456  -0.0108649   0.0258320  -0.0080214
   56   0.1282373  -0.2374679   0.0554773  -0.0027118   0.0031830  -0.0002133
   57  -0.0401607   0.0554303  -0.0779816   0.0007984  -0.0000862   0.0027567
   58   0.0052096   0.0022709  -0.0006739   0.0011997   0.0004923  -0.0002474
   59  -0.0221954  -0.0366898   0.0129870  -0.0007209   0.0006031  -0.0010370
   60   0.0070297   0.0127550   0.0004014   0.0001866  -0.0010308  -0.0023559
   61  -0.0247068   0.0687908  -0.0217983   0.0007623   0.0018058  -0.0006678
   62   0.0257335   0.0282369  -0.0065363   0.0022959  -0.0037804   0.0029458
   63  -0.0088059  -0.0059752   0.0099475  -0.0007548   0.0029976   0.0048132
   64  -0.0053737  -0.0013384   0.0004640  -0.0003831   0.0012415  -0.0004169
   65  -0.0007500   0.0017365   0.0012317  -0.0001075   0.0002604   0.0000472
   66   0.0003280   0.0013886   0.0050671   0.0000455   0.0000183   0.0003392
           55          56          57          58          59          60
    1   0.0013485  -0.0027087   0.0006295   0.0003090   0.0006904  -0.0002202
    2  -0.0019007  -0.0026315   0.0025767  -0.0014256  -0.0007237   0.0002572
    3  -0.0001564   0.0025478   0.0057520   0.0001699   0.0000179   0.0000110
    4   0.0002692  -0.0004105   0.0014503  -0.0003767  -0.0001451   0.0000695
    5  -0.0008067   0.0001130   0.0005199   0.0004151   0.0002625  -0.0001097
    6  -0.0005274   0.0001021  -0.0001335   0.0004222   0.0003653  -0.0000663
    7  -0.0008252   0.0005325   0.0000480   0.0000094  -0.0001318   0.0000260
    8  -0.0002063   0.0001188  -0.0002320  -0.0001175  -0.0000605  -0.0000038
    9  -0.0002455   0.0002354  -0.0002189  -0.0001216  -0.0001478   0.0000197
   10  -0.0000891   0.0003496  -0.0002866  -0.0001158  -0.0001672   0.0000523
   11   0.0002301   0.0000447   0.0003707  -0.0000294   0.0000377   0.0000332
   12   0.0000842  -0.0002391   0.0005176  -0.0001336  -0.0000660   0.0000029
   13   0.0000266   0.0000037   0.0000790  -0.0000489  -0.0000356   0.0000164
   14   0.0000150  -0.0000079  -0.0000525   0.0000038  -0.0000035   0.0000031
   15   0.0000193  -0.0000351   0.0000237   0.0000046   0.0000101  -0.0000099
   16  -0.0006080  -0.0005233   0.0001548   0.0003436   0.0004133  -0.0001494
   17  -0.0004471   0.0002797  -0.0000778   0.0000171  -0.0000513  -0.0000587
   18  -0.0002162   0.0001137  -0.0005288   0.0000041  -0.0000027   0.0000376
   19   0.0005380   0.0005015  -0.0002983  -0.0003411  -0.0004240   0.0001399
   20   0.0000660  -0.0000636   0.0000096   0.0000114   0.0000277  -0.0000025
   21  -0.0000435   0.0000145   0.0000676   0.0000210   0.0000201  -0.0000135
   22   0.0007363  -0.0001541   0.0003063  -0.0001606  -0.0001549   0.0000905
   23   0.0002670  -0.0000255   0.0001472  -0.0000237   0.0000299   0.0000436
   24   0.0006321  -0.0001644   0.0000872  -0.0000670  -0.0000578   0.0000010
   25   0.0000494   0.0000625  -0.0000614  -0.0000451  -0.0000652   0.0000164
   26  -0.0000422   0.0000145  -0.0000189   0.0000050  -0.0000029   0.0000005
   27   0.0000441  -0.0000434   0.0000352   0.0000097   0.0000252  -0.0000071
   28   0.0000533   0.0005092  -0.0010560  -0.0000911  -0.0002152   0.0000248
   29   0.0005470   0.0001658  -0.0001739  -0.0000768  -0.0001198   0.0000053
   30  -0.0008600   0.0000404  -0.0002040  -0.0001055  -0.0001400   0.0000146
   31  -0.0002823  -0.0000607  -0.0000596   0.0000535   0.0000717   0.0000042
   32   0.0006846  -0.0000104   0.0000381  -0.0000826  -0.0001154   0.0000483
   33   0.0002868   0.0003517   0.0001584  -0.0000183  -0.0000265  -0.0000076
   34  -0.0294708  -0.0256036   0.0080633  -0.0033069  -0.0005640   0.0001051
   35  -0.0797822   0.0296343  -0.0083427   0.0051847   0.0029892   0.0005401
   36   0.0253180  -0.0074852   0.0079461  -0.0014952   0.0005250   0.0044670
   37  -0.0549578   0.0296792  -0.0096996   0.0010771  -0.0018888   0.0005884
   38   0.0298797  -0.0150644   0.0036823  -0.0019962  -0.0015634   0.0001917
   39  -0.0094185   0.0037430  -0.0045882   0.0006219   0.0001786  -0.0009992
   40  -0.0008352   0.0009057  -0.0002651   0.0001875  -0.0000652   0.0000288
   41   0.0007990   0.0001156  -0.0002659  -0.0001129  -0.0000150  -0.0001520
   42  -0.0002753  -0.0002961  -0.0006887   0.0000425  -0.0001401  -0.0004787
   43   0.0684692  -0.0300639   0.0096442  -0.0012987   0.0052775  -0.0015606
   44   0.0299485  -0.0591057   0.0204509   0.0010594   0.0020186   0.0009181
   45  -0.0092547   0.0202266  -0.0002265  -0.0002814   0.0010367   0.0044003
   46  -0.0012428  -0.0010606   0.0002215   0.0001975   0.0000268  -0.0000127
   47  -0.0052491   0.0019519   0.0010076  -0.0000287  -0.0019259   0.0005858
   48   0.0015257   0.0008993   0.0042607   0.0000242   0.0006146  -0.0001502
   49  -0.1833555   0.1282373  -0.0401607   0.0052096  -0.0221954   0.0070297
   50   0.0660580  -0.2374679   0.0554303   0.0022709  -0.0366898   0.0127550
   51  -0.0205456   0.0554773  -0.0779816  -0.0006739   0.0129870   0.0004014
   52  -0.0108649  -0.0027118   0.0007984   0.0011997  -0.0007209   0.0001866
   53   0.0258320   0.0031830  -0.0000862   0.0004923   0.0006031  -0.0010308
   54  -0.0080214  -0.0002133   0.0027567  -0.0002474  -0.0010370  -0.0023559
   55   0.6120807  -0.0635930   0.0205448  -0.0678673  -0.0462557   0.0146302
   56  -0.0635930   0.4996790  -0.1195599  -0.0463730  -0.1150764   0.0298884
   57   0.0205448  -0.1195599   0.1598105   0.0146741   0.0295123  -0.0331100
   58  -0.0678673  -0.0463730   0.0146741   0.0834467   0.0777324  -0.0245359
   59  -0.0462557  -0.1150764   0.0295123   0.0777324   0.1631789  -0.0485091
   60   0.0146302   0.0298884  -0.0331100  -0.0245359  -0.0485091   0.0276007
   61  -0.3217305  -0.0140693   0.0039699  -0.0195222  -0.0115211   0.0036046
   62   0.0468694  -0.1078746   0.0150849  -0.0362516  -0.0137769   0.0056905
   63  -0.0146171   0.0144665  -0.0660340   0.0114527   0.0059099   0.0024433
   64  -0.0114332   0.0265530  -0.0087013   0.0011400   0.0003381  -0.0001347
   65  -0.0029128   0.0020258  -0.0000140  -0.0006737   0.0009776  -0.0010943
   66   0.0010950  -0.0000664   0.0023021   0.0002329  -0.0010757  -0.0022012
           61          62          63          64          65          66
    1  -0.0259948  -0.0097239  -0.0001369   0.0008199   0.0017482   0.0000868
    2  -0.0283221   0.0045203   0.0003943  -0.0006439   0.0003894  -0.0013769
    3   0.0078953   0.0007640   0.0038836   0.0003609  -0.0013057  -0.0033179
    4  -0.0023288   0.0028496  -0.0004637   0.0000965  -0.0007622  -0.0006552
    5   0.0031736   0.0010157  -0.0006454  -0.0002380  -0.0003030  -0.0000333
    6   0.0038303   0.0005201  -0.0006000  -0.0001992  -0.0003638   0.0002378
    7   0.0013006   0.0005678  -0.0004854  -0.0000418  -0.0000449   0.0000375
    8  -0.0004671   0.0003981   0.0001470   0.0000980   0.0001355  -0.0000522
    9  -0.0000318   0.0003206   0.0004068   0.0001349   0.0000702  -0.0001268
   10  -0.0008690  -0.0004636  -0.0000963   0.0000826   0.0003449   0.0000395
   11   0.0001491   0.0001964   0.0000826  -0.0000124  -0.0002547  -0.0002874
   12  -0.0012441   0.0004440  -0.0001792   0.0000186  -0.0000982  -0.0001899
   13  -0.0003179   0.0000887  -0.0000663   0.0000106  -0.0000191  -0.0000320
   14   0.0001057   0.0000058   0.0000183   0.0000149  -0.0000041   0.0000147
   15  -0.0000944  -0.0000055   0.0000125  -0.0000220   0.0000095  -0.0000052
   16   0.0007590   0.0004381   0.0002567  -0.0001057  -0.0000704   0.0000458
   17  -0.0000612  -0.0000623   0.0001263   0.0000753   0.0002851   0.0001568
   18  -0.0000321  -0.0000623   0.0003825   0.0000725   0.0002830   0.0000814
   19  -0.0007840   0.0000843   0.0000072   0.0000835   0.0001101  -0.0000252
   20  -0.0000378   0.0000141   0.0000280   0.0000003  -0.0000152  -0.0000215
   21   0.0001231  -0.0000346  -0.0000334  -0.0000032  -0.0000030  -0.0000202
   22  -0.0005651  -0.0002459  -0.0007710  -0.0001946  -0.0004142  -0.0001217
   23   0.0001953  -0.0000953   0.0001856   0.0000614   0.0000294  -0.0003993
   24  -0.0011190   0.0002308   0.0002159  -0.0000614  -0.0000479  -0.0001136
   25  -0.0000803   0.0000034  -0.0000542  -0.0000019   0.0000035   0.0000547
   26   0.0000599  -0.0000022   0.0000533  -0.0000281   0.0000104   0.0000229
   27  -0.0000248  -0.0000442  -0.0000797   0.0000349  -0.0000264  -0.0000149
   28  -0.0000659   0.0025138   0.0012203  -0.0000218   0.0001935   0.0006969
   29  -0.0030422  -0.0026946  -0.0006220  -0.0000819   0.0003804   0.0005956
   30   0.0000434  -0.0005419  -0.0005669   0.0001324  -0.0001915   0.0003442
   31   0.0001070  -0.0000224   0.0000747  -0.0000878   0.0000991   0.0001955
   32  -0.0005946   0.0005799   0.0003481  -0.0000934   0.0000859  -0.0000394
   33   0.0003806  -0.0003531   0.0003062   0.0001912   0.0001373  -0.0004153
   34  -0.1640705  -0.1040443   0.0356039   0.0102613   0.0130587  -0.0045856
   35  -0.0449061  -0.2500088   0.0574290  -0.0134842  -0.0161418   0.0053747
   36   0.0137272   0.0554471  -0.0800760   0.0045056   0.0063552   0.0013170
   37   0.0618350   0.0205558  -0.0069618  -0.0013191  -0.0034153   0.0010742
   38  -0.0210007  -0.0506831   0.0195006  -0.0031021  -0.0019171   0.0023819
   39   0.0072469   0.0193953   0.0025703   0.0009430   0.0024239   0.0053067
   40  -0.0013675   0.0030855  -0.0011675   0.0005701   0.0007274  -0.0002188
   41   0.0033944  -0.0017550   0.0024329  -0.0006862  -0.0006922   0.0003044
   42  -0.0011160   0.0024867   0.0053744   0.0002251   0.0003215   0.0002585
   43  -0.0548452  -0.0289170   0.0091856  -0.0008146  -0.0009215   0.0001807
   44  -0.0296088  -0.0147496   0.0034574  -0.0009243   0.0000895  -0.0003192
   45   0.0093698   0.0035672  -0.0047871   0.0002867  -0.0002624  -0.0007158
   46   0.0010155   0.0020497  -0.0005319   0.0001675   0.0001277  -0.0000457
   47   0.0019034  -0.0017486   0.0000712   0.0000836  -0.0000259  -0.0001146
   48  -0.0005602   0.0002294  -0.0009465  -0.0000264  -0.0001410  -0.0004596
   49  -0.0247068   0.0257335  -0.0088059  -0.0053737  -0.0007500   0.0003280
   50   0.0687908   0.0282369  -0.0059752  -0.0013384   0.0017365   0.0013886
   51  -0.0217983  -0.0065363   0.0099475   0.0004640   0.0012317   0.0050671
   52   0.0007623   0.0022959  -0.0007548  -0.0003831  -0.0001075   0.0000455
   53   0.0018058  -0.0037804   0.0029976   0.0012415   0.0002604   0.0000183
   54  -0.0006678   0.0029458   0.0048132  -0.0004169   0.0000472   0.0003392
   55  -0.3217305   0.0468694  -0.0146171  -0.0114332  -0.0029128   0.0010950
   56  -0.0140693  -0.1078746   0.0144665   0.0265530   0.0020258  -0.0000664
   57   0.0039699   0.0150849  -0.0660340  -0.0087013  -0.0000140   0.0023021
   58  -0.0195222  -0.0362516   0.0114527   0.0011400  -0.0006737   0.0002329
   59  -0.0115211  -0.0137769   0.0059099   0.0003381   0.0009776  -0.0010757
   60   0.0036046   0.0056905   0.0024433  -0.0001347  -0.0010943  -0.0022012
   61   0.6765673  -0.0432626   0.0159979  -0.1250986   0.1173026  -0.0395049
   62  -0.0432626   0.6615462  -0.1719376   0.1157906  -0.2492857   0.0723688
   63   0.0159979  -0.1719376   0.1808795  -0.0388812   0.0715097  -0.0579382
   64  -0.1250986   0.1157906  -0.0388812   0.1316439  -0.1236239   0.0410761
   65   0.1173026  -0.2492857   0.0715097  -0.1236239   0.2622335  -0.0788412
   66  -0.0395049   0.0723688  -0.0579382   0.0410761  -0.0788412   0.0502646
 **********************************************************************
 **                                                                  **
 **                       VIBRATIONAL ANALYSIS                       **
 **                       --------------------                       **
 **                                                                  **
 **        VIBRATIONAL FREQUENCIES (CM**-1) AND NORMAL MODES         **
 **     FORCE CONSTANTS (mDYN/ANGSTROM) AND REDUCED MASSES (AMU)     **
 **                  INFRARED INTENSITIES (KM/MOL)                   **
 **                                                                  **
 **********************************************************************


 Mode:                 1                      2                      3
 Frequency:        24.68                  42.76                  58.53
 Force Cnst:      0.0059                 0.0114                 0.0276
 Red. Mass:      16.3243                10.6066                13.6615
 IR Active:          YES                    YES                    YES
 IR Intens:        0.062                  0.209                  0.108
 Raman Active:       YES                    YES                    YES
               X      Y      Z        X      Y      Z        X      Y      Z
 C         -0.009  0.028  0.026    0.006  0.122 -0.214   -0.021  0.163  0.143
 C          0.015  0.125 -0.109   -0.009  0.017 -0.079    0.077  0.082  0.125
 Cl         0.066  0.325 -0.292   -0.042 -0.044 -0.036    0.216  0.097  0.198
 C          0.013  0.073 -0.093   -0.008 -0.061  0.038    0.073 -0.020  0.046
 H          0.029  0.149 -0.194   -0.020 -0.162  0.164    0.156 -0.089  0.040
 C         -0.007 -0.074  0.064    0.006 -0.026  0.008   -0.042 -0.034 -0.023
 Cl        -0.009 -0.150  0.106    0.009 -0.195  0.232   -0.055 -0.195 -0.120
 C         -0.028 -0.163  0.189    0.019  0.120 -0.175   -0.145  0.060 -0.024
 H         -0.046 -0.274  0.302    0.031  0.158 -0.210   -0.233  0.055 -0.084
 C         -0.024 -0.109  0.168    0.017  0.189 -0.281   -0.131  0.157  0.060
 H         -0.038 -0.180  0.264    0.028  0.278 -0.393   -0.216  0.226  0.069
 C         -0.007  0.022  0.028    0.004  0.095 -0.185   -0.021  0.174  0.191
 C         -0.037  0.035  0.124   -0.060  0.070 -0.136   -0.072  0.127  0.139
 H         -0.064  0.071  0.191   -0.111  0.088 -0.175   -0.114  0.162  0.168
 C         -0.037  0.004  0.129   -0.061  0.024 -0.013   -0.074  0.004 -0.020
 Cl        -0.070  0.030  0.270   -0.159 -0.010  0.063   -0.164 -0.112 -0.213
 C         -0.013 -0.045  0.022    0.006  0.005  0.065   -0.020 -0.052 -0.089
 H         -0.013 -0.069  0.020    0.006 -0.025  0.170   -0.019 -0.147 -0.231
 C          0.014 -0.060 -0.083    0.072  0.031  0.012    0.034  0.013  0.009
 Cl         0.052 -0.132 -0.232    0.168  0.011  0.128    0.120 -0.076 -0.111
 C          0.013 -0.023 -0.071    0.072  0.075 -0.119    0.031  0.129  0.148
 H          0.030 -0.035 -0.139    0.128  0.097 -0.151    0.074  0.165  0.180
 TransDip   0.001 -0.003  0.007   -0.001  0.009 -0.011   -0.007  0.008  0.002

 Mode:                 4                      5                      6
 Frequency:       137.10                 153.37                 166.27
 Force Cnst:      0.0948                 0.3267                 0.1269
 Red. Mass:       8.5597                23.5745                 7.7925
 IR Active:          YES                    YES                    YES
 IR Intens:        0.161                  0.071                  0.069
 Raman Active:       YES                    YES                    YES
               X      Y      Z        X      Y      Z        X      Y      Z
 C          0.002  0.011 -0.023   -0.062  0.024  0.021    0.019  0.000 -0.083
 C         -0.001 -0.017  0.007   -0.121  0.059  0.004    0.021  0.068 -0.165
 Cl        -0.039 -0.095  0.065   -0.362 -0.034 -0.039   -0.005 -0.139  0.030
 C         -0.000 -0.040  0.037   -0.125  0.075 -0.010    0.020  0.160 -0.235
 H          0.001  0.008 -0.018   -0.092  0.069 -0.036    0.003  0.238 -0.307
 C         -0.002 -0.113  0.116   -0.179  0.027 -0.013    0.042  0.044 -0.083
 Cl        -0.005  0.058 -0.116   -0.208 -0.123 -0.082    0.053  0.004  0.071
 C         -0.002 -0.260  0.287   -0.164  0.008  0.000    0.048 -0.100  0.072
 H         -0.001 -0.378  0.422   -0.144  0.003  0.022    0.056 -0.223  0.217
 C         -0.000 -0.175  0.191   -0.147  0.000  0.011    0.039 -0.091  0.034
 H          0.001 -0.234  0.256   -0.186  0.003  0.049    0.057 -0.189  0.124
 C          0.006  0.104 -0.149    0.005  0.046  0.100    0.013  0.032  0.007
 C         -0.022  0.097 -0.150    0.043  0.023  0.060    0.001  0.046  0.032
 H         -0.047  0.120 -0.128    0.054 -0.018 -0.039   -0.002  0.006 -0.102
 C         -0.030  0.060 -0.112    0.061  0.058  0.111   -0.003  0.085  0.181
 Cl        -0.147  0.053  0.047    0.371  0.171 -0.112   -0.098 -0.059 -0.100
 C          0.005  0.035 -0.109    0.035  0.072  0.192    0.007  0.135  0.351
 H          0.005  0.018 -0.059    0.033  0.068  0.185    0.007  0.157  0.435
 C          0.042  0.060 -0.112    0.065  0.058  0.160    0.007  0.093  0.192
 Cl         0.180  0.042  0.050    0.393 -0.201 -0.050   -0.029  0.014 -0.137
 C          0.032  0.100 -0.147    0.048  0.078  0.163    0.009  0.052  0.066
 H          0.057  0.125 -0.118    0.063  0.083  0.145    0.008  0.017 -0.039
 TransDip  -0.000 -0.007  0.010   -0.003  0.005  0.006    0.003 -0.003  0.007

 Mode:                 7                      8                      9
 Frequency:       171.00                 199.44                 212.08
 Force Cnst:      0.1236                 0.2432                 0.1528
 Red. Mass:       7.1741                10.3784                 5.7674
 IR Active:          YES                    YES                    YES
 IR Intens:        0.039                  0.338                  0.185
 Raman Active:       YES                    YES                    YES
               X      Y      Z        X      Y      Z        X      Y      Z
 C          0.014 -0.045  0.002   -0.087 -0.034 -0.069   -0.029 -0.026 -0.019
 C          0.012 -0.172  0.148   -0.061 -0.059 -0.055   -0.011 -0.040 -0.025
 Cl        -0.024  0.054 -0.131    0.255  0.027  0.040    0.119 -0.011  0.005
 C          0.013 -0.298  0.315   -0.085 -0.105 -0.063   -0.024 -0.055 -0.042
 H          0.003 -0.384  0.421   -0.076 -0.114 -0.067   -0.014 -0.064 -0.044
 C          0.024 -0.147  0.149   -0.079 -0.092 -0.038   -0.029 -0.042 -0.043
 Cl         0.029  0.090 -0.077   -0.078  0.170  0.128   -0.024  0.083  0.074
 C          0.028 -0.000 -0.027   -0.069 -0.107 -0.037   -0.031 -0.040 -0.048
 H          0.032  0.125 -0.168   -0.083 -0.124 -0.028   -0.043 -0.044 -0.053
 C          0.023  0.015 -0.062   -0.076 -0.059 -0.049   -0.037 -0.030 -0.027
 H          0.033  0.113 -0.183   -0.084 -0.047 -0.055   -0.048 -0.032 -0.016
 C          0.007  0.023 -0.013   -0.082 -0.029 -0.084   -0.034  0.003  0.002
 C          0.005  0.029 -0.012   -0.087  0.036  0.158   -0.030 -0.092 -0.299
 H          0.003  0.000 -0.107   -0.095  0.075  0.270   -0.023 -0.163 -0.514
 C          0.000  0.059  0.109   -0.087  0.040  0.127   -0.034 -0.040 -0.158
 Cl        -0.066 -0.032 -0.060    0.092  0.083 -0.116    0.008  0.068  0.065
 C          0.006  0.098  0.243   -0.113  0.036  0.118   -0.043 -0.005 -0.039
 H          0.006  0.120  0.320   -0.115  0.068  0.211   -0.044 -0.013 -0.071
 C          0.006  0.066  0.127   -0.090 -0.030 -0.080   -0.038  0.048  0.139
 Cl         0.009  0.002 -0.086    0.093 -0.104  0.082    0.034 -0.064 -0.059
 C          0.005  0.040  0.030   -0.093 -0.084 -0.305   -0.039  0.110  0.323
 H          0.008  0.017 -0.041   -0.100 -0.157 -0.516   -0.041  0.186  0.557
 TransDip   0.001  0.002  0.006   -0.016 -0.008 -0.006   -0.008 -0.008 -0.007

 Mode:                10                     11                     12
 Frequency:       240.79                 257.88                 317.89
 Force Cnst:      0.2137                 0.5062                 0.4135
 Red. Mass:       6.2547                12.9185                 6.9452
 IR Active:          YES                    YES                    YES
 IR Intens:        0.017                  0.249                  0.081
 Raman Active:       YES                    YES                    YES
               X      Y      Z        X      Y      Z        X      Y      Z
 C          0.003 -0.070  0.011   -0.016  0.004  0.028    0.001 -0.238  0.254
 C          0.036 -0.089 -0.044    0.064 -0.015  0.002   -0.013 -0.133  0.148
 Cl        -0.036 -0.112 -0.129   -0.042 -0.046 -0.042    0.002  0.031 -0.008
 C          0.019 -0.079 -0.060    0.113  0.051  0.036   -0.012  0.032 -0.035
 H          0.029 -0.085 -0.064    0.020  0.104  0.074   -0.015  0.049 -0.050
 C          0.004 -0.061 -0.079    0.219  0.080  0.050   -0.004  0.170 -0.187
 Cl         0.023  0.081  0.082    0.296 -0.087 -0.071   -0.007 -0.046  0.041
 C         -0.018 -0.044 -0.094    0.151  0.110  0.073    0.009  0.159 -0.185
 H         -0.040 -0.029 -0.129    0.124  0.106  0.057    0.017  0.291 -0.330
 C         -0.034 -0.062 -0.037    0.122  0.056  0.054    0.013 -0.165  0.174
 H         -0.049 -0.061 -0.026    0.219  0.000  0.015    0.017 -0.238  0.253
 C          0.008  0.065  0.187   -0.123  0.007  0.028    0.001 -0.105  0.033
 C          0.016  0.127  0.312   -0.220 -0.021  0.044    0.092 -0.052 -0.087
 H          0.024  0.172  0.470   -0.263  0.010  0.060    0.183 -0.108 -0.097
 C          0.013  0.059  0.041   -0.243  0.010  0.002    0.073  0.068 -0.057
 Cl        -0.062  0.013 -0.009   -0.010  0.212 -0.069   -0.110  0.019 -0.003
 C          0.009 -0.031 -0.246   -0.297 -0.001 -0.023    0.001  0.139  0.044
 H          0.010 -0.113 -0.525   -0.300 -0.013 -0.057    0.001  0.255  0.161
 C          0.003  0.039 -0.031   -0.242  0.008  0.010   -0.069  0.068 -0.068
 Cl         0.058  0.040  0.013    0.006 -0.201  0.063    0.113  0.029 -0.003
 C         -0.003  0.083  0.170   -0.219  0.047  0.027   -0.089 -0.055 -0.098
 H         -0.019  0.091  0.220   -0.268  0.023  0.043   -0.183 -0.115 -0.115
 TransDip   0.003 -0.002 -0.003   -0.015  0.003  0.004    0.008 -0.005 -0.001

 Mode:                13                     14                     15
 Frequency:       395.37                 400.06                 416.87
 Force Cnst:      0.8765                 1.0563                 0.6616
 Red. Mass:       9.5163                11.2014                 6.4614
 IR Active:          YES                    YES                    YES
 IR Intens:        6.294                  3.190                  3.198
 Raman Active:       YES                    YES                    YES
               X      Y      Z        X      Y      Z        X      Y      Z
 C         -0.047  0.068  0.073   -0.061 -0.041 -0.054   -0.017 -0.129 -0.123
 C          0.011  0.041  0.048   -0.062 -0.042 -0.053   -0.150 -0.034 -0.034
 Cl        -0.143  0.121  0.111    0.106 -0.081 -0.071   -0.034  0.149  0.133
 C          0.026 -0.178 -0.154   -0.055  0.103  0.095   -0.136  0.017 -0.083
 H          0.166 -0.255 -0.205   -0.197  0.176  0.155   -0.182  0.142 -0.178
 C          0.026 -0.203 -0.214    0.010  0.141  0.150    0.003 -0.084  0.096
 Cl         0.233  0.047  0.045   -0.051 -0.037 -0.036    0.041 -0.020 -0.038
 C         -0.126 -0.164 -0.160    0.057  0.137  0.128    0.121 -0.117  0.024
 H         -0.340 -0.244 -0.232    0.165  0.176  0.166    0.208 -0.117  0.087
 C         -0.140  0.012  0.050    0.050  0.010 -0.018    0.108 -0.000 -0.240
 H         -0.279  0.066  0.128    0.178 -0.051 -0.079    0.168  0.092 -0.409
 C         -0.042  0.060  0.012   -0.068 -0.039 -0.014   -0.008 -0.190 -0.024
 C         -0.091 -0.023 -0.049   -0.140 -0.099  0.055    0.093 -0.069  0.108
 H         -0.175  0.015 -0.079   -0.237 -0.047  0.046    0.224 -0.131  0.156
 C         -0.076 -0.093 -0.007   -0.125 -0.124  0.057    0.087  0.076  0.039
 Cl         0.103 -0.126  0.045    0.137 -0.219  0.069   -0.067  0.016 -0.011
 C         -0.114 -0.018  0.045   -0.274  0.008 -0.032    0.015  0.076 -0.098
 H         -0.113 -0.012  0.133   -0.272 -0.001 -0.094    0.015  0.107 -0.285
 C         -0.033  0.038 -0.043   -0.148  0.156 -0.021   -0.073  0.069  0.051
 Cl         0.054  0.110 -0.032    0.165  0.231 -0.076    0.067  0.015 -0.012
 C         -0.042  0.052 -0.064   -0.167  0.078  0.019   -0.083 -0.080  0.115
 H         -0.056  0.043 -0.073   -0.307  0.010  0.057   -0.195 -0.131  0.158
 TransDip  -0.075 -0.019 -0.020   -0.055  0.009  0.012   -0.003 -0.041 -0.040

 Mode:                16                     17                     18
 Frequency:       432.60                 443.14                 492.93
 Force Cnst:      0.8691                 0.4468                 1.0731
 Red. Mass:       7.8819                 3.8617                 7.4962
 IR Active:          YES                    YES                    YES
 IR Intens:        6.193                  1.602                 12.963
 Raman Active:       YES                    YES                    YES
               X      Y      Z        X      Y      Z        X      Y      Z
 C          0.002 -0.004 -0.027    0.008 -0.005  0.155   -0.229  0.059 -0.028
 C         -0.020  0.013 -0.022    0.075 -0.065  0.129   -0.175  0.113 -0.213
 Cl        -0.000  0.015  0.018    0.004 -0.048 -0.059    0.061 -0.068 -0.040
 C         -0.018 -0.040  0.028    0.072  0.109 -0.115   -0.160 -0.034  0.075
 H         -0.021 -0.101  0.099    0.110  0.321 -0.394   -0.312 -0.081  0.281
 C         -0.001  0.023 -0.034   -0.001 -0.105  0.089   -0.032  0.011  0.120
 Cl        -0.003 -0.006  0.000   -0.004  0.023  0.005    0.189 -0.005 -0.019
 C          0.021  0.011 -0.040   -0.071 -0.062  0.103   -0.206  0.158  0.076
 H          0.032  0.022 -0.045   -0.130 -0.094  0.095   -0.286  0.173 -0.001
 C          0.023 -0.067  0.047   -0.065  0.215 -0.117   -0.225  0.046  0.081
 H          0.029 -0.145  0.129   -0.109  0.472 -0.361   -0.163 -0.059  0.138
 C          0.001 -0.130  0.031   -0.000 -0.050  0.123   -0.118 -0.085  0.082
 C         -0.201 -0.211  0.069    0.008 -0.089 -0.037    0.091 -0.018 -0.017
 H         -0.213 -0.207  0.063    0.054 -0.122 -0.057    0.274 -0.134 -0.037
 C         -0.223 -0.091  0.034    0.002 -0.017 -0.066    0.125  0.072 -0.053
 Cl        -0.056  0.184 -0.060   -0.027  0.027 -0.002   -0.020 -0.000  0.003
 C          0.000 -0.199  0.063   -0.005  0.027  0.052    0.169  0.061  0.004
 H          0.000 -0.522  0.158   -0.005  0.066  0.199    0.170  0.133  0.053
 C          0.223 -0.091  0.035   -0.007 -0.010 -0.056    0.029 -0.043 -0.022
 Cl         0.055  0.183 -0.059    0.029  0.030 -0.004    0.032  0.011 -0.001
 C          0.201 -0.211  0.071   -0.011 -0.084 -0.037   -0.005 -0.148  0.025
 H          0.213 -0.204  0.073   -0.059 -0.127 -0.080    0.014 -0.143 -0.001
 TransDip   0.003 -0.075  0.027   -0.021  0.033 -0.010   -0.111  0.003  0.032

 Mode:                19                     20                     21
 Frequency:       499.73                 541.54                 586.22
 Force Cnst:      0.8677                 0.9229                 0.7825
 Red. Mass:       5.8972                 5.3413                 3.8649
 IR Active:          YES                    YES                    YES
 IR Intens:        6.085                  0.197                  5.948
 Raman Active:       YES                    YES                    YES
               X      Y      Z        X      Y      Z        X      Y      Z
 C          0.119  0.119 -0.019   -0.001 -0.004  0.002   -0.003 -0.163  0.117
 C          0.158  0.308 -0.228   -0.003 -0.007  0.011   -0.040  0.065 -0.129
 Cl        -0.032 -0.019  0.017    0.002  0.000  0.000   -0.000  0.003  0.024
 C          0.151 -0.081  0.083   -0.003  0.005 -0.003   -0.043  0.059 -0.077
 H          0.273 -0.330  0.243   -0.003  0.016 -0.016   -0.078  0.259 -0.269
 C          0.017 -0.141  0.052   -0.001 -0.001  0.002    0.002 -0.201  0.258
 Cl        -0.089  0.029  0.004    0.002 -0.000 -0.000   -0.001  0.004 -0.015
 C          0.029 -0.005 -0.098    0.001 -0.003  0.002    0.044  0.087 -0.122
 H         -0.004  0.041 -0.175    0.003 -0.006  0.007    0.091  0.457 -0.509
 C          0.049  0.014  0.059   -0.000  0.005 -0.009    0.033 -0.105  0.022
 H         -0.034 -0.070  0.239   -0.003  0.010 -0.011    0.066  0.033 -0.169
 C          0.066 -0.123  0.137   -0.002  0.003 -0.002    0.003  0.097  0.034
 C          0.056 -0.156  0.017   -0.001 -0.040 -0.133   -0.033  0.080 -0.021
 H          0.129 -0.213 -0.031    0.001 -0.167 -0.531   -0.116  0.125 -0.036
 C          0.042 -0.000 -0.040   -0.006  0.126  0.399   -0.039 -0.036 -0.033
 Cl        -0.040  0.006  0.001    0.001 -0.009 -0.029    0.013  0.004  0.001
 C         -0.090  0.101  0.004    0.000 -0.002 -0.000   -0.001 -0.046  0.044
 H         -0.091  0.225  0.078    0.000 -0.006 -0.004   -0.001 -0.067  0.150
 C         -0.120  0.053 -0.080    0.002 -0.127 -0.398    0.040 -0.035 -0.032
 Cl         0.032 -0.002  0.006   -0.000  0.009  0.029   -0.013  0.003  0.001
 C         -0.098 -0.084  0.002    0.001  0.043  0.132    0.033  0.081 -0.021
 H         -0.281 -0.195 -0.000    0.001  0.171  0.520    0.111  0.123 -0.036
 TransDip   0.069 -0.031  0.023    0.014  0.003 -0.002    0.016  0.043 -0.063

 Mode:                22                     23                     24
 Frequency:       610.56                 677.34                 705.20
 Force Cnst:      0.9923                 1.9613                 0.7137
 Red. Mass:       4.5177                 7.2557                 2.4357
 IR Active:          YES                    YES                    YES
 IR Intens:        2.201                  1.932                 13.132
 Raman Active:       YES                    YES                    YES
               X      Y      Z        X      Y      Z        X      Y      Z
 C         -0.004 -0.025 -0.096   -0.115  0.118  0.125   -0.009 -0.026  0.028
 C         -0.054 -0.052 -0.039   -0.173  0.056  0.034   -0.034  0.014 -0.037
 Cl        -0.001  0.025  0.017    0.014 -0.044 -0.040    0.001  0.001  0.001
 C         -0.064 -0.032  0.039   -0.204 -0.203 -0.170   -0.043 -0.034 -0.001
 H         -0.122 -0.104  0.177   -0.223 -0.210 -0.148   -0.068 -0.076  0.071
 C         -0.001  0.101 -0.064    0.130 -0.076 -0.074    0.010  0.024 -0.023
 Cl         0.002 -0.010 -0.004   -0.069 -0.010 -0.008   -0.004 -0.003 -0.002
 C          0.070 -0.054  0.035    0.238 -0.043 -0.031    0.045 -0.027  0.011
 H          0.168 -0.168  0.236   -0.032 -0.147 -0.109    0.058 -0.060  0.057
 C          0.042 -0.056 -0.119    0.282  0.299  0.246    0.036  0.014 -0.026
 H          0.098 -0.160 -0.061    0.292  0.307  0.233    0.057  0.009 -0.042
 C          0.004  0.115  0.294   -0.110 -0.012 -0.036   -0.002  0.083  0.228
 C         -0.010  0.042  0.045   -0.023  0.058  0.017   -0.005 -0.012 -0.105
 H         -0.030  0.027 -0.041    0.035  0.059  0.131   -0.015 -0.149 -0.557
 C         -0.005 -0.076 -0.232    0.004  0.032 -0.053   -0.007  0.032  0.111
 Cl         0.004  0.001  0.011    0.012 -0.014  0.005    0.002  0.001  0.001
 C         -0.003  0.033  0.143    0.070  0.017  0.026    0.002 -0.037 -0.079
 H         -0.004  0.188  0.658    0.070  0.052  0.123    0.003 -0.143 -0.382
 C          0.006 -0.074 -0.234    0.002 -0.043 -0.029    0.007  0.031  0.113
 Cl        -0.005  0.001  0.011    0.010  0.008 -0.003   -0.002  0.001  0.001
 C          0.009  0.047  0.047   -0.019 -0.034  0.049    0.004 -0.011 -0.106
 H          0.024  0.025 -0.049    0.041  0.032  0.140    0.023 -0.151 -0.563
 TransDip   0.012 -0.025  0.039   -0.009  0.024  0.036   -0.003 -0.046 -0.107

 Mode:                25                     26                     27
 Frequency:       738.30                 757.00                 801.41
 Force Cnst:      1.2174                 3.2334                 2.8820
 Red. Mass:       3.7908                 9.5766                 7.6162
 IR Active:          YES                    YES                    YES
 IR Intens:        3.069                 20.855                109.725
 Raman Active:       YES                    YES                    YES
               X      Y      Z        X      Y      Z        X      Y      Z
 C          0.015 -0.210  0.245    0.203  0.098  0.038   -0.004 -0.056  0.058
 C         -0.004  0.164 -0.165   -0.224  0.171  0.195    0.003  0.019 -0.043
 Cl         0.003 -0.007  0.001    0.055 -0.066 -0.062   -0.001  0.002  0.004
 C         -0.008 -0.048  0.078   -0.325  0.055  0.035    0.006 -0.004  0.012
 H         -0.002 -0.322  0.383   -0.252  0.050 -0.039   -0.003 -0.058  0.082
 C         -0.021  0.111 -0.122   -0.277  0.012  0.037    0.001  0.042 -0.040
 Cl         0.008 -0.002  0.001    0.103 -0.016 -0.014   -0.001 -0.002  0.002
 C         -0.009 -0.102  0.107   -0.018 -0.115 -0.124    0.006 -0.053  0.055
 H          0.005 -0.056  0.065    0.047 -0.107 -0.083    0.029  0.233 -0.255
 C         -0.010  0.057 -0.086    0.035  0.021  0.030   -0.002 -0.047  0.007
 H         -0.024  0.403 -0.461   -0.247  0.127  0.206    0.017  0.281 -0.384
 C          0.019 -0.006 -0.096    0.344 -0.009 -0.007   -0.013 -0.028  0.010
 C          0.024  0.040 -0.012    0.100 -0.175  0.070   -0.236 -0.100  0.023
 H         -0.042  0.142  0.185   -0.067 -0.098  0.004   -0.121 -0.143  0.099
 C          0.008 -0.050  0.021    0.032 -0.129  0.032   -0.211  0.314 -0.098
 Cl        -0.006  0.016 -0.007   -0.034  0.031 -0.010    0.050 -0.096  0.031
 C         -0.012 -0.055  0.026   -0.219  0.023 -0.004    0.009  0.266 -0.086
 H         -0.012 -0.055  0.037   -0.220  0.021  0.004    0.009  0.003  0.020
 C         -0.005 -0.035  0.016    0.044  0.164 -0.053    0.205  0.301 -0.093
 Cl         0.002  0.012 -0.006   -0.038 -0.043  0.014   -0.046 -0.093  0.029
 C         -0.014  0.054 -0.014    0.121  0.155 -0.047    0.225 -0.116  0.032
 H          0.028  0.144  0.181   -0.063  0.064  0.010    0.122 -0.158  0.087
 TransDip   0.003 -0.033  0.045   -0.044  0.108  0.088   -0.001  0.312 -0.122

 Mode:                28                     29                     30
 Frequency:       836.83                 847.51                 874.34
 Force Cnst:      0.6295                 2.9252                 0.6955
 Red. Mass:       1.5256                 6.9122                 1.5442
 IR Active:          YES                    YES                    YES
 IR Intens:       21.305                 84.829                 23.623
 Raman Active:       YES                    YES                    YES
               X      Y      Z        X      Y      Z        X      Y      Z
 C          0.006 -0.062  0.080   -0.059 -0.079 -0.000   -0.000  0.015 -0.015
 C         -0.001  0.027 -0.005    0.005 -0.177 -0.169   -0.002 -0.007  0.003
 Cl         0.003 -0.003 -0.002   -0.027  0.039  0.036    0.000  0.000 -0.000
 C          0.001  0.013  0.022   -0.012 -0.189 -0.157   -0.005  0.004 -0.005
 H          0.018  0.015  0.003   -0.254 -0.065 -0.064   -0.011 -0.014  0.021
 C         -0.025 -0.033  0.046    0.260 -0.032 -0.002   -0.001  0.003 -0.000
 Cl         0.005  0.002 -0.004   -0.051  0.007  0.004    0.000 -0.000 -0.000
 C          0.010  0.047 -0.099   -0.104  0.255  0.161    0.006 -0.009  0.005
 H          0.048 -0.503  0.554   -0.343 -0.086  0.383    0.015  0.048 -0.055
 C          0.006  0.055 -0.089   -0.066  0.099  0.024    0.002 -0.010  0.003
 H         -0.023 -0.392  0.443    0.144 -0.182  0.140    0.001  0.020 -0.031
 C         -0.023 -0.001 -0.005    0.199 -0.001 -0.004   -0.000  0.014  0.046
 C         -0.034  0.013 -0.025    0.102 -0.138  0.034    0.003 -0.014 -0.049
 H         -0.029  0.058  0.122    0.017 -0.076  0.086    0.000  0.075  0.225
 C         -0.032  0.044 -0.002    0.057 -0.120  0.044    0.004  0.019  0.074
 Cl         0.008 -0.011  0.003   -0.025  0.024 -0.008   -0.001 -0.001 -0.005
 C          0.019  0.013 -0.009   -0.169  0.008 -0.008    0.000 -0.053 -0.161
 H          0.019 -0.022  0.021   -0.170 -0.012  0.034   -0.003  0.278  0.869
 C          0.019  0.017  0.009    0.092  0.158 -0.045   -0.005  0.018  0.074
 Cl        -0.002 -0.005  0.001   -0.031 -0.034  0.010    0.001 -0.000 -0.005
 C          0.011 -0.017 -0.021    0.131  0.135 -0.054   -0.003 -0.016 -0.047
 H          0.019  0.040  0.135    0.044  0.126  0.063   -0.004  0.073  0.222
 TransDip  -0.057 -0.018  0.135    0.284 -0.067 -0.042   -0.001  0.038  0.151

 Mode:                31                     32                     33
 Frequency:       886.19                 897.99                 900.10
 Force Cnst:      0.6607                 0.7075                 0.6518
 Red. Mass:       1.4280                 1.4892                 1.3654
 IR Active:          YES                    YES                    YES
 IR Intens:       13.571                  3.428                  0.545
 Raman Active:       YES                    YES                    YES
               X      Y      Z        X      Y      Z        X      Y      Z
 C          0.000  0.002 -0.003   -0.002  0.030 -0.026    0.005  0.009 -0.008
 C          0.001 -0.037  0.042   -0.004 -0.016 -0.000   -0.002 -0.006 -0.003
 Cl        -0.000  0.003 -0.003   -0.000  0.001  0.000    0.000  0.000  0.000
 C         -0.000  0.115 -0.131   -0.011 -0.002 -0.004   -0.007 -0.001 -0.001
 H         -0.002 -0.645  0.734   -0.029  0.010 -0.001   -0.014  0.004 -0.001
 C          0.001 -0.043  0.048    0.003  0.008 -0.001   -0.003  0.002  0.001
 Cl        -0.000  0.003 -0.003   -0.001 -0.001 -0.000    0.001 -0.000 -0.000
 C          0.000  0.011 -0.011    0.013 -0.017  0.011    0.001 -0.002  0.001
 H         -0.000 -0.034  0.039    0.035  0.094 -0.101    0.005  0.016 -0.017
 C         -0.001 -0.011  0.013    0.003 -0.018 -0.005    0.001 -0.004  0.002
 H          0.000  0.039 -0.045    0.002  0.002 -0.026    0.002 -0.002 -0.001
 C          0.000 -0.000 -0.001    0.000  0.028  0.093    0.002  0.006  0.024
 C         -0.000  0.000  0.001    0.004 -0.021 -0.072    0.003 -0.046 -0.138
 H          0.001 -0.001 -0.002    0.001  0.120  0.368   -0.006  0.254  0.791
 C         -0.000 -0.001 -0.002    0.006 -0.004  0.004    0.002  0.009  0.038
 Cl         0.000  0.000  0.000   -0.001  0.001 -0.000   -0.000 -0.000 -0.003
 C         -0.001  0.001  0.005   -0.002  0.019  0.066    0.000  0.005  0.018
 H         -0.001 -0.008 -0.024   -0.000 -0.114 -0.397    0.001 -0.032 -0.111
 C          0.000 -0.000 -0.002   -0.006  0.003  0.023   -0.001 -0.010 -0.030
 Cl        -0.000  0.000  0.000    0.001  0.001 -0.002    0.000  0.001  0.002
 C          0.000  0.001  0.001   -0.002 -0.046 -0.135   -0.001  0.028  0.082
 H          0.002 -0.000 -0.004   -0.009  0.242  0.745   -0.001 -0.161 -0.487
 TransDip  -0.001 -0.081  0.086    0.003  0.013  0.058    0.012 -0.010  0.018

 Mode:                34                     35                     36
 Frequency:       971.77                1010.55                1050.02
 Force Cnst:      0.7549                 3.8306                 3.2326
 Red. Mass:       1.3569                 6.3666                 4.9763
 IR Active:          YES                    YES                    YES
 IR Intens:        0.092                  0.791                 14.366
 Raman Active:       YES                    YES                    YES
               X      Y      Z        X      Y      Z        X      Y      Z
 C          0.001 -0.022  0.022    0.046 -0.001 -0.003    0.210  0.014  0.010
 C         -0.000 -0.007  0.004   -0.005  0.017  0.013   -0.037  0.192  0.171
 Cl        -0.000  0.001 -0.000    0.001 -0.000 -0.000    0.005 -0.016 -0.015
 C          0.001  0.012 -0.014   -0.023 -0.031 -0.025   -0.112 -0.183 -0.161
 H         -0.002 -0.059  0.071   -0.019 -0.033 -0.030    0.186 -0.341 -0.297
 C         -0.000  0.007 -0.008    0.019 -0.001 -0.001    0.075 -0.009 -0.008
 Cl         0.000 -0.001  0.001   -0.001  0.000  0.000   -0.004  0.000  0.000
 C         -0.002 -0.074  0.086   -0.016  0.035  0.025   -0.061  0.188  0.167
 H         -0.012  0.416 -0.481   -0.014  0.021  0.045    0.172  0.292  0.233
 C          0.001  0.087 -0.096   -0.009 -0.015 -0.006   -0.056 -0.128 -0.116
 H         -0.009 -0.487  0.562   -0.001  0.011 -0.040    0.080 -0.217 -0.150
 C         -0.001 -0.006 -0.011    0.066  0.000 -0.001    0.094  0.000 -0.003
 C         -0.002  0.002  0.005   -0.183 -0.336  0.105   -0.031  0.111 -0.035
 H         -0.001 -0.006 -0.020   -0.147 -0.371  0.124   -0.186  0.207 -0.062
 C         -0.004  0.003 -0.001   -0.045  0.074 -0.024   -0.073  0.087 -0.027
 Cl         0.000 -0.000  0.000   -0.000 -0.001  0.000    0.011 -0.013  0.004
 C          0.003 -0.002 -0.001    0.379  0.003  0.001    0.018  0.002 -0.001
 H          0.003 -0.015  0.016    0.394  0.004 -0.000    0.014  0.020 -0.005
 C          0.006  0.004 -0.002   -0.042 -0.077  0.026   -0.079 -0.091  0.029
 Cl        -0.001 -0.001  0.000   -0.000  0.001 -0.000    0.012  0.013 -0.004
 C          0.001  0.012  0.003   -0.187  0.333 -0.108   -0.029 -0.115  0.036
 H          0.002 -0.000 -0.035   -0.147  0.382 -0.088   -0.172 -0.205  0.063
 TransDip  -0.008  0.005  0.002   -0.027  0.006  0.007    0.001  0.086  0.086

 Mode:                37                     38                     39
 Frequency:      1102.54                1113.32                1120.11
 Force Cnst:      2.3452                 1.8135                 1.1433
 Red. Mass:       3.2744                 2.4833                 1.5466
 IR Active:          YES                    YES                    YES
 IR Intens:       30.335                 46.486                 21.981
 Raman Active:       YES                    YES                    YES
               X      Y      Z        X      Y      Z        X      Y      Z
 C          0.173 -0.033 -0.030    0.027  0.036  0.036   -0.002 -0.010  0.012
 C          0.073 -0.167 -0.148   -0.044  0.046  0.041    0.015 -0.023 -0.023
 Cl        -0.008  0.019  0.017    0.005 -0.006 -0.006   -0.002  0.003  0.003
 C         -0.070  0.012  0.011   -0.028  0.046  0.039    0.002 -0.011 -0.011
 H         -0.465  0.201  0.177   -0.547  0.318  0.277    0.071 -0.053 -0.041
 C         -0.080  0.009  0.008    0.282  0.012  0.009   -0.062  0.001  0.002
 Cl         0.012 -0.001 -0.001   -0.031 -0.000  0.000    0.007 -0.000 -0.000
 C         -0.075 -0.002 -0.002    0.039 -0.081 -0.069   -0.006  0.013  0.012
 H         -0.351 -0.100 -0.081   -0.073 -0.136 -0.120    0.044  0.035  0.029
 C          0.062  0.098  0.086   -0.112 -0.060 -0.053    0.022  0.014  0.006
 H         -0.160  0.232  0.188   -0.481  0.112  0.109    0.080 -0.033  0.003
 C          0.165 -0.003  0.006    0.023  0.010 -0.017   -0.000  0.029 -0.008
 C         -0.027  0.078 -0.021   -0.029 -0.003  0.003   -0.079 -0.039  0.012
 H         -0.245  0.199 -0.088   -0.154  0.059 -0.030   -0.341  0.090 -0.039
 C         -0.087  0.102 -0.034    0.010 -0.018  0.006    0.049 -0.069  0.022
 Cl         0.010 -0.012  0.004   -0.001  0.001 -0.000   -0.005  0.006 -0.002
 C          0.038 -0.008  0.003    0.009  0.029 -0.009   -0.001  0.087 -0.027
 H          0.034 -0.055  0.017    0.009  0.246 -0.075   -0.002  0.773 -0.243
 C         -0.081 -0.090  0.028   -0.024 -0.030  0.010   -0.053 -0.074  0.023
 Cl         0.009  0.011 -0.004    0.003  0.003 -0.001    0.005  0.006 -0.002
 C         -0.033 -0.067  0.019    0.018 -0.028  0.013    0.082 -0.037  0.012
 H         -0.296 -0.217  0.082    0.042 -0.028 -0.017    0.366  0.107 -0.037
 TransDip  -0.131 -0.078 -0.088    0.214  0.006  0.041   -0.063 -0.135  0.017

 Mode:                40                     41                     42
 Frequency:      1134.38                1162.98                1262.54
 Force Cnst:      1.5200                 1.0993                 1.5281
 Red. Mass:       2.0048                 1.3795                 1.6271
 IR Active:          YES                    YES                    YES
 IR Intens:       15.972                  2.888                  2.646
 Raman Active:       YES                    YES                    YES
               X      Y      Z        X      Y      Z        X      Y      Z
 C          0.018  0.002  0.002   -0.001  0.044  0.036   -0.042 -0.064 -0.064
 C          0.004 -0.003 -0.004    0.068 -0.055 -0.049   -0.096 -0.009 -0.005
 Cl        -0.000  0.000  0.000   -0.006  0.005  0.005    0.003 -0.000 -0.000
 C         -0.009 -0.003 -0.002   -0.025 -0.053 -0.046    0.034  0.029  0.026
 H         -0.052  0.019  0.014   -0.101 -0.023 -0.021    0.530 -0.214 -0.188
 C          0.008  0.002  0.001   -0.052  0.015  0.014    0.041  0.016  0.014
 Cl        -0.001 -0.000 -0.000    0.005 -0.001 -0.001   -0.004 -0.000  0.000
 C         -0.001  0.001  0.000    0.074  0.006  0.005    0.032  0.000  0.000
 H          0.009  0.003  0.004    0.741  0.254  0.211   -0.005 -0.015 -0.013
 C         -0.005 -0.001 -0.000   -0.069  0.005  0.007   -0.018  0.028  0.026
 H         -0.049  0.021  0.020   -0.465  0.207  0.178   -0.404  0.231  0.191
 C          0.001 -0.002 -0.000   -0.016  0.003 -0.017    0.065 -0.084  0.036
 C          0.063 -0.042  0.014    0.005 -0.006  0.006   -0.020  0.015 -0.008
 H          0.577 -0.309  0.109    0.042 -0.034 -0.011   -0.393  0.222 -0.061
 C         -0.068  0.158 -0.050    0.005 -0.011  0.004    0.053  0.062 -0.020
 Cl         0.007 -0.016  0.005   -0.001  0.001 -0.000    0.001 -0.002  0.001
 C         -0.118 -0.003  0.001    0.002 -0.002  0.000   -0.003 -0.021  0.007
 H         -0.136 -0.019  0.006    0.003 -0.031  0.011   -0.005 -0.251  0.077
 C         -0.069 -0.153  0.048    0.009  0.013 -0.004   -0.081  0.006 -0.003
 Cl         0.007  0.016 -0.005   -0.001 -0.001  0.000    0.001  0.002 -0.001
 C          0.061  0.043 -0.014   -0.007 -0.000  0.004    0.039  0.018 -0.007
 H          0.579  0.316 -0.102   -0.040 -0.024 -0.013    0.203  0.105 -0.027
 TransDip  -0.128  0.004 -0.001   -0.043 -0.020 -0.028   -0.037  0.025  0.027

 Mode:                43                     44                     45
 Frequency:      1268.24                1292.45                1303.93
 Force Cnst:      1.8577                 3.1880                 3.0646
 Red. Mass:       1.9603                 3.2393                 3.0592
 IR Active:          YES                    YES                    YES
 IR Intens:        4.246                  5.803                 11.627
 Raman Active:       YES                    YES                    YES
               X      Y      Z        X      Y      Z        X      Y      Z
 C          0.063 -0.018 -0.029   -0.088  0.217  0.177    0.202  0.056  0.045
 C          0.124  0.040  0.037   -0.088 -0.067 -0.056   -0.065 -0.059 -0.054
 Cl        -0.001  0.000  0.000   -0.003  0.001  0.001   -0.002  0.003  0.003
 C         -0.067 -0.003 -0.001    0.123 -0.063 -0.055    0.016 -0.071 -0.061
 H         -0.446  0.188  0.157   -0.194  0.090  0.087    0.145 -0.147 -0.121
 C         -0.031 -0.061 -0.053   -0.011  0.096  0.082    0.008  0.137  0.118
 Cl         0.003  0.000  0.000    0.001  0.000  0.000    0.002 -0.001 -0.001
 C          0.005  0.029  0.025   -0.099 -0.075 -0.064   -0.095 -0.001 -0.000
 H         -0.005  0.029  0.024    0.256  0.052  0.042   -0.402 -0.111 -0.093
 C         -0.018  0.010  0.013    0.063 -0.075 -0.066    0.130 -0.068 -0.054
 H          0.173 -0.079 -0.077    0.417 -0.265 -0.224   -0.476  0.258  0.204
 C         -0.089 -0.103  0.030    0.093 -0.039 -0.018   -0.176 -0.009  0.002
 C         -0.047  0.017 -0.005    0.009 -0.020  0.011   -0.049  0.023 -0.003
 H         -0.263  0.126 -0.046   -0.397  0.188 -0.088    0.296 -0.175  0.043
 C          0.112  0.001  0.001    0.059  0.068 -0.020    0.043 -0.082  0.027
 Cl        -0.002  0.003 -0.001   -0.001 -0.003  0.001   -0.002  0.006 -0.002
 C          0.009 -0.021  0.007   -0.008  0.004 -0.002    0.024 -0.009  0.003
 H          0.013 -0.390  0.119   -0.012 -0.391  0.125    0.033 -0.023  0.009
 C         -0.072  0.087 -0.028   -0.093 -0.019  0.007    0.013  0.092 -0.029
 Cl        -0.000 -0.003  0.001    0.003  0.003 -0.001   -0.002 -0.005  0.002
 C          0.015  0.010 -0.004    0.026 -0.005  0.009   -0.028 -0.013  0.004
 H          0.518  0.286 -0.088    0.097  0.017 -0.029    0.294  0.167 -0.054
 TransDip   0.065 -0.005  0.010   -0.053 -0.053 -0.020    0.108 -0.015 -0.006

 Mode:                46                     47                     48
 Frequency:      1322.38                1399.19                1438.49
 Force Cnst:      3.0451                 3.4157                 3.8050
 Red. Mass:       2.9556                 2.9613                 3.1210
 IR Active:          YES                    YES                    YES
 IR Intens:        0.203                 28.119                 39.282
 Raman Active:       YES                    YES                    YES
               X      Y      Z        X      Y      Z        X      Y      Z
 C          0.014 -0.019 -0.012   -0.051  0.066  0.066    0.028 -0.060 -0.012
 C          0.004 -0.002 -0.004    0.191 -0.038 -0.034   -0.073  0.002 -0.001
 Cl        -0.000  0.000  0.000   -0.005  0.003  0.003    0.003 -0.001 -0.000
 C         -0.017  0.005  0.004   -0.184 -0.009 -0.008    0.030  0.034  0.028
 H          0.069 -0.040 -0.033    0.317 -0.279 -0.247    0.012  0.050  0.046
 C          0.002  0.003  0.003   -0.011  0.111  0.097    0.014 -0.068 -0.059
 Cl        -0.000 -0.000 -0.000    0.001 -0.005 -0.004   -0.001  0.002  0.001
 C          0.015  0.005  0.004    0.184 -0.013 -0.013   -0.040  0.017  0.013
 H         -0.067 -0.025 -0.021   -0.549 -0.296 -0.254    0.154  0.090  0.080
 C         -0.004  0.006  0.002   -0.123 -0.040 -0.036    0.028  0.022  0.014
 H         -0.058  0.026  0.033    0.068 -0.162 -0.127   -0.005  0.030  0.053
 C         -0.008  0.138 -0.035    0.012  0.055 -0.038    0.010  0.233 -0.059
 C          0.170 -0.100  0.032   -0.031 -0.034  0.012   -0.130 -0.053  0.014
 H         -0.429  0.219 -0.072   -0.001 -0.063  0.004    0.364 -0.336  0.117
 C         -0.092 -0.067  0.019    0.072  0.020 -0.005    0.141 -0.064  0.021
 Cl        -0.003 -0.000  0.000   -0.002  0.000 -0.000   -0.005  0.005 -0.001
 C          0.001  0.207 -0.064   -0.011  0.007 -0.003    0.023  0.096 -0.030
 H          0.002 -0.507  0.161   -0.014 -0.194  0.060    0.027 -0.601  0.187
 C          0.091 -0.056  0.017   -0.059 -0.017  0.006   -0.184 -0.014  0.004
 Cl         0.003 -0.001  0.000    0.002  0.002 -0.001    0.006  0.003 -0.001
 C         -0.175 -0.109  0.033    0.050 -0.012  0.007    0.115 -0.082  0.024
 H          0.471  0.240 -0.075   -0.143 -0.129  0.024   -0.173 -0.261  0.085
 TransDip  -0.005 -0.012 -0.006    0.003 -0.150 -0.079    0.040 -0.180  0.080

 Mode:                49                     50                     51
 Frequency:      1458.23                1503.23                1581.75
 Force Cnst:      3.7989                 4.0223                10.0386
 Red. Mass:       3.0322                 3.0212                 6.8100
 IR Active:          YES                    YES                    YES
 IR Intens:       44.202                 77.452                 30.314
 Raman Active:       YES                    YES                    YES
               X      Y      Z        X      Y      Z        X      Y      Z
 C          0.004 -0.034 -0.024    0.198  0.038  0.030   -0.019 -0.197 -0.174
 C          0.019  0.044  0.038   -0.045 -0.094 -0.083    0.119  0.114  0.100
 Cl        -0.000 -0.001 -0.001    0.002  0.003  0.003   -0.003  0.000  0.000
 C          0.046 -0.039 -0.034   -0.136  0.098  0.086    0.028 -0.141 -0.123
 H         -0.223  0.094  0.083    0.450 -0.190 -0.166   -0.171 -0.060 -0.047
 C         -0.047  0.001  0.001    0.139 -0.030 -0.026    0.057  0.267  0.231
 Cl         0.002  0.000  0.000   -0.005  0.000  0.000   -0.001 -0.003 -0.003
 C         -0.008  0.035  0.030   -0.100 -0.067 -0.057   -0.148 -0.175 -0.150
 H         -0.169 -0.017 -0.012    0.447  0.125  0.103    0.352 -0.010 -0.009
 C          0.082 -0.034 -0.029   -0.087  0.071  0.063   -0.072  0.142  0.124
 H         -0.267  0.149  0.121    0.467 -0.199 -0.177    0.326 -0.043 -0.052
 C         -0.160  0.036 -0.004   -0.110 -0.011 -0.002    0.002 -0.129  0.055
 C          0.014 -0.102  0.031   -0.008 -0.023  0.010   -0.069  0.097 -0.033
 H         -0.473  0.142 -0.046   -0.139  0.035 -0.024    0.200 -0.037  0.031
 C          0.175  0.132 -0.041    0.073  0.048 -0.014   -0.028 -0.125  0.038
 Cl        -0.004 -0.004  0.001   -0.001 -0.001  0.000    0.001  0.000 -0.000
 C         -0.141  0.019 -0.006   -0.055 -0.011  0.003    0.001  0.222 -0.069
 H         -0.167 -0.084  0.025   -0.063  0.028 -0.009    0.001 -0.322  0.102
 C          0.134 -0.148  0.047    0.079 -0.036  0.012    0.019 -0.125  0.038
 Cl        -0.002  0.005 -0.002   -0.001  0.001 -0.000   -0.000  0.001 -0.000
 C          0.048  0.083 -0.027   -0.021  0.024 -0.009    0.078  0.098 -0.033
 H         -0.529 -0.216  0.072   -0.103 -0.010  0.007   -0.205 -0.045  0.038
 TransDip  -0.208  0.004  0.043    0.261 -0.069 -0.081    0.017 -0.112  0.135

 Mode:                52                     53                     54
 Frequency:      1596.20                1621.24                1624.60
 Force Cnst:     10.5240                10.1556                10.2269
 Red. Mass:       7.0106                 6.5578                 6.5767
 IR Active:          YES                    YES                    YES
 IR Intens:      111.347                  4.428                113.407
 Raman Active:       YES                    YES                    YES
               X      Y      Z        X      Y      Z        X      Y      Z
 C          0.017  0.164  0.112   -0.175  0.012  0.010    0.185 -0.012 -0.010
 C         -0.059 -0.080 -0.067    0.240  0.031  0.027   -0.148 -0.018 -0.018
 Cl         0.002  0.000 -0.000   -0.002 -0.002 -0.002    0.001  0.001  0.001
 C         -0.029  0.086  0.077   -0.244  0.082  0.071    0.138 -0.048 -0.042
 H          0.123  0.021  0.014    0.223 -0.157 -0.139   -0.129  0.087  0.079
 C         -0.031 -0.155 -0.134    0.136 -0.031 -0.027   -0.071  0.020  0.018
 Cl         0.001  0.002  0.001    0.001  0.001  0.000   -0.001 -0.000 -0.000
 C          0.097  0.101  0.089   -0.276 -0.025 -0.020    0.154  0.011  0.009
 H         -0.214 -0.002 -0.003    0.233  0.172  0.147   -0.126 -0.097 -0.084
 C          0.025 -0.092 -0.075    0.295 -0.085 -0.074   -0.182  0.054  0.051
 H         -0.170  0.012 -0.011   -0.275  0.215  0.182    0.198 -0.137 -0.127
 C         -0.013 -0.298  0.073   -0.096  0.005 -0.001   -0.254  0.010 -0.002
 C         -0.074  0.170 -0.051    0.190 -0.059  0.019    0.284 -0.095  0.034
 H          0.257 -0.000 -0.013   -0.211  0.160 -0.053   -0.339  0.242 -0.083
 C         -0.072 -0.193  0.062   -0.163 -0.030  0.008   -0.224 -0.038  0.011
 Cl         0.002  0.000 -0.000    0.001  0.001 -0.000    0.002  0.001 -0.000
 C          0.003  0.338 -0.106    0.079 -0.006  0.002    0.109 -0.014  0.005
 H          0.003 -0.437  0.137    0.089  0.011 -0.003    0.122  0.017 -0.004
 C          0.054 -0.193  0.062   -0.161  0.037 -0.012   -0.228  0.053 -0.017
 Cl        -0.002  0.000 -0.000    0.001 -0.001  0.000    0.002 -0.001  0.000
 C          0.101  0.180 -0.054    0.182  0.053 -0.015    0.276  0.084 -0.029
 H         -0.294 -0.026  0.000   -0.188 -0.152  0.043   -0.313 -0.237  0.082
 TransDip  -0.013 -0.335  0.042    0.025 -0.038 -0.049   -0.339  0.035  0.018

 Mode:                55                     56                     57
 Frequency:      3183.35                3206.23                3210.47
 Force Cnst:      6.5042                 6.6139                 6.6457
 Red. Mass:       1.0894                 1.0920                 1.0943
 IR Active:          YES                    YES                    YES
 IR Intens:        2.572                  0.095                  0.376
 Raman Active:       YES                    YES                    YES
               X      Y      Z        X      Y      Z        X      Y      Z
 C         -0.002  0.001  0.001    0.000 -0.000  0.000   -0.001  0.001  0.001
 C          0.000  0.000  0.000   -0.000 -0.000 -0.000    0.000  0.000  0.000
 Cl         0.000 -0.000 -0.000   -0.000  0.000 -0.000   -0.000  0.000  0.000
 C         -0.001 -0.001 -0.001   -0.000 -0.000 -0.000   -0.003 -0.003 -0.002
 H          0.011  0.013  0.011    0.004  0.005  0.004    0.030  0.033  0.029
 C         -0.000  0.000  0.000   -0.000 -0.000  0.000    0.003  0.002  0.002
 Cl         0.000 -0.000 -0.000    0.000  0.000  0.000   -0.000 -0.000 -0.000
 C         -0.007  0.016  0.014   -0.001  0.002  0.002    0.037 -0.057 -0.050
 H          0.115 -0.184 -0.161    0.017 -0.027 -0.023   -0.418  0.648  0.568
 C         -0.046 -0.052 -0.046   -0.001 -0.001 -0.001   -0.016 -0.014 -0.013
 H          0.535  0.595  0.527    0.011  0.013  0.012    0.152  0.164  0.146
 C         -0.000 -0.000 -0.000    0.002  0.002 -0.001    0.000  0.000 -0.000
 C          0.000 -0.000  0.000   -0.002 -0.002  0.001   -0.000 -0.001  0.000
 H          0.000  0.000 -0.000    0.017  0.027 -0.009    0.006  0.010 -0.003
 C         -0.000 -0.000  0.000   -0.000  0.000 -0.000    0.000 -0.000  0.000
 Cl         0.000  0.000 -0.000   -0.000  0.000 -0.000    0.000  0.000 -0.000
 C         -0.000  0.000 -0.000    0.001  0.001 -0.000   -0.000  0.000 -0.000
 H          0.001  0.000 -0.000   -0.010 -0.000  0.000    0.001 -0.000 -0.000
 C          0.000  0.000  0.000   -0.004 -0.001  0.000   -0.000 -0.000  0.000
 Cl        -0.000 -0.000  0.000    0.000  0.000 -0.000    0.000  0.000 -0.000
 C         -0.001  0.002 -0.001    0.043 -0.072  0.024    0.001 -0.002  0.001
 H          0.015 -0.025  0.008   -0.489  0.822 -0.273   -0.016  0.026 -0.009
 TransDip  -0.041 -0.021 -0.023    0.008  0.006 -0.000    0.010 -0.012 -0.012

 Mode:                58                     59                     60
 Frequency:      3215.71                3215.91                3220.18
 Force Cnst:      6.6554                 6.6591                 6.6788
 Red. Mass:       1.0924                 1.0928                 1.0932
 IR Active:          YES                    YES                    YES
 IR Intens:        0.170                  0.963                  1.631
 Raman Active:       YES                    YES                    YES
               X      Y      Z        X      Y      Z        X      Y      Z
 C          0.000 -0.000  0.000    0.000  0.000  0.000   -0.000 -0.000 -0.000
 C          0.000 -0.000 -0.000    0.003 -0.001 -0.001   -0.000 -0.000 -0.000
 Cl        -0.000  0.000 -0.000   -0.000  0.000  0.000    0.000  0.000  0.000
 C         -0.001 -0.001 -0.001   -0.049 -0.055 -0.048   -0.000 -0.000 -0.000
 H          0.009  0.010  0.009    0.553  0.620  0.546    0.000  0.000  0.000
 C         -0.000  0.000  0.000   -0.002  0.002  0.002   -0.000 -0.000 -0.000
 Cl         0.000  0.000 -0.000    0.000 -0.000 -0.000    0.000 -0.000  0.000
 C         -0.000  0.001  0.001   -0.001  0.003  0.003   -0.000  0.000  0.000
 H          0.005 -0.008 -0.007    0.020 -0.031 -0.027    0.001 -0.001 -0.001
 C          0.000  0.000  0.000    0.002  0.002  0.002    0.000  0.000  0.000
 H         -0.003 -0.003 -0.003   -0.019 -0.021 -0.018   -0.000 -0.000 -0.000
 C         -0.002  0.002 -0.001    0.000 -0.000  0.000    0.000 -0.000  0.000
 C         -0.043 -0.072  0.023    0.001  0.001 -0.000    0.002  0.002 -0.001
 H          0.487  0.827 -0.262   -0.009 -0.015  0.005   -0.015 -0.026  0.008
 C          0.004 -0.001  0.000   -0.000  0.000  0.000    0.001  0.003 -0.001
 Cl        -0.000  0.000 -0.000    0.000 -0.000  0.000    0.000 -0.000  0.000
 C         -0.003  0.001 -0.000    0.000 -0.000  0.000   -0.088 -0.000 -0.000
 H          0.032 -0.000  0.000   -0.001  0.000 -0.000    0.996  0.001  0.003
 C          0.000  0.000  0.000    0.000 -0.000 -0.000    0.001 -0.003  0.001
 Cl         0.000  0.000 -0.000   -0.000 -0.000 -0.000    0.000  0.000 -0.000
 C         -0.001  0.003 -0.001   -0.000  0.001 -0.000    0.001 -0.001  0.000
 H          0.016 -0.027  0.009    0.004 -0.006  0.002   -0.005  0.009 -0.003
 TransDip  -0.003  0.013 -0.002    0.014  0.021  0.019    0.041 -0.001  0.001

 STANDARD THERMODYNAMIC QUANTITIES AT   298.15 K  AND     1.00 ATM

   This Molecule has  0 Imaginary Frequencies
   Zero point vibrational energy:       89.081 kcal/mol

   Atom    1 Element C  Has Mass   12.00000
   Atom    2 Element C  Has Mass   12.00000
   Atom    3 Element Cl Has Mass   34.96885
   Atom    4 Element C  Has Mass   12.00000
   Atom    5 Element H  Has Mass    1.00783
   Atom    6 Element C  Has Mass   12.00000
   Atom    7 Element Cl Has Mass   34.96885
   Atom    8 Element C  Has Mass   12.00000
   Atom    9 Element H  Has Mass    1.00783
   Atom   10 Element C  Has Mass   12.00000
   Atom   11 Element H  Has Mass    1.00783
   Atom   12 Element C  Has Mass   12.00000
   Atom   13 Element C  Has Mass   12.00000
   Atom   14 Element H  Has Mass    1.00783
   Atom   15 Element C  Has Mass   12.00000
   Atom   16 Element Cl Has Mass   34.96885
   Atom   17 Element C  Has Mass   12.00000
   Atom   18 Element H  Has Mass    1.00783
   Atom   19 Element C  Has Mass   12.00000
   Atom   20 Element Cl Has Mass   34.96885
   Atom   21 Element C  Has Mass   12.00000
   Atom   22 Element H  Has Mass    1.00783
   Molecular Mass:   289.922380 amu
   Principal axes and moments of inertia in amu*Bohr^2:
                             1           2           3
    Eigenvalues --     3300.15858 10796.08897 12668.41216
          X               1.00000    -0.00156    -0.00111
          Y               0.00157     0.99994     0.01125
          Z               0.00109    -0.01125     0.99994
   Rotational Symmetry Number is   1
   The Molecule is an Asymmetric Top
   Translational Enthalpy:        0.889 kcal/mol
   Rotational Enthalpy:           0.889 kcal/mol
   Vibrational Enthalpy:         96.090 kcal/mol
   gas constant (RT):             0.592 kcal/mol
   Translational Entropy:        42.891  cal/mol.K
   Rotational Entropy:           34.466  cal/mol.K
   Vibrational Entropy:          45.564  cal/mol.K

   Total Enthalpy:               98.460 kcal/mol
   Total Entropy:               122.921  cal/mol.K

 ======================================================================

 STANDARD THERMODYNAMIC QUANTITIES FOR ANHARMONIC VIBRATION -- TOSH

   Zero point vibrational energy: ************ kcal/mol

   Vibrational Enthalpy:       Infinity kcal/mol
   Vibrational Entropy:             NaN  cal/mol.K

   Total Enthalpy:             Infinity kcal/mol
   Total Entropy:                   NaN  cal/mol.K

 ======================================================================

 STANDARD THERMODYNAMIC QUANTITIES FOR ANHARMONIC VIBRATION -- VPT2

   Zero point vibrational energy: ************ kcal/mol

   Vibrational Enthalpy:       Infinity kcal/mol
   Vibrational Entropy:             NaN  cal/mol.K

   Total Enthalpy:             Infinity kcal/mol
   Total Entropy:                   NaN  cal/mol.K

 ======================================================================

Archival summary:
1\1\november\FREQ\ProcedureUnspecified\BasisUnspecified\l4126\taweetha\ThuJan1616:13:052020ThuJan1616:13:052020\0\\#,FREQ,ProcedureUnspecified,BasisUnspecified,\\0,1\Cl\C,1,1.75881\C,2,1.39283,1,116.979\H,3,1.08134,2,120.25,1,-1.1089,0\C,3,1.38915,2,118.992,1,178.35,0\C,5,1.39022,3,121.082,2,-0.21254,0\H,6,1.08195,5,120.438,3,179.713,0\C,6,1.3894,5,118.751,3,0.0983968,0\H,8,1.08381,6,119.186,5,179.085,0\C,8,1.40258,6,122.297,5,0.221285,0\C,10,1.48967,8,119.153,6,-179.98,0\C,11,1.39926,10,119.486,8,56.7829,0\H,12,1.08207,11,120.47,10,2.95097,0\C,12,1.39055,11,119.516,10,-178.108,0\C,14,1.38993,12,121.802,11,0.213691,0\H,15,1.08083,14,121.118,12,179.977,0\C,15,1.39167,14,117.784,12,-0.0117348,0\C,17,1.38885,15,121.924,14,-0.106801,0\H,18,1.08114,17,119.975,15,179.668,0\Cl,5,1.75474,3,119.221,2,179.844,0\Cl,17,1.75632,15,118.821,14,179.54,0\Cl,14,1.75669,12,119.256,11,-179.577,0\\\@

 Total job time:  11599.31s(wall), 11599.06s(cpu) 
 Thu Jan 16 16:13:05 2020

        *************************************************************
        *                                                           *
        *  Thank you very much for using Q-Chem.  Have a nice day.  *
        *                                                           *
        *************************************************************
