# Supplementary material for: Quantum Chemical Investigation of Polychlorinated Dibenzodioxins, Dibenzofurans and Biphenyls: Relative Stability and Planarity Analysis
Source: Molecules. 2020 Dec 3;25(23):5697. doi: 10.3390/molecules25235697 (PMC7730433; doi:10.3390/molecules25235697)
Supplement: Supplementary file 1 [file molecules-25-05697-s001.zip › PCB/B3LYP/ClHClHHHHClHH.out]

                  Welcome to Q-Chem
     A Quantum Leap Into The Future Of Chemistry


 Q-Chem 5.2 (devel), Q-Chem, Inc., Pleasanton, CA (2019)

 Yihan Shao,  Zhengting Gan,  E. Epifanovsky,  A. T. B. Gilbert,  M. Wormit,  
 J. Kussmann,  A. W. Lange,  A. Behn,  Jia Deng,  Xintian Feng,  D. Ghosh,  
 M. Goldey,  P. R. Horn,  L. D. Jacobson,  I. Kaliman,  T. Kus,  A. Landau,  
 Jie Liu,  E. I. Proynov,  R. M. Richard,  R. P. Steele,  E. J. Sundstrom,  
 H. L. Woodcock III,  P. M. Zimmerman,  D. Zuev,  B. Albrecht,  E. Alguire,  
 S. A. Baeppler,  D. Barton,  Z. Benda,  Y. A. Bernard,  E. J. Berquist,  
 K. B. Bravaya,  H. Burton,  D. Casanova,  Chun-Min Chang,  Yunqing Chen,  
 A. Chien,  K. D. Closser,  M. P. Coons,  S. Coriani,  S. Dasgupta,  
 A. L. Dempwolff,  M. Diedenhofen,  Hainam Do,  R. G. Edgar,  Po-Tung Fang,  
 S. Faraji,  S. Fatehi,  Qingguo Feng,  K. D. Fenk,  J. Fosso-Tande,  
 J. Gayvert,  Qinghui Ge,  A. Ghysels,  G. Gidofalvi,  J. Gomes,  
 J. Gonthier,  A. Gunina,  D. Hait,  M. W. D. Hanson-Heine,  
 P. H. P. Harbach,  A. W. Hauser,  M. F. Herbst,  J. E. Herr,  
 E. G. Hohenstein,  Z. C. Holden,  Kerwin Hui,  B. C. Huynh,  T.-C. Jagau,  
 Hyunjun Ji,  B. Kaduk,  K. Khistyaev,  Jaehoon Kim,  P. Klunzinger,  K. Koh,  
 D. Kosenkov,  L. Koulias,  T. Kowalczyk,  C. M. Krauter,  A. Kunitsa,  
 Ka Un Lao,  A. Laurent,  K. V. Lawler,  Joonho Lee,  D. Lefrancois,  
 S. Lehtola,  D. S. Levine,  Yi-Pei Li,  You-Sheng Lin,  Fenglai Liu,  
 E. Livshits,  A. Luenser,  P. Manohar,  E. Mansoor,  S. F. Manzer,  
 Shan-Ping Mao,  Yuezhi Mao,  N. Mardirossian,  A. V. Marenich,  
 T. Markovich,  L. A. Martinez-Martinez,  S. A. Maurer,  N. J. Mayhall,  
 S. C. McKenzie,  J.-M. Mewes,  P. Morgante,  A. F. Morrison,  
 J. W. Mullinax,  K. Nanda,  T. S. Nguyen-Beck,  R. Olivares-Amaya,  
 J. A. Parkhill,  Zheng Pei,  T. M. Perrine,  F. Plasser,  P. Pokhilko,  
 S. Prager,  A. Prociuk,  E. Ramos,  D. R. Rehn,  F. Rob,  M. Scheurer,  
 M. Schneider,  N. Sergueev,  S. M. Sharada,  S. Sharma,  D. W. Small,  
 T. Stauch,  T. Stein,  Yu-Chuan Su,  A. J. W. Thom,  A. Tkatchenko,  
 T. Tsuchimochi,  N. M. Tubman,  L. Vogt,  M. L. Vidal,  O. Vydrov,  
 M. A. Watson,  J. Wenzel,  M. de Wergifosse,  T. A. Wesolowski,  A. White,  
 J. Witte,  A. Yamada,  Jun Yang,  K. Yao,  S. Yeganeh,  S. R. Yost,  
 Zhi-Qiang You,  A. Zech,  Igor Ying Zhang,  Xing Zhang,  Yan Zhao,  
 Ying Zhu,  B. R. Brooks,  G. K. L. Chan,  C. J. Cramer,  M. S. Gordon,  
 W. J. Hehre,  A. Klamt,  M. W. Schmidt,  C. D. Sherrill,  D. G. Truhlar,  
 A. Aspuru-Guzik,  R. Baer,  A. T. Bell,  N. A. Besley,  Jeng-Da Chai,  
 A. E. DePrince, III,  R. A. DiStasio Jr.,  A. Dreuw,  B. D. Dunietz,  
 T. R. Furlani,  Chao-Ping Hsu,  Yousung Jung,  Jing Kong,  D. S. Lambrecht,  
 WanZhen Liang,  C. Ochsenfeld,  V. A. Rassolov,  L. V. Slipchenko,  
 J. E. Subotnik,  T. Van Voorhis,  J. M. Herbert,  A. I. Krylov,  
 P. M. W. Gill,  M. Head-Gordon

 Contributors to earlier versions of Q-Chem not listed above: 
 R. D. Adamson,  B. Austin,  J. Baker,  G. J. O. Beran,  K. Brandhorst,  
 S. T. Brown,  E. F. C. Byrd,  A. K. Chakraborty,  C.-L. Cheng,  
 Siu Hung Chien,  D. M. Chipman,  D. L. Crittenden,  H. Dachsel,  
 R. J. Doerksen,  A. D. Dutoi,  L. Fusti-Molnar,  W. A. Goddard III,  
 A. Golubeva-Zadorozhnaya,  S. R. Gwaltney,  G. Hawkins,  A. Heyden,  
 S. Hirata,  G. Kedziora,  F. J. Keil,  C. Kelley,  Jihan Kim,  R. A. King,  
 R. Z. Khaliullin,  P. P. Korambath,  W. Kurlancheek,  A. M. Lee,  M. S. Lee,  
 S. V. Levchenko,  Ching Yeh Lin,  D. Liotard,  R. C. Lochan,  I. Lotan,  
 P. E. Maslen,  N. Nair,  D. P. O'Neill,  D. Neuhauser,  E. Neuscamman,  
 C. M. Oana,  R. Olson,  B. Peters,  R. Peverati,  P. A. Pieniazek,  
 Y. M. Rhee,  J. Ritchie,  M. A. Rohrdanz,  E. Rosta,  N. J. Russ,  
 H. F. Schaefer III,  N. E. Schultz,  N. Shenvi,  A. C. Simmonett,  A. Sodt,  
 D. Stuck,  K. S. Thanthiriwatte,  V. Vanovschi,  Tao Wang,  A. Warshel,  
 C. F. Williams,  Q. Wu,  X. Xu,  W. Zhang

 Please cite Q-Chem as follows:
 Y. Shao et al., Mol. Phys. 113, 184-215 (2015)
 DOI: 10.1080/00268976.2014.952696

 Q-Chem 5.2.1 for Intel X86 EM64T Linux

 Parts of Q-Chem use Armadillo 8.300.2 (Tropical Shenanigans).
 http://arma.sourceforge.net/

 Q-Chem begins on Thu Jan 16 16:13:05 2020  

Host: 
0

     Scratch files written to /scratch/taweetham/qchem30231//
NAlpha2: 130
NElect   130
Mult     1

 Q-Chem warning in module libgen/rem_setup.C, line 2168:

 Setting Thresh to 1e-14


Checking the input file for inconsistencies... 	...done.

--------------------------------------------------------------
User input:
--------------------------------------------------------------
$MOLECULE
0 1
C 
C  1 1.394960
Cl  2 CCl 1 119.528007
C  2 1.386606 1 120.846377 3 178.766605 0
H  4 CH 2 119.698148 1 -179.612229 0
C  4 1.387279 2 120.235871 1 -0.083363 0
Cl  6 CCl 4 120.254637 2 -179.958574 0
C  6 1.387279 4 119.490737 2 0.041992 0
H  8 CH 6 120.064298 4 179.568218 0
C  8 1.386606 6 120.235863 4 0.041336 0
H  10 CH 8 119.614146 6 178.681836 0
C  1 1.488550 2 120.827489 3 1.275929 0
C  12 1.394960 1 120.827496 2 44.635695 0
H  13 CH 12 119.528011 1 1.275194 0
C  13 1.386606 12 120.846392 1 -179.957497 0
H  15 CH 13 119.698155 12 -179.612829 0
C  15 1.387278 13 120.235860 12 -0.083872 0
Cl  17 CCl 15 120.254633 13 -179.958492 0
C  17 1.387279 15 119.490737 13 0.041666 0
H  19 CH 17 120.064293 15 179.568399 0
C  19 1.386606 17 120.235874 15 0.041790 0
H  21 CH 19 119.614152 17 178.681599 0

CH=1.08273
CCl=1.75400
$END

$REM
   JOB_TYPE	OPTIMIZATION
   BASIS	6-311++G**
   METHOD	B3LYP
   SYM_IGNORE	TRUE
   SCF_GUESS_ALWAYS     TRUE
   SYM_IGNORE   TRUE
   S2THRESH     15
   THRESH       15
$END

--------------------------------------------------------------
 ----------------------------------------------------------------
             Standard Nuclear Orientation (Angstroms)
    I     Atom           X                Y                Z
 ----------------------------------------------------------------
    1      C       0.0000000000     0.0000000000     0.0000000000
    2      C       0.0000000000     0.0000000000     1.3949600000
    3      Cl      1.5261815140     0.0000000000     2.2594170471
    4      C      -1.1901880373     0.0256249026     2.1059255403
    5      H      -1.1683702292     0.0315218534     3.1884196336
    6      C      -2.4041742747     0.0535064326     1.4351028665
    7      Cl     -3.9099833729     0.0870232313     2.3339530118
    8      C      -2.4180259722     0.0546630380     0.0478935036
    9      H      -3.3603520375     0.0692493833    -0.4851290834
   10      C      -1.2274122092     0.0272853135    -0.6622934626
   11      H      -1.2503451014     0.0068111236    -1.7445869269
   12      C       1.2779219872    -0.0284629571    -0.7628147595
   13      C       2.3095886281    -0.8932703637    -0.3971844912
   14      H       2.1704206894    -1.5663256744     0.4394355459
   15      C       3.5004827568    -0.9194878930    -1.1069450245
   16      H       4.2865586447    -1.6026019117    -0.8107285686
   17      C       3.6821124948    -0.0819958503    -2.1978886372
   18      Cl      5.1879324501    -0.1155248115    -3.0967201401
   19      C       2.6636000698     0.7822218600    -2.5724593424
   20      H       2.7980411655     1.4448431951    -3.4181323354
   21      C       1.4736782845     0.8090230106    -1.8610916159
   22      H       0.6936781770     1.5025559907    -2.1490431582
 ----------------------------------------------------------------
 Nuclear Repulsion Energy =        1169.34193713 hartrees
 There are       65 alpha and       65 beta electrons
 Requested basis set is 6-311++G(d,p)
 There are 146 shells and 403 basis functions

 Total QAlloc Memory Limit   2000 MB
 Mega-Array Size       188 MB
 MEM_STATIC part       192 MB
 A cutoff of  1.0D-15 yielded   8657 shell pairs
 There are     69693 function pairs (     74807 Cartesian)
 Smallest overlap matrix eigenvalue = 3.31E-07
 Linear dependence detected in AO basis
 Number of orthogonalized atomic orbitals = 399
 Maximum deviation from orthogonality = 2.369E-10

 Scale SEOQF with 1.000000e-02/1.000000e-01/1.000000e-01

 Standard Electronic Orientation quadrupole field applied
 Nucleus-field energy     =    -0.0000000505 hartrees
 Guess from superposition of atomic densities
 Warning:  Energy on first SCF cycle will be non-variational
 SAD guess density has 130.000000 electrons

 -----------------------------------------------------------------------
  General SCF calculation program by
  Eric Jon Sundstrom, Paul Horn, Yuezhi Mao, Dmitri Zuev, Alec White,
  David Stuck, Shaama M.S., Shane Yost, Joonho Lee, David Small,
  Daniel Levine, Susi Lehtola, Hugh Burton, Evgeny Epifanovsky,
  Bang C. Huynh
 -----------------------------------------------------------------------
 Exchange:     0.2000 Hartree-Fock + 0.0800 Slater + 0.7200 B88
 Correlation:  0.1900 VWN1RPA + 0.8100 LYP
 Using SG-1 standard quadrature grid
 A restricted SCF calculation will be
 performed using DIIS
 SCF converges when DIIS error is below 1.0e-08
 ---------------------------------------
  Cycle       Energy         DIIS error
 ---------------------------------------
    1   -1845.9046378911      3.18e-02  
    2   -1842.1007549664      2.89e-03  
    3   -1842.0130773791      3.49e-03  
    4   -1842.2709814736      6.09e-04  
    5   -1842.2768043141      3.54e-04  
    6   -1842.2793408931      1.04e-04  
    7   -1842.2795322332      3.24e-05  
    8   -1842.2795501058      1.45e-05  
    9   -1842.2795544821      1.86e-06  
   10   -1842.2795545364      1.10e-06  
   11   -1842.2795545608      1.80e-07  
   12   -1842.2795545612      1.15e-07  
   13   -1842.2795545614      2.89e-08  
   14   -1842.2795545615      7.02e-09  Convergence criterion met
 ---------------------------------------
 SCF time:   CPU 452.61s  wall 453.00s 
 SCF   energy in the final basis set =    -1842.2795545615
 Total energy in the final basis set =    -1842.2795545615

 --------------------------------------------------------------

                    Orbital Energies (a.u.)
 --------------------------------------------------------------

 Alpha MOs
 -- Occupied --
********-101.5680-101.5616 -10.2600 -10.2591 -10.2483 -10.2173 -10.2106
-10.2074 -10.2061 -10.2055 -10.1980 -10.1972 -10.1964 -10.1950  -9.4842
 -9.4833  -9.4762  -7.2489  -7.2479  -7.2408  -7.2391  -7.2385  -7.2382
 -7.2374  -7.2311  -7.2307  -0.9304  -0.9069  -0.8919  -0.8593  -0.8440
 -0.7875  -0.7748  -0.7677  -0.7303  -0.6530  -0.6362  -0.6280  -0.6034
 -0.5540  -0.5177  -0.5131  -0.4894  -0.4855  -0.4730  -0.4573  -0.4514
 -0.4487  -0.4301  -0.4146  -0.4115  -0.3949  -0.3823  -0.3785  -0.3747
 -0.3519  -0.3385  -0.3332  -0.3279  -0.3231  -0.2848  -0.2773  -0.2758
 -0.2457
 -- Virtual --
 -0.0606  -0.0460  -0.0350  -0.0182  -0.0127  -0.0122   0.0020   0.0042
  0.0083   0.0128   0.0186   0.0263   0.0320   0.0379   0.0425   0.0518
  0.0573   0.0612   0.0649   0.0710   0.0757   0.0829   0.0859   0.0955
  0.0979   0.0986   0.1007   0.1043   0.1090   0.1126   0.1140   0.1155
  0.1181   0.1231   0.1249   0.1271   0.1287   0.1342   0.1361   0.1394
  0.1421   0.1438   0.1501   0.1524   0.1534   0.1575   0.1631   0.1701
  0.1764   0.1833   0.1896   0.1908   0.1965   0.1976   0.2014   0.2072
  0.2148   0.2209   0.2252   0.2278   0.2304   0.2361   0.2394   0.2443
  0.2491   0.2547   0.2596   0.2606   0.2634   0.2680   0.2737   0.2763
  0.2813   0.2848   0.2880   0.2934   0.3053   0.3107   0.3149   0.3188
  0.3248   0.3290   0.3348   0.3486   0.3492   0.3543   0.3794   0.3941
  0.4170   0.4202   0.4355   0.4548   0.4571   0.4610   0.4640   0.4764
  0.4915   0.4990   0.5035   0.5145   0.5177   0.5374   0.5413   0.5500
  0.5544   0.5563   0.5678   0.5741   0.5770   0.5825   0.5921   0.5939
  0.5984   0.6142   0.6240   0.6279   0.6299   0.6380   0.6472   0.6531
  0.6674   0.6724   0.6775   0.6918   0.7021   0.7054   0.7186   0.7219
  0.7317   0.7431   0.7496   0.7638   0.7808   0.7989   0.8155   0.8254
  0.8359   0.8388   0.8437   0.8493   0.8539   0.8548   0.8600   0.8621
  0.8662   0.8722   0.8734   0.8809   0.8862   0.8945   0.9008   0.9054
  0.9064   0.9166   0.9297   0.9416   0.9551   0.9605   0.9641   0.9716
  0.9804   1.0041   1.0118   1.0149   1.0176   1.0353   1.0553   1.0720
  1.0829   1.0965   1.1059   1.1314   1.1342   1.1683   1.1873   1.2031
  1.2372   1.2379   1.2548   1.2715   1.2903   1.3048   1.3268   1.3358
  1.3476   1.3941   1.4576   1.4892   1.4998   1.5133   1.5157   1.5295
  1.5418   1.5519   1.5565   1.5751   1.5917   1.6080   1.6161   1.6305
  1.6585   1.6751   1.6821   1.6908   1.7135   1.7252   1.7492   1.7606
  1.7663   1.8046   1.8385   1.8565   1.8839   1.8922   1.9082   1.9162
  1.9238   1.9336   1.9446   1.9518   1.9607   1.9618   1.9761   1.9852
  2.0073   2.0509   2.0619   2.0688   2.0758   2.0918   2.0952   2.1501
  2.1881   2.2207   2.2368   2.2654   2.2754   2.2841   2.3026   2.3216
  2.3410   2.3763   2.3903   2.4129   2.4383   2.4483   2.4542   2.4625
  2.5143   2.5360   2.5473   2.5655   2.5709   2.6097   2.6350   2.6518
  2.6607   2.6667   2.6889   2.7118   2.7189   2.7234   2.7323   2.7377
  2.7433   2.7706   2.7770   2.7838   2.7991   2.8056   2.8220   2.8483
  2.8529   2.8633   2.8950   2.9267   2.9469   2.9769   3.0003   3.0762
  3.0913   3.0984   3.1616   3.1703   3.1887   3.2304   3.2545   3.3378
  3.3610   3.3996   3.4553   3.4972   3.5374   3.5928   3.6055   3.6905
  3.7934   3.8202   3.8713   3.9864   4.0627   4.1221   4.1413   4.1518
  4.4252   4.8164   4.8458   9.7705   9.7790   9.8161  23.4500  23.6176
 23.8705  23.9096  23.9330  23.9634  24.0054  24.0682  24.0709  24.1028
 24.1493  24.1830  25.8200  25.8268  25.9196  26.1082  26.1386  26.3109
 26.5969  26.6099  26.7247 215.7626 215.7708 215.8183
 --------------------------------------------------------------

          Ground-State Mulliken Net Atomic Charges

     Atom                 Charge (a.u.)
  ----------------------------------------
      1 C                     0.254330
      2 C                    -0.584248
      3 Cl                    0.486946
      4 C                    -0.514251
      5 H                     0.221281
      6 C                     0.074001
      7 Cl                    0.454294
      8 C                    -0.474859
      9 H                     0.198406
     10 C                    -0.369066
     11 H                     0.172878
     12 C                     1.297200
     13 C                    -0.830792
     14 H                     0.159229
     15 C                    -0.654291
     16 H                     0.195452
     17 C                     0.436533
     18 Cl                    0.425855
     19 C                    -0.674565
     20 H                     0.189947
     21 C                    -0.628649
     22 H                     0.164370
  ----------------------------------------
  Sum of atomic charges =     0.000000

 -----------------------------------------------------------------
                    Cartesian Multipole Moments
 -----------------------------------------------------------------
    Charge (ESU x 10^10)
                 0.0000
    Dipole Moment (Debye)
         X      -1.1630      Y      -0.0410      Z      -0.7147
       Tot       1.3657
    Quadrupole Moments (Debye-Ang)
        XX    -116.0049     XY      -2.1297     YY    -107.8867
        XZ       7.8138     YZ      -3.8853     ZZ    -108.0172
    Octopole Moments (Debye-Ang^2)
       XXX    -267.0600    XXY      -9.3658    XYY     -72.0476
       YYY       3.5067    XXZ      23.0535    XYZ      -6.7397
       YYZ       5.1900    XZZ     -95.4462    YZZ      13.0036
       ZZZ      32.6290
    Hexadecapole Moments (Debye-Ang^3)
      XXXX   -5710.1283   XXXY      40.4044   XXYY    -966.4685
      XYYY      84.3090   YYYY    -260.6766   XXXZ    1487.3148
      XXYZ      -6.3467   XYYZ     445.1151   YYYZ      13.5928
      XXZZ   -1430.8968   XYZZ      55.9460   YYZZ    -477.8689
      XZZZ    1355.7032   YZZZ     -13.8560   ZZZZ   -2607.5091
 -----------------------------------------------------------------
 Calculating analytic gradient of the SCF energy
 Gradient of SCF Energy
            1           2           3           4           5           6
    1  -0.0157780   0.0041788   0.0057827   0.0000315  -0.0000205  -0.0043581
    2   0.0011536   0.0004717  -0.0055881  -0.0003467  -0.0000938   0.0000875
    3   0.0087935   0.0023712  -0.0152413  -0.0153798  -0.0000148   0.0036268
            7           8           9          10          11          12
    1  -0.0014980   0.0101044   0.0005931   0.0018072  -0.0000546   0.0068329
    2   0.0001503  -0.0003947   0.0000282  -0.0002522   0.0001176  -0.0009423
    3   0.0002422   0.0063521  -0.0005721  -0.0039068   0.0001741  -0.0006267
           13          14          15          16          17          18
    1  -0.0007229  -0.0026844  -0.0061348  -0.0005915   0.0037527  -0.0001107
    2   0.0055673   0.0008785   0.0069515   0.0001964  -0.0009787  -0.0000949
    3   0.0044912   0.0046003  -0.0027427   0.0005011  -0.0017996   0.0000637
           19          20          21          22
    1  -0.0024196  -0.0007227   0.0020364  -0.0000238
    2  -0.0063116   0.0000029   0.0003106  -0.0009128
    3   0.0088500   0.0003921  -0.0011285   0.0009540
 Max gradient component =       1.578E-02
 RMS gradient           =       4.694E-03
 Gradient time:  CPU 158.49 s  wall 158.49 s
 Geometry Optimization Parameters
   NAtoms,    NIC,     NZ,  NCons,   NDum,   NFix, NCnnct, MaxDiis
       22     155      22       0       0       0       0       0


** GEOMETRY OPTIMIZATION IN DELOCALIZED INTERNAL COORDINATES **
   Searching for a Minimum

   Optimization Cycle:   1

                       Coordinates (Angstroms)
     ATOM                X               Y               Z
      1  C         0.0000000000    0.0000000000    0.0000000000
      2  C         0.0000000000    0.0000000000    1.3949600000
      3  Cl        1.5261815140    0.0000000000    2.2594170471
      4  C        -1.1901880373    0.0256249026    2.1059255403
      5  H        -1.1683702292    0.0315218534    3.1884196336
      6  C        -2.4041742747    0.0535064326    1.4351028665
      7  Cl       -3.9099833729    0.0870232313    2.3339530118
      8  C        -2.4180259722    0.0546630380    0.0478935036
      9  H        -3.3603520375    0.0692493833   -0.4851290834
     10  C        -1.2274122092    0.0272853135   -0.6622934626
     11  H        -1.2503451014    0.0068111236   -1.7445869269
     12  C         1.2779219872   -0.0284629571   -0.7628147595
     13  C         2.3095886281   -0.8932703637   -0.3971844912
     14  H         2.1704206894   -1.5663256744    0.4394355459
     15  C         3.5004827568   -0.9194878930   -1.1069450245
     16  H         4.2865586447   -1.6026019117   -0.8107285686
     17  C         3.6821124948   -0.0819958503   -2.1978886372
     18  Cl        5.1879324501   -0.1155248115   -3.0967201401
     19  C         2.6636000698    0.7822218600   -2.5724593424
     20  H         2.7980411655    1.4448431951   -3.4181323354
     21  C         1.4736782845    0.8090230106   -1.8610916159
     22  H         0.6936781770    1.5025559907   -2.1490431582
   Point Group: c1    Number of degrees of freedom:    60


   Energy is  -1842.279554561


 Attempting to generate delocalized internal coordinates
 Initial Hessian constructed with Jon Baker's OPTIMIZE code

 60 Hessian modes will be used to form the next step
  Hessian Eigenvalues:
     0.010693    0.019215    0.019215    0.023207    0.023207    0.023578
     0.023580    0.023676    0.023679    0.023938    0.023938    0.024090
     0.024090    0.024114    0.024114    0.024135    0.024135    0.024142
     0.024142    0.159962    0.159965    0.159968    0.159995    0.159995
     0.159996    0.159996    0.220003    0.223714    0.229698    0.234895
     0.240002    0.246091    0.249943    0.250000    0.250000    0.250000
     0.250000    0.301033    0.301033    0.301033    0.336089    0.356665
     0.356665    0.356665    0.356665    0.356665    0.356665    0.356665
     0.429243    0.429779    0.429997    0.431272    0.467748    0.467772
     0.472150    0.472158    0.478203    0.478204    0.479142    0.479142

 Minimum search - taking simple RFO step
 Searching for Lamda that Minimizes Along All modes
 Value Taken    Lamda =  -0.02526192
 Calculated Step too Large.  Step scaled by  0.591105
 Step Taken.  Stepsize is  0.300000

                             Maximum     Tolerance    Cnvgd?
         Gradient           0.047981      0.000300      NO
         Displacement       0.225407      0.001200      NO
         Energy change     *********      0.000001      NO


 New Cartesian Coordinates Obtained by Inverse Iteration

 Displacement from previous Coordinates is:  1.337293
 ----------------------------------------------------------------
             Standard Nuclear Orientation (Angstroms)
    I     Atom           X                Y                Z
 ----------------------------------------------------------------
    1      C       0.0595754161    -0.0096887235     0.0852148366
    2      C      -0.0247130389     0.0635411211     1.4921199706
    3      Cl      1.3911980922     0.2215729341     2.5192988140
    4      C      -1.2558921803     0.0962059467     2.1366817325
    5      H      -1.2944115399     0.1665281198     3.2164549604
    6      C      -2.4310689165     0.0595412905     1.4000075345
    7      Cl     -3.9784005718     0.1014634099     2.2220619136
    8      C      -2.3802996726     0.0023928444     0.0155655283
    9      H      -3.2948541314    -0.0260655075    -0.5636518449
   10      C      -1.1485353321    -0.0270947915    -0.6225408423
   11      H      -1.1197442026    -0.0944501003    -1.7029305832
   12      C       1.3303648105    -0.0451816031    -0.7018900401
   13      C       2.3538848676    -0.9680811474    -0.4500476628
   14      H       2.2397978407    -1.7007124861     0.3351875439
   15      C       3.5071250390    -0.9899040925    -1.2236945154
   16      H       4.2836603996    -1.7160447656    -1.0169348486
   17      C       3.6569202005    -0.0888370778    -2.2707614820
   18      Cl      5.1129705403    -0.1144948764    -3.2486154314
   19      C       2.6496598147     0.8249293527    -2.5502623944
   20      H       2.7626415795     1.5274880579    -3.3667521481
   21      C       1.4973604228     0.8380494900    -1.7742095205
   22      H       0.7241061899     1.5655024779    -1.9902119175
 ----------------------------------------------------------------
 Nuclear Repulsion Energy =        1158.70907941 hartrees
 There are       65 alpha and       65 beta electrons
 Applying Cartesian multipole field
    Component          Value
    ---------          -----
     (2,0,0)        1.00000E-12
     (0,2,0)        2.00000E-11
     (0,0,2)       -3.00000E-11
 Nucleus-field energy     =    -0.0000000535 hartrees
 Requested basis set is 6-311++G(d,p)
 There are 146 shells and 403 basis functions
 A cutoff of  1.0D-15 yielded   8623 shell pairs
 There are     69363 function pairs (     74435 Cartesian)
 Smallest overlap matrix eigenvalue = 3.57E-07
 Linear dependence detected in AO basis
 Number of orthogonalized atomic orbitals = 400
 Maximum deviation from orthogonality = 2.805E-10
 Guess from superposition of atomic densities
 Warning:  Energy on first SCF cycle will be non-variational
 SAD guess density has 130.000000 electrons

 -----------------------------------------------------------------------
  General SCF calculation program by
  Eric Jon Sundstrom, Paul Horn, Yuezhi Mao, Dmitri Zuev, Alec White,
  David Stuck, Shaama M.S., Shane Yost, Joonho Lee, David Small,
  Daniel Levine, Susi Lehtola, Hugh Burton, Evgeny Epifanovsky,
  Bang C. Huynh
 -----------------------------------------------------------------------
 Exchange:     0.2000 Hartree-Fock + 0.0800 Slater + 0.7200 B88
 Correlation:  0.1900 VWN1RPA + 0.8100 LYP
 Using SG-1 standard quadrature grid
 A restricted SCF calculation will be
 performed using DIIS
 SCF converges when DIIS error is below 1.0e-08
 ---------------------------------------
  Cycle       Energy         DIIS error
 ---------------------------------------
    1   -1845.8179266564      3.14e-02  
    2   -1842.1104245104      2.85e-03  
    3   -1842.0271835650      3.42e-03  
    4   -1842.2761029943      6.02e-04  
    5   -1842.2820107976      3.37e-04  
    6   -1842.2843112813      1.02e-04  
    7   -1842.2844977948      3.26e-05  
    8   -1842.2845161353      1.47e-05  
    9   -1842.2845206448      1.82e-06  
   10   -1842.2845206962      1.09e-06  
   11   -1842.2845207209      1.90e-07  
   12   -1842.2845207214      1.14e-07  
   13   -1842.2845207217      2.81e-08  
   14   -1842.2845207216      7.26e-09  Convergence criterion met
 ---------------------------------------
 SCF time:   CPU 450.40s  wall 451.00s 
 SCF   energy in the final basis set =    -1842.2845207216
 Total energy in the final basis set =    -1842.2845207216

 --------------------------------------------------------------

                    Orbital Energies (a.u.)
 --------------------------------------------------------------

 Alpha MOs
 -- Occupied --
********-101.5683-101.5622 -10.2630 -10.2586 -10.2500 -10.2214 -10.2106
-10.2098 -10.2073 -10.2051 -10.1999 -10.1994 -10.1993 -10.1987  -9.4834
 -9.4830  -9.4768  -7.2481  -7.2478  -7.2413  -7.2383  -7.2379  -7.2378
 -7.2373  -7.2316  -7.2312  -0.9273  -0.9074  -0.8898  -0.8609  -0.8419
 -0.7869  -0.7759  -0.7659  -0.7297  -0.6500  -0.6378  -0.6285  -0.6033
 -0.5538  -0.5161  -0.5120  -0.4900  -0.4870  -0.4732  -0.4561  -0.4513
 -0.4488  -0.4284  -0.4144  -0.4110  -0.3949  -0.3800  -0.3792  -0.3750
 -0.3515  -0.3367  -0.3340  -0.3281  -0.3248  -0.2830  -0.2805  -0.2745
 -0.2483
 -- Virtual --
 -0.0598  -0.0466  -0.0367  -0.0212  -0.0139  -0.0119   0.0019   0.0041
  0.0078   0.0127   0.0169   0.0265   0.0309   0.0364   0.0438   0.0495
  0.0571   0.0602   0.0655   0.0706   0.0746   0.0828   0.0857   0.0942
  0.0963   0.0984   0.1008   0.1048   0.1092   0.1119   0.1125   0.1154
  0.1172   0.1218   0.1220   0.1246   0.1283   0.1325   0.1339   0.1389
  0.1391   0.1403   0.1435   0.1484   0.1507   0.1574   0.1623   0.1666
  0.1759   0.1818   0.1889   0.1913   0.1920   0.1944   0.1998   0.2074
  0.2114   0.2187   0.2241   0.2274   0.2306   0.2336   0.2386   0.2440
  0.2484   0.2521   0.2569   0.2608   0.2609   0.2676   0.2692   0.2722
  0.2786   0.2814   0.2883   0.2941   0.3008   0.3052   0.3075   0.3155
  0.3170   0.3236   0.3253   0.3372   0.3464   0.3490   0.3562   0.3738
  0.3887   0.4194   0.4203   0.4380   0.4543   0.4581   0.4604   0.4650
  0.4787   0.4899   0.4928   0.5103   0.5132   0.5146   0.5362   0.5390
  0.5521   0.5563   0.5607   0.5693   0.5778   0.5781   0.5841   0.5904
  0.5949   0.5978   0.6152   0.6194   0.6221   0.6340   0.6373   0.6491
  0.6603   0.6693   0.6770   0.6947   0.6976   0.7066   0.7093   0.7201
  0.7254   0.7273   0.7314   0.7589   0.7611   0.7811   0.7978   0.8146
  0.8319   0.8386   0.8437   0.8473   0.8506   0.8538   0.8551   0.8569
  0.8608   0.8651   0.8691   0.8766   0.8836   0.8864   0.8920   0.8955
  0.9013   0.9142   0.9247   0.9271   0.9389   0.9411   0.9589   0.9609
  0.9721   0.9751   0.9903   1.0012   1.0080   1.0139   1.0386   1.0524
  1.0636   1.0849   1.0937   1.1057   1.1291   1.1358   1.1628   1.1860
  1.2004   1.2346   1.2380   1.2450   1.2632   1.2864   1.3049   1.3197
  1.3291   1.3554   1.3939   1.4495   1.4888   1.5030   1.5094   1.5139
  1.5241   1.5400   1.5475   1.5549   1.5655   1.5794   1.6085   1.6135
  1.6333   1.6516   1.6716   1.6810   1.6935   1.7126   1.7225   1.7452
  1.7605   1.7657   1.8052   1.8333   1.8555   1.8731   1.8953   1.9070
  1.9155   1.9242   1.9270   1.9417   1.9465   1.9542   1.9645   1.9691
  1.9805   2.0036   2.0487   2.0569   2.0657   2.0729   2.0827   2.0914
  2.1483   2.1770   2.2172   2.2354   2.2665   2.2740   2.2812   2.2904
  2.3120   2.3433   2.3661   2.3885   2.4180   2.4334   2.4447   2.4557
  2.4628   2.5128   2.5319   2.5450   2.5536   2.5631   2.6040   2.6265
  2.6544   2.6571   2.6707   2.6856   2.7074   2.7156   2.7243   2.7306
  2.7327   2.7448   2.7661   2.7744   2.7821   2.7946   2.7993   2.8119
  2.8452   2.8465   2.8533   2.8941   2.9201   2.9388   2.9786   2.9908
  3.0703   3.0833   3.0907   3.1491   3.1670   3.1741   3.2163   3.2417
  3.3259   3.3486   3.4003   3.4508   3.4866   3.5299   3.5868   3.6002
  3.6898   3.7849   3.8137   3.8659   3.9839   4.0636   4.1251   4.1353
  4.1409   4.4087   4.8064   4.8378   9.7695   9.7780   9.8031  23.4543
 23.6098  23.8629  23.8985  23.9199  23.9558  23.9899  24.0529  24.0634
 24.0914  24.1421  24.1692  25.8218  25.8282  25.8899  26.1238  26.1379
 26.2501  26.5933  26.5969  26.7070 215.7616 215.7697 215.8012
 --------------------------------------------------------------

          Ground-State Mulliken Net Atomic Charges

     Atom                 Charge (a.u.)
  ----------------------------------------
      1 C                     0.455577
      2 C                    -0.163510
      3 Cl                    0.461809
      4 C                    -1.024545
      5 H                     0.218370
      6 C                     0.478727
      7 Cl                    0.437799
      8 C                    -0.358571
      9 H                     0.198187
     10 C                    -0.661938
     11 H                     0.184494
     12 C                     0.934004
     13 C                    -1.062369
     14 H                     0.163307
     15 C                    -0.613700
     16 H                     0.191807
     17 C                     0.488202
     18 Cl                    0.419470
     19 C                    -0.490477
     20 H                     0.194937
     21 C                    -0.623934
     22 H                     0.172355
  ----------------------------------------
  Sum of atomic charges =     0.000000

 -----------------------------------------------------------------
                    Cartesian Multipole Moments
 -----------------------------------------------------------------
    Charge (ESU x 10^10)
                -0.0000
    Dipole Moment (Debye)
         X      -1.0322      Y      -0.1433      Z      -0.8206
       Tot       1.3265
    Quadrupole Moments (Debye-Ang)
        XX    -116.1743     XY      -2.2964     YY    -107.2468
        XZ       7.1784     YZ      -3.4877     ZZ    -108.5779
    Octopole Moments (Debye-Ang^2)
       XXX    -256.1975    XXY     -13.5490    XYY     -67.3139
       YYY      -4.6422    XXZ      21.1860    XYZ      -6.4299
       YYZ       3.6557    XZZ     -94.4315    YZZ      11.0036
       ZZZ      34.7934
    Hexadecapole Moments (Debye-Ang^3)
      XXXX   -5669.8486   XXXY      33.4282   XXYY    -955.2416
      XYYY      75.9286   YYYY    -278.9045   XXXZ    1502.6415
      XXYZ     -11.6222   XYYZ     449.1061   YYYZ     -21.6866
      XXZZ   -1448.3508   XYZZ      54.9723   YYZZ    -503.6613
      XZZZ    1385.3827   YZZZ     -42.9694   ZZZZ   -2753.9584
 -----------------------------------------------------------------
 Calculating analytic gradient of the SCF energy
 Gradient of SCF Energy
            1           2           3           4           5           6
    1  -0.0082966   0.0025804  -0.0022031   0.0016790  -0.0001937  -0.0030251
    2   0.0004974  -0.0013077   0.0014322  -0.0001904   0.0000273  -0.0000959
    3  -0.0005012   0.0075370   0.0022795  -0.0076726   0.0005312   0.0018229
            7           8           9          10          11          12
    1  -0.0000501   0.0058132  -0.0000581   0.0017934  -0.0003561   0.0017664
    2   0.0001664   0.0000068  -0.0000430   0.0016286   0.0001300  -0.0000535
    3  -0.0003902   0.0042966  -0.0003612  -0.0027835   0.0002248  -0.0033804
           13          14          15          16          17          18
    1   0.0029307  -0.0001285  -0.0036441  -0.0000716   0.0025951  -0.0005986
    2  -0.0008843   0.0002674   0.0036898  -0.0002383   0.0000492  -0.0000313
    3  -0.0001693  -0.0026985  -0.0006218   0.0002797  -0.0016908   0.0002208
           19          20          21          22
    1  -0.0006446  -0.0003312   0.0005986  -0.0001553
    2  -0.0033446   0.0002485  -0.0014401  -0.0005147
    3   0.0044875   0.0000090  -0.0016367   0.0002173
 Max gradient component =       8.297E-03
 RMS gradient           =       2.442E-03
 Gradient time:  CPU 157.58 s  wall 157.59 s
 Geometry Optimization Parameters
   NAtoms,    NIC,     NZ,  NCons,   NDum,   NFix, NCnnct, MaxDiis
       22     155      22       0       0       0       0       0

 Cartesian Hessian Update
 Hessian updated using BFGS update


** GEOMETRY OPTIMIZATION IN DELOCALIZED INTERNAL COORDINATES **
   Searching for a Minimum

   Optimization Cycle:   2

                       Coordinates (Angstroms)
     ATOM                X               Y               Z
      1  C         0.0595754161   -0.0096887235    0.0852148366
      2  C        -0.0247130389    0.0635411211    1.4921199706
      3  Cl        1.3911980922    0.2215729341    2.5192988140
      4  C        -1.2558921803    0.0962059467    2.1366817325
      5  H        -1.2944115399    0.1665281198    3.2164549604
      6  C        -2.4310689165    0.0595412905    1.4000075345
      7  Cl       -3.9784005718    0.1014634099    2.2220619136
      8  C        -2.3802996726    0.0023928444    0.0155655283
      9  H        -3.2948541314   -0.0260655075   -0.5636518449
     10  C        -1.1485353321   -0.0270947915   -0.6225408423
     11  H        -1.1197442026   -0.0944501003   -1.7029305832
     12  C         1.3303648105   -0.0451816031   -0.7018900401
     13  C         2.3538848676   -0.9680811474   -0.4500476628
     14  H         2.2397978407   -1.7007124861    0.3351875439
     15  C         3.5071250390   -0.9899040925   -1.2236945154
     16  H         4.2836603996   -1.7160447656   -1.0169348486
     17  C         3.6569202005   -0.0888370778   -2.2707614820
     18  Cl        5.1129705403   -0.1144948764   -3.2486154314
     19  C         2.6496598147    0.8249293527   -2.5502623944
     20  H         2.7626415795    1.5274880579   -3.3667521481
     21  C         1.4973604228    0.8380494900   -1.7742095205
     22  H         0.7241061899    1.5655024779   -1.9902119175
   Point Group: c1    Number of degrees of freedom:    60


   Energy is  -1842.284520722

 Hessian updated using BFGS update

 52 Hessian modes will be used to form the next step
  Hessian Eigenvalues:
     0.013046    0.019213    0.020113    0.023190    0.023309    0.023577
     0.023642    0.023676    0.023935    0.023938    0.024088    0.024090
     0.024114    0.024114    0.024135    0.024135    0.024142    0.024142
     0.027576    0.159819    0.159966    0.159980    0.159994    0.159995
     0.159996    0.160271    0.219974    0.221035    0.227767    0.232154
     0.239280    0.245526    0.249919    0.249975    0.300940    0.300980
     0.327659    0.354287    0.356641    0.377330    0.429139    0.429707
     0.429992    0.455539    0.467190    0.467762    0.471902    0.477645
     0.478175    0.478246    0.479125    0.549417

 Minimum search - taking simple RFO step
 Searching for Lamda that Minimizes Along All modes
 Value Taken    Lamda =  -0.00129680
 Step Taken.  Stepsize is  0.153319

                             Maximum     Tolerance    Cnvgd?
         Gradient           0.011177      0.000300      NO
         Displacement       0.092768      0.001200      NO
         Energy change     -0.004966      0.000001      NO


 New Cartesian Coordinates Obtained by Inverse Iteration

 Displacement from previous Coordinates is:  0.446913
 ----------------------------------------------------------------
             Standard Nuclear Orientation (Angstroms)
    I     Atom           X                Y                Z
 ----------------------------------------------------------------
    1      C       0.0515688238     0.0038363864     0.0640913204
    2      C      -0.0234688719     0.1007977955     1.4644048752
    3      Cl      1.4188119577     0.2660377162     2.4543136313
    4      C      -1.2442649264     0.1218626392     2.1341408231
    5      H      -1.2687892048     0.2049155993     3.2127164753
    6      C      -2.4249947529     0.0505030768     1.4048660677
    7      Cl     -3.9606248831     0.0700109141     2.2495538165
    8      C      -2.3980870153    -0.0358689901     0.0183724691
    9      H      -3.3196692202    -0.0961744900    -0.5465219297
   10      C      -1.1679710420    -0.0583849743    -0.6281188744
   11      H      -1.1460933090    -0.1526095334    -1.7069875279
   12      C       1.3224579249    -0.0291775047    -0.7118726250
   13      C       2.3234834131    -0.9771665750    -0.4617659609
   14      H       2.1916881424    -1.7088131532     0.3250861804
   15      C       3.4827483391    -1.0167251113    -1.2289524196
   16      H       4.2450121303    -1.7595908759    -1.0295843011
   17      C       3.6546164009    -0.0966196482    -2.2590381931
   18      Cl      5.1209563876    -0.1363875134    -3.2226820802
   19      C       2.6771218506     0.8540970759    -2.5327152117
   20      H       2.8194876500     1.5693861724    -3.3332371128
   21      C       1.5196098083     0.8796969182    -1.7606646494
   22      H       0.7677460247     1.6330339486    -1.9653151703
 ----------------------------------------------------------------
 Nuclear Repulsion Energy =        1160.04760758 hartrees
 There are       65 alpha and       65 beta electrons
 Applying Cartesian multipole field
    Component          Value
    ---------          -----
     (2,0,0)        1.00000E-12
     (0,2,0)        2.00000E-11
     (0,0,2)       -3.00000E-11
 Nucleus-field energy     =    -0.0000000525 hartrees
 Requested basis set is 6-311++G(d,p)
 There are 146 shells and 403 basis functions
 A cutoff of  1.0D-15 yielded   8629 shell pairs
 There are     69455 function pairs (     74544 Cartesian)
 Smallest overlap matrix eigenvalue = 3.52E-07
 Linear dependence detected in AO basis
 Number of orthogonalized atomic orbitals = 400
 Maximum deviation from orthogonality = 5.138E-10
 Guess from superposition of atomic densities
 Warning:  Energy on first SCF cycle will be non-variational
 SAD guess density has 130.000000 electrons

 -----------------------------------------------------------------------
  General SCF calculation program by
  Eric Jon Sundstrom, Paul Horn, Yuezhi Mao, Dmitri Zuev, Alec White,
  David Stuck, Shaama M.S., Shane Yost, Joonho Lee, David Small,
  Daniel Levine, Susi Lehtola, Hugh Burton, Evgeny Epifanovsky,
  Bang C. Huynh
 -----------------------------------------------------------------------
 Exchange:     0.2000 Hartree-Fock + 0.0800 Slater + 0.7200 B88
 Correlation:  0.1900 VWN1RPA + 0.8100 LYP
 Using SG-1 standard quadrature grid
 A restricted SCF calculation will be
 performed using DIIS
 SCF converges when DIIS error is below 1.0e-08
 ---------------------------------------
  Cycle       Energy         DIIS error
 ---------------------------------------
    1   -1845.7967112615      3.14e-02  
    2   -1842.1138755017      2.82e-03  
    3   -1842.0337203412      3.38e-03  
    4   -1842.2766462435      6.10e-04  
    5   -1842.2827485939      3.41e-04  
    6   -1842.2851038269      1.03e-04  
    7   -1842.2852924328      3.33e-05  
    8   -1842.2853119267      1.45e-05  
    9   -1842.2853163137      1.79e-06  
   10   -1842.2853163631      1.07e-06  
   11   -1842.2853163867      1.88e-07  
   12   -1842.2853163873      1.13e-07  
   13   -1842.2853163874      2.83e-08  
   14   -1842.2853163875      7.19e-09  Convergence criterion met
 ---------------------------------------
 SCF time:   CPU 449.20s  wall 449.00s 
 SCF   energy in the final basis set =    -1842.2853163875
 Total energy in the final basis set =    -1842.2853163875

 --------------------------------------------------------------

                    Orbital Energies (a.u.)
 --------------------------------------------------------------

 Alpha MOs
 -- Occupied --
********-101.5674-101.5615 -10.2625 -10.2593 -10.2505 -10.2204 -10.2105
-10.2105 -10.2082 -10.2061 -10.2007 -10.2001 -10.1999 -10.1994  -9.4829
 -9.4822  -9.4761  -7.2475  -7.2469  -7.2407  -7.2378  -7.2373  -7.2371
 -7.2364  -7.2310  -7.2306  -0.9272  -0.9067  -0.8897  -0.8599  -0.8412
 -0.7864  -0.7758  -0.7659  -0.7289  -0.6496  -0.6371  -0.6290  -0.6028
 -0.5539  -0.5157  -0.5117  -0.4894  -0.4877  -0.4743  -0.4562  -0.4506
 -0.4497  -0.4279  -0.4137  -0.4105  -0.3950  -0.3801  -0.3798  -0.3751
 -0.3504  -0.3363  -0.3334  -0.3276  -0.3244  -0.2817  -0.2804  -0.2742
 -0.2489
 -- Virtual --
 -0.0586  -0.0475  -0.0366  -0.0222  -0.0144  -0.0120   0.0020   0.0043
  0.0079   0.0123   0.0174   0.0265   0.0308   0.0359   0.0446   0.0495
  0.0569   0.0601   0.0653   0.0701   0.0756   0.0828   0.0854   0.0936
  0.0963   0.0984   0.1011   0.1045   0.1097   0.1118   0.1121   0.1158
  0.1168   0.1213   0.1217   0.1239   0.1279   0.1319   0.1333   0.1384
  0.1386   0.1396   0.1439   0.1485   0.1509   0.1570   0.1616   0.1664
  0.1753   0.1815   0.1897   0.1913   0.1921   0.1942   0.1986   0.2075
  0.2122   0.2188   0.2237   0.2271   0.2301   0.2334   0.2388   0.2431
  0.2493   0.2531   0.2561   0.2607   0.2617   0.2677   0.2691   0.2727
  0.2771   0.2821   0.2881   0.2932   0.2995   0.3031   0.3065   0.3153
  0.3165   0.3237   0.3251   0.3382   0.3469   0.3493   0.3550   0.3720
  0.3878   0.4203   0.4210   0.4380   0.4547   0.4587   0.4606   0.4648
  0.4797   0.4872   0.4935   0.5105   0.5126   0.5131   0.5338   0.5401
  0.5523   0.5572   0.5606   0.5703   0.5767   0.5778   0.5811   0.5903
  0.5945   0.6030   0.6137   0.6211   0.6219   0.6341   0.6361   0.6494
  0.6592   0.6692   0.6762   0.6937   0.6980   0.7050   0.7069   0.7202
  0.7264   0.7270   0.7314   0.7554   0.7591   0.7840   0.7960   0.8152
  0.8321   0.8373   0.8431   0.8482   0.8496   0.8530   0.8544   0.8585
  0.8603   0.8643   0.8698   0.8785   0.8838   0.8886   0.8933   0.8980
  0.9000   0.9160   0.9223   0.9297   0.9421   0.9443   0.9593   0.9605
  0.9730   0.9770   0.9913   1.0002   1.0082   1.0130   1.0337   1.0511
  1.0644   1.0771   1.0925   1.1147   1.1290   1.1348   1.1586   1.1864
  1.1983   1.2369   1.2421   1.2498   1.2631   1.2881   1.3068   1.3132
  1.3311   1.3557   1.3988   1.4461   1.4910   1.5028   1.5107   1.5132
  1.5185   1.5411   1.5465   1.5521   1.5653   1.5819   1.6051   1.6110
  1.6325   1.6503   1.6708   1.6823   1.6926   1.7154   1.7235   1.7354
  1.7599   1.7671   1.8005   1.8343   1.8561   1.8696   1.8961   1.9087
  1.9130   1.9246   1.9286   1.9427   1.9497   1.9503   1.9660   1.9682
  1.9790   2.0030   2.0450   2.0528   2.0636   2.0705   2.0825   2.0911
  2.1479   2.1760   2.2133   2.2361   2.2665   2.2744   2.2816   2.2917
  2.3060   2.3450   2.3660   2.3957   2.4173   2.4324   2.4425   2.4551
  2.4639   2.5138   2.5313   2.5433   2.5515   2.5612   2.6033   2.6207
  2.6531   2.6581   2.6728   2.6863   2.7082   2.7183   2.7245   2.7323
  2.7364   2.7442   2.7686   2.7712   2.7797   2.7945   2.7971   2.8045
  2.8404   2.8446   2.8503   2.8904   2.9190   2.9346   2.9819   2.9959
  3.0699   3.0833   3.0945   3.1458   3.1610   3.1709   3.2169   3.2416
  3.3216   3.3461   3.3994   3.4461   3.4836   3.5271   3.5838   3.6006
  3.6894   3.7794   3.8057   3.8683   3.9828   4.0657   4.1246   4.1354
  4.1416   4.4028   4.8030   4.8348   9.7694   9.7780   9.8065  23.4555
 23.6139  23.8595  23.9007  23.9229  23.9526  23.9830  24.0522  24.0558
 24.0838  24.1342  24.1627  25.8224  25.8289  25.8949  26.1239  26.1400
 26.2566  26.5855  26.5911  26.7093 215.7614 215.7696 215.8051
 --------------------------------------------------------------

          Ground-State Mulliken Net Atomic Charges

     Atom                 Charge (a.u.)
  ----------------------------------------
      1 C                     0.491936
      2 C                    -0.326530
      3 Cl                    0.455090
      4 C                    -0.920483
      5 H                     0.219796
      6 C                     0.457813
      7 Cl                    0.439357
      8 C                    -0.385192
      9 H                     0.198237
     10 C                    -0.652229
     11 H                     0.187280
     12 C                     0.932364
     13 C                    -0.996716
     14 H                     0.167200
     15 C                    -0.608442
     16 H                     0.193370
     17 C                     0.498484
     18 Cl                    0.422386
     19 C                    -0.517278
     20 H                     0.196066
     21 C                    -0.625551
     22 H                     0.173042
  ----------------------------------------
  Sum of atomic charges =     0.000000

 -----------------------------------------------------------------
                    Cartesian Multipole Moments
 -----------------------------------------------------------------
    Charge (ESU x 10^10)
                -0.0000
    Dipole Moment (Debye)
         X      -1.0512      Y      -0.1506      Z      -0.8171
       Tot       1.3399
    Quadrupole Moments (Debye-Ang)
        XX    -116.3745     XY      -2.1033     YY    -106.9942
        XZ       7.2093     YZ      -3.4789     ZZ    -108.7525
    Octopole Moments (Debye-Ang^2)
       XXX    -259.2882    XXY     -13.4906    XYY     -67.1172
       YYY      -4.6057    XXZ      21.0031    XYZ      -7.2185
       YYZ       3.4148    XZZ     -94.7533    YZZ      11.0830
       ZZZ      36.3078
    Hexadecapole Moments (Debye-Ang^3)
      XXXX   -5679.8773   XXXY      29.4466   XXYY    -955.2408
      XYYY      67.5656   YYYY    -288.1502   XXXZ    1506.0655
      XXYZ     -14.2055   XYYZ     447.3319   YYYZ     -27.8769
      XXZZ   -1444.2394   XYZZ      53.5143   YYZZ    -498.1963
      XZZZ    1385.3143   YZZZ     -47.4772   ZZZZ   -2721.0047
 -----------------------------------------------------------------
 Calculating analytic gradient of the SCF energy
 Gradient of SCF Energy
            1           2           3           4           5           6
    1  -0.0010776   0.0017048  -0.0013140   0.0008502   0.0000008  -0.0021685
    2   0.0007338  -0.0004403   0.0004063  -0.0002036  -0.0000309   0.0000776
    3  -0.0004160   0.0022800   0.0002764  -0.0018569   0.0003628   0.0007430
            7           8           9          10          11          12
    1   0.0007383   0.0005212  -0.0002589   0.0005256  -0.0003531  -0.0003246
    2  -0.0000885   0.0002090  -0.0000164   0.0004563  -0.0001231  -0.0011045
    3  -0.0004557   0.0008692  -0.0002980  -0.0008492   0.0003815   0.0001874
           13          14          15          16          17          18
    1   0.0012975   0.0001235  -0.0009569   0.0000471   0.0017066  -0.0007980
    2   0.0000607  -0.0003582   0.0005301  -0.0002836  -0.0001531   0.0001204
    3   0.0003942  -0.0007477   0.0000028   0.0002677  -0.0012640   0.0005929
           19          20          21          22
    1  -0.0006014  -0.0001970   0.0002674   0.0002670
    2  -0.0003331   0.0002701   0.0002316   0.0000394
    3   0.0007112  -0.0001800  -0.0009908  -0.0000108
 Max gradient component =       2.280E-03
 RMS gradient           =       7.620E-04
 Gradient time:  CPU 156.60 s  wall 156.61 s
 Geometry Optimization Parameters
   NAtoms,    NIC,     NZ,  NCons,   NDum,   NFix, NCnnct, MaxDiis
       22     155      22       0       0       0       0       0

 Cartesian Hessian Update
 Hessian updated using BFGS update


** GEOMETRY OPTIMIZATION IN DELOCALIZED INTERNAL COORDINATES **
   Searching for a Minimum

   Optimization Cycle:   3

                       Coordinates (Angstroms)
     ATOM                X               Y               Z
      1  C         0.0515688238    0.0038363864    0.0640913204
      2  C        -0.0234688719    0.1007977955    1.4644048752
      3  Cl        1.4188119577    0.2660377162    2.4543136313
      4  C        -1.2442649264    0.1218626392    2.1341408231
      5  H        -1.2687892048    0.2049155993    3.2127164753
      6  C        -2.4249947529    0.0505030768    1.4048660677
      7  Cl       -3.9606248831    0.0700109141    2.2495538165
      8  C        -2.3980870153   -0.0358689901    0.0183724691
      9  H        -3.3196692202   -0.0961744900   -0.5465219297
     10  C        -1.1679710420   -0.0583849743   -0.6281188744
     11  H        -1.1460933090   -0.1526095334   -1.7069875279
     12  C         1.3224579249   -0.0291775047   -0.7118726250
     13  C         2.3234834131   -0.9771665750   -0.4617659609
     14  H         2.1916881424   -1.7088131532    0.3250861804
     15  C         3.4827483391   -1.0167251113   -1.2289524196
     16  H         4.2450121303   -1.7595908759   -1.0295843011
     17  C         3.6546164009   -0.0966196482   -2.2590381931
     18  Cl        5.1209563876   -0.1363875134   -3.2226820802
     19  C         2.6771218506    0.8540970759   -2.5327152117
     20  H         2.8194876500    1.5693861724   -3.3332371128
     21  C         1.5196098083    0.8796969182   -1.7606646494
     22  H         0.7677460247    1.6330339486   -1.9653151703
   Point Group: c1    Number of degrees of freedom:    60


   Energy is  -1842.285316387

 Hessian updated using BFGS update

 55 Hessian modes will be used to form the next step
  Hessian Eigenvalues:
     0.012243    0.019283    0.019877    0.023161    0.023337    0.023550
     0.023661    0.023692    0.023914    0.023977    0.024088    0.024110
     0.024114    0.024129    0.024135    0.024138    0.024142    0.024446
     0.027418    0.157844    0.159973    0.159992    0.159995    0.159996
     0.160126    0.160621    0.207376    0.220333    0.226284    0.231068
     0.238758    0.245809    0.249845    0.249980    0.251064    0.300150
     0.301009    0.301734    0.327147    0.351495    0.356047    0.356733
     0.366048    0.429242    0.429797    0.431078    0.452178    0.467515
     0.470948    0.475308    0.476885    0.478175    0.478845    0.485860
     0.506381

 Minimum search - taking simple RFO step
 Searching for Lamda that Minimizes Along All modes
 Value Taken    Lamda =  -0.00017652
 Step Taken.  Stepsize is  0.072160

                             Maximum     Tolerance    Cnvgd?
         Gradient           0.003122      0.000300      NO
         Displacement       0.041963      0.001200      NO
         Energy change     -0.000796      0.000001      NO


 New Cartesian Coordinates Obtained by Inverse Iteration

 Displacement from previous Coordinates is:  0.189753
 ----------------------------------------------------------------
             Standard Nuclear Orientation (Angstroms)
    I     Atom           X                Y                Z
 ----------------------------------------------------------------
    1      C       0.0476108669     0.0021109653     0.0556000579
    2      C      -0.0229097032     0.1127110228     1.4527859028
    3      Cl      1.4334802552     0.2792800988     2.4254097593
    4      C      -1.2385587230     0.1351780403     2.1328049006
    5      H      -1.2583153499     0.2292869459     3.2098722317
    6      C      -2.4194199782     0.0478672367     1.4062368528
    7      Cl     -3.9533047595     0.0718862937     2.2579743655
    8      C      -2.4005851118    -0.0561040336     0.0199707479
    9      H      -3.3247916818    -0.1271869792    -0.5379500986
   10      C      -1.1734562275    -0.0768611543    -0.6315932474
   11      H      -1.1519914250    -0.1778536073    -1.7105915395
   12      C       1.3180086017    -0.0247143920    -0.7167685850
   13      C       2.3079464378    -0.9837609807    -0.4706215011
   14      H       2.1674687076    -1.7134154901     0.3173050955
   15      C       3.4717415784    -1.0258688848    -1.2315881752
   16      H       4.2288504871    -1.7747671650    -1.0381153176
   17      C       3.6535158714    -0.0951657116    -2.2500563272
   18      Cl      5.1238904511    -0.1403550074    -3.2114753033
   19      C       2.6872591339     0.8679211813    -2.5198204038
   20      H       2.8424253063     1.5887937992    -3.3121900966
   21      C       1.5250781937     0.8942793457    -1.7533791975
   22      H       0.7774026963     1.6533983495    -1.9537205185
 ----------------------------------------------------------------
 Nuclear Repulsion Energy =        1160.95682157 hartrees
 There are       65 alpha and       65 beta electrons
 Applying Cartesian multipole field
    Component          Value
    ---------          -----
     (2,0,0)        1.00000E-12
     (0,2,0)        2.00000E-11
     (0,0,2)       -3.00000E-11
 Nucleus-field energy     =    -0.0000000520 hartrees
 Requested basis set is 6-311++G(d,p)
 There are 146 shells and 403 basis functions
 A cutoff of  1.0D-15 yielded   8634 shell pairs
 There are     69489 function pairs (     74582 Cartesian)
 Smallest overlap matrix eigenvalue = 3.47E-07
 Linear dependence detected in AO basis
 Number of orthogonalized atomic orbitals = 400
 Maximum deviation from orthogonality = 4.782E-10
 Guess from superposition of atomic densities
 Warning:  Energy on first SCF cycle will be non-variational
 SAD guess density has 130.000000 electrons

 -----------------------------------------------------------------------
  General SCF calculation program by
  Eric Jon Sundstrom, Paul Horn, Yuezhi Mao, Dmitri Zuev, Alec White,
  David Stuck, Shaama M.S., Shane Yost, Joonho Lee, David Small,
  Daniel Levine, Susi Lehtola, Hugh Burton, Evgeny Epifanovsky,
  Bang C. Huynh
 -----------------------------------------------------------------------
 Exchange:     0.2000 Hartree-Fock + 0.0800 Slater + 0.7200 B88
 Correlation:  0.1900 VWN1RPA + 0.8100 LYP
 Using SG-1 standard quadrature grid
 A restricted SCF calculation will be
 performed using DIIS
 SCF converges when DIIS error is below 1.0e-08
 ---------------------------------------
  Cycle       Energy         DIIS error
 ---------------------------------------
    1   -1845.7975465194      3.14e-02  
    2   -1842.1143325652      2.82e-03  
    3   -1842.0348238553      3.37e-03  
    4   -1842.2765273959      6.17e-04  
    5   -1842.2828120116      3.43e-04  
    6   -1842.2851976615      1.03e-04  
    7   -1842.2853866351      3.35e-05  
    8   -1842.2854064624      1.44e-05  
    9   -1842.2854108131      1.79e-06  
   10   -1842.2854108629      1.07e-06  
   11   -1842.2854108864      1.86e-07  
   12   -1842.2854108868      1.13e-07  
   13   -1842.2854108870      2.86e-08  
   14   -1842.2854108871      7.21e-09  Convergence criterion met
 ---------------------------------------
 SCF time:   CPU 451.83s  wall 452.00s 
 SCF   energy in the final basis set =    -1842.2854108871
 Total energy in the final basis set =    -1842.2854108871

 --------------------------------------------------------------

                    Orbital Energies (a.u.)
 --------------------------------------------------------------

 Alpha MOs
 -- Occupied --
********-101.5671-101.5612 -10.2624 -10.2596 -10.2505 -10.2199 -10.2109
-10.2100 -10.2084 -10.2063 -10.2009 -10.2003 -10.2000 -10.1994  -9.4827
 -9.4818  -9.4758  -7.2473  -7.2465  -7.2403  -7.2376  -7.2371  -7.2368
 -7.2361  -7.2307  -7.2303  -0.9273  -0.9065  -0.8893  -0.8596  -0.8410
 -0.7866  -0.7759  -0.7662  -0.7289  -0.6498  -0.6371  -0.6295  -0.6027
 -0.5542  -0.5158  -0.5117  -0.4893  -0.4881  -0.4746  -0.4566  -0.4503
 -0.4500  -0.4279  -0.4135  -0.4104  -0.3951  -0.3803  -0.3798  -0.3748
 -0.3499  -0.3363  -0.3332  -0.3275  -0.3242  -0.2816  -0.2804  -0.2742
 -0.2494
 -- Virtual --
 -0.0579  -0.0479  -0.0366  -0.0226  -0.0148  -0.0123   0.0020   0.0043
  0.0077   0.0121   0.0174   0.0264   0.0308   0.0355   0.0449   0.0494
  0.0567   0.0600   0.0654   0.0697   0.0761   0.0829   0.0853   0.0933
  0.0963   0.0983   0.1012   0.1045   0.1099   0.1115   0.1120   0.1160
  0.1166   0.1210   0.1216   0.1236   0.1277   0.1317   0.1330   0.1383
  0.1384   0.1396   0.1441   0.1485   0.1509   0.1568   0.1613   0.1664
  0.1749   0.1814   0.1900   0.1913   0.1922   0.1940   0.1983   0.2078
  0.2128   0.2189   0.2237   0.2270   0.2298   0.2332   0.2390   0.2429
  0.2498   0.2535   0.2558   0.2607   0.2624   0.2679   0.2692   0.2731
  0.2768   0.2825   0.2883   0.2931   0.2991   0.3019   0.3066   0.3154
  0.3166   0.3240   0.3254   0.3388   0.3472   0.3497   0.3545   0.3716
  0.3877   0.4208   0.4215   0.4379   0.4548   0.4589   0.4607   0.4648
  0.4802   0.4867   0.4937   0.5103   0.5120   0.5129   0.5332   0.5407
  0.5520   0.5574   0.5607   0.5700   0.5758   0.5780   0.5808   0.5909
  0.5948   0.6054   0.6131   0.6216   0.6224   0.6342   0.6363   0.6501
  0.6589   0.6692   0.6767   0.6935   0.6977   0.7043   0.7063   0.7199
  0.7265   0.7276   0.7315   0.7544   0.7588   0.7842   0.7960   0.8154
  0.8324   0.8369   0.8436   0.8482   0.8497   0.8528   0.8547   0.8590
  0.8600   0.8648   0.8701   0.8786   0.8841   0.8896   0.8941   0.8982
  0.9009   0.9163   0.9218   0.9306   0.9434   0.9464   0.9589   0.9600
  0.9731   0.9770   0.9910   0.9991   1.0088   1.0126   1.0328   1.0500
  1.0661   1.0759   1.0925   1.1184   1.1284   1.1358   1.1568   1.1871
  1.1976   1.2378   1.2438   1.2516   1.2631   1.2884   1.3071   1.3109
  1.3328   1.3564   1.4002   1.4448   1.4918   1.5036   1.5106   1.5132
  1.5180   1.5415   1.5473   1.5512   1.5658   1.5836   1.6039   1.6106
  1.6326   1.6507   1.6708   1.6831   1.6929   1.7154   1.7236   1.7336
  1.7595   1.7666   1.7999   1.8353   1.8562   1.8689   1.8970   1.9095
  1.9123   1.9259   1.9302   1.9417   1.9492   1.9527   1.9669   1.9685
  1.9803   2.0035   2.0439   2.0514   2.0630   2.0703   2.0829   2.0919
  2.1488   2.1759   2.2125   2.2363   2.2665   2.2746   2.2819   2.2926
  2.3045   2.3471   2.3664   2.4003   2.4173   2.4339   2.4418   2.4548
  2.4651   2.5133   2.5307   2.5430   2.5514   2.5613   2.6039   2.6204
  2.6529   2.6589   2.6742   2.6879   2.7096   2.7195   2.7243   2.7327
  2.7385   2.7446   2.7676   2.7714   2.7793   2.7936   2.7967   2.8026
  2.8393   2.8454   2.8507   2.8889   2.9192   2.9356   2.9837   2.9991
  3.0710   3.0842   3.0966   3.1457   3.1597   3.1711   3.2175   3.2430
  3.3216   3.3470   3.4005   3.4455   3.4841   3.5287   3.5853   3.6027
  3.6905   3.7780   3.8028   3.8701   3.9830   4.0664   4.1257   4.1355
  4.1429   4.3995   4.8033   4.8350   9.7690   9.7775   9.8077  23.4558
 23.6157  23.8605  23.9025  23.9248  23.9541  23.9838  24.0549  24.0575
 24.0827  24.1347  24.1637  25.8224  25.8291  25.8965  26.1234  26.1404
 26.2599  26.5822  26.5885  26.7097 215.7609 215.7690 215.8066
 --------------------------------------------------------------

          Ground-State Mulliken Net Atomic Charges

     Atom                 Charge (a.u.)
  ----------------------------------------
      1 C                     0.515803
      2 C                    -0.413920
      3 Cl                    0.450512
      4 C                    -0.880444
      5 H                     0.220381
      6 C                     0.448274
      7 Cl                    0.440466
      8 C                    -0.399006
      9 H                     0.198365
     10 C                    -0.629346
     11 H                     0.188377
     12 C                     0.936116
     13 C                    -0.989164
     14 H                     0.168777
     15 C                    -0.615981
     16 H                     0.193749
     17 C                     0.509066
     18 Cl                    0.423272
     19 C                    -0.520494
     20 H                     0.196444
     21 C                    -0.614351
     22 H                     0.173103
  ----------------------------------------
  Sum of atomic charges =     0.000000

 -----------------------------------------------------------------
                    Cartesian Multipole Moments
 -----------------------------------------------------------------
    Charge (ESU x 10^10)
                 0.0000
    Dipole Moment (Debye)
         X      -1.0681      Y      -0.1531      Z      -0.8139
       Tot       1.3515
    Quadrupole Moments (Debye-Ang)
        XX    -116.5554     XY      -2.0273     YY    -106.8890
        XZ       7.2478     YZ      -3.4364     ZZ    -108.8450
    Octopole Moments (Debye-Ang^2)
       XXX    -260.7049    XXY     -13.5877    XYY     -67.1282
       YYY      -4.9142    XXZ      21.0657    XYZ      -7.4577
       YYZ       3.3663    XZZ     -95.0738    YZZ      10.9867
       ZZZ      37.1128
    Hexadecapole Moments (Debye-Ang^3)
      XXXX   -5683.6556   XXXY      28.5155   XXYY    -954.8917
      XYYY      65.1746   YYYY    -292.1222   XXXZ    1506.7194
      XXYZ     -14.9399   XYYZ     446.1075   YYYZ     -30.6274
      XXZZ   -1442.1956   XYZZ      52.7500   YYZZ    -495.4407
      XZZZ    1384.3588   YZZZ     -48.9821   ZZZZ   -2704.4235
 -----------------------------------------------------------------
 Calculating analytic gradient of the SCF energy
 Gradient of SCF Energy
            1           2           3           4           5           6
    1   0.0005338   0.0003335  -0.0002671   0.0000476  -0.0000042  -0.0005615
    2   0.0000670  -0.0000609  -0.0000272  -0.0000009  -0.0000424  -0.0000689
    3  -0.0004007   0.0001004  -0.0002926   0.0000430   0.0000039   0.0003076
            7           8           9          10          11          12
    1   0.0003782  -0.0001991   0.0000945   0.0001778  -0.0000295  -0.0004108
    2  -0.0000089  -0.0000150   0.0000703   0.0001215  -0.0000106  -0.0003177
    3  -0.0001287  -0.0001981  -0.0000541   0.0002125  -0.0000559   0.0008160
           13          14          15          16          17          18
    1  -0.0002211   0.0000493  -0.0000309  -0.0000221   0.0006513  -0.0003156
    2   0.0002553  -0.0001193  -0.0000116   0.0000027  -0.0000796   0.0000048
    3  -0.0000653   0.0000068  -0.0000706   0.0000328  -0.0002275   0.0001963
           19          20          21          22
    1  -0.0002043  -0.0000426   0.0000189   0.0000239
    2   0.0001974  -0.0000144  -0.0000282   0.0000865
    3  -0.0000387   0.0000134  -0.0002104   0.0000098
 Max gradient component =       8.160E-04
 RMS gradient           =       2.250E-04
 Gradient time:  CPU 158.52 s  wall 158.53 s
 Geometry Optimization Parameters
   NAtoms,    NIC,     NZ,  NCons,   NDum,   NFix, NCnnct, MaxDiis
       22     155      22       0       0       0       0       0

 Cartesian Hessian Update
 Hessian updated using BFGS update


** GEOMETRY OPTIMIZATION IN DELOCALIZED INTERNAL COORDINATES **
   Searching for a Minimum

   Optimization Cycle:   4

                       Coordinates (Angstroms)
     ATOM                X               Y               Z
      1  C         0.0476108669    0.0021109653    0.0556000579
      2  C        -0.0229097032    0.1127110228    1.4527859028
      3  Cl        1.4334802552    0.2792800988    2.4254097593
      4  C        -1.2385587230    0.1351780403    2.1328049006
      5  H        -1.2583153499    0.2292869459    3.2098722317
      6  C        -2.4194199782    0.0478672367    1.4062368528
      7  Cl       -3.9533047595    0.0718862937    2.2579743655
      8  C        -2.4005851118   -0.0561040336    0.0199707479
      9  H        -3.3247916818   -0.1271869792   -0.5379500986
     10  C        -1.1734562275   -0.0768611543   -0.6315932474
     11  H        -1.1519914250   -0.1778536073   -1.7105915395
     12  C         1.3180086017   -0.0247143920   -0.7167685850
     13  C         2.3079464378   -0.9837609807   -0.4706215011
     14  H         2.1674687076   -1.7134154901    0.3173050955
     15  C         3.4717415784   -1.0258688848   -1.2315881752
     16  H         4.2288504871   -1.7747671650   -1.0381153176
     17  C         3.6535158714   -0.0951657116   -2.2500563272
     18  Cl        5.1238904511   -0.1403550074   -3.2114753033
     19  C         2.6872591339    0.8679211813   -2.5198204038
     20  H         2.8424253063    1.5887937992   -3.3121900966
     21  C         1.5250781937    0.8942793457   -1.7533791975
     22  H         0.7774026963    1.6533983495   -1.9537205185
   Point Group: c1    Number of degrees of freedom:    60


   Energy is  -1842.285410887

 Hessian updated using BFGS update

 57 Hessian modes will be used to form the next step
  Hessian Eigenvalues:
     0.011056    0.019279    0.020077    0.023135    0.023316    0.023541
     0.023667    0.023691    0.023874    0.023967    0.024089    0.024107
     0.024118    0.024131    0.024134    0.024142    0.024150    0.024556
     0.027277    0.155244    0.159979    0.159992    0.159996    0.160041
     0.160194    0.160476    0.203251    0.220418    0.225763    0.230766
     0.238474    0.246007    0.249593    0.250000    0.250223    0.251113
     0.291789    0.300996    0.301060    0.325609    0.354380    0.356593
     0.356673    0.357968    0.373618    0.429312    0.429709    0.431924
     0.456462    0.466715    0.471593    0.476388    0.476841    0.478362
     0.478859    0.484661    0.531468

 Minimum search - taking simple RFO step
 Searching for Lamda that Minimizes Along All modes
 Value Taken    Lamda =  -0.00000877
 Step Taken.  Stepsize is  0.018715

                             Maximum     Tolerance    Cnvgd?
         Gradient           0.000606      0.000300      NO
         Displacement       0.013084      0.001200      NO
         Energy change     -0.000094      0.000001      NO


 New Cartesian Coordinates Obtained by Inverse Iteration

 Displacement from previous Coordinates is:  0.053710
 ----------------------------------------------------------------
             Standard Nuclear Orientation (Angstroms)
    I     Atom           X                Y                Z
 ----------------------------------------------------------------
    1      C       0.0461890101     0.0015381032     0.0540104782
    2      C      -0.0230217036     0.1160099696     1.4509383456
    3      Cl      1.4353173850     0.2835718762     2.4219835705
    4      C      -1.2377557188     0.1397997879     2.1323623178
    5      H      -1.2565769860     0.2373979954     3.2090938299
    6      C      -2.4187285097     0.0487196368     1.4068240549
    7      Cl     -3.9530202209     0.0736180120     2.2595696108
    8      C      -2.4014443371    -0.0613577652     0.0212042728
    9      H      -3.3266957573    -0.1369054419    -0.5344918297
   10      C      -1.1753307077    -0.0822672929    -0.6320175300
   11      H      -1.1544729903    -0.1865670151    -1.7106600536
   12      C       1.3171218540    -0.0247745660    -0.7192773617
   13      C       2.3051746938    -0.9862052152    -0.4739644762
   14      H       2.1621158444    -1.7163994558     0.3129100863
   15      C       3.4696443647    -1.0285841243    -1.2337360128
   16      H       4.2253593297    -1.7793855882    -1.0422988373
   17      C       3.6536588745    -0.0949845132    -2.2490441291
   18      Cl      5.1259222833    -0.1395402269    -3.2091266766
   19      C       2.6905697959     0.8715314112    -2.5164625345
   20      H       2.8492201870     1.5951451875    -3.3056609079
   21      C       1.5272050315     0.8977320894    -1.7516984263
   22      H       0.7808939052     1.6585670087    -1.9503681881
 ----------------------------------------------------------------
 Nuclear Repulsion Energy =        1160.89254898 hartrees
 There are       65 alpha and       65 beta electrons
 Applying Cartesian multipole field
    Component          Value
    ---------          -----
     (2,0,0)        1.00000E-12
     (0,2,0)        2.00000E-11
     (0,0,2)       -3.00000E-11
 Nucleus-field energy     =    -0.0000000519 hartrees
 Requested basis set is 6-311++G(d,p)
 There are 146 shells and 403 basis functions
 A cutoff of  1.0D-15 yielded   8633 shell pairs
 There are     69488 function pairs (     74581 Cartesian)
 Smallest overlap matrix eigenvalue = 3.47E-07
 Linear dependence detected in AO basis
 Number of orthogonalized atomic orbitals = 400
 Maximum deviation from orthogonality = 3.321E-10
 Guess from superposition of atomic densities
 Warning:  Energy on first SCF cycle will be non-variational
 SAD guess density has 130.000000 electrons

 -----------------------------------------------------------------------
  General SCF calculation program by
  Eric Jon Sundstrom, Paul Horn, Yuezhi Mao, Dmitri Zuev, Alec White,
  David Stuck, Shaama M.S., Shane Yost, Joonho Lee, David Small,
  Daniel Levine, Susi Lehtola, Hugh Burton, Evgeny Epifanovsky,
  Bang C. Huynh
 -----------------------------------------------------------------------
 Exchange:     0.2000 Hartree-Fock + 0.0800 Slater + 0.7200 B88
 Correlation:  0.1900 VWN1RPA + 0.8100 LYP
 Using SG-1 standard quadrature grid
 A restricted SCF calculation will be
 performed using DIIS
 SCF converges when DIIS error is below 1.0e-08
 ---------------------------------------
  Cycle       Energy         DIIS error
 ---------------------------------------
    1   -1845.7951108782      3.14e-02  
    2   -1842.1144619573      2.82e-03  
    3   -1842.0353113443      3.37e-03  
    4   -1842.2765622337      6.16e-04  
    5   -1842.2828290574      3.43e-04  
    6   -1842.2852028050      1.03e-04  
    7   -1842.2853920290      3.34e-05  
    8   -1842.2854117541      1.44e-05  
    9   -1842.2854161091      1.79e-06  
   10   -1842.2854161592      1.07e-06  
   11   -1842.2854161826      1.85e-07  
   12   -1842.2854161830      1.13e-07  
   13   -1842.2854161833      2.87e-08  
   14   -1842.2854161833      7.21e-09  Convergence criterion met
 ---------------------------------------
 SCF time:   CPU 452.37s  wall 453.00s 
 SCF   energy in the final basis set =    -1842.2854161833
 Total energy in the final basis set =    -1842.2854161833

 --------------------------------------------------------------

                    Orbital Energies (a.u.)
 --------------------------------------------------------------

 Alpha MOs
 -- Occupied --
********-101.5670-101.5611 -10.2625 -10.2596 -10.2505 -10.2200 -10.2109
-10.2100 -10.2085 -10.2063 -10.2009 -10.2003 -10.2000 -10.1994  -9.4826
 -9.4818  -9.4757  -7.2472  -7.2465  -7.2403  -7.2375  -7.2370  -7.2367
 -7.2360  -7.2306  -7.2302  -0.9273  -0.9064  -0.8891  -0.8594  -0.8410
 -0.7866  -0.7760  -0.7663  -0.7290  -0.6498  -0.6370  -0.6297  -0.6027
 -0.5542  -0.5157  -0.5117  -0.4893  -0.4881  -0.4747  -0.4566  -0.4502
 -0.4501  -0.4279  -0.4134  -0.4104  -0.3951  -0.3803  -0.3797  -0.3747
 -0.3498  -0.3363  -0.3332  -0.3275  -0.3242  -0.2815  -0.2805  -0.2742
 -0.2497
 -- Virtual --
 -0.0577  -0.0480  -0.0365  -0.0228  -0.0150  -0.0124   0.0019   0.0043
  0.0076   0.0121   0.0173   0.0263   0.0307   0.0354   0.0450   0.0494
  0.0566   0.0600   0.0654   0.0696   0.0762   0.0829   0.0852   0.0932
  0.0962   0.0982   0.1012   0.1045   0.1099   0.1115   0.1120   0.1160
  0.1166   0.1209   0.1215   0.1235   0.1277   0.1316   0.1329   0.1382
  0.1384   0.1395   0.1441   0.1485   0.1509   0.1567   0.1613   0.1663
  0.1748   0.1814   0.1900   0.1913   0.1922   0.1940   0.1981   0.2078
  0.2127   0.2188   0.2237   0.2268   0.2297   0.2332   0.2390   0.2427
  0.2500   0.2535   0.2558   0.2607   0.2626   0.2679   0.2692   0.2732
  0.2767   0.2825   0.2884   0.2930   0.2990   0.3015   0.3066   0.3153
  0.3165   0.3239   0.3254   0.3390   0.3471   0.3498   0.3545   0.3714
  0.3875   0.4208   0.4214   0.4379   0.4549   0.4589   0.4607   0.4648
  0.4803   0.4866   0.4938   0.5102   0.5119   0.5128   0.5331   0.5408
  0.5520   0.5574   0.5606   0.5699   0.5755   0.5779   0.5806   0.5910
  0.5947   0.6060   0.6128   0.6216   0.6227   0.6341   0.6363   0.6502
  0.6589   0.6691   0.6769   0.6935   0.6976   0.7043   0.7060   0.7198
  0.7264   0.7277   0.7315   0.7541   0.7587   0.7844   0.7958   0.8154
  0.8324   0.8369   0.8437   0.8482   0.8498   0.8529   0.8547   0.8589
  0.8603   0.8649   0.8701   0.8786   0.8842   0.8898   0.8941   0.8983
  0.9011   0.9165   0.9218   0.9307   0.9436   0.9465   0.9587   0.9598
  0.9730   0.9770   0.9908   0.9987   1.0089   1.0123   1.0325   1.0500
  1.0659   1.0755   1.0925   1.1193   1.1282   1.1359   1.1566   1.1873
  1.1974   1.2378   1.2437   1.2520   1.2629   1.2883   1.3069   1.3102
  1.3330   1.3568   1.4002   1.4441   1.4920   1.5038   1.5106   1.5129
  1.5180   1.5418   1.5475   1.5510   1.5657   1.5837   1.6038   1.6106
  1.6326   1.6509   1.6705   1.6832   1.6931   1.7152   1.7233   1.7332
  1.7594   1.7665   1.7992   1.8353   1.8562   1.8686   1.8973   1.9096
  1.9122   1.9263   1.9305   1.9416   1.9490   1.9530   1.9670   1.9685
  1.9805   2.0035   2.0435   2.0511   2.0628   2.0701   2.0831   2.0918
  2.1490   2.1758   2.2123   2.2362   2.2665   2.2746   2.2819   2.2924
  2.3041   2.3475   2.3663   2.4010   2.4172   2.4341   2.4416   2.4547
  2.4652   2.5130   2.5304   2.5427   2.5512   2.5609   2.6040   2.6204
  2.6529   2.6591   2.6746   2.6879   2.7101   2.7194   2.7242   2.7327
  2.7392   2.7446   2.7669   2.7711   2.7791   2.7928   2.7963   2.8019
  2.8389   2.8455   2.8508   2.8884   2.9191   2.9359   2.9839   2.9991
  3.0711   3.0843   3.0961   3.1456   3.1593   3.1710   3.2171   3.2428
  3.3215   3.3470   3.4008   3.4452   3.4842   3.5291   3.5856   3.6028
  3.6905   3.7778   3.8024   3.8700   3.9830   4.0662   4.1258   4.1355
  4.1431   4.3981   4.8036   4.8351   9.7688   9.7772   9.8075  23.4557
 23.6155  23.8606  23.9020  23.9250  23.9543  23.9838  24.0552  24.0581
 24.0828  24.1351  24.1639  25.8224  25.8290  25.8963  26.1232  26.1404
 26.2599  26.5815  26.5877  26.7091 215.7606 215.7688 215.8064
 --------------------------------------------------------------

          Ground-State Mulliken Net Atomic Charges

     Atom                 Charge (a.u.)
  ----------------------------------------
      1 C                     0.517549
      2 C                    -0.432002
      3 Cl                    0.451612
      4 C                    -0.870367
      5 H                     0.220359
      6 C                     0.450081
      7 Cl                    0.440298
      8 C                    -0.404415
      9 H                     0.198373
     10 C                    -0.624860
     11 H                     0.188726
     12 C                     0.931861
     13 C                    -0.978821
     14 H                     0.169269
     15 C                    -0.615634
     16 H                     0.193828
     17 C                     0.511771
     18 Cl                    0.423351
     19 C                    -0.522368
     20 H                     0.196534
     21 C                    -0.618297
     22 H                     0.173151
  ----------------------------------------
  Sum of atomic charges =     0.000000

 -----------------------------------------------------------------
                    Cartesian Multipole Moments
 -----------------------------------------------------------------
    Charge (ESU x 10^10)
                 0.0000
    Dipole Moment (Debye)
         X      -1.0720      Y      -0.1564      Z      -0.8136
       Tot       1.3548
    Quadrupole Moments (Debye-Ang)
        XX    -116.6099     XY      -2.0015     YY    -106.8530
        XZ       7.2591     YZ      -3.4165     ZZ    -108.8843
    Octopole Moments (Debye-Ang^2)
       XXX    -261.0418    XXY     -13.6901    XYY     -67.0850
       YYY      -5.1351    XXZ      21.0673    XYZ      -7.5147
       YYZ       3.3119    XZZ     -95.1438    YZZ      10.9161
       ZZZ      37.2927
    Hexadecapole Moments (Debye-Ang^3)
      XXXX   -5687.3817   XXXY      28.3595   XXYY    -955.1746
      XYYY      64.5294   YYYY    -293.2561   XXXZ    1507.6240
      XXYZ     -15.1837   XYYZ     445.9908   YYYZ     -31.5704
      XXZZ   -1442.5751   XYZZ      52.5764   YYZZ    -495.0850
      XZZZ    1385.1756   YZZZ     -49.4965   ZZZZ   -2702.4895
 -----------------------------------------------------------------
 Calculating analytic gradient of the SCF energy
 Gradient of SCF Energy
            1           2           3           4           5           6
    1   0.0002520  -0.0000206   0.0000140  -0.0000024  -0.0000001  -0.0001111
    2   0.0000397  -0.0000388  -0.0000623  -0.0000213  -0.0000364   0.0000281
    3  -0.0001362   0.0000171  -0.0001015   0.0000466  -0.0000159   0.0000631
            7           8           9          10          11          12
    1   0.0000853  -0.0000206   0.0000328  -0.0000900  -0.0000060  -0.0001736
    2  -0.0000239  -0.0000315   0.0000353   0.0000315   0.0000058  -0.0001429
    3  -0.0000212  -0.0000843  -0.0000050   0.0001039  -0.0000213   0.0002273
           13          14          15          16          17          18
    1  -0.0000843   0.0000161   0.0000254  -0.0000101   0.0001598  -0.0000769
    2   0.0001373  -0.0000183   0.0000068   0.0000038  -0.0001020   0.0000212
    3  -0.0000039   0.0000296  -0.0000398  -0.0000127  -0.0000660   0.0000547
           19          20          21          22
    1  -0.0001154   0.0000021   0.0001083   0.0000152
    2   0.0001118   0.0000006   0.0000227   0.0000328
    3   0.0000376   0.0000133  -0.0001130   0.0000275
 Max gradient component =       2.520E-04
 RMS gradient           =       7.761E-05
 Gradient time:  CPU 156.15 s  wall 156.16 s
 Geometry Optimization Parameters
   NAtoms,    NIC,     NZ,  NCons,   NDum,   NFix, NCnnct, MaxDiis
       22     155      22       0       0       0       0       0

 Cartesian Hessian Update
 Hessian updated using BFGS update


** GEOMETRY OPTIMIZATION IN DELOCALIZED INTERNAL COORDINATES **
   Searching for a Minimum

   Optimization Cycle:   5

                       Coordinates (Angstroms)
     ATOM                X               Y               Z
      1  C         0.0461890101    0.0015381032    0.0540104782
      2  C        -0.0230217036    0.1160099696    1.4509383456
      3  Cl        1.4353173850    0.2835718762    2.4219835705
      4  C        -1.2377557188    0.1397997879    2.1323623178
      5  H        -1.2565769860    0.2373979954    3.2090938299
      6  C        -2.4187285097    0.0487196368    1.4068240549
      7  Cl       -3.9530202209    0.0736180120    2.2595696108
      8  C        -2.4014443371   -0.0613577652    0.0212042728
      9  H        -3.3266957573   -0.1369054419   -0.5344918297
     10  C        -1.1753307077   -0.0822672929   -0.6320175300
     11  H        -1.1544729903   -0.1865670151   -1.7106600536
     12  C         1.3171218540   -0.0247745660   -0.7192773617
     13  C         2.3051746938   -0.9862052152   -0.4739644762
     14  H         2.1621158444   -1.7163994558    0.3129100863
     15  C         3.4696443647   -1.0285841243   -1.2337360128
     16  H         4.2253593297   -1.7793855882   -1.0422988373
     17  C         3.6536588745   -0.0949845132   -2.2490441291
     18  Cl        5.1259222833   -0.1395402269   -3.2091266766
     19  C         2.6905697959    0.8715314112   -2.5164625345
     20  H         2.8492201870    1.5951451875   -3.3056609079
     21  C         1.5272050315    0.8977320894   -1.7516984263
     22  H         0.7808939052    1.6585670087   -1.9503681881
   Point Group: c1    Number of degrees of freedom:    60


   Energy is  -1842.285416183

 Hessian updated using BFGS update

 58 Hessian modes will be used to form the next step
  Hessian Eigenvalues:
     0.008617    0.019240    0.020150    0.023177    0.023397    0.023497
     0.023591    0.023707    0.023831    0.023947    0.024024    0.024090
     0.024114    0.024131    0.024135    0.024142    0.024268    0.024827
     0.029286    0.154951    0.159685    0.159992    0.159992    0.160061
     0.160145    0.160509    0.203149    0.220458    0.223528    0.229516
     0.235183    0.243616    0.249839    0.249960    0.250790    0.251496
     0.289531    0.300922    0.301801    0.331308    0.353256    0.356443
     0.356635    0.356786    0.356916    0.370091    0.428556    0.429839
     0.432271    0.453921    0.464071    0.471001    0.474492    0.477362
     0.478282    0.478916    0.486113    0.509964

 Minimum search - taking simple RFO step
 Searching for Lamda that Minimizes Along All modes
 Value Taken    Lamda =  -0.00000189
 Step Taken.  Stepsize is  0.011021

                             Maximum     Tolerance    Cnvgd?
         Gradient           0.000254      0.000300     YES
         Displacement       0.009326      0.001200      NO
         Energy change     -0.000005      0.000001      NO


 New Cartesian Coordinates Obtained by Inverse Iteration

 Displacement from previous Coordinates is:  0.035021
 ----------------------------------------------------------------
             Standard Nuclear Orientation (Angstroms)
    I     Atom           X                Y                Z
 ----------------------------------------------------------------
    1      C       0.0458716728     0.0008218982     0.0538535326
    2      C      -0.0229532970     0.1183183755     1.4504629608
    3      Cl      1.4357153427     0.2886253891     2.4209638829
    4      C      -1.2375118179     0.1428092752     2.1320676851
    5      H      -1.2562336349     0.2431730036     3.2085675976
    6      C      -2.4183771371     0.0488715821     1.4068435918
    7      Cl     -3.9530786502     0.0751904008     2.2595266680
    8      C      -2.4013499300    -0.0645724679     0.0215814770
    9      H      -3.3268880443    -0.1426583059    -0.5333843466
   10      C      -1.1754410164    -0.0857206079    -0.6320572936
   11      H      -1.1544919137    -0.1920359740    -1.7104578180
   12      C       1.3171108931    -0.0250324785    -0.7197170721
   13      C       2.3037314743    -0.9885220905    -0.4761807134
   14      H       2.1590044286    -1.7202477794     0.3089331860
   15      C       3.4683641056    -1.0304522682    -1.2355862820
   16      H       4.2230844709    -1.7827489625    -1.0460769220
   17      C       3.6537007230    -0.0943616167    -2.2483861767
   18      Cl      5.1263529858    -0.1386036890    -3.2085517882
   19      C       2.6919933583     0.8737689427    -2.5140691981
   20      H       2.8519838604     1.5991569228    -3.3013932093
   21      C       1.5282388812     0.8995757327    -1.7497337849
   22      H       0.7825188724     1.6613045910    -1.9471163736
 ----------------------------------------------------------------
 Nuclear Repulsion Energy =        1160.86072031 hartrees
 There are       65 alpha and       65 beta electrons
 Applying Cartesian multipole field
    Component          Value
    ---------          -----
     (2,0,0)        1.00000E-12
     (0,2,0)        2.00000E-11
     (0,0,2)       -3.00000E-11
 Nucleus-field energy     =    -0.0000000518 hartrees
 Requested basis set is 6-311++G(d,p)
 There are 146 shells and 403 basis functions
 A cutoff of  1.0D-15 yielded   8631 shell pairs
 There are     69475 function pairs (     74568 Cartesian)
 Smallest overlap matrix eigenvalue = 3.48E-07
 Linear dependence detected in AO basis
 Number of orthogonalized atomic orbitals = 400
 Maximum deviation from orthogonality = 2.899E-10
 Guess from superposition of atomic densities
 Warning:  Energy on first SCF cycle will be non-variational
 SAD guess density has 130.000000 electrons

 -----------------------------------------------------------------------
  General SCF calculation program by
  Eric Jon Sundstrom, Paul Horn, Yuezhi Mao, Dmitri Zuev, Alec White,
  David Stuck, Shaama M.S., Shane Yost, Joonho Lee, David Small,
  Daniel Levine, Susi Lehtola, Hugh Burton, Evgeny Epifanovsky,
  Bang C. Huynh
 -----------------------------------------------------------------------
 Exchange:     0.2000 Hartree-Fock + 0.0800 Slater + 0.7200 B88
 Correlation:  0.1900 VWN1RPA + 0.8100 LYP
 Using SG-1 standard quadrature grid
 A restricted SCF calculation will be
 performed using DIIS
 SCF converges when DIIS error is below 1.0e-08
 ---------------------------------------
  Cycle       Energy         DIIS error
 ---------------------------------------
    1   -1845.7942820352      3.14e-02  
    2   -1842.1144991621      2.82e-03  
    3   -1842.0354603360      3.37e-03  
    4   -1842.2765655870      6.16e-04  
    5   -1842.2828331805      3.42e-04  
    6   -1842.2852039056      1.03e-04  
    7   -1842.2853932486      3.34e-05  
    8   -1842.2854129528      1.44e-05  
    9   -1842.2854173089      1.79e-06  
   10   -1842.2854173591      1.07e-06  
   11   -1842.2854173825      1.84e-07  
   12   -1842.2854173829      1.13e-07  
   13   -1842.2854173832      2.87e-08  
   14   -1842.2854173832      7.22e-09  Convergence criterion met
 ---------------------------------------
 SCF time:   CPU 450.66s  wall 450.00s 
 SCF   energy in the final basis set =    -1842.2854173832
 Total energy in the final basis set =    -1842.2854173832

 --------------------------------------------------------------

                    Orbital Energies (a.u.)
 --------------------------------------------------------------

 Alpha MOs
 -- Occupied --
********-101.5670-101.5611 -10.2625 -10.2596 -10.2505 -10.2200 -10.2110
-10.2100 -10.2085 -10.2063 -10.2009 -10.2003 -10.2001 -10.1994  -9.4826
 -9.4818  -9.4757  -7.2472  -7.2465  -7.2402  -7.2375  -7.2370  -7.2367
 -7.2360  -7.2305  -7.2302  -0.9273  -0.9064  -0.8890  -0.8594  -0.8410
 -0.7866  -0.7760  -0.7663  -0.7290  -0.6498  -0.6371  -0.6297  -0.6027
 -0.5542  -0.5157  -0.5117  -0.4893  -0.4881  -0.4747  -0.4567  -0.4502
 -0.4501  -0.4279  -0.4134  -0.4104  -0.3951  -0.3804  -0.3796  -0.3747
 -0.3497  -0.3363  -0.3332  -0.3275  -0.3242  -0.2815  -0.2805  -0.2742
 -0.2498
 -- Virtual --
 -0.0576  -0.0481  -0.0365  -0.0229  -0.0151  -0.0125   0.0019   0.0043
  0.0076   0.0120   0.0172   0.0263   0.0307   0.0354   0.0451   0.0493
  0.0566   0.0600   0.0654   0.0696   0.0763   0.0829   0.0852   0.0931
  0.0962   0.0982   0.1012   0.1045   0.1100   0.1115   0.1120   0.1160
  0.1166   0.1208   0.1215   0.1234   0.1276   0.1316   0.1329   0.1381
  0.1384   0.1395   0.1441   0.1485   0.1509   0.1567   0.1612   0.1663
  0.1748   0.1813   0.1900   0.1912   0.1921   0.1940   0.1980   0.2078
  0.2127   0.2188   0.2237   0.2268   0.2297   0.2332   0.2390   0.2426
  0.2501   0.2536   0.2558   0.2607   0.2627   0.2679   0.2692   0.2733
  0.2767   0.2826   0.2885   0.2930   0.2988   0.3012   0.3066   0.3153
  0.3165   0.3239   0.3254   0.3390   0.3470   0.3499   0.3545   0.3713
  0.3874   0.4208   0.4214   0.4379   0.4549   0.4589   0.4608   0.4648
  0.4804   0.4866   0.4937   0.5102   0.5118   0.5128   0.5331   0.5409
  0.5520   0.5574   0.5606   0.5698   0.5754   0.5780   0.5804   0.5911
  0.5947   0.6064   0.6126   0.6216   0.6229   0.6341   0.6363   0.6502
  0.6590   0.6691   0.6772   0.6935   0.6974   0.7044   0.7060   0.7198
  0.7263   0.7278   0.7315   0.7540   0.7587   0.7844   0.7957   0.8154
  0.8324   0.8368   0.8437   0.8482   0.8500   0.8529   0.8547   0.8588
  0.8603   0.8650   0.8702   0.8786   0.8841   0.8900   0.8940   0.8983
  0.9012   0.9167   0.9217   0.9308   0.9436   0.9464   0.9586   0.9598
  0.9731   0.9771   0.9908   0.9984   1.0089   1.0122   1.0324   1.0500
  1.0657   1.0754   1.0924   1.1200   1.1282   1.1361   1.1567   1.1874
  1.1973   1.2379   1.2437   1.2521   1.2628   1.2882   1.3068   1.3097
  1.3332   1.3571   1.4001   1.4437   1.4921   1.5040   1.5106   1.5128
  1.5181   1.5420   1.5476   1.5510   1.5656   1.5838   1.6038   1.6106
  1.6327   1.6509   1.6703   1.6833   1.6932   1.7152   1.7232   1.7330
  1.7594   1.7664   1.7989   1.8353   1.8563   1.8685   1.8973   1.9095
  1.9121   1.9267   1.9306   1.9414   1.9490   1.9532   1.9672   1.9686
  1.9807   2.0035   2.0432   2.0510   2.0627   2.0700   2.0832   2.0918
  2.1490   2.1758   2.2121   2.2362   2.2665   2.2745   2.2819   2.2922
  2.3039   2.3478   2.3664   2.4016   2.4173   2.4342   2.4416   2.4546
  2.4652   2.5129   2.5303   2.5426   2.5510   2.5607   2.6040   2.6203
  2.6530   2.6593   2.6748   2.6879   2.7102   2.7195   2.7242   2.7327
  2.7396   2.7447   2.7666   2.7708   2.7790   2.7924   2.7959   2.8016
  2.8388   2.8455   2.8509   2.8882   2.9191   2.9359   2.9840   2.9992
  3.0713   3.0844   3.0959   3.1455   3.1590   3.1709   3.2169   3.2428
  3.3215   3.3470   3.4011   3.4450   3.4843   3.5293   3.5858   3.6028
  3.6907   3.7777   3.8024   3.8701   3.9830   4.0661   4.1258   4.1354
  4.1431   4.3971   4.8038   4.8352   9.7687   9.7771   9.8075  23.4557
 23.6153  23.8607  23.9018  23.9252  23.9544  23.9839  24.0554  24.0585
 24.0828  24.1352  24.1641  25.8224  25.8290  25.8961  26.1231  26.1404
 26.2602  26.5813  26.5874  26.7088 215.7605 215.7687 215.8064
 --------------------------------------------------------------

          Ground-State Mulliken Net Atomic Charges

     Atom                 Charge (a.u.)
  ----------------------------------------
      1 C                     0.518851
      2 C                    -0.440665
      3 Cl                    0.451533
      4 C                    -0.867391
      5 H                     0.220383
      6 C                     0.449758
      7 Cl                    0.440349
      8 C                    -0.405665
      9 H                     0.198397
     10 C                    -0.621453
     11 H                     0.189000
     12 C                     0.930795
     13 C                    -0.973785
     14 H                     0.169737
     15 C                    -0.617092
     16 H                     0.193853
     17 C                     0.512230
     18 Cl                    0.423423
     19 C                    -0.521210
     20 H                     0.196608
     21 C                    -0.620854
     22 H                     0.173197
  ----------------------------------------
  Sum of atomic charges =     0.000000

 -----------------------------------------------------------------
                    Cartesian Multipole Moments
 -----------------------------------------------------------------
    Charge (ESU x 10^10)
                 0.0000
    Dipole Moment (Debye)
         X      -1.0735      Y      -0.1599      Z      -0.8139
       Tot       1.3566
    Quadrupole Moments (Debye-Ang)
        XX    -116.6412     XY      -1.9919     YY    -106.8254
        XZ       7.2595     YZ      -3.3999     ZZ    -108.9064
    Octopole Moments (Debye-Ang^2)
       XXX    -261.1890    XXY     -13.7931    XYY     -67.0361
       YYY      -5.3922    XXZ      21.0585    XYZ      -7.5314
       YYZ       3.2779    XZZ     -95.1771    YZZ      10.8370
       ZZZ      37.3958
    Hexadecapole Moments (Debye-Ang^3)
      XXXX   -5688.5877   XXXY      28.0977   XXYY    -955.1878
      XYYY      63.9958   YYYY    -294.1117   XXXZ    1507.8544
      XXYZ     -15.3187   XYYZ     445.8770   YYYZ     -32.4227
      XXZZ   -1442.6016   XYZZ      52.3972   YYZZ    -494.9466
      XZZZ    1385.5283   YZZZ     -50.0380   ZZZZ   -2701.5691
 -----------------------------------------------------------------
 Calculating analytic gradient of the SCF energy
 Gradient of SCF Energy
            1           2           3           4           5           6
    1   0.0000271  -0.0000910   0.0000829   0.0000082   0.0000065   0.0000444
    2  -0.0000126  -0.0000312  -0.0000464  -0.0000169  -0.0000253  -0.0000098
    3   0.0000226  -0.0000328  -0.0000014  -0.0000218  -0.0000020  -0.0000177
            7           8           9          10          11          12
    1  -0.0000396   0.0000535  -0.0000069  -0.0000743   0.0000034  -0.0000075
    2  -0.0000075   0.0000089   0.0000123   0.0000159   0.0000166   0.0000193
    3   0.0000177   0.0000061   0.0000052  -0.0000014   0.0000020  -0.0000045
           13          14          15          16          17          18
    1  -0.0000050  -0.0000053  -0.0000020  -0.0000085  -0.0000166   0.0000167
    2   0.0000092   0.0000014   0.0000204  -0.0000059  -0.0000166   0.0000131
    3   0.0000129   0.0000077  -0.0000213  -0.0000199   0.0000370  -0.0000228
           19          20          21          22
    1  -0.0000535   0.0000111   0.0000532   0.0000033
    2   0.0000066   0.0000207   0.0000170   0.0000109
    3   0.0000415   0.0000143  -0.0000436   0.0000221
 Max gradient component =       9.100E-05
 RMS gradient           =       2.806E-05
 Gradient time:  CPU 155.71 s  wall 155.71 s
 Geometry Optimization Parameters
   NAtoms,    NIC,     NZ,  NCons,   NDum,   NFix, NCnnct, MaxDiis
       22     155      22       0       0       0       0       0

 Cartesian Hessian Update
 Hessian updated using BFGS update


** GEOMETRY OPTIMIZATION IN DELOCALIZED INTERNAL COORDINATES **
   Searching for a Minimum

   Optimization Cycle:   6

                       Coordinates (Angstroms)
     ATOM                X               Y               Z
      1  C         0.0458716728    0.0008218982    0.0538535326
      2  C        -0.0229532970    0.1183183755    1.4504629608
      3  Cl        1.4357153427    0.2886253891    2.4209638829
      4  C        -1.2375118179    0.1428092752    2.1320676851
      5  H        -1.2562336349    0.2431730036    3.2085675976
      6  C        -2.4183771371    0.0488715821    1.4068435918
      7  Cl       -3.9530786502    0.0751904008    2.2595266680
      8  C        -2.4013499300   -0.0645724679    0.0215814770
      9  H        -3.3268880443   -0.1426583059   -0.5333843466
     10  C        -1.1754410164   -0.0857206079   -0.6320572936
     11  H        -1.1544919137   -0.1920359740   -1.7104578180
     12  C         1.3171108931   -0.0250324785   -0.7197170721
     13  C         2.3037314743   -0.9885220905   -0.4761807134
     14  H         2.1590044286   -1.7202477794    0.3089331860
     15  C         3.4683641056   -1.0304522682   -1.2355862820
     16  H         4.2230844709   -1.7827489625   -1.0460769220
     17  C         3.6537007230   -0.0943616167   -2.2483861767
     18  Cl        5.1263529858   -0.1386036890   -3.2085517882
     19  C         2.6919933583    0.8737689427   -2.5140691981
     20  H         2.8519838604    1.5991569228   -3.3013932093
     21  C         1.5282388812    0.8995757327   -1.7497337849
     22  H         0.7825188724    1.6613045910   -1.9471163736
   Point Group: c1    Number of degrees of freedom:    60


   Energy is  -1842.285417383

 Hessian updated using BFGS update

 58 Hessian modes will be used to form the next step
  Hessian Eigenvalues:
     0.006253    0.019305    0.020231    0.023084    0.023380    0.023553
     0.023593    0.023701    0.023928    0.023972    0.024071    0.024123
     0.024133    0.024141    0.024218    0.024274    0.025336    0.028055
     0.157024    0.159708    0.159992    0.160055    0.160113    0.160363
     0.160523    0.206093    0.220382    0.226422    0.231077    0.236044
     0.242540    0.249869    0.250014    0.251048    0.252503    0.297009
     0.300835    0.308877    0.328816    0.341925    0.356460    0.356663
     0.356689    0.356762    0.357127    0.360809    0.429395    0.429848
     0.433035    0.449797    0.461943    0.469908    0.473360    0.477228
     0.478830    0.479999    0.491823    0.492948

 Minimum search - taking simple RFO step
 Searching for Lamda that Minimizes Along All modes
 Value Taken    Lamda =   0.00000000
 Step Taken.  Stepsize is  0.007184

                             Maximum     Tolerance    Cnvgd?
         Gradient           0.000178      0.000300     YES
         Displacement       0.006445      0.001200      NO
         Energy change     -0.000001      0.000001      NO


 New Cartesian Coordinates Obtained by Inverse Iteration

 Displacement from previous Coordinates is:  0.023935
 ----------------------------------------------------------------
             Standard Nuclear Orientation (Angstroms)
    I     Atom           X                Y                Z
 ----------------------------------------------------------------
    1      C       0.0458230839     0.0006393629     0.0539202506
    2      C      -0.0229440326     0.1201891353     1.4503356765
    3      Cl      1.4355660288     0.2928826801     2.4205328040
    4      C      -1.2375267592     0.1448404515     2.1319319387
    5      H      -1.2563461079     0.2468486014     3.2082852995
    6      C      -2.4183031145     0.0489508652     1.4068306216
    7      Cl     -3.9530436833     0.0754882959     2.2594887820
    8      C      -2.4012636443    -0.0666468444     0.0217538677
    9      H      -3.3267814671    -0.1463580479    -0.5330229803
   10      C      -1.1753181329    -0.0878520506    -0.6319187233
   11      H      -1.1542555132    -0.1956379298    -1.7101643253
   12      C       1.3171486217    -0.0252468782    -0.7197654697
   13      C       2.3028081968    -0.9901200091    -0.4777010450
   14      H       2.1571394070    -1.7230477015     0.3061137416
   15      C       3.4674464241    -1.0318475482    -1.2370838496
   16      H       4.2215035552    -1.7851215178    -1.0488159193
   17      C       3.6536786860    -0.0941918913    -2.2483170273
   18      Cl      5.1265296141    -0.1381502351    -3.2083040667
   19      C       2.6929233313     0.8751890330    -2.5125512384
   20      H       2.8536008094     1.6017146939    -3.2986857091
   21      C       1.5290492782     0.9007852156    -1.7482249982
   22      H       0.7839110460     1.6633521923    -1.9445480273
 ----------------------------------------------------------------
 Nuclear Repulsion Energy =        1160.84221873 hartrees
 There are       65 alpha and       65 beta electrons
 Applying Cartesian multipole field
    Component          Value
    ---------          -----
     (2,0,0)        1.00000E-12
     (0,2,0)        2.00000E-11
     (0,0,2)       -3.00000E-11
 Nucleus-field energy     =    -0.0000000518 hartrees
 Requested basis set is 6-311++G(d,p)
 There are 146 shells and 403 basis functions
 A cutoff of  1.0D-15 yielded   8630 shell pairs
 There are     69470 function pairs (     74562 Cartesian)
 Smallest overlap matrix eigenvalue = 3.48E-07
 Linear dependence detected in AO basis
 Number of orthogonalized atomic orbitals = 400
 Maximum deviation from orthogonality = 2.397E-10
 Guess from superposition of atomic densities
 Warning:  Energy on first SCF cycle will be non-variational
 SAD guess density has 130.000000 electrons

 -----------------------------------------------------------------------
  General SCF calculation program by
  Eric Jon Sundstrom, Paul Horn, Yuezhi Mao, Dmitri Zuev, Alec White,
  David Stuck, Shaama M.S., Shane Yost, Joonho Lee, David Small,
  Daniel Levine, Susi Lehtola, Hugh Burton, Evgeny Epifanovsky,
  Bang C. Huynh
 -----------------------------------------------------------------------
 Exchange:     0.2000 Hartree-Fock + 0.0800 Slater + 0.7200 B88
 Correlation:  0.1900 VWN1RPA + 0.8100 LYP
 Using SG-1 standard quadrature grid
 A restricted SCF calculation will be
 performed using DIIS
 SCF converges when DIIS error is below 1.0e-08
 ---------------------------------------
  Cycle       Energy         DIIS error
 ---------------------------------------
    1   -1845.7940200546      3.14e-02  
    2   -1842.1145123239      2.82e-03  
    3   -1842.0354943278      3.37e-03  
    4   -1842.2765620145      6.16e-04  
    5   -1842.2828335490      3.42e-04  
    6   -1842.2852042167      1.03e-04  
    7   -1842.2853935865      3.34e-05  
    8   -1842.2854133118      1.44e-05  
    9   -1842.2854176670      1.79e-06  
   10   -1842.2854177174      1.07e-06  
   11   -1842.2854177405      1.84e-07  
   12   -1842.2854177411      1.13e-07  
   13   -1842.2854177413      2.87e-08  
   14   -1842.2854177413      7.22e-09  Convergence criterion met
 ---------------------------------------
 SCF time:   CPU 467.71s  wall 467.00s 
 SCF   energy in the final basis set =    -1842.2854177413
 Total energy in the final basis set =    -1842.2854177413

 --------------------------------------------------------------

                    Orbital Energies (a.u.)
 --------------------------------------------------------------

 Alpha MOs
 -- Occupied --
********-101.5670-101.5611 -10.2625 -10.2596 -10.2506 -10.2200 -10.2110
-10.2100 -10.2085 -10.2063 -10.2009 -10.2003 -10.2001 -10.1994  -9.4826
 -9.4818  -9.4757  -7.2472  -7.2465  -7.2402  -7.2375  -7.2370  -7.2367
 -7.2360  -7.2305  -7.2302  -0.9273  -0.9064  -0.8890  -0.8594  -0.8410
 -0.7866  -0.7760  -0.7663  -0.7290  -0.6497  -0.6371  -0.6298  -0.6027
 -0.5542  -0.5157  -0.5117  -0.4893  -0.4881  -0.4747  -0.4567  -0.4502
 -0.4500  -0.4279  -0.4134  -0.4104  -0.3951  -0.3804  -0.3796  -0.3746
 -0.3497  -0.3363  -0.3332  -0.3275  -0.3242  -0.2815  -0.2805  -0.2742
 -0.2499
 -- Virtual --
 -0.0575  -0.0481  -0.0365  -0.0230  -0.0151  -0.0125   0.0019   0.0043
  0.0075   0.0120   0.0172   0.0263   0.0307   0.0353   0.0451   0.0493
  0.0566   0.0600   0.0654   0.0695   0.0763   0.0829   0.0852   0.0931
  0.0961   0.0982   0.1012   0.1045   0.1100   0.1115   0.1120   0.1160
  0.1166   0.1207   0.1215   0.1234   0.1276   0.1316   0.1328   0.1381
  0.1384   0.1395   0.1441   0.1485   0.1509   0.1567   0.1612   0.1663
  0.1748   0.1813   0.1900   0.1912   0.1921   0.1940   0.1980   0.2078
  0.2127   0.2188   0.2237   0.2267   0.2297   0.2332   0.2390   0.2426
  0.2502   0.2536   0.2558   0.2607   0.2628   0.2679   0.2692   0.2733
  0.2766   0.2826   0.2885   0.2929   0.2987   0.3010   0.3066   0.3152
  0.3165   0.3238   0.3254   0.3391   0.3470   0.3500   0.3545   0.3712
  0.3874   0.4208   0.4214   0.4379   0.4549   0.4589   0.4608   0.4648
  0.4804   0.4866   0.4937   0.5101   0.5117   0.5128   0.5330   0.5409
  0.5520   0.5574   0.5606   0.5697   0.5753   0.5781   0.5803   0.5912
  0.5946   0.6067   0.6124   0.6216   0.6231   0.6341   0.6363   0.6503
  0.6590   0.6691   0.6774   0.6935   0.6973   0.7045   0.7059   0.7197
  0.7263   0.7279   0.7315   0.7539   0.7587   0.7845   0.7956   0.8154
  0.8324   0.8367   0.8436   0.8482   0.8501   0.8528   0.8547   0.8586
  0.8604   0.8650   0.8703   0.8786   0.8841   0.8901   0.8940   0.8983
  0.9012   0.9168   0.9216   0.9308   0.9435   0.9463   0.9586   0.9597
  0.9731   0.9772   0.9909   0.9983   1.0089   1.0122   1.0323   1.0500
  1.0656   1.0753   1.0924   1.1205   1.1282   1.1362   1.1568   1.1875
  1.1973   1.2379   1.2438   1.2521   1.2627   1.2882   1.3068   1.3094
  1.3334   1.3573   1.4001   1.4434   1.4921   1.5040   1.5106   1.5127
  1.5183   1.5421   1.5477   1.5510   1.5656   1.5838   1.6038   1.6106
  1.6328   1.6509   1.6702   1.6833   1.6933   1.7152   1.7231   1.7328
  1.7594   1.7664   1.7987   1.8353   1.8564   1.8683   1.8974   1.9094
  1.9121   1.9269   1.9307   1.9413   1.9491   1.9534   1.9673   1.9686
  1.9808   2.0035   2.0430   2.0510   2.0627   2.0700   2.0834   2.0919
  2.1490   2.1757   2.2121   2.2362   2.2666   2.2745   2.2819   2.2921
  2.3038   2.3480   2.3664   2.4020   2.4173   2.4342   2.4416   2.4545
  2.4652   2.5129   2.5303   2.5426   2.5509   2.5606   2.6040   2.6203
  2.6529   2.6595   2.6749   2.6879   2.7103   2.7195   2.7242   2.7327
  2.7399   2.7448   2.7664   2.7706   2.7789   2.7921   2.7957   2.8015
  2.8388   2.8456   2.8509   2.8881   2.9191   2.9359   2.9842   2.9993
  3.0714   3.0845   3.0960   3.1454   3.1589   3.1709   3.2168   3.2428
  3.3215   3.3470   3.4012   3.4449   3.4842   3.5294   3.5859   3.6028
  3.6909   3.7777   3.8024   3.8702   3.9830   4.0661   4.1258   4.1354
  4.1430   4.3965   4.8040   4.8352   9.7687   9.7771   9.8075  23.4557
 23.6153  23.8607  23.9017  23.9252  23.9544  23.9839  24.0553  24.0587
 24.0827  24.1352  24.1641  25.8224  25.8290  25.8960  26.1230  26.1404
 26.2604  26.5812  26.5873  26.7087 215.7605 215.7687 215.8064
 --------------------------------------------------------------

          Ground-State Mulliken Net Atomic Charges

     Atom                 Charge (a.u.)
  ----------------------------------------
      1 C                     0.519905
      2 C                    -0.445296
      3 Cl                    0.451511
      4 C                    -0.865540
      5 H                     0.220402
      6 C                     0.449360
      7 Cl                    0.440361
      8 C                    -0.406294
      9 H                     0.198403
     10 C                    -0.619905
     11 H                     0.189187
     12 C                     0.930366
     13 C                    -0.971249
     14 H                     0.170044
     15 C                    -0.617074
     16 H                     0.193875
     17 C                     0.511427
     18 Cl                    0.423458
     19 C                    -0.520070
     20 H                     0.196665
     21 C                    -0.622775
     22 H                     0.173238
  ----------------------------------------
  Sum of atomic charges =     0.000000

 -----------------------------------------------------------------
                    Cartesian Multipole Moments
 -----------------------------------------------------------------
    Charge (ESU x 10^10)
                 0.0000
    Dipole Moment (Debye)
         X      -1.0737      Y      -0.1622      Z      -0.8139
       Tot       1.3571
    Quadrupole Moments (Debye-Ang)
        XX    -116.6528     XY      -1.9860     YY    -106.8067
        XZ       7.2541     YZ      -3.3888     ZZ    -108.9179
    Octopole Moments (Debye-Ang^2)
       XXX    -261.2432    XXY     -13.8580    XYY     -66.9983
       YYY      -5.5669    XXZ      21.0379    XYZ      -7.5413
       YYZ       3.2550    XZZ     -95.1858    YZZ      10.7801
       ZZZ      37.4595
    Hexadecapole Moments (Debye-Ang^3)
      XXXX   -5688.8725   XXXY      27.8548   XXYY    -955.1628
      XYYY      63.5481   YYYY    -294.7381   XXXZ    1507.9088
      XXYZ     -15.4344   XYYZ     445.8269   YYYZ     -33.0635
      XXZZ   -1442.5096   XYZZ      52.2579   YYZZ    -494.9027
      XZZZ    1385.7737   YZZZ     -50.4785   ZZZZ   -2701.1291
 -----------------------------------------------------------------
 Calculating analytic gradient of the SCF energy
 Gradient of SCF Energy
            1           2           3           4           5           6
    1  -0.0000402  -0.0000530   0.0000490   0.0000039   0.0000048   0.0000578
    2  -0.0000078  -0.0000260  -0.0000316  -0.0000203  -0.0000231  -0.0000042
    3   0.0000508  -0.0000353   0.0000247  -0.0000168   0.0000048  -0.0000214
            7           8           9          10          11          12
    1  -0.0000432   0.0000342  -0.0000097  -0.0000198   0.0000030   0.0000262
    2  -0.0000076   0.0000143   0.0000061   0.0000100   0.0000180   0.0000439
    3   0.0000184   0.0000233   0.0000064  -0.0000286   0.0000063  -0.0000627
           13          14          15          16          17          18
    1   0.0000221  -0.0000126  -0.0000065  -0.0000061  -0.0000629   0.0000332
    2  -0.0000256   0.0000009   0.0000153  -0.0000059   0.0000124   0.0000124
    3   0.0000128  -0.0000135  -0.0000113  -0.0000200   0.0000283  -0.0000284
           19          20          21          22
    1   0.0000116   0.0000092  -0.0000025   0.0000016
    2  -0.0000147   0.0000231   0.0000043   0.0000061
    3   0.0000179   0.0000153   0.0000121   0.0000170
 Max gradient component =       6.295E-05
 RMS gradient           =       2.529E-05
 Gradient time:  CPU 159.68 s  wall 159.70 s
 Geometry Optimization Parameters
   NAtoms,    NIC,     NZ,  NCons,   NDum,   NFix, NCnnct, MaxDiis
       22     155      22       0       0       0       0       0

 Cartesian Hessian Update
 Hessian updated using BFGS update


** GEOMETRY OPTIMIZATION IN DELOCALIZED INTERNAL COORDINATES **
   Searching for a Minimum

   Optimization Cycle:   7

                       Coordinates (Angstroms)
     ATOM                X               Y               Z
      1  C         0.0458230839    0.0006393629    0.0539202506
      2  C        -0.0229440326    0.1201891353    1.4503356765
      3  Cl        1.4355660288    0.2928826801    2.4205328040
      4  C        -1.2375267592    0.1448404515    2.1319319387
      5  H        -1.2563461079    0.2468486014    3.2082852995
      6  C        -2.4183031145    0.0489508652    1.4068306216
      7  Cl       -3.9530436833    0.0754882959    2.2594887820
      8  C        -2.4012636443   -0.0666468444    0.0217538677
      9  H        -3.3267814671   -0.1463580479   -0.5330229803
     10  C        -1.1753181329   -0.0878520506   -0.6319187233
     11  H        -1.1542555132   -0.1956379298   -1.7101643253
     12  C         1.3171486217   -0.0252468782   -0.7197654697
     13  C         2.3028081968   -0.9901200091   -0.4777010450
     14  H         2.1571394070   -1.7230477015    0.3061137416
     15  C         3.4674464241   -1.0318475482   -1.2370838496
     16  H         4.2215035552   -1.7851215178   -1.0488159193
     17  C         3.6536786860   -0.0941918913   -2.2483170273
     18  Cl        5.1265296141   -0.1381502351   -3.2083040667
     19  C         2.6929233313    0.8751890330   -2.5125512384
     20  H         2.8536008094    1.6017146939   -3.2986857091
     21  C         1.5290492782    0.9007852156   -1.7482249982
     22  H         0.7839110460    1.6633521923   -1.9445480273
   Point Group: c1    Number of degrees of freedom:    60


   Energy is  -1842.285417741

 Hessian updated using BFGS update

 60 Hessian modes will be used to form the next step
  Hessian Eigenvalues:
     0.004833    0.019293    0.020231    0.023160    0.023327    0.023548
     0.023621    0.023695    0.023897    0.023971    0.024082    0.024112
     0.024124    0.024133    0.024145    0.024225    0.024265    0.025063
     0.027195    0.155908    0.159818    0.159994    0.160062    0.160073
     0.160295    0.160478    0.204535    0.220461    0.225535    0.231268
     0.239109    0.243925    0.249752    0.250002    0.250679    0.251284
     0.285528    0.300524    0.301151    0.326177    0.342269    0.356606
     0.356665    0.356670    0.356690    0.356746    0.357825    0.360007
     0.429556    0.429817    0.431805    0.451997    0.466813    0.468522
     0.472720    0.476908    0.478852    0.479404    0.480955    0.496756

 Minimum search - taking simple RFO step
 Searching for Lamda that Minimizes Along All modes
 Value Taken    Lamda =   0.00000000
 Step Taken.  Stepsize is  0.004195

                             Maximum     Tolerance    Cnvgd?
         Gradient           0.000070      0.000300     YES
         Displacement       0.003706      0.001200      NO
         Energy change     -0.000000      0.000001     YES

 Final energy is   -1842.2854177413233     


 ******************************
 **  OPTIMIZATION CONVERGED  **
 ******************************

                       Coordinates (Angstroms)
     ATOM                X               Y               Z
      1  C         0.0458230839    0.0006393629    0.0539202506
      2  C        -0.0229440326    0.1201891353    1.4503356765
      3  Cl        1.4355660288    0.2928826801    2.4205328040
      4  C        -1.2375267592    0.1448404515    2.1319319387
      5  H        -1.2563461079    0.2468486014    3.2082852995
      6  C        -2.4183031145    0.0489508652    1.4068306216
      7  Cl       -3.9530436833    0.0754882959    2.2594887820
      8  C        -2.4012636443   -0.0666468444    0.0217538677
      9  H        -3.3267814671   -0.1463580479   -0.5330229803
     10  C        -1.1753181329   -0.0878520506   -0.6319187233
     11  H        -1.1542555132   -0.1956379298   -1.7101643253
     12  C         1.3171486217   -0.0252468782   -0.7197654697
     13  C         2.3028081968   -0.9901200091   -0.4777010450
     14  H         2.1571394070   -1.7230477015    0.3061137416
     15  C         3.4674464241   -1.0318475482   -1.2370838496
     16  H         4.2215035552   -1.7851215178   -1.0488159193
     17  C         3.6536786860   -0.0941918913   -2.2483170273
     18  Cl        5.1265296141   -0.1381502351   -3.2083040667
     19  C         2.6929233313    0.8751890330   -2.5125512384
     20  H         2.8536008094    1.6017146939   -3.2986857091
     21  C         1.5290492782    0.9007852156   -1.7482249982
     22  H         0.7839110460    1.6633521923   -1.9445480273

Z-matrix Print:
$molecule
0 1
Cl
C  1 1.760215
C  2 1.392980 1 116.810862
H  3 1.081340 2 120.258087 1 -1.151819 0
C  3 1.388956 2 118.984990 1 178.263152 0
C  5 1.389997 3 121.032215 2 -0.169986 0
H  6 1.081996 5 120.435026 3 179.651993 0
C  6 1.389489 5 118.741637 3 0.134059 0
H  8 1.083824 6 119.122830 5 178.914294 0
C  2 1.403210 1 121.081968 3 178.323621 0
C  10 1.488465 2 124.098019 1 1.527089 0
C  11 1.400059 10 119.973269 2 -124.085465 0
H  12 1.084104 11 119.620251 10 2.902193 0
C  12 1.392642 11 121.164336 10 -178.176777 0
H  14 1.082434 12 120.684992 11 -179.321601 0
C  14 1.390169 12 119.083075 11 0.334075 0
C  16 1.391572 14 121.030153 12 0.003173 0
H  17 1.082344 16 120.139989 14 179.521248 0
C  17 1.390966 16 119.246292 14 -0.303941 0
H  19 1.082944 17 119.173947 16 179.735899 0
Cl 5 1.755893 3 119.241904 2 179.855915 0
Cl 16 1.758635 14 119.503319 12 179.910322 0
$end


 --------------------------------------------------------------

                    Orbital Energies (a.u.)
 --------------------------------------------------------------

 Alpha MOs
 -- Occupied --
********-101.5670-101.5611 -10.2625 -10.2596 -10.2506 -10.2200 -10.2110
-10.2100 -10.2085 -10.2063 -10.2009 -10.2003 -10.2001 -10.1994  -9.4826
 -9.4818  -9.4757  -7.2472  -7.2465  -7.2402  -7.2375  -7.2370  -7.2367
 -7.2360  -7.2305  -7.2302  -0.9273  -0.9064  -0.8890  -0.8594  -0.8410
 -0.7866  -0.7760  -0.7663  -0.7290  -0.6497  -0.6371  -0.6298  -0.6027
 -0.5542  -0.5157  -0.5117  -0.4893  -0.4881  -0.4747  -0.4567  -0.4502
 -0.4500  -0.4279  -0.4134  -0.4104  -0.3951  -0.3804  -0.3796  -0.3746
 -0.3497  -0.3363  -0.3332  -0.3275  -0.3242  -0.2815  -0.2805  -0.2742
 -0.2499
 -- Virtual --
 -0.0575  -0.0481  -0.0365  -0.0230  -0.0151  -0.0125   0.0019   0.0043
  0.0075   0.0120   0.0172   0.0263   0.0307   0.0353   0.0451   0.0493
  0.0566   0.0600   0.0654   0.0695   0.0763   0.0829   0.0852   0.0931
  0.0961   0.0982   0.1012   0.1045   0.1100   0.1115   0.1120   0.1160
  0.1166   0.1207   0.1215   0.1234   0.1276   0.1316   0.1328   0.1381
  0.1384   0.1395   0.1441   0.1485   0.1509   0.1567   0.1612   0.1663
  0.1748   0.1813   0.1900   0.1912   0.1921   0.1940   0.1980   0.2078
  0.2127   0.2188   0.2237   0.2267   0.2297   0.2332   0.2390   0.2426
  0.2502   0.2536   0.2558   0.2607   0.2628   0.2679   0.2692   0.2733
  0.2766   0.2826   0.2885   0.2929   0.2987   0.3010   0.3066   0.3152
  0.3165   0.3238   0.3254   0.3391   0.3470   0.3500   0.3545   0.3712
  0.3874   0.4208   0.4214   0.4379   0.4549   0.4589   0.4608   0.4648
  0.4804   0.4866   0.4937   0.5101   0.5117   0.5128   0.5330   0.5409
  0.5520   0.5574   0.5606   0.5697   0.5753   0.5781   0.5803   0.5912
  0.5946   0.6067   0.6124   0.6216   0.6231   0.6341   0.6363   0.6503
  0.6590   0.6691   0.6774   0.6935   0.6973   0.7045   0.7059   0.7197
  0.7263   0.7279   0.7315   0.7539   0.7587   0.7845   0.7956   0.8154
  0.8324   0.8367   0.8436   0.8482   0.8501   0.8528   0.8547   0.8586
  0.8604   0.8650   0.8703   0.8786   0.8841   0.8901   0.8940   0.8983
  0.9012   0.9168   0.9216   0.9308   0.9435   0.9463   0.9586   0.9597
  0.9731   0.9772   0.9909   0.9983   1.0089   1.0122   1.0323   1.0500
  1.0656   1.0753   1.0924   1.1205   1.1282   1.1362   1.1568   1.1875
  1.1973   1.2379   1.2438   1.2521   1.2627   1.2882   1.3068   1.3094
  1.3334   1.3573   1.4001   1.4434   1.4921   1.5040   1.5106   1.5127
  1.5183   1.5421   1.5477   1.5510   1.5656   1.5838   1.6038   1.6106
  1.6328   1.6509   1.6702   1.6833   1.6933   1.7152   1.7231   1.7328
  1.7594   1.7664   1.7987   1.8353   1.8564   1.8683   1.8974   1.9094
  1.9121   1.9269   1.9307   1.9413   1.9491   1.9534   1.9673   1.9686
  1.9808   2.0035   2.0430   2.0510   2.0627   2.0700   2.0834   2.0919
  2.1490   2.1757   2.2121   2.2362   2.2666   2.2745   2.2819   2.2921
  2.3038   2.3480   2.3664   2.4020   2.4173   2.4342   2.4416   2.4545
  2.4652   2.5129   2.5303   2.5426   2.5509   2.5606   2.6040   2.6203
  2.6529   2.6595   2.6749   2.6879   2.7103   2.7195   2.7242   2.7327
  2.7399   2.7448   2.7664   2.7706   2.7789   2.7921   2.7957   2.8015
  2.8388   2.8456   2.8509   2.8881   2.9191   2.9359   2.9842   2.9993
  3.0714   3.0845   3.0960   3.1454   3.1589   3.1709   3.2168   3.2428
  3.3215   3.3470   3.4012   3.4449   3.4842   3.5294   3.5859   3.6028
  3.6909   3.7777   3.8024   3.8702   3.9830   4.0661   4.1258   4.1354
  4.1430   4.3965   4.8040   4.8352   9.7687   9.7771   9.8075  23.4557
 23.6153  23.8607  23.9017  23.9252  23.9544  23.9839  24.0553  24.0587
 24.0827  24.1352  24.1641  25.8224  25.8290  25.8960  26.1230  26.1404
 26.2604  26.5812  26.5873  26.7087 215.7605 215.7687 215.8064
 --------------------------------------------------------------

          Ground-State Mulliken Net Atomic Charges

     Atom                 Charge (a.u.)
  ----------------------------------------
      1 C                     0.519905
      2 C                    -0.445296
      3 Cl                    0.451511
      4 C                    -0.865540
      5 H                     0.220402
      6 C                     0.449360
      7 Cl                    0.440361
      8 C                    -0.406294
      9 H                     0.198403
     10 C                    -0.619905
     11 H                     0.189187
     12 C                     0.930366
     13 C                    -0.971249
     14 H                     0.170044
     15 C                    -0.617074
     16 H                     0.193875
     17 C                     0.511427
     18 Cl                    0.423458
     19 C                    -0.520070
     20 H                     0.196665
     21 C                    -0.622775
     22 H                     0.173238
  ----------------------------------------
  Sum of atomic charges =     0.000000

 -----------------------------------------------------------------
                    Cartesian Multipole Moments
 -----------------------------------------------------------------
    Charge (ESU x 10^10)
                 0.0000
    Dipole Moment (Debye)
         X      -1.0737      Y      -0.1622      Z      -0.8139
       Tot       1.3571
    Quadrupole Moments (Debye-Ang)
        XX    -116.6528     XY      -1.9860     YY    -106.8067
        XZ       7.2541     YZ      -3.3888     ZZ    -108.9179
    Octopole Moments (Debye-Ang^2)
       XXX    -261.2432    XXY     -13.8580    XYY     -66.9983
       YYY      -5.5669    XXZ      21.0379    XYZ      -7.5413
       YYZ       3.2550    XZZ     -95.1858    YZZ      10.7801
       ZZZ      37.4595
    Hexadecapole Moments (Debye-Ang^3)
      XXXX   -5688.8725   XXXY      27.8548   XXYY    -955.1628
      XYYY      63.5481   YYYY    -294.7381   XXXZ    1507.9088
      XXYZ     -15.4344   XYYZ     445.8269   YYYZ     -33.0635
      XXZZ   -1442.5096   XYZZ      52.2579   YYZZ    -494.9027
      XZZZ    1385.7737   YZZZ     -50.4785   ZZZZ   -2701.1291
 -----------------------------------------------------------------
Archival summary:
1\1\november\OPT\ProcedureUnspecified\BasisUnspecified\l3127\taweetha\ThuJan1617:24:272020ThuJan1617:24:272020\0\\#,OPT,ProcedureUnspecified,BasisUnspecified,\\0,1\Cl\C,1,1.76022\C,2,1.39298,1,116.811\H,3,1.08134,2,120.258,1,-1.15182,0\C,3,1.38896,2,118.985,1,178.263,0\C,5,1.39,3,121.032,2,-0.169986,0\H,6,1.082,5,120.435,3,179.652,0\C,6,1.38949,5,118.742,3,0.134059,0\H,8,1.08382,6,119.123,5,178.914,0\C,2,1.40321,1,121.082,3,178.324,0\C,10,1.48847,2,124.098,1,1.52709,0\C,11,1.40006,10,119.973,2,-124.085,0\H,12,1.0841,11,119.62,10,2.90219,0\C,12,1.39264,11,121.164,10,-178.177,0\H,14,1.08243,12,120.685,11,-179.322,0\C,14,1.39017,12,119.083,11,0.334075,0\C,16,1.39157,14,121.03,12,0.00317286,0\H,17,1.08234,16,120.14,14,179.521,0\C,17,1.39097,16,119.246,14,-0.303941,0\H,19,1.08294,17,119.174,16,179.736,0\Cl,5,1.75589,3,119.242,2,179.856,0\Cl,16,1.75864,14,119.503,12,179.91,0\\\@

 Total job time:  4282.65s(wall), 4282.40s(cpu) 
 Thu Jan 16 17:24:27 2020

        *************************************************************
        *                                                           *
        *  Thank you very much for using Q-Chem.  Have a nice day.  *
        *                                                           *
        *************************************************************


 
User input: 2 of 2 
 
                  Welcome to Q-Chem
     A Quantum Leap Into The Future Of Chemistry


 Q-Chem 5.2 (devel), Q-Chem, Inc., Pleasanton, CA (2019)

 Yihan Shao,  Zhengting Gan,  E. Epifanovsky,  A. T. B. Gilbert,  M. Wormit,  
 J. Kussmann,  A. W. Lange,  A. Behn,  Jia Deng,  Xintian Feng,  D. Ghosh,  
 M. Goldey,  P. R. Horn,  L. D. Jacobson,  I. Kaliman,  T. Kus,  A. Landau,  
 Jie Liu,  E. I. Proynov,  R. M. Richard,  R. P. Steele,  E. J. Sundstrom,  
 H. L. Woodcock III,  P. M. Zimmerman,  D. Zuev,  B. Albrecht,  E. Alguire,  
 S. A. Baeppler,  D. Barton,  Z. Benda,  Y. A. Bernard,  E. J. Berquist,  
 K. B. Bravaya,  H. Burton,  D. Casanova,  Chun-Min Chang,  Yunqing Chen,  
 A. Chien,  K. D. Closser,  M. P. Coons,  S. Coriani,  S. Dasgupta,  
 A. L. Dempwolff,  M. Diedenhofen,  Hainam Do,  R. G. Edgar,  Po-Tung Fang,  
 S. Faraji,  S. Fatehi,  Qingguo Feng,  K. D. Fenk,  J. Fosso-Tande,  
 J. Gayvert,  Qinghui Ge,  A. Ghysels,  G. Gidofalvi,  J. Gomes,  
 J. Gonthier,  A. Gunina,  D. Hait,  M. W. D. Hanson-Heine,  
 P. H. P. Harbach,  A. W. Hauser,  M. F. Herbst,  J. E. Herr,  
 E. G. Hohenstein,  Z. C. Holden,  Kerwin Hui,  B. C. Huynh,  T.-C. Jagau,  
 Hyunjun Ji,  B. Kaduk,  K. Khistyaev,  Jaehoon Kim,  P. Klunzinger,  K. Koh,  
 D. Kosenkov,  L. Koulias,  T. Kowalczyk,  C. M. Krauter,  A. Kunitsa,  
 Ka Un Lao,  A. Laurent,  K. V. Lawler,  Joonho Lee,  D. Lefrancois,  
 S. Lehtola,  D. S. Levine,  Yi-Pei Li,  You-Sheng Lin,  Fenglai Liu,  
 E. Livshits,  A. Luenser,  P. Manohar,  E. Mansoor,  S. F. Manzer,  
 Shan-Ping Mao,  Yuezhi Mao,  N. Mardirossian,  A. V. Marenich,  
 T. Markovich,  L. A. Martinez-Martinez,  S. A. Maurer,  N. J. Mayhall,  
 S. C. McKenzie,  J.-M. Mewes,  P. Morgante,  A. F. Morrison,  
 J. W. Mullinax,  K. Nanda,  T. S. Nguyen-Beck,  R. Olivares-Amaya,  
 J. A. Parkhill,  Zheng Pei,  T. M. Perrine,  F. Plasser,  P. Pokhilko,  
 S. Prager,  A. Prociuk,  E. Ramos,  D. R. Rehn,  F. Rob,  M. Scheurer,  
 M. Schneider,  N. Sergueev,  S. M. Sharada,  S. Sharma,  D. W. Small,  
 T. Stauch,  T. Stein,  Yu-Chuan Su,  A. J. W. Thom,  A. Tkatchenko,  
 T. Tsuchimochi,  N. M. Tubman,  L. Vogt,  M. L. Vidal,  O. Vydrov,  
 M. A. Watson,  J. Wenzel,  M. de Wergifosse,  T. A. Wesolowski,  A. White,  
 J. Witte,  A. Yamada,  Jun Yang,  K. Yao,  S. Yeganeh,  S. R. Yost,  
 Zhi-Qiang You,  A. Zech,  Igor Ying Zhang,  Xing Zhang,  Yan Zhao,  
 Ying Zhu,  B. R. Brooks,  G. K. L. Chan,  C. J. Cramer,  M. S. Gordon,  
 W. J. Hehre,  A. Klamt,  M. W. Schmidt,  C. D. Sherrill,  D. G. Truhlar,  
 A. Aspuru-Guzik,  R. Baer,  A. T. Bell,  N. A. Besley,  Jeng-Da Chai,  
 A. E. DePrince, III,  R. A. DiStasio Jr.,  A. Dreuw,  B. D. Dunietz,  
 T. R. Furlani,  Chao-Ping Hsu,  Yousung Jung,  Jing Kong,  D. S. Lambrecht,  
 WanZhen Liang,  C. Ochsenfeld,  V. A. Rassolov,  L. V. Slipchenko,  
 J. E. Subotnik,  T. Van Voorhis,  J. M. Herbert,  A. I. Krylov,  
 P. M. W. Gill,  M. Head-Gordon

 Contributors to earlier versions of Q-Chem not listed above: 
 R. D. Adamson,  B. Austin,  J. Baker,  G. J. O. Beran,  K. Brandhorst,  
 S. T. Brown,  E. F. C. Byrd,  A. K. Chakraborty,  C.-L. Cheng,  
 Siu Hung Chien,  D. M. Chipman,  D. L. Crittenden,  H. Dachsel,  
 R. J. Doerksen,  A. D. Dutoi,  L. Fusti-Molnar,  W. A. Goddard III,  
 A. Golubeva-Zadorozhnaya,  S. R. Gwaltney,  G. Hawkins,  A. Heyden,  
 S. Hirata,  G. Kedziora,  F. J. Keil,  C. Kelley,  Jihan Kim,  R. A. King,  
 R. Z. Khaliullin,  P. P. Korambath,  W. Kurlancheek,  A. M. Lee,  M. S. Lee,  
 S. V. Levchenko,  Ching Yeh Lin,  D. Liotard,  R. C. Lochan,  I. Lotan,  
 P. E. Maslen,  N. Nair,  D. P. O'Neill,  D. Neuhauser,  E. Neuscamman,  
 C. M. Oana,  R. Olson,  B. Peters,  R. Peverati,  P. A. Pieniazek,  
 Y. M. Rhee,  J. Ritchie,  M. A. Rohrdanz,  E. Rosta,  N. J. Russ,  
 H. F. Schaefer III,  N. E. Schultz,  N. Shenvi,  A. C. Simmonett,  A. Sodt,  
 D. Stuck,  K. S. Thanthiriwatte,  V. Vanovschi,  Tao Wang,  A. Warshel,  
 C. F. Williams,  Q. Wu,  X. Xu,  W. Zhang

 Please cite Q-Chem as follows:
 Y. Shao et al., Mol. Phys. 113, 184-215 (2015)
 DOI: 10.1080/00268976.2014.952696

 Q-Chem 5.2.1 for Intel X86 EM64T Linux

 Parts of Q-Chem use Armadillo 8.300.2 (Tropical Shenanigans).
 http://arma.sourceforge.net/

 Q-Chem begins on Thu Jan 16 17:24:27 2020  

Host: 
0

     Scratch files written to /scratch/taweetham/qchem30231//
NAlpha2: 130
NElect   130
Mult     1
The previous job contains 0 fragments, simply inherited here

 Q-Chem warning in module libgen/rem_setup.C, line 2168:

 Setting Thresh to 1e-14


Checking the input file for inconsistencies... 	...done.

--------------------------------------------------------------
User input:
--------------------------------------------------------------

$MOLECULE
READ
$END

$REM
   JOB_TYPE 	FREQUENCY
   BASIS 	6-311++G**
   METHOD	B3LYP
   SCF_GUESS_ALWAYS     TRUE
   S2THRESH     15
   THRESH       15
   MEM_TOTAL    10000
$END

--------------------------------------------------------------
 ----------------------------------------------------------------
             Standard Nuclear Orientation (Angstroms)
    I     Atom           X                Y                Z
 ----------------------------------------------------------------
    1      C       0.6359884784    -0.2756121541    -0.0485390957
    2      C       1.4480265639     0.8563191983     0.1197543008
    3      Cl      0.7450846606     2.4449343231     0.4035355396
    4      C       2.8387323691     0.7776971371     0.1075770082
    5      H       3.4360717798     1.6679284067     0.2488933307
    6      C       3.4413028724    -0.4601976691    -0.0760660462
    7      Cl      5.1938560798    -0.5665151883    -0.0963792777
    8      C       2.6790425437    -1.6105457640    -0.2426470777
    9      H       3.1585479771    -2.5691345950    -0.3906216015
   10      C       1.2938662388    -1.5025229068    -0.2253965439
   11      H       0.6934850190    -2.3928021669    -0.3724347621
   12      C      -0.8521055020    -0.2440444712    -0.0381419152
   13      C      -1.5746790895     0.5454419043    -0.9413023750
   14      H      -1.0471497230     1.1708756440    -1.6507482313
   15      C      -2.9655488083     0.5328005895    -0.9516587444
   16      H      -3.5170290133     1.1402720705    -1.6575741975
   17      C      -3.6448867780    -0.2745401125    -0.0443693529
   18      Cl     -5.4034419457    -0.2907460340    -0.0486587041
   19      C      -2.9551216285    -1.0696119472     0.8637356865
   20      H      -3.4966933584    -1.6885732587     1.5674765126
   21      C      -1.5626088077    -1.0514409948     0.8582186345
   22      H      -1.0227629055    -1.6614656700     1.5735635921
 ----------------------------------------------------------------
 Molecular Point Group                 C1    NOp =  1
 Largest Abelian Subgroup              C1    NOp =  1
 Nuclear Repulsion Energy =        1160.84221873 hartrees
 There are       65 alpha and       65 beta electrons
 Requested basis set is 6-311++G(d,p)
 There are 146 shells and 403 basis functions

 Total QAlloc Memory Limit  10000 MB
 Mega-Array Size       188 MB
 MEM_STATIC part       192 MB
 A cutoff of  1.0D-15 yielded   8630 shell pairs
 There are     69470 function pairs (     74562 Cartesian)
 Smallest overlap matrix eigenvalue = 3.48E-07
 Linear dependence detected in AO basis
 Number of orthogonalized atomic orbitals = 400
 Maximum deviation from orthogonality = 7.755E-10
 Guess from superposition of atomic densities
 Warning:  Energy on first SCF cycle will be non-variational
 SAD guess density has 130.000000 electrons

 -----------------------------------------------------------------------
  General SCF calculation program by
  Eric Jon Sundstrom, Paul Horn, Yuezhi Mao, Dmitri Zuev, Alec White,
  David Stuck, Shaama M.S., Shane Yost, Joonho Lee, David Small,
  Daniel Levine, Susi Lehtola, Hugh Burton, Evgeny Epifanovsky,
  Bang C. Huynh
 -----------------------------------------------------------------------
 Exchange:     0.2000 Hartree-Fock + 0.0800 Slater + 0.7200 B88
 Correlation:  0.1900 VWN1RPA + 0.8100 LYP
 Using SG-1 standard quadrature grid
 A restricted SCF calculation will be
 performed using DIIS
 SCF converges when DIIS error is below 1.0e-08
 ---------------------------------------
  Cycle       Energy         DIIS error
 ---------------------------------------
    1   -1845.7944490018      3.14e-02  
    2   -1842.1145519274      2.82e-03  
    3   -1842.0355712659      3.37e-03  
    4   -1842.2766009026      6.16e-04  
    5   -1842.2828673318      3.42e-04  
    6   -1842.2852367919      1.03e-04  
    7   -1842.2854261960      3.34e-05  
    8   -1842.2854458870      1.44e-05  
    9   -1842.2854502417      1.79e-06  
   10   -1842.2854502919      1.07e-06  
   11   -1842.2854503153      1.84e-07  
   12   -1842.2854503156      1.13e-07  
   13   -1842.2854503159      2.88e-08  
   14   -1842.2854503160      7.22e-09  Convergence criterion met
 ---------------------------------------
 SCF time:   CPU 450.47s  wall 451.00s 
 SCF   energy in the final basis set =    -1842.2854503160
 Total energy in the final basis set =    -1842.2854503160

 --------------------------------------------------------------

                    Orbital Energies (a.u.)
 --------------------------------------------------------------

 Alpha MOs
 -- Occupied --
********-101.5670-101.5611 -10.2625 -10.2596 -10.2506 -10.2199 -10.2109
-10.2100 -10.2085 -10.2063 -10.2009 -10.2003 -10.2001 -10.1995  -9.4826
 -9.4818  -9.4757  -7.2471  -7.2464  -7.2401  -7.2375  -7.2371  -7.2367
 -7.2361  -7.2306  -7.2303  -0.9272  -0.9064  -0.8890  -0.8594  -0.8410
 -0.7865  -0.7760  -0.7663  -0.7290  -0.6497  -0.6370  -0.6298  -0.6027
 -0.5542  -0.5157  -0.5117  -0.4893  -0.4881  -0.4747  -0.4566  -0.4502
 -0.4500  -0.4278  -0.4134  -0.4104  -0.3951  -0.3804  -0.3795  -0.3746
 -0.3497  -0.3363  -0.3332  -0.3275  -0.3242  -0.2814  -0.2805  -0.2741
 -0.2499
 -- Virtual --
 -0.0574  -0.0481  -0.0365  -0.0229  -0.0150  -0.0124   0.0020   0.0044
  0.0076   0.0120   0.0172   0.0265   0.0310   0.0355   0.0452   0.0494
  0.0569   0.0601   0.0653   0.0696   0.0764   0.0830   0.0852   0.0932
  0.0961   0.0983   0.1014   0.1046   0.1101   0.1115   0.1120   0.1161
  0.1168   0.1208   0.1215   0.1235   0.1276   0.1317   0.1328   0.1381
  0.1383   0.1395   0.1443   0.1490   0.1511   0.1570   0.1612   0.1663
  0.1750   0.1814   0.1905   0.1911   0.1921   0.1944   0.1979   0.2079
  0.2129   0.2190   0.2236   0.2272   0.2299   0.2332   0.2393   0.2426
  0.2503   0.2536   0.2564   0.2608   0.2631   0.2682   0.2695   0.2732
  0.2769   0.2829   0.2887   0.2930   0.2989   0.3009   0.3064   0.3152
  0.3166   0.3237   0.3253   0.3390   0.3469   0.3502   0.3553   0.3713
  0.3872   0.4210   0.4217   0.4380   0.4549   0.4588   0.4606   0.4646
  0.4805   0.4865   0.4938   0.5103   0.5118   0.5127   0.5331   0.5410
  0.5520   0.5576   0.5610   0.5699   0.5753   0.5780   0.5803   0.5912
  0.5946   0.6067   0.6124   0.6218   0.6232   0.6341   0.6368   0.6505
  0.6591   0.6690   0.6774   0.6936   0.6975   0.7046   0.7059   0.7199
  0.7261   0.7279   0.7316   0.7540   0.7586   0.7845   0.7956   0.8155
  0.8323   0.8368   0.8436   0.8482   0.8502   0.8529   0.8547   0.8587
  0.8604   0.8650   0.8703   0.8785   0.8841   0.8901   0.8940   0.8984
  0.9012   0.9167   0.9216   0.9307   0.9435   0.9465   0.9585   0.9596
  0.9731   0.9773   0.9910   0.9984   1.0089   1.0121   1.0323   1.0500
  1.0656   1.0753   1.0924   1.1206   1.1283   1.1362   1.1569   1.1875
  1.1973   1.2378   1.2438   1.2522   1.2627   1.2882   1.3068   1.3094
  1.3334   1.3573   1.4001   1.4434   1.4922   1.5040   1.5106   1.5128
  1.5180   1.5421   1.5476   1.5510   1.5656   1.5839   1.6038   1.6106
  1.6328   1.6509   1.6702   1.6833   1.6933   1.7153   1.7231   1.7329
  1.7594   1.7665   1.7988   1.8353   1.8564   1.8683   1.8974   1.9094
  1.9121   1.9269   1.9307   1.9413   1.9491   1.9533   1.9673   1.9687
  1.9808   2.0035   2.0430   2.0509   2.0627   2.0700   2.0833   2.0919
  2.1490   2.1758   2.2121   2.2361   2.2666   2.2745   2.2817   2.2922
  2.3039   2.3480   2.3664   2.4020   2.4173   2.4342   2.4417   2.4545
  2.4652   2.5130   2.5303   2.5426   2.5509   2.5605   2.6040   2.6202
  2.6529   2.6595   2.6750   2.6879   2.7103   2.7195   2.7242   2.7327
  2.7399   2.7448   2.7664   2.7705   2.7789   2.7921   2.7956   2.8015
  2.8388   2.8456   2.8509   2.8881   2.9192   2.9359   2.9842   2.9993
  3.0714   3.0845   3.0960   3.1455   3.1589   3.1709   3.2168   3.2428
  3.3215   3.3470   3.4013   3.4450   3.4842   3.5295   3.5858   3.6027
  3.6908   3.7776   3.8024   3.8702   3.9830   4.0662   4.1259   4.1354
  4.1430   4.3965   4.8040   4.8352   9.7687   9.7772   9.8075  23.4558
 23.6153  23.8607  23.9017  23.9252  23.9544  23.9839  24.0554  24.0587
 24.0827  24.1352  24.1641  25.8228  25.8292  25.8960  26.1228  26.1407
 26.2602  26.5815  26.5874  26.7088 215.7605 215.7687 215.8064
 --------------------------------------------------------------

          Ground-State Mulliken Net Atomic Charges

     Atom                 Charge (a.u.)
  ----------------------------------------
      1 C                     0.524460
      2 C                    -0.452120
      3 Cl                    0.451616
      4 C                    -0.867577
      5 H                     0.220346
      6 C                     0.447960
      7 Cl                    0.440494
      8 C                    -0.405165
      9 H                     0.198496
     10 C                    -0.617251
     11 H                     0.189367
     12 C                     0.933116
     13 C                    -0.973243
     14 H                     0.170464
     15 C                    -0.617618
     16 H                     0.193668
     17 C                     0.511451
     18 Cl                    0.423114
     19 C                    -0.524581
     20 H                     0.196360
     21 C                    -0.617024
     22 H                     0.173669
  ----------------------------------------
  Sum of atomic charges =     0.000000

 -----------------------------------------------------------------
                    Cartesian Multipole Moments
 -----------------------------------------------------------------
    Charge (ESU x 10^10)
                -0.0000
    Dipole Moment (Debye)
         X       0.4629      Y      -1.2518      Z      -0.2475
       Tot       1.3574
    Quadrupole Moments (Debye-Ang)
        XX    -120.3972     XY      -0.6149     YY    -103.2529
        XZ       0.0125     YZ      -3.6269     ZZ    -107.2348
    Octopole Moments (Debye-Ang^2)
       XXX      22.2236    XXY      11.9684    XYY       7.1078
       YYY      -3.4661    XXZ       1.7208    XYZ      12.7889
       YYZ       0.5803    XZZ      -9.3761    YZZ       3.4862
       ZZZ       1.5803
    Hexadecapole Moments (Debye-Ang^3)
      XXXX   -7194.0792   XXXY      15.0397   XXYY   -1278.8989
      XYYY     -24.1731   YYYY    -966.0068   XXXZ       3.2968
      XXYZ     -23.6333   XYYZ     -10.1523   YYYZ       5.7230
      XXZZ   -1198.0799   XYZZ       2.8280   YYZZ    -210.4251
      XZZZ       2.3804   YZZZ     -12.5980   ZZZZ    -291.7290
 -----------------------------------------------------------------
 Calculating MO derivatives via CPSCF
    1     0    69    0.0231204  
    2     0    69    0.0063124  
    3     0    69    0.0007610  
    4     3    66    0.0000563  
    5    66     3    0.0000039  
    6    69     0    0.0000003  Converged
 Time for AOints: 705.9 s (CPU) 705.9 s (wall)
 ------------------------------------------------------------------------------
                     AOints        : Timing summary (seconds)
 ------------------------------------------------------------------------------
     job step          cpu (% of tot)      sys (% of tot)     wall (% of tot)
 ------------------------------------------------------------------------------
  AOints            0.7059E+03 ( 8.5)   0.8000E-05 ( 3.4)   0.7059E+03 ( 8.5)
 ------------------------------------------------------------------------------
   Grand Totals     0.8295E+04          0.2350E-03          0.8295E+04
 ------------------------------------------------------------------------------
 Polarizability Matrix (a.u.)
            1           2           3
    1-281.6454120   6.8422934   1.0354669
    2   6.8422934-157.2278134   8.0146286
    3   1.0354669   8.0146286-111.5214721
 Calculating analytic Hessian of the SCF energy

 Direct stationary perturbation theory relativistic correction:

 rels  =       2.432897385386
 relv  =      -9.234601251222
 rel2e =       2.443848152109
 E_rel =      -4.357855713727

 Hessian of the SCF Energy
            1           2           3           4           5           6
    1   0.6412482   0.0017701  -0.0016613  -0.1799657  -0.1133714  -0.0211463
    2   0.0017701   0.6118294   0.0484582  -0.0583795  -0.2139650  -0.0227512
    3  -0.0016613   0.0484582   0.1721017  -0.0101620  -0.0205944  -0.0660007
    4  -0.1799657  -0.0583795  -0.0101620   0.6103627   0.0488073   0.0068217
    5  -0.1133714  -0.2139650  -0.0205944   0.0488073   0.4931383   0.0597243
    6  -0.0211463  -0.0227512  -0.0660007   0.0068217   0.0597243   0.1278828
    7   0.0058456  -0.0050157  -0.0008393  -0.0578060   0.0390543   0.0070858
    8   0.0180777  -0.0361256  -0.0072314   0.0387680  -0.1265991  -0.0184322
    9   0.0029253  -0.0062276   0.0021590   0.0075580  -0.0191740  -0.0255625
   10  -0.0313448  -0.0651933  -0.0094023  -0.3203565   0.0295951   0.0035701
   11  -0.0213947   0.0379260   0.0043570  -0.0346864  -0.1078870  -0.0077893
   12  -0.0030449   0.0054176   0.0071232  -0.0057259  -0.0080888  -0.0595323
   13  -0.0048252   0.0018657   0.0002139  -0.0128970  -0.0254587  -0.0041746
   14   0.0012398   0.0011192  -0.0006844   0.0038693   0.0041011   0.0002776
   15   0.0003764  -0.0004861   0.0054112   0.0002917   0.0000359   0.0027589
   16   0.0027445  -0.0065329  -0.0010340  -0.0234323   0.0296565   0.0051281
   17  -0.0054904  -0.0708901  -0.0095149   0.0914503   0.0250693   0.0026408
   18  -0.0008792  -0.0102526  -0.0057969   0.0138902   0.0030043   0.0059828
   19  -0.0018032   0.0008313   0.0000611   0.0034770   0.0015852   0.0002801
   20   0.0003658   0.0020398   0.0004308  -0.0023215  -0.0030363  -0.0011544
   21  -0.0000237   0.0003256  -0.0007112  -0.0001595  -0.0010676   0.0045518
   22  -0.0198742   0.0761864   0.0108027  -0.0565361  -0.0284102  -0.0045503
   23   0.0304449   0.0257955   0.0022146  -0.0296452  -0.0133630  -0.0011605
   24   0.0049752   0.0034547   0.0075513  -0.0046360  -0.0013054  -0.0038935
   25  -0.0048310  -0.0007389   0.0000162  -0.0010831  -0.0008271  -0.0001298
   26  -0.0005996   0.0019651  -0.0007264  -0.0008974   0.0002972   0.0001435
   27  -0.0003098  -0.0008191   0.0067998  -0.0001698   0.0002102  -0.0006893
   28  -0.1575831   0.0394878   0.0074085   0.0635414   0.0205691   0.0033383
   29   0.1019992  -0.2591517  -0.0270464  -0.0329238  -0.0590970  -0.0109510
   30   0.0189734  -0.0278173  -0.0685008  -0.0053775  -0.0109530   0.0066702
   31   0.0095917   0.0128955   0.0019335  -0.0004826   0.0021158   0.0003884
   32  -0.0156697  -0.0190292  -0.0036565   0.0028311  -0.0022644  -0.0011705
   33  -0.0030597  -0.0030609   0.0036912   0.0005183  -0.0010511   0.0054698
   34  -0.2157996   0.0048000   0.0019232  -0.0225198  -0.0123345   0.0022507
   35   0.0014031  -0.0888394   0.0090455  -0.0262790   0.0049114   0.0002064
   36   0.0013274   0.0090443  -0.0697788  -0.0028751  -0.0000326   0.0022863
   37  -0.0247529   0.0192971  -0.0208988   0.0019254   0.0033730  -0.0012861
   38   0.0100298   0.0037915  -0.0003731  -0.0027495  -0.0017015   0.0008705
   39  -0.0031581  -0.0007343   0.0045867   0.0017426  -0.0016413  -0.0003179
   40   0.0010243   0.0001361  -0.0000169  -0.0001193  -0.0000848  -0.0001589
   41  -0.0015308  -0.0017109  -0.0021731  -0.0003242   0.0006268  -0.0000424
   42   0.0005822  -0.0025505  -0.0011784  -0.0013463   0.0012724  -0.0000008
   43   0.0039240   0.0016220  -0.0015149  -0.0013760   0.0002490   0.0011253
   44   0.0021446   0.0022687   0.0052310   0.0005323  -0.0011077   0.0001428
   45  -0.0014666   0.0053405   0.0000068   0.0010043   0.0003268   0.0000526
   46  -0.0000411   0.0007853  -0.0008706  -0.0001249   0.0003522   0.0000945
   47  -0.0002231   0.0001460   0.0000157   0.0000565   0.0001115  -0.0000091
   48  -0.0000319   0.0000188   0.0001776   0.0000477   0.0001535  -0.0000323
   49  -0.0022093   0.0002670   0.0000940   0.0006047  -0.0000820  -0.0003221
   50  -0.0003497  -0.0013067   0.0002216   0.0003725   0.0001891  -0.0004363
   51   0.0002358   0.0005762  -0.0008701  -0.0005733   0.0001243   0.0004483
   52   0.0015371  -0.0000611   0.0001379  -0.0004835   0.0007281   0.0001090
   53   0.0000575  -0.0002071  -0.0004822  -0.0001116  -0.0001080  -0.0000128
   54   0.0000009  -0.0004936  -0.0001882  -0.0001237   0.0000252   0.0000074
   55   0.0030877  -0.0021236   0.0012468  -0.0002735  -0.0001157   0.0000461
   56  -0.0015828   0.0013899   0.0048895   0.0002771   0.0004641   0.0000513
   57   0.0015031   0.0055816   0.0005077   0.0015754  -0.0001390  -0.0002442
   58  -0.0001015  -0.0010172   0.0008090  -0.0003333   0.0003102   0.0000707
   59   0.0001175   0.0001483   0.0000999   0.0000270   0.0001090   0.0000453
   60  -0.0000609   0.0000368   0.0002221  -0.0000040   0.0000408  -0.0000251
   61  -0.0269531  -0.0205451   0.0213191  -0.0022131   0.0046036   0.0015161
   62  -0.0091786   0.0044439  -0.0002718   0.0023179   0.0005162  -0.0002094
   63   0.0049660  -0.0009002   0.0036055  -0.0021832  -0.0011990  -0.0000813
   64   0.0010922  -0.0003361   0.0004418   0.0000865  -0.0003057  -0.0000616
   65   0.0017658  -0.0016253  -0.0022056  -0.0009982  -0.0004001   0.0000143
   66  -0.0010293  -0.0021584  -0.0009223  -0.0001144   0.0003203   0.0002755
            7           8           9          10          11          12
    1   0.0058456   0.0180777   0.0029253  -0.0313448  -0.0213947  -0.0030449
    2  -0.0050157  -0.0361256  -0.0062276  -0.0651933   0.0379260   0.0054176
    3  -0.0008393  -0.0072314   0.0021590  -0.0094023   0.0043570   0.0071232
    4  -0.0578060   0.0387680   0.0075580  -0.3203565  -0.0346864  -0.0057259
    5   0.0390543  -0.1265991  -0.0191740   0.0295951  -0.1078870  -0.0080888
    6   0.0070858  -0.0184322  -0.0255625   0.0035701  -0.0077893  -0.0595323
    7   0.0746708  -0.0656165  -0.0101042  -0.0176212   0.0384015   0.0065368
    8  -0.0656165   0.1851329   0.0316900   0.0140032  -0.0213296  -0.0042676
    9  -0.0101042   0.0316900   0.0173651   0.0022628  -0.0043855   0.0035965
   10  -0.0176212   0.0140032   0.0022628   0.6777710   0.0440188   0.0074116
   11   0.0384015  -0.0213296  -0.0043855   0.0440188   0.7158075   0.0914999
   12   0.0065368  -0.0042676   0.0035965   0.0074116   0.0914999   0.1368190
   13   0.0005649  -0.0005959  -0.0001033  -0.1432977  -0.1325147  -0.0210505
   14   0.0011697   0.0008427   0.0005840  -0.1329262  -0.2511984  -0.0341977
   15   0.0002480   0.0005790  -0.0025325  -0.0208577  -0.0346393  -0.0396844
   16  -0.0020708  -0.0005711  -0.0001601  -0.1419553   0.1062193   0.0158867
   17  -0.0044317   0.0035049  -0.0002921   0.0419382  -0.2938624  -0.0351531
   18  -0.0005801  -0.0002649   0.0048328   0.0060035  -0.0344335  -0.0663917
   19  -0.0012807   0.0012483   0.0001841  -0.0359509   0.0040073   0.0006857
   20   0.0009728  -0.0005283  -0.0000713   0.0293688   0.0008943  -0.0005550
   21   0.0001091  -0.0001233   0.0000249   0.0042647  -0.0004320   0.0041870
   22   0.0010183   0.0016628   0.0002933   0.0596171  -0.0286619  -0.0040694
   23   0.0020191  -0.0016636  -0.0001801   0.0155813  -0.0527275  -0.0089576
   24   0.0002868  -0.0001147  -0.0007911   0.0024158  -0.0093191   0.0074822
   25   0.0001419   0.0001029   0.0000127  -0.0017571  -0.0032165  -0.0004367
   26   0.0001022   0.0000246   0.0000924  -0.0038826  -0.0022621  -0.0011864
   27   0.0000590   0.0000909  -0.0005662  -0.0003159  -0.0011855   0.0052646
   28  -0.0017770  -0.0074658  -0.0010540  -0.0459160   0.0290151   0.0041902
   29  -0.0008828  -0.0002764  -0.0006998   0.0278437  -0.0208507  -0.0025972
   30  -0.0003057  -0.0009591   0.0039345   0.0044082  -0.0024993  -0.0031174
   31   0.0001640   0.0012532   0.0002203  -0.0005635   0.0008194   0.0000814
   32  -0.0001928  -0.0014396  -0.0002135   0.0008376  -0.0000201   0.0001540
   33  -0.0000350  -0.0001297   0.0000966  -0.0000801   0.0001940  -0.0010138
   34  -0.0014335   0.0028712  -0.0000352   0.0029877  -0.0012990  -0.0002494
   35  -0.0026688  -0.0004858   0.0004676  -0.0020400  -0.0041901  -0.0019276
   36  -0.0003494   0.0006512  -0.0018004   0.0004514  -0.0014428   0.0054765
   37  -0.0015669  -0.0024719  -0.0013534  -0.0006226   0.0002126   0.0007960
   38  -0.0021743  -0.0015242  -0.0009044   0.0009397  -0.0004393  -0.0000358
   39  -0.0023341  -0.0003092  -0.0010784   0.0002023   0.0003445  -0.0000133
   40  -0.0006101  -0.0004970  -0.0007649  -0.0001697   0.0000792   0.0000779
   41  -0.0005431  -0.0002174  -0.0006846   0.0002071  -0.0001596   0.0001145
   42   0.0005750  -0.0004028   0.0002618  -0.0000053  -0.0002873   0.0000057
   43   0.0010835   0.0004419  -0.0000274   0.0003327  -0.0003374   0.0001111
   44  -0.0002293   0.0004193  -0.0000562   0.0000746   0.0001362  -0.0002239
   45  -0.0003654  -0.0006670  -0.0000798  -0.0002735   0.0001423  -0.0002430
   46   0.0000755  -0.0001631  -0.0000380  -0.0000038  -0.0000708   0.0000282
   47  -0.0000286  -0.0000823  -0.0000541  -0.0000213  -0.0000017  -0.0000148
   48  -0.0000508  -0.0000979  -0.0000493  -0.0000320  -0.0000149  -0.0000201
   49   0.0000925   0.0001195   0.0000661   0.0001327   0.0000721  -0.0000278
   50  -0.0004595  -0.0004685  -0.0000247  -0.0002717   0.0000748   0.0001049
   51   0.0008267   0.0005534   0.0000937   0.0002259  -0.0001743   0.0001294
   52   0.0000105  -0.0003229  -0.0000770  -0.0002081  -0.0001103   0.0000757
   53   0.0000092   0.0001024   0.0000203   0.0000654  -0.0000338   0.0000178
   54   0.0000018  -0.0000021   0.0000301   0.0000161  -0.0000363  -0.0000171
   55  -0.0008118  -0.0006161  -0.0001577  -0.0002371   0.0000550  -0.0000225
   56   0.0003014   0.0000019   0.0000324  -0.0000033   0.0003111  -0.0003609
   57  -0.0000543  -0.0003075   0.0000001  -0.0002481   0.0005938   0.0002210
   58   0.0000391  -0.0000944   0.0000058  -0.0000403  -0.0000761  -0.0000835
   59   0.0000232  -0.0000793  -0.0000101   0.0000073   0.0000063  -0.0000000
   60   0.0000083  -0.0000639  -0.0000016   0.0000213   0.0000029  -0.0000094
   61   0.0013069  -0.0002855   0.0002843  -0.0008984  -0.0005070  -0.0011964
   62   0.0002337   0.0007183   0.0001672  -0.0004797   0.0002074   0.0002293
   63  -0.0007751  -0.0000064   0.0001380   0.0001107  -0.0003476  -0.0002277
   64  -0.0000355   0.0001508   0.0000622   0.0001030  -0.0000220   0.0000262
   65  -0.0000444   0.0000734  -0.0000754   0.0003428  -0.0003904   0.0000335
   66   0.0000567  -0.0001846  -0.0000710  -0.0001468  -0.0001474  -0.0000353
           13          14          15          16          17          18
    1  -0.0048252   0.0012398   0.0003764   0.0027445  -0.0054904  -0.0008792
    2   0.0018657   0.0011192  -0.0004861  -0.0065329  -0.0708901  -0.0102526
    3   0.0002139  -0.0006844   0.0054112  -0.0010340  -0.0095149  -0.0057969
    4  -0.0128970   0.0038693   0.0002917  -0.0234323   0.0914503   0.0138902
    5  -0.0254587   0.0041011   0.0000359   0.0296565   0.0250693   0.0030043
    6  -0.0041746   0.0002776   0.0027589   0.0051281   0.0026408   0.0059828
    7   0.0005649   0.0011697   0.0002480  -0.0020708  -0.0044317  -0.0005801
    8  -0.0005959   0.0008427   0.0005790  -0.0005711   0.0035049  -0.0002649
    9  -0.0001033   0.0005840  -0.0025325  -0.0001601  -0.0002921   0.0048328
   10  -0.1432977  -0.1329262  -0.0208577  -0.1419553   0.0419382   0.0060035
   11  -0.1325147  -0.2511984  -0.0346393   0.1062193  -0.2938624  -0.0344335
   12  -0.0210505  -0.0341977  -0.0396844   0.0158867  -0.0351531  -0.0663917
   13   0.1509776   0.1398368   0.0223261   0.0098821   0.0129255   0.0020011
   14   0.1398368   0.2649955   0.0378573  -0.0166799  -0.0176011  -0.0031959
   15   0.0223261   0.0378573   0.0295857  -0.0025615  -0.0025246   0.0026676
   16   0.0098821  -0.0166799  -0.0025615   0.5026965   0.0090682   0.0002931
   17   0.0129255  -0.0176011  -0.0025246   0.0090682   0.6414663   0.0764210
   18   0.0020011  -0.0031959   0.0026676   0.0002931   0.0764210   0.1330951
   19   0.0009538  -0.0004367  -0.0000781  -0.1521862   0.0068338   0.0011638
   20   0.0005493   0.0008955   0.0006148   0.0073101  -0.0404431  -0.0026964
   21   0.0001843   0.0005688  -0.0026192   0.0011682  -0.0028162  -0.0231550
   22  -0.0009832   0.0036001   0.0002357  -0.1613494  -0.0584172  -0.0076672
   23   0.0031111  -0.0029065  -0.0014222  -0.1223146  -0.2706031  -0.0301321
   24   0.0004302  -0.0013274   0.0052943  -0.0174552  -0.0301621  -0.0677368
   25   0.0006048  -0.0007901  -0.0001096   0.0094947  -0.0169066  -0.0025195
   26   0.0006541  -0.0007520  -0.0001485   0.0139861  -0.0182416  -0.0031825
   27   0.0000763  -0.0001284   0.0002979   0.0021528  -0.0026764   0.0021210
   28  -0.0005591   0.0009053   0.0003209  -0.0389647  -0.0778605  -0.0117748
   29   0.0008536   0.0001790   0.0001967  -0.0213129   0.0399220   0.0052963
   30   0.0001366   0.0002217  -0.0011696  -0.0037312   0.0046293   0.0084010
   31   0.0000183  -0.0000684  -0.0000035  -0.0040193   0.0012618   0.0002613
   32  -0.0000643  -0.0000199   0.0000289   0.0009881   0.0018184  -0.0008155
   33   0.0000004   0.0000458  -0.0002957   0.0001632  -0.0010719   0.0066744
   34   0.0000647   0.0002373  -0.0000434  -0.0021295  -0.0000469  -0.0001081
   35  -0.0011912   0.0003271  -0.0000017   0.0000405  -0.0012213   0.0001555
   36  -0.0000432  -0.0000104   0.0002787   0.0001143   0.0005820  -0.0005714
   37  -0.0000478   0.0000016   0.0000928   0.0006307  -0.0000733  -0.0001197
   38  -0.0000365   0.0000362  -0.0001199  -0.0003360   0.0005647  -0.0000957
   39   0.0001240  -0.0000171   0.0000082  -0.0000213   0.0001007  -0.0001142
   40   0.0000053  -0.0000038  -0.0000208  -0.0001122  -0.0001596  -0.0000111
   41  -0.0000172  -0.0000161   0.0000075   0.0000650   0.0001667   0.0000512
   42  -0.0000695   0.0000058  -0.0000008  -0.0001176  -0.0000406   0.0000035
   43  -0.0000444  -0.0000344  -0.0000707   0.0000713   0.0003143  -0.0000023
   44   0.0000672  -0.0000092  -0.0000087   0.0000209   0.0000184   0.0001193
   45   0.0000177   0.0000037   0.0000248   0.0000079  -0.0002110   0.0000557
   46  -0.0000226  -0.0000003  -0.0000043   0.0000657   0.0000281  -0.0000069
   47  -0.0000026   0.0000022   0.0000047  -0.0000120  -0.0000150   0.0000039
   48  -0.0000058   0.0000036   0.0000076   0.0000271  -0.0000101   0.0000023
   49   0.0000404   0.0000009   0.0000173  -0.0005676   0.0000377   0.0000219
   50  -0.0000134   0.0000183   0.0000293   0.0000033  -0.0002951  -0.0001483
   51  -0.0000059  -0.0000238  -0.0000384  -0.0000227   0.0002775  -0.0001059
   52  -0.0000663   0.0000088   0.0000006   0.0006274  -0.0000486  -0.0000213
   53  -0.0000027  -0.0000009  -0.0000051   0.0000157   0.0000771   0.0000234
   54  -0.0000072   0.0000019  -0.0000060   0.0000088   0.0000250   0.0000207
   55  -0.0000396   0.0000300   0.0000117   0.0001194  -0.0003857   0.0000157
   56   0.0000193  -0.0000301   0.0000214  -0.0000422  -0.0000261   0.0000886
   57   0.0001003  -0.0000076   0.0000286  -0.0000304  -0.0004665  -0.0000540
   58  -0.0000342   0.0000032  -0.0000007   0.0000671  -0.0000015  -0.0000004
   59   0.0000024  -0.0000028  -0.0000063   0.0000024  -0.0000217   0.0000071
   60   0.0000030  -0.0000041  -0.0000027  -0.0000360  -0.0000165   0.0000068
   61  -0.0003074   0.0000360  -0.0001455   0.0004741  -0.0001719   0.0000197
   62   0.0000452   0.0000162  -0.0000152   0.0004587   0.0001512  -0.0000478
   63  -0.0001414   0.0000183   0.0000053   0.0001457   0.0003394   0.0001165
   64   0.0000127   0.0000011  -0.0000255  -0.0000884   0.0001369   0.0000212
   65  -0.0000330   0.0000042   0.0000023  -0.0000367   0.0004573   0.0000930
   66  -0.0000124   0.0000082  -0.0000196   0.0000754  -0.0000577  -0.0000539
           19          20          21          22          23          24
    1  -0.0018032   0.0003658  -0.0000237  -0.0198742   0.0304449   0.0049752
    2   0.0008313   0.0020398   0.0003256   0.0761864   0.0257955   0.0034547
    3   0.0000611   0.0004308  -0.0007112   0.0108027   0.0022146   0.0075513
    4   0.0034770  -0.0023215  -0.0001595  -0.0565361  -0.0296452  -0.0046360
    5   0.0015852  -0.0030363  -0.0010676  -0.0284102  -0.0133630  -0.0013054
    6   0.0002801  -0.0011544   0.0045518  -0.0045503  -0.0011605  -0.0038935
    7  -0.0012807   0.0009728   0.0001091   0.0010183   0.0020191   0.0002868
    8   0.0012483  -0.0005283  -0.0001233   0.0016628  -0.0016636  -0.0001147
    9   0.0001841  -0.0000713   0.0000249   0.0002933  -0.0001801  -0.0007911
   10  -0.0359509   0.0293688   0.0042647   0.0596171   0.0155813   0.0024158
   11   0.0040073   0.0008943  -0.0004320  -0.0286619  -0.0527275  -0.0093191
   12   0.0006857  -0.0005550   0.0041870  -0.0040694  -0.0089576   0.0074822
   13   0.0009538   0.0005493   0.0001843  -0.0009832   0.0031111   0.0004302
   14  -0.0004367   0.0008955   0.0005688   0.0036001  -0.0029065  -0.0013274
   15  -0.0000781   0.0006148  -0.0026192   0.0002357  -0.0014222   0.0052943
   16  -0.1521862   0.0073101   0.0011682  -0.1613494  -0.1223146  -0.0174552
   17   0.0068338  -0.0404431  -0.0028162  -0.0584172  -0.2706031  -0.0301621
   18   0.0011638  -0.0026964  -0.0231550  -0.0076672  -0.0301321  -0.0677368
   19   0.2245802  -0.0118879  -0.0021332  -0.0397816   0.0025913   0.0004797
   20  -0.0118879   0.0373321   0.0038193  -0.0241861   0.0052013   0.0001824
   21  -0.0021332   0.0038193   0.0119039  -0.0033313   0.0001648   0.0044221
   22  -0.0397816  -0.0241861  -0.0033313   0.6780483  -0.0409637  -0.0080036
   23   0.0025913   0.0052013   0.0001648  -0.0409637   0.7180663   0.0889422
   24   0.0004797   0.0001824   0.0044221  -0.0080036   0.0889422   0.1404935
   25   0.0010916  -0.0005061  -0.0001016  -0.1112189   0.1128105   0.0173395
   26   0.0004785   0.0008959   0.0005883   0.1103051  -0.2825385  -0.0381092
   27   0.0000262   0.0005339  -0.0024096   0.0167437  -0.0382795  -0.0405637
   28   0.0027796   0.0010769   0.0000685  -0.3381863   0.0512603   0.0083088
   29  -0.0057131  -0.0035645  -0.0011176  -0.0154256  -0.1268324  -0.0105382
   30  -0.0008077  -0.0011743   0.0042813  -0.0010761  -0.0104073  -0.0622844
   31  -0.0014380  -0.0007603  -0.0001330  -0.0132164  -0.0265465  -0.0042501
   32   0.0003811   0.0001017  -0.0000224   0.0034802   0.0055603   0.0003656
   33   0.0001278   0.0000158   0.0000758   0.0009605   0.0004527   0.0039470
   34   0.0009692  -0.0000732   0.0001085   0.0035081   0.0010925  -0.0004234
   35   0.0000438   0.0002690   0.0000427   0.0017770  -0.0041530  -0.0018601
   36   0.0000181   0.0000683  -0.0005504  -0.0004959  -0.0013808   0.0059176
   37  -0.0004617   0.0000385  -0.0001291  -0.0006265   0.0006328   0.0016168
   38  -0.0002293  -0.0000364   0.0001047   0.0001487   0.0000234  -0.0001305
   39   0.0001953   0.0000254   0.0000200   0.0000922  -0.0000081  -0.0000841
   40   0.0000844  -0.0000026  -0.0000054   0.0001798   0.0000331  -0.0000161
   41  -0.0000572  -0.0000045  -0.0000207  -0.0001281  -0.0002506   0.0000334
   42   0.0000596  -0.0000237  -0.0000071   0.0001610  -0.0001485  -0.0000328
   43  -0.0002093  -0.0000337   0.0000354  -0.0002383  -0.0001998  -0.0002267
   44   0.0000640  -0.0000051   0.0000251  -0.0000333   0.0002734  -0.0005108
   45   0.0000943   0.0000000  -0.0000334   0.0001301   0.0004584   0.0003946
   46  -0.0000872  -0.0000001  -0.0000024  -0.0000527   0.0000326   0.0000879
   47   0.0000183  -0.0000037  -0.0000065   0.0000016  -0.0000112   0.0000303
   48  -0.0000132  -0.0000016  -0.0000051  -0.0000164  -0.0000141   0.0000115
   49   0.0006191  -0.0000334  -0.0000049   0.0000901   0.0000147  -0.0000163
   50   0.0000090   0.0000217  -0.0000277   0.0003151   0.0001751   0.0003141
   51  -0.0000018  -0.0000401   0.0000466  -0.0002490  -0.0002505  -0.0001733
   52  -0.0006852   0.0000335   0.0000168  -0.0001607   0.0000040  -0.0001471
   53  -0.0000107  -0.0000009   0.0000027  -0.0000894  -0.0000357  -0.0000028
   54  -0.0000057  -0.0000019   0.0000013  -0.0000173  -0.0000351  -0.0000053
   55  -0.0001953   0.0000653  -0.0000496   0.0003877   0.0004216   0.0002987
   56  -0.0000675   0.0000138   0.0000321  -0.0000920   0.0000593  -0.0003830
   57  -0.0001035   0.0000218  -0.0000134   0.0005457   0.0002609  -0.0000987
   58  -0.0000894   0.0000070   0.0000066  -0.0000421   0.0000095  -0.0000323
   59  -0.0000198  -0.0000014  -0.0000043   0.0000356   0.0000048   0.0000134
   60   0.0000153  -0.0000010  -0.0000063   0.0000465   0.0000047   0.0000196
   61  -0.0004705   0.0000210   0.0001144  -0.0003754  -0.0003812  -0.0009671
   62   0.0002658  -0.0000162  -0.0000375  -0.0006292   0.0001177   0.0004606
   63  -0.0001820   0.0000265   0.0000058  -0.0006630   0.0002310  -0.0000051
   64   0.0000842  -0.0000043  -0.0000027  -0.0002083  -0.0000111  -0.0000672
   65   0.0000645  -0.0000252   0.0000016  -0.0004794  -0.0001990  -0.0000355
   66  -0.0000659  -0.0000202  -0.0000097   0.0001265  -0.0003574   0.0001354
           25          26          27          28          29          30
    1  -0.0048310  -0.0005996  -0.0003098  -0.1575831   0.1019992   0.0189734
    2  -0.0007389   0.0019651  -0.0008191   0.0394878  -0.2591517  -0.0278173
    3   0.0000162  -0.0007264   0.0067998   0.0074085  -0.0270464  -0.0685008
    4  -0.0010831  -0.0008974  -0.0001698   0.0635414  -0.0329238  -0.0053775
    5  -0.0008271   0.0002972   0.0002102   0.0205691  -0.0590970  -0.0109530
    6  -0.0001298   0.0001435  -0.0006893   0.0033383  -0.0109510   0.0066702
    7   0.0001419   0.0001022   0.0000590  -0.0017770  -0.0008828  -0.0003057
    8   0.0001029   0.0000246   0.0000909  -0.0074658  -0.0002764  -0.0009591
    9   0.0000127   0.0000924  -0.0005662  -0.0010540  -0.0006998   0.0039345
   10  -0.0017571  -0.0038826  -0.0003159  -0.0459160   0.0278437   0.0044082
   11  -0.0032165  -0.0022621  -0.0011855   0.0290151  -0.0208507  -0.0024993
   12  -0.0004367  -0.0011864   0.0052646   0.0041902  -0.0025972  -0.0031174
   13   0.0006048   0.0006541   0.0000763  -0.0005591   0.0008536   0.0001366
   14  -0.0007901  -0.0007520  -0.0001284   0.0009053   0.0001790   0.0002217
   15  -0.0001096  -0.0001485   0.0002979   0.0003209   0.0001967  -0.0011696
   16   0.0094947   0.0139861   0.0021528  -0.0389647  -0.0213129  -0.0037312
   17  -0.0169066  -0.0182416  -0.0026764  -0.0778605   0.0399220   0.0046293
   18  -0.0025195  -0.0031825   0.0021210  -0.0117748   0.0052963   0.0084010
   19   0.0010916   0.0004785   0.0000262   0.0027796  -0.0057131  -0.0008077
   20  -0.0005061   0.0008959   0.0005339   0.0010769  -0.0035645  -0.0011743
   21  -0.0001016   0.0005883  -0.0024096   0.0000685  -0.0011176   0.0042813
   22  -0.1112189   0.1103051   0.0167437  -0.3381863  -0.0154256  -0.0010761
   23   0.1128105  -0.2825385  -0.0382795   0.0512603  -0.1268324  -0.0104073
   24   0.0173395  -0.0381092  -0.0405637   0.0083088  -0.0105382  -0.0622844
   25   0.1158481  -0.1190276  -0.0184061  -0.0087920   0.0282370   0.0043342
   26  -0.1190276   0.2971651   0.0418615  -0.0013404   0.0028554  -0.0000517
   27  -0.0184061   0.0418615   0.0306977  -0.0001581  -0.0003124   0.0031332
   28  -0.0087920  -0.0013404  -0.0001581   0.6966957   0.0384129   0.0073754
   29   0.0282370   0.0028554  -0.0003124   0.0384129   0.6716000   0.0835114
   30   0.0043342  -0.0000517   0.0031332   0.0073754   0.0835114   0.1466618
   31   0.0009354   0.0002326   0.0000608  -0.1427143  -0.1282917  -0.0219267
   32  -0.0002793   0.0005738   0.0007904  -0.1268169  -0.2459321  -0.0343657
   33  -0.0000200   0.0007353  -0.0041791  -0.0220479  -0.0351473  -0.0424436
   34   0.0000702  -0.0000604   0.0001415  -0.0250692   0.0131491  -0.0026415
   35   0.0012132   0.0000336  -0.0000013   0.0311429   0.0021144  -0.0000241
   36   0.0000337   0.0000033   0.0001701   0.0036419  -0.0004956   0.0043978
   37  -0.0003036   0.0000005   0.0000454  -0.0016237  -0.0034811  -0.0004692
   38  -0.0000703   0.0000125  -0.0000043  -0.0017779   0.0014732  -0.0001011
   39   0.0001065  -0.0000532  -0.0000117   0.0026493  -0.0011139   0.0000825
   40   0.0000092  -0.0000027   0.0000049  -0.0000624   0.0001388   0.0000740
   41   0.0000296  -0.0000003  -0.0000013   0.0007343  -0.0002868  -0.0000197
   42   0.0000163  -0.0000007  -0.0000133   0.0000486   0.0001326   0.0001749
   43  -0.0000407   0.0000109   0.0000004  -0.0010534   0.0007331  -0.0000787
   44  -0.0000307  -0.0000069   0.0000177  -0.0006955   0.0002141  -0.0000993
   45  -0.0000986  -0.0000008   0.0000048  -0.0012661  -0.0003428  -0.0000343
   46  -0.0000332   0.0000039   0.0000011  -0.0003088  -0.0001038  -0.0000353
   47   0.0000015   0.0000022  -0.0000032  -0.0000933   0.0000425   0.0000142
   48  -0.0000011   0.0000006   0.0000004  -0.0000562  -0.0000049  -0.0000394
   49   0.0000586  -0.0000276  -0.0000261   0.0005188  -0.0003501   0.0003386
   50   0.0000082   0.0000018   0.0000303   0.0001957  -0.0001805  -0.0003160
   51   0.0000063   0.0000021  -0.0000169  -0.0001905   0.0003596   0.0003711
   52  -0.0000894   0.0000282   0.0000090  -0.0006475  -0.0001948  -0.0000211
   53   0.0000006  -0.0000010  -0.0000058   0.0000933  -0.0000081  -0.0000281
   54   0.0000056   0.0000001  -0.0000073   0.0001066   0.0000066   0.0000050
   55  -0.0000419   0.0000104   0.0000620  -0.0002612  -0.0001361  -0.0009978
   56  -0.0000351  -0.0000006   0.0000061  -0.0003465  -0.0002245   0.0000954
   57  -0.0000255  -0.0000008   0.0000321  -0.0010588  -0.0001697   0.0002181
   58  -0.0000208   0.0000036   0.0000052  -0.0000413  -0.0000569  -0.0000607
   59   0.0000009   0.0000022   0.0000006  -0.0000649   0.0000002  -0.0000691
   60   0.0000058   0.0000015   0.0000034  -0.0000119   0.0000316  -0.0000952
   61  -0.0000451   0.0000282  -0.0000455   0.0000694  -0.0025822   0.0016563
   62   0.0000011  -0.0000276  -0.0000876   0.0031326  -0.0025426   0.0007023
   63  -0.0000788   0.0000205  -0.0000551  -0.0003832   0.0005092  -0.0008089
   64   0.0000025  -0.0000060   0.0000428  -0.0000467   0.0000815   0.0002322
   65   0.0000228   0.0000011  -0.0000368   0.0004275   0.0005416  -0.0002887
   66   0.0000507   0.0000112  -0.0000127   0.0005469   0.0004957   0.0001604
           31          32          33          34          35          36
    1   0.0095917  -0.0156697  -0.0030597  -0.2157996   0.0014031   0.0013274
    2   0.0128955  -0.0190292  -0.0030609   0.0048000  -0.0888394   0.0090443
    3   0.0019335  -0.0036565   0.0036912   0.0019232   0.0090455  -0.0697788
    4  -0.0004826   0.0028311   0.0005183  -0.0225198  -0.0262790  -0.0028751
    5   0.0021158  -0.0022644  -0.0010511  -0.0123345   0.0049114  -0.0000326
    6   0.0003884  -0.0011705   0.0054698   0.0022507   0.0002064   0.0022863
    7   0.0001640  -0.0001928  -0.0000350  -0.0014335  -0.0026688  -0.0003494
    8   0.0012532  -0.0014396  -0.0001297   0.0028712  -0.0004858   0.0006512
    9   0.0002203  -0.0002135   0.0000966  -0.0000352   0.0004676  -0.0018004
   10  -0.0005635   0.0008376  -0.0000801   0.0029877  -0.0020400   0.0004514
   11   0.0008194  -0.0000201   0.0001940  -0.0012990  -0.0041901  -0.0014428
   12   0.0000814   0.0001540  -0.0010138  -0.0002494  -0.0019276   0.0054765
   13   0.0000183  -0.0000643   0.0000004   0.0000647  -0.0011912  -0.0000432
   14  -0.0000684  -0.0000199   0.0000458   0.0002373   0.0003271  -0.0000104
   15  -0.0000035   0.0000289  -0.0002957  -0.0000434  -0.0000017   0.0002787
   16  -0.0040193   0.0009881   0.0001632  -0.0021295   0.0000405   0.0001143
   17   0.0012618   0.0018184  -0.0010719  -0.0000469  -0.0012213   0.0005820
   18   0.0002613  -0.0008155   0.0066744  -0.0001081   0.0001555  -0.0005714
   19  -0.0014380   0.0003811   0.0001278   0.0009692   0.0000438   0.0000181
   20  -0.0007603   0.0001017   0.0000158  -0.0000732   0.0002690   0.0000683
   21  -0.0001330  -0.0000224   0.0000758   0.0001085   0.0000427  -0.0005504
   22  -0.0132164   0.0034802   0.0009605   0.0035081   0.0017770  -0.0004959
   23  -0.0265465   0.0055603   0.0004527   0.0010925  -0.0041530  -0.0013808
   24  -0.0042501   0.0003656   0.0039470  -0.0004234  -0.0018601   0.0059176
   25   0.0009354  -0.0002793  -0.0000200   0.0000702   0.0012132   0.0000337
   26   0.0002326   0.0005738   0.0007353  -0.0000604   0.0000336   0.0000033
   27   0.0000608   0.0007904  -0.0041791   0.0001415  -0.0000013   0.0001701
   28  -0.1427143  -0.1268169  -0.0220479  -0.0250692   0.0311429   0.0036419
   29  -0.1282917  -0.2459321  -0.0351473   0.0131491   0.0021144  -0.0004956
   30  -0.0219267  -0.0343657  -0.0424436  -0.0026415  -0.0000241   0.0043978
   31   0.1511553   0.1358438   0.0228712   0.0007504   0.0008911   0.0000359
   32   0.1358438   0.2595380   0.0382280  -0.0021740   0.0008380   0.0007544
   33   0.0228712   0.0382280   0.0318471   0.0005067   0.0007010  -0.0035572
   34   0.0007504  -0.0021740   0.0005067   0.6372084  -0.0034323   0.0010377
   35   0.0008911   0.0008380   0.0007010  -0.0034323   0.3991738  -0.2381867
   36   0.0000359   0.0007544  -0.0035572   0.0010377  -0.2381867   0.4165642
   37   0.0001183   0.0007750  -0.0007062  -0.1670715   0.0317116  -0.0371885
   38   0.0001118  -0.0002273   0.0002290   0.0671993  -0.1521395   0.0976738
   39   0.0000395   0.0003778   0.0000205  -0.0849372   0.0996282  -0.1765480
   40   0.0000069  -0.0000257  -0.0000358   0.0108315   0.0096149  -0.0111936
   41   0.0000059   0.0000080   0.0000167  -0.0091211  -0.0061642   0.0107882
   42   0.0000459  -0.0000630  -0.0000308   0.0115594   0.0106316  -0.0087939
   43   0.0000837  -0.0004152   0.0000667  -0.0296335   0.0482864  -0.0560887
   44  -0.0000154  -0.0001760   0.0002471   0.0175453   0.0193240  -0.0130147
   45  -0.0000155   0.0001427  -0.0002398  -0.0208025  -0.0137592   0.0230872
   46   0.0000133   0.0000115  -0.0000351  -0.0049410  -0.0009642   0.0007692
   47  -0.0000270  -0.0000123  -0.0000067  -0.0006406   0.0047779   0.0027474
   48  -0.0000194  -0.0000142  -0.0000063   0.0008741   0.0027122   0.0042193
   49  -0.0001166   0.0001077   0.0000326   0.0025505   0.0004819  -0.0002779
   50  -0.0000579   0.0002471  -0.0001491   0.0004458  -0.0360254   0.0334434
   51   0.0000684  -0.0003754   0.0001287  -0.0004917   0.0332469  -0.0454852
   52   0.0000905  -0.0001345  -0.0000032  -0.0020632  -0.0000089  -0.0001707
   53  -0.0000023  -0.0000100   0.0000170  -0.0000449   0.0005493  -0.0014963
   54   0.0000030  -0.0000068  -0.0000236  -0.0000094  -0.0013421   0.0008738
   55  -0.0001727   0.0004910  -0.0001544  -0.0277627  -0.0496751   0.0561760
   56  -0.0000482   0.0001266   0.0003438  -0.0186855   0.0181851  -0.0119747
   57  -0.0000947   0.0000935  -0.0001630   0.0208145  -0.0133812   0.0224360
   58   0.0000077   0.0000073   0.0000473  -0.0049268   0.0008922  -0.0008683
   59   0.0000380   0.0000033  -0.0000257   0.0004834   0.0048231   0.0026077
   60   0.0000348   0.0000212  -0.0000107  -0.0008938   0.0026561   0.0041239
   61  -0.0000243  -0.0000272   0.0005881  -0.1656785  -0.0322791   0.0354257
   62   0.0001397   0.0003263  -0.0005812  -0.0696855  -0.1556647   0.0978607
   63   0.0002605   0.0001552   0.0005008   0.0833420   0.1003729  -0.1741178
   64  -0.0001877   0.0000452   0.0002944   0.0100775  -0.0089576   0.0105150
   65   0.0002091  -0.0000108  -0.0000028   0.0097684  -0.0064495   0.0118121
   66   0.0001376  -0.0004081  -0.0004882  -0.0119297   0.0106219  -0.0086327
           37          38          39          40          41          42
    1  -0.0247529   0.0100298  -0.0031581   0.0010243  -0.0015308   0.0005822
    2   0.0192971   0.0037915  -0.0007343   0.0001361  -0.0017109  -0.0025505
    3  -0.0208988  -0.0003731   0.0045867  -0.0000169  -0.0021731  -0.0011784
    4   0.0019254  -0.0027495   0.0017426  -0.0001193  -0.0003242  -0.0013463
    5   0.0033730  -0.0017015  -0.0016413  -0.0000848   0.0006268   0.0012724
    6  -0.0012861   0.0008705  -0.0003179  -0.0001589  -0.0000424  -0.0000008
    7  -0.0015669  -0.0021743  -0.0023341  -0.0006101  -0.0005431   0.0005750
    8  -0.0024719  -0.0015242  -0.0003092  -0.0004970  -0.0002174  -0.0004028
    9  -0.0013534  -0.0009044  -0.0010784  -0.0007649  -0.0006846   0.0002618
   10  -0.0006226   0.0009397   0.0002023  -0.0001697   0.0002071  -0.0000053
   11   0.0002126  -0.0004393   0.0003445   0.0000792  -0.0001596  -0.0002873
   12   0.0007960  -0.0000358  -0.0000133   0.0000779   0.0001145   0.0000057
   13  -0.0000478  -0.0000365   0.0001240   0.0000053  -0.0000172  -0.0000695
   14   0.0000016   0.0000362  -0.0000171  -0.0000038  -0.0000161   0.0000058
   15   0.0000928  -0.0001199   0.0000082  -0.0000208   0.0000075  -0.0000008
   16   0.0006307  -0.0003360  -0.0000213  -0.0001122   0.0000650  -0.0001176
   17  -0.0000733   0.0005647   0.0001007  -0.0001596   0.0001667  -0.0000406
   18  -0.0001197  -0.0000957  -0.0001142  -0.0000111   0.0000512   0.0000035
   19  -0.0004617  -0.0002293   0.0001953   0.0000844  -0.0000572   0.0000596
   20   0.0000385  -0.0000364   0.0000254  -0.0000026  -0.0000045  -0.0000237
   21  -0.0001291   0.0001047   0.0000200  -0.0000054  -0.0000207  -0.0000071
   22  -0.0006265   0.0001487   0.0000922   0.0001798  -0.0001281   0.0001610
   23   0.0006328   0.0000234  -0.0000081   0.0000331  -0.0002506  -0.0001485
   24   0.0016168  -0.0001305  -0.0000841  -0.0000161   0.0000334  -0.0000328
   25  -0.0003036  -0.0000703   0.0001065   0.0000092   0.0000296   0.0000163
   26   0.0000005   0.0000125  -0.0000532  -0.0000027  -0.0000003  -0.0000007
   27   0.0000454  -0.0000043  -0.0000117   0.0000049  -0.0000013  -0.0000133
   28  -0.0016237  -0.0017779   0.0026493  -0.0000624   0.0007343   0.0000486
   29  -0.0034811   0.0014732  -0.0011139   0.0001388  -0.0002868   0.0001326
   30  -0.0004692  -0.0001011   0.0000825   0.0000740  -0.0000197   0.0001749
   31   0.0001183   0.0001118   0.0000395   0.0000069   0.0000059   0.0000459
   32   0.0007750  -0.0002273   0.0003778  -0.0000257   0.0000080  -0.0000630
   33  -0.0007062   0.0002290   0.0000205  -0.0000358   0.0000167  -0.0000308
   34  -0.1670715   0.0671993  -0.0849372   0.0108315  -0.0091211   0.0115594
   35   0.0317116  -0.1521395   0.0996282   0.0096149  -0.0061642   0.0106316
   36  -0.0371885   0.0976738  -0.1765480  -0.0111936   0.0107882  -0.0087939
   37   0.6831642   0.0326741  -0.0264087  -0.1244077  -0.0786229   0.0889665
   38   0.0326741   0.3852471  -0.2823800  -0.0785678  -0.1401426   0.1174900
   39  -0.0264087  -0.2823800   0.4580415   0.0898451   0.1178626  -0.1704180
   40  -0.1244077  -0.0785678   0.0898451   0.1307107   0.0850296  -0.0950534
   41  -0.0786229  -0.1401426   0.1178626   0.0850296   0.1405722  -0.1304835
   42   0.0889665   0.1174900  -0.1704180  -0.0950534  -0.1304835   0.1734896
   43  -0.3372744  -0.0258881   0.0221220  -0.0115890   0.0014317  -0.0018752
   44   0.0202744  -0.0901383   0.0329226  -0.0189135   0.0037453  -0.0000973
   45  -0.0286717   0.0330577  -0.0990286   0.0213329   0.0001310   0.0038349
   46  -0.0108173   0.0178776  -0.0209005   0.0009624  -0.0001144   0.0001590
   47  -0.0016882   0.0042320  -0.0008571   0.0002410  -0.0020842  -0.0024826
   48   0.0014954  -0.0003794   0.0039556  -0.0000803  -0.0024398  -0.0014316
   49  -0.0300247  -0.0172941   0.0196763  -0.0040493   0.0003910  -0.0005794
   50  -0.0557166   0.0191612  -0.0133217   0.0005161   0.0049285   0.0028461
   51   0.0629516  -0.0137662   0.0230763  -0.0009123   0.0028064   0.0041895
   52   0.0031392  -0.0033984   0.0037073  -0.0014050   0.0001426  -0.0002102
   53   0.0011268   0.0008019   0.0043267  -0.0005906   0.0000483  -0.0000093
   54  -0.0011116   0.0042159  -0.0002261   0.0006602  -0.0000136   0.0000652
   55  -0.0499526   0.0192785  -0.0220707  -0.0006810   0.0004724  -0.0005743
   56   0.0191624  -0.0102389   0.0067822   0.0004490  -0.0004307  -0.0006612
   57  -0.0223788   0.0066499  -0.0123276  -0.0004897  -0.0007024  -0.0002952
   58  -0.0007303   0.0004799  -0.0005685   0.0000423  -0.0000520   0.0000674
   59   0.0006062  -0.0005311  -0.0006879  -0.0000278  -0.0004295  -0.0003787
   60  -0.0006291  -0.0006924  -0.0002908   0.0000672  -0.0003608  -0.0003540
   61   0.0623218  -0.0139549   0.0174487  -0.0011954   0.0024981  -0.0029989
   62   0.0148039  -0.0200670   0.0341090   0.0020724   0.0021066   0.0046235
   63  -0.0175246   0.0340464  -0.0302426  -0.0026820   0.0045318   0.0009617
   64  -0.0010091  -0.0022640   0.0024467   0.0005446  -0.0004963   0.0005893
   65  -0.0026374   0.0018322   0.0046476   0.0005656  -0.0003051   0.0006277
   66   0.0029161   0.0046448   0.0009097  -0.0006210   0.0005986  -0.0004300
           43          44          45          46          47          48
    1   0.0039240   0.0021446  -0.0014666  -0.0000411  -0.0002231  -0.0000319
    2   0.0016220   0.0022687   0.0053405   0.0007853   0.0001460   0.0000188
    3  -0.0015149   0.0052310   0.0000068  -0.0008706   0.0000157   0.0001776
    4  -0.0013760   0.0005323   0.0010043  -0.0001249   0.0000565   0.0000477
    5   0.0002490  -0.0011077   0.0003268   0.0003522   0.0001115   0.0001535
    6   0.0011253   0.0001428   0.0000526   0.0000945  -0.0000091  -0.0000323
    7   0.0010835  -0.0002293  -0.0003654   0.0000755  -0.0000286  -0.0000508
    8   0.0004419   0.0004193  -0.0006670  -0.0001631  -0.0000823  -0.0000979
    9  -0.0000274  -0.0000562  -0.0000798  -0.0000380  -0.0000541  -0.0000493
   10   0.0003327   0.0000746  -0.0002735  -0.0000038  -0.0000213  -0.0000320
   11  -0.0003374   0.0001362   0.0001423  -0.0000708  -0.0000017  -0.0000149
   12   0.0001111  -0.0002239  -0.0002430   0.0000282  -0.0000148  -0.0000201
   13  -0.0000444   0.0000672   0.0000177  -0.0000226  -0.0000026  -0.0000058
   14  -0.0000344  -0.0000092   0.0000037  -0.0000003   0.0000022   0.0000036
   15  -0.0000707  -0.0000087   0.0000248  -0.0000043   0.0000047   0.0000076
   16   0.0000713   0.0000209   0.0000079   0.0000657  -0.0000120   0.0000271
   17   0.0003143   0.0000184  -0.0002110   0.0000281  -0.0000150  -0.0000101
   18  -0.0000023   0.0001193   0.0000557  -0.0000069   0.0000039   0.0000023
   19  -0.0002093   0.0000640   0.0000943  -0.0000872   0.0000183  -0.0000132
   20  -0.0000337  -0.0000051   0.0000000  -0.0000001  -0.0000037  -0.0000016
   21   0.0000354   0.0000251  -0.0000334  -0.0000024  -0.0000065  -0.0000051
   22  -0.0002383  -0.0000333   0.0001301  -0.0000527   0.0000016  -0.0000164
   23  -0.0001998   0.0002734   0.0004584   0.0000326  -0.0000112  -0.0000141
   24  -0.0002267  -0.0005108   0.0003946   0.0000879   0.0000303   0.0000115
   25  -0.0000407  -0.0000307  -0.0000986  -0.0000332   0.0000015  -0.0000011
   26   0.0000109  -0.0000069  -0.0000008   0.0000039   0.0000022   0.0000006
   27   0.0000004   0.0000177   0.0000048   0.0000011  -0.0000032   0.0000004
   28  -0.0010534  -0.0006955  -0.0012661  -0.0003088  -0.0000933  -0.0000562
   29   0.0007331   0.0002141  -0.0003428  -0.0001038   0.0000425  -0.0000049
   30  -0.0000787  -0.0000993  -0.0000343  -0.0000353   0.0000142  -0.0000394
   31   0.0000837  -0.0000154  -0.0000155   0.0000133  -0.0000270  -0.0000194
   32  -0.0004152  -0.0001760   0.0001427   0.0000115  -0.0000123  -0.0000142
   33   0.0000667   0.0002471  -0.0002398  -0.0000351  -0.0000067  -0.0000063
   34  -0.0296335   0.0175453  -0.0208025  -0.0049410  -0.0006406   0.0008741
   35   0.0482864   0.0193240  -0.0137592  -0.0009642   0.0047779   0.0027122
   36  -0.0560887  -0.0130147   0.0230872   0.0007692   0.0027474   0.0042193
   37  -0.3372744   0.0202744  -0.0286717  -0.0108173  -0.0016882   0.0014954
   38  -0.0258881  -0.0901383   0.0330577   0.0178776   0.0042320  -0.0003794
   39   0.0221220   0.0329226  -0.0990286  -0.0209005  -0.0008571   0.0039556
   40  -0.0115890  -0.0189135   0.0213329   0.0009624   0.0002410  -0.0000803
   41   0.0014317   0.0037453   0.0001310  -0.0001144  -0.0020842  -0.0024398
   42  -0.0018752  -0.0000973   0.0038349   0.0001590  -0.0024826  -0.0014316
   43   0.6826434  -0.0243595   0.0381963  -0.1288834   0.0802128  -0.0932527
   44  -0.0243595   0.3857633  -0.2919929   0.0819482  -0.1346782   0.1157030
   45   0.0381963  -0.2919929   0.4640159  -0.0954497   0.1153803  -0.1699711
   46  -0.1288834   0.0819482  -0.0954497   0.1349041  -0.0861937   0.1007780
   47   0.0802128  -0.1346782   0.1153803  -0.0861937   0.1345842  -0.1280076
   48  -0.0932527   0.1157030  -0.1699711   0.1007780  -0.1280076   0.1731328
   49  -0.1492403  -0.0754844   0.0848514   0.0094615   0.0108182  -0.0122958
   50  -0.0321659  -0.1615913   0.1096252  -0.0099002  -0.0069270   0.0104545
   51   0.0351919   0.1089126  -0.1872743   0.0114085   0.0113212  -0.0093912
   52  -0.0382226  -0.0004910   0.0001548   0.0011685   0.0002927  -0.0002939
   53  -0.0184444   0.0036829   0.0004111  -0.0003977  -0.0008211  -0.0018693
   54   0.0201633   0.0006021   0.0039180   0.0005388  -0.0018705  -0.0003395
   55   0.0608937   0.0157908  -0.0174205  -0.0012120  -0.0027495   0.0027964
   56  -0.0145551  -0.0187160   0.0313558  -0.0022101   0.0019023   0.0042762
   57   0.0171262   0.0318461  -0.0267362   0.0023914   0.0042166   0.0006875
   58  -0.0012892   0.0021186  -0.0024769   0.0005964   0.0005066  -0.0005585
   59   0.0026763   0.0020185   0.0043104  -0.0004985  -0.0002219   0.0005766
   60  -0.0029406   0.0042427   0.0008112   0.0005574   0.0005753  -0.0003417
   61  -0.0492352  -0.0198554   0.0220150  -0.0007523  -0.0005251   0.0007342
   62  -0.0189582  -0.0109791   0.0069354  -0.0004937  -0.0005317  -0.0007114
   63   0.0213904   0.0066294  -0.0122539   0.0005844  -0.0006380  -0.0002333
   64  -0.0007080  -0.0004677   0.0005026   0.0000331   0.0000558  -0.0000447
   65  -0.0005888  -0.0004487  -0.0006494   0.0000715  -0.0004104  -0.0003339
   66   0.0005508  -0.0006386  -0.0003119  -0.0000555  -0.0003596  -0.0003339
           49          50          51          52          53          54
    1  -0.0022093  -0.0003497   0.0002358   0.0015371   0.0000575   0.0000009
    2   0.0002670  -0.0013067   0.0005762  -0.0000611  -0.0002071  -0.0004936
    3   0.0000940   0.0002216  -0.0008701   0.0001379  -0.0004822  -0.0001882
    4   0.0006047   0.0003725  -0.0005733  -0.0004835  -0.0001116  -0.0001237
    5  -0.0000820   0.0001891   0.0001243   0.0007281  -0.0001080   0.0000252
    6  -0.0003221  -0.0004363   0.0004483   0.0001090  -0.0000128   0.0000074
    7   0.0000925  -0.0004595   0.0008267   0.0000105   0.0000092   0.0000018
    8   0.0001195  -0.0004685   0.0005534  -0.0003229   0.0001024  -0.0000021
    9   0.0000661  -0.0000247   0.0000937  -0.0000770   0.0000203   0.0000301
   10   0.0001327  -0.0002717   0.0002259  -0.0002081   0.0000654   0.0000161
   11   0.0000721   0.0000748  -0.0001743  -0.0001103  -0.0000338  -0.0000363
   12  -0.0000278   0.0001049   0.0001294   0.0000757   0.0000178  -0.0000171
   13   0.0000404  -0.0000134  -0.0000059  -0.0000663  -0.0000027  -0.0000072
   14   0.0000009   0.0000183  -0.0000238   0.0000088  -0.0000009   0.0000019
   15   0.0000173   0.0000293  -0.0000384   0.0000006  -0.0000051  -0.0000060
   16  -0.0005676   0.0000033  -0.0000227   0.0006274   0.0000157   0.0000088
   17   0.0000377  -0.0002951   0.0002775  -0.0000486   0.0000771   0.0000250
   18   0.0000219  -0.0001483  -0.0001059  -0.0000213   0.0000234   0.0000207
   19   0.0006191   0.0000090  -0.0000018  -0.0006852  -0.0000107  -0.0000057
   20  -0.0000334   0.0000217  -0.0000401   0.0000335  -0.0000009  -0.0000019
   21  -0.0000049  -0.0000277   0.0000466   0.0000168   0.0000027   0.0000013
   22   0.0000901   0.0003151  -0.0002490  -0.0001607  -0.0000894  -0.0000173
   23   0.0000147   0.0001751  -0.0002505   0.0000040  -0.0000357  -0.0000351
   24  -0.0000163   0.0003141  -0.0001733  -0.0001471  -0.0000028  -0.0000053
   25   0.0000586   0.0000082   0.0000063  -0.0000894   0.0000006   0.0000056
   26  -0.0000276   0.0000018   0.0000021   0.0000282  -0.0000010   0.0000001
   27  -0.0000261   0.0000303  -0.0000169   0.0000090  -0.0000058  -0.0000073
   28   0.0005188   0.0001957  -0.0001905  -0.0006475   0.0000933   0.0001066
   29  -0.0003501  -0.0001805   0.0003596  -0.0001948  -0.0000081   0.0000066
   30   0.0003386  -0.0003160   0.0003711  -0.0000211  -0.0000281   0.0000050
   31  -0.0001166  -0.0000579   0.0000684   0.0000905  -0.0000023   0.0000030
   32   0.0001077   0.0002471  -0.0003754  -0.0001345  -0.0000100  -0.0000068
   33   0.0000326  -0.0001491   0.0001287  -0.0000032   0.0000170  -0.0000236
   34   0.0025505   0.0004458  -0.0004917  -0.0020632  -0.0000449  -0.0000094
   35   0.0004819  -0.0360254   0.0332469  -0.0000089   0.0005493  -0.0013421
   36  -0.0002779   0.0334434  -0.0454852  -0.0001707  -0.0014963   0.0008738
   37  -0.0300247  -0.0557166   0.0629516   0.0031392   0.0011268  -0.0011116
   38  -0.0172941   0.0191612  -0.0137662  -0.0033984   0.0008019   0.0042159
   39   0.0196763  -0.0133217   0.0230763   0.0037073   0.0043267  -0.0002261
   40  -0.0040493   0.0005161  -0.0009123  -0.0014050  -0.0005906   0.0006602
   41   0.0003910   0.0049285   0.0028064   0.0001426   0.0000483  -0.0000136
   42  -0.0005794   0.0028461   0.0041895  -0.0002102  -0.0000093   0.0000652
   43  -0.1492403  -0.0321659   0.0351919  -0.0382226  -0.0184444   0.0201633
   44  -0.0754844  -0.1615913   0.1089126  -0.0004910   0.0036829   0.0006021
   45   0.0848514   0.1096252  -0.1872743   0.0001548   0.0004111   0.0039180
   46   0.0094615  -0.0099002   0.0114085   0.0011685  -0.0003977   0.0005388
   47   0.0108182  -0.0069270   0.0113212   0.0002927  -0.0008211  -0.0018705
   48  -0.0122958   0.0104545  -0.0093912  -0.0002939  -0.0018693  -0.0003395
   49   0.4982704   0.0008764   0.0033379  -0.1489574  -0.0010495  -0.0003405
   50   0.0008764   0.3549751  -0.2615810  -0.0010918  -0.0300439   0.0087080
   51   0.0033379  -0.2615810   0.4190772  -0.0003238   0.0086679  -0.0324082
   52  -0.1489574  -0.0010918  -0.0003238   0.2221007   0.0017919   0.0005832
   53  -0.0010495  -0.0300439   0.0086679   0.0017919   0.0217740  -0.0124205
   54  -0.0003405   0.0087080  -0.0324082   0.0005832  -0.0124205   0.0249255
   55  -0.1515622   0.0330213  -0.0380072  -0.0385344   0.0176680  -0.0204296
   56   0.0761493  -0.1607657   0.1097867  -0.0001755   0.0040632   0.0001996
   57  -0.0874628   0.1096347  -0.1887179  -0.0003750   0.0004676   0.0037871
   58   0.0094639   0.0101214  -0.0115240   0.0011742   0.0004460  -0.0004804
   59  -0.0106479  -0.0069130   0.0110157  -0.0002494  -0.0008665  -0.0018987
   60   0.0121347   0.0107440  -0.0094049   0.0003273  -0.0019062  -0.0003561
   61  -0.0311612   0.0548607  -0.0627552   0.0031153  -0.0010843   0.0011172
   62   0.0161610   0.0197377  -0.0140902   0.0033767   0.0009559   0.0043079
   63  -0.0197510  -0.0129273   0.0222456  -0.0036922   0.0042780  -0.0001334
   64  -0.0040090  -0.0007190   0.0008029  -0.0014404   0.0005535  -0.0006799
   65  -0.0005237   0.0049846   0.0026486  -0.0001197   0.0000820   0.0000290
   66   0.0005296   0.0027760   0.0040808   0.0002143   0.0000061   0.0000766
           55          56          57          58          59          60
    1   0.0030877  -0.0015828   0.0015031  -0.0001015   0.0001175  -0.0000609
    2  -0.0021236   0.0013899   0.0055816  -0.0010172   0.0001483   0.0000368
    3   0.0012468   0.0048895   0.0005077   0.0008090   0.0000999   0.0002221
    4  -0.0002735   0.0002771   0.0015754  -0.0003333   0.0000270  -0.0000040
    5  -0.0001157   0.0004641  -0.0001390   0.0003102   0.0001090   0.0000408
    6   0.0000461   0.0000513  -0.0002442   0.0000707   0.0000453  -0.0000251
    7  -0.0008118   0.0003014  -0.0000543   0.0000391   0.0000232   0.0000083
    8  -0.0006161   0.0000019  -0.0003075  -0.0000944  -0.0000793  -0.0000639
    9  -0.0001577   0.0000324   0.0000001   0.0000058  -0.0000101  -0.0000016
   10  -0.0002371  -0.0000033  -0.0002481  -0.0000403   0.0000073   0.0000213
   11   0.0000550   0.0003111   0.0005938  -0.0000761   0.0000063   0.0000029
   12  -0.0000225  -0.0003609   0.0002210  -0.0000835  -0.0000000  -0.0000094
   13  -0.0000396   0.0000193   0.0001003  -0.0000342   0.0000024   0.0000030
   14   0.0000300  -0.0000301  -0.0000076   0.0000032  -0.0000028  -0.0000041
   15   0.0000117   0.0000214   0.0000286  -0.0000007  -0.0000063  -0.0000027
   16   0.0001194  -0.0000422  -0.0000304   0.0000671   0.0000024  -0.0000360
   17  -0.0003857  -0.0000261  -0.0004665  -0.0000015  -0.0000217  -0.0000165
   18   0.0000157   0.0000886  -0.0000540  -0.0000004   0.0000071   0.0000068
   19  -0.0001953  -0.0000675  -0.0001035  -0.0000894  -0.0000198   0.0000153
   20   0.0000653   0.0000138   0.0000218   0.0000070  -0.0000014  -0.0000010
   21  -0.0000496   0.0000321  -0.0000134   0.0000066  -0.0000043  -0.0000063
   22   0.0003877  -0.0000920   0.0005457  -0.0000421   0.0000356   0.0000465
   23   0.0004216   0.0000593   0.0002609   0.0000095   0.0000048   0.0000047
   24   0.0002987  -0.0003830  -0.0000987  -0.0000323   0.0000134   0.0000196
   25  -0.0000419  -0.0000351  -0.0000255  -0.0000208   0.0000009   0.0000058
   26   0.0000104  -0.0000006  -0.0000008   0.0000036   0.0000022   0.0000015
   27   0.0000620   0.0000061   0.0000321   0.0000052   0.0000006   0.0000034
   28  -0.0002612  -0.0003465  -0.0010588  -0.0000413  -0.0000649  -0.0000119
   29  -0.0001361  -0.0002245  -0.0001697  -0.0000569   0.0000002   0.0000316
   30  -0.0009978   0.0000954   0.0002181  -0.0000607  -0.0000691  -0.0000952
   31  -0.0001727  -0.0000482  -0.0000947   0.0000077   0.0000380   0.0000348
   32   0.0004910   0.0001266   0.0000935   0.0000073   0.0000033   0.0000212
   33  -0.0001544   0.0003438  -0.0001630   0.0000473  -0.0000257  -0.0000107
   34  -0.0277627  -0.0186855   0.0208145  -0.0049268   0.0004834  -0.0008938
   35  -0.0496751   0.0181851  -0.0133812   0.0008922   0.0048231   0.0026561
   36   0.0561760  -0.0119747   0.0224360  -0.0008683   0.0026077   0.0041239
   37  -0.0499526   0.0191624  -0.0223788  -0.0007303   0.0006062  -0.0006291
   38   0.0192785  -0.0102389   0.0066499   0.0004799  -0.0005311  -0.0006924
   39  -0.0220707   0.0067822  -0.0123276  -0.0005685  -0.0006879  -0.0002908
   40  -0.0006810   0.0004490  -0.0004897   0.0000423  -0.0000278   0.0000672
   41   0.0004724  -0.0004307  -0.0007024  -0.0000520  -0.0004295  -0.0003608
   42  -0.0005743  -0.0006612  -0.0002952   0.0000674  -0.0003787  -0.0003540
   43   0.0608937  -0.0145551   0.0171262  -0.0012892   0.0026763  -0.0029406
   44   0.0157908  -0.0187160   0.0318461   0.0021186   0.0020185   0.0042427
   45  -0.0174205   0.0313558  -0.0267362  -0.0024769   0.0043104   0.0008112
   46  -0.0012120  -0.0022101   0.0023914   0.0005964  -0.0004985   0.0005574
   47  -0.0027495   0.0019023   0.0042166   0.0005066  -0.0002219   0.0005753
   48   0.0027964   0.0042762   0.0006875  -0.0005585   0.0005766  -0.0003417
   49  -0.1515622   0.0761493  -0.0874628   0.0094639  -0.0106479   0.0121347
   50   0.0330213  -0.1607657   0.1096347   0.0101214  -0.0069130   0.0107440
   51  -0.0380072   0.1097867  -0.1887179  -0.0115240   0.0110157  -0.0094049
   52  -0.0385344  -0.0001755  -0.0003750   0.0011742  -0.0002494   0.0003273
   53   0.0176680   0.0040632   0.0004676   0.0004460  -0.0008665  -0.0019062
   54  -0.0204296   0.0001996   0.0037871  -0.0004804  -0.0018987  -0.0003561
   55   0.6789704   0.0311887  -0.0304603  -0.1262405  -0.0803254   0.0909623
   56   0.0311887   0.3877836  -0.2941770  -0.0821311  -0.1378881   0.1174623
   57  -0.0304603  -0.2941770   0.4642803   0.0931315   0.1170219  -0.1689598
   58  -0.1262405  -0.0821311   0.0931315   0.1319506   0.0866010  -0.0981834
   59  -0.0803254  -0.1378881   0.1170219   0.0866010   0.1381769  -0.1297132
   60   0.0909623   0.1174623  -0.1689598  -0.0981834  -0.1297132   0.1721335
   61  -0.3337517  -0.0259924   0.0269951  -0.0103969   0.0013417  -0.0016221
   62   0.0191377  -0.0896552   0.0332123  -0.0182888   0.0037451  -0.0006225
   63  -0.0231335   0.0322630  -0.0982822   0.0208413  -0.0005005   0.0039143
   64  -0.0117265   0.0184171  -0.0213972   0.0009451  -0.0001291   0.0001977
   65  -0.0015088   0.0036751  -0.0002434   0.0002114  -0.0020827  -0.0024392
   66   0.0018649  -0.0001306   0.0036919  -0.0001472  -0.0024041  -0.0013766
           61          62          63          64          65          66
    1  -0.0269531  -0.0091786   0.0049660   0.0010922   0.0017658  -0.0010293
    2  -0.0205451   0.0044439  -0.0009002  -0.0003361  -0.0016253  -0.0021584
    3   0.0213191  -0.0002718   0.0036055   0.0004418  -0.0022056  -0.0009223
    4  -0.0022131   0.0023179  -0.0021832   0.0000865  -0.0009982  -0.0001144
    5   0.0046036   0.0005162  -0.0011990  -0.0003057  -0.0004001   0.0003203
    6   0.0015161  -0.0002094  -0.0000813  -0.0000616   0.0000143   0.0002755
    7   0.0013069   0.0002337  -0.0007751  -0.0000355  -0.0000444   0.0000567
    8  -0.0002855   0.0007183  -0.0000064   0.0001508   0.0000734  -0.0001846
    9   0.0002843   0.0001672   0.0001380   0.0000622  -0.0000754  -0.0000710
   10  -0.0008984  -0.0004797   0.0001107   0.0001030   0.0003428  -0.0001468
   11  -0.0005070   0.0002074  -0.0003476  -0.0000220  -0.0003904  -0.0001474
   12  -0.0011964   0.0002293  -0.0002277   0.0000262   0.0000335  -0.0000353
   13  -0.0003074   0.0000452  -0.0001414   0.0000127  -0.0000330  -0.0000124
   14   0.0000360   0.0000162   0.0000183   0.0000011   0.0000042   0.0000082
   15  -0.0001455  -0.0000152   0.0000053  -0.0000255   0.0000023  -0.0000196
   16   0.0004741   0.0004587   0.0001457  -0.0000884  -0.0000367   0.0000754
   17  -0.0001719   0.0001512   0.0003394   0.0001369   0.0004573  -0.0000577
   18   0.0000197  -0.0000478   0.0001165   0.0000212   0.0000930  -0.0000539
   19  -0.0004705   0.0002658  -0.0001820   0.0000842   0.0000645  -0.0000659
   20   0.0000210  -0.0000162   0.0000265  -0.0000043  -0.0000252  -0.0000202
   21   0.0001144  -0.0000375   0.0000058  -0.0000027   0.0000016  -0.0000097
   22  -0.0003754  -0.0006292  -0.0006630  -0.0002083  -0.0004794   0.0001265
   23  -0.0003812   0.0001177   0.0002310  -0.0000111  -0.0001990  -0.0003574
   24  -0.0009671   0.0004606  -0.0000051  -0.0000672  -0.0000355   0.0001354
   25  -0.0000451   0.0000011  -0.0000788   0.0000025   0.0000228   0.0000507
   26   0.0000282  -0.0000276   0.0000205  -0.0000060   0.0000011   0.0000112
   27  -0.0000455  -0.0000876  -0.0000551   0.0000428  -0.0000368  -0.0000127
   28   0.0000694   0.0031326  -0.0003832  -0.0000467   0.0004275   0.0005469
   29  -0.0025822  -0.0025426   0.0005092   0.0000815   0.0005416   0.0004957
   30   0.0016563   0.0007023  -0.0008089   0.0002322  -0.0002887   0.0001604
   31  -0.0000243   0.0001397   0.0002605  -0.0001877   0.0002091   0.0001376
   32  -0.0000272   0.0003263   0.0001552   0.0000452  -0.0000108  -0.0004081
   33   0.0005881  -0.0005812   0.0005008   0.0002944  -0.0000028  -0.0004882
   34  -0.1656785  -0.0696855   0.0833420   0.0100775   0.0097684  -0.0119297
   35  -0.0322791  -0.1556647   0.1003729  -0.0089576  -0.0064495   0.0106219
   36   0.0354257   0.0978607  -0.1741178   0.0105150   0.0118121  -0.0086327
   37   0.0623218   0.0148039  -0.0175246  -0.0010091  -0.0026374   0.0029161
   38  -0.0139549  -0.0200670   0.0340464  -0.0022640   0.0018322   0.0046448
   39   0.0174487   0.0341090  -0.0302426   0.0024467   0.0046476   0.0009097
   40  -0.0011954   0.0020724  -0.0026820   0.0005446   0.0005656  -0.0006210
   41   0.0024981   0.0021066   0.0045318  -0.0004963  -0.0003051   0.0005986
   42  -0.0029989   0.0046235   0.0009617   0.0005893   0.0006277  -0.0004300
   43  -0.0492352  -0.0189582   0.0213904  -0.0007080  -0.0005888   0.0005508
   44  -0.0198554  -0.0109791   0.0066294  -0.0004677  -0.0004487  -0.0006386
   45   0.0220150   0.0069354  -0.0122539   0.0005026  -0.0006494  -0.0003119
   46  -0.0007523  -0.0004937   0.0005844   0.0000331   0.0000715  -0.0000555
   47  -0.0005251  -0.0005317  -0.0006380   0.0000558  -0.0004104  -0.0003596
   48   0.0007342  -0.0007114  -0.0002333  -0.0000447  -0.0003339  -0.0003339
   49  -0.0311612   0.0161610  -0.0197510  -0.0040090  -0.0005237   0.0005296
   50   0.0548607   0.0197377  -0.0129273  -0.0007190   0.0049846   0.0027760
   51  -0.0627552  -0.0140902   0.0222456   0.0008029   0.0026486   0.0040808
   52   0.0031153   0.0033767  -0.0036922  -0.0014404  -0.0001197   0.0002143
   53  -0.0010843   0.0009559   0.0042780   0.0005535   0.0000820   0.0000061
   54   0.0011172   0.0043079  -0.0001334  -0.0006799   0.0000290   0.0000766
   55  -0.3337517   0.0191377  -0.0231335  -0.0117265  -0.0015088   0.0018649
   56  -0.0259924  -0.0896552   0.0322630   0.0184171   0.0036751  -0.0001306
   57   0.0269951   0.0332123  -0.0982822  -0.0213972  -0.0002434   0.0036919
   58  -0.0103969  -0.0182888   0.0208413   0.0009451   0.0002114  -0.0001472
   59   0.0013417   0.0037451  -0.0005005  -0.0001291  -0.0020827  -0.0024041
   60  -0.0016221  -0.0006225   0.0039143   0.0001977  -0.0024392  -0.0013766
   61   0.6823138  -0.0220626   0.0314006  -0.1261427   0.0768661  -0.0909007
   62  -0.0220626   0.3796762  -0.2805748   0.0776229  -0.1332353   0.1146434
   63   0.0314006  -0.2805748   0.4562545  -0.0918495   0.1136611  -0.1713039
   64  -0.1261427   0.0776229  -0.0918495   0.1326210  -0.0833458   0.0979534
   65   0.0768661  -0.1332353   0.1136611  -0.0833458   0.1339307  -0.1272602
   66  -0.0909007   0.1146434  -0.1713039   0.0979534  -0.1272602   0.1746717
 **********************************************************************
 **                                                                  **
 **                       VIBRATIONAL ANALYSIS                       **
 **                       --------------------                       **
 **                                                                  **
 **        VIBRATIONAL FREQUENCIES (CM**-1) AND NORMAL MODES         **
 **     FORCE CONSTANTS (mDYN/ANGSTROM) AND REDUCED MASSES (AMU)     **
 **                  INFRARED INTENSITIES (KM/MOL)                   **
 **                                                                  **
 **********************************************************************


 Mode:                 1                      2                      3
 Frequency:        38.92                  44.33                  61.85
 Force Cnst:      0.0113                 0.0071                 0.0144
 Red. Mass:      12.6274                 6.1081                 6.3710
 IR Active:          YES                    YES                    YES
 IR Intens:        0.194                  0.061                  0.198
 Raman Active:       YES                    YES                    YES
               X      Y      Z        X      Y      Z        X      Y      Z
 C          0.015 -0.067 -0.237   -0.014  0.078 -0.030    0.006 -0.096  0.103
 C         -0.037 -0.050 -0.105    0.026  0.056 -0.059   -0.029 -0.052  0.005
 Cl        -0.113 -0.087 -0.086    0.099  0.101 -0.123   -0.064 -0.052 -0.066
 C         -0.033 -0.006  0.038    0.024  0.003 -0.031   -0.028  0.006 -0.042
 H         -0.076  0.003  0.163    0.051 -0.013 -0.043   -0.061  0.043 -0.142
 C          0.023  0.023  0.035   -0.013 -0.022  0.022    0.019  0.019  0.030
 Cl         0.030  0.070  0.293   -0.017 -0.092  0.090    0.024  0.116 -0.101
 C          0.076  0.014 -0.145   -0.051  0.003  0.027    0.061 -0.031  0.183
 H          0.121  0.039 -0.162   -0.084 -0.019  0.057    0.095 -0.024  0.252
 C          0.070 -0.032 -0.277   -0.045  0.054 -0.001    0.056 -0.087  0.212
 H          0.113 -0.042 -0.388   -0.071  0.070  0.006    0.092 -0.125  0.296
 C          0.014 -0.106 -0.228   -0.012  0.081 -0.003    0.008 -0.118  0.048
 C         -0.034 -0.062 -0.151   -0.058  0.221  0.155    0.057  0.019  0.126
 H         -0.072 -0.056 -0.174   -0.098  0.368  0.256    0.095  0.089  0.218
 C         -0.036  0.001 -0.020   -0.059  0.169  0.173    0.060  0.091  0.097
 H         -0.076  0.053  0.056   -0.089  0.279  0.291    0.106  0.219  0.172
 C          0.013  0.020  0.034   -0.019 -0.031  0.024    0.001  0.009 -0.021
 Cl         0.011  0.176  0.275   -0.017 -0.129  0.027    0.000  0.166 -0.021
 C          0.062 -0.060 -0.074    0.026 -0.167 -0.128   -0.054 -0.168 -0.134
 H          0.101 -0.057 -0.042    0.061 -0.322 -0.237   -0.096 -0.244 -0.233
 C          0.062 -0.122 -0.205    0.023 -0.105 -0.139   -0.051 -0.228 -0.096
 H          0.102 -0.163 -0.270    0.051 -0.214 -0.253   -0.101 -0.348 -0.161
 TransDip   0.003 -0.003 -0.014   -0.005  0.006  0.000    0.003 -0.009  0.011

 Mode:                 4                      5                      6
 Frequency:       138.20                 166.18                 175.22
 Force Cnst:      0.0993                 0.0990                 0.1961
 Red. Mass:       8.8234                 6.0873                10.8399
 IR Active:          YES                    YES                    YES
 IR Intens:        0.052                  0.119                  0.361
 Raman Active:       YES                    YES                    YES
               X      Y      Z        X      Y      Z        X      Y      Z
 C         -0.008  0.108  0.003   -0.007 -0.002  0.114   -0.029 -0.008  0.057
 C          0.020  0.083  0.056    0.004 -0.021  0.231    0.010  0.012 -0.144
 Cl         0.092  0.113  0.100    0.082  0.085 -0.150    0.265  0.082  0.099
 C          0.023  0.029  0.088    0.004 -0.053  0.356    0.006  0.018 -0.370
 H          0.051  0.016  0.054    0.006 -0.076  0.491    0.004  0.034 -0.466
 C         -0.013  0.005  0.125    0.004 -0.011  0.094    0.023  0.020 -0.245
 Cl        -0.021 -0.067 -0.108    0.005  0.028 -0.049    0.033  0.092  0.151
 C         -0.045  0.011  0.248   -0.001  0.036 -0.206    0.012  0.010 -0.139
 H         -0.075 -0.017  0.337   -0.009  0.075 -0.484   -0.008 -0.009 -0.079
 C         -0.035  0.070  0.168   -0.001  0.034 -0.124    0.005  0.009 -0.007
 H         -0.060  0.082  0.201   -0.003  0.064 -0.296    0.010 -0.011  0.092
 C         -0.013  0.039 -0.151   -0.019 -0.046  0.091   -0.057 -0.087  0.132
 C         -0.050 -0.081 -0.229    0.000 -0.085  0.045   -0.049 -0.159  0.062
 H         -0.084 -0.071 -0.247    0.018 -0.089  0.055   -0.029 -0.172  0.063
 C         -0.059 -0.179 -0.241    0.002 -0.104 -0.010   -0.048 -0.195 -0.029
 H         -0.094 -0.228 -0.257    0.025 -0.115 -0.036   -0.006 -0.218 -0.082
 C         -0.015 -0.132 -0.162   -0.030 -0.076 -0.012   -0.106 -0.137 -0.025
 Cl        -0.019  0.033  0.179   -0.036  0.062 -0.013   -0.125  0.104 -0.028
 C          0.033 -0.123 -0.193   -0.053 -0.085  0.002   -0.130 -0.133  0.005
 H          0.069 -0.126 -0.169   -0.070 -0.086 -0.011   -0.148 -0.123  0.001
 C          0.023 -0.036 -0.190   -0.047 -0.071  0.053   -0.114 -0.110  0.084
 H          0.056  0.011 -0.175   -0.069 -0.074  0.068   -0.160 -0.107  0.124
 TransDip  -0.005 -0.004 -0.003    0.001 -0.007 -0.008   -0.005 -0.018 -0.006

 Mode:                 7                      8                      9
 Frequency:       187.96                 231.21                 283.18
 Force Cnst:      0.2528                 0.4671                 0.3508
 Red. Mass:      12.1422                14.8314                 7.4243
 IR Active:          YES                    YES                    YES
 IR Intens:        0.061                  0.144                  0.539
 Raman Active:       YES                    YES                    YES
               X      Y      Z        X      Y      Z        X      Y      Z
 C         -0.018 -0.106 -0.136    0.077  0.064  0.028    0.005 -0.019  0.222
 C          0.033 -0.155  0.003    0.117  0.061  0.013    0.044 -0.049  0.102
 Cl         0.229 -0.098 -0.001   -0.168 -0.049 -0.010   -0.032 -0.091 -0.041
 C          0.022 -0.167  0.146    0.177  0.155  0.005    0.035 -0.042 -0.052
 H         -0.010 -0.153  0.188    0.090  0.216  0.010    0.052 -0.049 -0.079
 C          0.074 -0.122  0.148    0.266  0.165  0.002    0.011 -0.036 -0.151
 Cl         0.107  0.242 -0.051    0.323 -0.243 -0.029    0.028  0.045  0.049
 C          0.071 -0.131  0.160    0.214  0.198  0.006   -0.024 -0.019 -0.166
 H          0.058 -0.147  0.213    0.210  0.196 -0.000   -0.057 -0.017 -0.289
 C          0.044 -0.114  0.003    0.198  0.124  0.019   -0.034 -0.026  0.105
 H          0.080 -0.135 -0.028    0.290  0.061  0.019   -0.055 -0.019  0.149
 C         -0.062 -0.000 -0.181   -0.020  0.019  0.019    0.003  0.130  0.148
 C         -0.129  0.074 -0.087   -0.119 -0.016  0.037    0.100  0.117  0.038
 H         -0.176  0.070 -0.128   -0.177  0.018  0.022    0.195  0.125  0.116
 C         -0.153  0.162  0.030   -0.141 -0.024  0.031    0.079  0.080 -0.214
 H         -0.154  0.194  0.057   -0.098 -0.007  0.011    0.188  0.093 -0.290
 C         -0.150  0.163  0.043   -0.203 -0.008  0.008   -0.004  0.052 -0.279
 Cl        -0.175 -0.121  0.019   -0.269  0.010 -0.013   -0.006 -0.088  0.164
 C         -0.089  0.202  0.031   -0.135  0.013 -0.015   -0.080  0.065 -0.231
 H         -0.049  0.234  0.089   -0.084 -0.013  0.002   -0.184  0.059 -0.317
 C         -0.086  0.113 -0.090   -0.105  0.030 -0.010   -0.102  0.114  0.031
 H         -0.088  0.101 -0.098   -0.158  0.009  0.015   -0.207  0.109  0.105
 TransDip  -0.006  0.000  0.005    0.007  0.010  0.002    0.003  0.013 -0.020

 Mode:                10                     11                     12
 Frequency:       318.36                 390.86                 397.72
 Force Cnst:      0.3958                 0.4508                 0.9671
 Red. Mass:       6.6281                 5.0088                10.3766
 IR Active:          YES                    YES                    YES
 IR Intens:        0.272                  0.368                  7.270
 Raman Active:       YES                    YES                    YES
               X      Y      Z        X      Y      Z        X      Y      Z
 C         -0.005 -0.089  0.065   -0.005  0.035  0.128   -0.079  0.024 -0.040
 C         -0.091  0.008  0.050    0.028  0.006  0.113   -0.072  0.044 -0.031
 Cl         0.034  0.137  0.019   -0.038  0.020 -0.003   -0.155  0.255  0.047
 C         -0.076  0.075 -0.007    0.029 -0.080  0.041   -0.044 -0.239 -0.084
 H         -0.124  0.107 -0.008    0.082 -0.133  0.156    0.063 -0.291 -0.185
 C         -0.011  0.110 -0.053    0.005 -0.062 -0.240    0.033 -0.295  0.063
 Cl        -0.040 -0.077  0.005    0.054  0.024  0.039    0.270  0.043 -0.010
 C          0.074  0.069 -0.053   -0.052 -0.046 -0.172   -0.078 -0.255  0.050
 H          0.154  0.115 -0.095   -0.128 -0.068 -0.277   -0.258 -0.354  0.094
 C          0.086 -0.041  0.050   -0.051 -0.014  0.284   -0.101  0.003 -0.147
 H          0.140 -0.079  0.063   -0.106 -0.012  0.497   -0.200  0.086 -0.262
 C         -0.003 -0.249 -0.074   -0.006  0.046 -0.131   -0.074 -0.046  0.052
 C          0.102 -0.175 -0.086   -0.072 -0.021 -0.155   -0.004 -0.009  0.043
 H          0.211 -0.300 -0.116   -0.165 -0.048 -0.249    0.071 -0.024  0.087
 C          0.086  0.161 -0.009   -0.076 -0.002  0.073    0.010  0.011 -0.049
 H          0.189  0.237 -0.026   -0.180 -0.042  0.120    0.031 -0.002 -0.076
 C          0.002  0.280  0.041    0.002  0.031  0.157    0.018  0.030 -0.037
 Cl         0.008 -0.107  0.039    0.009  0.014 -0.045    0.086 -0.013  0.016
 C         -0.088  0.163 -0.002    0.073 -0.029  0.051   -0.069  0.019  0.009
 H         -0.199  0.240 -0.020    0.172 -0.093  0.071   -0.156  0.070 -0.013
 C         -0.098 -0.176 -0.079    0.066  0.001 -0.133   -0.079 -0.067  0.042
 H         -0.197 -0.290 -0.102    0.161  0.007 -0.201   -0.105 -0.100  0.033
 TransDip   0.008 -0.010 -0.011   -0.011 -0.016  0.004   -0.072 -0.046 -0.014

 Mode:                13                     14                     15
 Frequency:       418.29                 423.37                 449.79
 Force Cnst:      0.3157                 1.0230                 0.4876
 Red. Mass:       3.0625                 9.6873                 4.0910
 IR Active:          YES                    YES                    YES
 IR Intens:        2.115                 17.762                  5.165
 Raman Active:       YES                    YES                    YES
               X      Y      Z        X      Y      Z        X      Y      Z
 C         -0.029 -0.001  0.012   -0.238 -0.020 -0.008    0.002  0.114  0.130
 C         -0.014 -0.016  0.010   -0.149 -0.094 -0.022    0.095  0.027  0.152
 Cl         0.012 -0.024 -0.007    0.097 -0.109 -0.017    0.007 -0.093 -0.026
 C         -0.011  0.012  0.003   -0.119  0.066  0.031    0.092  0.027 -0.127
 H         -0.038  0.029  0.010   -0.310  0.185  0.088    0.142  0.038 -0.413
 C          0.005  0.027 -0.012    0.036  0.161  0.010   -0.001 -0.039  0.073
 Cl         0.014 -0.005  0.002    0.151 -0.042 -0.005    0.001  0.027 -0.001
 C         -0.010  0.034 -0.004   -0.063  0.214  0.014   -0.101  0.017  0.089
 H         -0.011  0.035 -0.015   -0.074  0.210  0.002   -0.188 -0.026  0.090
 C         -0.012  0.009  0.022   -0.095  0.063  0.038   -0.092  0.142 -0.139
 H          0.010 -0.007  0.022    0.051 -0.040  0.058   -0.146  0.223 -0.399
 C         -0.027  0.006 -0.006   -0.249 -0.001 -0.012   -0.005  0.053  0.065
 C         -0.028  0.164  0.126   -0.176 -0.015 -0.097    0.007 -0.108 -0.079
 H         -0.035  0.348  0.284   -0.116 -0.097 -0.124    0.022 -0.264 -0.207
 C         -0.017 -0.149 -0.136   -0.141  0.097  0.009    0.006 -0.003 -0.001
 H         -0.033 -0.338 -0.287   -0.259  0.132  0.134    0.012 -0.117 -0.104
 C          0.003  0.003  0.009    0.029 -0.020 -0.011   -0.002  0.164  0.142
 Cl         0.035  0.001 -0.002    0.282  0.006  0.001    0.005 -0.018 -0.012
 C         -0.012  0.149  0.143   -0.127 -0.105 -0.008   -0.012 -0.012 -0.007
 H         -0.017  0.331  0.298   -0.231 -0.127 -0.110   -0.018 -0.140 -0.124
 C         -0.015 -0.159 -0.146   -0.168  0.041  0.102   -0.011 -0.096 -0.070
 H         -0.000 -0.341 -0.312   -0.097  0.159  0.146   -0.016 -0.251 -0.197
 TransDip  -0.046  0.008 -0.000   -0.133  0.019  0.008   -0.024 -0.002 -0.069

 Mode:                16                     17                     18
 Frequency:       479.36                 551.90                 557.78
 Force Cnst:      0.5850                 1.3997                 0.5849
 Red. Mass:       4.3206                 7.7995                 3.1907
 IR Active:          YES                    YES                    YES
 IR Intens:        1.018                  0.606                 21.004
 Raman Active:       YES                    YES                    YES
               X      Y      Z        X      Y      Z        X      Y      Z
 C          0.002 -0.116  0.134    0.144  0.055 -0.011    0.001 -0.105  0.020
 C         -0.062 -0.102  0.340    0.221  0.073 -0.008   -0.062 -0.056 -0.064
 Cl        -0.001  0.053 -0.016   -0.050  0.029  0.007   -0.003  0.043  0.012
 C         -0.061  0.021 -0.158    0.228 -0.036  0.006   -0.068 -0.004 -0.009
 H         -0.099  0.102 -0.515    0.389 -0.145  0.019   -0.122  0.033 -0.023
 C          0.003  0.035 -0.047    0.092 -0.098 -0.026    0.006  0.021  0.073
 Cl        -0.012 -0.019  0.008   -0.167  0.020  0.003   -0.009 -0.013 -0.006
 C          0.085 -0.031  0.079    0.193 -0.123 -0.018    0.098 -0.023 -0.030
 H          0.162 -0.001  0.129    0.187 -0.131  0.011    0.198  0.038 -0.111
 C          0.075 -0.078 -0.113    0.206  0.035  0.003    0.076 -0.125 -0.009
 H          0.127 -0.068 -0.399    0.161  0.057  0.051    0.142 -0.168 -0.037
 C         -0.008 -0.003 -0.116   -0.051 -0.022  0.001   -0.004  0.198  0.126
 C         -0.040  0.094 -0.037   -0.199 -0.036  0.031   -0.025  0.057 -0.019
 H         -0.109  0.229  0.030   -0.254  0.021  0.038   -0.056 -0.167 -0.241
 C         -0.047  0.003  0.029   -0.197  0.003  0.001   -0.027 -0.073 -0.055
 H         -0.121  0.076  0.148   -0.220  0.024  0.036   -0.066 -0.400 -0.307
 C         -0.000 -0.116 -0.039   -0.121 -0.003 -0.017   -0.010  0.140  0.155
 Cl         0.010  0.015 -0.004    0.180  0.002  0.001    0.011 -0.003 -0.008
 C          0.030 -0.002  0.029   -0.196  0.015 -0.005    0.006 -0.072 -0.057
 H          0.093  0.063  0.134   -0.247  0.055 -0.009    0.048 -0.396 -0.309
 C          0.020  0.099 -0.029   -0.192  0.003 -0.006   -0.000  0.062 -0.021
 H          0.090  0.229  0.028   -0.276 -0.018  0.043    0.029 -0.167 -0.239
 TransDip   0.003  0.018 -0.027    0.002 -0.024  0.006    0.011 -0.112 -0.094

 Mode:                19                     20                     21
 Frequency:       582.77                 645.09                 681.38
 Force Cnst:      0.7318                 1.6544                 2.0198
 Red. Mass:       3.6573                 6.7474                 7.3839
 IR Active:          YES                    YES                    YES
 IR Intens:        4.309                  1.147                  3.070
 Raman Active:       YES                    YES                    YES
               X      Y      Z        X      Y      Z        X      Y      Z
 C          0.002 -0.021  0.197   -0.011  0.010  0.011   -0.108  0.165  0.052
 C          0.002  0.028 -0.156   -0.038 -0.007  0.048   -0.203  0.073 -0.011
 Cl        -0.001 -0.005  0.016    0.005 -0.006 -0.000    0.019 -0.063 -0.011
 C          0.004  0.011 -0.097   -0.042 -0.022 -0.047   -0.239 -0.264 -0.026
 H          0.008  0.050 -0.362   -0.053  0.008 -0.195   -0.267 -0.256  0.023
 C          0.003 -0.053  0.331    0.004 -0.017  0.079    0.111 -0.093 -0.035
 Cl        -0.002  0.003 -0.015   -0.002 -0.003 -0.002   -0.055 -0.015 -0.002
 C         -0.001  0.019 -0.149    0.027 -0.006 -0.049    0.224 -0.053  0.006
 H         -0.008  0.098 -0.688    0.015  0.012 -0.203   -0.044 -0.187  0.022
 C          0.003 -0.006  0.082    0.033  0.012  0.056    0.269  0.386  0.038
 H         -0.001  0.037 -0.160    0.039  0.014  0.020    0.268  0.393  0.020
 C          0.001 -0.029 -0.078   -0.005 -0.071  0.088   -0.071  0.000 -0.015
 C          0.011  0.021 -0.059   -0.269 -0.135  0.146    0.060  0.072 -0.053
 H         -0.033  0.129  0.003   -0.161 -0.175  0.191    0.124  0.054 -0.022
 C          0.003  0.011  0.040   -0.271  0.132 -0.156    0.068  0.015 -0.034
 H         -0.039  0.115  0.162   -0.170  0.174 -0.200    0.008 -0.038 -0.033
 C         -0.001 -0.068 -0.023    0.009  0.080 -0.086    0.081  0.011  0.024
 Cl         0.002  0.001  0.000   -0.006  0.017 -0.020   -0.040 -0.002  0.002
 C         -0.008  0.012  0.040    0.283  0.132 -0.149    0.009 -0.057  0.046
 H          0.032  0.116  0.161    0.176  0.175 -0.194   -0.027 -0.068  0.010
 C         -0.016  0.021 -0.059    0.284 -0.136  0.155    0.006 -0.012  0.039
 H          0.021  0.130  0.006    0.194 -0.171  0.192    0.100  0.035  0.007
 TransDip   0.007  0.039 -0.053    0.000  0.019 -0.029    0.044  0.032  0.014

 Mode:                22                     23                     24
 Frequency:       732.18                 741.95                 749.44
 Force Cnst:      1.3084                 2.4277                 1.1412
 Red. Mass:       4.1426                 7.4850                 3.4485
 IR Active:          YES                    YES                    YES
 IR Intens:        0.352                 48.047                  2.184
 Raman Active:       YES                    YES                    YES
               X      Y      Z        X      Y      Z        X      Y      Z
 C          0.007 -0.043  0.255   -0.107 -0.068  0.000    0.005 -0.034  0.211
 C         -0.026  0.021 -0.193    0.152 -0.141 -0.038    0.023  0.028 -0.143
 Cl         0.003 -0.000  0.005   -0.034  0.055  0.010   -0.001 -0.000  0.003
 C         -0.037 -0.014  0.081    0.213 -0.009  0.002    0.030  0.011  0.054
 H         -0.059 -0.054  0.421    0.184  0.007  0.032    0.043 -0.035  0.296
 C         -0.012  0.031 -0.136    0.148 -0.011 -0.008   -0.006  0.014 -0.103
 Cl         0.005 -0.003  0.001   -0.060  0.013  0.002    0.002  0.002  0.002
 C          0.025 -0.035  0.118    0.012  0.081  0.019   -0.023 -0.008  0.097
 H          0.065 -0.020  0.146    0.009  0.079  0.007   -0.023  0.010 -0.025
 C          0.013 -0.022 -0.106   -0.025 -0.057 -0.008   -0.021  0.001 -0.051
 H          0.026  0.020 -0.421    0.137 -0.164 -0.047   -0.028  0.072 -0.450
 C          0.016  0.144  0.129   -0.231  0.037  0.035   -0.006 -0.165 -0.142
 C         -0.032 -0.087 -0.079    0.017  0.155 -0.211   -0.021  0.070  0.045
 H         -0.062 -0.197 -0.200    0.275  0.030 -0.136   -0.027  0.363  0.298
 C         -0.044  0.082  0.072    0.000  0.192 -0.178   -0.025 -0.073 -0.096
 H         -0.054  0.208  0.187   -0.261  0.107 -0.054   -0.042 -0.078 -0.089
 C         -0.018 -0.129 -0.106    0.270 -0.027 -0.024    0.009  0.140  0.122
 Cl         0.007  0.005 -0.001   -0.088  0.000 -0.000   -0.003 -0.003 -0.005
 C          0.037  0.107  0.048    0.016 -0.149  0.206    0.025 -0.087 -0.081
 H          0.080  0.206  0.165   -0.241 -0.037  0.112    0.018 -0.077 -0.078
 C          0.028 -0.057 -0.103    0.031 -0.191  0.176    0.020  0.053  0.064
 H          0.028 -0.195 -0.222    0.288 -0.147  0.025    0.035  0.360  0.313
 TransDip  -0.018 -0.003  0.005    0.204 -0.085 -0.020    0.012  0.041  0.020

 Mode:                25                     26                     27
 Frequency:       816.92                 830.48                 835.97
 Force Cnst:      2.9174                 0.5737                 0.5141
 Red. Mass:       7.4197                 1.4119                 1.2487
 IR Active:          YES                    YES                    YES
 IR Intens:       40.385                 48.447                  0.387
 Raman Active:       YES                    YES                    YES
               X      Y      Z        X      Y      Z        X      Y      Z
 C         -0.167 -0.078 -0.016   -0.007 -0.012  0.057    0.005  0.002 -0.000
 C          0.064 -0.306 -0.051   -0.001 -0.022 -0.012   -0.002  0.004 -0.000
 Cl        -0.040  0.074  0.013   -0.002  0.004  0.001    0.001 -0.001 -0.000
 C          0.095 -0.240 -0.036   -0.003 -0.012  0.003   -0.004  0.005  0.001
 H         -0.142 -0.092  0.006   -0.024  0.005 -0.018   -0.000  0.002  0.000
 C          0.331 -0.034 -0.022    0.014 -0.005  0.051   -0.009  0.001  0.003
 Cl        -0.080  0.013  0.003   -0.003  0.000 -0.004    0.002 -0.000 -0.000
 C         -0.073  0.305  0.071    0.004  0.023 -0.089    0.001 -0.006 -0.006
 H         -0.331  0.209 -0.113    0.011 -0.082  0.615    0.006 -0.008  0.025
 C         -0.062  0.096  0.031   -0.000  0.003 -0.083    0.001 -0.001 -0.001
 H          0.236 -0.067 -0.171    0.005 -0.098  0.509   -0.003 -0.003  0.025
 C          0.026 -0.006 -0.005   -0.002  0.038  0.036   -0.002  0.002  0.002
 C          0.022 -0.094  0.096   -0.002 -0.026 -0.029    0.001 -0.050 -0.048
 H         -0.049 -0.044  0.098   -0.013  0.186  0.150   -0.006  0.365  0.314
 C          0.060 -0.109  0.113   -0.004 -0.033 -0.025    0.001 -0.061 -0.057
 H          0.229 -0.010  0.073   -0.012  0.193  0.174   -0.009  0.413  0.357
 C         -0.112 -0.003 -0.004   -0.003  0.039  0.038    0.004  0.004  0.003
 Cl         0.021  0.001  0.000    0.000 -0.002 -0.003   -0.001 -0.000 -0.000
 C          0.069  0.116 -0.112    0.012 -0.031 -0.039   -0.001  0.054  0.052
 H          0.239 -0.035 -0.121    0.026  0.239  0.208    0.000 -0.382 -0.330
 C          0.027  0.101 -0.084    0.006 -0.027 -0.042   -0.001  0.047  0.044
 H         -0.048 -0.001 -0.123    0.002  0.227  0.177    0.003 -0.334 -0.283
 TransDip   0.141 -0.140 -0.045    0.022  0.055  0.215    0.000  0.005  0.019

 Mode:                28                     29                     30
 Frequency:       851.54                 886.49                 964.68
 Force Cnst:      0.6924                 0.6567                 0.7381
 Red. Mass:       1.6207                 1.4182                 1.3461
 IR Active:          YES                    YES                    YES
 IR Intens:       17.693                 14.225                  0.149
 Raman Active:       YES                    YES                    YES
               X      Y      Z        X      Y      Z        X      Y      Z
 C          0.001 -0.018  0.092    0.000  0.000 -0.002   -0.002  0.006 -0.005
 C          0.007  0.011 -0.023    0.001 -0.008  0.054   -0.001 -0.009  0.004
 Cl        -0.000 -0.000  0.001   -0.000  0.001 -0.004   -0.000  0.001 -0.000
 C          0.014  0.002  0.009   -0.000  0.027 -0.170   -0.004 -0.000 -0.006
 H          0.025 -0.003 -0.004   -0.010 -0.146  0.967   -0.018  0.004  0.024
 C          0.002 -0.009  0.029   -0.000 -0.011  0.062    0.001  0.004 -0.003
 Cl        -0.000  0.001 -0.002   -0.000  0.001 -0.004   -0.000 -0.000  0.000
 C         -0.016  0.019 -0.066    0.001  0.001 -0.015    0.006 -0.009  0.033
 H         -0.034 -0.074  0.484   -0.001 -0.010  0.052    0.019  0.032 -0.198
 C         -0.006  0.023 -0.057   -0.001 -0.001  0.016    0.001 -0.002 -0.034
 H         -0.013 -0.031  0.303   -0.002  0.012 -0.058   -0.009 -0.034  0.199
 C         -0.001 -0.092 -0.079    0.000 -0.001 -0.001   -0.002  0.027  0.025
 C         -0.005  0.050  0.037   -0.000  0.000  0.000    0.002 -0.055 -0.051
 H         -0.003 -0.218 -0.197    0.000 -0.003 -0.002   -0.008  0.336  0.286
 C         -0.010  0.050  0.039   -0.000  0.001  0.001    0.001  0.048  0.046
 H         -0.013 -0.338 -0.292   -0.000 -0.003 -0.003    0.006 -0.292 -0.250
 C          0.001 -0.052 -0.043   -0.001 -0.001 -0.001   -0.002 -0.016 -0.014
 Cl        -0.000  0.004  0.003    0.000  0.000  0.000    0.000  0.002  0.001
 C          0.011  0.056  0.041   -0.000  0.001  0.000   -0.000  0.066  0.053
 H          0.026 -0.358 -0.312    0.000 -0.002 -0.001    0.002 -0.362 -0.321
 C          0.005  0.051  0.036    0.000  0.001  0.000    0.002 -0.073 -0.061
 H          0.008 -0.233 -0.208    0.001 -0.002 -0.003   -0.004  0.421  0.365
 TransDip   0.004 -0.132 -0.026   -0.005 -0.020  0.119   -0.002 -0.012  0.002

 Mode:                31                     32                     33
 Frequency:       974.01                 979.68                1018.15
 Force Cnst:      0.7590                 0.7688                 4.4232
 Red. Mass:       1.3578                 1.3595                 7.2420
 IR Active:          YES                    YES                    YES
 IR Intens:        0.142                  0.257                 50.236
 Raman Active:       YES                    YES                    YES
               X      Y      Z        X      Y      Z        X      Y      Z
 C         -0.001 -0.008  0.033    0.003  0.001 -0.001    0.275 -0.009 -0.000
 C          0.000 -0.003  0.006    0.000 -0.004 -0.001   -0.029  0.115  0.019
 Cl        -0.000  0.000 -0.000    0.000  0.001  0.000    0.001 -0.006 -0.001
 C          0.004  0.006 -0.017   -0.002  0.000  0.000   -0.150 -0.235 -0.037
 H          0.003 -0.010  0.087   -0.006  0.002  0.001   -0.114 -0.270 -0.033
 C         -0.001  0.001 -0.010   -0.003  0.001  0.000    0.088 -0.006 -0.001
 Cl         0.000 -0.000  0.001    0.001 -0.000 -0.000   -0.003  0.000  0.000
 C         -0.002 -0.017  0.104   -0.001 -0.001  0.002   -0.110  0.250  0.041
 H         -0.013  0.084 -0.588   -0.001  0.001 -0.011   -0.090  0.274  0.020
 C          0.001  0.025 -0.123    0.001  0.002 -0.001   -0.045 -0.089 -0.019
 H         -0.013 -0.105  0.722    0.000 -0.001  0.016   -0.012 -0.107  0.018
 C         -0.004 -0.020 -0.012   -0.001  0.002  0.002    0.272  0.001  0.001
 C         -0.001  0.022  0.015    0.002 -0.078 -0.068   -0.046 -0.089  0.096
 H          0.007 -0.110 -0.096   -0.010  0.438  0.379    0.011 -0.082  0.132
 C         -0.004 -0.014 -0.014   -0.000  0.069  0.062   -0.135  0.178 -0.200
 H         -0.015  0.079  0.074    0.005 -0.381 -0.329   -0.089  0.187 -0.241
 C          0.002  0.002  0.005    0.001 -0.002 -0.002    0.110  0.001  0.001
 Cl        -0.000 -0.000 -0.001   -0.000  0.000  0.000   -0.005 -0.000  0.000
 C          0.007 -0.014 -0.016    0.001 -0.055 -0.050   -0.133 -0.177  0.202
 H          0.021  0.084  0.081   -0.003  0.302  0.262   -0.088 -0.215  0.217
 C         -0.000  0.028  0.012   -0.001  0.064  0.056   -0.047  0.084 -0.100
 H         -0.004 -0.122 -0.112   -0.001 -0.357 -0.303    0.011  0.120 -0.099
 TransDip  -0.007 -0.001  0.010    0.013 -0.009  0.004    0.218  0.061  0.011

 Mode:                34                     35                     36
 Frequency:      1035.62                1084.17                1102.10
 Force Cnst:      2.2219                 2.3557                 1.8105
 Red. Mass:       3.5161                 3.4015                 2.5299
 IR Active:          YES                    YES                    YES
 IR Intens:       12.619                 31.828                 72.103
 Raman Active:       YES                    YES                    YES
               X      Y      Z        X      Y      Z        X      Y      Z
 C          0.120  0.001  0.001   -0.088  0.043  0.006    0.052 -0.012 -0.003
 C         -0.012  0.073  0.013   -0.065  0.274  0.044    0.018 -0.067 -0.011
 Cl         0.001 -0.005 -0.001    0.009 -0.029 -0.005   -0.002  0.008  0.001
 C         -0.065 -0.110 -0.018    0.034 -0.086 -0.015   -0.021  0.018  0.003
 H         -0.004 -0.156 -0.019    0.488 -0.378 -0.048   -0.192  0.128  0.018
 C          0.031 -0.003 -0.000    0.072 -0.015 -0.002    0.001  0.004  0.000
 Cl        -0.001  0.000  0.000   -0.009  0.001  0.000    0.001 -0.000 -0.000
 C         -0.045  0.115  0.020    0.051  0.077  0.013   -0.019 -0.016 -0.003
 H          0.004  0.146  0.007    0.388  0.237  0.027   -0.135 -0.072 -0.008
 C         -0.020 -0.053 -0.012   -0.062 -0.166 -0.026    0.012  0.038  0.007
 H          0.004 -0.069  0.015    0.178 -0.341 -0.034   -0.086  0.109  0.001
 C          0.086  0.001 -0.001   -0.147 -0.002 -0.008    0.055  0.000  0.002
 C          0.059  0.161 -0.178   -0.042 -0.040  0.041   -0.071 -0.024  0.028
 H         -0.209  0.255 -0.312   -0.020 -0.039  0.073   -0.316  0.049 -0.082
 C         -0.023 -0.071  0.078    0.066 -0.055  0.066   -0.003 -0.058  0.065
 H         -0.291 -0.163  0.199    0.045 -0.078  0.079   -0.403 -0.224  0.255
 C         -0.131 -0.001 -0.000    0.124  0.004 -0.003    0.303  0.002  0.001
 Cl         0.016  0.000  0.000   -0.017 -0.000  0.000   -0.033 -0.000 -0.000
 C         -0.028  0.069 -0.080    0.061  0.054 -0.060    0.005  0.059 -0.065
 H         -0.305  0.174 -0.190    0.013  0.083 -0.088   -0.367  0.205 -0.245
 C          0.065 -0.157  0.181   -0.044  0.033 -0.036   -0.077  0.025 -0.031
 H         -0.200 -0.281  0.293    0.007  0.052 -0.073   -0.361 -0.071  0.094
 TransDip  -0.104  0.045  0.008    0.101  0.146  0.032    0.269 -0.039 -0.008

 Mode:                37                     38                     39
 Frequency:      1114.60                1130.55                1162.08
 Force Cnst:      2.0684                 1.0371                 1.0935
 Red. Mass:       2.8258                 1.3771                 1.3744
 IR Active:          YES                    YES                    YES
 IR Intens:       46.820                  4.397                  3.364
 Raman Active:       YES                    YES                    YES
               X      Y      Z        X      Y      Z        X      Y      Z
 C          0.008  0.055  0.010   -0.000 -0.008 -0.017    0.004  0.058  0.007
 C         -0.058  0.081  0.014   -0.013  0.026  0.006    0.070 -0.072 -0.012
 Cl         0.006 -0.011 -0.002    0.001 -0.003 -0.001   -0.006  0.007  0.001
 C         -0.022  0.071  0.011    0.003  0.012  0.003   -0.028 -0.069 -0.010
 H         -0.551  0.436  0.058   -0.007  0.023  0.000   -0.122 -0.019 -0.005
 C          0.314  0.016  0.001    0.032 -0.004 -0.001   -0.047  0.020  0.003
 Cl        -0.034  0.000  0.000   -0.003  0.000  0.000    0.004 -0.002 -0.000
 C          0.048 -0.119 -0.017   -0.002 -0.006 -0.001    0.072  0.008  0.001
 H         -0.076 -0.204 -0.030   -0.067 -0.040 -0.004    0.733  0.326  0.046
 C         -0.124 -0.094 -0.014   -0.006 -0.004  0.004   -0.071  0.007  0.003
 H         -0.497  0.138  0.026   -0.017  0.008 -0.029   -0.468  0.267  0.036
 C          0.013  0.001 -0.021   -0.001 -0.037  0.042   -0.013 -0.007 -0.016
 C         -0.004 -0.001  0.003    0.076  0.024 -0.026    0.006 -0.000  0.007
 H         -0.050  0.009 -0.023    0.426 -0.086  0.128    0.062 -0.041  0.014
 C          0.009  0.000  0.000   -0.070  0.024 -0.029   -0.002 -0.001  0.001
 H          0.089  0.032 -0.035   -0.455 -0.123  0.133   -0.018 -0.007  0.009
 C         -0.021  0.006 -0.007   -0.008 -0.028  0.031    0.002 -0.000 -0.000
 Cl         0.003 -0.000  0.000    0.001  0.002 -0.002   -0.000  0.000 -0.000
 C         -0.017 -0.010  0.011    0.073  0.022 -0.024    0.010  0.002 -0.001
 H         -0.077  0.012 -0.011    0.497 -0.132  0.155    0.056 -0.015  0.018
 C          0.019 -0.008  0.017   -0.075  0.018 -0.022   -0.011  0.001  0.004
 H          0.072 -0.017 -0.028   -0.440 -0.107  0.139   -0.061 -0.036  0.009
 TransDip   0.209  0.065  0.003    0.017 -0.021  0.061   -0.044 -0.038 -0.005

 Mode:                40                     41                     42
 Frequency:      1204.14                1265.29                1281.53
 Force Cnst:      0.9748                 1.5281                 5.6274
 Red. Mass:       1.1411                 1.6200                 5.8156
 IR Active:          YES                    YES                    YES
 IR Intens:        0.264                  1.382                  3.291
 Raman Active:       YES                    YES                    YES
               X      Y      Z        X      Y      Z        X      Y      Z
 C         -0.000  0.001 -0.000   -0.062 -0.080 -0.013   -0.110  0.345  0.063
 C          0.001 -0.001 -0.001   -0.135 -0.029 -0.004   -0.173 -0.151 -0.024
 Cl        -0.000 -0.000 -0.000    0.003 -0.001 -0.000   -0.004  0.002  0.000
 C         -0.000 -0.000  0.000    0.056  0.040  0.006    0.165 -0.097 -0.016
 H         -0.004  0.002 -0.001    0.675 -0.357 -0.048    0.085 -0.049  0.006
 C         -0.001 -0.000  0.000    0.048  0.047  0.007    0.003  0.213  0.031
 Cl         0.000 -0.000 -0.000   -0.005 -0.000  0.000   -0.000  0.000 -0.000
 C          0.001 -0.001 -0.000    0.031 -0.012 -0.001   -0.118 -0.132 -0.019
 H          0.013  0.005  0.001    0.005 -0.028 -0.003    0.172 -0.002  0.003
 C         -0.002  0.001  0.001   -0.013  0.034  0.005    0.101 -0.138 -0.026
 H         -0.003 -0.000  0.004   -0.453  0.325  0.041    0.369 -0.330 -0.029
 C         -0.006 -0.003  0.002    0.093 -0.016  0.034    0.136  0.110 -0.164
 C          0.054 -0.017  0.021    0.007  0.005 -0.010    0.085 -0.048  0.064
 H          0.458 -0.157  0.197   -0.136  0.072 -0.063    0.104 -0.080  0.051
 C         -0.045 -0.014  0.014   -0.011  0.021 -0.024   -0.091 -0.020  0.023
 H         -0.431 -0.164  0.182   -0.089 -0.006  0.007   -0.053 -0.010  0.003
 C         -0.024 -0.000  0.000   -0.001 -0.013  0.015   -0.004  0.064 -0.073
 Cl         0.003  0.000 -0.000    0.001  0.000 -0.000    0.002 -0.000  0.000
 C         -0.042  0.014 -0.017   -0.032 -0.007  0.007    0.028 -0.062  0.072
 H         -0.396  0.145 -0.170   -0.088  0.013 -0.015   -0.210  0.017 -0.027
 C          0.048  0.020 -0.022    0.032  0.013 -0.016   -0.022 -0.036  0.051
 H          0.444  0.168 -0.194   -0.039 -0.012  0.021   -0.367 -0.201  0.185
 TransDip   0.015  0.006  0.004    0.008  0.037  0.003   -0.007 -0.057 -0.007

 Mode:                43                     44                     45
 Frequency:      1307.59                1311.41                1325.81
 Force Cnst:      3.0554                 6.2927                 1.3735
 Red. Mass:       3.0330                 6.2102                 1.3262
 IR Active:          YES                    YES                    YES
 IR Intens:        0.896                  0.663                  0.127
 Raman Active:       YES                    YES                    YES
               X      Y      Z        X      Y      Z        X      Y      Z
 C          0.216  0.057  0.003   -0.083  0.164 -0.002   -0.001 -0.040  0.005
 C         -0.047 -0.067 -0.012   -0.039 -0.021  0.003    0.017  0.011  0.001
 Cl        -0.002  0.004  0.001   -0.001 -0.001 -0.000    0.000 -0.000 -0.000
 C          0.003 -0.091 -0.013    0.092 -0.044 -0.005   -0.026  0.018  0.002
 H          0.117 -0.177 -0.021   -0.284  0.204  0.027    0.058 -0.036 -0.005
 C          0.005  0.168  0.024   -0.011  0.027  0.003    0.001 -0.020 -0.003
 Cl         0.002 -0.001 -0.000    0.000  0.001  0.000   -0.000 -0.000 -0.000
 C         -0.089  0.007  0.002   -0.072 -0.058 -0.008    0.027  0.013  0.001
 H         -0.415 -0.146 -0.018    0.324  0.131  0.018   -0.056 -0.027 -0.004
 C          0.125 -0.083 -0.008    0.023 -0.041 -0.001   -0.016  0.012  0.000
 H         -0.500  0.340  0.030    0.351 -0.256 -0.055   -0.024  0.017  0.006
 C         -0.200 -0.021  0.024    0.077 -0.227  0.217   -0.003  0.062 -0.064
 C         -0.075  0.027 -0.025   -0.153  0.092 -0.104   -0.020  0.009 -0.012
 H          0.261 -0.110  0.112    0.040  0.022 -0.035    0.439 -0.150  0.188
 C          0.062 -0.019  0.023    0.149  0.111 -0.121   -0.042 -0.006  0.006
 H          0.221  0.039 -0.040   -0.019  0.053 -0.055    0.406  0.172 -0.190
 C          0.011 -0.030  0.033    0.001 -0.219  0.246   -0.001 -0.069  0.078
 Cl        -0.002  0.000 -0.000    0.001  0.001 -0.001    0.000  0.002 -0.002
 C          0.020  0.042 -0.048   -0.180  0.085 -0.097    0.043 -0.005  0.007
 H          0.157 -0.002  0.006   -0.131  0.071 -0.080   -0.422  0.168 -0.197
 C         -0.025  0.001 -0.003    0.189  0.110 -0.116    0.023  0.011 -0.014
 H          0.163  0.079 -0.088   -0.216 -0.050  0.048   -0.423 -0.155  0.179
 TransDip   0.024 -0.018  0.003    0.004 -0.014  0.022    0.002 -0.008  0.008

 Mode:                46                     47                     48
 Frequency:      1400.21                1428.65                1494.01
 Force Cnst:      3.3876                 3.5425                 3.1597
 Red. Mass:       2.9326                 2.9458                 2.4026
 IR Active:          YES                    YES                    YES
 IR Intens:       21.200                  3.915                150.291
 Raman Active:       YES                    YES                    YES
               X      Y      Z        X      Y      Z        X      Y      Z
 C         -0.059  0.091  0.019   -0.031  0.065 -0.017    0.139  0.050  0.005
 C          0.185 -0.048 -0.007    0.074 -0.012  0.000   -0.045 -0.113 -0.018
 Cl        -0.004  0.004  0.001   -0.003  0.001  0.000    0.002  0.004  0.001
 C         -0.177 -0.011 -0.002   -0.043 -0.034 -0.004   -0.115  0.117  0.018
 H          0.316 -0.358 -0.054    0.040 -0.099 -0.016    0.419 -0.225 -0.033
 C         -0.012  0.140  0.021   -0.009  0.088  0.013    0.119 -0.035 -0.005
 Cl         0.001 -0.006 -0.001    0.001 -0.002 -0.000   -0.005  0.000  0.000
 C          0.182 -0.018 -0.003    0.050 -0.024 -0.002   -0.066 -0.079 -0.012
 H         -0.523 -0.375 -0.057   -0.157 -0.131 -0.021    0.391  0.128  0.016
 C         -0.123 -0.052 -0.009   -0.041 -0.024 -0.001   -0.099  0.087  0.013
 H          0.076 -0.207 -0.021    0.038 -0.084 -0.025    0.451 -0.268 -0.036
 C          0.026  0.001 -0.032    0.015 -0.112  0.108    0.011 -0.010  0.003
 C         -0.052 -0.012  0.015    0.170  0.023 -0.021   -0.034  0.031 -0.033
 H          0.036 -0.060  0.047   -0.356  0.219 -0.267    0.194 -0.055  0.054
 C          0.075  0.014 -0.013   -0.161  0.019 -0.024   -0.040 -0.030  0.034
 H         -0.196 -0.097  0.108    0.247  0.192 -0.220    0.205  0.062 -0.069
 C         -0.004  0.012 -0.014   -0.003 -0.078  0.088    0.054 -0.008  0.010
 Cl         0.000 -0.001  0.002    0.000  0.004 -0.004   -0.002  0.000 -0.000
 C         -0.083  0.001 -0.001    0.161  0.015 -0.015   -0.035  0.037 -0.042
 H          0.128 -0.083  0.096   -0.293  0.196 -0.230    0.201 -0.045  0.054
 C          0.074 -0.001  0.005   -0.161  0.024 -0.026   -0.049 -0.031  0.034
 H         -0.119 -0.092  0.082    0.298  0.207 -0.243    0.222  0.072 -0.078
 TransDip   0.014 -0.147 -0.002   -0.016  0.009 -0.061    0.378 -0.105 -0.020

 Mode:                49                     50                     51
 Frequency:      1525.08                1582.72                1605.15
 Force Cnst:      3.5892                10.7656                10.8354
 Red. Mass:       2.6192                 7.2942                 7.1378
 IR Active:          YES                    YES                    YES
 IR Intens:       17.357                 14.029                  1.707
 Raman Active:       YES                    YES                    YES
               X      Y      Z        X      Y      Z        X      Y      Z
 C         -0.106 -0.014 -0.001   -0.024 -0.302 -0.043   -0.011 -0.137  0.004
 C          0.005  0.042  0.008    0.137  0.174  0.027    0.032  0.066  0.008
 Cl        -0.001 -0.002 -0.000   -0.003  0.000 -0.000   -0.001  0.000  0.000
 C          0.064 -0.049 -0.008    0.033 -0.213 -0.032    0.020 -0.069 -0.012
 H         -0.165  0.098  0.014   -0.199 -0.086 -0.009   -0.078 -0.011  0.001
 C         -0.059  0.014  0.002    0.064  0.401  0.059    0.018  0.120  0.018
 Cl         0.002 -0.000 -0.000   -0.001 -0.005 -0.001   -0.000 -0.001 -0.000
 C          0.056  0.033  0.005   -0.172 -0.263 -0.039   -0.063 -0.080 -0.013
 H         -0.167 -0.071 -0.010    0.404 -0.013  0.001    0.132  0.008  0.003
 C          0.015 -0.031 -0.006   -0.078  0.213  0.031   -0.007  0.073  0.007
 H         -0.154  0.073  0.018    0.374 -0.069 -0.019    0.093  0.011  0.024
 C          0.155  0.003 -0.001    0.005 -0.041  0.073    0.010  0.241 -0.247
 C         -0.045  0.057 -0.068   -0.054  0.044 -0.055    0.096 -0.139  0.155
 H          0.393 -0.083  0.114    0.158 -0.012  0.048   -0.323  0.007 -0.005
 C         -0.130 -0.072  0.080   -0.030 -0.060  0.065    0.109  0.153 -0.174
 H          0.417  0.136 -0.149    0.109 -0.011  0.014   -0.306  0.009 -0.008
 C          0.133  0.001 -0.000    0.003  0.095 -0.107   -0.003 -0.245  0.277
 Cl        -0.004 -0.000  0.000    0.000 -0.001  0.002   -0.000  0.003 -0.003
 C         -0.131  0.068 -0.079    0.018 -0.055  0.061   -0.088  0.150 -0.172
 H          0.416 -0.126  0.150   -0.085 -0.024  0.025    0.290  0.029 -0.022
 C         -0.042 -0.058  0.066    0.061  0.043 -0.052   -0.123 -0.147  0.162
 H          0.370  0.084 -0.103   -0.147 -0.016  0.054    0.352  0.027 -0.029
 TransDip   0.122  0.052  0.009    0.023  0.116  0.021   -0.006  0.036  0.020

 Mode:                52                     53                     54
 Frequency:      1622.25                1633.76                3179.50
 Force Cnst:     10.0854                 9.0065                 6.4867
 Red. Mass:       6.5044                 5.7270                 1.0891
 IR Active:          YES                    YES                    YES
 IR Intens:       42.348                 12.170                  5.423
 Raman Active:       YES                    YES                    YES
               X      Y      Z        X      Y      Z        X      Y      Z
 C         -0.243  0.021  0.003    0.067 -0.004 -0.000   -0.001  0.001 -0.000
 C          0.277  0.048  0.009   -0.014 -0.002 -0.002    0.000  0.000  0.000
 Cl        -0.002 -0.004 -0.001    0.000  0.000  0.000    0.000 -0.000  0.000
 C         -0.279  0.124  0.018    0.006 -0.004 -0.001   -0.000 -0.000 -0.000
 H          0.262 -0.236 -0.036   -0.010  0.006  0.002    0.001  0.002  0.000
 C          0.151 -0.050 -0.008   -0.001  0.002  0.000   -0.000 -0.000 -0.000
 Cl         0.001  0.001  0.000   -0.000 -0.000 -0.000    0.000 -0.000 -0.000
 C         -0.311 -0.034 -0.004    0.007  0.000  0.000   -0.002  0.005  0.001
 H          0.256  0.254  0.039   -0.007 -0.007 -0.002    0.026 -0.055 -0.008
 C          0.347 -0.132 -0.021   -0.016  0.008  0.004   -0.011 -0.017 -0.003
 H         -0.349  0.337  0.049    0.028 -0.020 -0.011    0.133  0.197  0.032
 C          0.039 -0.000  0.001   -0.247  0.008 -0.009   -0.002 -0.001  0.001
 C          0.029 -0.004  0.002    0.313 -0.062  0.080    0.000 -0.001  0.001
 H         -0.017  0.016 -0.017   -0.372  0.180 -0.220    0.003  0.005 -0.005
 C         -0.038 -0.007  0.008   -0.257 -0.035  0.035   -0.001  0.001 -0.002
 H          0.031  0.021 -0.022    0.180  0.144 -0.165    0.014 -0.016  0.019
 C          0.020  0.001 -0.002    0.126 -0.009  0.012   -0.001  0.000 -0.000
 Cl        -0.000  0.000  0.000    0.002  0.000 -0.000    0.000  0.000 -0.000
 C         -0.033  0.005 -0.006   -0.262  0.042 -0.050   -0.010 -0.015  0.017
 H          0.029 -0.018  0.021    0.203 -0.136  0.160    0.148  0.175 -0.200
 C          0.026  0.005 -0.002    0.299  0.058 -0.066   -0.039  0.045 -0.053
 H         -0.011 -0.018  0.008   -0.329 -0.178  0.210    0.454 -0.515  0.605
 TransDip   0.196 -0.070 -0.016    0.112  0.003  0.001   -0.065  0.013 -0.033

 Mode:                55                     56                     57
 Frequency:      3184.02                3190.59                3203.53
 Force Cnst:      6.5056                 6.5294                 6.6156
 Red. Mass:       1.0891                 1.0886                 1.0941
 IR Active:          YES                    YES                    YES
 IR Intens:        2.172                  2.932                  2.372
 Raman Active:       YES                    YES                    YES
               X      Y      Z        X      Y      Z        X      Y      Z
 C         -0.002  0.002  0.000    0.000  0.000 -0.000    0.000  0.000 -0.000
 C          0.000  0.000  0.000   -0.000  0.000  0.000    0.000 -0.000 -0.000
 Cl         0.000 -0.000  0.000    0.000 -0.000  0.000    0.000  0.000  0.000
 C         -0.001 -0.001 -0.000    0.000 -0.000 -0.000    0.000  0.000  0.000
 H          0.010  0.015  0.002   -0.000 -0.000 -0.000   -0.001 -0.002 -0.000
 C         -0.001  0.000  0.000   -0.000 -0.000 -0.000    0.000  0.000 -0.000
 Cl         0.000 -0.000 -0.000    0.000  0.000 -0.000    0.000 -0.000  0.000
 C         -0.007  0.021  0.003    0.000 -0.000 -0.000    0.001 -0.001 -0.000
 H          0.117 -0.243 -0.037   -0.001  0.001  0.000   -0.006  0.013  0.002
 C         -0.044 -0.066 -0.011    0.000  0.001  0.000    0.000  0.001  0.000
 H          0.513  0.760  0.126   -0.006 -0.009 -0.002   -0.005 -0.008 -0.002
 C          0.000  0.000 -0.000    0.002 -0.001  0.001   -0.001 -0.001  0.001
 C          0.000  0.000 -0.001    0.034  0.043 -0.049    0.005  0.005 -0.005
 H         -0.004 -0.005  0.006   -0.413 -0.494  0.558   -0.046 -0.053  0.060
 C          0.000 -0.001  0.001    0.020 -0.025  0.029   -0.010  0.010 -0.012
 H         -0.008  0.009 -0.010   -0.258  0.290 -0.338    0.110 -0.122  0.142
 C          0.000  0.000 -0.000    0.001  0.000 -0.001    0.002 -0.002  0.003
 Cl        -0.000 -0.000  0.000   -0.000  0.000 -0.000   -0.000  0.000 -0.000
 C          0.003  0.005 -0.005    0.001  0.001 -0.001    0.041  0.046 -0.053
 H         -0.045 -0.053  0.061   -0.012 -0.014  0.015   -0.458 -0.526  0.599
 C          0.010 -0.011  0.013   -0.002  0.001 -0.002   -0.016  0.015 -0.017
 H         -0.114  0.129 -0.152    0.017 -0.019  0.022    0.152 -0.168  0.198
 TransDip  -0.029 -0.037 -0.001    0.049  0.015 -0.019    0.013  0.031 -0.036

 Mode:                58                     59                     60
 Frequency:      3206.64                3210.44                3218.76
 Force Cnst:      6.6354                 6.6447                 6.6686
 Red. Mass:       1.0953                 1.0942                 1.0925
 IR Active:          YES                    YES                    YES
 IR Intens:        0.954                  0.682                  0.717
 Raman Active:       YES                    YES                    YES
               X      Y      Z        X      Y      Z        X      Y      Z
 C          0.000  0.000 -0.000   -0.001  0.001  0.000    0.000  0.000  0.000
 C         -0.000  0.000  0.000    0.000  0.000  0.000    0.003 -0.001 -0.000
 Cl         0.000 -0.000  0.000   -0.000  0.000 -0.000   -0.000  0.000  0.000
 C         -0.000 -0.000 -0.000   -0.002 -0.002 -0.000   -0.048 -0.072 -0.011
 H          0.000  0.001  0.000    0.022  0.032  0.005    0.550  0.820  0.129
 C         -0.000 -0.000 -0.000    0.003  0.003  0.000   -0.002  0.003  0.000
 Cl        -0.000  0.000  0.000   -0.000 -0.000  0.000    0.000 -0.000 -0.000
 C         -0.001  0.002  0.000    0.037 -0.075 -0.011   -0.001  0.003  0.000
 H          0.011 -0.023 -0.004   -0.420  0.848  0.130    0.014 -0.028 -0.004
 C          0.000  0.000  0.000   -0.017 -0.020 -0.003    0.002  0.002  0.000
 H         -0.001 -0.001 -0.000    0.156  0.225  0.037   -0.016 -0.023 -0.004
 C          0.002 -0.001  0.001    0.000 -0.000  0.000    0.000 -0.000  0.000
 C          0.024  0.026 -0.029    0.001  0.001 -0.001   -0.000 -0.000  0.000
 H         -0.248 -0.292  0.330   -0.006 -0.008  0.009    0.000  0.000 -0.000
 C         -0.038  0.041 -0.048   -0.001  0.001 -0.001    0.000 -0.000  0.000
 H          0.419 -0.463  0.539    0.009 -0.010  0.011   -0.000  0.001 -0.001
 C         -0.003 -0.001  0.001   -0.000  0.000 -0.000    0.000  0.000 -0.000
 Cl         0.000  0.000 -0.000    0.000 -0.000  0.000   -0.000 -0.000 -0.000
 C         -0.009 -0.011  0.013   -0.001 -0.001  0.001    0.000  0.000 -0.000
 H          0.106  0.123 -0.140    0.007  0.008 -0.009   -0.001 -0.001  0.001
 C          0.005 -0.005  0.006    0.001 -0.001  0.001   -0.000  0.000 -0.000
 H         -0.047  0.053 -0.062   -0.007  0.008 -0.009    0.002 -0.002  0.002
 TransDip  -0.008  0.018 -0.024    0.012 -0.023 -0.004    0.010  0.025  0.004

 STANDARD THERMODYNAMIC QUANTITIES AT   298.15 K  AND     1.00 ATM

   This Molecule has  0 Imaginary Frequencies
   Zero point vibrational energy:       95.231 kcal/mol

   Atom    1 Element C  Has Mass   12.00000
   Atom    2 Element C  Has Mass   12.00000
   Atom    3 Element Cl Has Mass   34.96885
   Atom    4 Element C  Has Mass   12.00000
   Atom    5 Element H  Has Mass    1.00783
   Atom    6 Element C  Has Mass   12.00000
   Atom    7 Element Cl Has Mass   34.96885
   Atom    8 Element C  Has Mass   12.00000
   Atom    9 Element H  Has Mass    1.00783
   Atom   10 Element C  Has Mass   12.00000
   Atom   11 Element H  Has Mass    1.00783
   Atom   12 Element C  Has Mass   12.00000
   Atom   13 Element C  Has Mass   12.00000
   Atom   14 Element H  Has Mass    1.00783
   Atom   15 Element C  Has Mass   12.00000
   Atom   16 Element H  Has Mass    1.00783
   Atom   17 Element C  Has Mass   12.00000
   Atom   18 Element Cl Has Mass   34.96885
   Atom   19 Element C  Has Mass   12.00000
   Atom   20 Element H  Has Mass    1.00783
   Atom   21 Element C  Has Mass   12.00000
   Atom   22 Element H  Has Mass    1.00783
   Molecular Mass:   255.961360 amu
   Principal axes and moments of inertia in amu*Bohr^2:
                             1           2           3
    Eigenvalues --     1492.59358 10368.44501 11448.21162
          X               1.00000    -0.00083    -0.00006
          Y               0.00082     0.99967    -0.02555
          Z               0.00008     0.02555     0.99967
   Rotational Symmetry Number is   1
   The Molecule is an Asymmetric Top
   Translational Enthalpy:        0.889 kcal/mol
   Rotational Enthalpy:           0.889 kcal/mol
   Vibrational Enthalpy:        101.432 kcal/mol
   gas constant (RT):             0.592 kcal/mol
   Translational Entropy:        42.519  cal/mol.K
   Rotational Entropy:           33.537  cal/mol.K
   Vibrational Entropy:          39.606  cal/mol.K

   Total Enthalpy:              103.802 kcal/mol
   Total Entropy:               115.662  cal/mol.K

 ======================================================================

 STANDARD THERMODYNAMIC QUANTITIES FOR ANHARMONIC VIBRATION -- TOSH

   Zero point vibrational energy: ************ kcal/mol

   Vibrational Enthalpy:       Infinity kcal/mol
   Vibrational Entropy:             NaN  cal/mol.K

   Total Enthalpy:             Infinity kcal/mol
   Total Entropy:                   NaN  cal/mol.K

 ======================================================================

 STANDARD THERMODYNAMIC QUANTITIES FOR ANHARMONIC VIBRATION -- VPT2

   Zero point vibrational energy: ************ kcal/mol

   Vibrational Enthalpy:       Infinity kcal/mol
   Vibrational Entropy:             NaN  cal/mol.K

   Total Enthalpy:             Infinity kcal/mol
   Total Entropy:                   NaN  cal/mol.K

 ======================================================================

Archival summary:
1\1\november\FREQ\ProcedureUnspecified\BasisUnspecified\l3127\taweetha\ThuJan1620:12:032020ThuJan1620:12:032020\0\\#,FREQ,ProcedureUnspecified,BasisUnspecified,\\0,1\Cl\C,1,1.76022\C,2,1.39298,1,116.811\H,3,1.08134,2,120.258,1,-1.15182,0\C,3,1.38896,2,118.985,1,178.263,0\C,5,1.39,3,121.032,2,-0.169986,0\H,6,1.082,5,120.435,3,179.652,0\C,6,1.38949,5,118.742,3,0.134059,0\H,8,1.08382,6,119.123,5,178.914,0\C,2,1.40321,1,121.082,3,178.324,0\C,10,1.48847,2,124.098,1,1.52709,0\C,11,1.40006,10,119.973,2,-124.085,0\H,12,1.0841,11,119.62,10,2.90219,0\C,12,1.39264,11,121.164,10,-178.177,0\H,14,1.08243,12,120.685,11,-179.322,0\C,14,1.39017,12,119.083,11,0.334075,0\C,16,1.39157,14,121.03,12,0.00317286,0\H,17,1.08234,16,120.14,14,179.521,0\C,17,1.39097,16,119.246,14,-0.303941,0\H,19,1.08294,17,119.174,16,179.736,0\Cl,5,1.75589,3,119.242,2,179.856,0\Cl,16,1.75864,14,119.503,12,179.91,0\\\@

 Total job time:  10055.86s(wall), 10055.32s(cpu) 
 Thu Jan 16 20:12:03 2020

        *************************************************************
        *                                                           *
        *  Thank you very much for using Q-Chem.  Have a nice day.  *
        *                                                           *
        *************************************************************
