# Supplementary material for: Quantum Chemical Investigation of Polychlorinated Dibenzodioxins, Dibenzofurans and Biphenyls: Relative Stability and Planarity Analysis
Source: Molecules. 2020 Dec 3;25(23):5697. doi: 10.3390/molecules25235697 (PMC7730433; doi:10.3390/molecules25235697)
Supplement: Supplementary file 1 [file molecules-25-05697-s001.zip › PCB/B3LYP/ClHClHHHHHHH.out]

                  Welcome to Q-Chem
     A Quantum Leap Into The Future Of Chemistry


 Q-Chem 5.2 (devel), Q-Chem, Inc., Pleasanton, CA (2019)

 Yihan Shao,  Zhengting Gan,  E. Epifanovsky,  A. T. B. Gilbert,  M. Wormit,  
 J. Kussmann,  A. W. Lange,  A. Behn,  Jia Deng,  Xintian Feng,  D. Ghosh,  
 M. Goldey,  P. R. Horn,  L. D. Jacobson,  I. Kaliman,  T. Kus,  A. Landau,  
 Jie Liu,  E. I. Proynov,  R. M. Richard,  R. P. Steele,  E. J. Sundstrom,  
 H. L. Woodcock III,  P. M. Zimmerman,  D. Zuev,  B. Albrecht,  E. Alguire,  
 S. A. Baeppler,  D. Barton,  Z. Benda,  Y. A. Bernard,  E. J. Berquist,  
 K. B. Bravaya,  H. Burton,  D. Casanova,  Chun-Min Chang,  Yunqing Chen,  
 A. Chien,  K. D. Closser,  M. P. Coons,  S. Coriani,  S. Dasgupta,  
 A. L. Dempwolff,  M. Diedenhofen,  Hainam Do,  R. G. Edgar,  Po-Tung Fang,  
 S. Faraji,  S. Fatehi,  Qingguo Feng,  K. D. Fenk,  J. Fosso-Tande,  
 J. Gayvert,  Qinghui Ge,  A. Ghysels,  G. Gidofalvi,  J. Gomes,  
 J. Gonthier,  A. Gunina,  D. Hait,  M. W. D. Hanson-Heine,  
 P. H. P. Harbach,  A. W. Hauser,  M. F. Herbst,  J. E. Herr,  
 E. G. Hohenstein,  Z. C. Holden,  Kerwin Hui,  B. C. Huynh,  T.-C. Jagau,  
 Hyunjun Ji,  B. Kaduk,  K. Khistyaev,  Jaehoon Kim,  P. Klunzinger,  K. Koh,  
 D. Kosenkov,  L. Koulias,  T. Kowalczyk,  C. M. Krauter,  A. Kunitsa,  
 Ka Un Lao,  A. Laurent,  K. V. Lawler,  Joonho Lee,  D. Lefrancois,  
 S. Lehtola,  D. S. Levine,  Yi-Pei Li,  You-Sheng Lin,  Fenglai Liu,  
 E. Livshits,  A. Luenser,  P. Manohar,  E. Mansoor,  S. F. Manzer,  
 Shan-Ping Mao,  Yuezhi Mao,  N. Mardirossian,  A. V. Marenich,  
 T. Markovich,  L. A. Martinez-Martinez,  S. A. Maurer,  N. J. Mayhall,  
 S. C. McKenzie,  J.-M. Mewes,  P. Morgante,  A. F. Morrison,  
 J. W. Mullinax,  K. Nanda,  T. S. Nguyen-Beck,  R. Olivares-Amaya,  
 J. A. Parkhill,  Zheng Pei,  T. M. Perrine,  F. Plasser,  P. Pokhilko,  
 S. Prager,  A. Prociuk,  E. Ramos,  D. R. Rehn,  F. Rob,  M. Scheurer,  
 M. Schneider,  N. Sergueev,  S. M. Sharada,  S. Sharma,  D. W. Small,  
 T. Stauch,  T. Stein,  Yu-Chuan Su,  A. J. W. Thom,  A. Tkatchenko,  
 T. Tsuchimochi,  N. M. Tubman,  L. Vogt,  M. L. Vidal,  O. Vydrov,  
 M. A. Watson,  J. Wenzel,  M. de Wergifosse,  T. A. Wesolowski,  A. White,  
 J. Witte,  A. Yamada,  Jun Yang,  K. Yao,  S. Yeganeh,  S. R. Yost,  
 Zhi-Qiang You,  A. Zech,  Igor Ying Zhang,  Xing Zhang,  Yan Zhao,  
 Ying Zhu,  B. R. Brooks,  G. K. L. Chan,  C. J. Cramer,  M. S. Gordon,  
 W. J. Hehre,  A. Klamt,  M. W. Schmidt,  C. D. Sherrill,  D. G. Truhlar,  
 A. Aspuru-Guzik,  R. Baer,  A. T. Bell,  N. A. Besley,  Jeng-Da Chai,  
 A. E. DePrince, III,  R. A. DiStasio Jr.,  A. Dreuw,  B. D. Dunietz,  
 T. R. Furlani,  Chao-Ping Hsu,  Yousung Jung,  Jing Kong,  D. S. Lambrecht,  
 WanZhen Liang,  C. Ochsenfeld,  V. A. Rassolov,  L. V. Slipchenko,  
 J. E. Subotnik,  T. Van Voorhis,  J. M. Herbert,  A. I. Krylov,  
 P. M. W. Gill,  M. Head-Gordon

 Contributors to earlier versions of Q-Chem not listed above: 
 R. D. Adamson,  B. Austin,  J. Baker,  G. J. O. Beran,  K. Brandhorst,  
 S. T. Brown,  E. F. C. Byrd,  A. K. Chakraborty,  C.-L. Cheng,  
 Siu Hung Chien,  D. M. Chipman,  D. L. Crittenden,  H. Dachsel,  
 R. J. Doerksen,  A. D. Dutoi,  L. Fusti-Molnar,  W. A. Goddard III,  
 A. Golubeva-Zadorozhnaya,  S. R. Gwaltney,  G. Hawkins,  A. Heyden,  
 S. Hirata,  G. Kedziora,  F. J. Keil,  C. Kelley,  Jihan Kim,  R. A. King,  
 R. Z. Khaliullin,  P. P. Korambath,  W. Kurlancheek,  A. M. Lee,  M. S. Lee,  
 S. V. Levchenko,  Ching Yeh Lin,  D. Liotard,  R. C. Lochan,  I. Lotan,  
 P. E. Maslen,  N. Nair,  D. P. O'Neill,  D. Neuhauser,  E. Neuscamman,  
 C. M. Oana,  R. Olson,  B. Peters,  R. Peverati,  P. A. Pieniazek,  
 Y. M. Rhee,  J. Ritchie,  M. A. Rohrdanz,  E. Rosta,  N. J. Russ,  
 H. F. Schaefer III,  N. E. Schultz,  N. Shenvi,  A. C. Simmonett,  A. Sodt,  
 D. Stuck,  K. S. Thanthiriwatte,  V. Vanovschi,  Tao Wang,  A. Warshel,  
 C. F. Williams,  Q. Wu,  X. Xu,  W. Zhang

 Please cite Q-Chem as follows:
 Y. Shao et al., Mol. Phys. 113, 184-215 (2015)
 DOI: 10.1080/00268976.2014.952696

 Q-Chem 5.2.1 for Intel X86 EM64T Linux

 Parts of Q-Chem use Armadillo 8.300.2 (Tropical Shenanigans).
 http://arma.sourceforge.net/

 Q-Chem begins on Thu Jan 16 16:30:10 2020  

Host: 
0

     Scratch files written to /scratch/taweetham/qchem30419//
NAlpha2: 114
NElect   114
Mult     1

 Q-Chem warning in module libgen/rem_setup.C, line 2168:

 Setting Thresh to 1e-14


Checking the input file for inconsistencies... 	...done.

--------------------------------------------------------------
User input:
--------------------------------------------------------------
$MOLECULE
0 1
C 
C  1 1.394960
Cl  2 CCl 1 119.528007
C  2 1.386606 1 120.846377 3 178.766605 0
H  4 CH 2 119.698148 1 -179.612229 0
C  4 1.387279 2 120.235871 1 -0.083363 0
Cl  6 CCl 4 120.254637 2 -179.958574 0
C  6 1.387279 4 119.490737 2 0.041992 0
H  8 CH 6 120.064298 4 179.568218 0
C  8 1.386606 6 120.235863 4 0.041336 0
H  10 CH 8 119.614146 6 178.681836 0
C  1 1.488550 2 120.827489 3 1.275929 0
C  12 1.394960 1 120.827496 2 44.635695 0
H  13 CH 12 119.528011 1 1.275194 0
C  13 1.386606 12 120.846392 1 -179.957497 0
H  15 CH 13 119.698155 12 -179.612829 0
C  15 1.387278 13 120.235860 12 -0.083872 0
H  17 CH 15 120.254633 13 -179.958492 0
C  17 1.387279 15 119.490737 13 0.041666 0
H  19 CH 17 120.064293 15 179.568399 0
C  19 1.386606 17 120.235874 15 0.041790 0
H  21 CH 19 119.614152 17 178.681599 0

CH=1.08273
CCl=1.75400
$END

$REM
   JOB_TYPE	OPTIMIZATION
   BASIS	6-311++G**
   METHOD	B3LYP
   SYM_IGNORE	TRUE
   SCF_GUESS_ALWAYS     TRUE
   SYM_IGNORE   TRUE
   S2THRESH     15
   THRESH       15
$END

--------------------------------------------------------------
 ----------------------------------------------------------------
             Standard Nuclear Orientation (Angstroms)
    I     Atom           X                Y                Z
 ----------------------------------------------------------------
    1      C       0.0000000000     0.0000000000     0.0000000000
    2      C       0.0000000000     0.0000000000     1.3949600000
    3      Cl      1.5261815140     0.0000000000     2.2594170471
    4      C      -1.1901880373     0.0256249026     2.1059255403
    5      H      -1.1683702292     0.0315218534     3.1884196336
    6      C      -2.4041742747     0.0535064326     1.4351028665
    7      Cl     -3.9099833729     0.0870232313     2.3339530118
    8      C      -2.4180259722     0.0546630380     0.0478935036
    9      H      -3.3603520375     0.0692493833    -0.4851290834
   10      C      -1.2274122092     0.0272853135    -0.6622934626
   11      H      -1.2503451014     0.0068111236    -1.7445869269
   12      C       1.2779219872    -0.0284629571    -0.7628147595
   13      C       2.3095886281    -0.8932703637    -0.3971844912
   14      H       2.1704206894    -1.5663256744     0.4394355459
   15      C       3.5004827568    -0.9194878930    -1.1069450245
   16      H       4.2865586447    -1.6026019117    -0.8107285686
   17      C       3.6821124948    -0.0819958503    -2.1978886372
   18      H       4.6116429624    -0.1026930066    -2.7527300472
   19      C       2.6636000698     0.7822218600    -2.5724593424
   20      H       2.7980411655     1.4448431951    -3.4181323354
   21      C       1.4736782845     0.8090230106    -1.8610916159
   22      H       0.6936781770     1.5025559907    -2.1490431582
 ----------------------------------------------------------------
 Nuclear Repulsion Energy =         979.87097159 hartrees
 There are       57 alpha and       57 beta electrons
 Requested basis set is 6-311++G(d,p)
 There are 138 shells and 380 basis functions

 Total QAlloc Memory Limit   2000 MB
 Mega-Array Size       188 MB
 MEM_STATIC part       192 MB
 A cutoff of  1.0D-15 yielded   8050 shell pairs
 There are     63792 function pairs (     68481 Cartesian)
 Smallest overlap matrix eigenvalue = 4.42E-07
 Linear dependence detected in AO basis
 Number of orthogonalized atomic orbitals = 377
 Maximum deviation from orthogonality = 3.942E-10

 Scale SEOQF with 1.000000e-01/1.000000e-01/1.000000e-01

 Standard Electronic Orientation quadrupole field applied
 Nucleus-field energy     =    -0.0000000127 hartrees
 Guess from superposition of atomic densities
 Warning:  Energy on first SCF cycle will be non-variational
 SAD guess density has 114.000000 electrons

 -----------------------------------------------------------------------
  General SCF calculation program by
  Eric Jon Sundstrom, Paul Horn, Yuezhi Mao, Dmitri Zuev, Alec White,
  David Stuck, Shaama M.S., Shane Yost, Joonho Lee, David Small,
  Daniel Levine, Susi Lehtola, Hugh Burton, Evgeny Epifanovsky,
  Bang C. Huynh
 -----------------------------------------------------------------------
 Exchange:     0.2000 Hartree-Fock + 0.0800 Slater + 0.7200 B88
 Correlation:  0.1900 VWN1RPA + 0.8100 LYP
 Using SG-1 standard quadrature grid
 A restricted SCF calculation will be
 performed using DIIS
 SCF converges when DIIS error is below 1.0e-08
 ---------------------------------------
  Cycle       Energy         DIIS error
 ---------------------------------------
    1   -1386.0740153224      3.31e-02  
    2   -1382.4651824630      3.13e-03  
    3   -1382.3945876766      3.67e-03  
    4   -1382.6524006392      4.85e-04  
    5   -1382.6552175372      2.99e-04  
    6   -1382.6568604934      9.01e-05  
    7   -1382.6569999698      2.17e-05  
    8   -1382.6570070674      8.27e-06  
    9   -1382.6570082842      2.26e-06  
   10   -1382.6570083615      1.09e-06  
   11   -1382.6570083835      2.58e-07  
   12   -1382.6570083846      1.29e-07  
   13   -1382.6570083849      2.54e-08  
   14   -1382.6570083849      1.22e-08  
   15   -1382.6570083848      3.01e-09  Convergence criterion met
 ---------------------------------------
 SCF time:   CPU 417.13s  wall 417.00s 
 SCF   energy in the final basis set =    -1382.6570083848
 Total energy in the final basis set =    -1382.6570083848

 --------------------------------------------------------------

                    Orbital Energies (a.u.)
 --------------------------------------------------------------

 Alpha MOs
 -- Occupied --
********-101.5625 -10.2546 -10.2543 -10.2113 -10.2058 -10.2020 -10.2007
-10.1969 -10.1848 -10.1828 -10.1823 -10.1820 -10.1813  -9.4804  -9.4779
 -7.2450  -7.2424  -7.2353  -7.2348  -7.2328  -7.2320  -0.9248  -0.8899
 -0.8707  -0.8424  -0.7900  -0.7637  -0.7600  -0.7323  -0.6461  -0.6321
 -0.6143  -0.5974  -0.5473  -0.5139  -0.5088  -0.4839  -0.4650  -0.4641
 -0.4522  -0.4432  -0.4361  -0.4233  -0.4020  -0.3943  -0.3811  -0.3737
 -0.3620  -0.3576  -0.3344  -0.3299  -0.3228  -0.2853  -0.2723  -0.2648
 -0.2435
 -- Virtual --
 -0.0534  -0.0410  -0.0234  -0.0132  -0.0092  -0.0041   0.0023   0.0070
  0.0143   0.0173   0.0264   0.0319   0.0377   0.0423   0.0522   0.0550
  0.0626   0.0689   0.0720   0.0802   0.0874   0.0901   0.0992   0.1003
  0.1015   0.1065   0.1085   0.1114   0.1159   0.1175   0.1189   0.1213
  0.1248   0.1277   0.1291   0.1313   0.1333   0.1403   0.1437   0.1483
  0.1511   0.1570   0.1610   0.1631   0.1667   0.1703   0.1731   0.1820
  0.1894   0.1952   0.2025   0.2045   0.2088   0.2118   0.2171   0.2204
  0.2261   0.2336   0.2369   0.2413   0.2441   0.2495   0.2527   0.2593
  0.2648   0.2679   0.2701   0.2745   0.2772   0.2787   0.2863   0.2936
  0.2940   0.3002   0.3099   0.3131   0.3199   0.3284   0.3308   0.3379
  0.3418   0.3463   0.3586   0.3660   0.3873   0.3999   0.4219   0.4255
  0.4583   0.4650   0.4770   0.4887   0.5026   0.5127   0.5167   0.5307
  0.5413   0.5438   0.5469   0.5515   0.5590   0.5652   0.5675   0.5781
  0.5909   0.5928   0.5985   0.5991   0.6048   0.6184   0.6254   0.6352
  0.6417   0.6487   0.6515   0.6625   0.6746   0.6888   0.6971   0.7034
  0.7154   0.7192   0.7266   0.7311   0.7373   0.7555   0.7698   0.7738
  0.7982   0.8009   0.8233   0.8338   0.8402   0.8469   0.8501   0.8545
  0.8615   0.8668   0.8697   0.8758   0.8841   0.8851   0.8925   0.9024
  0.9076   0.9166   0.9240   0.9333   0.9418   0.9593   0.9696   0.9818
  0.9859   1.0032   1.0077   1.0156   1.0268   1.0353   1.0619   1.0641
  1.0807   1.0988   1.1085   1.1393   1.1435   1.1468   1.1899   1.2039
  1.2419   1.2585   1.2660   1.3095   1.3272   1.3360   1.3480   1.3816
  1.4622   1.4931   1.4985   1.5119   1.5223   1.5345   1.5412   1.5516
  1.5612   1.5700   1.5799   1.5945   1.6121   1.6296   1.6520   1.6622
  1.6682   1.6883   1.6907   1.7235   1.7368   1.7489   1.7657   1.7771
  1.8058   1.8391   1.8441   1.8702   1.8800   1.9042   1.9169   1.9249
  1.9279   1.9447   1.9596   1.9630   1.9693   1.9732   1.9807   1.9988
  2.0115   2.0283   2.0605   2.0750   2.0896   2.0925   2.1044   2.1731
  2.2257   2.2312   2.2693   2.2745   2.3056   2.3267   2.3542   2.3833
  2.4004   2.4209   2.4408   2.4517   2.4669   2.4730   2.4828   2.5202
  2.5609   2.5736   2.6021   2.6352   2.6435   2.6625   2.6705   2.6803
  2.7044   2.7087   2.7277   2.7295   2.7326   2.7412   2.7550   2.7683
  2.7827   2.7950   2.8031   2.8149   2.8287   2.8563   2.8641   2.8707
  2.8849   2.9028   2.9381   2.9548   2.9863   3.0209   3.0826   3.1026
  3.1319   3.1721   3.2032   3.2234   3.2588   3.3458   3.3732   3.3865
  3.4367   3.5111   3.5363   3.5462   3.6047   3.6565   3.7142   3.8206
  3.8631   3.9983   4.0436   4.0694   4.1300   4.1574   4.1644   4.4394
  4.8238   4.8586   9.7745   9.8200  23.4702  23.6716  23.8761  23.9303
 23.9664  23.9808  24.0335  24.0748  24.0975  24.1158  24.1568  24.2139
 25.8240  25.9249  26.1259  26.3215  26.6039  26.7542 215.7665 215.8221
 --------------------------------------------------------------

          Ground-State Mulliken Net Atomic Charges

     Atom                 Charge (a.u.)
  ----------------------------------------
      1 C                     0.426783
      2 C                    -0.067989
      3 Cl                    0.465832
      4 C                    -1.026627
      5 H                     0.215523
      6 C                     0.505306
      7 Cl                    0.435093
      8 C                    -0.406458
      9 H                     0.194789
     10 C                    -0.537487
     11 H                     0.174877
     12 C                     1.087620
     13 C                    -0.898614
     14 H                     0.152310
     15 C                    -0.275181
     16 H                     0.172688
     17 C                    -0.454307
     18 H                     0.153596
     19 C                    -0.086966
     20 H                     0.172957
     21 C                    -0.553105
     22 H                     0.149361
  ----------------------------------------
  Sum of atomic charges =     0.000000

 -----------------------------------------------------------------
                    Cartesian Multipole Moments
 -----------------------------------------------------------------
    Charge (ESU x 10^10)
                -0.0000
    Dipole Moment (Debye)
         X       0.5407      Y      -0.0870      Z      -1.7617
       Tot       1.8449
    Quadrupole Moments (Debye-Ang)
        XX     -93.0643     XY      -2.1870     YY     -96.7880
        XZ       0.6595     YZ      -3.3692     ZZ     -92.8629
    Octopole Moments (Debye-Ang^2)
       XXX     -10.8397    XXY     -11.4831    XYY     -10.9644
       YYY      -0.5941    XXZ     -56.8111    XYZ      -5.2638
       YYZ     -31.3489    XZZ      -8.5653    YZZ      10.0363
       ZZZ     -92.9474
    Hexadecapole Moments (Debye-Ang^3)
      XXXX   -3400.9313   XXXY      13.9634   XXYY    -636.9930
      XYYY      63.4061   YYYY    -249.8383   XXXZ     697.8078
      XXYZ       3.4010   XYYZ     249.9063   YYYZ      28.1502
      XXZZ    -863.1905   XYZZ      44.8760   YYZZ    -358.8115
      XZZZ     697.8859   YZZZ       3.5779   ZZZZ   -1859.4032
 -----------------------------------------------------------------
 Calculating analytic gradient of the SCF energy
 Gradient of SCF Energy
            1           2           3           4           5           6
    1  -0.0158923   0.0042390   0.0058693   0.0001710  -0.0000100  -0.0047285
    2   0.0011027   0.0004559  -0.0057343  -0.0002918  -0.0000993   0.0000122
    3   0.0087601   0.0025913  -0.0155203  -0.0154461  -0.0000273   0.0038747
            7           8           9          10          11          12
    1  -0.0011441   0.0102025   0.0006378   0.0018025  -0.0001759   0.0051564
    2   0.0001498  -0.0003262   0.0000233  -0.0001936   0.0000613  -0.0006768
    3   0.0000175   0.0062387  -0.0005745  -0.0040435   0.0001349   0.0003196
           13          14          15          16          17          18
    1  -0.0011123  -0.0016576  -0.0017557  -0.0006799  -0.0041191  -0.0009656
    2   0.0087324   0.0007795   0.0036009   0.0009662  -0.0006844  -0.0001509
    3   0.0013845   0.0041974  -0.0014534  -0.0003474   0.0027708   0.0004807
           19          20          21          22
    1  -0.0011345  -0.0000238   0.0043491   0.0009715
    2  -0.0032220  -0.0007373  -0.0028612  -0.0009067
    3   0.0044349   0.0009416   0.0009609   0.0003048
 Max gradient component =       1.589E-02
 RMS gradient           =       4.507E-03
 Gradient time:  CPU 138.04 s  wall 138.07 s
 Geometry Optimization Parameters
   NAtoms,    NIC,     NZ,  NCons,   NDum,   NFix, NCnnct, MaxDiis
       22     155      22       0       0       0       0       0


** GEOMETRY OPTIMIZATION IN DELOCALIZED INTERNAL COORDINATES **
   Searching for a Minimum

   Optimization Cycle:   1

                       Coordinates (Angstroms)
     ATOM                X               Y               Z
      1  C         0.0000000000    0.0000000000    0.0000000000
      2  C         0.0000000000    0.0000000000    1.3949600000
      3  Cl        1.5261815140    0.0000000000    2.2594170471
      4  C        -1.1901880373    0.0256249026    2.1059255403
      5  H        -1.1683702292    0.0315218534    3.1884196336
      6  C        -2.4041742747    0.0535064326    1.4351028665
      7  Cl       -3.9099833729    0.0870232313    2.3339530118
      8  C        -2.4180259722    0.0546630380    0.0478935036
      9  H        -3.3603520375    0.0692493833   -0.4851290834
     10  C        -1.2274122092    0.0272853135   -0.6622934626
     11  H        -1.2503451014    0.0068111236   -1.7445869269
     12  C         1.2779219872   -0.0284629571   -0.7628147595
     13  C         2.3095886281   -0.8932703637   -0.3971844912
     14  H         2.1704206894   -1.5663256744    0.4394355459
     15  C         3.5004827568   -0.9194878930   -1.1069450245
     16  H         4.2865586447   -1.6026019117   -0.8107285686
     17  C         3.6821124948   -0.0819958503   -2.1978886372
     18  H         4.6116429624   -0.1026930066   -2.7527300472
     19  C         2.6636000698    0.7822218600   -2.5724593424
     20  H         2.7980411655    1.4448431951   -3.4181323354
     21  C         1.4736782845    0.8090230106   -1.8610916159
     22  H         0.6936781770    1.5025559907   -2.1490431582
   Point Group: c1    Number of degrees of freedom:    60


   Energy is  -1382.657008385


 Attempting to generate delocalized internal coordinates
 Initial Hessian constructed with Jon Baker's OPTIMIZE code

 60 Hessian modes will be used to form the next step
  Hessian Eigenvalues:
     0.010693    0.019215    0.019215    0.023207    0.023207    0.023578
     0.023580    0.023676    0.023679    0.023938    0.023938    0.024090
     0.024090    0.024114    0.024114    0.024135    0.024135    0.024142
     0.024142    0.159962    0.159965    0.159968    0.159995    0.159995
     0.159996    0.159996    0.160000    0.220001    0.220003    0.223714
     0.234725    0.234895    0.246091    0.249943    0.250000    0.250000
     0.250000    0.301033    0.301033    0.336089    0.356665    0.356665
     0.356665    0.356665    0.356665    0.356665    0.356665    0.356665
     0.428240    0.429243    0.429779    0.431272    0.467748    0.467772
     0.472114    0.472158    0.478203    0.478204    0.479142    0.479142

 Minimum search - taking simple RFO step
 Searching for Lamda that Minimizes Along All modes
 Value Taken    Lamda =  -0.02585790
 Calculated Step too Large.  Step scaled by  0.585488
 Step Taken.  Stepsize is  0.300000

                             Maximum     Tolerance    Cnvgd?
         Gradient           0.049171      0.000300      NO
         Displacement       0.225582      0.001200      NO
         Energy change     *********      0.000001      NO


 New Cartesian Coordinates Obtained by Inverse Iteration

 Displacement from previous Coordinates is:  1.326143
 ----------------------------------------------------------------
             Standard Nuclear Orientation (Angstroms)
    I     Atom           X                Y                Z
 ----------------------------------------------------------------
    1      C       0.0598301967    -0.0094775529     0.0848714423
    2      C      -0.0229908038     0.0638772586     1.4918626415
    3      Cl      1.3936675531     0.2223979843     2.5179912575
    4      C      -1.2535457146     0.0964872675     2.1377949653
    5      H      -1.2907958523     0.1669749398     3.2176124114
    6      C      -2.4296413012     0.0597619816     1.4027345727
    7      Cl     -3.9763308560     0.1016512231     2.2268757863
    8      C      -2.3803428783     0.0023830813     0.0183442968
    9      H      -3.2955737335    -0.0261568010    -0.5598520495
   10      C      -1.1492175516    -0.0269735126    -0.6211514387
   11      H      -1.1213656175    -0.0941997044    -1.7015369628
   12      C       1.3294892333    -0.0453779516    -0.7045215568
   13      C       2.3523771021    -0.9691222824    -0.4531772790
   14      H       2.2366190248    -1.7009519173     0.3330264145
   15      C       3.5040650826    -0.9881357682    -1.2307951401
   16      H       4.2789124794    -1.7163291585    -1.0216409822
   17      C       3.6594362888    -0.0886908221    -2.2803873131
   18      H       4.5582475561    -0.1042514246    -2.8854343941
   19      C       2.6465411328     0.8232876075    -2.5531602619
   20      H       2.7542000691     1.5279491091    -3.3694081321
   21      C       1.4934996701     0.8388348064    -1.7767501864
   22      H       0.7179750596     1.5655533143    -1.9892183956
 ----------------------------------------------------------------
 Nuclear Repulsion Energy =         970.36361072 hartrees
 There are       57 alpha and       57 beta electrons
 Applying Cartesian multipole field
    Component          Value
    ---------          -----
     (2,0,0)        1.00000E-11
     (0,2,0)        2.00000E-11
     (0,0,2)       -3.00000E-11
 Nucleus-field energy     =    -0.0000000140 hartrees
 Requested basis set is 6-311++G(d,p)
 There are 138 shells and 380 basis functions
 A cutoff of  1.0D-15 yielded   8016 shell pairs
 There are     63467 function pairs (     68114 Cartesian)
 Smallest overlap matrix eigenvalue = 4.70E-07
 Linear dependence detected in AO basis
 Number of orthogonalized atomic orbitals = 377
 Maximum deviation from orthogonality = 1.621E-10
 Guess from superposition of atomic densities
 Warning:  Energy on first SCF cycle will be non-variational
 SAD guess density has 114.000000 electrons

 -----------------------------------------------------------------------
  General SCF calculation program by
  Eric Jon Sundstrom, Paul Horn, Yuezhi Mao, Dmitri Zuev, Alec White,
  David Stuck, Shaama M.S., Shane Yost, Joonho Lee, David Small,
  Daniel Levine, Susi Lehtola, Hugh Burton, Evgeny Epifanovsky,
  Bang C. Huynh
 -----------------------------------------------------------------------
 Exchange:     0.2000 Hartree-Fock + 0.0800 Slater + 0.7200 B88
 Correlation:  0.1900 VWN1RPA + 0.8100 LYP
 Using SG-1 standard quadrature grid
 A restricted SCF calculation will be
 performed using DIIS
 SCF converges when DIIS error is below 1.0e-08
 ---------------------------------------
  Cycle       Energy         DIIS error
 ---------------------------------------
    1   -1385.9792570735      3.28e-02  
    2   -1382.4753013527      3.09e-03  
    3   -1382.4075634290      3.62e-03  
    4   -1382.6568883833      5.10e-04  
    5   -1382.6600916938      3.09e-04  
    6   -1382.6618679245      8.72e-05  
    7   -1382.6619965209      2.18e-05  
    8   -1382.6620035278      8.09e-06  
    9   -1382.6620046758      2.28e-06  
   10   -1382.6620047536      1.05e-06  
   11   -1382.6620047746      2.80e-07  
   12   -1382.6620047759      1.27e-07  
   13   -1382.6620047761      2.51e-08  
   14   -1382.6620047762      1.22e-08  
   15   -1382.6620047762      2.96e-09  Convergence criterion met
 ---------------------------------------
 SCF time:   CPU 414.90s  wall 414.00s 
 SCF   energy in the final basis set =    -1382.6620047762
 Total energy in the final basis set =    -1382.6620047762

 --------------------------------------------------------------

                    Orbital Energies (a.u.)
 --------------------------------------------------------------

 Alpha MOs
 -- Occupied --
********-101.5634 -10.2578 -10.2539 -10.2154 -10.2052 -10.2020 -10.2014
-10.2005 -10.1867 -10.1859 -10.1854 -10.1848 -10.1843  -9.4797  -9.4781
 -7.2443  -7.2428  -7.2346  -7.2341  -7.2330  -7.2323  -0.9220  -0.8871
 -0.8720  -0.8411  -0.7894  -0.7626  -0.7601  -0.7317  -0.6428  -0.6339
 -0.6147  -0.5973  -0.5471  -0.5134  -0.5071  -0.4844  -0.4664  -0.4642
 -0.4512  -0.4430  -0.4352  -0.4222  -0.4026  -0.3926  -0.3805  -0.3720
 -0.3621  -0.3582  -0.3340  -0.3306  -0.3237  -0.2835  -0.2711  -0.2675
 -0.2464
 -- Virtual --
 -0.0527  -0.0415  -0.0248  -0.0146  -0.0093  -0.0074   0.0021   0.0069
  0.0146   0.0167   0.0250   0.0306   0.0367   0.0422   0.0509   0.0545
  0.0620   0.0694   0.0722   0.0792   0.0875   0.0899   0.0984   0.1007
  0.1008   0.1063   0.1072   0.1112   0.1158   0.1171   0.1187   0.1208
  0.1244   0.1251   0.1287   0.1296   0.1329   0.1390   0.1410   0.1425
  0.1479   0.1548   0.1580   0.1621   0.1646   0.1697   0.1731   0.1796
  0.1894   0.1948   0.2008   0.2031   0.2070   0.2088   0.2141   0.2214
  0.2268   0.2295   0.2372   0.2387   0.2455   0.2507   0.2534   0.2588
  0.2664   0.2677   0.2700   0.2714   0.2762   0.2787   0.2835   0.2920
  0.2930   0.2996   0.3070   0.3130   0.3153   0.3209   0.3297   0.3304
  0.3433   0.3455   0.3572   0.3644   0.3814   0.3945   0.4227   0.4243
  0.4582   0.4634   0.4805   0.4857   0.4953   0.5092   0.5134   0.5361
  0.5374   0.5395   0.5448   0.5562   0.5601   0.5633   0.5650   0.5775
  0.5857   0.5915   0.5919   0.5967   0.6026   0.6199   0.6246   0.6276
  0.6416   0.6458   0.6551   0.6687   0.6756   0.6960   0.7020   0.7111
  0.7143   0.7197   0.7251   0.7292   0.7332   0.7422   0.7673   0.7725
  0.7987   0.8024   0.8205   0.8337   0.8421   0.8468   0.8481   0.8550
  0.8582   0.8652   0.8689   0.8768   0.8786   0.8824   0.8917   0.8953
  0.9019   0.9084   0.9284   0.9316   0.9405   0.9477   0.9625   0.9668
  0.9761   0.9971   1.0018   1.0122   1.0160   1.0348   1.0617   1.0655
  1.0733   1.0950   1.1113   1.1323   1.1391   1.1503   1.1823   1.2004
  1.2394   1.2476   1.2571   1.3084   1.3169   1.3322   1.3535   1.3818
  1.4523   1.4915   1.4961   1.5081   1.5189   1.5307   1.5366   1.5472
  1.5582   1.5672   1.5740   1.5784   1.6116   1.6342   1.6468   1.6542
  1.6672   1.6847   1.6935   1.7256   1.7309   1.7404   1.7710   1.7730
  1.8075   1.8332   1.8369   1.8641   1.8779   1.9063   1.9080   1.9164
  1.9265   1.9449   1.9491   1.9597   1.9654   1.9675   1.9814   1.9963
  2.0068   2.0229   2.0585   2.0706   2.0824   2.0841   2.0983   2.1663
  2.2147   2.2354   2.2604   2.2737   2.2932   2.3178   2.3557   2.3699
  2.3973   2.4210   2.4365   2.4452   2.4617   2.4719   2.4819   2.5169
  2.5466   2.5637   2.5875   2.6273   2.6366   2.6618   2.6667   2.6804
  2.6983   2.7025   2.7216   2.7293   2.7320   2.7361   2.7508   2.7574
  2.7796   2.7845   2.7986   2.8102   2.8277   2.8513   2.8541   2.8622
  2.8755   2.8996   2.9318   2.9455   2.9863   3.0086   3.0765   3.0939
  3.1228   3.1577   3.1850   3.2091   3.2448   3.3339   3.3597   3.3779
  3.4354   3.4973   3.5272   3.5376   3.5988   3.6391   3.7118   3.8163
  3.8546   3.9934   4.0396   4.0698   4.1318   4.1498   4.1523   4.4221
  4.8137   4.8493   9.7732   9.8065  23.4724  23.6649  23.8679  23.9100
 23.9547  23.9692  24.0154  24.0672  24.0817  24.1012  24.1490  24.1966
 25.8252  25.8945  26.1275  26.2462  26.5987  26.6954 215.7650 215.8045
 --------------------------------------------------------------

          Ground-State Mulliken Net Atomic Charges

     Atom                 Charge (a.u.)
  ----------------------------------------
      1 C                     0.454126
      2 C                     0.044345
      3 Cl                    0.450143
      4 C                    -1.056652
      5 H                     0.215372
      6 C                     0.500173
      7 Cl                    0.432246
      8 C                    -0.342004
      9 H                     0.194864
     10 C                    -0.679274
     11 H                     0.185328
     12 C                     1.000272
     13 C                    -0.897097
     14 H                     0.153087
     15 C                    -0.240339
     16 H                     0.173437
     17 C                    -0.414946
     18 H                     0.154745
     19 C                    -0.104564
     20 H                     0.175417
     21 C                    -0.560088
     22 H                     0.161411
  ----------------------------------------
  Sum of atomic charges =     0.000000

 -----------------------------------------------------------------
                    Cartesian Multipole Moments
 -----------------------------------------------------------------
    Charge (ESU x 10^10)
                -0.0000
    Dipole Moment (Debye)
         X       0.6110      Y      -0.1772      Z      -1.9383
       Tot       2.0400
    Quadrupole Moments (Debye-Ang)
        XX     -93.7353     XY      -2.2984     YY     -96.2388
        XZ      -0.2693     YZ      -2.9901     ZZ     -92.8199
    Octopole Moments (Debye-Ang^2)
       XXX      -6.3023    XXY     -15.3245    XYY      -7.4745
       YYY      -8.6783    XXZ     -61.4097    XYZ      -4.9391
       YYZ     -34.5339    XZZ      -6.0134    YZZ       7.9713
       ZZZ     -98.7284
    Hexadecapole Moments (Debye-Ang^3)
      XXXX   -3433.9602   XXXY       8.9174   XXYY    -636.1139
      XYYY      55.9804   YYYY    -268.7252   XXXZ     692.0090
      XXYZ      -1.5964   XYYZ     248.2143   YYYZ      -6.9486
      XXZZ    -869.0311   XYZZ      43.6358   YYZZ    -373.6904
      XZZZ     698.6454   YZZZ     -25.2854   ZZZZ   -1929.3398
 -----------------------------------------------------------------
 Calculating analytic gradient of the SCF energy
 Gradient of SCF Energy
            1           2           3           4           5           6
    1  -0.0084608   0.0028124  -0.0022349   0.0017497  -0.0001872  -0.0033048
    2   0.0005404  -0.0013068   0.0013777  -0.0002208   0.0000276  -0.0000719
    3  -0.0005081   0.0077941   0.0021473  -0.0078528   0.0005203   0.0019680
            7           8           9          10          11          12
    1   0.0001284   0.0059218  -0.0000401   0.0018902  -0.0004232   0.0008915
    2   0.0001594   0.0000050  -0.0000418   0.0016847   0.0000851  -0.0000814
    3  -0.0004875   0.0042774  -0.0003581  -0.0029043   0.0001993  -0.0028552
           13          14          15          16          17          18
    1   0.0022878   0.0003599  -0.0010348  -0.0001677  -0.0017835  -0.0004086
    2   0.0012131   0.0001294   0.0014481   0.0003162   0.0001692  -0.0000693
    3  -0.0016174  -0.0028955  -0.0001069  -0.0002782   0.0013156   0.0000392
           19          20          21          22
    1  -0.0000718   0.0001454   0.0017296   0.0002007
    2  -0.0012557  -0.0003101  -0.0034177  -0.0003803
    3   0.0017328   0.0003053  -0.0002673  -0.0001679
 Max gradient component =       8.461E-03
 RMS gradient           =       2.328E-03
 Gradient time:  CPU 135.59 s  wall 135.61 s
 Geometry Optimization Parameters
   NAtoms,    NIC,     NZ,  NCons,   NDum,   NFix, NCnnct, MaxDiis
       22     155      22       0       0       0       0       0

 Cartesian Hessian Update
 Hessian updated using BFGS update


** GEOMETRY OPTIMIZATION IN DELOCALIZED INTERNAL COORDINATES **
   Searching for a Minimum

   Optimization Cycle:   2

                       Coordinates (Angstroms)
     ATOM                X               Y               Z
      1  C         0.0598301967   -0.0094775529    0.0848714423
      2  C        -0.0229908038    0.0638772586    1.4918626415
      3  Cl        1.3936675531    0.2223979843    2.5179912575
      4  C        -1.2535457146    0.0964872675    2.1377949653
      5  H        -1.2907958523    0.1669749398    3.2176124114
      6  C        -2.4296413012    0.0597619816    1.4027345727
      7  Cl       -3.9763308560    0.1016512231    2.2268757863
      8  C        -2.3803428783    0.0023830813    0.0183442968
      9  H        -3.2955737335   -0.0261568010   -0.5598520495
     10  C        -1.1492175516   -0.0269735126   -0.6211514387
     11  H        -1.1213656175   -0.0941997044   -1.7015369628
     12  C         1.3294892333   -0.0453779516   -0.7045215568
     13  C         2.3523771021   -0.9691222824   -0.4531772790
     14  H         2.2366190248   -1.7009519173    0.3330264145
     15  C         3.5040650826   -0.9881357682   -1.2307951401
     16  H         4.2789124794   -1.7163291585   -1.0216409822
     17  C         3.6594362888   -0.0886908221   -2.2803873131
     18  H         4.5582475561   -0.1042514246   -2.8854343941
     19  C         2.6465411328    0.8232876075   -2.5531602619
     20  H         2.7542000691    1.5279491091   -3.3694081321
     21  C         1.4934996701    0.8388348064   -1.7767501864
     22  H         0.7179750596    1.5655533143   -1.9892183956
   Point Group: c1    Number of degrees of freedom:    60


   Energy is  -1382.662004776

 Hessian updated using BFGS update

 53 Hessian modes will be used to form the next step
  Hessian Eigenvalues:
     0.013082    0.019213    0.020105    0.023192    0.023311    0.023577
     0.023642    0.023676    0.023935    0.023938    0.024088    0.024090
     0.024114    0.024114    0.024135    0.024135    0.024142    0.024142
     0.027652    0.159921    0.159965    0.159975    0.159994    0.159995
     0.159996    0.160000    0.160247    0.219993    0.220002    0.221625
     0.230951    0.234896    0.245299    0.249913    0.249974    0.300950
     0.301006    0.327943    0.354348    0.356540    0.377451    0.428380
     0.429149    0.429702    0.455495    0.465154    0.467756    0.471757
     0.477615    0.478175    0.478233    0.479094    0.550049

 Minimum search - taking simple RFO step
 Searching for Lamda that Minimizes Along All modes
 Value Taken    Lamda =  -0.00127659
 Step Taken.  Stepsize is  0.159648

                             Maximum     Tolerance    Cnvgd?
         Gradient           0.010988      0.000300      NO
         Displacement       0.101506      0.001200      NO
         Energy change     -0.004996      0.000001      NO


 New Cartesian Coordinates Obtained by Inverse Iteration

 Displacement from previous Coordinates is:  0.471592
 ----------------------------------------------------------------
             Standard Nuclear Orientation (Angstroms)
    I     Atom           X                Y                Z
 ----------------------------------------------------------------
    1      C       0.0522113038     0.0037235082     0.0634326529
    2      C      -0.0219510715     0.1036566670     1.4634641618
    3      Cl      1.4209909731     0.2738056829     2.4518986117
    4      C      -1.2420963844     0.1248459839     2.1347168165
    5      H      -1.2654455798     0.2104630327     3.2131410788
    6      C      -2.4235598393     0.0505860388     1.4071779316
    7      Cl     -3.9589250687     0.0704047897     2.2539563544
    8      C      -2.3979264640    -0.0386244761     0.0209725270
    9      H      -3.3200786335    -0.1008249450    -0.5428806982
   10      C      -1.1682917666    -0.0609183550    -0.6267240537
   11      H      -1.1468207074    -0.1562511525    -1.7054280917
   12      C       1.3224162973    -0.0298925696    -0.7145979425
   13      C       2.3202129764    -0.9818540141    -0.4654797612
   14      H       2.1826429169    -1.7128821864     0.3217083232
   15      C       3.4776719534    -1.0156814482    -1.2380600342
   16      H       4.2348252750    -1.7643001544    -1.0332243053
   17      C       3.6634252669    -0.0975855834    -2.2710435399
   18      H       4.5686477377    -0.1222373117    -2.8671392188
   19      C       2.6770596381     0.8517247695    -2.5313673652
   20      H       2.8108824431     1.5729802457    -3.3298940331
   21      C       1.5169330621     0.8826113241    -1.7613251120
   22      H       0.7622318112     1.6357418320    -1.9592246061
 ----------------------------------------------------------------
 Nuclear Repulsion Energy =         971.23630726 hartrees
 There are       57 alpha and       57 beta electrons
 Applying Cartesian multipole field
    Component          Value
    ---------          -----
     (2,0,0)        1.00000E-11
     (0,2,0)        2.00000E-11
     (0,0,2)       -3.00000E-11
 Nucleus-field energy     =    -0.0000000133 hartrees
 Requested basis set is 6-311++G(d,p)
 There are 138 shells and 380 basis functions
 A cutoff of  1.0D-15 yielded   8021 shell pairs
 There are     63556 function pairs (     68220 Cartesian)
 Smallest overlap matrix eigenvalue = 4.65E-07
 Linear dependence detected in AO basis
 Number of orthogonalized atomic orbitals = 377
 Maximum deviation from orthogonality = 6.295E-10
 Guess from superposition of atomic densities
 Warning:  Energy on first SCF cycle will be non-variational
 SAD guess density has 114.000000 electrons

 -----------------------------------------------------------------------
  General SCF calculation program by
  Eric Jon Sundstrom, Paul Horn, Yuezhi Mao, Dmitri Zuev, Alec White,
  David Stuck, Shaama M.S., Shane Yost, Joonho Lee, David Small,
  Daniel Levine, Susi Lehtola, Hugh Burton, Evgeny Epifanovsky,
  Bang C. Huynh
 -----------------------------------------------------------------------
 Exchange:     0.2000 Hartree-Fock + 0.0800 Slater + 0.7200 B88
 Correlation:  0.1900 VWN1RPA + 0.8100 LYP
 Using SG-1 standard quadrature grid
 A restricted SCF calculation will be
 performed using DIIS
 SCF converges when DIIS error is below 1.0e-08
 ---------------------------------------
  Cycle       Energy         DIIS error
 ---------------------------------------
    1   -1385.9525449883      3.27e-02  
    2   -1382.4792546844      3.06e-03  
    3   -1382.4153759372      3.57e-03  
    4   -1382.6578741925      4.99e-04  
    5   -1382.6609674702      3.01e-04  
    6   -1382.6626469859      8.70e-05  
    7   -1382.6627761037      2.09e-05  
    8   -1382.6627827838      7.18e-06  
    9   -1382.6627837000      1.73e-06  
   10   -1382.6627837448      8.27e-07  
   11   -1382.6627837582      1.83e-07  
   12   -1382.6627837586      1.24e-07  
   13   -1382.6627837589      2.67e-08  
   14   -1382.6627837588      1.22e-08  
   15   -1382.6627837589      3.09e-09  Convergence criterion met
 ---------------------------------------
 SCF time:   CPU 418.80s  wall 419.00s 
 SCF   energy in the final basis set =    -1382.6627837589
 Total energy in the final basis set =    -1382.6627837589

 --------------------------------------------------------------

                    Orbital Energies (a.u.)
 --------------------------------------------------------------

 Alpha MOs
 -- Occupied --
********-101.5624 -10.2573 -10.2547 -10.2144 -10.2059 -10.2029 -10.2014
-10.2013 -10.1875 -10.1866 -10.1862 -10.1857 -10.1852  -9.4792  -9.4772
 -7.2438  -7.2419  -7.2341  -7.2336  -7.2321  -7.2314  -0.9218  -0.8871
 -0.8706  -0.8401  -0.7890  -0.7623  -0.7598  -0.7312  -0.6427  -0.6328
 -0.6153  -0.5968  -0.5467  -0.5133  -0.5068  -0.4839  -0.4667  -0.4651
 -0.4513  -0.4422  -0.4353  -0.4216  -0.4025  -0.3932  -0.3792  -0.3717
 -0.3620  -0.3589  -0.3331  -0.3301  -0.3232  -0.2816  -0.2710  -0.2672
 -0.2472
 -- Virtual --
 -0.0515  -0.0423  -0.0249  -0.0149  -0.0099  -0.0082   0.0021   0.0071
  0.0142   0.0168   0.0251   0.0306   0.0360   0.0422   0.0510   0.0549
  0.0620   0.0692   0.0718   0.0798   0.0872   0.0901   0.0986   0.1006
  0.1007   0.1061   0.1067   0.1110   0.1158   0.1175   0.1186   0.1208
  0.1239   0.1242   0.1286   0.1292   0.1324   0.1382   0.1401   0.1416
  0.1467   0.1552   0.1570   0.1625   0.1645   0.1689   0.1732   0.1800
  0.1887   0.1946   0.1999   0.2021   0.2070   0.2080   0.2149   0.2222
  0.2269   0.2302   0.2359   0.2384   0.2458   0.2505   0.2533   0.2584
  0.2665   0.2672   0.2704   0.2718   0.2762   0.2790   0.2850   0.2914
  0.2916   0.2982   0.3069   0.3119   0.3140   0.3198   0.3280   0.3303
  0.3441   0.3462   0.3569   0.3635   0.3800   0.3932   0.4236   0.4253
  0.4585   0.4644   0.4796   0.4852   0.4958   0.5074   0.5128   0.5351
  0.5365   0.5385   0.5454   0.5558   0.5587   0.5643   0.5661   0.5766
  0.5869   0.5869   0.5920   0.5946   0.6084   0.6194   0.6260   0.6285
  0.6410   0.6445   0.6556   0.6686   0.6761   0.6966   0.7010   0.7081
  0.7137   0.7182   0.7250   0.7302   0.7331   0.7391   0.7645   0.7706
  0.8009   0.8027   0.8201   0.8336   0.8430   0.8449   0.8478   0.8537
  0.8582   0.8633   0.8691   0.8784   0.8793   0.8833   0.8939   0.8957
  0.9033   0.9086   0.9272   0.9331   0.9433   0.9502   0.9619   0.9700
  0.9767   0.9995   1.0018   1.0098   1.0171   1.0325   1.0593   1.0651
  1.0727   1.0881   1.1151   1.1342   1.1377   1.1486   1.1783   1.2002
  1.2438   1.2519   1.2582   1.3107   1.3128   1.3340   1.3534   1.3876
  1.4490   1.4932   1.4976   1.5068   1.5201   1.5288   1.5324   1.5491
  1.5560   1.5650   1.5738   1.5787   1.6080   1.6327   1.6458   1.6540
  1.6659   1.6837   1.6926   1.7249   1.7295   1.7407   1.7704   1.7741
  1.8022   1.8278   1.8384   1.8635   1.8796   1.9023   1.9092   1.9169
  1.9279   1.9406   1.9494   1.9590   1.9620   1.9675   1.9841   1.9965
  2.0072   2.0200   2.0559   2.0678   2.0778   2.0823   2.0978   2.1646
  2.2150   2.2340   2.2583   2.2739   2.2949   2.3119   2.3564   2.3694
  2.4034   2.4197   2.4332   2.4454   2.4579   2.4713   2.4829   2.5177
  2.5460   2.5592   2.5890   2.6250   2.6308   2.6586   2.6697   2.6813
  2.7001   2.7022   2.7217   2.7284   2.7347   2.7379   2.7520   2.7543
  2.7810   2.7856   2.7957   2.8082   2.8189   2.8491   2.8523   2.8599
  2.8717   2.8955   2.9303   2.9396   2.9895   3.0126   3.0763   3.0931
  3.1230   3.1530   3.1776   3.2110   3.2449   3.3299   3.3560   3.3740
  3.4315   3.4930   3.5226   3.5350   3.5976   3.6335   3.7104   3.8081
  3.8594   3.9912   4.0370   4.0717   4.1308   4.1486   4.1518   4.4145
  4.8102   4.8460   9.7731   9.8098  23.4738  23.6694  23.8642  23.9181
 23.9511  23.9639  24.0114  24.0597  24.0766  24.0918  24.1413  24.1863
 25.8256  25.8996  26.1278  26.2544  26.5915  26.6980 215.7647 215.8083
 --------------------------------------------------------------

          Ground-State Mulliken Net Atomic Charges

     Atom                 Charge (a.u.)
  ----------------------------------------
      1 C                     0.469234
      2 C                    -0.127401
      3 Cl                    0.441752
      4 C                    -0.942049
      5 H                     0.216140
      6 C                     0.480213
      7 Cl                    0.432618
      8 C                    -0.371078
      9 H                     0.194777
     10 C                    -0.675416
     11 H                     0.188124
     12 C                     1.001414
     13 C                    -0.821402
     14 H                     0.157909
     15 C                    -0.260107
     16 H                     0.174356
     17 C                    -0.388506
     18 H                     0.155209
     19 C                    -0.128285
     20 H                     0.176153
     21 C                    -0.536216
     22 H                     0.162560
  ----------------------------------------
  Sum of atomic charges =     0.000000

 -----------------------------------------------------------------
                    Cartesian Multipole Moments
 -----------------------------------------------------------------
    Charge (ESU x 10^10)
                 0.0000
    Dipole Moment (Debye)
         X       0.6084      Y      -0.2030      Z      -1.9276
       Tot       2.0315
    Quadrupole Moments (Debye-Ang)
        XX     -93.7775     XY      -2.1849     YY     -96.0152
        XZ      -0.2558     YZ      -2.9155     ZZ     -93.0670
    Octopole Moments (Debye-Ang^2)
       XXX      -7.9561    XXY     -15.9207    XYY      -7.3211
       YYY      -9.6466    XXZ     -61.6665    XYZ      -5.4728
       YYZ     -34.3558    XZZ      -6.3518    YZZ       7.4898
       ZZZ     -95.8621
    Hexadecapole Moments (Debye-Ang^3)
      XXXX   -3432.0676   XXXY      -0.7573   XXYY    -635.7723
      XYYY      42.9554   YYYY    -278.7817   XXXZ     696.5352
      XXYZ      -2.5142   XYYZ     248.1405   YYYZ     -11.6429
      XXZZ    -865.2368   XYZZ      39.6801   YYZZ    -370.3981
      XZZZ     703.5297   YZZZ     -27.4022   ZZZZ   -1908.7841
 -----------------------------------------------------------------
 Calculating analytic gradient of the SCF energy
 Gradient of SCF Energy
            1           2           3           4           5           6
    1  -0.0011042   0.0018203  -0.0013289   0.0008864  -0.0000063  -0.0023233
    2   0.0007464  -0.0004556   0.0003837  -0.0002270  -0.0000264   0.0000845
    3  -0.0004672   0.0023758   0.0001650  -0.0020005   0.0003670   0.0008248
            7           8           9          10          11          12
    1   0.0007825   0.0006118  -0.0002608   0.0005640  -0.0003586  -0.0004764
    2  -0.0000863   0.0002137  -0.0000158   0.0004856  -0.0001312  -0.0010951
    3  -0.0004822   0.0009040  -0.0002979  -0.0009060   0.0004036   0.0003236
           13          14          15          16          17          18
    1   0.0008908   0.0001380  -0.0002189  -0.0000141   0.0002595   0.0000677
    2   0.0006246  -0.0004676  -0.0001628  -0.0000425  -0.0000304   0.0000866
    3   0.0001653  -0.0006383   0.0001035   0.0000830  -0.0002222   0.0000059
           19          20          21          22
    1  -0.0003818  -0.0000633   0.0003127   0.0002029
    2   0.0002593   0.0000566  -0.0003702   0.0001698
    3  -0.0000905  -0.0000519  -0.0004883  -0.0000765
 Max gradient component =       2.376E-03
 RMS gradient           =       7.015E-04
 Gradient time:  CPU 136.51 s  wall 136.52 s
 Geometry Optimization Parameters
   NAtoms,    NIC,     NZ,  NCons,   NDum,   NFix, NCnnct, MaxDiis
       22     155      22       0       0       0       0       0

 Cartesian Hessian Update
 Hessian updated using BFGS update


** GEOMETRY OPTIMIZATION IN DELOCALIZED INTERNAL COORDINATES **
   Searching for a Minimum

   Optimization Cycle:   3

                       Coordinates (Angstroms)
     ATOM                X               Y               Z
      1  C         0.0522113038    0.0037235082    0.0634326529
      2  C        -0.0219510715    0.1036566670    1.4634641618
      3  Cl        1.4209909731    0.2738056829    2.4518986117
      4  C        -1.2420963844    0.1248459839    2.1347168165
      5  H        -1.2654455798    0.2104630327    3.2131410788
      6  C        -2.4235598393    0.0505860388    1.4071779316
      7  Cl       -3.9589250687    0.0704047897    2.2539563544
      8  C        -2.3979264640   -0.0386244761    0.0209725270
      9  H        -3.3200786335   -0.1008249450   -0.5428806982
     10  C        -1.1682917666   -0.0609183550   -0.6267240537
     11  H        -1.1468207074   -0.1562511525   -1.7054280917
     12  C         1.3224162973   -0.0298925696   -0.7145979425
     13  C         2.3202129764   -0.9818540141   -0.4654797612
     14  H         2.1826429169   -1.7128821864    0.3217083232
     15  C         3.4776719534   -1.0156814482   -1.2380600342
     16  H         4.2348252750   -1.7643001544   -1.0332243053
     17  C         3.6634252669   -0.0975855834   -2.2710435399
     18  H         4.5686477377   -0.1222373117   -2.8671392188
     19  C         2.6770596381    0.8517247695   -2.5313673652
     20  H         2.8108824431    1.5729802457   -3.3298940331
     21  C         1.5169330621    0.8826113241   -1.7613251120
     22  H         0.7622318112    1.6357418320   -1.9592246061
   Point Group: c1    Number of degrees of freedom:    60


   Energy is  -1382.662783759

 Hessian updated using BFGS update

 55 Hessian modes will be used to form the next step
  Hessian Eigenvalues:
     0.012093    0.019284    0.019852    0.023156    0.023343    0.023545
     0.023661    0.023687    0.023917    0.023981    0.024090    0.024111
     0.024114    0.024127    0.024135    0.024138    0.024142    0.024382
     0.027494    0.158245    0.159966    0.159984    0.159995    0.159996
     0.160000    0.160123    0.160223    0.210080    0.220004    0.220479
     0.226942    0.234949    0.245560    0.249812    0.249979    0.251041
     0.300052    0.301293    0.327487    0.352120    0.356023    0.357021
     0.368115    0.428048    0.429252    0.430383    0.452902    0.467526
     0.471457    0.475613    0.476811    0.478179    0.479015    0.488056
     0.509220

 Minimum search - taking simple RFO step
 Searching for Lamda that Minimizes Along All modes
 Value Taken    Lamda =  -0.00016255
 Step Taken.  Stepsize is  0.075045

                             Maximum     Tolerance    Cnvgd?
         Gradient           0.002924      0.000300      NO
         Displacement       0.045962      0.001200      NO
         Energy change     -0.000779      0.000001      NO


 New Cartesian Coordinates Obtained by Inverse Iteration

 Displacement from previous Coordinates is:  0.199725
 ----------------------------------------------------------------
             Standard Nuclear Orientation (Angstroms)
    I     Atom           X                Y                Z
 ----------------------------------------------------------------
    1      C       0.0486464906     0.0020105028     0.0552091440
    2      C      -0.0215628052     0.1169825226     1.4520059171
    3      Cl      1.4349541107     0.2898431287     2.4239269399
    4      C      -1.2367012989     0.1395952192     2.1332960163
    5      H      -1.2555707212     0.2371681970     3.2100905046
    6      C      -2.4179428620     0.0480038389     1.4081882123
    7      Cl     -3.9518965582     0.0721897891     2.2616627205
    8      C      -2.4001111290    -0.0600818238     0.0223779697
    9      H      -3.3246955755    -0.1340247748    -0.5346443013
   10      C      -1.1732695244    -0.0806290016    -0.6300140473
   11      H      -1.1518914685    -0.1835032875    -1.7087938136
   12      C       1.3185813798    -0.0255929381    -0.7194991534
   13      C       2.3045901815    -0.9897442162    -0.4751131455
   14      H       2.1578207814    -1.7190853178     0.3123479966
   15      C       3.4657979785    -1.0253437746    -1.2420884389
   16      H       4.2164510260    -1.7817206594    -1.0421282489
   17      C       3.6633921449    -0.0971514138    -2.2635436572
   18      H       4.5705004771    -0.1241872977    -2.8565269359
   19      C       2.6879251818     0.8651719168    -2.5171261222
   20      H       2.8333698296     1.5939295057    -3.3066262452
   21      C       1.5233275958     0.8981835735    -1.7532141821
   22      H       0.7733409052     1.6574779890    -1.9457074335
 ----------------------------------------------------------------
 Nuclear Repulsion Energy =         971.96363368 hartrees
 There are       57 alpha and       57 beta electrons
 Applying Cartesian multipole field
    Component          Value
    ---------          -----
     (2,0,0)        1.00000E-11
     (0,2,0)        2.00000E-11
     (0,0,2)       -3.00000E-11
 Nucleus-field energy     =    -0.0000000130 hartrees
 Requested basis set is 6-311++G(d,p)
 There are 138 shells and 380 basis functions
 A cutoff of  1.0D-15 yielded   8023 shell pairs
 There are     63574 function pairs (     68241 Cartesian)
 Smallest overlap matrix eigenvalue = 4.59E-07
 Linear dependence detected in AO basis
 Number of orthogonalized atomic orbitals = 377
 Maximum deviation from orthogonality = 2.882E-10
 Guess from superposition of atomic densities
 Warning:  Energy on first SCF cycle will be non-variational
 SAD guess density has 114.000000 electrons

 -----------------------------------------------------------------------
  General SCF calculation program by
  Eric Jon Sundstrom, Paul Horn, Yuezhi Mao, Dmitri Zuev, Alec White,
  David Stuck, Shaama M.S., Shane Yost, Joonho Lee, David Small,
  Daniel Levine, Susi Lehtola, Hugh Burton, Evgeny Epifanovsky,
  Bang C. Huynh
 -----------------------------------------------------------------------
 Exchange:     0.2000 Hartree-Fock + 0.0800 Slater + 0.7200 B88
 Correlation:  0.1900 VWN1RPA + 0.8100 LYP
 Using SG-1 standard quadrature grid
 A restricted SCF calculation will be
 performed using DIIS
 SCF converges when DIIS error is below 1.0e-08
 ---------------------------------------
  Cycle       Energy         DIIS error
 ---------------------------------------
    1   -1385.9547633593      3.27e-02  
    2   -1382.4795972375      3.06e-03  
    3   -1382.4165985556      3.56e-03  
    4   -1382.6579647152      4.99e-04  
    5   -1382.6610613607      3.01e-04  
    6   -1382.6627348423      8.70e-05  
    7   -1382.6628636395      2.11e-05  
    8   -1382.6628704042      7.68e-06  
    9   -1382.6628714434      2.13e-06  
   10   -1382.6628715121      1.04e-06  
   11   -1382.6628715322      2.67e-07  
   12   -1382.6628715333      1.26e-07  
   13   -1382.6628715336      2.60e-08  
   14   -1382.6628715336      1.17e-08  
   15   -1382.6628715336      3.09e-09  Convergence criterion met
 ---------------------------------------
 SCF time:   CPU 416.18s  wall 416.00s 
 SCF   energy in the final basis set =    -1382.6628715336
 Total energy in the final basis set =    -1382.6628715336

 --------------------------------------------------------------

                    Orbital Energies (a.u.)
 --------------------------------------------------------------

 Alpha MOs
 -- Occupied --
********-101.5620 -10.2572 -10.2549 -10.2139 -10.2062 -10.2031 -10.2016
-10.2007 -10.1876 -10.1865 -10.1862 -10.1857 -10.1852  -9.4789  -9.4767
 -7.2435  -7.2414  -7.2338  -7.2333  -7.2317  -7.2310  -0.9219  -0.8868
 -0.8704  -0.8399  -0.7892  -0.7625  -0.7599  -0.7311  -0.6429  -0.6326
 -0.6158  -0.5967  -0.5468  -0.5134  -0.5070  -0.4836  -0.4672  -0.4653
 -0.4517  -0.4418  -0.4355  -0.4216  -0.4024  -0.3935  -0.3789  -0.3715
 -0.3618  -0.3590  -0.3329  -0.3299  -0.3231  -0.2811  -0.2712  -0.2672
 -0.2478
 -- Virtual --
 -0.0507  -0.0425  -0.0247  -0.0152  -0.0102  -0.0088   0.0021   0.0072
  0.0141   0.0168   0.0250   0.0306   0.0357   0.0422   0.0510   0.0550
  0.0620   0.0690   0.0717   0.0800   0.0872   0.0902   0.0986   0.1005
  0.1006   0.1062   0.1065   0.1109   0.1157   0.1178   0.1186   0.1208
  0.1237   0.1240   0.1285   0.1291   0.1323   0.1380   0.1398   0.1412
  0.1462   0.1553   0.1569   0.1626   0.1646   0.1687   0.1733   0.1802
  0.1884   0.1946   0.1995   0.2016   0.2070   0.2077   0.2152   0.2226
  0.2271   0.2307   0.2355   0.2383   0.2458   0.2508   0.2535   0.2583
  0.2662   0.2673   0.2709   0.2721   0.2763   0.2797   0.2859   0.2911
  0.2916   0.2978   0.3069   0.3117   0.3137   0.3192   0.3275   0.3307
  0.3449   0.3468   0.3571   0.3634   0.3799   0.3930   0.4239   0.4258
  0.4587   0.4644   0.4795   0.4852   0.4960   0.5069   0.5126   0.5350
  0.5363   0.5384   0.5461   0.5558   0.5585   0.5646   0.5667   0.5762
  0.5853   0.5875   0.5924   0.5947   0.6109   0.6190   0.6265   0.6293
  0.6410   0.6446   0.6564   0.6688   0.6772   0.6968   0.7006   0.7067
  0.7131   0.7180   0.7250   0.7304   0.7337   0.7380   0.7643   0.7702
  0.8014   0.8035   0.8202   0.8336   0.8435   0.8446   0.8483   0.8535
  0.8585   0.8628   0.8695   0.8789   0.8795   0.8837   0.8951   0.8960
  0.9036   0.9095   0.9262   0.9342   0.9451   0.9511   0.9615   0.9714
  0.9769   0.9996   1.0018   1.0082   1.0178   1.0325   1.0582   1.0648
  1.0742   1.0867   1.1163   1.1350   1.1384   1.1497   1.1768   1.2000
  1.2463   1.2530   1.2588   1.3110   1.3111   1.3353   1.3546   1.3894
  1.4476   1.4940   1.4988   1.5073   1.5206   1.5290   1.5316   1.5501
  1.5558   1.5650   1.5742   1.5796   1.6069   1.6327   1.6464   1.6546
  1.6658   1.6833   1.6933   1.7240   1.7309   1.7416   1.7700   1.7738
  1.8007   1.8269   1.8402   1.8634   1.8803   1.9015   1.9105   1.9177
  1.9291   1.9398   1.9493   1.9584   1.9617   1.9690   1.9861   1.9986
  2.0082   2.0199   2.0553   2.0671   2.0760   2.0830   2.0983   2.1646
  2.2155   2.2342   2.2583   2.2740   2.2959   2.3105   2.3584   2.3697
  2.4069   2.4203   2.4336   2.4463   2.4571   2.4713   2.4848   2.5173
  2.5453   2.5584   2.5910   2.6246   2.6305   2.6582   2.6714   2.6826
  2.7014   2.7023   2.7229   2.7282   2.7356   2.7397   2.7519   2.7545
  2.7806   2.7873   2.7940   2.8080   2.8160   2.8493   2.8531   2.8600
  2.8722   2.8939   2.9305   2.9403   2.9915   3.0156   3.0775   3.0941
  3.1235   3.1530   3.1772   3.2125   3.2461   3.3298   3.3568   3.3747
  3.4319   3.4935   3.5231   3.5366   3.5992   3.6353   3.7111   3.8052
  3.8617   3.9911   4.0370   4.0725   4.1316   4.1486   4.1529   4.4107
  4.8104   4.8466   9.7726   9.8109  23.4743  23.6712  23.8652  23.9213
 23.9513  23.9649  24.0128  24.0599  24.0798  24.0916  24.1422  24.1872
 25.8257  25.9011  26.1274  26.2580  26.5879  26.6982 215.7641 215.8097
 --------------------------------------------------------------

          Ground-State Mulliken Net Atomic Charges

     Atom                 Charge (a.u.)
  ----------------------------------------
      1 C                     0.477269
      2 C                    -0.207493
      3 Cl                    0.437193
      4 C                    -0.901786
      5 H                     0.216289
      6 C                     0.475791
      7 Cl                    0.432996
      8 C                    -0.383621
      9 H                     0.194748
     10 C                    -0.659367
     11 H                     0.189296
     12 C                     1.009300
     13 C                    -0.810012
     14 H                     0.159578
     15 C                    -0.267812
     16 H                     0.174468
     17 C                    -0.380289
     18 H                     0.155106
     19 C                    -0.129642
     20 H                     0.176314
     21 C                    -0.520938
     22 H                     0.162611
  ----------------------------------------
  Sum of atomic charges =     0.000000

 -----------------------------------------------------------------
                    Cartesian Multipole Moments
 -----------------------------------------------------------------
    Charge (ESU x 10^10)
                -0.0000
    Dipole Moment (Debye)
         X       0.6080      Y      -0.2109      Z      -1.9287
       Tot       2.0332
    Quadrupole Moments (Debye-Ang)
        XX     -93.8493     XY      -2.1256     YY     -95.9158
        XZ      -0.2500     YZ      -2.8545     ZZ     -93.1686
    Octopole Moments (Debye-Ang^2)
       XXX      -8.4361    XXY     -16.1534    XYY      -7.3109
       YYY     -10.1808    XXZ     -61.7573    XYZ      -5.6608
       YYZ     -34.2572    XZZ      -6.5930    YZZ       7.2591
       ZZZ     -94.5914
    Hexadecapole Moments (Debye-Ang^3)
      XXXX   -3429.0302   XXXY      -2.5998   XXYY    -635.1355
      XYYY      39.6030   YYYY    -283.2074   XXXZ     697.1753
      XXYZ      -3.0855   XYYZ     247.5512   YYYZ     -14.4504
      XXZZ    -863.1957   XYZZ      38.3962   YYZZ    -368.6161
      XZZZ     704.4966   YZZZ     -28.7174   ZZZZ   -1897.7324
 -----------------------------------------------------------------
 Calculating analytic gradient of the SCF energy
 Gradient of SCF Energy
            1           2           3           4           5           6
    1   0.0004654   0.0003660  -0.0002841   0.0000751  -0.0000056  -0.0006237
    2   0.0000648  -0.0000552  -0.0000329  -0.0000130  -0.0000417  -0.0000621
    3  -0.0004278   0.0001857  -0.0003069  -0.0000301   0.0000143   0.0003399
            7           8           9          10          11          12
    1   0.0003985  -0.0001469   0.0000905   0.0001734  -0.0000324  -0.0003303
    2  -0.0000091  -0.0000099   0.0000699   0.0001322  -0.0000091  -0.0003164
    3  -0.0001424  -0.0001712  -0.0000610   0.0001975  -0.0000501   0.0007343
           13          14          15          16          17          18
    1  -0.0001749   0.0000307  -0.0000205  -0.0000124   0.0001985   0.0000034
    2   0.0002029  -0.0001142   0.0000880  -0.0000114  -0.0001276  -0.0000033
    3  -0.0000051  -0.0000041  -0.0001139   0.0000530  -0.0000591   0.0000319
           19          20          21          22
    1  -0.0001165  -0.0000616  -0.0000134   0.0000207
    2   0.0001365   0.0000078   0.0000249   0.0000786
    3   0.0000281   0.0000023  -0.0002367   0.0000214
 Max gradient component =       7.343E-04
 RMS gradient           =       1.994E-04
 Gradient time:  CPU 136.83 s  wall 136.84 s
 Geometry Optimization Parameters
   NAtoms,    NIC,     NZ,  NCons,   NDum,   NFix, NCnnct, MaxDiis
       22     155      22       0       0       0       0       0

 Cartesian Hessian Update
 Hessian updated using BFGS update


** GEOMETRY OPTIMIZATION IN DELOCALIZED INTERNAL COORDINATES **
   Searching for a Minimum

   Optimization Cycle:   4

                       Coordinates (Angstroms)
     ATOM                X               Y               Z
      1  C         0.0486464906    0.0020105028    0.0552091440
      2  C        -0.0215628052    0.1169825226    1.4520059171
      3  Cl        1.4349541107    0.2898431287    2.4239269399
      4  C        -1.2367012989    0.1395952192    2.1332960163
      5  H        -1.2555707212    0.2371681970    3.2100905046
      6  C        -2.4179428620    0.0480038389    1.4081882123
      7  Cl       -3.9518965582    0.0721897891    2.2616627205
      8  C        -2.4001111290   -0.0600818238    0.0223779697
      9  H        -3.3246955755   -0.1340247748   -0.5346443013
     10  C        -1.1732695244   -0.0806290016   -0.6300140473
     11  H        -1.1518914685   -0.1835032875   -1.7087938136
     12  C         1.3185813798   -0.0255929381   -0.7194991534
     13  C         2.3045901815   -0.9897442162   -0.4751131455
     14  H         2.1578207814   -1.7190853178    0.3123479966
     15  C         3.4657979785   -1.0253437746   -1.2420884389
     16  H         4.2164510260   -1.7817206594   -1.0421282489
     17  C         3.6633921449   -0.0971514138   -2.2635436572
     18  H         4.5705004771   -0.1241872977   -2.8565269359
     19  C         2.6879251818    0.8651719168   -2.5171261222
     20  H         2.8333698296    1.5939295057   -3.3066262452
     21  C         1.5233275958    0.8981835735   -1.7532141821
     22  H         0.7733409052    1.6574779890   -1.9457074335
   Point Group: c1    Number of degrees of freedom:    60


   Energy is  -1382.662871534

 Hessian updated using BFGS update

 56 Hessian modes will be used to form the next step
  Hessian Eigenvalues:
     0.010623    0.019281    0.020025    0.023157    0.023328    0.023529
     0.023668    0.023687    0.023884    0.023968    0.024090    0.024108
     0.024119    0.024125    0.024135    0.024142    0.024145    0.024394
     0.027385    0.155869    0.159966    0.159994    0.159996    0.159998
     0.160038    0.160181    0.160359    0.207127    0.220104    0.220871
     0.225949    0.234914    0.245740    0.249442    0.250202    0.251043
     0.293176    0.301023    0.325863    0.354738    0.356485    0.356693
     0.358070    0.375636    0.428018    0.429326    0.430978    0.456769
     0.466857    0.471783    0.476299    0.476823    0.478324    0.478976
     0.487597    0.535530

 Minimum search - taking simple RFO step
 Searching for Lamda that Minimizes Along All modes
 Value Taken    Lamda =  -0.00000868
 Step Taken.  Stepsize is  0.020686

                             Maximum     Tolerance    Cnvgd?
         Gradient           0.000469      0.000300      NO
         Displacement       0.015191      0.001200      NO
         Energy change     -0.000088      0.000001      NO


 New Cartesian Coordinates Obtained by Inverse Iteration

 Displacement from previous Coordinates is:  0.060941
 ----------------------------------------------------------------
             Standard Nuclear Orientation (Angstroms)
    I     Atom           X                Y                Z
 ----------------------------------------------------------------
    1      C       0.0472142961     0.0014021449     0.0536573422
    2      C      -0.0217865525     0.1208478383     1.4500478589
    3      Cl      1.4368211126     0.2952438368     2.4201961846
    4      C      -1.2359885318     0.1448956892     2.1328337211
    5      H      -1.2539465228     0.2464894050     3.2092096721
    6      C      -2.4172340075     0.0488318796     1.4087036757
    7      Cl     -3.9516808198     0.0740410124     2.2631823168
    8      C      -2.4009953493    -0.0661208101     0.0236078907
    9      H      -3.3266084759    -0.1450333900    -0.5310926319
   10      C      -1.1751172847    -0.0868088424    -0.6303787290
   11      H      -1.1542325122    -0.1934641647    -1.7087602400
   12      C       1.3177068046    -0.0255644819    -0.7218563511
   13      C       2.3015051750    -0.9925451225    -0.4789187568
   14      H       2.1519739869    -1.7227439103     0.3071524543
   15      C       3.4634599622    -1.0284073716    -1.2446375227
   16      H       4.2122262544    -1.7872948664    -1.0472581299
   17      C       3.6641271169    -0.0965214642    -2.2621326212
   18      H       4.5717201298    -0.1233696512    -2.8544187603
   19      C       2.6917193614     0.8692798752    -2.5131546819
   20      H       2.8408773539     1.6010654491    -3.2991651595
   21      C       1.5258648494     0.9020331190    -1.7510246851
   22      H       0.7774297932     1.6632355037    -1.9417131512
 ----------------------------------------------------------------
 Nuclear Repulsion Energy =         971.90302630 hartrees
 There are       57 alpha and       57 beta electrons
 Applying Cartesian multipole field
    Component          Value
    ---------          -----
     (2,0,0)        1.00000E-11
     (0,2,0)        2.00000E-11
     (0,0,2)       -3.00000E-11
 Nucleus-field energy     =    -0.0000000129 hartrees
 Requested basis set is 6-311++G(d,p)
 There are 138 shells and 380 basis functions
 A cutoff of  1.0D-15 yielded   8023 shell pairs
 There are     63574 function pairs (     68241 Cartesian)
 Smallest overlap matrix eigenvalue = 4.60E-07
 Linear dependence detected in AO basis
 Number of orthogonalized atomic orbitals = 377
 Maximum deviation from orthogonality = 2.375E-10
 Guess from superposition of atomic densities
 Warning:  Energy on first SCF cycle will be non-variational
 SAD guess density has 114.000000 electrons

 -----------------------------------------------------------------------
  General SCF calculation program by
  Eric Jon Sundstrom, Paul Horn, Yuezhi Mao, Dmitri Zuev, Alec White,
  David Stuck, Shaama M.S., Shane Yost, Joonho Lee, David Small,
  Daniel Levine, Susi Lehtola, Hugh Burton, Evgeny Epifanovsky,
  Bang C. Huynh
 -----------------------------------------------------------------------
 Exchange:     0.2000 Hartree-Fock + 0.0800 Slater + 0.7200 B88
 Correlation:  0.1900 VWN1RPA + 0.8100 LYP
 Using SG-1 standard quadrature grid
 A restricted SCF calculation will be
 performed using DIIS
 SCF converges when DIIS error is below 1.0e-08
 ---------------------------------------
  Cycle       Energy         DIIS error
 ---------------------------------------
    1   -1385.9527903190      3.27e-02  
    2   -1382.4796876371      3.06e-03  
    3   -1382.4169233637      3.55e-03  
    4   -1382.6579753021      4.98e-04  
    5   -1382.6610701870      3.00e-04  
    6   -1382.6627403942      8.69e-05  
    7   -1382.6628690632      2.10e-05  
    8   -1382.6628757855      7.57e-06  
    9   -1382.6628767957      2.07e-06  
   10   -1382.6628768604      1.03e-06  
   11   -1382.6628768801      2.64e-07  
   12   -1382.6628768812      1.26e-07  
   13   -1382.6628768815      2.61e-08  
   14   -1382.6628768815      1.17e-08  
   15   -1382.6628768815      3.08e-09  Convergence criterion met
 ---------------------------------------
 SCF time:   CPU 415.06s  wall 415.00s 
 SCF   energy in the final basis set =    -1382.6628768815
 Total energy in the final basis set =    -1382.6628768815

 --------------------------------------------------------------

                    Orbital Energies (a.u.)
 --------------------------------------------------------------

 Alpha MOs
 -- Occupied --
********-101.5619 -10.2573 -10.2550 -10.2139 -10.2063 -10.2032 -10.2017
-10.2007 -10.1876 -10.1865 -10.1862 -10.1857 -10.1852  -9.4788  -9.4767
 -7.2434  -7.2414  -7.2337  -7.2332  -7.2316  -7.2309  -0.9218  -0.8866
 -0.8703  -0.8398  -0.7891  -0.7626  -0.7599  -0.7312  -0.6429  -0.6325
 -0.6160  -0.5967  -0.5468  -0.5135  -0.5070  -0.4834  -0.4673  -0.4653
 -0.4517  -0.4417  -0.4355  -0.4216  -0.4023  -0.3935  -0.3789  -0.3714
 -0.3617  -0.3590  -0.3329  -0.3299  -0.3231  -0.2809  -0.2712  -0.2672
 -0.2480
 -- Virtual --
 -0.0505  -0.0426  -0.0247  -0.0153  -0.0103  -0.0090   0.0021   0.0072
  0.0140   0.0167   0.0249   0.0306   0.0356   0.0422   0.0509   0.0550
  0.0620   0.0690   0.0716   0.0800   0.0872   0.0902   0.0986   0.1005
  0.1006   0.1062   0.1065   0.1109   0.1157   0.1179   0.1186   0.1207
  0.1237   0.1240   0.1285   0.1291   0.1322   0.1379   0.1397   0.1411
  0.1460   0.1553   0.1568   0.1625   0.1647   0.1687   0.1733   0.1802
  0.1883   0.1945   0.1993   0.2015   0.2069   0.2076   0.2152   0.2228
  0.2271   0.2308   0.2353   0.2382   0.2457   0.2509   0.2536   0.2583
  0.2661   0.2672   0.2710   0.2722   0.2764   0.2798   0.2862   0.2910
  0.2916   0.2977   0.3068   0.3116   0.3136   0.3189   0.3273   0.3308
  0.3451   0.3470   0.3572   0.3633   0.3797   0.3929   0.4239   0.4259
  0.4588   0.4643   0.4796   0.4852   0.4960   0.5069   0.5126   0.5350
  0.5362   0.5384   0.5462   0.5558   0.5584   0.5647   0.5669   0.5761
  0.5847   0.5874   0.5924   0.5946   0.6115   0.6189   0.6266   0.6296
  0.6410   0.6445   0.6565   0.6689   0.6776   0.6969   0.7004   0.7065
  0.7128   0.7180   0.7250   0.7303   0.7337   0.7379   0.7642   0.7700
  0.8016   0.8036   0.8202   0.8336   0.8438   0.8447   0.8484   0.8533
  0.8585   0.8627   0.8697   0.8790   0.8795   0.8838   0.8951   0.8962
  0.9037   0.9098   0.9261   0.9344   0.9455   0.9508   0.9613   0.9716
  0.9769   0.9993   1.0018   1.0079   1.0180   1.0325   1.0581   1.0647
  1.0741   1.0862   1.1163   1.1352   1.1388   1.1500   1.1766   1.2000
  1.2464   1.2529   1.2590   1.3102   1.3110   1.3354   1.3552   1.3894
  1.4469   1.4941   1.4991   1.5074   1.5207   1.5289   1.5314   1.5504
  1.5559   1.5650   1.5741   1.5796   1.6067   1.6327   1.6465   1.6548
  1.6658   1.6827   1.6936   1.7233   1.7312   1.7417   1.7699   1.7737
  1.8000   1.8267   1.8403   1.8632   1.8805   1.9011   1.9106   1.9178
  1.9293   1.9397   1.9493   1.9580   1.9618   1.9695   1.9865   1.9993
  2.0083   2.0199   2.0551   2.0669   2.0757   2.0832   2.0981   2.1645
  2.2154   2.2343   2.2581   2.2740   2.2958   2.3100   2.3589   2.3697
  2.4073   2.4204   2.4336   2.4465   2.4569   2.4712   2.4851   2.5169
  2.5448   2.5583   2.5913   2.6242   2.6306   2.6583   2.6717   2.6829
  2.7013   2.7022   2.7231   2.7282   2.7358   2.7404   2.7516   2.7545
  2.7803   2.7872   2.7931   2.8078   2.8149   2.8493   2.8532   2.8600
  2.8720   2.8934   2.9304   2.9406   2.9917   3.0156   3.0777   3.0943
  3.1230   3.1529   3.1768   3.2120   3.2459   3.3297   3.3567   3.3749
  3.4318   3.4936   3.5233   3.5370   3.5992   3.6356   3.7111   3.8048
  3.8619   3.9912   4.0370   4.0723   4.1317   4.1486   4.1529   4.4092
  4.8106   4.8467   9.7723   9.8108  23.4742  23.6709  23.8653  23.9208
 23.9514  23.9651  24.0129  24.0602  24.0804  24.0916  24.1425  24.1875
 25.8256  25.9010  26.1273  26.2583  26.5871  26.6977 215.7638 215.8095
 --------------------------------------------------------------

          Ground-State Mulliken Net Atomic Charges

     Atom                 Charge (a.u.)
  ----------------------------------------
      1 C                     0.474836
      2 C                    -0.226204
      3 Cl                    0.438176
      4 C                    -0.891226
      5 H                     0.216146
      6 C                     0.478936
      7 Cl                    0.432662
      8 C                    -0.388396
      9 H                     0.194703
     10 C                    -0.655339
     11 H                     0.189693
     12 C                     1.006690
     13 C                    -0.799194
     14 H                     0.160151
     15 C                    -0.268729
     16 H                     0.174510
     17 C                    -0.377212
     18 H                     0.155029
     19 C                    -0.131502
     20 H                     0.176325
     21 C                    -0.522718
     22 H                     0.162662
  ----------------------------------------
  Sum of atomic charges =     0.000000

 -----------------------------------------------------------------
                    Cartesian Multipole Moments
 -----------------------------------------------------------------
    Charge (ESU x 10^10)
                -0.0000
    Dipole Moment (Debye)
         X       0.6090      Y      -0.2151      Z      -1.9304
       Tot       2.0356
    Quadrupole Moments (Debye-Ang)
        XX     -93.8694     XY      -2.0978     YY     -95.8801
        XZ      -0.2546     YZ      -2.8302     ZZ     -93.2063
    Octopole Moments (Debye-Ang^2)
       XXX      -8.4423    XXY     -16.2631    XYY      -7.2429
       YYY     -10.4278    XXZ     -61.8530    XYZ      -5.7186
       YYZ     -34.2856    XZZ      -6.5955    YZZ       7.1744
       ZZZ     -94.3368
    Hexadecapole Moments (Debye-Ang^3)
      XXXX   -3429.9923   XXXY      -2.6873   XXYY    -635.1968
      XYYY      38.9351   YYYY    -284.6032   XXXZ     697.6204
      XXYZ      -3.3895   XYYZ     247.4876   YYYZ     -15.6573
      XXZZ    -863.1603   XYZZ      38.1918   YYZZ    -368.4151
      XZZZ     705.4046   YZZZ     -29.4381   ZZZZ   -1896.4832
 -----------------------------------------------------------------
 Calculating analytic gradient of the SCF energy
 Gradient of SCF Energy
            1           2           3           4           5           6
    1   0.0002348  -0.0000204   0.0000178   0.0000050   0.0000002  -0.0001268
    2   0.0000372  -0.0000406  -0.0000682  -0.0000202  -0.0000362   0.0000287
    3  -0.0001347   0.0000265  -0.0001119   0.0000376  -0.0000149   0.0000659
            7           8           9          10          11          12
    1   0.0000910  -0.0000168   0.0000324  -0.0000903  -0.0000049  -0.0001491
    2  -0.0000227  -0.0000299   0.0000369   0.0000326   0.0000075  -0.0001346
    3  -0.0000244  -0.0000787  -0.0000064   0.0001080  -0.0000211   0.0002122
           13          14          15          16          17          18
    1  -0.0000707   0.0000070   0.0000303  -0.0000085   0.0000415  -0.0000065
    2   0.0000966  -0.0000064   0.0000518  -0.0000126  -0.0000706   0.0000040
    3   0.0000316   0.0000262  -0.0000964  -0.0000014   0.0000190   0.0000122
           19          20          21          22
    1  -0.0000627  -0.0000120   0.0000857   0.0000229
    2   0.0000510   0.0000147   0.0000591   0.0000218
    3   0.0000488   0.0000066  -0.0001439   0.0000393
 Max gradient component =       2.348E-04
 RMS gradient           =       7.022E-05
 Gradient time:  CPU 135.61 s  wall 135.63 s
 Geometry Optimization Parameters
   NAtoms,    NIC,     NZ,  NCons,   NDum,   NFix, NCnnct, MaxDiis
       22     155      22       0       0       0       0       0

 Cartesian Hessian Update
 Hessian updated using BFGS update


** GEOMETRY OPTIMIZATION IN DELOCALIZED INTERNAL COORDINATES **
   Searching for a Minimum

   Optimization Cycle:   5

                       Coordinates (Angstroms)
     ATOM                X               Y               Z
      1  C         0.0472142961    0.0014021449    0.0536573422
      2  C        -0.0217865525    0.1208478383    1.4500478589
      3  Cl        1.4368211126    0.2952438368    2.4201961846
      4  C        -1.2359885318    0.1448956892    2.1328337211
      5  H        -1.2539465228    0.2464894050    3.2092096721
      6  C        -2.4172340075    0.0488318796    1.4087036757
      7  Cl       -3.9516808198    0.0740410124    2.2631823168
      8  C        -2.4009953493   -0.0661208101    0.0236078907
      9  H        -3.3266084759   -0.1450333900   -0.5310926319
     10  C        -1.1751172847   -0.0868088424   -0.6303787290
     11  H        -1.1542325122   -0.1934641647   -1.7087602400
     12  C         1.3177068046   -0.0255644819   -0.7218563511
     13  C         2.3015051750   -0.9925451225   -0.4789187568
     14  H         2.1519739869   -1.7227439103    0.3071524543
     15  C         3.4634599622   -1.0284073716   -1.2446375227
     16  H         4.2122262544   -1.7872948664   -1.0472581299
     17  C         3.6641271169   -0.0965214642   -2.2621326212
     18  H         4.5717201298   -0.1233696512   -2.8544187603
     19  C         2.6917193614    0.8692798752   -2.5131546819
     20  H         2.8408773539    1.6010654491   -3.2991651595
     21  C         1.5258648494    0.9020331190   -1.7510246851
     22  H         0.7774297932    1.6632355037   -1.9417131512
   Point Group: c1    Number of degrees of freedom:    60


   Energy is  -1382.662876882

 Hessian updated using BFGS update

 57 Hessian modes will be used to form the next step
  Hessian Eigenvalues:
     0.007886    0.019246    0.020064    0.023167    0.023414    0.023475
     0.023599    0.023701    0.023857    0.023957    0.024027    0.024096
     0.024114    0.024127    0.024135    0.024139    0.024246    0.024537
     0.029044    0.155784    0.159796    0.159988    0.159995    0.159998
     0.160057    0.160150    0.160253    0.208339    0.219912    0.220767
     0.224168    0.234500    0.243152    0.249835    0.250701    0.251469
     0.292611    0.301366    0.333456    0.353950    0.356272    0.356614
     0.356966    0.357543    0.373054    0.427474    0.428913    0.432097
     0.454251    0.464403    0.471350    0.475202    0.477021    0.477589
     0.479499    0.488898    0.515168

 Minimum search - taking simple RFO step
 Searching for Lamda that Minimizes Along All modes
 Value Taken    Lamda =  -0.00000210
 Step Taken.  Stepsize is  0.012614

                             Maximum     Tolerance    Cnvgd?
         Gradient           0.000297      0.000300     YES
         Displacement       0.010776      0.001200      NO
         Energy change     -0.000005      0.000001      NO


 New Cartesian Coordinates Obtained by Inverse Iteration

 Displacement from previous Coordinates is:  0.040394
 ----------------------------------------------------------------
             Standard Nuclear Orientation (Angstroms)
    I     Atom           X                Y                Z
 ----------------------------------------------------------------
    1      C       0.0468675990     0.0005374678     0.0534991738
    2      C      -0.0217644657     0.1234989785     1.4494914182
    3      Cl      1.4372157671     0.3010639639     2.4190060315
    4      C      -1.2357723378     0.1483757469     2.1325021967
    5      H      -1.2536402109     0.2531484449     3.2085887752
    6      C      -2.4168527114     0.0490411383     1.4086956533
    7      Cl     -3.9517691473     0.0758869921     2.2631048547
    8      C      -2.4009022531    -0.0698248347     0.0240126580
    9      H      -3.3268133993    -0.1515992064    -0.5298648759
   10      C      -1.1752353874    -0.0908331409    -0.6303982935
   11      H      -1.1542301337    -0.1998594034    -1.7085000387
   12      C       1.3176467235    -0.0259316738    -0.7222895232
   13      C       2.2998676874    -0.9951740759    -0.4815255409
   14      H       2.1486398661    -1.7271228792     0.3025888452
   15      C       3.4620164814    -1.0305655316    -1.2468277393
   16      H       4.2096668071    -1.7911039367    -1.0517002300
   17      C       3.6642443212    -0.0958516955    -2.2615302232
   18      H       4.5719467295    -0.1222233080    -2.8537118826
   19      C       2.6933306865     0.8718658973    -2.5103656577
   20      H       2.8441300254     1.6057134970    -3.2941324524
   21      C       1.5270922108     0.9040874630    -1.7486602618
   22      H       0.7793712813     1.6663617745    -1.9379031917
 ----------------------------------------------------------------
 Nuclear Repulsion Energy =         971.87138456 hartrees
 There are       57 alpha and       57 beta electrons
 Applying Cartesian multipole field
    Component          Value
    ---------          -----
     (2,0,0)        1.00000E-11
     (0,2,0)        2.00000E-11
     (0,0,2)       -3.00000E-11
 Nucleus-field energy     =    -0.0000000129 hartrees
 Requested basis set is 6-311++G(d,p)
 There are 138 shells and 380 basis functions
 A cutoff of  1.0D-15 yielded   8023 shell pairs
 There are     63574 function pairs (     68241 Cartesian)
 Smallest overlap matrix eigenvalue = 4.60E-07
 Linear dependence detected in AO basis
 Number of orthogonalized atomic orbitals = 377
 Maximum deviation from orthogonality = 4.044E-10
 Guess from superposition of atomic densities
 Warning:  Energy on first SCF cycle will be non-variational
 SAD guess density has 114.000000 electrons

 -----------------------------------------------------------------------
  General SCF calculation program by
  Eric Jon Sundstrom, Paul Horn, Yuezhi Mao, Dmitri Zuev, Alec White,
  David Stuck, Shaama M.S., Shane Yost, Joonho Lee, David Small,
  Daniel Levine, Susi Lehtola, Hugh Burton, Evgeny Epifanovsky,
  Bang C. Huynh
 -----------------------------------------------------------------------
 Exchange:     0.2000 Hartree-Fock + 0.0800 Slater + 0.7200 B88
 Correlation:  0.1900 VWN1RPA + 0.8100 LYP
 Using SG-1 standard quadrature grid
 A restricted SCF calculation will be
 performed using DIIS
 SCF converges when DIIS error is below 1.0e-08
 ---------------------------------------
  Cycle       Energy         DIIS error
 ---------------------------------------
    1   -1385.9521558111      3.27e-02  
    2   -1382.4797161926      3.06e-03  
    3   -1382.4170541642      3.55e-03  
    4   -1382.6579783831      4.98e-04  
    5   -1382.6610729085      3.00e-04  
    6   -1382.6627417860      8.69e-05  
    7   -1382.6628704003      2.11e-05  
    8   -1382.6628771246      7.55e-06  
    9   -1382.6628781306      2.08e-06  
   10   -1382.6628781951      1.03e-06  
   11   -1382.6628782149      2.63e-07  
   12   -1382.6628782160      1.26e-07  
   13   -1382.6628782163      2.61e-08  
   14   -1382.6628782164      1.17e-08  
   15   -1382.6628782165      3.07e-09  Convergence criterion met
 ---------------------------------------
 SCF time:   CPU 434.06s  wall 434.00s 
 SCF   energy in the final basis set =    -1382.6628782165
 Total energy in the final basis set =    -1382.6628782165

 --------------------------------------------------------------

                    Orbital Energies (a.u.)
 --------------------------------------------------------------

 Alpha MOs
 -- Occupied --
********-101.5619 -10.2573 -10.2550 -10.2139 -10.2063 -10.2032 -10.2017
-10.2007 -10.1876 -10.1865 -10.1862 -10.1857 -10.1852  -9.4788  -9.4767
 -7.2434  -7.2414  -7.2337  -7.2332  -7.2316  -7.2309  -0.9218  -0.8865
 -0.8703  -0.8398  -0.7891  -0.7626  -0.7599  -0.7312  -0.6428  -0.6324
 -0.6160  -0.5966  -0.5468  -0.5135  -0.5070  -0.4834  -0.4674  -0.4654
 -0.4517  -0.4417  -0.4355  -0.4216  -0.4023  -0.3935  -0.3788  -0.3713
 -0.3616  -0.3590  -0.3328  -0.3299  -0.3231  -0.2808  -0.2712  -0.2673
 -0.2481
 -- Virtual --
 -0.0503  -0.0427  -0.0246  -0.0154  -0.0103  -0.0091   0.0020   0.0072
  0.0140   0.0167   0.0249   0.0306   0.0355   0.0422   0.0509   0.0551
  0.0620   0.0690   0.0716   0.0801   0.0872   0.0902   0.0986   0.1004
  0.1005   0.1062   0.1064   0.1108   0.1157   0.1179   0.1186   0.1207
  0.1237   0.1239   0.1285   0.1291   0.1322   0.1378   0.1396   0.1410
  0.1459   0.1553   0.1567   0.1625   0.1647   0.1686   0.1733   0.1802
  0.1882   0.1945   0.1992   0.2014   0.2068   0.2075   0.2152   0.2228
  0.2271   0.2309   0.2352   0.2382   0.2457   0.2509   0.2537   0.2583
  0.2661   0.2672   0.2711   0.2722   0.2765   0.2800   0.2863   0.2909
  0.2915   0.2976   0.3067   0.3115   0.3135   0.3187   0.3271   0.3308
  0.3452   0.3471   0.3572   0.3634   0.3796   0.3928   0.4239   0.4260
  0.4588   0.4643   0.4796   0.4852   0.4959   0.5069   0.5126   0.5350
  0.5361   0.5384   0.5462   0.5558   0.5583   0.5647   0.5670   0.5760
  0.5844   0.5874   0.5923   0.5945   0.6120   0.6187   0.6267   0.6299
  0.6409   0.6446   0.6566   0.6690   0.6780   0.6969   0.7003   0.7064
  0.7126   0.7181   0.7251   0.7303   0.7339   0.7378   0.7642   0.7698
  0.8018   0.8036   0.8202   0.8336   0.8440   0.8446   0.8484   0.8532
  0.8585   0.8625   0.8700   0.8791   0.8795   0.8838   0.8950   0.8963
  0.9037   0.9100   0.9260   0.9345   0.9457   0.9505   0.9612   0.9717
  0.9769   0.9991   1.0018   1.0078   1.0181   1.0325   1.0581   1.0646
  1.0740   1.0859   1.1164   1.1354   1.1392   1.1503   1.1766   1.2000
  1.2465   1.2529   1.2590   1.3097   1.3109   1.3356   1.3556   1.3893
  1.4464   1.4942   1.4992   1.5075   1.5207   1.5289   1.5315   1.5505
  1.5560   1.5650   1.5740   1.5797   1.6067   1.6328   1.6466   1.6549
  1.6658   1.6824   1.6937   1.7232   1.7312   1.7418   1.7699   1.7736
  1.7996   1.8266   1.8404   1.8632   1.8806   1.9008   1.9106   1.9179
  1.9294   1.9398   1.9492   1.9578   1.9618   1.9700   1.9867   1.9998
  2.0084   2.0199   2.0549   2.0667   2.0754   2.0832   2.0982   2.1644
  2.2153   2.2343   2.2580   2.2739   2.2957   2.3098   2.3592   2.3697
  2.4077   2.4206   2.4336   2.4467   2.4567   2.4711   2.4853   2.5168
  2.5447   2.5582   2.5913   2.6239   2.6305   2.6582   2.6720   2.6832
  2.7012   2.7022   2.7232   2.7281   2.7358   2.7408   2.7515   2.7546
  2.7800   2.7871   2.7927   2.8078   2.8145   2.8493   2.8532   2.8599
  2.8719   2.8931   2.9303   2.9407   2.9919   3.0157   3.0779   3.0944
  3.1229   3.1528   3.1766   3.2118   3.2459   3.3297   3.3567   3.3750
  3.4318   3.4936   3.5234   3.5373   3.5993   3.6357   3.7113   3.8048
  3.8620   3.9912   4.0369   4.0722   4.1317   4.1486   4.1529   4.4081
  4.8109   4.8468   9.7722   9.8107  23.4742  23.6708  23.8654  23.9207
 23.9515  23.9652  24.0131  24.0603  24.0808  24.0916  24.1427  24.1876
 25.8256  25.9008  26.1271  26.2586  26.5868  26.6975 215.7637 215.8095
 --------------------------------------------------------------

          Ground-State Mulliken Net Atomic Charges

     Atom                 Charge (a.u.)
  ----------------------------------------
      1 C                     0.473687
      2 C                    -0.235872
      3 Cl                    0.438181
      4 C                    -0.887465
      5 H                     0.216111
      6 C                     0.479514
      7 Cl                    0.432633
      8 C                    -0.389387
      9 H                     0.194704
     10 C                    -0.652285
     11 H                     0.189993
     12 C                     1.006678
     13 C                    -0.795596
     14 H                     0.160661
     15 C                    -0.269353
     16 H                     0.174514
     17 C                    -0.375948
     18 H                     0.154997
     19 C                    -0.131701
     20 H                     0.176349
     21 C                    -0.523134
     22 H                     0.162720
  ----------------------------------------
  Sum of atomic charges =     0.000000

 -----------------------------------------------------------------
                    Cartesian Multipole Moments
 -----------------------------------------------------------------
    Charge (ESU x 10^10)
                -0.0000
    Dipole Moment (Debye)
         X       0.6096      Y      -0.2186      Z      -1.9318
       Tot       2.0375
    Quadrupole Moments (Debye-Ang)
        XX     -93.8867     XY      -2.0832     YY     -95.8527
        XZ      -0.2616     YZ      -2.8130     ZZ     -93.2270
    Octopole Moments (Debye-Ang^2)
       XXX      -8.4605    XXY     -16.3505    XYY      -7.1876
       YYY     -10.6816    XXZ     -61.9077    XYZ      -5.7476
       YYZ     -34.3118    XZZ      -6.5996    YZZ       7.0991
       ZZZ     -94.2101
    Hexadecapole Moments (Debye-Ang^3)
      XXXX   -3430.2920   XXXY      -2.6964   XXYY    -635.1725
      XYYY      38.5397   YYYY    -285.6611   XXXZ     697.6475
      XXYZ      -3.6471   XYYZ     247.3894   YYYZ     -16.7773
      XXZZ    -863.0168   XYZZ      38.0765   YYZZ    -368.3159
      XZZZ     705.7923   YZZZ     -30.2217   ZZZZ   -1895.6400
 -----------------------------------------------------------------
 Calculating analytic gradient of the SCF energy
 Gradient of SCF Energy
            1           2           3           4           5           6
    1   0.0000272  -0.0001069   0.0000967   0.0000055   0.0000071   0.0000613
    2  -0.0000180  -0.0000313  -0.0000509  -0.0000144  -0.0000244  -0.0000100
    3   0.0000321  -0.0000495  -0.0000012  -0.0000104  -0.0000041  -0.0000269
            7           8           9          10          11          12
    1  -0.0000471   0.0000491  -0.0000062  -0.0000764   0.0000049  -0.0000137
    2  -0.0000050   0.0000099   0.0000135   0.0000151   0.0000184   0.0000330
    3   0.0000218   0.0000047   0.0000072   0.0000005   0.0000006  -0.0000095
           13          14          15          16          17          18
    1  -0.0000078  -0.0000055   0.0000139  -0.0000129  -0.0000177  -0.0000057
    2   0.0000080   0.0000062   0.0000156  -0.0000072  -0.0000108   0.0000095
    3   0.0000138   0.0000115  -0.0000272  -0.0000219   0.0000338  -0.0000077
           19          20          21          22
    1  -0.0000364   0.0000102   0.0000545   0.0000058
    2   0.0000029   0.0000196   0.0000122   0.0000081
    3   0.0000292   0.0000179  -0.0000372   0.0000227
 Max gradient component =       1.069E-04
 RMS gradient           =       3.017E-05
 Gradient time:  CPU 134.30 s  wall 134.31 s
 Geometry Optimization Parameters
   NAtoms,    NIC,     NZ,  NCons,   NDum,   NFix, NCnnct, MaxDiis
       22     155      22       0       0       0       0       0

 Cartesian Hessian Update
 Hessian updated using BFGS update


** GEOMETRY OPTIMIZATION IN DELOCALIZED INTERNAL COORDINATES **
   Searching for a Minimum

   Optimization Cycle:   6

                       Coordinates (Angstroms)
     ATOM                X               Y               Z
      1  C         0.0468675990    0.0005374678    0.0534991738
      2  C        -0.0217644657    0.1234989785    1.4494914182
      3  Cl        1.4372157671    0.3010639639    2.4190060315
      4  C        -1.2357723378    0.1483757469    2.1325021967
      5  H        -1.2536402109    0.2531484449    3.2085887752
      6  C        -2.4168527114    0.0490411383    1.4086956533
      7  Cl       -3.9517691473    0.0758869921    2.2631048547
      8  C        -2.4009022531   -0.0698248347    0.0240126580
      9  H        -3.3268133993   -0.1515992064   -0.5298648759
     10  C        -1.1752353874   -0.0908331409   -0.6303982935
     11  H        -1.1542301337   -0.1998594034   -1.7085000387
     12  C         1.3176467235   -0.0259316738   -0.7222895232
     13  C         2.2998676874   -0.9951740759   -0.4815255409
     14  H         2.1486398661   -1.7271228792    0.3025888452
     15  C         3.4620164814   -1.0305655316   -1.2468277393
     16  H         4.2096668071   -1.7911039367   -1.0517002300
     17  C         3.6642443212   -0.0958516955   -2.2615302232
     18  H         4.5719467295   -0.1222233080   -2.8537118826
     19  C         2.6933306865    0.8718658973   -2.5103656577
     20  H         2.8441300254    1.6057134970   -3.2941324524
     21  C         1.5270922108    0.9040874630   -1.7486602618
     22  H         0.7793712813    1.6663617745   -1.9379031917
   Point Group: c1    Number of degrees of freedom:    60


   Energy is  -1382.662878216

 Hessian updated using BFGS update

 58 Hessian modes will be used to form the next step
  Hessian Eigenvalues:
     0.005686    0.019325    0.020205    0.023079    0.023402    0.023556
     0.023595    0.023697    0.023948    0.023983    0.024085    0.024110
     0.024114    0.024134    0.024139    0.024228    0.024311    0.024890
     0.027768    0.157904    0.159661    0.159988    0.159996    0.160032
     0.160091    0.160214    0.160472    0.210580    0.220046    0.220920
     0.227190    0.234916    0.242253    0.249860    0.250978    0.252786
     0.298619    0.308709    0.326869    0.344311    0.356435    0.356662
     0.356809    0.356860    0.357465    0.360933    0.427446    0.429506
     0.432678    0.450427    0.462999    0.470063    0.474333    0.476977
     0.478264    0.480018    0.492949    0.495076

 Minimum search - taking simple RFO step
 Searching for Lamda that Minimizes Along All modes
 Value Taken    Lamda =   0.00000000
 Step Taken.  Stepsize is  0.008452

                             Maximum     Tolerance    Cnvgd?
         Gradient           0.000211      0.000300     YES
         Displacement       0.007589      0.001200      NO
         Energy change     -0.000001      0.000001      NO


 New Cartesian Coordinates Obtained by Inverse Iteration

 Displacement from previous Coordinates is:  0.028166
 ----------------------------------------------------------------
             Standard Nuclear Orientation (Angstroms)
    I     Atom           X                Y                Z
 ----------------------------------------------------------------
    1      C       0.0468215237     0.0002975519     0.0535958302
    2      C      -0.0217755983     0.1256774394     1.4493477879
    3      Cl      1.4370010617     0.3060773816     2.4185213626
    4      C      -1.2358232211     0.1507603954     2.1323279067
    5      H      -1.2538197851     0.2574680161     3.2082331554
    6      C      -2.4167838763     0.0491539688     1.4086631725
    7      Cl     -3.9517711616     0.0762728384     2.2630152090
    8      C      -2.4007934177    -0.0722520944     0.0242101997
    9      H      -3.3266761608    -0.1559196942    -0.5294449416
   10      C      -1.1750822601    -0.0933599383    -0.6302218825
   11      H      -1.1539370856    -0.2041418222    -1.7081326427
   12      C       1.3176999403    -0.0262094124    -0.7223082732
   13      C       2.2988111773    -0.9970399723    -0.4833240134
   14      H       2.1465272222    -1.7304371699     0.2992385196
   15      C       3.4609739975    -1.0321637554    -1.2485768090
   16      H       4.2078613253    -1.7938320992    -1.0549482522
   17      C       3.6642739808    -0.0956087467    -2.2614476418
   18      H       4.5720226565    -0.1217542549    -2.8535760892
   19      C       2.6944044808     0.8735470048    -2.5085305797
   20      H       2.8460430023     1.6087114364    -3.2908994242
   21      C       1.5280598951     0.9054973478    -1.7468251103
   22      H       0.7810184428     1.6687472574    -1.9348377881
 ----------------------------------------------------------------
 Nuclear Repulsion Energy =         971.84867330 hartrees
 There are       57 alpha and       57 beta electrons
 Applying Cartesian multipole field
    Component          Value
    ---------          -----
     (2,0,0)        1.00000E-11
     (0,2,0)        2.00000E-11
     (0,0,2)       -3.00000E-11
 Nucleus-field energy     =    -0.0000000128 hartrees
 Requested basis set is 6-311++G(d,p)
 There are 138 shells and 380 basis functions
 A cutoff of  1.0D-15 yielded   8025 shell pairs
 There are     63587 function pairs (     68254 Cartesian)
 Smallest overlap matrix eigenvalue = 4.60E-07
 Linear dependence detected in AO basis
 Number of orthogonalized atomic orbitals = 377
 Maximum deviation from orthogonality = 4.340E-10
 Guess from superposition of atomic densities
 Warning:  Energy on first SCF cycle will be non-variational
 SAD guess density has 114.000000 electrons

 -----------------------------------------------------------------------
  General SCF calculation program by
  Eric Jon Sundstrom, Paul Horn, Yuezhi Mao, Dmitri Zuev, Alec White,
  David Stuck, Shaama M.S., Shane Yost, Joonho Lee, David Small,
  Daniel Levine, Susi Lehtola, Hugh Burton, Evgeny Epifanovsky,
  Bang C. Huynh
 -----------------------------------------------------------------------
 Exchange:     0.2000 Hartree-Fock + 0.0800 Slater + 0.7200 B88
 Correlation:  0.1900 VWN1RPA + 0.8100 LYP
 Using SG-1 standard quadrature grid
 A restricted SCF calculation will be
 performed using DIIS
 SCF converges when DIIS error is below 1.0e-08
 ---------------------------------------
  Cycle       Energy         DIIS error
 ---------------------------------------
    1   -1385.9518813096      3.27e-02  
    2   -1382.4797344159      3.06e-03  
    3   -1382.4171165327      3.55e-03  
    4   -1382.6579788766      4.98e-04  
    5   -1382.6610739129      3.00e-04  
    6   -1382.6627422654      8.69e-05  
    7   -1382.6628708177      2.11e-05  
    8   -1382.6628775506      7.56e-06  
    9   -1382.6628785567      2.08e-06  
   10   -1382.6628786221      1.03e-06  
   11   -1382.6628786419      2.63e-07  
   12   -1382.6628786430      1.26e-07  
   13   -1382.6628786432      2.61e-08  
   14   -1382.6628786433      1.17e-08  
   15   -1382.6628786433      3.07e-09  Convergence criterion met
 ---------------------------------------
 SCF time:   CPU 420.13s  wall 420.00s 
 SCF   energy in the final basis set =    -1382.6628786433
 Total energy in the final basis set =    -1382.6628786433

 --------------------------------------------------------------

                    Orbital Energies (a.u.)
 --------------------------------------------------------------

 Alpha MOs
 -- Occupied --
********-101.5619 -10.2573 -10.2550 -10.2139 -10.2063 -10.2032 -10.2017
-10.2007 -10.1876 -10.1865 -10.1862 -10.1857 -10.1852  -9.4788  -9.4767
 -7.2434  -7.2414  -7.2337  -7.2332  -7.2316  -7.2309  -0.9218  -0.8865
 -0.8703  -0.8398  -0.7891  -0.7626  -0.7599  -0.7312  -0.6428  -0.6324
 -0.6161  -0.5966  -0.5468  -0.5135  -0.5070  -0.4834  -0.4674  -0.4654
 -0.4517  -0.4416  -0.4355  -0.4216  -0.4023  -0.3935  -0.3788  -0.3713
 -0.3616  -0.3590  -0.3328  -0.3299  -0.3231  -0.2807  -0.2712  -0.2673
 -0.2482
 -- Virtual --
 -0.0502  -0.0427  -0.0246  -0.0155  -0.0104  -0.0092   0.0020   0.0072
  0.0139   0.0167   0.0249   0.0306   0.0355   0.0422   0.0509   0.0551
  0.0620   0.0689   0.0716   0.0801   0.0872   0.0902   0.0986   0.1004
  0.1005   0.1062   0.1064   0.1108   0.1157   0.1179   0.1186   0.1207
  0.1236   0.1239   0.1284   0.1291   0.1322   0.1378   0.1395   0.1409
  0.1459   0.1553   0.1567   0.1625   0.1647   0.1686   0.1733   0.1802
  0.1882   0.1945   0.1992   0.2014   0.2067   0.2075   0.2152   0.2229
  0.2272   0.2309   0.2352   0.2382   0.2457   0.2509   0.2538   0.2583
  0.2661   0.2671   0.2712   0.2721   0.2765   0.2801   0.2863   0.2908
  0.2915   0.2975   0.3066   0.3114   0.3134   0.3185   0.3271   0.3308
  0.3453   0.3471   0.3573   0.3634   0.3796   0.3927   0.4239   0.4260
  0.4588   0.4643   0.4797   0.4852   0.4959   0.5069   0.5126   0.5349
  0.5361   0.5383   0.5463   0.5559   0.5582   0.5648   0.5671   0.5759
  0.5842   0.5874   0.5923   0.5945   0.6124   0.6186   0.6267   0.6301
  0.6409   0.6446   0.6567   0.6690   0.6783   0.6969   0.7002   0.7063
  0.7125   0.7181   0.7251   0.7302   0.7340   0.7377   0.7642   0.7697
  0.8019   0.8036   0.8202   0.8335   0.8440   0.8445   0.8483   0.8532
  0.8585   0.8624   0.8701   0.8792   0.8795   0.8839   0.8949   0.8964
  0.9038   0.9101   0.9260   0.9346   0.9457   0.9502   0.9612   0.9719
  0.9770   0.9991   1.0018   1.0078   1.0181   1.0325   1.0581   1.0645
  1.0740   1.0858   1.1164   1.1355   1.1395   1.1506   1.1766   1.2001
  1.2465   1.2529   1.2591   1.3094   1.3109   1.3358   1.3558   1.3893
  1.4461   1.4942   1.4993   1.5075   1.5207   1.5289   1.5316   1.5507
  1.5560   1.5650   1.5740   1.5797   1.6068   1.6330   1.6466   1.6550
  1.6658   1.6822   1.6938   1.7231   1.7312   1.7418   1.7699   1.7736
  1.7994   1.8265   1.8404   1.8631   1.8808   1.9005   1.9106   1.9179
  1.9294   1.9399   1.9491   1.9576   1.9618   1.9703   1.9868   2.0003
  2.0084   2.0199   2.0548   2.0667   2.0753   2.0832   2.0983   2.1643
  2.2152   2.2344   2.2579   2.2739   2.2956   2.3096   2.3595   2.3697
  2.4080   2.4208   2.4335   2.4468   2.4566   2.4710   2.4854   2.5168
  2.5446   2.5582   2.5913   2.6237   2.6305   2.6582   2.6722   2.6833
  2.7012   2.7021   2.7232   2.7281   2.7358   2.7411   2.7514   2.7546
  2.7797   2.7869   2.7924   2.8078   2.8141   2.8494   2.8532   2.8599
  2.8718   2.8929   2.9303   2.9407   2.9921   3.0159   3.0781   3.0945
  3.1229   3.1527   3.1764   3.2117   3.2459   3.3297   3.3566   3.3751
  3.4318   3.4936   3.5235   3.5374   3.5993   3.6357   3.7115   3.8048
  3.8622   3.9911   4.0369   4.0722   4.1317   4.1485   4.1529   4.4075
  4.8110   4.8468   9.7722   9.8108  23.4743  23.6708  23.8654  23.9206
 23.9515  23.9652  24.0131  24.0603  24.0810  24.0915  24.1427  24.1876
 25.8256  25.9007  26.1271  26.2588  26.5867  26.6974 215.7637 215.8095
 --------------------------------------------------------------

          Ground-State Mulliken Net Atomic Charges

     Atom                 Charge (a.u.)
  ----------------------------------------
      1 C                     0.473120
      2 C                    -0.241829
      3 Cl                    0.438219
      4 C                    -0.884568
      5 H                     0.216096
      6 C                     0.479473
      7 Cl                    0.432591
      8 C                    -0.390061
      9 H                     0.194695
     10 C                    -0.650714
     11 H                     0.190201
     12 C                     1.006651
     13 C                    -0.793191
     14 H                     0.161026
     15 C                    -0.269458
     16 H                     0.174521
     17 C                    -0.375325
     18 H                     0.154964
     19 C                    -0.131794
     20 H                     0.176378
     21 C                    -0.523774
     22 H                     0.162780
  ----------------------------------------
  Sum of atomic charges =     0.000000

 -----------------------------------------------------------------
                    Cartesian Multipole Moments
 -----------------------------------------------------------------
    Charge (ESU x 10^10)
                -0.0000
    Dipole Moment (Debye)
         X       0.6098      Y      -0.2211      Z      -1.9320
       Tot       2.0380
    Quadrupole Moments (Debye-Ang)
        XX     -93.8954     XY      -2.0749     YY     -95.8333
        XZ      -0.2690     YZ      -2.8013     ZZ     -93.2388
    Octopole Moments (Debye-Ang^2)
       XXX      -8.4815    XXY     -16.4138    XYY      -7.1463
       YYY     -10.8694    XXZ     -61.9389    XYZ      -5.7636
       YYZ     -34.3324    XZZ      -6.5999    YZZ       7.0395
       ZZZ     -94.1345
    Hexadecapole Moments (Debye-Ang^3)
      XXXX   -3430.3338   XXXY      -2.8523   XXYY    -635.1420
      XYYY      38.1195   YYYY    -286.4425   XXXZ     697.6696
      XXYZ      -3.8280   XYYZ     247.3487   YYYZ     -17.5970
      XXZZ    -862.8639   XYZZ      37.9544   YYZZ    -368.2916
      XZZZ     706.0777   YZZZ     -30.8201   ZZZZ   -1895.1944
 -----------------------------------------------------------------
 Calculating analytic gradient of the SCF energy
 Gradient of SCF Energy
            1           2           3           4           5           6
    1  -0.0000418  -0.0000657   0.0000602  -0.0000005   0.0000054   0.0000802
    2  -0.0000086  -0.0000263  -0.0000335  -0.0000191  -0.0000218  -0.0000020
    3   0.0000631  -0.0000520   0.0000306  -0.0000077   0.0000035  -0.0000329
            7           8           9          10          11          12
    1  -0.0000550   0.0000316  -0.0000108  -0.0000225   0.0000038   0.0000211
    2  -0.0000055   0.0000165   0.0000064   0.0000078   0.0000193   0.0000561
    3   0.0000240   0.0000245   0.0000088  -0.0000326   0.0000070  -0.0000711
           13          14          15          16          17          18
    1   0.0000231  -0.0000105  -0.0000080  -0.0000085  -0.0000229  -0.0000033
    2  -0.0000194   0.0000013  -0.0000045  -0.0000039   0.0000164   0.0000115
    3   0.0000010  -0.0000106   0.0000056  -0.0000259   0.0000072  -0.0000091
           19          20          21          22
    1   0.0000041   0.0000141   0.0000035   0.0000022
    2  -0.0000046   0.0000186  -0.0000116   0.0000069
    3   0.0000085   0.0000177   0.0000276   0.0000128
 Max gradient component =       8.023E-05
 RMS gradient           =       2.732E-05
 Gradient time:  CPU 144.50 s  wall 144.52 s
 Geometry Optimization Parameters
   NAtoms,    NIC,     NZ,  NCons,   NDum,   NFix, NCnnct, MaxDiis
       22     155      22       0       0       0       0       0

 Cartesian Hessian Update
 Hessian updated using BFGS update


** GEOMETRY OPTIMIZATION IN DELOCALIZED INTERNAL COORDINATES **
   Searching for a Minimum

   Optimization Cycle:   7

                       Coordinates (Angstroms)
     ATOM                X               Y               Z
      1  C         0.0468215237    0.0002975519    0.0535958302
      2  C        -0.0217755983    0.1256774394    1.4493477879
      3  Cl        1.4370010617    0.3060773816    2.4185213626
      4  C        -1.2358232211    0.1507603954    2.1323279067
      5  H        -1.2538197851    0.2574680161    3.2082331554
      6  C        -2.4167838763    0.0491539688    1.4086631725
      7  Cl       -3.9517711616    0.0762728384    2.2630152090
      8  C        -2.4007934177   -0.0722520944    0.0242101997
      9  H        -3.3266761608   -0.1559196942   -0.5294449416
     10  C        -1.1750822601   -0.0933599383   -0.6302218825
     11  H        -1.1539370856   -0.2041418222   -1.7081326427
     12  C         1.3176999403   -0.0262094124   -0.7223082732
     13  C         2.2988111773   -0.9970399723   -0.4833240134
     14  H         2.1465272222   -1.7304371699    0.2992385196
     15  C         3.4609739975   -1.0321637554   -1.2485768090
     16  H         4.2078613253   -1.7938320992   -1.0549482522
     17  C         3.6642739808   -0.0956087467   -2.2614476418
     18  H         4.5720226565   -0.1217542549   -2.8535760892
     19  C         2.6944044808    0.8735470048   -2.5085305797
     20  H         2.8460430023    1.6087114364   -3.2908994242
     21  C         1.5280598951    0.9054973478   -1.7468251103
     22  H         0.7810184428    1.6687472574   -1.9348377881
   Point Group: c1    Number of degrees of freedom:    60


   Energy is  -1382.662878643

 Hessian updated using BFGS update

 59 Hessian modes will be used to form the next step
  Hessian Eigenvalues:
     0.004627    0.019318    0.020197    0.023121    0.023347    0.023538
     0.023636    0.023687    0.023927    0.023976    0.024092    0.024113
     0.024131    0.024134    0.024143    0.024215    0.024298    0.024712
     0.026549    0.156725    0.159893    0.159995    0.159996    0.160039
     0.160130    0.160196    0.160476    0.208253    0.220077    0.220921
     0.225960    0.235797    0.244216    0.249754    0.250815    0.251443
     0.287149    0.301166    0.324445    0.343382    0.356517    0.356663
     0.356674    0.356702    0.356912    0.357755    0.360307    0.427902
     0.429692    0.431069    0.452169    0.467730    0.468456    0.473464
     0.476672    0.478135    0.479644    0.481311    0.498234

 Minimum search - taking simple RFO step
 Searching for Lamda that Minimizes Along All modes
 Value Taken    Lamda =   0.00000000
 Step Taken.  Stepsize is  0.004344

                             Maximum     Tolerance    Cnvgd?
         Gradient           0.000067      0.000300     YES
         Displacement       0.003820      0.001200      NO
         Energy change     -0.000000      0.000001     YES

 Final energy is   -1382.6628786432648     


 ******************************
 **  OPTIMIZATION CONVERGED  **
 ******************************

                       Coordinates (Angstroms)
     ATOM                X               Y               Z
      1  C         0.0468215237    0.0002975519    0.0535958302
      2  C        -0.0217755983    0.1256774394    1.4493477879
      3  Cl        1.4370010617    0.3060773816    2.4185213626
      4  C        -1.2358232211    0.1507603954    2.1323279067
      5  H        -1.2538197851    0.2574680161    3.2082331554
      6  C        -2.4167838763    0.0491539688    1.4086631725
      7  Cl       -3.9517711616    0.0762728384    2.2630152090
      8  C        -2.4007934177   -0.0722520944    0.0242101997
      9  H        -3.3266761608   -0.1559196942   -0.5294449416
     10  C        -1.1750822601   -0.0933599383   -0.6302218825
     11  H        -1.1539370856   -0.2041418222   -1.7081326427
     12  C         1.3176999403   -0.0262094124   -0.7223082732
     13  C         2.2988111773   -0.9970399723   -0.4833240134
     14  H         2.1465272222   -1.7304371699    0.2992385196
     15  C         3.4609739975   -1.0321637554   -1.2485768090
     16  H         4.2078613253   -1.7938320992   -1.0549482522
     17  C         3.6642739808   -0.0956087467   -2.2614476418
     18  H         4.5720226565   -0.1217542549   -2.8535760892
     19  C         2.6944044808    0.8735470048   -2.5085305797
     20  H         2.8460430023    1.6087114364   -3.2908994242
     21  C         1.5280598951    0.9054973478   -1.7468251103
     22  H         0.7810184428    1.6687472574   -1.9348377881

Z-matrix Print:
$molecule
0 1
Cl
C  1 1.760645
C  2 1.393199 1 116.763442
H  3 1.081334 2 120.267843 1 -1.158559 0
C  3 1.388770 2 118.963430 1 178.256136 0
C  5 1.389858 3 121.041853 2 -0.181459 0
H  6 1.082032 5 120.437669 3 179.681162 0
C  6 1.389638 5 118.723309 3 0.130621 0
H  8 1.083795 6 119.152879 5 179.004443 0
C  2 1.403050 1 121.080993 3 178.311772 0
C  10 1.489249 2 124.166982 1 1.533961 0
C  11 1.400701 10 119.828117 2 -123.500932 0
H  12 1.084422 11 119.440757 10 2.857452 0
C  12 1.393404 11 120.683455 10 -178.210582 0
H  14 1.084233 12 119.734140 11 -179.354329 0
C  14 1.393183 12 120.113506 11 0.356288 0
H  16 1.084116 14 120.186159 12 179.980020 0
C  16 1.394408 14 119.640452 12 -0.001801 0
H  18 1.084192 16 120.075307 14 179.561470 0
C  18 1.391930 16 120.273608 14 -0.289942 0
H  20 1.083266 18 119.831742 16 179.766994 0
Cl 5 1.756940 3 119.236831 2 179.860055 0
$end


 --------------------------------------------------------------

                    Orbital Energies (a.u.)
 --------------------------------------------------------------

 Alpha MOs
 -- Occupied --
********-101.5619 -10.2573 -10.2550 -10.2139 -10.2063 -10.2032 -10.2017
-10.2007 -10.1876 -10.1865 -10.1862 -10.1857 -10.1852  -9.4788  -9.4767
 -7.2434  -7.2414  -7.2337  -7.2332  -7.2316  -7.2309  -0.9218  -0.8865
 -0.8703  -0.8398  -0.7891  -0.7626  -0.7599  -0.7312  -0.6428  -0.6324
 -0.6161  -0.5966  -0.5468  -0.5135  -0.5070  -0.4834  -0.4674  -0.4654
 -0.4517  -0.4416  -0.4355  -0.4216  -0.4023  -0.3935  -0.3788  -0.3713
 -0.3616  -0.3590  -0.3328  -0.3299  -0.3231  -0.2807  -0.2712  -0.2673
 -0.2482
 -- Virtual --
 -0.0502  -0.0427  -0.0246  -0.0155  -0.0104  -0.0092   0.0020   0.0072
  0.0139   0.0167   0.0249   0.0306   0.0355   0.0422   0.0509   0.0551
  0.0620   0.0689   0.0716   0.0801   0.0872   0.0902   0.0986   0.1004
  0.1005   0.1062   0.1064   0.1108   0.1157   0.1179   0.1186   0.1207
  0.1236   0.1239   0.1284   0.1291   0.1322   0.1378   0.1395   0.1409
  0.1459   0.1553   0.1567   0.1625   0.1647   0.1686   0.1733   0.1802
  0.1882   0.1945   0.1992   0.2014   0.2067   0.2075   0.2152   0.2229
  0.2272   0.2309   0.2352   0.2382   0.2457   0.2509   0.2538   0.2583
  0.2661   0.2671   0.2712   0.2721   0.2765   0.2801   0.2863   0.2908
  0.2915   0.2975   0.3066   0.3114   0.3134   0.3185   0.3271   0.3308
  0.3453   0.3471   0.3573   0.3634   0.3796   0.3927   0.4239   0.4260
  0.4588   0.4643   0.4797   0.4852   0.4959   0.5069   0.5126   0.5349
  0.5361   0.5383   0.5463   0.5559   0.5582   0.5648   0.5671   0.5759
  0.5842   0.5874   0.5923   0.5945   0.6124   0.6186   0.6267   0.6301
  0.6409   0.6446   0.6567   0.6690   0.6783   0.6969   0.7002   0.7063
  0.7125   0.7181   0.7251   0.7302   0.7340   0.7377   0.7642   0.7697
  0.8019   0.8036   0.8202   0.8335   0.8440   0.8445   0.8483   0.8532
  0.8585   0.8624   0.8701   0.8792   0.8795   0.8839   0.8949   0.8964
  0.9038   0.9101   0.9260   0.9346   0.9457   0.9502   0.9612   0.9719
  0.9770   0.9991   1.0018   1.0078   1.0181   1.0325   1.0581   1.0645
  1.0740   1.0858   1.1164   1.1355   1.1395   1.1506   1.1766   1.2001
  1.2465   1.2529   1.2591   1.3094   1.3109   1.3358   1.3558   1.3893
  1.4461   1.4942   1.4993   1.5075   1.5207   1.5289   1.5316   1.5507
  1.5560   1.5650   1.5740   1.5797   1.6068   1.6330   1.6466   1.6550
  1.6658   1.6822   1.6938   1.7231   1.7312   1.7418   1.7699   1.7736
  1.7994   1.8265   1.8404   1.8631   1.8808   1.9005   1.9106   1.9179
  1.9294   1.9399   1.9491   1.9576   1.9618   1.9703   1.9868   2.0003
  2.0084   2.0199   2.0548   2.0667   2.0753   2.0832   2.0983   2.1643
  2.2152   2.2344   2.2579   2.2739   2.2956   2.3096   2.3595   2.3697
  2.4080   2.4208   2.4335   2.4468   2.4566   2.4710   2.4854   2.5168
  2.5446   2.5582   2.5913   2.6237   2.6305   2.6582   2.6722   2.6833
  2.7012   2.7021   2.7232   2.7281   2.7358   2.7411   2.7514   2.7546
  2.7797   2.7869   2.7924   2.8078   2.8141   2.8494   2.8532   2.8599
  2.8718   2.8929   2.9303   2.9407   2.9921   3.0159   3.0781   3.0945
  3.1229   3.1527   3.1764   3.2117   3.2459   3.3297   3.3566   3.3751
  3.4318   3.4936   3.5235   3.5374   3.5993   3.6357   3.7115   3.8048
  3.8622   3.9911   4.0369   4.0722   4.1317   4.1485   4.1529   4.4075
  4.8110   4.8468   9.7722   9.8108  23.4743  23.6708  23.8654  23.9206
 23.9515  23.9652  24.0131  24.0603  24.0810  24.0915  24.1427  24.1876
 25.8256  25.9007  26.1271  26.2588  26.5867  26.6974 215.7637 215.8095
 --------------------------------------------------------------

          Ground-State Mulliken Net Atomic Charges

     Atom                 Charge (a.u.)
  ----------------------------------------
      1 C                     0.473120
      2 C                    -0.241829
      3 Cl                    0.438219
      4 C                    -0.884568
      5 H                     0.216096
      6 C                     0.479473
      7 Cl                    0.432591
      8 C                    -0.390061
      9 H                     0.194695
     10 C                    -0.650714
     11 H                     0.190201
     12 C                     1.006651
     13 C                    -0.793191
     14 H                     0.161026
     15 C                    -0.269458
     16 H                     0.174521
     17 C                    -0.375325
     18 H                     0.154964
     19 C                    -0.131794
     20 H                     0.176378
     21 C                    -0.523774
     22 H                     0.162780
  ----------------------------------------
  Sum of atomic charges =     0.000000

 -----------------------------------------------------------------
                    Cartesian Multipole Moments
 -----------------------------------------------------------------
    Charge (ESU x 10^10)
                -0.0000
    Dipole Moment (Debye)
         X       0.6098      Y      -0.2211      Z      -1.9320
       Tot       2.0380
    Quadrupole Moments (Debye-Ang)
        XX     -93.8954     XY      -2.0749     YY     -95.8333
        XZ      -0.2690     YZ      -2.8013     ZZ     -93.2388
    Octopole Moments (Debye-Ang^2)
       XXX      -8.4815    XXY     -16.4138    XYY      -7.1463
       YYY     -10.8694    XXZ     -61.9389    XYZ      -5.7636
       YYZ     -34.3324    XZZ      -6.5999    YZZ       7.0395
       ZZZ     -94.1345
    Hexadecapole Moments (Debye-Ang^3)
      XXXX   -3430.3338   XXXY      -2.8523   XXYY    -635.1420
      XYYY      38.1195   YYYY    -286.4425   XXXZ     697.6696
      XXYZ      -3.8280   XYYZ     247.3487   YYYZ     -17.5970
      XXZZ    -862.8639   XYZZ      37.9544   YYZZ    -368.2916
      XZZZ     706.0777   YZZZ     -30.8201   ZZZZ   -1895.1944
 -----------------------------------------------------------------
Archival summary:
1\1\november\OPT\ProcedureUnspecified\BasisUnspecified\l2128\taweetha\ThuJan1617:35:132020ThuJan1617:35:132020\0\\#,OPT,ProcedureUnspecified,BasisUnspecified,\\0,1\Cl\C,1,1.76065\C,2,1.3932,1,116.763\H,3,1.08133,2,120.268,1,-1.15856,0\C,3,1.38877,2,118.963,1,178.256,0\C,5,1.38986,3,121.042,2,-0.181459,0\H,6,1.08203,5,120.438,3,179.681,0\C,6,1.38964,5,118.723,3,0.130621,0\H,8,1.08379,6,119.153,5,179.004,0\C,2,1.40305,1,121.081,3,178.312,0\C,10,1.48925,2,124.167,1,1.53396,0\C,11,1.4007,10,119.828,2,-123.501,0\H,12,1.08442,11,119.441,10,2.85745,0\C,12,1.3934,11,120.683,10,-178.211,0\H,14,1.08423,12,119.734,11,-179.354,0\C,14,1.39318,12,120.114,11,0.356288,0\H,16,1.08412,14,120.186,12,179.98,0\C,16,1.39441,14,119.64,12,-0.00180097,0\H,18,1.08419,16,120.075,14,179.561,0\C,18,1.39193,16,120.274,14,-0.289942,0\H,20,1.08327,18,119.832,16,179.767,0\Cl,5,1.75694,3,119.237,2,179.86,0\\\@

 Total job time:  3902.45s(wall), 3901.85s(cpu) 
 Thu Jan 16 17:35:13 2020

        *************************************************************
        *                                                           *
        *  Thank you very much for using Q-Chem.  Have a nice day.  *
        *                                                           *
        *************************************************************


 
User input: 2 of 2 
 
                  Welcome to Q-Chem
     A Quantum Leap Into The Future Of Chemistry


 Q-Chem 5.2 (devel), Q-Chem, Inc., Pleasanton, CA (2019)

 Yihan Shao,  Zhengting Gan,  E. Epifanovsky,  A. T. B. Gilbert,  M. Wormit,  
 J. Kussmann,  A. W. Lange,  A. Behn,  Jia Deng,  Xintian Feng,  D. Ghosh,  
 M. Goldey,  P. R. Horn,  L. D. Jacobson,  I. Kaliman,  T. Kus,  A. Landau,  
 Jie Liu,  E. I. Proynov,  R. M. Richard,  R. P. Steele,  E. J. Sundstrom,  
 H. L. Woodcock III,  P. M. Zimmerman,  D. Zuev,  B. Albrecht,  E. Alguire,  
 S. A. Baeppler,  D. Barton,  Z. Benda,  Y. A. Bernard,  E. J. Berquist,  
 K. B. Bravaya,  H. Burton,  D. Casanova,  Chun-Min Chang,  Yunqing Chen,  
 A. Chien,  K. D. Closser,  M. P. Coons,  S. Coriani,  S. Dasgupta,  
 A. L. Dempwolff,  M. Diedenhofen,  Hainam Do,  R. G. Edgar,  Po-Tung Fang,  
 S. Faraji,  S. Fatehi,  Qingguo Feng,  K. D. Fenk,  J. Fosso-Tande,  
 J. Gayvert,  Qinghui Ge,  A. Ghysels,  G. Gidofalvi,  J. Gomes,  
 J. Gonthier,  A. Gunina,  D. Hait,  M. W. D. Hanson-Heine,  
 P. H. P. Harbach,  A. W. Hauser,  M. F. Herbst,  J. E. Herr,  
 E. G. Hohenstein,  Z. C. Holden,  Kerwin Hui,  B. C. Huynh,  T.-C. Jagau,  
 Hyunjun Ji,  B. Kaduk,  K. Khistyaev,  Jaehoon Kim,  P. Klunzinger,  K. Koh,  
 D. Kosenkov,  L. Koulias,  T. Kowalczyk,  C. M. Krauter,  A. Kunitsa,  
 Ka Un Lao,  A. Laurent,  K. V. Lawler,  Joonho Lee,  D. Lefrancois,  
 S. Lehtola,  D. S. Levine,  Yi-Pei Li,  You-Sheng Lin,  Fenglai Liu,  
 E. Livshits,  A. Luenser,  P. Manohar,  E. Mansoor,  S. F. Manzer,  
 Shan-Ping Mao,  Yuezhi Mao,  N. Mardirossian,  A. V. Marenich,  
 T. Markovich,  L. A. Martinez-Martinez,  S. A. Maurer,  N. J. Mayhall,  
 S. C. McKenzie,  J.-M. Mewes,  P. Morgante,  A. F. Morrison,  
 J. W. Mullinax,  K. Nanda,  T. S. Nguyen-Beck,  R. Olivares-Amaya,  
 J. A. Parkhill,  Zheng Pei,  T. M. Perrine,  F. Plasser,  P. Pokhilko,  
 S. Prager,  A. Prociuk,  E. Ramos,  D. R. Rehn,  F. Rob,  M. Scheurer,  
 M. Schneider,  N. Sergueev,  S. M. Sharada,  S. Sharma,  D. W. Small,  
 T. Stauch,  T. Stein,  Yu-Chuan Su,  A. J. W. Thom,  A. Tkatchenko,  
 T. Tsuchimochi,  N. M. Tubman,  L. Vogt,  M. L. Vidal,  O. Vydrov,  
 M. A. Watson,  J. Wenzel,  M. de Wergifosse,  T. A. Wesolowski,  A. White,  
 J. Witte,  A. Yamada,  Jun Yang,  K. Yao,  S. Yeganeh,  S. R. Yost,  
 Zhi-Qiang You,  A. Zech,  Igor Ying Zhang,  Xing Zhang,  Yan Zhao,  
 Ying Zhu,  B. R. Brooks,  G. K. L. Chan,  C. J. Cramer,  M. S. Gordon,  
 W. J. Hehre,  A. Klamt,  M. W. Schmidt,  C. D. Sherrill,  D. G. Truhlar,  
 A. Aspuru-Guzik,  R. Baer,  A. T. Bell,  N. A. Besley,  Jeng-Da Chai,  
 A. E. DePrince, III,  R. A. DiStasio Jr.,  A. Dreuw,  B. D. Dunietz,  
 T. R. Furlani,  Chao-Ping Hsu,  Yousung Jung,  Jing Kong,  D. S. Lambrecht,  
 WanZhen Liang,  C. Ochsenfeld,  V. A. Rassolov,  L. V. Slipchenko,  
 J. E. Subotnik,  T. Van Voorhis,  J. M. Herbert,  A. I. Krylov,  
 P. M. W. Gill,  M. Head-Gordon

 Contributors to earlier versions of Q-Chem not listed above: 
 R. D. Adamson,  B. Austin,  J. Baker,  G. J. O. Beran,  K. Brandhorst,  
 S. T. Brown,  E. F. C. Byrd,  A. K. Chakraborty,  C.-L. Cheng,  
 Siu Hung Chien,  D. M. Chipman,  D. L. Crittenden,  H. Dachsel,  
 R. J. Doerksen,  A. D. Dutoi,  L. Fusti-Molnar,  W. A. Goddard III,  
 A. Golubeva-Zadorozhnaya,  S. R. Gwaltney,  G. Hawkins,  A. Heyden,  
 S. Hirata,  G. Kedziora,  F. J. Keil,  C. Kelley,  Jihan Kim,  R. A. King,  
 R. Z. Khaliullin,  P. P. Korambath,  W. Kurlancheek,  A. M. Lee,  M. S. Lee,  
 S. V. Levchenko,  Ching Yeh Lin,  D. Liotard,  R. C. Lochan,  I. Lotan,  
 P. E. Maslen,  N. Nair,  D. P. O'Neill,  D. Neuhauser,  E. Neuscamman,  
 C. M. Oana,  R. Olson,  B. Peters,  R. Peverati,  P. A. Pieniazek,  
 Y. M. Rhee,  J. Ritchie,  M. A. Rohrdanz,  E. Rosta,  N. J. Russ,  
 H. F. Schaefer III,  N. E. Schultz,  N. Shenvi,  A. C. Simmonett,  A. Sodt,  
 D. Stuck,  K. S. Thanthiriwatte,  V. Vanovschi,  Tao Wang,  A. Warshel,  
 C. F. Williams,  Q. Wu,  X. Xu,  W. Zhang

 Please cite Q-Chem as follows:
 Y. Shao et al., Mol. Phys. 113, 184-215 (2015)
 DOI: 10.1080/00268976.2014.952696

 Q-Chem 5.2.1 for Intel X86 EM64T Linux

 Parts of Q-Chem use Armadillo 8.300.2 (Tropical Shenanigans).
 http://arma.sourceforge.net/

 Q-Chem begins on Thu Jan 16 17:35:13 2020  

Host: 
0

     Scratch files written to /scratch/taweetham/qchem30419//
NAlpha2: 114
NElect   114
Mult     1
The previous job contains 0 fragments, simply inherited here

 Q-Chem warning in module libgen/rem_setup.C, line 2168:

 Setting Thresh to 1e-14


Checking the input file for inconsistencies... 	...done.

--------------------------------------------------------------
User input:
--------------------------------------------------------------

$MOLECULE
READ
$END

$REM
   JOB_TYPE 	FREQUENCY
   BASIS 	6-311++G**
   METHOD	B3LYP
   SCF_GUESS_ALWAYS     TRUE
   S2THRESH     15
   THRESH       15
   MEM_TOTAL    10000
$END

--------------------------------------------------------------
 ----------------------------------------------------------------
             Standard Nuclear Orientation (Angstroms)
    I     Atom           X                Y                Z
 ----------------------------------------------------------------
    1      C       0.1151398117    -0.3206745098     0.0571348899
    2      C      -0.6491087511     0.8428306303    -0.1181623777
    3      Cl      0.1197038680     2.4012028174    -0.4014893699
    4      C      -2.0421460326     0.8220137291    -0.1141106336
    5      H      -2.6013303045     1.7358293807    -0.2608634927
    6      C      -2.6961027614    -0.3894520803     0.0685742646
    7      Cl     -4.4526853962    -0.4234380924     0.0786340664
    8      C      -1.9830666624    -1.5698145624     0.2418633091
    9      H      -2.5025906649    -2.5075596909     0.3885671656
   10      C      -0.5944012708    -1.5187239103     0.2322243886
   11      H      -0.0314058176    -2.4324639565     0.3829778259
   12      C       1.6040687826    -0.3514882943     0.0554685236
   13      C       2.3508445168     0.4011806219     0.9709029656
   14      H       1.8401541640     1.0412950831     1.6800678339
   15      C       3.7406682115     0.3255067284     0.9823703608
   16      H       4.3037301543     0.9098489393     1.7013813438
   17      C       4.4072644709    -0.4991760487     0.0768753383
   18      H       5.4899917098    -0.5535218959     0.0843318056
   19      C       3.6743099072    -1.2531035354    -0.8370889106
   20      H       4.1843097215    -1.8934732195    -1.5479959712
   21      C       2.2827227075    -1.1824125429    -0.8450631473
   22      H       1.7166694386    -1.7620723193    -1.5658601806
 ----------------------------------------------------------------
 Molecular Point Group                 C1    NOp =  1
 Largest Abelian Subgroup              C1    NOp =  1
 Nuclear Repulsion Energy =         971.84867330 hartrees
 There are       57 alpha and       57 beta electrons
 Requested basis set is 6-311++G(d,p)
 There are 138 shells and 380 basis functions

 Total QAlloc Memory Limit  10000 MB
 Mega-Array Size       188 MB
 MEM_STATIC part       192 MB
 A cutoff of  1.0D-15 yielded   8025 shell pairs
 There are     63587 function pairs (     68254 Cartesian)
 Smallest overlap matrix eigenvalue = 4.60E-07
 Linear dependence detected in AO basis
 Number of orthogonalized atomic orbitals = 377
 Maximum deviation from orthogonality = 3.876E-10
 Guess from superposition of atomic densities
 Warning:  Energy on first SCF cycle will be non-variational
 SAD guess density has 114.000000 electrons

 -----------------------------------------------------------------------
  General SCF calculation program by
  Eric Jon Sundstrom, Paul Horn, Yuezhi Mao, Dmitri Zuev, Alec White,
  David Stuck, Shaama M.S., Shane Yost, Joonho Lee, David Small,
  Daniel Levine, Susi Lehtola, Hugh Burton, Evgeny Epifanovsky,
  Bang C. Huynh
 -----------------------------------------------------------------------
 Exchange:     0.2000 Hartree-Fock + 0.0800 Slater + 0.7200 B88
 Correlation:  0.1900 VWN1RPA + 0.8100 LYP
 Using SG-1 standard quadrature grid
 A restricted SCF calculation will be
 performed using DIIS
 SCF converges when DIIS error is below 1.0e-08
 ---------------------------------------
  Cycle       Energy         DIIS error
 ---------------------------------------
    1   -1385.9524304368      3.27e-02  
    2   -1382.4798449699      3.06e-03  
    3   -1382.4172643225      3.55e-03  
    4   -1382.6580839910      4.98e-04  
    5   -1382.6611769119      3.00e-04  
    6   -1382.6628443765      8.69e-05  
    7   -1382.6629729077      2.11e-05  
    8   -1382.6629796409      7.55e-06  
    9   -1382.6629806447      2.08e-06  
   10   -1382.6629807097      1.03e-06  
   11   -1382.6629807295      2.63e-07  
   12   -1382.6629807306      1.26e-07  
   13   -1382.6629807309      2.61e-08  
   14   -1382.6629807309      1.17e-08  
   15   -1382.6629807309      3.07e-09  Convergence criterion met
 ---------------------------------------
 SCF time:   CPU 425.04s  wall 425.00s 
 SCF   energy in the final basis set =    -1382.6629807309
 Total energy in the final basis set =    -1382.6629807309

 --------------------------------------------------------------

                    Orbital Energies (a.u.)
 --------------------------------------------------------------

 Alpha MOs
 -- Occupied --
********-101.5619 -10.2573 -10.2550 -10.2139 -10.2063 -10.2032 -10.2016
-10.2007 -10.1876 -10.1865 -10.1862 -10.1857 -10.1852  -9.4787  -9.4766
 -7.2432  -7.2413  -7.2337  -7.2333  -7.2316  -7.2310  -0.9217  -0.8865
 -0.8704  -0.8398  -0.7891  -0.7626  -0.7599  -0.7312  -0.6428  -0.6324
 -0.6161  -0.5966  -0.5468  -0.5135  -0.5069  -0.4833  -0.4674  -0.4654
 -0.4517  -0.4416  -0.4355  -0.4215  -0.4023  -0.3935  -0.3788  -0.3713
 -0.3616  -0.3590  -0.3328  -0.3299  -0.3231  -0.2807  -0.2712  -0.2672
 -0.2482
 -- Virtual --
 -0.0502  -0.0427  -0.0246  -0.0154  -0.0103  -0.0091   0.0022   0.0073
  0.0140   0.0167   0.0249   0.0308   0.0357   0.0425   0.0510   0.0554
  0.0621   0.0691   0.0716   0.0802   0.0873   0.0904   0.0986   0.1004
  0.1007   0.1063   0.1064   0.1109   0.1157   0.1181   0.1186   0.1208
  0.1237   0.1240   0.1285   0.1290   0.1323   0.1380   0.1395   0.1409
  0.1460   0.1559   0.1570   0.1629   0.1647   0.1687   0.1734   0.1805
  0.1886   0.1949   0.1994   0.2015   0.2069   0.2075   0.2152   0.2229
  0.2276   0.2312   0.2357   0.2385   0.2461   0.2508   0.2540   0.2587
  0.2662   0.2674   0.2713   0.2723   0.2766   0.2801   0.2865   0.2910
  0.2916   0.2977   0.3067   0.3109   0.3135   0.3189   0.3271   0.3309
  0.3457   0.3473   0.3572   0.3634   0.3795   0.3926   0.4241   0.4263
  0.4588   0.4645   0.4795   0.4853   0.4960   0.5069   0.5128   0.5350
  0.5361   0.5384   0.5464   0.5558   0.5582   0.5650   0.5674   0.5761
  0.5843   0.5875   0.5923   0.5946   0.6125   0.6185   0.6270   0.6303
  0.6410   0.6448   0.6569   0.6691   0.6784   0.6972   0.7002   0.7063
  0.7125   0.7181   0.7251   0.7302   0.7339   0.7378   0.7641   0.7697
  0.8019   0.8037   0.8202   0.8336   0.8441   0.8446   0.8483   0.8532
  0.8585   0.8623   0.8701   0.8792   0.8795   0.8838   0.8949   0.8963
  0.9038   0.9101   0.9260   0.9345   0.9456   0.9503   0.9611   0.9719
  0.9770   0.9992   1.0018   1.0079   1.0181   1.0325   1.0581   1.0645
  1.0740   1.0858   1.1165   1.1355   1.1395   1.1506   1.1765   1.2002
  1.2465   1.2529   1.2591   1.3094   1.3109   1.3358   1.3559   1.3893
  1.4460   1.4942   1.4993   1.5075   1.5207   1.5289   1.5315   1.5507
  1.5561   1.5650   1.5740   1.5797   1.6068   1.6330   1.6466   1.6550
  1.6658   1.6823   1.6939   1.7231   1.7313   1.7418   1.7699   1.7736
  1.7994   1.8265   1.8404   1.8631   1.8808   1.9005   1.9106   1.9179
  1.9294   1.9400   1.9491   1.9577   1.9618   1.9702   1.9868   2.0003
  2.0084   2.0199   2.0548   2.0667   2.0753   2.0832   2.0983   2.1644
  2.2152   2.2343   2.2579   2.2740   2.2957   2.3097   2.3595   2.3697
  2.4080   2.4207   2.4335   2.4468   2.4567   2.4710   2.4853   2.5169
  2.5447   2.5582   2.5913   2.6237   2.6304   2.6581   2.6723   2.6834
  2.7012   2.7021   2.7233   2.7281   2.7359   2.7412   2.7515   2.7546
  2.7798   2.7869   2.7924   2.8078   2.8142   2.8494   2.8532   2.8599
  2.8717   2.8930   2.9304   2.9406   2.9921   3.0158   3.0781   3.0945
  3.1229   3.1527   3.1764   3.2118   3.2460   3.3297   3.3566   3.3751
  3.4319   3.4936   3.5234   3.5374   3.5993   3.6355   3.7115   3.8049
  3.8622   3.9911   4.0369   4.0723   4.1317   4.1485   4.1528   4.4074
  4.8110   4.8468   9.7723   9.8107  23.4743  23.6708  23.8654  23.9206
 23.9516  23.9652  24.0132  24.0603  24.0811  24.0915  24.1427  24.1876
 25.8259  25.9008  26.1269  26.2588  26.5869  26.6974 215.7637 215.8095
 --------------------------------------------------------------

          Ground-State Mulliken Net Atomic Charges

     Atom                 Charge (a.u.)
  ----------------------------------------
      1 C                     0.479929
      2 C                    -0.248467
      3 Cl                    0.438650
      4 C                    -0.886049
      5 H                     0.216103
      6 C                     0.476710
      7 Cl                    0.433014
      8 C                    -0.389566
      9 H                     0.194762
     10 C                    -0.649370
     11 H                     0.190359
     12 C                     1.010771
     13 C                    -0.796109
     14 H                     0.161461
     15 C                    -0.271945
     16 H                     0.174381
     17 C                    -0.373441
     18 H                     0.154965
     19 C                    -0.134998
     20 H                     0.176304
     21 C                    -0.520598
     22 H                     0.163134
  ----------------------------------------
  Sum of atomic charges =     0.000000

 -----------------------------------------------------------------
                    Cartesian Multipole Moments
 -----------------------------------------------------------------
    Charge (ESU x 10^10)
                -0.0000
    Dipole Moment (Debye)
         X       1.5039      Y      -1.3507      Z       0.2673
       Tot       2.0390
    Quadrupole Moments (Debye-Ang)
        XX     -93.1761     XY      -1.0567     YY     -92.2026
        XZ       0.4747     YZ       3.1454     ZZ     -96.1898
    Octopole Moments (Debye-Ang^2)
       XXX      43.8618    XXY       4.5837    XYY     -13.7944
       YYY      -0.4625    XXZ       0.5898    XYZ      14.0363
       YYZ      -1.8447    XZZ      -0.1173    YZZ       4.3145
       ZZZ      -1.9271
    Hexadecapole Moments (Debye-Ang^3)
      XXXX   -4208.1792   XXXY     -26.0219   XXYY    -882.2341
      XYYY      30.5218   YYYY    -948.2818   XXXZ      11.1073
      XXYZ      39.2494   XYYZ     -15.0512   YYYZ      -5.6281
      XXZZ    -785.6166   XYZZ       3.2379   YYZZ    -206.7934
      XZZZ       0.4266   YZZZ      11.1398   ZZZZ    -284.3713
 -----------------------------------------------------------------
 Calculating MO derivatives via CPSCF
    1     0    69    0.0242011  
    2     0    69    0.0064141  
    3     0    69    0.0006457  
    4     6    63    0.0000488  
    5    66     3    0.0000032  
    6    69     0    0.0000002  Converged
 Time for AOints: 602.0 s (CPU) 602.1 s (wall)
 ------------------------------------------------------------------------------
                     AOints        : Timing summary (seconds)
 ------------------------------------------------------------------------------
     job step          cpu (% of tot)      sys (% of tot)     wall (% of tot)
 ------------------------------------------------------------------------------
  AOints            0.6020E+03 ( 8.2)   0.8000E-05 ( 3.4)   0.6021E+03 ( 8.2)
 ------------------------------------------------------------------------------
   Grand Totals     0.7364E+04          0.2350E-03          0.7365E+04
 ------------------------------------------------------------------------------
 Polarizability Matrix (a.u.)
            1           2           3
    1-242.9968926  -3.5821111   0.0721561
    2  -3.5821111-151.6669077  -8.1174564
    3   0.0721561  -8.1174564-106.9312006
 Calculating analytic Hessian of the SCF energy

 Direct stationary perturbation theory relativistic correction:

 rels  =       1.656824496584
 relv  =      -6.336306068144
 rel2e =       1.717023475164
 E_rel =      -2.962458096395

 Hessian of the SCF Energy
            1           2           3           4           5           6
    1   0.6404541  -0.0026741  -0.0010211  -0.1732158   0.1116495  -0.0209000
    2  -0.0026741   0.6110385  -0.0492379   0.0569384  -0.2202320   0.0243387
    3  -0.0010211  -0.0492379   0.1731770  -0.0100916   0.0221199  -0.0661561
    4  -0.1732158   0.0569384  -0.0100916   0.6060363  -0.0538951   0.0074413
    5   0.1116495  -0.2202320   0.0221199  -0.0538951   0.4962508  -0.0610036
    6  -0.0209000   0.0243387  -0.0661561   0.0074413  -0.0610036   0.1277237
    7   0.0052313   0.0031586  -0.0005296  -0.0610960  -0.0413385   0.0075876
    8  -0.0199162  -0.0356301   0.0072603  -0.0408176  -0.1223579   0.0180209
    9   0.0033028   0.0062108   0.0021614   0.0080830   0.0186698  -0.0253085
   10  -0.0275340   0.0679061  -0.0099760  -0.3195595  -0.0212044   0.0023567
   11   0.0242125   0.0342933  -0.0039971   0.0432026  -0.1087352   0.0078658
   12  -0.0035460  -0.0049908   0.0068386  -0.0070294   0.0081947  -0.0593839
   13  -0.0049815  -0.0016145   0.0001959  -0.0120425   0.0261810  -0.0043216
   14  -0.0009874   0.0012576   0.0006785  -0.0032290   0.0031254  -0.0001118
   15   0.0003321   0.0004665   0.0054135   0.0001622   0.0001398   0.0027235
   16   0.0032064   0.0033938  -0.0005684  -0.0285983  -0.0270914   0.0048376
   17   0.0024042  -0.0712985   0.0097890  -0.0891415   0.0300900  -0.0034710
   18  -0.0004146   0.0105049  -0.0055637   0.0138078  -0.0039595   0.0058540
   19  -0.0017537  -0.0006758   0.0000308   0.0034157  -0.0018358   0.0003325
   20  -0.0001989   0.0020678  -0.0004435   0.0020468  -0.0030426   0.0011771
   21  -0.0000429  -0.0003377  -0.0007544  -0.0001318   0.0010926   0.0045898
   22  -0.0241527  -0.0740017   0.0107507  -0.0538893   0.0299087  -0.0048714
   23  -0.0284052   0.0302631  -0.0029901   0.0314142  -0.0159956   0.0016613
   24   0.0046950  -0.0041672   0.0073687  -0.0049484   0.0017867  -0.0037338
   25  -0.0047846   0.0010118  -0.0000232  -0.0010201   0.0008940  -0.0001383
   26   0.0008611   0.0019073   0.0007414   0.0009421   0.0002376  -0.0001412
   27  -0.0003215   0.0008471   0.0068052  -0.0001811  -0.0002007  -0.0007007
   28  -0.1638957  -0.0437573   0.0081269   0.0637571  -0.0256656   0.0041074
   29  -0.1061311  -0.2527922   0.0266009   0.0277558  -0.0594434   0.0110726
   30   0.0197249   0.0270895  -0.0685165  -0.0047424   0.0111232   0.0064265
   31   0.0096207  -0.0141563   0.0021531  -0.0006889  -0.0021704   0.0004154
   32   0.0143859  -0.0192353   0.0036710  -0.0028796  -0.0020838   0.0011599
   33  -0.0028132   0.0032554   0.0037123   0.0005340   0.0010512   0.0054943
   34  -0.2146574   0.0003223   0.0006750  -0.0203853   0.0135355   0.0019870
   35   0.0038375  -0.0893611  -0.0090564   0.0272834   0.0033758  -0.0001312
   36  -0.0000765  -0.0089423  -0.0706195  -0.0029981   0.0003041   0.0024020
   37  -0.0257520  -0.0178347  -0.0211832   0.0017152  -0.0037075  -0.0012784
   38  -0.0085061   0.0052250   0.0012596   0.0024928  -0.0017745  -0.0007881
   39  -0.0033514   0.0006956   0.0046382   0.0018680   0.0015289  -0.0003032
   40   0.0011692  -0.0003616   0.0000588  -0.0000943   0.0001935  -0.0001395
   41   0.0014318  -0.0018382   0.0021926   0.0002975   0.0005478   0.0000254
   42   0.0008333   0.0024955  -0.0011299  -0.0013814  -0.0011732   0.0000203
   43   0.0034440  -0.0016509  -0.0018451  -0.0013035   0.0000147   0.0010654
   44  -0.0021137   0.0026788  -0.0054760  -0.0006744  -0.0011112  -0.0001900
   45  -0.0017158  -0.0055368   0.0000623   0.0009422  -0.0004388   0.0000549
   46  -0.0000589  -0.0008191  -0.0009597  -0.0001582  -0.0003727   0.0001095
   47   0.0002692   0.0001371  -0.0000031  -0.0000629   0.0000872   0.0000230
   48   0.0000417  -0.0000407   0.0001417   0.0000254  -0.0001945  -0.0000277
   49  -0.0004436  -0.0002207   0.0002252   0.0000224  -0.0008528  -0.0001455
   50   0.0002679  -0.0012869   0.0000793  -0.0003115   0.0001209   0.0004620
   51   0.0001659  -0.0002198  -0.0009359  -0.0005606  -0.0000403   0.0004193
   52   0.0000569   0.0000022   0.0000364   0.0000103  -0.0000633   0.0000263
   53  -0.0000666  -0.0004731   0.0006018   0.0001687  -0.0000391  -0.0000085
   54   0.0000445   0.0005939  -0.0003821  -0.0002096  -0.0000682   0.0000311
   55   0.0029139   0.0020402   0.0011467  -0.0001885   0.0003575  -0.0000579
   56   0.0015186   0.0015004  -0.0052285  -0.0002675   0.0004914  -0.0000345
   57   0.0013850  -0.0059105   0.0005500   0.0016519   0.0001588  -0.0002242
   58  -0.0000760   0.0010940   0.0008719  -0.0003704  -0.0003252   0.0000720
   59  -0.0001376   0.0000634  -0.0001660   0.0000028   0.0001417  -0.0000545
   60  -0.0001436  -0.0000627   0.0001921   0.0000234  -0.0000197  -0.0000293
   61  -0.0257728   0.0216118   0.0212711  -0.0024976  -0.0045142   0.0015802
   62   0.0101970   0.0033517  -0.0005600  -0.0022507   0.0007876   0.0001297
   63   0.0048003   0.0007588   0.0039268  -0.0021740   0.0012689  -0.0001513
   64   0.0009897   0.0002814   0.0006573   0.0001539   0.0002974  -0.0000689
   65  -0.0018908  -0.0016428   0.0021663   0.0009843  -0.0004445  -0.0000105
   66  -0.0009746   0.0021896  -0.0009266  -0.0000952  -0.0003371   0.0002832
            7           8           9          10          11          12
    1   0.0052313  -0.0199162   0.0033028  -0.0275340   0.0242125  -0.0035460
    2   0.0031586  -0.0356301   0.0062108   0.0679061   0.0342933  -0.0049908
    3  -0.0005296   0.0072603   0.0021614  -0.0099760  -0.0039971   0.0068386
    4  -0.0610960  -0.0408176   0.0080830  -0.3195595   0.0432026  -0.0070294
    5  -0.0413385  -0.1223579   0.0186698  -0.0212044  -0.1087352   0.0081947
    6   0.0075876   0.0180209  -0.0253085   0.0023567   0.0078658  -0.0593839
    7   0.0802848   0.0694803  -0.0110408  -0.0197608  -0.0383794   0.0066754
    8   0.0694803   0.1787326  -0.0310918  -0.0140740  -0.0192170   0.0039944
    9  -0.0110408  -0.0310918   0.0172128   0.0023116   0.0041230   0.0035977
   10  -0.0197608  -0.0140740   0.0023116   0.6732978  -0.0410530   0.0068584
   11  -0.0383794  -0.0192170   0.0041230  -0.0410530   0.7200083  -0.0935187
   12   0.0066754   0.0039944   0.0035977   0.0068584  -0.0935187   0.1370074
   13   0.0006280   0.0005435  -0.0001248  -0.1318457   0.1270810  -0.0203760
   14  -0.0012203   0.0009551  -0.0005894   0.1275939  -0.2619796   0.0364001
   15   0.0002481  -0.0005940  -0.0025286  -0.0201206   0.0367913  -0.0399852
   16  -0.0018334   0.0007949  -0.0001825  -0.1483803  -0.1128003   0.0170082
   17   0.0045985   0.0032359   0.0003361  -0.0483851  -0.2876393   0.0348510
   18  -0.0006106   0.0003007   0.0048194   0.0070315   0.0343345  -0.0660201
   19  -0.0013813  -0.0012377   0.0001872  -0.0372543  -0.0022762   0.0004492
   20  -0.0009375  -0.0004371   0.0000623  -0.0277711   0.0022175   0.0003623
   21   0.0001082   0.0001142   0.0000351   0.0040756   0.0002147   0.0040909
   22   0.0008021  -0.0018401   0.0003315   0.0597144   0.0241792  -0.0035070
   23  -0.0020996  -0.0014864   0.0001504  -0.0204171  -0.0531787   0.0091282
   24   0.0002975   0.0000925  -0.0007966   0.0031527   0.0094429   0.0072122
   25   0.0001305  -0.0001135   0.0000143  -0.0014477   0.0031726  -0.0004387
   26  -0.0001084   0.0000284  -0.0000929   0.0038595  -0.0025556   0.0012327
   27   0.0000590  -0.0000976  -0.0005650  -0.0003234   0.0012342   0.0052472
   28  -0.0013631   0.0075963  -0.0010990  -0.0480739  -0.0281246   0.0042287
   29   0.0009750  -0.0005671   0.0007534  -0.0265424  -0.0187259   0.0024169
   30  -0.0002983   0.0010221   0.0039456   0.0043788   0.0023294  -0.0029010
   31   0.0001137  -0.0013235   0.0002336  -0.0006243  -0.0007981   0.0000757
   32   0.0001306  -0.0014029   0.0002102  -0.0008170   0.0000462  -0.0001676
   33  -0.0000283   0.0001279   0.0000786  -0.0000868  -0.0001994  -0.0010184
   34  -0.0015217  -0.0027772  -0.0000476   0.0030728   0.0007813  -0.0001635
   35   0.0027863  -0.0005435  -0.0004293   0.0017132  -0.0043302   0.0019557
   36  -0.0003749  -0.0007086  -0.0018304   0.0004888   0.0014567   0.0055787
   37  -0.0013434   0.0025598  -0.0013087  -0.0006537  -0.0001085   0.0008161
   38   0.0022575  -0.0017562   0.0010013  -0.0009167  -0.0003448   0.0000004
   39  -0.0023397   0.0004125  -0.0010748   0.0001739  -0.0003575  -0.0000512
   40  -0.0006363   0.0003921  -0.0007709  -0.0001837  -0.0000939   0.0000670
   41   0.0005056  -0.0002317   0.0006939  -0.0002163  -0.0001476  -0.0001126
   42   0.0004965   0.0003698   0.0001727  -0.0000116   0.0002874   0.0000023
   43   0.0010928  -0.0005828   0.0000165   0.0004044   0.0002849   0.0001271
   44   0.0002391   0.0004015   0.0000837  -0.0000579   0.0001507   0.0002001
   45  -0.0002813   0.0007005  -0.0001028  -0.0002866  -0.0001088  -0.0001879
   46   0.0000862   0.0001724  -0.0000417  -0.0000022   0.0000762   0.0000276
   47   0.0000185  -0.0000659   0.0000447   0.0000166   0.0000023   0.0000070
   48  -0.0000433   0.0001217  -0.0000511  -0.0000385   0.0000206  -0.0000162
   49   0.0000952   0.0002777  -0.0000363  -0.0001383   0.0000662   0.0000442
   50   0.0003803  -0.0003398  -0.0000196   0.0002299   0.0000827  -0.0000685
   51   0.0007060  -0.0005737   0.0001199   0.0002188   0.0001338   0.0000711
   52  -0.0000183   0.0000292  -0.0000245  -0.0000263   0.0000044  -0.0000035
   53   0.0000058   0.0000436  -0.0000074  -0.0000793  -0.0000693  -0.0000115
   54   0.0000543  -0.0000014   0.0000313   0.0000388   0.0000726   0.0000067
   55  -0.0007613   0.0005309  -0.0001318  -0.0001664  -0.0000705  -0.0000301
   56  -0.0002537  -0.0000657  -0.0000122   0.0000423   0.0003043   0.0003400
   57  -0.0000492   0.0002590  -0.0000073  -0.0002613  -0.0005895   0.0002348
   58   0.0000435   0.0001063   0.0000027  -0.0000456   0.0000820  -0.0000907
   59  -0.0000197  -0.0000922   0.0000194   0.0000075   0.0000061   0.0000026
   60   0.0000074   0.0000603  -0.0000054   0.0000251  -0.0000103  -0.0000029
   61   0.0012483   0.0003471   0.0002570  -0.0008811   0.0005564  -0.0012123
   62  -0.0002246   0.0007174  -0.0001894   0.0005219   0.0001875  -0.0001801
   63  -0.0007137   0.0000244   0.0001644   0.0001467   0.0003256  -0.0002805
   64  -0.0000405  -0.0001479   0.0000684   0.0000919   0.0000019   0.0000201
   65   0.0000447   0.0000786   0.0000729  -0.0003583  -0.0003765  -0.0000367
   66   0.0000694   0.0001860  -0.0000683  -0.0001521   0.0001443  -0.0000425
           13          14          15          16          17          18
    1  -0.0049815  -0.0009874   0.0003321   0.0032064   0.0024042  -0.0004146
    2  -0.0016145   0.0012576   0.0004665   0.0033938  -0.0712985   0.0105049
    3   0.0001959   0.0006785   0.0054135  -0.0005684   0.0097890  -0.0055637
    4  -0.0120425  -0.0032290   0.0001622  -0.0285983  -0.0891415   0.0138078
    5   0.0261810   0.0031254   0.0001398  -0.0270914   0.0300900  -0.0039595
    6  -0.0043216  -0.0001118   0.0027235   0.0048376  -0.0034710   0.0058540
    7   0.0006280  -0.0012203   0.0002481  -0.0018334   0.0045985  -0.0006106
    8   0.0005435   0.0009551  -0.0005940   0.0007949   0.0032359   0.0003007
    9  -0.0001248  -0.0005894  -0.0025286  -0.0001825   0.0003361   0.0048194
   10  -0.1318457   0.1275939  -0.0201206  -0.1483803  -0.0483851   0.0070315
   11   0.1270810  -0.2619796   0.0367913  -0.1128003  -0.2876393   0.0343345
   12  -0.0203760   0.0364001  -0.0399852   0.0170082   0.0348510  -0.0660201
   13   0.1390409  -0.1341783   0.0216407   0.0099137  -0.0140440   0.0021886
   14  -0.1341783   0.2764005  -0.0401810   0.0155248  -0.0177023   0.0032419
   15   0.0216407  -0.0401810   0.0299804  -0.0024920   0.0025650   0.0025993
   16   0.0099137   0.0155248  -0.0024920   0.5013091  -0.0030624  -0.0006927
   17  -0.0140440  -0.0177023   0.0025650  -0.0030624   0.6415342  -0.0777137
   18   0.0021886   0.0032419   0.0025993  -0.0006927  -0.0777137   0.1323527
   19   0.0009375   0.0004948  -0.0000635  -0.1512112  -0.0020819   0.0006061
   20  -0.0005001   0.0007966  -0.0006114  -0.0024205  -0.0395778   0.0026262
   21   0.0001752  -0.0006117  -0.0026091   0.0006599   0.0028043  -0.0225801
   22  -0.0012521  -0.0036902   0.0002690  -0.1541924   0.0536696  -0.0071827
   23  -0.0031771  -0.0026268   0.0014144   0.1177411  -0.2777550   0.0317137
   24   0.0004534   0.0013041   0.0052979  -0.0169625   0.0316978  -0.0675820
   25   0.0006021   0.0007296  -0.0001042   0.0094067   0.0157200  -0.0023538
   26  -0.0007139  -0.0007619   0.0001562  -0.0152236  -0.0184051   0.0032227
   27   0.0000837   0.0001353   0.0003161   0.0023331   0.0027241   0.0020577
   28  -0.0006417  -0.0008576   0.0003155  -0.0347712   0.0809543  -0.0124159
   29  -0.0008244   0.0002649  -0.0002249   0.0240486   0.0357513  -0.0048394
   30   0.0001314  -0.0002371  -0.0011796  -0.0042200  -0.0041054   0.0081050
   31   0.0000229   0.0000672  -0.0000030  -0.0040744  -0.0010360   0.0002515
   32   0.0000627  -0.0000252  -0.0000283  -0.0007531   0.0019068   0.0008013
   33   0.0000001  -0.0000455  -0.0002941   0.0001493   0.0010580   0.0066676
   34   0.0001401  -0.0002296  -0.0000333  -0.0021010   0.0000826  -0.0001297
   35   0.0012073   0.0002819   0.0000104   0.0000084  -0.0011946  -0.0000827
   36  -0.0000428   0.0000066   0.0002616   0.0000792  -0.0005995  -0.0006457
   37  -0.0000677   0.0000023   0.0000885   0.0006980   0.0000542  -0.0001120
   38   0.0000308   0.0000313   0.0001178   0.0003390   0.0005339   0.0000309
   39   0.0001230   0.0000115   0.0000058   0.0000206  -0.0000989  -0.0000525
   40   0.0000043   0.0000010  -0.0000217  -0.0001110   0.0001719  -0.0000152
   41   0.0000136  -0.0000193  -0.0000055  -0.0000489   0.0001627  -0.0000569
   42  -0.0000756  -0.0000043  -0.0000044  -0.0001164   0.0000553   0.0000043
   43  -0.0000250   0.0000360  -0.0000710  -0.0001344  -0.0003273  -0.0000133
   44  -0.0000778  -0.0000065   0.0000092   0.0000021   0.0000220  -0.0000274
   45   0.0000143  -0.0000047   0.0000261   0.0000353   0.0001997  -0.0000120
   46  -0.0000250   0.0000017  -0.0000052   0.0000846  -0.0000342  -0.0000012
   47   0.0000025   0.0000015  -0.0000051   0.0000285  -0.0000181  -0.0000011
   48  -0.0000093  -0.0000032   0.0000070   0.0000502   0.0000109  -0.0000021
   49  -0.0000408  -0.0000087   0.0000151   0.0002548   0.0000027   0.0000092
   50   0.0000170   0.0000148  -0.0000285  -0.0000487  -0.0002522   0.0000524
   51  -0.0000085   0.0000224  -0.0000393  -0.0000075  -0.0002557  -0.0000341
   52  -0.0000042   0.0000004  -0.0000005   0.0000767   0.0000061  -0.0000093
   53   0.0000070   0.0000002   0.0000040  -0.0000056   0.0000902  -0.0000272
   54  -0.0000097  -0.0000006  -0.0000087  -0.0000014  -0.0000545   0.0000115
   55  -0.0000232  -0.0000279   0.0000216  -0.0000544   0.0003653   0.0000209
   56  -0.0000172  -0.0000275  -0.0000249   0.0000403  -0.0000666  -0.0000384
   57   0.0001119   0.0000017   0.0000310  -0.0000388   0.0004538  -0.0000915
   58  -0.0000376  -0.0000013  -0.0000014   0.0000841   0.0000022   0.0000000
   59   0.0000012  -0.0000029   0.0000066  -0.0000292  -0.0000282  -0.0000050
   60   0.0000056   0.0000044  -0.0000036  -0.0000576   0.0000212   0.0000020
   61  -0.0003191  -0.0000195  -0.0001522   0.0005167   0.0002014   0.0000174
   62  -0.0000340   0.0000192   0.0000223  -0.0004925   0.0001500   0.0000175
   63  -0.0001442  -0.0000101   0.0000113   0.0000913  -0.0003339   0.0001637
   64   0.0000166  -0.0000019  -0.0000241  -0.0000932  -0.0001183   0.0000170
   65   0.0000337   0.0000028  -0.0000001   0.0000546   0.0004612  -0.0000962
   66  -0.0000114  -0.0000071  -0.0000208   0.0000775   0.0000676  -0.0000531
           19          20          21          22          23          24
    1  -0.0017537  -0.0001989  -0.0000429  -0.0241527  -0.0284052   0.0046950
    2  -0.0006758   0.0020678  -0.0003377  -0.0740017   0.0302631  -0.0041672
    3   0.0000308  -0.0004435  -0.0007544   0.0107507  -0.0029901   0.0073687
    4   0.0034157   0.0020468  -0.0001318  -0.0538893   0.0314142  -0.0049484
    5  -0.0018358  -0.0030426   0.0010926   0.0299087  -0.0159956   0.0017867
    6   0.0003325   0.0011771   0.0045898  -0.0048714   0.0016613  -0.0037338
    7  -0.0013813  -0.0009375   0.0001082   0.0008021  -0.0020996   0.0002975
    8  -0.0012377  -0.0004371   0.0001142  -0.0018401  -0.0014864   0.0000925
    9   0.0001872   0.0000623   0.0000351   0.0003315   0.0001504  -0.0007966
   10  -0.0372543  -0.0277711   0.0040756   0.0597144  -0.0204171   0.0031527
   11  -0.0022762   0.0022175   0.0002147   0.0241792  -0.0531787   0.0094429
   12   0.0004492   0.0003623   0.0040909  -0.0035070   0.0091282   0.0072122
   13   0.0009375  -0.0005001   0.0001752  -0.0012521  -0.0031771   0.0004534
   14   0.0004948   0.0007966  -0.0006117  -0.0036902  -0.0026268   0.0013041
   15  -0.0000635  -0.0006114  -0.0026091   0.0002690   0.0014144   0.0052979
   16  -0.1512112  -0.0024205   0.0006599  -0.1541924   0.1177411  -0.0169625
   17  -0.0020819  -0.0395778   0.0028043   0.0536696  -0.2777550   0.0316978
   18   0.0006061   0.0026262  -0.0225801  -0.0071827   0.0317137  -0.0675820
   19   0.2238779   0.0039316  -0.0011395  -0.0387437  -0.0009252   0.0002317
   20   0.0039316   0.0363352  -0.0036998   0.0259700   0.0042338  -0.0000483
   21  -0.0011395  -0.0036998   0.0115174  -0.0036274  -0.0000488   0.0042895
   22  -0.0387437   0.0259700  -0.0036274   0.6818470   0.0424402  -0.0085851
   23  -0.0009252   0.0042338  -0.0000488   0.0424402   0.7146510  -0.0893922
   24   0.0002317  -0.0000483   0.0042895  -0.0085851  -0.0893922   0.1403009
   25   0.0011446   0.0004183  -0.0001311  -0.1209795  -0.1195583   0.0186523
   26  -0.0004786   0.0008392  -0.0006033  -0.1170442  -0.2727370   0.0370452
   27   0.0000211  -0.0005686  -0.0024162   0.0181509   0.0372388  -0.0403810
   28   0.0029049  -0.0013676   0.0001147  -0.3391633  -0.0425055   0.0071861
   29   0.0054626  -0.0037398   0.0011678   0.0242997  -0.1261294   0.0103839
   30  -0.0007865   0.0012152   0.0042952  -0.0022066   0.0101876  -0.0619969
   31  -0.0014310   0.0008216  -0.0001429  -0.0122899   0.0272613  -0.0043588
   32  -0.0003275   0.0000862   0.0000271  -0.0027975   0.0045974  -0.0002160
   33   0.0001168  -0.0000122   0.0000902   0.0007870  -0.0003104   0.0038969
   34   0.0009466   0.0000420   0.0001154   0.0032885  -0.0012476  -0.0003390
   35  -0.0000752   0.0002652  -0.0000632  -0.0021114  -0.0040587   0.0018714
   36   0.0000353  -0.0000744  -0.0005408  -0.0004532   0.0014155   0.0060274
   37  -0.0005220  -0.0000187  -0.0001339  -0.0006692  -0.0005987   0.0015888
   38   0.0002391  -0.0000402  -0.0000836  -0.0001133   0.0000877   0.0000892
   39   0.0001688  -0.0000346   0.0000116   0.0000617  -0.0000147  -0.0001271
   40   0.0000963  -0.0000019  -0.0000034   0.0001800  -0.0000560  -0.0000161
   41   0.0000462  -0.0000061   0.0000220   0.0001074  -0.0002556  -0.0000351
   42   0.0000571   0.0000211  -0.0000059   0.0001788   0.0001361  -0.0000389
   43  -0.0000168   0.0000434   0.0000314  -0.0001853   0.0002398  -0.0001684
   44  -0.0000919  -0.0000034  -0.0000369   0.0000365   0.0002667   0.0004479
   45   0.0000649  -0.0000035  -0.0000244   0.0001008  -0.0004605   0.0004066
   46  -0.0001109   0.0000040  -0.0000029  -0.0000636  -0.0000307   0.0000885
   47  -0.0000362  -0.0000028   0.0000072  -0.0000076  -0.0000046  -0.0000350
   48  -0.0000390   0.0000031  -0.0000048  -0.0000189   0.0000127   0.0000181
   49  -0.0002611   0.0000028   0.0000140  -0.0001505  -0.0000070  -0.0002063
   50   0.0000278   0.0000201   0.0000286  -0.0002305   0.0001765  -0.0002481
   51  -0.0000228   0.0000375   0.0000432  -0.0002462   0.0002412  -0.0001993
   52  -0.0000719  -0.0000012   0.0000003  -0.0000084   0.0000106   0.0000149
   53   0.0000002  -0.0000022   0.0000004   0.0000851  -0.0000608  -0.0000050
   54   0.0000009   0.0000047  -0.0000001  -0.0000317   0.0000724  -0.0000008
   55   0.0000061  -0.0000547  -0.0000543   0.0004306  -0.0004298   0.0003466
   56   0.0000820   0.0000154  -0.0000328   0.0000373   0.0001121   0.0003684
   57  -0.0000610  -0.0000166  -0.0000142   0.0005435  -0.0002887  -0.0000575
   58  -0.0001100  -0.0000040   0.0000059  -0.0000448  -0.0000074  -0.0000371
   59   0.0000488  -0.0000013   0.0000037  -0.0000302   0.0000092  -0.0000085
   60   0.0000398   0.0000010  -0.0000056   0.0000570  -0.0000098   0.0000249
   61  -0.0005554  -0.0000053   0.0001124  -0.0003004   0.0003431  -0.0010227
   62  -0.0002288  -0.0000013   0.0000353   0.0006459   0.0001168  -0.0004128
   63  -0.0001696  -0.0000205   0.0000034  -0.0006608  -0.0002052  -0.0000689
   64   0.0000937   0.0000008  -0.0000028  -0.0001798   0.0000165  -0.0000630
   65  -0.0000624  -0.0000222  -0.0000003   0.0004870  -0.0002238   0.0000394
   66  -0.0000604   0.0000228  -0.0000106   0.0001594   0.0003500   0.0001408
           25          26          27          28          29          30
    1  -0.0047846   0.0008611  -0.0003215  -0.1638957  -0.1061311   0.0197249
    2   0.0010118   0.0019073   0.0008471  -0.0437573  -0.2527922   0.0270895
    3  -0.0000232   0.0007414   0.0068052   0.0081269   0.0266009  -0.0685165
    4  -0.0010201   0.0009421  -0.0001811   0.0637571   0.0277558  -0.0047424
    5   0.0008940   0.0002376  -0.0002007  -0.0256656  -0.0594434   0.0111232
    6  -0.0001383  -0.0001412  -0.0007007   0.0041074   0.0110726   0.0064265
    7   0.0001305  -0.0001084   0.0000590  -0.0013631   0.0009750  -0.0002983
    8  -0.0001135   0.0000284  -0.0000976   0.0075963  -0.0005671   0.0010221
    9   0.0000143  -0.0000929  -0.0005650  -0.0010990   0.0007534   0.0039456
   10  -0.0014477   0.0038595  -0.0003234  -0.0480739  -0.0265424   0.0043788
   11   0.0031726  -0.0025556   0.0012342  -0.0281246  -0.0187259   0.0023294
   12  -0.0004387   0.0012327   0.0052472   0.0042287   0.0024169  -0.0029010
   13   0.0006021  -0.0007139   0.0000837  -0.0006417  -0.0008244   0.0001314
   14   0.0007296  -0.0007619   0.0001353  -0.0008576   0.0002649  -0.0002371
   15  -0.0001042   0.0001562   0.0003161   0.0003155  -0.0002249  -0.0011796
   16   0.0094067  -0.0152236   0.0023331  -0.0347712   0.0240486  -0.0042200
   17   0.0157200  -0.0184051   0.0027241   0.0809543   0.0357513  -0.0041054
   18  -0.0023538   0.0032227   0.0020577  -0.0124159  -0.0048394   0.0081050
   19   0.0011446  -0.0004786   0.0000211   0.0029049   0.0054626  -0.0007865
   20   0.0004183   0.0008392  -0.0005686  -0.0013676  -0.0037398   0.0012152
   21  -0.0001311  -0.0006033  -0.0024162   0.0001147   0.0011678   0.0042952
   22  -0.1209795  -0.1170442   0.0181509  -0.3391633   0.0242997  -0.0022066
   23  -0.1195583  -0.2727370   0.0372388  -0.0425055  -0.1261294   0.0101876
   24   0.0186523   0.0370452  -0.0403810   0.0071861   0.0103839  -0.0619969
   25   0.1263215   0.1262968  -0.0198303  -0.0098912  -0.0277461   0.0043310
   26   0.1262968   0.2869359  -0.0407098   0.0018456   0.0038850  -0.0001158
   27  -0.0198303  -0.0407098   0.0306117  -0.0002515   0.0001240   0.0031259
   28  -0.0098912   0.0018456  -0.0002515   0.6929913  -0.0386137   0.0069060
   29  -0.0277461   0.0038850   0.0001240  -0.0386137   0.6751375  -0.0847946
   30   0.0043310  -0.0001158   0.0031259   0.0069060  -0.0847946   0.1468565
   31   0.0009777  -0.0002628   0.0000262  -0.1319793   0.1233519  -0.0211284
   32   0.0002917   0.0005717  -0.0007949   0.1218657  -0.2563246   0.0361511
   33   0.0000012  -0.0007482  -0.0041778  -0.0211392   0.0368864  -0.0427118
   34   0.0000508   0.0000646   0.0001274  -0.0265643  -0.0119742  -0.0027130
   35  -0.0012202   0.0000731  -0.0000094  -0.0299714   0.0039462   0.0000259
   36   0.0000361  -0.0000069   0.0001506   0.0036071   0.0003156   0.0044531
   37  -0.0003153   0.0000061   0.0000528  -0.0014810   0.0035494  -0.0004844
   38   0.0000846   0.0000110   0.0000041   0.0019052   0.0012162   0.0000677
   39   0.0001032   0.0000502  -0.0000024   0.0026714   0.0010643   0.0000828
   40   0.0000104   0.0000032   0.0000054  -0.0000770  -0.0001504   0.0000760
   41  -0.0000314  -0.0000000   0.0000017  -0.0007569  -0.0002501   0.0000194
   42   0.0000154  -0.0000000  -0.0000146   0.0000066  -0.0001462   0.0001857
   43  -0.0000102  -0.0000036  -0.0000132  -0.0008794  -0.0007494  -0.0000233
   44   0.0000291  -0.0000095  -0.0000173   0.0007383   0.0002111   0.0001544
   45  -0.0001106   0.0000025   0.0000076  -0.0013294   0.0003947  -0.0000531
   46  -0.0000374  -0.0000040   0.0000007  -0.0003257   0.0001257  -0.0000288
   47  -0.0000034   0.0000017   0.0000037   0.0000847   0.0000422  -0.0000129
   48  -0.0000046  -0.0000017  -0.0000006  -0.0000879   0.0000103  -0.0000438
   49  -0.0000554  -0.0000064  -0.0000164  -0.0002487   0.0006241   0.0003369
   50  -0.0000048   0.0000022  -0.0000322  -0.0002264  -0.0001954   0.0002907
   51   0.0000102  -0.0000037  -0.0000219  -0.0001347  -0.0003001   0.0003829
   52  -0.0000072  -0.0000029   0.0000015  -0.0000240   0.0000114  -0.0000055
   53  -0.0000059  -0.0000009   0.0000071  -0.0001535   0.0000072   0.0000379
   54   0.0000086   0.0000003  -0.0000086   0.0001215  -0.0000406   0.0000203
   55  -0.0000139  -0.0000017   0.0000603  -0.0000450   0.0000450  -0.0010238
   56   0.0000461  -0.0000001  -0.0000077   0.0004632  -0.0002540  -0.0000489
   57  -0.0000237   0.0000035   0.0000332  -0.0010248   0.0001750   0.0001940
   58  -0.0000237  -0.0000041   0.0000057  -0.0000514   0.0000628  -0.0000579
   59   0.0000037   0.0000032  -0.0000029   0.0000849  -0.0000156   0.0000723
   60   0.0000097  -0.0000007   0.0000027   0.0000017  -0.0000327  -0.0000882
   61  -0.0000635  -0.0000316  -0.0000331  -0.0001456   0.0025079   0.0016166
   62   0.0000070  -0.0000275   0.0000847  -0.0031431  -0.0025871  -0.0007640
   63  -0.0000763  -0.0000176  -0.0000544  -0.0004370  -0.0005074  -0.0007764
   64   0.0000054   0.0000070   0.0000426  -0.0000330  -0.0000841   0.0002179
   65  -0.0000218   0.0000015   0.0000361  -0.0003970   0.0005658   0.0002946
   66   0.0000526  -0.0000128  -0.0000147   0.0005243  -0.0004817   0.0001908
           31          32          33          34          35          36
    1   0.0096207   0.0143859  -0.0028132  -0.2146574   0.0038375  -0.0000765
    2  -0.0141563  -0.0192353   0.0032554   0.0003223  -0.0893611  -0.0089423
    3   0.0021531   0.0036710   0.0037123   0.0006750  -0.0090564  -0.0706195
    4  -0.0006889  -0.0028796   0.0005340  -0.0203853   0.0272834  -0.0029981
    5  -0.0021704  -0.0020838   0.0010512   0.0135355   0.0033758   0.0003041
    6   0.0004154   0.0011599   0.0054943   0.0019870  -0.0001312   0.0024020
    7   0.0001137   0.0001306  -0.0000283  -0.0015217   0.0027863  -0.0003749
    8  -0.0013235  -0.0014029   0.0001279  -0.0027772  -0.0005435  -0.0007086
    9   0.0002336   0.0002102   0.0000786  -0.0000476  -0.0004293  -0.0018304
   10  -0.0006243  -0.0008170  -0.0000868   0.0030728   0.0017132   0.0004888
   11  -0.0007981   0.0000462  -0.0001994   0.0007813  -0.0043302   0.0014567
   12   0.0000757  -0.0001676  -0.0010184  -0.0001635   0.0019557   0.0055787
   13   0.0000229   0.0000627   0.0000001   0.0001401   0.0012073  -0.0000428
   14   0.0000672  -0.0000252  -0.0000455  -0.0002296   0.0002819   0.0000066
   15  -0.0000030  -0.0000283  -0.0002941  -0.0000333   0.0000104   0.0002616
   16  -0.0040744  -0.0007531   0.0001493  -0.0021010   0.0000084   0.0000792
   17  -0.0010360   0.0019068   0.0010580   0.0000826  -0.0011946  -0.0005995
   18   0.0002515   0.0008013   0.0066676  -0.0001297  -0.0000827  -0.0006457
   19  -0.0014310  -0.0003275   0.0001168   0.0009466  -0.0000752   0.0000353
   20   0.0008216   0.0000862  -0.0000122   0.0000420   0.0002652  -0.0000744
   21  -0.0001429   0.0000271   0.0000902   0.0001154  -0.0000632  -0.0005408
   22  -0.0122899  -0.0027975   0.0007870   0.0032885  -0.0021114  -0.0004532
   23   0.0272613   0.0045974  -0.0003104  -0.0012476  -0.0040587   0.0014155
   24  -0.0043588  -0.0002160   0.0038969  -0.0003390   0.0018714   0.0060274
   25   0.0009777   0.0002917   0.0000012   0.0000508  -0.0012202   0.0000361
   26  -0.0002628   0.0005717  -0.0007482   0.0000646   0.0000731  -0.0000069
   27   0.0000262  -0.0007949  -0.0041778   0.0001274  -0.0000094   0.0001506
   28  -0.1319793   0.1218657  -0.0211392  -0.0265643  -0.0299714   0.0036071
   29   0.1233519  -0.2563246   0.0368864  -0.0119742   0.0039462   0.0003156
   30  -0.0211284   0.0361511  -0.0427118  -0.0027130   0.0000259   0.0044531
   31   0.1397390  -0.1306089   0.0219670   0.0008484  -0.0008429   0.0000257
   32  -0.1306089   0.2707151  -0.0400997   0.0022543   0.0007997  -0.0007383
   33   0.0219670  -0.0400997   0.0321638   0.0004187  -0.0008609  -0.0035016
   34   0.0008484   0.0022543   0.0004187   0.6324537  -0.0080100   0.0119075
   35  -0.0008429   0.0007997  -0.0008609  -0.0080100   0.3966670   0.2371842
   36   0.0000257  -0.0007383  -0.0035016   0.0119075   0.2371842   0.4210405
   37   0.0001131  -0.0007612  -0.0007255  -0.1700410  -0.0294097  -0.0408427
   38  -0.0001175  -0.0001708  -0.0001834  -0.0649663  -0.1465779  -0.0965490
   39   0.0000340  -0.0003700  -0.0000036  -0.0890298  -0.0965042  -0.1788898
   40   0.0000051   0.0000230  -0.0000329   0.0105703  -0.0101535  -0.0115009
   41  -0.0000008   0.0000092  -0.0000091   0.0084445  -0.0062714  -0.0102956
   42   0.0000501   0.0000652  -0.0000348   0.0115513  -0.0112728  -0.0092372
   43   0.0000565   0.0003644   0.0000625  -0.0313726  -0.0471224  -0.0574916
   44   0.0000126  -0.0001814  -0.0002436  -0.0162412   0.0212460   0.0151444
   45  -0.0000046  -0.0001377  -0.0002315  -0.0216479   0.0142888   0.0220379
   46   0.0000172  -0.0000115  -0.0000381  -0.0052353   0.0013490   0.0005265
   47   0.0000318  -0.0000072   0.0000028   0.0009074   0.0048603  -0.0027342
   48  -0.0000165   0.0000185  -0.0000096   0.0004851  -0.0026940   0.0043146
   49   0.0000114   0.0000821   0.0000269   0.0013235  -0.0015801  -0.0013808
   50   0.0000588   0.0002140   0.0001310  -0.0015113  -0.0330937  -0.0310046
   51   0.0000700   0.0003361   0.0001075  -0.0013853  -0.0308919  -0.0427913
   52   0.0000133   0.0000165  -0.0000225   0.0006518  -0.0000947   0.0000190
   53   0.0000024  -0.0000033  -0.0000140  -0.0000753  -0.0010161  -0.0000783
   54   0.0000099   0.0000353  -0.0000173  -0.0000291  -0.0002805  -0.0012159
   55  -0.0002226  -0.0005148  -0.0001521  -0.0246566   0.0520142   0.0580162
   56   0.0000678   0.0001589  -0.0003392   0.0210087   0.0142985   0.0094729
   57  -0.0001057  -0.0000838  -0.0001715   0.0220372   0.0128038   0.0224407
   58   0.0000093  -0.0000051   0.0000493  -0.0052994  -0.0004003  -0.0009536
   59  -0.0000437  -0.0000003   0.0000221   0.0001251   0.0050176  -0.0025271
   60   0.0000310  -0.0000283  -0.0000143  -0.0008105  -0.0026023   0.0042100
   61  -0.0000147   0.0000381   0.0006120  -0.1613418   0.0325012   0.0311330
   62  -0.0000850   0.0003780   0.0005215   0.0699467  -0.1577450  -0.0985659
   63   0.0002350  -0.0001721   0.0005358   0.0796284  -0.1030304  -0.1744119
   64  -0.0002230  -0.0000387   0.0003139   0.0098231   0.0082939   0.0102414
   65  -0.0002297  -0.0000483   0.0000090  -0.0104824  -0.0066347  -0.0124676
   66   0.0001817   0.0003611  -0.0005608  -0.0126040  -0.0102351  -0.0092366
           37          38          39          40          41          42
    1  -0.0257520  -0.0085061  -0.0033514   0.0011692   0.0014318   0.0008333
    2  -0.0178347   0.0052250   0.0006956  -0.0003616  -0.0018382   0.0024955
    3  -0.0211832   0.0012596   0.0046382   0.0000588   0.0021926  -0.0011299
    4   0.0017152   0.0024928   0.0018680  -0.0000943   0.0002975  -0.0013814
    5  -0.0037075  -0.0017745   0.0015289   0.0001935   0.0005478  -0.0011732
    6  -0.0012784  -0.0007881  -0.0003032  -0.0001395   0.0000254   0.0000203
    7  -0.0013434   0.0022575  -0.0023397  -0.0006363   0.0005056   0.0004965
    8   0.0025598  -0.0017562   0.0004125   0.0003921  -0.0002317   0.0003698
    9  -0.0013087   0.0010013  -0.0010748  -0.0007709   0.0006939   0.0001727
   10  -0.0006537  -0.0009167   0.0001739  -0.0001837  -0.0002163  -0.0000116
   11  -0.0001085  -0.0003448  -0.0003575  -0.0000939  -0.0001476   0.0002874
   12   0.0008161   0.0000004  -0.0000512   0.0000670  -0.0001126   0.0000023
   13  -0.0000677   0.0000308   0.0001230   0.0000043   0.0000136  -0.0000756
   14   0.0000023   0.0000313   0.0000115   0.0000010  -0.0000193  -0.0000043
   15   0.0000885   0.0001178   0.0000058  -0.0000217  -0.0000055  -0.0000044
   16   0.0006980   0.0003390   0.0000206  -0.0001110  -0.0000489  -0.0001164
   17   0.0000542   0.0005339  -0.0000989   0.0001719   0.0001627   0.0000553
   18  -0.0001120   0.0000309  -0.0000525  -0.0000152  -0.0000569   0.0000043
   19  -0.0005220   0.0002391   0.0001688   0.0000963   0.0000462   0.0000571
   20  -0.0000187  -0.0000402  -0.0000346  -0.0000019  -0.0000061   0.0000211
   21  -0.0001339  -0.0000836   0.0000116  -0.0000034   0.0000220  -0.0000059
   22  -0.0006692  -0.0001133   0.0000617   0.0001800   0.0001074   0.0001788
   23  -0.0005987   0.0000877  -0.0000147  -0.0000560  -0.0002556   0.0001361
   24   0.0015888   0.0000892  -0.0001271  -0.0000161  -0.0000351  -0.0000389
   25  -0.0003153   0.0000846   0.0001032   0.0000104  -0.0000314   0.0000154
   26   0.0000061   0.0000110   0.0000502   0.0000032  -0.0000000  -0.0000000
   27   0.0000528   0.0000041  -0.0000024   0.0000054   0.0000017  -0.0000146
   28  -0.0014810   0.0019052   0.0026714  -0.0000770  -0.0007569   0.0000066
   29   0.0035494   0.0012162   0.0010643  -0.0001504  -0.0002501  -0.0001462
   30  -0.0004844   0.0000677   0.0000828   0.0000760   0.0000194   0.0001857
   31   0.0001131  -0.0001175   0.0000340   0.0000051  -0.0000008   0.0000501
   32  -0.0007612  -0.0001708  -0.0003700   0.0000230   0.0000092   0.0000652
   33  -0.0007255  -0.0001834  -0.0000036  -0.0000329  -0.0000091  -0.0000348
   34  -0.1700410  -0.0649663  -0.0890298   0.0105703   0.0084445   0.0115513
   35  -0.0294097  -0.1465779  -0.0965042  -0.0101535  -0.0062714  -0.0112728
   36  -0.0408427  -0.0965490  -0.1788898  -0.0115009  -0.0102956  -0.0092372
   37   0.6805106  -0.0478171  -0.0152248  -0.1201971   0.0778742   0.0846997
   38  -0.0478171   0.3842090   0.2824035   0.0777834  -0.1439862  -0.1193601
   39  -0.0152248   0.2824035   0.4616512   0.0856452  -0.1197651  -0.1697540
   40  -0.1201971   0.0777834   0.0856452   0.1258067  -0.0846096  -0.0907013
   41   0.0778742  -0.1439862  -0.1197651  -0.0846096   0.1449674   0.1326698
   42   0.0846997  -0.1193601  -0.1697540  -0.0907013   0.1326698   0.1730687
   43  -0.3340340   0.0365202   0.0205984  -0.0099310  -0.0008467  -0.0018924
   44  -0.0073593  -0.0917766  -0.0334640   0.0195781   0.0029170   0.0003830
   45  -0.0284128  -0.0313039  -0.1006794   0.0216694  -0.0009597   0.0038891
   46  -0.0117554  -0.0178790  -0.0220240   0.0009444   0.0000386   0.0003411
   47   0.0023390   0.0044072   0.0012871  -0.0004398  -0.0020056   0.0024244
   48   0.0014209  -0.0002634   0.0031775  -0.0000573   0.0023731  -0.0013007
   49  -0.0248377   0.0214805   0.0229115  -0.0055255   0.0002005  -0.0006494
   50   0.0525194   0.0156260   0.0121522  -0.0002735   0.0049757  -0.0027996
   51   0.0586421   0.0107594   0.0233079  -0.0013018  -0.0027149   0.0041457
   52   0.0008285   0.0021362   0.0020883  -0.0006075  -0.0001001  -0.0001653
   53   0.0015681   0.0019325  -0.0059067   0.0009291   0.0000338  -0.0000238
   54   0.0015905  -0.0057837   0.0005573   0.0010266  -0.0000692   0.0000901
   55  -0.0532595  -0.0172989  -0.0227659  -0.0006855  -0.0004809  -0.0005741
   56  -0.0171412  -0.0092643  -0.0047893  -0.0004710  -0.0003786   0.0006314
   57  -0.0229261  -0.0045909  -0.0130189  -0.0005444   0.0006559  -0.0002956
   58  -0.0008062  -0.0005591  -0.0006586   0.0000682   0.0000232   0.0000998
   59  -0.0005524  -0.0004676   0.0006439  -0.0000007  -0.0006153   0.0005325
   60  -0.0005982   0.0006430  -0.0002950   0.0001105   0.0005071  -0.0004823
   61   0.0626744   0.0104976   0.0166502  -0.0013280  -0.0023591  -0.0033308
   62  -0.0179958  -0.0191037  -0.0341482  -0.0018746   0.0026518  -0.0045805
   63  -0.0184861  -0.0326112  -0.0303277  -0.0029026  -0.0045139   0.0011475
   64  -0.0008035   0.0024078   0.0022753   0.0005219   0.0004679   0.0005687
   65   0.0028324   0.0019807  -0.0047966  -0.0005885  -0.0002598  -0.0007109
   66   0.0028163  -0.0048546   0.0011469  -0.0006511  -0.0006236  -0.0004281
           43          44          45          46          47          48
    1   0.0034440  -0.0021137  -0.0017158  -0.0000589   0.0002692   0.0000417
    2  -0.0016509   0.0026788  -0.0055368  -0.0008191   0.0001371  -0.0000407
    3  -0.0018451  -0.0054760   0.0000623  -0.0009597  -0.0000031   0.0001417
    4  -0.0013035  -0.0006744   0.0009422  -0.0001582  -0.0000629   0.0000254
    5   0.0000147  -0.0011112  -0.0004388  -0.0003727   0.0000872  -0.0001945
    6   0.0010654  -0.0001900   0.0000549   0.0001095   0.0000230  -0.0000277
    7   0.0010928   0.0002391  -0.0002813   0.0000862   0.0000185  -0.0000433
    8  -0.0005828   0.0004015   0.0007005   0.0001724  -0.0000659   0.0001217
    9   0.0000165   0.0000837  -0.0001028  -0.0000417   0.0000447  -0.0000511
   10   0.0004044  -0.0000579  -0.0002866  -0.0000022   0.0000166  -0.0000385
   11   0.0002849   0.0001507  -0.0001088   0.0000762   0.0000023   0.0000206
   12   0.0001271   0.0002001  -0.0001879   0.0000276   0.0000070  -0.0000162
   13  -0.0000250  -0.0000778   0.0000143  -0.0000250   0.0000025  -0.0000093
   14   0.0000360  -0.0000065  -0.0000047   0.0000017   0.0000015  -0.0000032
   15  -0.0000710   0.0000092   0.0000261  -0.0000052  -0.0000051   0.0000070
   16  -0.0001344   0.0000021   0.0000353   0.0000846   0.0000285   0.0000502
   17  -0.0003273   0.0000220   0.0001997  -0.0000342  -0.0000181   0.0000109
   18  -0.0000133  -0.0000274  -0.0000120  -0.0000012  -0.0000011  -0.0000021
   19  -0.0000168  -0.0000919   0.0000649  -0.0001109  -0.0000362  -0.0000390
   20   0.0000434  -0.0000034  -0.0000035   0.0000040  -0.0000028   0.0000031
   21   0.0000314  -0.0000369  -0.0000244  -0.0000029   0.0000072  -0.0000048
   22  -0.0001853   0.0000365   0.0001008  -0.0000636  -0.0000076  -0.0000189
   23   0.0002398   0.0002667  -0.0004605  -0.0000307  -0.0000046   0.0000127
   24  -0.0001684   0.0004479   0.0004066   0.0000885  -0.0000350   0.0000181
   25  -0.0000102   0.0000291  -0.0001106  -0.0000374  -0.0000034  -0.0000046
   26  -0.0000036  -0.0000095   0.0000025  -0.0000040   0.0000017  -0.0000017
   27  -0.0000132  -0.0000173   0.0000076   0.0000007   0.0000037  -0.0000006
   28  -0.0008794   0.0007383  -0.0013294  -0.0003257   0.0000847  -0.0000879
   29  -0.0007494   0.0002111   0.0003947   0.0001257   0.0000422   0.0000103
   30  -0.0000233   0.0001544  -0.0000531  -0.0000288  -0.0000129  -0.0000438
   31   0.0000565   0.0000126  -0.0000046   0.0000172   0.0000318  -0.0000165
   32   0.0003644  -0.0001814  -0.0001377  -0.0000115  -0.0000072   0.0000185
   33   0.0000625  -0.0002436  -0.0002315  -0.0000381   0.0000028  -0.0000096
   34  -0.0313726  -0.0162412  -0.0216479  -0.0052353   0.0009074   0.0004851
   35  -0.0471224   0.0212460   0.0142888   0.0013490   0.0048603  -0.0026940
   36  -0.0574916   0.0151444   0.0220379   0.0005265  -0.0027342   0.0043146
   37  -0.3340340  -0.0073593  -0.0284128  -0.0117554   0.0023390   0.0014209
   38   0.0365202  -0.0917766  -0.0313039  -0.0178790   0.0044072  -0.0002634
   39   0.0205984  -0.0334640  -0.1006794  -0.0220240   0.0012871   0.0031775
   40  -0.0099310   0.0195781   0.0216694   0.0009444  -0.0004398  -0.0000573
   41  -0.0008467   0.0029170  -0.0009597   0.0000386  -0.0020056   0.0023731
   42  -0.0018924   0.0003830   0.0038891   0.0003411   0.0024244  -0.0013007
   43   0.6784511   0.0034020   0.0429482  -0.1333859  -0.0769057  -0.0958311
   44   0.0034020   0.3821274   0.2860712  -0.0766819  -0.1263583  -0.1099674
   45   0.0429482   0.2860712   0.4691994  -0.0958998  -0.1097019  -0.1717705
   46  -0.1333859  -0.0766819  -0.0958998   0.1385201   0.0821406   0.1035979
   47  -0.0769057  -0.1263583  -0.1097019   0.0821406   0.1258359   0.1227006
   48  -0.0958311  -0.1099674  -0.1717705   0.1035979   0.1227006   0.1757301
   49  -0.1746881   0.0799571   0.0852600   0.0116674  -0.0112626  -0.0125825
   50   0.0379821  -0.1625267  -0.1110539   0.0090870  -0.0060872  -0.0099030
   51   0.0360517  -0.1083124  -0.1855443   0.0111206  -0.0118175  -0.0090266
   52  -0.0105795  -0.0011921  -0.0022404   0.0007538   0.0000659   0.0003426
   53   0.0193969   0.0029271   0.0008454  -0.0005239  -0.0018641   0.0024103
   54   0.0211841  -0.0003864   0.0042864  -0.0002534   0.0024245  -0.0011623
   55   0.0646088  -0.0194083  -0.0186600  -0.0006049   0.0029752   0.0026773
   56   0.0112352  -0.0203465  -0.0318289   0.0023887   0.0025443  -0.0051655
   57   0.0167385  -0.0338253  -0.0299238   0.0021737  -0.0050769   0.0012233
   58  -0.0010394  -0.0019275  -0.0027186   0.0003859  -0.0005597  -0.0006232
   59  -0.0025403   0.0030889  -0.0049924   0.0004978  -0.0003483  -0.0005547
   60  -0.0032815  -0.0049005   0.0012955   0.0005815  -0.0006052  -0.0005003
   61  -0.0498399   0.0213215   0.0216798  -0.0007447   0.0004927   0.0007476
   62   0.0205881  -0.0132091  -0.0065559   0.0005837  -0.0005717   0.0006195
   63   0.0212017  -0.0062325  -0.0124238   0.0007219   0.0005557  -0.0002331
   64  -0.0006333   0.0005079   0.0005928   0.0000485  -0.0000947  -0.0000368
   65   0.0006224  -0.0005086   0.0005848  -0.0001083  -0.0005858   0.0004866
   66   0.0006046   0.0005857  -0.0003126  -0.0000347   0.0005122  -0.0004628
           49          50          51          52          53          54
    1  -0.0004436   0.0002679   0.0001659   0.0000569  -0.0000666   0.0000445
    2  -0.0002207  -0.0012869  -0.0002198   0.0000022  -0.0004731   0.0005939
    3   0.0002252   0.0000793  -0.0009359   0.0000364   0.0006018  -0.0003821
    4   0.0000224  -0.0003115  -0.0005606   0.0000103   0.0001687  -0.0002096
    5  -0.0008528   0.0001209  -0.0000403  -0.0000633  -0.0000391  -0.0000682
    6  -0.0001455   0.0004620   0.0004193   0.0000263  -0.0000085   0.0000311
    7   0.0000952   0.0003803   0.0007060  -0.0000183   0.0000058   0.0000543
    8   0.0002777  -0.0003398  -0.0005737   0.0000292   0.0000436  -0.0000014
    9  -0.0000363  -0.0000196   0.0001199  -0.0000245  -0.0000074   0.0000313
   10  -0.0001383   0.0002299   0.0002188  -0.0000263  -0.0000793   0.0000388
   11   0.0000662   0.0000827   0.0001338   0.0000044  -0.0000693   0.0000726
   12   0.0000442  -0.0000685   0.0000711  -0.0000035  -0.0000115   0.0000067
   13  -0.0000408   0.0000170  -0.0000085  -0.0000042   0.0000070  -0.0000097
   14  -0.0000087   0.0000148   0.0000224   0.0000004   0.0000002  -0.0000006
   15   0.0000151  -0.0000285  -0.0000393  -0.0000005   0.0000040  -0.0000087
   16   0.0002548  -0.0000487  -0.0000075   0.0000767  -0.0000056  -0.0000014
   17   0.0000027  -0.0002522  -0.0002557   0.0000061   0.0000902  -0.0000545
   18   0.0000092   0.0000524  -0.0000341  -0.0000093  -0.0000272   0.0000115
   19  -0.0002611   0.0000278  -0.0000228  -0.0000719   0.0000002   0.0000009
   20   0.0000028   0.0000201   0.0000375  -0.0000012  -0.0000022   0.0000047
   21   0.0000140   0.0000286   0.0000432   0.0000003   0.0000004  -0.0000001
   22  -0.0001505  -0.0002305  -0.0002462  -0.0000084   0.0000851  -0.0000317
   23  -0.0000070   0.0001765   0.0002412   0.0000106  -0.0000608   0.0000724
   24  -0.0002063  -0.0002481  -0.0001993   0.0000149  -0.0000050  -0.0000008
   25  -0.0000554  -0.0000048   0.0000102  -0.0000072  -0.0000059   0.0000086
   26  -0.0000064   0.0000022  -0.0000037  -0.0000029  -0.0000009   0.0000003
   27  -0.0000164  -0.0000322  -0.0000219   0.0000015   0.0000071  -0.0000086
   28  -0.0002487  -0.0002264  -0.0001347  -0.0000240  -0.0001535   0.0001215
   29   0.0006241  -0.0001954  -0.0003001   0.0000114   0.0000072  -0.0000406
   30   0.0003369   0.0002907   0.0003829  -0.0000055   0.0000379   0.0000203
   31   0.0000114   0.0000588   0.0000700   0.0000133   0.0000024   0.0000099
   32   0.0000821   0.0002140   0.0003361   0.0000165  -0.0000033   0.0000353
   33   0.0000269   0.0001310   0.0001075  -0.0000225  -0.0000140  -0.0000173
   34   0.0013235  -0.0015113  -0.0013853   0.0006518  -0.0000753  -0.0000291
   35  -0.0015801  -0.0330937  -0.0308919  -0.0000947  -0.0010161  -0.0002805
   36  -0.0013808  -0.0310046  -0.0427913   0.0000190  -0.0000783  -0.0012159
   37  -0.0248377   0.0525194   0.0586421   0.0008285   0.0015681   0.0015905
   38   0.0214805   0.0156260   0.0107594   0.0021362   0.0019325  -0.0057837
   39   0.0229115   0.0121522   0.0233079   0.0020883  -0.0059067   0.0005573
   40  -0.0055255  -0.0002735  -0.0013018  -0.0006075   0.0009291   0.0010266
   41   0.0002005   0.0049757  -0.0027149  -0.0001001   0.0000338  -0.0000692
   42  -0.0006494  -0.0027996   0.0041457  -0.0001653  -0.0000238   0.0000901
   43  -0.1746881   0.0379821   0.0360517  -0.0105795   0.0193969   0.0211841
   44   0.0799571  -0.1625267  -0.1083124  -0.0011921   0.0029271  -0.0003864
   45   0.0852600  -0.1110539  -0.1855443  -0.0022404   0.0008454   0.0042864
   46   0.0116674   0.0090870   0.0111206   0.0007538  -0.0005239  -0.0002534
   47  -0.0112626  -0.0060872  -0.0118175   0.0000659  -0.0018641   0.0024245
   48  -0.0125825  -0.0099030  -0.0090266   0.0003426   0.0024103  -0.0011623
   49   0.7383343  -0.0203735   0.0156693  -0.3352525   0.0145795  -0.0024877
   50  -0.0203735   0.3604251   0.2580147   0.0146155  -0.0468750  -0.0110366
   51   0.0156693   0.2580147   0.4316080  -0.0024853  -0.0109484  -0.0496195
   52  -0.3352525   0.0146155  -0.0024853   0.3555668  -0.0159596   0.0029668
   53   0.0145795  -0.0468750  -0.0109484  -0.0159596   0.0401152   0.0160829
   54  -0.0024877  -0.0110366  -0.0496195   0.0029668   0.0160829   0.0439978
   55  -0.1854611  -0.0348525  -0.0475457  -0.0120613  -0.0178737  -0.0214511
   56  -0.0767940  -0.1519500  -0.1060372   0.0026172   0.0046152   0.0017066
   57  -0.0964850  -0.1040296  -0.1886223   0.0020273   0.0003765   0.0038928
   58   0.0117262  -0.0106924  -0.0118930   0.0007909   0.0002245   0.0005578
   59   0.0097080  -0.0061307  -0.0104638  -0.0003337  -0.0019098   0.0024723
   60   0.0117137  -0.0112477  -0.0090566  -0.0000592   0.0024741  -0.0011589
   61  -0.0308788  -0.0480538  -0.0579245   0.0005875  -0.0013772  -0.0020719
   62  -0.0166820   0.0221212   0.0157425  -0.0019267   0.0023970  -0.0057211
   63  -0.0224971   0.0130383   0.0216022  -0.0026588  -0.0057409   0.0005621
   64  -0.0054519   0.0013947   0.0008612  -0.0006754  -0.0008466  -0.0010586
   65   0.0008067   0.0049591  -0.0027082   0.0001588   0.0001518  -0.0000226
   66   0.0002611  -0.0027765   0.0040844   0.0001514  -0.0000689   0.0000868
           55          56          57          58          59          60
    1   0.0029139   0.0015186   0.0013850  -0.0000760  -0.0001376  -0.0001436
    2   0.0020402   0.0015004  -0.0059105   0.0010940   0.0000634  -0.0000627
    3   0.0011467  -0.0052285   0.0005500   0.0008719  -0.0001660   0.0001921
    4  -0.0001885  -0.0002675   0.0016519  -0.0003704   0.0000028   0.0000234
    5   0.0003575   0.0004914   0.0001588  -0.0003252   0.0001417  -0.0000197
    6  -0.0000579  -0.0000345  -0.0002242   0.0000720  -0.0000545  -0.0000293
    7  -0.0007613  -0.0002537  -0.0000492   0.0000435  -0.0000197   0.0000074
    8   0.0005309  -0.0000657   0.0002590   0.0001063  -0.0000922   0.0000603
    9  -0.0001318  -0.0000122  -0.0000073   0.0000027   0.0000194  -0.0000054
   10  -0.0001664   0.0000423  -0.0002613  -0.0000456   0.0000075   0.0000251
   11  -0.0000705   0.0003043  -0.0005895   0.0000820   0.0000061  -0.0000103
   12  -0.0000301   0.0003400   0.0002348  -0.0000907   0.0000026  -0.0000029
   13  -0.0000232  -0.0000172   0.0001119  -0.0000376   0.0000012   0.0000056
   14  -0.0000279  -0.0000275   0.0000017  -0.0000013  -0.0000029   0.0000044
   15   0.0000216  -0.0000249   0.0000310  -0.0000014   0.0000066  -0.0000036
   16  -0.0000544   0.0000403  -0.0000388   0.0000841  -0.0000292  -0.0000576
   17   0.0003653  -0.0000666   0.0004538   0.0000022  -0.0000282   0.0000212
   18   0.0000209  -0.0000384  -0.0000915   0.0000000  -0.0000050   0.0000020
   19   0.0000061   0.0000820  -0.0000610  -0.0001100   0.0000488   0.0000398
   20  -0.0000547   0.0000154  -0.0000166  -0.0000040  -0.0000013   0.0000010
   21  -0.0000543  -0.0000328  -0.0000142   0.0000059   0.0000037  -0.0000056
   22   0.0004306   0.0000373   0.0005435  -0.0000448  -0.0000302   0.0000570
   23  -0.0004298   0.0001121  -0.0002887  -0.0000074   0.0000092  -0.0000098
   24   0.0003466   0.0003684  -0.0000575  -0.0000371  -0.0000085   0.0000249
   25  -0.0000139   0.0000461  -0.0000237  -0.0000237   0.0000037   0.0000097
   26  -0.0000017  -0.0000001   0.0000035  -0.0000041   0.0000032  -0.0000007
   27   0.0000603  -0.0000077   0.0000332   0.0000057  -0.0000029   0.0000027
   28  -0.0000450   0.0004632  -0.0010248  -0.0000514   0.0000849   0.0000017
   29   0.0000450  -0.0002540   0.0001750   0.0000628  -0.0000156  -0.0000327
   30  -0.0010238  -0.0000489   0.0001940  -0.0000579   0.0000723  -0.0000882
   31  -0.0002226   0.0000678  -0.0001057   0.0000093  -0.0000437   0.0000310
   32  -0.0005148   0.0001589  -0.0000838  -0.0000051  -0.0000003  -0.0000283
   33  -0.0001521  -0.0003392  -0.0001715   0.0000493   0.0000221  -0.0000143
   34  -0.0246566   0.0210087   0.0220372  -0.0052994   0.0001251  -0.0008105
   35   0.0520142   0.0142985   0.0128038  -0.0004003   0.0050176  -0.0026023
   36   0.0580162   0.0094729   0.0224407  -0.0009536  -0.0025271   0.0042100
   37  -0.0532595  -0.0171412  -0.0229261  -0.0008062  -0.0005524  -0.0005982
   38  -0.0172989  -0.0092643  -0.0045909  -0.0005591  -0.0004676   0.0006430
   39  -0.0227659  -0.0047893  -0.0130189  -0.0006586   0.0006439  -0.0002950
   40  -0.0006855  -0.0004710  -0.0005444   0.0000682  -0.0000007   0.0001105
   41  -0.0004809  -0.0003786   0.0006559   0.0000232  -0.0006153   0.0005071
   42  -0.0005741   0.0006314  -0.0002956   0.0000998   0.0005325  -0.0004823
   43   0.0646088   0.0112352   0.0167385  -0.0010394  -0.0025403  -0.0032815
   44  -0.0194083  -0.0203465  -0.0338253  -0.0019275   0.0030889  -0.0049005
   45  -0.0186600  -0.0318289  -0.0299238  -0.0027186  -0.0049924   0.0012955
   46  -0.0006049   0.0023887   0.0021737   0.0003859   0.0004978   0.0005815
   47   0.0029752   0.0025443  -0.0050769  -0.0005597  -0.0003483  -0.0006052
   48   0.0026773  -0.0051655   0.0012233  -0.0006232  -0.0005547  -0.0005003
   49  -0.1854611  -0.0767940  -0.0964850   0.0117262   0.0097080   0.0117137
   50  -0.0348525  -0.1519500  -0.1040296  -0.0106924  -0.0061307  -0.0112477
   51  -0.0475457  -0.1060372  -0.1886223  -0.0118930  -0.0104638  -0.0090566
   52  -0.0120613   0.0026172   0.0020273   0.0007909  -0.0003337  -0.0000592
   53  -0.0178737   0.0046152   0.0003765   0.0002245  -0.0019098   0.0024741
   54  -0.0214511   0.0017066   0.0038928   0.0005578   0.0024723  -0.0011589
   55   0.6728384  -0.0375834  -0.0095223  -0.1200191   0.0775439   0.0844971
   56  -0.0375834   0.3876645   0.2901291   0.0774058  -0.1425633  -0.1185790
   57  -0.0095223   0.2901291   0.4690320   0.0845119  -0.1181061  -0.1687531
   58  -0.1200191   0.0774058   0.0845119   0.1239821  -0.0835940  -0.0908174
   59   0.0775439  -0.1425633  -0.1181061  -0.0835940   0.1433770   0.1317053
   60   0.0844971  -0.1185790  -0.1687531  -0.0908174   0.1317053   0.1725546
   61  -0.3312786   0.0334782   0.0217454  -0.0100924  -0.0007908  -0.0017166
   62  -0.0093644  -0.0910487  -0.0337722   0.0194960   0.0024725   0.0002927
   63  -0.0265836  -0.0305783  -0.0999472   0.0217998  -0.0009414   0.0033639
   64  -0.0112965  -0.0179046  -0.0218837   0.0009256   0.0000484   0.0003809
   65   0.0020884   0.0042593   0.0012729  -0.0004168  -0.0020040   0.0023900
   66   0.0017662   0.0000968   0.0034964  -0.0001253   0.0023417  -0.0012501
           61          62          63          64          65          66
    1  -0.0257728   0.0101970   0.0048003   0.0009897  -0.0018908  -0.0009746
    2   0.0216118   0.0033517   0.0007588   0.0002814  -0.0016428   0.0021896
    3   0.0212711  -0.0005600   0.0039268   0.0006573   0.0021663  -0.0009266
    4  -0.0024976  -0.0022507  -0.0021740   0.0001539   0.0009843  -0.0000952
    5  -0.0045142   0.0007876   0.0012689   0.0002974  -0.0004445  -0.0003371
    6   0.0015802   0.0001297  -0.0001513  -0.0000689  -0.0000105   0.0002832
    7   0.0012483  -0.0002246  -0.0007137  -0.0000405   0.0000447   0.0000694
    8   0.0003471   0.0007174   0.0000244  -0.0001479   0.0000786   0.0001860
    9   0.0002570  -0.0001894   0.0001644   0.0000684   0.0000729  -0.0000683
   10  -0.0008811   0.0005219   0.0001467   0.0000919  -0.0003583  -0.0001521
   11   0.0005564   0.0001875   0.0003256   0.0000019  -0.0003765   0.0001443
   12  -0.0012123  -0.0001801  -0.0002805   0.0000201  -0.0000367  -0.0000425
   13  -0.0003191  -0.0000340  -0.0001442   0.0000166   0.0000337  -0.0000114
   14  -0.0000195   0.0000192  -0.0000101  -0.0000019   0.0000028  -0.0000071
   15  -0.0001522   0.0000223   0.0000113  -0.0000241  -0.0000001  -0.0000208
   16   0.0005167  -0.0004925   0.0000913  -0.0000932   0.0000546   0.0000775
   17   0.0002014   0.0001500  -0.0003339  -0.0001183   0.0004612   0.0000676
   18   0.0000174   0.0000175   0.0001637   0.0000170  -0.0000962  -0.0000531
   19  -0.0005554  -0.0002288  -0.0001696   0.0000937  -0.0000624  -0.0000604
   20  -0.0000053  -0.0000013  -0.0000205   0.0000008  -0.0000222   0.0000228
   21   0.0001124   0.0000353   0.0000034  -0.0000028  -0.0000003  -0.0000106
   22  -0.0003004   0.0006459  -0.0006608  -0.0001798   0.0004870   0.0001594
   23   0.0003431   0.0001168  -0.0002052   0.0000165  -0.0002238   0.0003500
   24  -0.0010227  -0.0004128  -0.0000689  -0.0000630   0.0000394   0.0001408
   25  -0.0000635   0.0000070  -0.0000763   0.0000054  -0.0000218   0.0000526
   26  -0.0000316  -0.0000275  -0.0000176   0.0000070   0.0000015  -0.0000128
   27  -0.0000331   0.0000847  -0.0000544   0.0000426   0.0000361  -0.0000147
   28  -0.0001456  -0.0031431  -0.0004370  -0.0000330  -0.0003970   0.0005243
   29   0.0025079  -0.0025871  -0.0005074  -0.0000841   0.0005658  -0.0004817
   30   0.0016166  -0.0007640  -0.0007764   0.0002179   0.0002946   0.0001908
   31  -0.0000147  -0.0000850   0.0002350  -0.0002230  -0.0002297   0.0001817
   32   0.0000381   0.0003780  -0.0001721  -0.0000387  -0.0000483   0.0003611
   33   0.0006120   0.0005215   0.0005358   0.0003139   0.0000090  -0.0005608
   34  -0.1613418   0.0699467   0.0796284   0.0098231  -0.0104824  -0.0126040
   35   0.0325012  -0.1577450  -0.1030304   0.0082939  -0.0066347  -0.0102351
   36   0.0311330  -0.0985659  -0.1744119   0.0102414  -0.0124676  -0.0092366
   37   0.0626744  -0.0179958  -0.0184861  -0.0008035   0.0028324   0.0028163
   38   0.0104976  -0.0191037  -0.0326112   0.0024078   0.0019807  -0.0048546
   39   0.0166502  -0.0341482  -0.0303277   0.0022753  -0.0047966   0.0011469
   40  -0.0013280  -0.0018746  -0.0029026   0.0005219  -0.0005885  -0.0006511
   41  -0.0023591   0.0026518  -0.0045139   0.0004679  -0.0002598  -0.0006236
   42  -0.0033308  -0.0045805   0.0011475   0.0005687  -0.0007109  -0.0004281
   43  -0.0498399   0.0205881   0.0212017  -0.0006333   0.0006224   0.0006046
   44   0.0213215  -0.0132091  -0.0062325   0.0005079  -0.0005086   0.0005857
   45   0.0216798  -0.0065559  -0.0124238   0.0005928   0.0005848  -0.0003126
   46  -0.0007447   0.0005837   0.0007219   0.0000485  -0.0001083  -0.0000347
   47   0.0004927  -0.0005717   0.0005557  -0.0000947  -0.0005858   0.0005122
   48   0.0007476   0.0006195  -0.0002331  -0.0000368   0.0004866  -0.0004628
   49  -0.0308788  -0.0166820  -0.0224971  -0.0054519   0.0008067   0.0002611
   50  -0.0480538   0.0221212   0.0130383   0.0013947   0.0049591  -0.0027765
   51  -0.0579245   0.0157425   0.0216022   0.0008612  -0.0027082   0.0040844
   52   0.0005875  -0.0019267  -0.0026588  -0.0006754   0.0001588   0.0001514
   53  -0.0013772   0.0023970  -0.0057409  -0.0008466   0.0001518  -0.0000689
   54  -0.0020719  -0.0057211   0.0005621  -0.0010586  -0.0000226   0.0000868
   55  -0.3312786  -0.0093644  -0.0265836  -0.0112965   0.0020884   0.0017662
   56   0.0334782  -0.0910487  -0.0305783  -0.0179046   0.0042593   0.0000968
   57   0.0217454  -0.0337722  -0.0999472  -0.0218837   0.0012729   0.0034964
   58  -0.0100924   0.0194960   0.0217998   0.0009256  -0.0004168  -0.0001253
   59  -0.0007908   0.0024725  -0.0009414   0.0000484  -0.0020040   0.0023417
   60  -0.0017166   0.0002927   0.0033639   0.0003809   0.0023900  -0.0012501
   61   0.6837500   0.0087622   0.0460191  -0.1327216  -0.0755104  -0.0959763
   62   0.0087622   0.3726886   0.2773328  -0.0764423  -0.1237404  -0.1093495
   63   0.0460191   0.2773328   0.4594237  -0.0971403  -0.1083915  -0.1722294
   64  -0.1327216  -0.0764423  -0.0971403   0.1394812   0.0819535   0.1040205
   65  -0.0755104  -0.1237404  -0.1083915   0.0819535   0.1240308   0.1218888
   66  -0.0959763  -0.1093495  -0.1722294   0.1040205   0.1218888   0.1761874
 **********************************************************************
 **                                                                  **
 **                       VIBRATIONAL ANALYSIS                       **
 **                       --------------------                       **
 **                                                                  **
 **        VIBRATIONAL FREQUENCIES (CM**-1) AND NORMAL MODES         **
 **     FORCE CONSTANTS (mDYN/ANGSTROM) AND REDUCED MASSES (AMU)     **
 **                  INFRARED INTENSITIES (KM/MOL)                   **
 **                                                                  **
 **********************************************************************


 Mode:                 1                      2                      3
 Frequency:        49.07                  54.91                  84.07
 Force Cnst:      0.0067                 0.0113                 0.0253
 Red. Mass:       4.7366                 6.3356                 6.0832
 IR Active:          YES                    YES                    YES
 IR Intens:        0.018                  0.037                  0.230
 Raman Active:       YES                    YES                    YES
               X      Y      Z        X      Y      Z        X      Y      Z
 C          0.010  0.027  0.025    0.010  0.015 -0.200   -0.021 -0.146 -0.007
 C         -0.004  0.026  0.063   -0.009  0.021 -0.083    0.034 -0.103  0.021
 Cl        -0.043  0.059  0.132   -0.046  0.050 -0.030    0.110 -0.138  0.042
 C         -0.004  0.007  0.040   -0.009  0.013  0.016    0.036 -0.027  0.024
 H         -0.012  0.006  0.061   -0.024  0.024  0.139    0.084  0.010  0.066
 C          0.004 -0.006 -0.019    0.008 -0.002 -0.025   -0.028  0.002 -0.022
 Cl         0.005 -0.030 -0.080    0.010  0.003  0.211   -0.031  0.133  0.034
 C          0.016 -0.001 -0.037    0.026 -0.019 -0.213   -0.089 -0.047 -0.099
 H          0.026 -0.012 -0.073    0.042 -0.035 -0.264   -0.138 -0.027 -0.149
 C          0.014  0.017 -0.013    0.024 -0.009 -0.294   -0.082 -0.121 -0.086
 H          0.019  0.018 -0.027    0.038 -0.017 -0.398   -0.133 -0.159 -0.124
 C          0.008  0.011 -0.002    0.009  0.021 -0.119   -0.023 -0.123  0.036
 C          0.060  0.162 -0.167   -0.065  0.050 -0.080   -0.089  0.017 -0.022
 H          0.104  0.304 -0.265   -0.121  0.099 -0.166   -0.149 -0.010 -0.042
 C          0.059  0.133 -0.201   -0.070  0.001  0.085   -0.080  0.230 -0.079
 H          0.094  0.256 -0.329   -0.134  0.021  0.120   -0.137  0.361 -0.141
 C          0.012 -0.056 -0.062    0.005 -0.079  0.215    0.002  0.284 -0.067
 H          0.011 -0.081 -0.087    0.002 -0.126  0.349    0.012  0.461 -0.128
 C         -0.037 -0.214  0.107    0.082 -0.099  0.169    0.070  0.102  0.029
 H         -0.078 -0.364  0.212    0.140 -0.159  0.265    0.133  0.130  0.049
 C         -0.035 -0.177  0.136    0.085 -0.047  0.001    0.058 -0.101  0.079
 H         -0.068 -0.296  0.258    0.152 -0.072 -0.031    0.117 -0.219  0.126
 TransDip   0.002 -0.000 -0.004    0.000 -0.006 -0.002   -0.004  0.010 -0.011

 Mode:                 4                      5                      6
 Frequency:       167.48                 179.92                 192.67
 Force Cnst:      0.0960                 0.1168                 0.2987
 Red. Mass:       5.8093                 6.1226                13.6575
 IR Active:          YES                    YES                    YES
 IR Intens:        0.081                  0.519                  0.384
 Raman Active:       YES                    YES                    YES
               X      Y      Z        X      Y      Z        X      Y      Z
 C         -0.000  0.024  0.093    0.015 -0.064 -0.135   -0.083  0.073 -0.093
 C         -0.000  0.046  0.246    0.007 -0.041  0.032   -0.018  0.107 -0.022
 Cl         0.008 -0.033 -0.171   -0.069 -0.009  0.027    0.412 -0.073  0.058
 C         -0.001  0.071  0.412    0.014 -0.013  0.202   -0.037  0.161  0.031
 H         -0.004  0.092  0.559    0.020 -0.005  0.234   -0.042  0.161  0.038
 C          0.002  0.026  0.139    0.002  0.003  0.218   -0.008  0.119  0.063
 Cl         0.002 -0.029 -0.075   -0.000  0.074 -0.127   -0.006 -0.282  0.002
 C          0.005 -0.018 -0.169   -0.004  0.004  0.269   -0.013  0.127  0.099
 H          0.005 -0.060 -0.444   -0.004  0.018  0.360   -0.043  0.153  0.154
 C          0.003 -0.008 -0.119    0.004 -0.031  0.067   -0.033  0.081  0.005
 H          0.004 -0.037 -0.303    0.000 -0.037  0.045   -0.022  0.088 -0.001
 C         -0.005  0.022  0.059    0.021 -0.035 -0.232   -0.118  0.098 -0.146
 C          0.027  0.014  0.042   -0.085 -0.002 -0.175   -0.180  0.125 -0.130
 H          0.053  0.020  0.056   -0.181 -0.010 -0.238   -0.222  0.157 -0.192
 C          0.027 -0.005  0.004   -0.092  0.013  0.015   -0.197  0.069 -0.015
 H          0.055 -0.014 -0.010   -0.196  0.025  0.087   -0.221  0.069  0.004
 C         -0.007 -0.012 -0.016    0.027 -0.012  0.128   -0.177 -0.028  0.087
 H         -0.008 -0.026 -0.045    0.025 -0.034  0.289   -0.182 -0.110  0.202
 C         -0.040  0.001  0.001    0.145  0.003  0.019   -0.126 -0.009  0.032
 H         -0.068 -0.001 -0.017    0.244  0.002  0.091   -0.087 -0.060  0.106
 C         -0.038  0.019  0.039    0.137 -0.010 -0.172   -0.119  0.066 -0.101
 H         -0.063  0.035  0.046    0.240 -0.034 -0.234   -0.102  0.073 -0.119
 TransDip   0.002 -0.002 -0.009   -0.001 -0.008  0.022   -0.014  0.012  0.006

 Mode:                 7                      8                      9
 Frequency:       251.48                 258.87                 370.68
 Force Cnst:      0.2239                 0.3763                 0.4274
 Red. Mass:       6.0081                 9.5300                 5.2792
 IR Active:          YES                    YES                    YES
 IR Intens:        0.021                  0.393                  0.052
 Raman Active:       YES                    YES                    YES
               X      Y      Z        X      Y      Z        X      Y      Z
 C          0.004  0.015 -0.089   -0.017 -0.020 -0.018    0.001 -0.062  0.205
 C          0.037  0.076 -0.045    0.076  0.026 -0.009    0.069 -0.001  0.153
 Cl        -0.011  0.153 -0.026   -0.044  0.105 -0.016   -0.031  0.050 -0.021
 C          0.012  0.115  0.030    0.117 -0.038  0.014    0.067  0.067  0.011
 H          0.046  0.139  0.045    0.030 -0.091  0.026    0.131  0.115  0.069
 C         -0.030  0.129  0.055    0.211 -0.070  0.024    0.009  0.064 -0.244
 Cl        -0.035 -0.133 -0.005    0.300  0.065 -0.015    0.038 -0.042  0.047
 C         -0.051  0.127  0.059    0.132 -0.106  0.029   -0.075  0.036 -0.184
 H         -0.078  0.149  0.101    0.096 -0.083  0.040   -0.164  0.065 -0.316
 C         -0.065  0.068 -0.035    0.101 -0.069  0.001   -0.079 -0.009  0.279
 H         -0.103  0.044 -0.037    0.191 -0.013 -0.004   -0.147 -0.024  0.449
 C          0.017 -0.195  0.013   -0.125 -0.072  0.010   -0.003 -0.126 -0.053
 C         -0.030 -0.248  0.088   -0.238 -0.068  0.057   -0.052 -0.003 -0.141
 H         -0.083 -0.342  0.136   -0.310 -0.131  0.061   -0.118  0.026 -0.217
 C         -0.018 -0.048  0.019   -0.254  0.009  0.019   -0.064  0.027 -0.024
 H         -0.073 -0.001  0.023   -0.240  0.013  0.004   -0.133  0.075 -0.011
 C          0.061  0.161 -0.109   -0.266  0.074 -0.050   -0.003 -0.051  0.099
 H          0.074  0.411 -0.252   -0.261  0.173 -0.110   -0.007 -0.115  0.239
 C          0.105 -0.027  0.007   -0.212 -0.027 -0.014    0.072  0.039 -0.043
 H          0.155  0.030 -0.009   -0.162  0.002 -0.003    0.147  0.103 -0.047
 C          0.086 -0.238  0.087   -0.197 -0.111  0.019    0.055 -0.022 -0.132
 H          0.144 -0.338  0.120   -0.232 -0.125  0.061    0.119 -0.014 -0.190
 TransDip   0.001  0.004 -0.001   -0.020 -0.004  0.001   -0.007 -0.002  0.001

 Mode:                10                     11                     12
 Frequency:       398.48                 413.43                 429.57
 Force Cnst:      0.8849                 0.2927                 0.4732
 Red. Mass:       9.4588                 2.9065                 4.3520
 IR Active:          YES                    YES                    YES
 IR Intens:        3.992                  0.329                  2.325
 Raman Active:       YES                    YES                    YES
               X      Y      Z        X      Y      Z        X      Y      Z
 C          0.023  0.048  0.028   -0.002 -0.009  0.014    0.001 -0.134  0.072
 C          0.024  0.067  0.020    0.010  0.002  0.010    0.109 -0.045  0.050
 Cl         0.181  0.244 -0.045    0.003  0.020 -0.006    0.017  0.123 -0.025
 C         -0.006 -0.248  0.080    0.008 -0.008 -0.007    0.103 -0.037 -0.101
 H         -0.165 -0.327  0.172    0.005 -0.012 -0.022    0.153 -0.043 -0.330
 C         -0.030 -0.325 -0.038   -0.000 -0.006  0.002    0.000  0.041  0.134
 Cl        -0.219  0.068  0.003   -0.005 -0.002  0.001   -0.010 -0.033 -0.010
 C          0.073 -0.294 -0.030   -0.009 -0.010  0.005   -0.106 -0.020  0.107
 H          0.252 -0.401 -0.062   -0.013 -0.009 -0.001   -0.188  0.027  0.125
 C          0.097 -0.005  0.121   -0.008 -0.011 -0.002   -0.103 -0.150 -0.180
 H          0.241  0.097  0.211   -0.005 -0.012 -0.023   -0.160 -0.226 -0.419
 C          0.007 -0.018 -0.045    0.002 -0.015  0.011   -0.005 -0.103  0.143
 C         -0.035 -0.016 -0.031   -0.010 -0.155  0.132    0.020  0.095 -0.030
 H         -0.073 -0.028 -0.049   -0.026 -0.339  0.288    0.052  0.230 -0.129
 C         -0.045 -0.020  0.022    0.011  0.158 -0.138    0.022  0.047 -0.034
 H         -0.064 -0.042  0.054    0.023  0.353 -0.305    0.050  0.116 -0.111
 C         -0.027  0.024 -0.003    0.001 -0.009  0.009   -0.011 -0.113  0.086
 H         -0.026  0.058 -0.001    0.000 -0.022  0.021   -0.018 -0.242  0.169
 C          0.007 -0.000 -0.014   -0.006 -0.148  0.127   -0.021  0.084 -0.067
 H          0.042  0.019 -0.007   -0.012 -0.327  0.283   -0.035  0.201 -0.183
 C          0.003 -0.060 -0.015    0.011  0.158 -0.143   -0.016  0.055  0.001
 H          0.013 -0.098  0.008    0.022  0.355 -0.310   -0.035  0.159 -0.068
 TransDip   0.038 -0.049  0.015   -0.017 -0.007 -0.004   -0.016 -0.019 -0.042

 Mode:                13                     14                     15
 Frequency:       475.05                 495.44                 557.86
 Force Cnst:      0.5617                 1.1793                 0.6787
 Red. Mass:       4.2246                 8.1546                 3.7014
 IR Active:          YES                    YES                    YES
 IR Intens:        2.535                 15.822                 13.676
 Raman Active:       YES                    YES                    YES
               X      Y      Z        X      Y      Z        X      Y      Z
 C          0.032  0.089  0.159   -0.267  0.057  0.031    0.003 -0.126 -0.029
 C         -0.021  0.084  0.362   -0.254  0.127  0.067    0.084 -0.071  0.083
 Cl        -0.009 -0.045 -0.018    0.075  0.053 -0.016    0.003  0.048 -0.014
 C         -0.023 -0.023 -0.181   -0.243 -0.020 -0.031    0.094 -0.007  0.013
 H         -0.031 -0.093 -0.591   -0.458 -0.161 -0.091    0.169  0.041  0.033
 C          0.003 -0.015 -0.032   -0.048 -0.124  0.007    0.000  0.029 -0.095
 Cl        -0.031  0.013  0.008    0.217  0.022 -0.001   -0.001 -0.016  0.008
 C          0.079  0.042  0.090   -0.193 -0.171  0.042   -0.103 -0.014  0.038
 H          0.139  0.016  0.135   -0.228 -0.153  0.036   -0.215  0.063  0.145
 C          0.077  0.050 -0.136   -0.215 -0.023 -0.012   -0.081 -0.143  0.009
 H          0.106  0.015 -0.465   -0.101  0.032 -0.101   -0.163 -0.189  0.051
 C          0.011  0.007 -0.096   -0.139  0.016 -0.032    0.010  0.216 -0.142
 C         -0.031 -0.051 -0.045    0.052 -0.071 -0.083    0.022  0.076  0.005
 H         -0.092 -0.128 -0.021    0.168 -0.037 -0.027    0.039 -0.115  0.191
 C         -0.046 -0.020  0.026    0.087 -0.065 -0.046    0.020 -0.089  0.086
 H         -0.089 -0.058  0.088   -0.026 -0.035  0.019    0.038 -0.365  0.296
 C         -0.016  0.054 -0.012    0.219  0.006 -0.002    0.008  0.120 -0.125
 H         -0.013  0.106 -0.014    0.220  0.016 -0.005    0.009  0.126 -0.167
 C          0.023 -0.029  0.016    0.105  0.044  0.066   -0.030 -0.087  0.088
 H          0.076 -0.055  0.077    0.015  0.001  0.038   -0.081 -0.361  0.299
 C          0.013 -0.067 -0.050    0.060  0.041  0.054   -0.013  0.082  0.003
 H          0.050 -0.131 -0.029    0.203 -0.044  0.006   -0.051 -0.109  0.188
 TransDip   0.019 -0.007 -0.047   -0.125 -0.022 -0.004   -0.018 -0.089  0.076

 Mode:                16                     17                     18
 Frequency:       583.17                 633.38                 670.56
 Force Cnst:      0.7302                 1.4811                 1.9418
 Red. Mass:       3.6444                 6.2662                 7.3299
 IR Active:          YES                    YES                    YES
 IR Intens:        4.598                  0.145                  0.591
 Raman Active:       YES                    YES                    YES
               X      Y      Z        X      Y      Z        X      Y      Z
 C          0.001  0.016  0.195    0.010  0.011 -0.018    0.122  0.131 -0.036
 C          0.004 -0.031 -0.146    0.023 -0.002 -0.029    0.099  0.034  0.016
 Cl         0.000  0.007  0.015   -0.003 -0.005  0.000   -0.002 -0.037  0.006
 C          0.006 -0.013 -0.099    0.022 -0.021  0.035    0.096 -0.238  0.026
 H          0.013 -0.052 -0.367    0.025 -0.002  0.139    0.096 -0.245 -0.009
 C          0.002  0.054  0.329   -0.008 -0.017 -0.060   -0.161 -0.095  0.027
 Cl        -0.001 -0.003 -0.014    0.005 -0.002  0.002    0.089 -0.011  0.002
 C         -0.008 -0.021 -0.151   -0.024 -0.005  0.036   -0.247 -0.040 -0.002
 H         -0.022 -0.097 -0.686   -0.007  0.004  0.146   -0.021 -0.164 -0.008
 C         -0.003 -0.000  0.085   -0.028  0.020 -0.039   -0.257  0.339 -0.038
 H         -0.012 -0.046 -0.154   -0.031  0.022 -0.014   -0.300  0.315 -0.030
 C          0.005  0.042 -0.084    0.010 -0.091 -0.102    0.184 -0.005  0.014
 C          0.009 -0.012 -0.058    0.228 -0.142 -0.139    0.021  0.118  0.107
 H         -0.033 -0.116  0.004    0.078 -0.180 -0.212   -0.103  0.112  0.025
 C         -0.000 -0.023  0.043    0.257  0.150  0.185   -0.005  0.061  0.103
 H         -0.041 -0.124  0.156    0.130  0.226  0.223    0.182 -0.019  0.023
 C          0.002  0.065 -0.025   -0.011  0.087  0.110   -0.184  0.017 -0.024
 H          0.001  0.049 -0.026   -0.022 -0.178 -0.213   -0.180  0.078 -0.017
 C         -0.003 -0.025  0.043   -0.244  0.165  0.168    0.040 -0.123 -0.106
 H          0.028 -0.129  0.158   -0.088  0.234  0.217    0.204 -0.074 -0.034
 C         -0.010 -0.011 -0.059   -0.237 -0.130 -0.157    0.057 -0.064 -0.100
 H          0.018 -0.119  0.006   -0.111 -0.175 -0.217   -0.099  0.027 -0.050
 TransDip   0.004 -0.042 -0.054    0.004  0.009  0.008   -0.021  0.006 -0.010

 Mode:                19                     20                     21
 Frequency:       708.49                 712.51                 734.56
 Force Cnst:      1.9943                 0.4965                 1.1662
 Red. Mass:       6.7434                 1.6598                 3.6683
 IR Active:          YES                    YES                    YES
 IR Intens:       10.341                 43.543                  3.468
 Raman Active:       YES                    YES                    YES
               X      Y      Z        X      Y      Z        X      Y      Z
 C         -0.025  0.107 -0.047   -0.004 -0.003  0.002    0.003  0.057  0.307
 C          0.238  0.111 -0.004   -0.010 -0.000 -0.001    0.002 -0.021 -0.229
 Cl        -0.041 -0.067  0.012    0.001  0.001  0.000   -0.001 -0.004  0.006
 C          0.296 -0.123  0.008   -0.012  0.012  0.000   -0.001  0.005  0.094
 H          0.320 -0.117 -0.025   -0.016  0.010  0.003   -0.015  0.059  0.482
 C          0.074 -0.019  0.021    0.005  0.001 -0.002   -0.004 -0.032 -0.159
 Cl        -0.042 -0.016  0.002   -0.002  0.001 -0.000    0.001  0.001  0.001
 C         -0.050 -0.057 -0.006    0.012  0.002  0.002    0.011  0.027  0.143
 H          0.063 -0.117 -0.017    0.007  0.005  0.001    0.047  0.005  0.122
 C         -0.088  0.199 -0.011    0.011 -0.009  0.002    0.000  0.024 -0.116
 H          0.028  0.280  0.009    0.020 -0.004  0.001    0.017 -0.035 -0.542
 C         -0.203  0.002  0.010   -0.004 -0.072  0.062   -0.008 -0.048  0.044
 C         -0.074 -0.105 -0.141    0.003  0.048 -0.047   -0.021  0.025 -0.062
 H          0.103 -0.036 -0.080    0.025  0.373 -0.326   -0.035 -0.081  0.022
 C         -0.067 -0.136 -0.143   -0.007 -0.101  0.088   -0.040 -0.031 -0.010
 H         -0.301 -0.024 -0.053    0.004  0.155 -0.129   -0.081 -0.219  0.173
 C          0.224 -0.007 -0.005    0.002  0.046 -0.037    0.010  0.052 -0.038
 H          0.224  0.026 -0.022    0.025  0.454 -0.389    0.002 -0.087  0.161
 C         -0.048  0.118  0.151   -0.004 -0.104  0.089    0.031 -0.024  0.002
 H         -0.299  0.058  0.028    0.016  0.159 -0.133    0.031 -0.215  0.172
 C         -0.056  0.136  0.137    0.003  0.046 -0.049    0.019  0.029 -0.048
 H          0.105  0.109  0.036    0.022  0.377 -0.330    0.033 -0.072  0.021
 TransDip   0.047  0.088 -0.025    0.004  0.158 -0.140    0.003 -0.037  0.047

 Mode:                22                     23                     24
 Frequency:       778.46                 814.24                 838.49
 Force Cnst:      0.7283                 3.0288                 0.6018
 Red. Mass:       2.0398                 7.7538                 1.4527
 IR Active:          YES                    YES                    YES
 IR Intens:       29.912                 64.847                 21.795
 Raman Active:       YES                    YES                    YES
               X      Y      Z        X      Y      Z        X      Y      Z
 C          0.005  0.009  0.078   -0.181  0.091 -0.015   -0.003  0.019  0.104
 C          0.015 -0.028 -0.044    0.086  0.324 -0.055    0.004  0.006 -0.025
 Cl         0.001  0.003  0.001   -0.046 -0.077  0.014   -0.001 -0.002  0.001
 C          0.024 -0.011  0.015    0.117  0.246 -0.038    0.006  0.005  0.009
 H          0.047  0.014  0.086   -0.141  0.099  0.001   -0.000 -0.002 -0.013
 C         -0.006  0.001 -0.043    0.355  0.022 -0.016    0.008  0.008  0.054
 Cl         0.002 -0.002  0.002   -0.086 -0.010  0.002   -0.002 -0.001 -0.004
 C         -0.026  0.001  0.048   -0.087 -0.319  0.067   -0.007 -0.026 -0.107
 H         -0.050 -0.018 -0.156   -0.350 -0.199 -0.070   -0.009  0.110  0.763
 C         -0.016 -0.019  0.010   -0.069 -0.097  0.026   -0.004 -0.017 -0.100
 H         -0.029 -0.077 -0.286    0.258  0.073 -0.133   -0.008  0.091  0.569
 C          0.009  0.164 -0.141    0.010 -0.001  0.002   -0.000  0.032 -0.024
 C         -0.008 -0.065  0.060    0.046  0.068  0.072   -0.002 -0.011 -0.003
 H         -0.003  0.015 -0.008    0.008  0.037  0.083   -0.007 -0.026  0.007
 C         -0.006  0.004 -0.011    0.073  0.083  0.091   -0.009 -0.006  0.002
 H          0.018  0.396 -0.348    0.223 -0.011  0.055   -0.013  0.075 -0.062
 C         -0.005 -0.095  0.080   -0.095  0.005 -0.001   -0.001 -0.014  0.018
 H          0.021  0.364 -0.301   -0.093 -0.004  0.020    0.005  0.105 -0.054
 C          0.005  0.004 -0.008    0.077 -0.088 -0.099    0.014 -0.008 -0.007
 H          0.022  0.395 -0.349    0.232 -0.029 -0.045    0.032  0.040 -0.038
 C         -0.000 -0.061  0.063    0.045 -0.073 -0.068    0.004 -0.007 -0.013
 H          0.006  0.013 -0.002    0.002 -0.039 -0.070   -0.003 -0.063  0.036
 TransDip  -0.001  0.105 -0.140    0.219  0.132 -0.036    0.017  0.050  0.140

 Mode:                25                     26                     27
 Frequency:       856.40                 885.10                 933.85
 Force Cnst:      0.5382                 0.6525                 0.7286
 Red. Mass:       1.2455                 1.4137                 1.4180
 IR Active:          YES                    YES                    YES
 IR Intens:        0.230                 14.403                  0.867
 Raman Active:       YES                    YES                    YES
               X      Y      Z        X      Y      Z        X      Y      Z
 C         -0.004  0.001 -0.002    0.000 -0.000 -0.002    0.002  0.010  0.021
 C          0.001  0.001  0.002    0.001  0.008  0.054    0.002 -0.013 -0.005
 Cl        -0.001 -0.000  0.000   -0.000 -0.001 -0.004    0.000  0.001  0.000
 C          0.002  0.002 -0.001   -0.001 -0.027 -0.170    0.008 -0.003  0.003
 H          0.001  0.001 -0.001   -0.008  0.149  0.966    0.025  0.006 -0.004
 C          0.005 -0.000 -0.003    0.000  0.010  0.061   -0.002  0.005  0.002
 Cl        -0.001 -0.000  0.000   -0.000 -0.001 -0.004    0.000 -0.001 -0.000
 C          0.001 -0.002  0.006    0.001 -0.002 -0.014   -0.010 -0.007 -0.017
 H         -0.000 -0.007 -0.034   -0.000  0.010  0.055   -0.030  0.022  0.110
 C         -0.000  0.001  0.001   -0.001  0.002  0.016   -0.002 -0.012  0.007
 H         -0.001 -0.003 -0.023   -0.001 -0.011 -0.059    0.003 -0.017 -0.043
 C          0.001 -0.002  0.002    0.000  0.001 -0.000    0.004  0.056 -0.048
 C         -0.003 -0.056  0.048    0.000  0.000 -0.000   -0.005 -0.076  0.066
 H          0.025  0.383 -0.330    0.001  0.000  0.000    0.027  0.420 -0.360
 C         -0.003 -0.055  0.047   -0.000 -0.001  0.000   -0.002  0.005 -0.007
 H          0.022  0.365 -0.313   -0.000  0.002 -0.002   -0.007 -0.027  0.022
 C         -0.002  0.001 -0.001   -0.001 -0.000  0.000    0.006  0.072 -0.061
 H         -0.002 -0.003  0.002   -0.000  0.004 -0.002   -0.021 -0.410  0.364
 C          0.002  0.054 -0.047    0.000 -0.000 -0.000    0.002  0.009 -0.008
 H         -0.021 -0.369  0.318    0.001 -0.000  0.001    0.002 -0.047  0.042
 C          0.004  0.058 -0.048    0.000 -0.000 -0.000   -0.006 -0.081  0.066
 H         -0.019 -0.382  0.323    0.002 -0.002  0.000    0.022  0.439 -0.374
 TransDip  -0.005 -0.007 -0.013   -0.004  0.020  0.120   -0.003  0.020 -0.022

 Mode:                28                     29                     30
 Frequency:       973.08                 985.64                1004.83
 Force Cnst:      0.7526                 0.7854                 0.7750
 Red. Mass:       1.3491                 1.3722                 1.3028
 IR Active:          YES                    YES                    YES
 IR Intens:        0.229                  0.152                  0.029
 Raman Active:       YES                    YES                    YES
               X      Y      Z        X      Y      Z        X      Y      Z
 C         -0.001  0.007  0.031   -0.002 -0.000 -0.001    0.001  0.002  0.004
 C          0.001  0.005  0.008   -0.001 -0.003  0.001   -0.001 -0.004 -0.000
 Cl        -0.000 -0.001 -0.000   -0.000  0.000 -0.000    0.000  0.000  0.000
 C          0.003 -0.006 -0.018    0.001  0.001  0.000    0.001  0.000 -0.000
 H         -0.001  0.008  0.089    0.003  0.002 -0.003    0.007  0.003  0.002
 C         -0.001 -0.002 -0.009    0.003  0.000  0.000    0.000  0.001 -0.000
 Cl         0.000  0.000  0.001   -0.001 -0.000 -0.000   -0.000 -0.000  0.000
 C         -0.001  0.019  0.108    0.001 -0.002 -0.004   -0.002 -0.001  0.002
 H         -0.011 -0.088 -0.613    0.002  0.001  0.021   -0.006  0.000 -0.006
 C          0.001 -0.024 -0.127   -0.001  0.003  0.004    0.000 -0.002 -0.003
 H         -0.015  0.110  0.745   -0.002 -0.003 -0.032    0.004  0.003  0.013
 C         -0.003  0.015 -0.007    0.002 -0.001 -0.000    0.001  0.001  0.000
 C         -0.000 -0.011  0.006   -0.004 -0.068  0.057   -0.008 -0.022  0.035
 H          0.008  0.044 -0.038    0.022  0.359 -0.312    0.011  0.219 -0.169
 C         -0.003  0.001 -0.002    0.004  0.066 -0.059    0.002  0.065 -0.060
 H         -0.013 -0.002  0.008   -0.020 -0.360  0.305   -0.027 -0.403  0.343
 C          0.005  0.009 -0.003   -0.002  0.006 -0.006    0.010 -0.075  0.066
 H          0.003 -0.028  0.051   -0.005 -0.041  0.032    0.040  0.445 -0.381
 C          0.006 -0.008 -0.001   -0.005 -0.072  0.064    0.004  0.060 -0.048
 H          0.019  0.025 -0.022    0.019  0.400 -0.343   -0.014 -0.354  0.311
 C         -0.004 -0.012 -0.004    0.005  0.069 -0.056   -0.010 -0.031  0.008
 H         -0.014  0.024 -0.025   -0.014 -0.370  0.313   -0.001  0.157 -0.152
 TransDip  -0.010  0.006  0.010   -0.009 -0.007 -0.005   -0.003 -0.001 -0.005

 Mode:                31                     32                     33
 Frequency:      1014.79                1021.48                1053.87
 Force Cnst:      3.7896                 4.3473                 1.4476
 Red. Mass:       6.2458                 7.0715                 2.2121
 IR Active:          YES                    YES                    YES
 IR Intens:        2.557                 20.687                  4.830
 Raman Active:       YES                    YES                    YES
               X      Y      Z        X      Y      Z        X      Y      Z
 C         -0.143 -0.000 -0.003    0.253 -0.003  0.000    0.059 -0.010  0.000
 C          0.014  0.040 -0.008   -0.033 -0.119  0.020   -0.018 -0.089  0.015
 Cl         0.000 -0.002  0.001    0.002  0.007 -0.001    0.002  0.008 -0.001
 C          0.077 -0.122  0.020   -0.128  0.224 -0.035   -0.028  0.076 -0.013
 H          0.074 -0.130  0.016   -0.075  0.266 -0.036    0.081  0.144 -0.018
 C         -0.037 -0.000  0.000    0.085  0.003 -0.001    0.029  0.003 -0.000
 Cl         0.000  0.000 -0.000   -0.003 -0.000  0.000   -0.002 -0.000  0.000
 C          0.069  0.125 -0.025   -0.109 -0.228  0.037   -0.019 -0.076  0.012
 H          0.071  0.135  0.014   -0.076 -0.258  0.022    0.062 -0.122  0.013
 C          0.018 -0.035  0.016   -0.040  0.093 -0.018   -0.017  0.061 -0.010
 H          0.011 -0.045 -0.058   -0.004  0.110  0.006    0.029  0.088 -0.012
 C         -0.134  0.006 -0.000    0.245 -0.011  0.002    0.021 -0.002 -0.001
 C         -0.162  0.213  0.226   -0.080  0.130  0.133   -0.045 -0.047 -0.057
 H         -0.142  0.212  0.273   -0.030  0.100  0.190   -0.343 -0.139 -0.188
 C          0.051  0.046  0.074   -0.134 -0.158 -0.175    0.012  0.101  0.117
 H          0.062  0.123  0.036   -0.103 -0.114 -0.240   -0.315  0.246  0.268
 C          0.350 -0.008 -0.007    0.177 -0.002 -0.004    0.128 -0.007  0.000
 H          0.367 -0.078  0.055    0.169 -0.048  0.038    0.141 -0.010 -0.005
 C          0.052 -0.070 -0.056   -0.120  0.157  0.184    0.003 -0.100 -0.115
 H          0.070 -0.010 -0.130   -0.087  0.214  0.162   -0.331 -0.214 -0.265
 C         -0.185 -0.185 -0.237   -0.093 -0.113 -0.142   -0.041  0.052  0.057
 H         -0.182 -0.263 -0.209   -0.044 -0.165 -0.130   -0.342  0.181  0.189
 TransDip  -0.042  0.029 -0.005    0.129 -0.066  0.012   -0.034 -0.060  0.013

 Mode:                34                     35                     36
 Frequency:      1088.08                1102.76                1114.72
 Force Cnst:      1.8643                 1.1543                 1.9868
 Red. Mass:       2.6726                 1.6111                 2.7138
 IR Active:          YES                    YES                    YES
 IR Intens:       23.357                  5.462                 47.514
 Raman Active:       YES                    YES                    YES
               X      Y      Z        X      Y      Z        X      Y      Z
 C          0.103  0.037 -0.010   -0.011  0.014 -0.025    0.008 -0.049  0.001
 C          0.072  0.235 -0.038   -0.005 -0.029  0.007   -0.060 -0.076  0.014
 Cl        -0.009 -0.025  0.005    0.001  0.003 -0.001    0.007  0.010 -0.002
 C         -0.042 -0.060  0.011    0.011  0.009 -0.001   -0.024 -0.073  0.012
 H         -0.448 -0.295  0.039    0.150  0.091 -0.018   -0.555 -0.407  0.054
 C         -0.072 -0.009  0.001   -0.029  0.010 -0.002    0.304 -0.027  0.002
 Cl         0.010  0.000 -0.000    0.003 -0.000  0.000   -0.033  0.001 -0.000
 C         -0.051  0.053 -0.009   -0.006 -0.023  0.003    0.049  0.115 -0.017
 H         -0.343  0.206 -0.021    0.001 -0.029  0.007   -0.088  0.213 -0.028
 C          0.052 -0.148  0.026    0.011 -0.005  0.008   -0.115  0.089 -0.011
 H         -0.167 -0.299  0.016    0.087  0.032 -0.047   -0.496 -0.129  0.008
 C          0.144 -0.003  0.014   -0.016  0.038  0.046    0.017  0.013 -0.003
 C          0.002 -0.026 -0.026    0.104 -0.034 -0.033    0.026 -0.009 -0.006
 H         -0.125 -0.057 -0.098    0.455  0.058  0.126    0.095  0.014  0.018
 C         -0.060 -0.008 -0.015   -0.052 -0.036 -0.045   -0.016 -0.009 -0.011
 H         -0.275  0.078  0.080   -0.232  0.038  0.025   -0.071  0.014  0.011
 C          0.065  0.008  0.013   -0.007  0.058  0.066    0.001  0.012  0.013
 H          0.069  0.062  0.077    0.006  0.366  0.427    0.004  0.082  0.096
 C         -0.038 -0.001 -0.003    0.063 -0.041 -0.042    0.009 -0.006 -0.006
 H         -0.179 -0.042 -0.068    0.307  0.035  0.053    0.042  0.003  0.007
 C         -0.030  0.013  0.010   -0.104 -0.024 -0.037   -0.023 -0.003  0.002
 H         -0.286  0.113  0.137   -0.429  0.092  0.114   -0.127  0.064  0.029
 TransDip  -0.025  0.151 -0.025   -0.033  0.025  0.062    0.211 -0.061  0.021

 Mode:                37                     38                     39
 Frequency:      1162.03                1183.72                1205.54
 Force Cnst:      1.0966                 0.9193                 0.9717
 Red. Mass:       1.3784                 1.1136                 1.1348
 IR Active:          YES                    YES                    YES
 IR Intens:        2.938                  0.023                  0.665
 Raman Active:       YES                    YES                    YES
               X      Y      Z        X      Y      Z        X      Y      Z
 C          0.001 -0.059  0.008    0.000  0.001 -0.002    0.003 -0.001 -0.000
 C          0.072  0.069 -0.011    0.002 -0.001  0.001    0.002  0.001 -0.001
 Cl        -0.006 -0.007  0.001    0.000 -0.000  0.000   -0.000 -0.000 -0.000
 C         -0.025  0.071 -0.011   -0.001 -0.000  0.000   -0.001  0.001  0.000
 H         -0.115  0.029 -0.006   -0.001 -0.000 -0.001   -0.009 -0.004 -0.000
 C         -0.050 -0.018  0.003    0.000  0.001 -0.000   -0.001  0.000 -0.000
 Cl         0.005  0.002 -0.000   -0.000  0.000  0.000    0.000  0.000 -0.000
 C          0.072 -0.011  0.002    0.001 -0.001  0.000    0.000 -0.000 -0.000
 H          0.723 -0.359  0.050    0.008 -0.005 -0.000    0.008 -0.004  0.000
 C         -0.071 -0.003  0.002   -0.002 -0.001  0.000   -0.002 -0.001  0.000
 H         -0.478 -0.245  0.034   -0.011 -0.006  0.004   -0.004 -0.001  0.005
 C         -0.014  0.007 -0.017   -0.000  0.001  0.001   -0.006  0.003  0.002
 C          0.005  0.000  0.007   -0.007 -0.004 -0.006    0.054  0.015  0.022
 H          0.054  0.036  0.011   -0.130 -0.042 -0.061    0.452  0.137  0.197
 C          0.001  0.000  0.000    0.040 -0.016 -0.016   -0.046  0.020  0.019
 H          0.011 -0.005 -0.003    0.393 -0.170 -0.167   -0.450  0.193  0.194
 C         -0.002  0.002  0.001    0.003  0.044  0.051   -0.007 -0.001 -0.002
 H         -0.001  0.017  0.019    0.020  0.441  0.507   -0.008 -0.012 -0.015
 C          0.007 -0.002 -0.001   -0.045 -0.016 -0.021   -0.040 -0.016 -0.021
 H          0.032  0.006  0.009   -0.452 -0.146 -0.195   -0.393 -0.128 -0.173
 C         -0.009 -0.000  0.005    0.009 -0.008 -0.008    0.043 -0.020 -0.020
 H         -0.041  0.034  0.002    0.169 -0.075 -0.081    0.422 -0.181 -0.189
 TransDip  -0.039  0.038 -0.008    0.004 -0.000  0.002    0.025 -0.007  0.003

 Mode:                40                     41                     42
 Frequency:      1265.50                1282.96                1307.51
 Force Cnst:      1.5406                 4.8878                 2.7926
 Red. Mass:       1.6328                 5.0401                 2.7725
 IR Active:          YES                    YES                    YES
 IR Intens:        1.127                  4.032                  1.053
 Raman Active:       YES                    YES                    YES
               X      Y      Z        X      Y      Z        X      Y      Z
 C         -0.064  0.077 -0.012    0.114  0.337 -0.060    0.209 -0.048  0.004
 C         -0.137  0.038 -0.005    0.147 -0.145  0.023   -0.042  0.064 -0.012
 Cl         0.003  0.000 -0.000    0.004  0.001 -0.000   -0.002 -0.004  0.001
 C          0.058 -0.041  0.006   -0.160 -0.092  0.016   -0.001  0.082 -0.012
 H          0.695  0.329 -0.045   -0.006 -0.007 -0.011    0.154  0.185 -0.023
 C          0.045 -0.052  0.008    0.010  0.200 -0.030    0.001 -0.158  0.023
 Cl        -0.005  0.000 -0.000   -0.000  0.000  0.000    0.002  0.001 -0.000
 C          0.031  0.014 -0.002    0.113 -0.130  0.019   -0.079 -0.008  0.002
 H          0.009  0.029 -0.002   -0.173  0.014 -0.004   -0.413  0.167 -0.021
 C         -0.013 -0.031  0.005   -0.104 -0.133  0.024    0.120  0.069 -0.007
 H         -0.454 -0.297  0.038   -0.411 -0.331  0.034   -0.525 -0.328  0.032
 C          0.099  0.006  0.029   -0.118  0.086  0.135   -0.195  0.013  0.007
 C          0.009 -0.001 -0.006   -0.063 -0.031 -0.049   -0.053 -0.015 -0.016
 H         -0.140 -0.065 -0.062   -0.130 -0.077 -0.055    0.218  0.087  0.097
 C         -0.016 -0.016 -0.021    0.067 -0.009 -0.008    0.048  0.024  0.032
 H         -0.119  0.025  0.022   -0.036  0.031  0.042    0.188 -0.032 -0.023
 C          0.004  0.004  0.005   -0.003  0.023  0.027   -0.002  0.005  0.005
 H          0.001 -0.021 -0.024   -0.004 -0.064 -0.077    0.002 -0.005 -0.004
 C         -0.030  0.012  0.011   -0.012 -0.041 -0.050    0.032 -0.033 -0.036
 H         -0.078 -0.002 -0.007    0.295  0.049  0.080    0.201  0.016  0.032
 C          0.030 -0.012 -0.013    0.007 -0.021 -0.035   -0.039  0.011  0.009
 H         -0.044  0.020  0.025    0.346 -0.199 -0.168    0.191 -0.094 -0.097
 TransDip   0.001 -0.034  0.002    0.006 -0.064  0.003    0.029  0.015 -0.001

 Mode:                43                     44                     45
 Frequency:      1320.54                1354.12                1402.89
 Force Cnst:      4.6544                 1.6464                 3.4175
 Red. Mass:       4.5302                 1.5239                 2.9472
 IR Active:          YES                    YES                    YES
 IR Intens:        0.070                  0.998                 19.007
 Raman Active:       YES                    YES                    YES
               X      Y      Z        X      Y      Z        X      Y      Z
 C         -0.034 -0.130 -0.010   -0.001  0.021  0.009   -0.068 -0.105  0.013
 C         -0.041  0.023  0.001    0.017 -0.005  0.000    0.197  0.042 -0.006
 Cl        -0.001  0.000 -0.000    0.000 -0.000  0.000   -0.005 -0.003  0.001
 C          0.083  0.046 -0.005   -0.025 -0.011  0.001   -0.180  0.027 -0.004
 H         -0.234 -0.144  0.020    0.049  0.034 -0.005    0.331  0.355 -0.056
 C         -0.009 -0.040  0.005    0.001  0.009 -0.001   -0.019 -0.157  0.024
 Cl         0.001 -0.001  0.000   -0.000  0.000 -0.000    0.001  0.007 -0.001
 C         -0.076  0.046 -0.006    0.023 -0.010  0.001    0.187  0.017 -0.003
 H          0.219 -0.112  0.014   -0.059  0.035 -0.004   -0.521  0.414 -0.062
 C          0.041  0.037  0.001   -0.013 -0.002 -0.000   -0.126  0.062 -0.009
 H          0.184  0.119 -0.038   -0.010  0.000  0.002    0.099  0.221 -0.028
 C          0.037  0.232  0.236   -0.006 -0.031 -0.034    0.031  0.028 -0.001
 C         -0.130 -0.066 -0.083   -0.109 -0.017 -0.028    0.006  0.009  0.013
 H         -0.243 -0.098 -0.141    0.509  0.177  0.244   -0.116 -0.016 -0.051
 C          0.156 -0.087 -0.088    0.033 -0.004 -0.002    0.031 -0.021 -0.020
 H         -0.383  0.141  0.142    0.236 -0.091 -0.086   -0.163  0.065  0.063
 C          0.006  0.107  0.123    0.002  0.073  0.084   -0.002 -0.001 -0.002
 H         -0.003 -0.094 -0.114   -0.011 -0.215 -0.251    0.000  0.079  0.088
 C         -0.172 -0.063 -0.083   -0.033  0.001 -0.001   -0.041 -0.005 -0.007
 H          0.349  0.100  0.139   -0.267 -0.072 -0.098    0.092  0.040  0.051
 C          0.135 -0.086 -0.085    0.114 -0.032 -0.031    0.016 -0.002  0.003
 H          0.161 -0.093 -0.102   -0.475  0.221  0.231    0.023  0.011 -0.010
 TransDip   0.001 -0.003  0.008    0.010  0.023  0.020    0.019  0.137 -0.020

 Mode:                46                     47                     48
 Frequency:      1474.80                1495.37                1529.61
 Force Cnst:      2.8534                 3.1746                 3.3689
 Red. Mass:       2.2267                 2.4095                 2.4438
 IR Active:          YES                    YES                    YES
 IR Intens:        7.065                105.190                  2.016
 Raman Active:       YES                    YES                    YES
               X      Y      Z        X      Y      Z        X      Y      Z
 C         -0.028 -0.018 -0.017    0.141 -0.058  0.005   -0.094  0.014 -0.001
 C          0.033 -0.015  0.004   -0.040  0.116 -0.018    0.000 -0.034  0.006
 Cl        -0.001  0.000 -0.000    0.002 -0.004  0.001   -0.001  0.001 -0.000
 C          0.007  0.034 -0.004   -0.122 -0.112  0.017    0.057  0.038 -0.006
 H         -0.056  0.003 -0.001    0.432  0.210 -0.031   -0.137 -0.076  0.011
 C         -0.017 -0.048  0.007    0.122  0.027 -0.004   -0.050 -0.008  0.001
 Cl         0.001  0.001 -0.000   -0.005  0.000 -0.000    0.001  0.000 -0.000
 C          0.015  0.009 -0.000   -0.066  0.085 -0.013    0.050 -0.030  0.004
 H         -0.065  0.054 -0.009    0.394 -0.147  0.018   -0.138  0.067 -0.009
 C         -0.005  0.012  0.000   -0.104 -0.085  0.013    0.010  0.024 -0.005
 H         -0.022  0.004 -0.013    0.471  0.253 -0.035   -0.126 -0.050  0.015
 C          0.011  0.103  0.110    0.006  0.021  0.014    0.160 -0.011 -0.002
 C          0.092 -0.042 -0.041   -0.030 -0.032 -0.036   -0.066 -0.056 -0.072
 H         -0.130 -0.124 -0.153    0.174  0.036  0.041    0.412  0.078  0.130
 C         -0.148  0.007 -0.002   -0.043  0.027  0.029   -0.111  0.072  0.076
 H          0.302 -0.198 -0.212    0.212 -0.080 -0.080    0.411 -0.147 -0.142
 C         -0.001  0.074  0.086    0.036  0.013  0.018    0.104 -0.004  0.002
 H         -0.022 -0.411 -0.474    0.041 -0.059 -0.066    0.125 -0.005  0.002
 C          0.152 -0.001  0.008   -0.012 -0.031 -0.036   -0.120 -0.061 -0.079
 H         -0.367 -0.176 -0.229    0.148  0.015  0.026    0.428  0.105  0.150
 C         -0.085 -0.038 -0.048   -0.054  0.026  0.026   -0.057  0.064  0.072
 H          0.069 -0.117 -0.130    0.198 -0.084 -0.082    0.378 -0.108 -0.111
 TransDip  -0.041 -0.052 -0.053    0.315  0.090 -0.025   -0.017 -0.042  0.008

 Mode:                49                     50                     51
 Frequency:      1584.64                1617.60                1622.07
 Force Cnst:     10.6742                 8.5774                10.1160
 Red. Mass:       7.2148                 5.5637                 6.5256
 IR Active:          YES                    YES                    YES
 IR Intens:       14.031                  2.893                 35.274
 Raman Active:       YES                    YES                    YES
               X      Y      Z        X      Y      Z        X      Y      Z
 C          0.012 -0.318  0.041   -0.005  0.078  0.007   -0.247 -0.011  0.002
 C         -0.130  0.186 -0.029    0.013 -0.036  0.004    0.276 -0.059  0.010
 Cl         0.004  0.000  0.000   -0.000 -0.000  0.000   -0.002  0.004 -0.001
 C         -0.046 -0.218  0.034    0.012  0.033 -0.006   -0.284 -0.113  0.017
 H          0.205 -0.093  0.010   -0.039  0.005  0.001    0.273  0.223 -0.036
 C         -0.048  0.413 -0.062    0.007 -0.057  0.009    0.153  0.044 -0.007
 Cl         0.001 -0.005  0.001   -0.000  0.001 -0.000    0.001 -0.001  0.000
 C          0.166 -0.277  0.041   -0.033  0.040 -0.007   -0.311  0.047 -0.006
 H         -0.416  0.006 -0.004    0.068 -0.011  0.003    0.247 -0.266  0.040
 C          0.086  0.217 -0.031    0.002 -0.037  0.002    0.353  0.117 -0.020
 H         -0.381 -0.049  0.011    0.037 -0.017  0.021   -0.362 -0.322  0.048
 C         -0.008  0.005 -0.025    0.003 -0.191 -0.202    0.052 -0.000  0.003
 C          0.041  0.017  0.027    0.089  0.113  0.134    0.013 -0.001 -0.003
 H         -0.109 -0.012 -0.055   -0.298 -0.005 -0.022    0.003 -0.007 -0.006
 C          0.002 -0.036 -0.038    0.077 -0.143 -0.161   -0.026  0.008  0.007
 H         -0.045 -0.019 -0.026   -0.255 -0.017 -0.032    0.027 -0.015 -0.015
 C         -0.001  0.065  0.074    0.002  0.244  0.280    0.013 -0.004 -0.004
 H         -0.009 -0.115 -0.139   -0.023 -0.337 -0.390    0.015  0.002  0.003
 C          0.006 -0.031 -0.033   -0.056 -0.131 -0.155   -0.021 -0.002 -0.003
 H          0.015 -0.033 -0.036    0.219 -0.062 -0.052    0.021  0.012  0.015
 C         -0.040  0.017  0.022   -0.111  0.128  0.137    0.012 -0.004  0.000
 H          0.084 -0.017 -0.052    0.310 -0.048 -0.041    0.004  0.009 -0.003
 TransDip  -0.013  0.115 -0.033   -0.002 -0.050 -0.021    0.179  0.064 -0.015

 Mode:                52                     53                     54
 Frequency:      1642.68                3165.28                3172.53
 Force Cnst:      8.8488                 6.4062                 6.4510
 Red. Mass:       5.5658                 1.0852                 1.0878
 IR Active:          YES                    YES                    YES
 IR Intens:        3.462                  1.621                  2.010
 Raman Active:       YES                    YES                    YES
               X      Y      Z        X      Y      Z        X      Y      Z
 C          0.049  0.003  0.000    0.000  0.000 -0.000    0.000  0.000  0.000
 C         -0.003 -0.002 -0.001   -0.000  0.000 -0.000   -0.000  0.000 -0.000
 Cl         0.000  0.000 -0.000    0.000 -0.000  0.000   -0.000 -0.000 -0.000
 C         -0.002  0.002 -0.000    0.000  0.000 -0.000    0.000  0.000 -0.000
 H         -0.004  0.000  0.000    0.000 -0.000  0.000    0.000 -0.000  0.000
 C          0.003 -0.002  0.000   -0.000 -0.000  0.000    0.000 -0.000  0.000
 Cl        -0.000  0.000  0.000    0.000 -0.000 -0.000   -0.000 -0.000  0.000
 C         -0.004  0.001 -0.000    0.000  0.000 -0.000    0.000  0.001 -0.000
 H          0.000 -0.001 -0.000   -0.002 -0.004  0.001   -0.006 -0.011  0.002
 C         -0.003 -0.002  0.003    0.001 -0.002  0.000    0.003 -0.004  0.001
 H          0.013  0.007 -0.008   -0.012  0.019 -0.003   -0.029  0.047 -0.007
 C         -0.221  0.000 -0.011    0.001 -0.000 -0.000    0.001 -0.001 -0.001
 C          0.301  0.043  0.074    0.004 -0.007 -0.008   -0.010  0.014  0.016
 H         -0.338 -0.157 -0.213   -0.064  0.083  0.091    0.131 -0.167 -0.185
 C         -0.268  0.054  0.043    0.018  0.018  0.022   -0.027 -0.028 -0.035
 H          0.225 -0.166 -0.180   -0.211 -0.218 -0.268    0.317  0.328  0.404
 C          0.141  0.006  0.016   -0.045  0.002 -0.000    0.026 -0.000  0.002
 H          0.156 -0.026 -0.018    0.535 -0.027  0.004   -0.298  0.013 -0.004
 C         -0.277 -0.041 -0.064    0.023 -0.029 -0.032    0.012 -0.018 -0.020
 H          0.266  0.137  0.177   -0.273  0.343  0.381   -0.155  0.198  0.220
 C          0.282 -0.060 -0.054    0.018  0.020  0.025    0.025  0.027  0.034
 H         -0.271  0.177  0.196   -0.223 -0.230 -0.286   -0.302 -0.311 -0.387
 TransDip  -0.059  0.002 -0.003    0.040 -0.003  0.005    0.030 -0.026 -0.022

 Mode:                55                     56                     57
 Frequency:      3181.38                3184.11                3189.72
 Force Cnst:      6.5103                 6.5068                 6.5615
 Red. Mass:       1.0917                 1.0893                 1.0946
 IR Active:          YES                    YES                    YES
 IR Intens:       17.461                  1.712                 21.154
 Raman Active:       YES                    YES                    YES
               X      Y      Z        X      Y      Z        X      Y      Z
 C         -0.000 -0.000  0.000    0.002  0.002 -0.000   -0.000  0.000  0.000
 C          0.000 -0.000  0.000   -0.000  0.000 -0.000    0.000  0.000 -0.000
 Cl        -0.000  0.000 -0.000   -0.000 -0.000 -0.000   -0.000 -0.000 -0.000
 C         -0.000  0.000 -0.000    0.001 -0.001  0.000   -0.000  0.000 -0.000
 H          0.001 -0.002  0.000   -0.010  0.016 -0.003    0.001 -0.002  0.000
 C         -0.000  0.000 -0.000    0.001  0.000 -0.000   -0.000 -0.000  0.000
 Cl         0.000  0.000  0.000   -0.000 -0.000  0.000   -0.000 -0.000 -0.000
 C         -0.001 -0.004  0.001    0.008  0.021 -0.003   -0.001 -0.001  0.000
 H          0.024  0.045 -0.007   -0.129 -0.242  0.038    0.008  0.014 -0.002
 C         -0.009  0.014 -0.002    0.041 -0.068  0.011   -0.002  0.003 -0.001
 H          0.101 -0.164  0.027   -0.483  0.787 -0.130    0.024 -0.039  0.007
 C         -0.002  0.001  0.001   -0.000  0.000  0.000   -0.000 -0.002 -0.002
 C         -0.012  0.018  0.020   -0.003  0.004  0.005   -0.024  0.030  0.033
 H          0.160 -0.205 -0.227    0.037 -0.047 -0.052    0.275 -0.346 -0.382
 C         -0.018 -0.021 -0.025   -0.002 -0.003 -0.004    0.006  0.002  0.002
 H          0.217  0.228  0.281    0.032  0.035  0.043   -0.036 -0.032 -0.040
 C         -0.041  0.004  0.001   -0.011  0.001  0.000   -0.040  0.000 -0.002
 H          0.470 -0.026  0.001    0.129 -0.007  0.001    0.447 -0.020  0.005
 C          0.017 -0.018 -0.019    0.001 -0.000 -0.000   -0.024  0.030  0.034
 H         -0.172  0.210  0.233   -0.005  0.004  0.005    0.267 -0.337 -0.374
 C         -0.026 -0.026 -0.032   -0.006 -0.006 -0.008    0.018  0.016  0.020
 H          0.289  0.295  0.367    0.072  0.074  0.093   -0.183 -0.183 -0.229
 TransDip  -0.107 -0.042 -0.069    0.013 -0.040  0.001   -0.095  0.076  0.083

 Mode:                58                     59                     60
 Frequency:      3196.61                3210.46                3218.33
 Force Cnst:      6.6059                 6.6441                 6.6666
 Red. Mass:       1.0972                 1.0941                 1.0924
 IR Active:          YES                    YES                    YES
 IR Intens:        7.458                  0.874                  0.606
 Raman Active:       YES                    YES                    YES
               X      Y      Z        X      Y      Z        X      Y      Z
 C          0.000 -0.000 -0.000    0.001  0.001 -0.000   -0.000  0.000 -0.000
 C         -0.000 -0.000  0.000   -0.000  0.000 -0.000   -0.004 -0.001  0.000
 Cl         0.000  0.000  0.000    0.000  0.000  0.000    0.000  0.000 -0.000
 C         -0.000  0.000 -0.000    0.002 -0.003  0.000    0.045 -0.074  0.012
 H          0.001 -0.001  0.000   -0.022  0.036 -0.006   -0.513  0.842 -0.134
 C         -0.000  0.000 -0.000   -0.003  0.003 -0.000    0.003  0.003 -0.000
 Cl        -0.000 -0.000 -0.000    0.000 -0.000 -0.000   -0.000 -0.000 -0.000
 C         -0.000 -0.001  0.000   -0.041 -0.073  0.011    0.001  0.003 -0.000
 H          0.006  0.011 -0.002    0.456  0.830 -0.129   -0.016 -0.030  0.005
 C         -0.001  0.001 -0.000    0.016 -0.020  0.003   -0.002  0.002 -0.000
 H          0.005 -0.007  0.001   -0.147  0.233 -0.038    0.016 -0.025  0.004
 C          0.002  0.001  0.001   -0.000 -0.000 -0.000   -0.000 -0.000 -0.000
 C          0.029 -0.034 -0.038   -0.000  0.000  0.000    0.000 -0.000 -0.000
 H         -0.310  0.388  0.428    0.003 -0.003 -0.004   -0.000  0.000  0.000
 C         -0.025 -0.025 -0.031    0.000  0.000  0.000   -0.000 -0.000 -0.000
 H          0.271  0.280  0.346   -0.002 -0.002 -0.003    0.000  0.000  0.000
 C         -0.038  0.003  0.000    0.000 -0.000  0.000   -0.000  0.000  0.000
 H          0.419 -0.022  0.002   -0.002  0.000  0.000    0.000 -0.000  0.000
 C         -0.012  0.016  0.018    0.000 -0.000 -0.000   -0.000  0.000  0.000
 H          0.139 -0.176 -0.196   -0.002  0.002  0.002    0.001 -0.001 -0.001
 C          0.008  0.008  0.010   -0.000 -0.000 -0.001    0.000  0.000  0.000
 H         -0.084 -0.085 -0.105    0.005  0.005  0.006   -0.002 -0.002 -0.002
 TransDip  -0.077 -0.022 -0.035   -0.013 -0.027  0.004   -0.007  0.023 -0.004

 STANDARD THERMODYNAMIC QUANTITIES AT   298.15 K  AND     1.00 ATM

   This Molecule has  0 Imaginary Frequencies
   Zero point vibrational energy:      101.296 kcal/mol

   Atom    1 Element C  Has Mass   12.00000
   Atom    2 Element C  Has Mass   12.00000
   Atom    3 Element Cl Has Mass   34.96885
   Atom    4 Element C  Has Mass   12.00000
   Atom    5 Element H  Has Mass    1.00783
   Atom    6 Element C  Has Mass   12.00000
   Atom    7 Element Cl Has Mass   34.96885
   Atom    8 Element C  Has Mass   12.00000
   Atom    9 Element H  Has Mass    1.00783
   Atom   10 Element C  Has Mass   12.00000
   Atom   11 Element H  Has Mass    1.00783
   Atom   12 Element C  Has Mass   12.00000
   Atom   13 Element C  Has Mass   12.00000
   Atom   14 Element H  Has Mass    1.00783
   Atom   15 Element C  Has Mass   12.00000
   Atom   16 Element H  Has Mass    1.00783
   Atom   17 Element C  Has Mass   12.00000
   Atom   18 Element H  Has Mass    1.00783
   Atom   19 Element C  Has Mass   12.00000
   Atom   20 Element H  Has Mass    1.00783
   Atom   21 Element C  Has Mass   12.00000
   Atom   22 Element H  Has Mass    1.00783
   Molecular Mass:   222.000340 amu
   Principal axes and moments of inertia in amu*Bohr^2:
                             1           2           3
    Eigenvalues --     1466.83151  6263.36551  7312.90502
          X               0.99998    -0.00667     0.00100
          Y               0.00665     0.99966     0.02535
          Z              -0.00117    -0.02534     0.99968
   Rotational Symmetry Number is   1
   The Molecule is an Asymmetric Top
   Translational Enthalpy:        0.889 kcal/mol
   Rotational Enthalpy:           0.889 kcal/mol
   Vibrational Enthalpy:        106.710 kcal/mol
   gas constant (RT):             0.592 kcal/mol
   Translational Entropy:        42.095  cal/mol.K
   Rotational Entropy:           32.574  cal/mol.K
   Vibrational Entropy:          33.594  cal/mol.K

   Total Enthalpy:              109.080 kcal/mol
   Total Entropy:               108.263  cal/mol.K

 ======================================================================

 STANDARD THERMODYNAMIC QUANTITIES FOR ANHARMONIC VIBRATION -- TOSH

   Zero point vibrational energy: ************ kcal/mol

   Vibrational Enthalpy:       Infinity kcal/mol
   Vibrational Entropy:             NaN  cal/mol.K

   Total Enthalpy:             Infinity kcal/mol
   Total Entropy:                   NaN  cal/mol.K

 ======================================================================

 STANDARD THERMODYNAMIC QUANTITIES FOR ANHARMONIC VIBRATION -- VPT2

   Zero point vibrational energy: ************ kcal/mol

   Vibrational Enthalpy:       Infinity kcal/mol
   Vibrational Entropy:             NaN  cal/mol.K

   Total Enthalpy:             Infinity kcal/mol
   Total Entropy:                   NaN  cal/mol.K

 ======================================================================

Archival summary:
1\1\november\FREQ\ProcedureUnspecified\BasisUnspecified\l2128\taweetha\ThuJan1620:04:292020ThuJan1620:04:292020\0\\#,FREQ,ProcedureUnspecified,BasisUnspecified,\\0,1\Cl\C,1,1.76065\C,2,1.3932,1,116.763\H,3,1.08133,2,120.268,1,-1.15856,0\C,3,1.38877,2,118.963,1,178.256,0\C,5,1.38986,3,121.042,2,-0.181459,0\H,6,1.08203,5,120.438,3,179.681,0\C,6,1.38964,5,118.723,3,0.130621,0\H,8,1.08379,6,119.153,5,179.004,0\C,2,1.40305,1,121.081,3,178.312,0\C,10,1.48925,2,124.167,1,1.53396,0\C,11,1.4007,10,119.828,2,-123.501,0\H,12,1.08442,11,119.441,10,2.85745,0\C,12,1.3934,11,120.683,10,-178.211,0\H,14,1.08423,12,119.734,11,-179.354,0\C,14,1.39318,12,120.114,11,0.356288,0\H,16,1.08412,14,120.186,12,179.98,0\C,16,1.39441,14,119.64,12,-0.00180097,0\H,18,1.08419,16,120.075,14,179.561,0\C,18,1.39193,16,120.274,14,-0.289942,0\H,20,1.08327,18,119.832,16,179.767,0\Cl,5,1.75694,3,119.237,2,179.86,0\\\@

 Total job time:  8956.54s(wall), 8955.26s(cpu) 
 Thu Jan 16 20:04:29 2020

        *************************************************************
        *                                                           *
        *  Thank you very much for using Q-Chem.  Have a nice day.  *
        *                                                           *
        *************************************************************
