# Supplementary material for: Quantum Chemical Investigation of Polychlorinated Dibenzodioxins, Dibenzofurans and Biphenyls: Relative Stability and Planarity Analysis
Source: Molecules. 2020 Dec 3;25(23):5697. doi: 10.3390/molecules25235697 (PMC7730433; doi:10.3390/molecules25235697)
Supplement: Supplementary file 1 [file molecules-25-05697-s001.zip › PCB/B3LYP/ClHHClClClClHHCl.out]

                  Welcome to Q-Chem
     A Quantum Leap Into The Future Of Chemistry


 Q-Chem 5.2 (devel), Q-Chem, Inc., Pleasanton, CA (2019)

 Yihan Shao,  Zhengting Gan,  E. Epifanovsky,  A. T. B. Gilbert,  M. Wormit,  
 J. Kussmann,  A. W. Lange,  A. Behn,  Jia Deng,  Xintian Feng,  D. Ghosh,  
 M. Goldey,  P. R. Horn,  L. D. Jacobson,  I. Kaliman,  T. Kus,  A. Landau,  
 Jie Liu,  E. I. Proynov,  R. M. Richard,  R. P. Steele,  E. J. Sundstrom,  
 H. L. Woodcock III,  P. M. Zimmerman,  D. Zuev,  B. Albrecht,  E. Alguire,  
 S. A. Baeppler,  D. Barton,  Z. Benda,  Y. A. Bernard,  E. J. Berquist,  
 K. B. Bravaya,  H. Burton,  D. Casanova,  Chun-Min Chang,  Yunqing Chen,  
 A. Chien,  K. D. Closser,  M. P. Coons,  S. Coriani,  S. Dasgupta,  
 A. L. Dempwolff,  M. Diedenhofen,  Hainam Do,  R. G. Edgar,  Po-Tung Fang,  
 S. Faraji,  S. Fatehi,  Qingguo Feng,  K. D. Fenk,  J. Fosso-Tande,  
 J. Gayvert,  Qinghui Ge,  A. Ghysels,  G. Gidofalvi,  J. Gomes,  
 J. Gonthier,  A. Gunina,  D. Hait,  M. W. D. Hanson-Heine,  
 P. H. P. Harbach,  A. W. Hauser,  M. F. Herbst,  J. E. Herr,  
 E. G. Hohenstein,  Z. C. Holden,  Kerwin Hui,  B. C. Huynh,  T.-C. Jagau,  
 Hyunjun Ji,  B. Kaduk,  K. Khistyaev,  Jaehoon Kim,  P. Klunzinger,  K. Koh,  
 D. Kosenkov,  L. Koulias,  T. Kowalczyk,  C. M. Krauter,  A. Kunitsa,  
 Ka Un Lao,  A. Laurent,  K. V. Lawler,  Joonho Lee,  D. Lefrancois,  
 S. Lehtola,  D. S. Levine,  Yi-Pei Li,  You-Sheng Lin,  Fenglai Liu,  
 E. Livshits,  A. Luenser,  P. Manohar,  E. Mansoor,  S. F. Manzer,  
 Shan-Ping Mao,  Yuezhi Mao,  N. Mardirossian,  A. V. Marenich,  
 T. Markovich,  L. A. Martinez-Martinez,  S. A. Maurer,  N. J. Mayhall,  
 S. C. McKenzie,  J.-M. Mewes,  P. Morgante,  A. F. Morrison,  
 J. W. Mullinax,  K. Nanda,  T. S. Nguyen-Beck,  R. Olivares-Amaya,  
 J. A. Parkhill,  Zheng Pei,  T. M. Perrine,  F. Plasser,  P. Pokhilko,  
 S. Prager,  A. Prociuk,  E. Ramos,  D. R. Rehn,  F. Rob,  M. Scheurer,  
 M. Schneider,  N. Sergueev,  S. M. Sharada,  S. Sharma,  D. W. Small,  
 T. Stauch,  T. Stein,  Yu-Chuan Su,  A. J. W. Thom,  A. Tkatchenko,  
 T. Tsuchimochi,  N. M. Tubman,  L. Vogt,  M. L. Vidal,  O. Vydrov,  
 M. A. Watson,  J. Wenzel,  M. de Wergifosse,  T. A. Wesolowski,  A. White,  
 J. Witte,  A. Yamada,  Jun Yang,  K. Yao,  S. Yeganeh,  S. R. Yost,  
 Zhi-Qiang You,  A. Zech,  Igor Ying Zhang,  Xing Zhang,  Yan Zhao,  
 Ying Zhu,  B. R. Brooks,  G. K. L. Chan,  C. J. Cramer,  M. S. Gordon,  
 W. J. Hehre,  A. Klamt,  M. W. Schmidt,  C. D. Sherrill,  D. G. Truhlar,  
 A. Aspuru-Guzik,  R. Baer,  A. T. Bell,  N. A. Besley,  Jeng-Da Chai,  
 A. E. DePrince, III,  R. A. DiStasio Jr.,  A. Dreuw,  B. D. Dunietz,  
 T. R. Furlani,  Chao-Ping Hsu,  Yousung Jung,  Jing Kong,  D. S. Lambrecht,  
 WanZhen Liang,  C. Ochsenfeld,  V. A. Rassolov,  L. V. Slipchenko,  
 J. E. Subotnik,  T. Van Voorhis,  J. M. Herbert,  A. I. Krylov,  
 P. M. W. Gill,  M. Head-Gordon

 Contributors to earlier versions of Q-Chem not listed above: 
 R. D. Adamson,  B. Austin,  J. Baker,  G. J. O. Beran,  K. Brandhorst,  
 S. T. Brown,  E. F. C. Byrd,  A. K. Chakraborty,  C.-L. Cheng,  
 Siu Hung Chien,  D. M. Chipman,  D. L. Crittenden,  H. Dachsel,  
 R. J. Doerksen,  A. D. Dutoi,  L. Fusti-Molnar,  W. A. Goddard III,  
 A. Golubeva-Zadorozhnaya,  S. R. Gwaltney,  G. Hawkins,  A. Heyden,  
 S. Hirata,  G. Kedziora,  F. J. Keil,  C. Kelley,  Jihan Kim,  R. A. King,  
 R. Z. Khaliullin,  P. P. Korambath,  W. Kurlancheek,  A. M. Lee,  M. S. Lee,  
 S. V. Levchenko,  Ching Yeh Lin,  D. Liotard,  R. C. Lochan,  I. Lotan,  
 P. E. Maslen,  N. Nair,  D. P. O'Neill,  D. Neuhauser,  E. Neuscamman,  
 C. M. Oana,  R. Olson,  B. Peters,  R. Peverati,  P. A. Pieniazek,  
 Y. M. Rhee,  J. Ritchie,  M. A. Rohrdanz,  E. Rosta,  N. J. Russ,  
 H. F. Schaefer III,  N. E. Schultz,  N. Shenvi,  A. C. Simmonett,  A. Sodt,  
 D. Stuck,  K. S. Thanthiriwatte,  V. Vanovschi,  Tao Wang,  A. Warshel,  
 C. F. Williams,  Q. Wu,  X. Xu,  W. Zhang

 Please cite Q-Chem as follows:
 Y. Shao et al., Mol. Phys. 113, 184-215 (2015)
 DOI: 10.1080/00268976.2014.952696

 Q-Chem 5.2.1 for Intel X86 EM64T Linux

 Parts of Q-Chem use Armadillo 8.300.2 (Tropical Shenanigans).
 http://arma.sourceforge.net/

 Q-Chem begins on Thu Mar  5 16:20:15 2020  

Host: 
0

     Scratch files written to /scratch/taweetham/qchem15123//
NAlpha2: 178
NElect   178
Mult     1

 Q-Chem warning in module libgen/rem_setup.C, line 2168:

 Setting Thresh to 1e-14


Checking the input file for inconsistencies... 	...done.

--------------------------------------------------------------
User input:
--------------------------------------------------------------
$MOLECULE
0 1
C 
C  1 1.394960
Cl  2 CCl 1 119.528007
C  2 1.386606 1 120.846377 3 178.766605 0
H  4 CH 2 119.698148 1 -179.612229 0
C  4 1.387279 2 120.235871 1 -0.083363 0
H  6 CH 4 120.254637 2 -179.958574 0
C  6 1.387279 4 119.490737 2 0.041992 0
Cl  8 CCl 6 120.064298 4 179.568218 0
C  8 1.386606 6 120.235863 4 0.041336 0
Cl  10 CCl 8 119.614146 6 178.681836 0
C  1 1.488550 2 120.827489 3 1.275929 0
C  12 1.394960 1 120.827496 2 -44.635695 0
Cl  13 CCl 12 119.528011 1 1.275194 0
C  13 1.386606 12 120.846392 1 -179.957497 0
Cl  15 CCl 13 119.698155 12 -179.612829 0
C  15 1.387278 13 120.235860 12 -0.083872 0
H  17 CH 15 120.254633 13 -179.958492 0
C  17 1.387279 15 119.490737 13 0.041666 0
H  19 CH 17 120.064293 15 179.568399 0
C  19 1.386606 17 120.235874 15 0.041790 0
Cl  21 CCl 19 119.614152 17 178.681599 0

CH=1.08273
CCl=1.75400
$END

$REM
   JOB_TYPE	OPTIMIZATION
   BASIS	6-311++G**
   METHOD	B3LYP
   SCF_GUESS_ALWAYS     TRUE
   SYM_IGNORE   TRUE
   S2THRESH     15
   THRESH       15
$END

--------------------------------------------------------------
 ----------------------------------------------------------------
             Standard Nuclear Orientation (Angstroms)
    I     Atom           X                Y                Z
 ----------------------------------------------------------------
    1      C       0.0000000000     0.0000000000     0.0000000000
    2      C       0.0000000000     0.0000000000     1.3949600000
    3      Cl      1.5261815140     0.0000000000     2.2594170471
    4      C      -1.1901880373     0.0256249026     2.1059255403
    5      H      -1.1683702292     0.0315218534     3.1884196336
    6      C      -2.4041742747     0.0535064326     1.4351028665
    7      H      -3.3336980403     0.0741960811     1.9899557843
    8      C      -2.4180259722     0.0546630380     0.0478935036
    9      Cl     -3.9445745286     0.0782926128    -0.8155919614
   10      C      -1.2274122092     0.0272853135    -0.6622934626
   11      Cl     -1.2645630159    -0.0058824468    -2.4155862839
   12      C       1.2779219872    -0.0284629571    -0.7628147595
   13      C       2.3470698978     0.7895533347    -0.3971844912
   14      Cl      2.1937652685     1.8399754745     0.9991059581
   15      C       3.5373425750     0.7639926356    -1.1080106329
   16      Cl      4.8658811021     1.7979767919    -0.6156914816
   17      C       3.6820915760    -0.0819840560    -2.1979241218
   18      H       4.6116137590    -0.1026767181    -2.7527795786
   19      C       2.6267066856    -0.9012420975    -2.5714505845
   20      H       2.7271154486    -1.5600000441    -3.4248322698
   21      C       1.4361780334    -0.8737960689    -1.8611235872
   22      Cl      0.1004448696    -1.8910524585    -2.3685901901
 ----------------------------------------------------------------
 Nuclear Repulsion Energy =        2176.99721043 hartrees
 There are       89 alpha and       89 beta electrons
 Requested basis set is 6-311++G(d,p)
 There are 170 shells and 472 basis functions

 Total QAlloc Memory Limit   2000 MB
 Mega-Array Size       188 MB
 MEM_STATIC part       192 MB
 A cutoff of  1.0D-15 yielded  11191 shell pairs
 There are     94468 function pairs (    101691 Cartesian)
 Smallest overlap matrix eigenvalue = 2.19E-07
 Linear dependence detected in AO basis
 Number of orthogonalized atomic orbitals = 467
 Maximum deviation from orthogonality = 3.284E-10

 Scale SEOQF with 1.000000e-02/1.000000e-01/1.000000e-01

 Standard Electronic Orientation quadrupole field applied
 Nucleus-field energy     =    -0.0000000360 hartrees
 Guess from superposition of atomic densities
 Warning:  Energy on first SCF cycle will be non-variational
 SAD guess density has 178.000000 electrons

 -----------------------------------------------------------------------
  General SCF calculation program by
  Eric Jon Sundstrom, Paul Horn, Yuezhi Mao, Dmitri Zuev, Alec White,
  David Stuck, Shaama M.S., Shane Yost, Joonho Lee, David Small,
  Daniel Levine, Susi Lehtola, Hugh Burton, Evgeny Epifanovsky,
  Bang C. Huynh
 -----------------------------------------------------------------------
 Exchange:     0.2000 Hartree-Fock + 0.0800 Slater + 0.7200 B88
 Correlation:  0.1900 VWN1RPA + 0.8100 LYP
 Using SG-1 standard quadrature grid
 using 6 threads for integral computing
 -------------------------------------------------------
 OpenMP Integral computing Module                
 Release: version 2.0, May 2017, Q-Chem Inc. Pleasanton 
 -------------------------------------------------------
 A restricted SCF calculation will be
 performed using DIIS
 SCF converges when DIIS error is below 1.0e-08
 ---------------------------------------
  Cycle       Energy         DIIS error
 ---------------------------------------
    1   -3225.7282535609      2.91e-02  
    2   -3220.8311877459      2.23e-03  
    3   -3220.7191738514      2.89e-03  
    4   -3220.9611739896      5.64e-04  
    5   -3220.9694065236      2.36e-04  
    6   -3220.9706129177      1.25e-04  
    7   -3220.9710284596      2.66e-05  
    8   -3220.9710436897      1.17e-05  
    9   -3220.9710473717      3.19e-06  
   10   -3220.9710476433      1.08e-06  
   11   -3220.9710476764      2.46e-07  
   12   -3220.9710476784      7.71e-08  
   13   -3220.9710476785      2.28e-08  
   14   -3220.9710476786      6.99e-09  Convergence criterion met
 ---------------------------------------
 SCF time:   CPU 755.36s  wall 133.00s 
 SCF   energy in the final basis set =    -3220.9710476786
 Total energy in the final basis set =    -3220.9710476786

 --------------------------------------------------------------

                    Orbital Energies (a.u.)
 --------------------------------------------------------------

 Alpha MOs
 -- Occupied --
********-101.5711-101.5644-101.5644-101.5641-101.5640 -10.2715 -10.2714
-10.2669 -10.2669 -10.2667 -10.2667 -10.2375 -10.2372 -10.2177 -10.2177
-10.2146 -10.2146  -9.4856  -9.4856  -9.4822  -9.4821  -9.4818  -9.4818
 -7.2505  -7.2504  -7.2465  -7.2462  -7.2460  -7.2459  -7.2405  -7.2404
 -7.2398  -7.2397  -7.2368  -7.2367  -7.2365  -7.2364  -7.2361  -7.2361
 -7.2359  -7.2358  -0.9682  -0.9397  -0.9272  -0.9033  -0.8756  -0.8705
 -0.8556  -0.8344  -0.8112  -0.7659  -0.7474  -0.7424  -0.6793  -0.6461
 -0.6219  -0.6167  -0.5550  -0.5460  -0.5283  -0.5193  -0.5024  -0.4788
 -0.4731  -0.4703  -0.4660  -0.4540  -0.4522  -0.4435  -0.4256  -0.4156
 -0.4074  -0.4058  -0.4046  -0.3865  -0.3749  -0.3510  -0.3475  -0.3365
 -0.3330  -0.3276  -0.3272  -0.3060  -0.2907  -0.2769  -0.2721  -0.2455
 -0.2273
 -- Virtual --
 -0.0739  -0.0551  -0.0480  -0.0366  -0.0299  -0.0288  -0.0096  -0.0066
  0.0007   0.0034   0.0176   0.0206   0.0231   0.0265   0.0298   0.0454
  0.0462   0.0536   0.0540   0.0558   0.0648   0.0653   0.0737   0.0741
  0.0833   0.0851   0.0858   0.0925   0.0941   0.1028   0.1030   0.1049
  0.1078   0.1103   0.1158   0.1206   0.1219   0.1240   0.1241   0.1287
  0.1290   0.1350   0.1365   0.1405   0.1417   0.1460   0.1473   0.1515
  0.1614   0.1641   0.1660   0.1693   0.1793   0.1814   0.1843   0.1885
  0.1904   0.1975   0.1992   0.2079   0.2137   0.2145   0.2150   0.2217
  0.2288   0.2305   0.2342   0.2360   0.2399   0.2402   0.2427   0.2485
  0.2511   0.2586   0.2589   0.2621   0.2654   0.2703   0.2763   0.2771
  0.2826   0.2885   0.2913   0.2927   0.2989   0.2997   0.3031   0.3111
  0.3164   0.3201   0.3215   0.3279   0.3339   0.3442   0.3558   0.3615
  0.3949   0.4209   0.4220   0.4249   0.4324   0.4377   0.4478   0.4603
  0.4613   0.4664   0.4667   0.4747   0.4798   0.4862   0.4873   0.4962
  0.5015   0.5092   0.5235   0.5293   0.5338   0.5362   0.5456   0.5482
  0.5534   0.5652   0.5736   0.5760   0.5872   0.5881   0.5998   0.6006
  0.6130   0.6151   0.6205   0.6211   0.6299   0.6299   0.6332   0.6447
  0.6510   0.6527   0.6596   0.6808   0.6878   0.7127   0.7140   0.7191
  0.7252   0.7278   0.7482   0.7503   0.7762   0.7893   0.7969   0.8076
  0.8111   0.8177   0.8364   0.8413   0.8429   0.8475   0.8491   0.8508
  0.8596   0.8639   0.8646   0.8662   0.8707   0.8853   0.8863   0.8905
  0.8989   0.9134   0.9139   0.9201   0.9214   0.9350   0.9414   0.9510
  0.9542   0.9593   0.9622   0.9671   0.9671   0.9734   0.9858   0.9898
  0.9936   0.9974   1.0128   1.0268   1.0374   1.0389   1.0630   1.0639
  1.0716   1.0923   1.0980   1.1208   1.1509   1.1682   1.1787   1.1838
  1.2177   1.2282   1.2458   1.2484   1.2491   1.2805   1.2873   1.3052
  1.3134   1.3194   1.3388   1.3417   1.3423   1.3587   1.3785   1.3805
  1.3996   1.4478   1.4705   1.4918   1.4999   1.5096   1.5317   1.5638
  1.5709   1.5757   1.5796   1.6262   1.6406   1.6492   1.6640   1.6793
  1.6918   1.7219   1.7362   1.7727   1.7986   1.8014   1.8115   1.8494
  1.8555   1.8599   1.8754   1.8815   1.8916   1.9032   1.9114   1.9421
  1.9486   1.9591   1.9743   2.0017   2.0288   2.0338   2.0736   2.1181
  2.1301   2.1463   2.1596   2.1885   2.2020   2.2040   2.2352   2.2638
  2.2733   2.2759   2.3021   2.3194   2.3267   2.3437   2.3529   2.3743
  2.3965   2.4118   2.4161   2.4323   2.4589   2.4782   2.4850   2.4941
  2.5230   2.5348   2.5449   2.5455   2.5720   2.6099   2.6257   2.6340
  2.6462   2.6566   2.6896   2.6950   2.6997   2.7096   2.7252   2.7295
  2.7580   2.7596   2.7731   2.7905   2.7921   2.8239   2.8260   2.8290
  2.8976   2.9105   2.9207   2.9616   3.0732   3.0788   3.0831   3.1219
  3.1622   3.1692   3.1889   3.2305   3.2340   3.2746   3.2796   3.3703
  3.3938   3.4060   3.4239   3.5563   3.6362   3.6514   3.6831   3.8524
  3.8592   3.9590   4.0291   4.0502   4.0554   4.4035   4.8188   4.8276
  9.7676   9.7786   9.8496   9.8555   9.8608   9.8632  23.3335  23.5028
 23.8369  23.8434  23.8998  23.9140  23.9804  24.0068  24.0092  24.0641
 24.1291  24.1360  25.7200  25.7317  25.8333  25.8465  26.0548  26.0889
 26.1750  26.1829  26.2558  26.3902  26.5377  26.5805  26.6079  26.6372
 26.7566  26.8428  26.9743  26.9778 215.7617 215.7719 215.8611 215.8663
215.8709 215.8872
 --------------------------------------------------------------

          Ground-State Mulliken Net Atomic Charges

     Atom                 Charge (a.u.)
  ----------------------------------------
      1 C                     0.102433
      2 C                    -0.215701
      3 Cl                    0.435151
      4 C                    -0.432169
      5 H                     0.202050
      6 C                    -0.879429
      7 H                     0.190459
      8 C                     0.645981
      9 Cl                    0.473966
     10 C                    -1.135114
     11 Cl                    0.620794
     12 C                     0.092949
     13 C                    -1.147888
     14 Cl                    0.621498
     15 C                     0.651533
     16 Cl                    0.473821
     17 C                    -0.877955
     18 H                     0.190498
     19 C                    -0.428979
     20 H                     0.201902
     21 C                    -0.218210
     22 Cl                    0.432409
  ----------------------------------------
  Sum of atomic charges =     0.000000

 -----------------------------------------------------------------
                    Cartesian Multipole Moments
 -----------------------------------------------------------------
    Charge (ESU x 10^10)
                -0.0000
    Dipole Moment (Debye)
         X       0.1391      Y      -0.7396      Z       0.2593
       Tot       0.7959
    Quadrupole Moments (Debye-Ang)
        XX    -141.7411     XY      -2.8529     YY    -150.2632
        XZ     -11.5678     YZ       3.8474     ZZ    -134.8852
    Octopole Moments (Debye-Ang^2)
       XXX    -251.3778    XXY     -37.3169    XYY     -94.0778
       YYY     -63.0794    XXZ      50.6896    XYZ       7.4821
       YYZ      66.3391    XZZ     -75.3604    YZZ     -24.8766
       ZZZ     179.0858
    Hexadecapole Moments (Debye-Ang^3)
      XXXX   -5737.8929   XXXY    -500.5600   XXYY   -1166.4229
      XYYY    -460.8252   YYYY   -1077.3354   XXXZ      80.2884
      XXYZ     -39.3666   XYYZ      79.4391   YYYZ    -253.8854
      XXZZ   -1253.3576   XYZZ    -166.5478   YYZZ    -600.1724
      XZZZ     102.9168   YZZZ    -204.4948   ZZZZ   -2401.6606
 -----------------------------------------------------------------
 Calculating analytic gradient of the SCF energy
 Gradient of SCF Energy
            1           2           3           4           5           6
    1  -0.0210200  -0.0013590   0.0460461   0.0000557  -0.0002170   0.0001650
    2  -0.0000067   0.0007897   0.0994841  -0.0013455   0.0006663  -0.0001348
    3   0.0085246  -0.0088140  -0.0658990  -0.0076067   0.0003444  -0.0013869
            7           8           9          10          11          12
    1  -0.0002049   0.0116790   0.0000652   0.0059782   0.0709071   0.0207118
    2  -0.0000317   0.0012140  -0.0002093  -0.0015240  -0.1021931   0.0016129
    3   0.0009959   0.0038200  -0.0058329   0.0159848  -0.0095480  -0.0091147
           13          14          15          16          17          18
    1  -0.0032901  -0.0345973  -0.0107685  -0.0006994  -0.0002575   0.0002422
    2  -0.0130592  -0.0912254  -0.0051470   0.0033774   0.0007051  -0.0006121
    3  -0.0112230   0.0777525  -0.0024946   0.0046791   0.0013136  -0.0007725
           19          20          21          22
    1  -0.0005300   0.0000639  -0.0001331  -0.0828375
    2   0.0037597   0.0002928   0.0063843   0.0972025
    3   0.0068631  -0.0007123   0.0064898  -0.0033632
 Max gradient component =       1.022E-01
 RMS gradient           =       3.165E-02
 Gradient time:  CPU 246.60 s  wall 41.32 s
 Geometry Optimization Parameters
   NAtoms,    NIC,     NZ,  NCons,   NDum,   NFix, NCnnct, MaxDiis
       22     171      22       0       0       0       0       0


** GEOMETRY OPTIMIZATION IN DELOCALIZED INTERNAL COORDINATES **
   Searching for a Minimum

   Optimization Cycle:   1

                       Coordinates (Angstroms)
     ATOM                X               Y               Z
      1  C         0.0000000000    0.0000000000    0.0000000000
      2  C         0.0000000000    0.0000000000    1.3949600000
      3  Cl        1.5261815140    0.0000000000    2.2594170471
      4  C        -1.1901880373    0.0256249026    2.1059255403
      5  H        -1.1683702292    0.0315218534    3.1884196336
      6  C        -2.4041742747    0.0535064326    1.4351028665
      7  H        -3.3336980403    0.0741960811    1.9899557843
      8  C        -2.4180259722    0.0546630380    0.0478935036
      9  Cl       -3.9445745286    0.0782926128   -0.8155919614
     10  C        -1.2274122092    0.0272853135   -0.6622934626
     11  Cl       -1.2645630159   -0.0058824468   -2.4155862839
     12  C         1.2779219872   -0.0284629571   -0.7628147595
     13  C         2.3470698978    0.7895533347   -0.3971844912
     14  Cl        2.1937652685    1.8399754745    0.9991059581
     15  C         3.5373425750    0.7639926356   -1.1080106329
     16  Cl        4.8658811021    1.7979767919   -0.6156914816
     17  C         3.6820915760   -0.0819840560   -2.1979241218
     18  H         4.6116137590   -0.1026767181   -2.7527795786
     19  C         2.6267066856   -0.9012420975   -2.5714505845
     20  H         2.7271154486   -1.5600000441   -3.4248322698
     21  C         1.4361780334   -0.8737960689   -1.8611235872
     22  Cl        0.1004448696   -1.8910524585   -2.3685901901
   Point Group: c1    Number of degrees of freedom:    60


   Energy is  -3220.971047679


 Attempting to generate delocalized internal coordinates
 Initial Hessian constructed with Jon Baker's OPTIMIZE code

 60 Hessian modes will be used to form the next step
  Hessian Eigenvalues:
     0.015930    0.017462    0.019745    0.020632    0.020653    0.021742
     0.022460    0.022510    0.023188    0.024090    0.024090    0.024114
     0.024114    0.024135    0.024135    0.024143    0.024143    0.051518
     0.077376    0.128807    0.135881    0.159995    0.159995    0.160000
     0.160000    0.219032    0.222528    0.223203    0.226404    0.226769
     0.232264    0.245630    0.246323    0.249981    0.249991    0.249992
     0.249999    0.287800    0.288797    0.290638    0.293858    0.301033
     0.301033    0.315930    0.356665    0.356665    0.356665    0.356665
     0.399159    0.407262    0.419071    0.425114    0.457413    0.458636
     0.466543    0.468855    0.478201    0.478202    0.479142    0.479142

 Minimum search - taking simple RFO step
 Searching for Lamda that Minimizes Along All modes
 Value Taken    Lamda =  -0.12206300
 Calculated Step too Large.  Step scaled by  0.438820
 Step Taken.  Stepsize is  0.300000

                             Maximum     Tolerance    Cnvgd?
         Gradient           0.139237      0.000300      NO
         Displacement       0.237866      0.001200      NO
         Energy change     *********      0.000001      NO


 New Cartesian Coordinates Obtained by Inverse Iteration

 Displacement from previous Coordinates is:  0.303875
 ----------------------------------------------------------------
             Standard Nuclear Orientation (Angstroms)
    I     Atom           X                Y                Z
 ----------------------------------------------------------------
    1      C      -0.0035481851     0.0007633050     0.0001059714
    2      C      -0.0170543821    -0.0157430719     1.4018880324
    3      Cl      1.4912677628    -0.0413115836     2.2849641256
    4      C      -1.2075213848     0.0097447825     2.1136767755
    5      H      -1.1854850748     0.0014510886     3.1959851220
    6      C      -2.4201898283     0.0514796214     1.4431736935
    7      H      -3.3497947772     0.0709589337     1.9972849992
    8      C      -2.4355239700     0.0680226285     0.0561465650
    9      Cl     -3.9701535819     0.1121842614    -0.7888752774
   10      C      -1.2417497915     0.0436425532    -0.6587710098
   11      Cl     -1.2881498527     0.0392264226    -2.4056612471
   12      C       1.2810586182    -0.0268208875    -0.7638531946
   13      C       2.3555761561     0.8040001090    -0.4114993153
   14      Cl      2.2021964909     1.8743162797     0.9611669260
   15      C       3.5503267174     0.7743392936    -1.1245531545
   16      Cl      4.8819574608     1.8145629630    -0.6599418299
   17      C       3.6987632664    -0.0831636482    -2.2049140028
   18      H       4.6287758394    -0.1041469743    -2.7583524919
   19      C       2.6491058545    -0.9119368065    -2.5700266313
   20      H       2.7538538984    -1.5809491261    -3.4146268741
   21      C       1.4581834479    -0.8839270694    -1.8590698688
   22      Cl      0.1494117252    -1.9252014513    -2.3673403848
 ----------------------------------------------------------------
 Nuclear Repulsion Energy =        2164.02508374 hartrees
 There are       89 alpha and       89 beta electrons
 Applying Cartesian multipole field
    Component          Value
    ---------          -----
     (2,0,0)        1.00000E-12
     (0,2,0)        2.00000E-11
     (0,0,2)       -3.00000E-11
 Nucleus-field energy     =    -0.0000000356 hartrees
 Requested basis set is 6-311++G(d,p)
 There are 170 shells and 472 basis functions
 A cutoff of  1.0D-15 yielded  11169 shell pairs
 There are     94246 function pairs (    101457 Cartesian)
 Smallest overlap matrix eigenvalue = 2.33E-07
 Linear dependence detected in AO basis
 Number of orthogonalized atomic orbitals = 467
 Maximum deviation from orthogonality = 4.324E-10
 Guess from superposition of atomic densities
 Warning:  Energy on first SCF cycle will be non-variational
 SAD guess density has 178.000000 electrons

 -----------------------------------------------------------------------
  General SCF calculation program by
  Eric Jon Sundstrom, Paul Horn, Yuezhi Mao, Dmitri Zuev, Alec White,
  David Stuck, Shaama M.S., Shane Yost, Joonho Lee, David Small,
  Daniel Levine, Susi Lehtola, Hugh Burton, Evgeny Epifanovsky,
  Bang C. Huynh
 -----------------------------------------------------------------------
 Exchange:     0.2000 Hartree-Fock + 0.0800 Slater + 0.7200 B88
 Correlation:  0.1900 VWN1RPA + 0.8100 LYP
 Using SG-1 standard quadrature grid
 using 6 threads for integral computing
 -------------------------------------------------------
 OpenMP Integral computing Module                
 Release: version 2.0, May 2017, Q-Chem Inc. Pleasanton 
 -------------------------------------------------------
 A restricted SCF calculation will be
 performed using DIIS
 SCF converges when DIIS error is below 1.0e-08
 ---------------------------------------
  Cycle       Energy         DIIS error
 ---------------------------------------
    1   -3225.6173282027      2.88e-02  
    2   -3220.8813094365      2.20e-03  
    3   -3220.7749807134      2.83e-03  
    4   -3221.0062317799      5.86e-04  
    5   -3221.0147906081      2.71e-04  
    6   -3221.0165754733      1.18e-04  
    7   -3221.0169378296      2.63e-05  
    8   -3221.0169521325      1.26e-05  
    9   -3221.0169564443      3.02e-06  
   10   -3221.0169566881      9.83e-07  
   11   -3221.0169567150      2.12e-07  
   12   -3221.0169567164      7.06e-08  
   13   -3221.0169567165      2.29e-08  
   14   -3221.0169567166      7.38e-09  Convergence criterion met
 ---------------------------------------
 SCF time:   CPU 750.15s  wall 132.00s 
 SCF   energy in the final basis set =    -3221.0169567166
 Total energy in the final basis set =    -3221.0169567166

 --------------------------------------------------------------

                    Orbital Energies (a.u.)
 --------------------------------------------------------------

 Alpha MOs
 -- Occupied --
********-101.5714-101.5648-101.5648-101.5641-101.5640 -10.2728 -10.2728
-10.2672 -10.2672 -10.2671 -10.2671 -10.2399 -10.2396 -10.2175 -10.2175
-10.2142 -10.2142  -9.4859  -9.4859  -9.4821  -9.4820  -9.4813  -9.4813
 -7.2508  -7.2507  -7.2466  -7.2463  -7.2457  -7.2456  -7.2408  -7.2407
 -7.2401  -7.2400  -7.2367  -7.2366  -7.2360  -7.2360  -7.2360  -7.2359
 -7.2354  -7.2353  -0.9636  -0.9377  -0.9221  -0.9026  -0.8755  -0.8714
 -0.8531  -0.8359  -0.8098  -0.7639  -0.7454  -0.7420  -0.6782  -0.6430
 -0.6214  -0.6162  -0.5526  -0.5446  -0.5283  -0.5190  -0.5014  -0.4785
 -0.4694  -0.4693  -0.4638  -0.4531  -0.4501  -0.4365  -0.4259  -0.4145
 -0.4067  -0.4054  -0.4003  -0.3835  -0.3742  -0.3504  -0.3470  -0.3360
 -0.3328  -0.3280  -0.3277  -0.3049  -0.2939  -0.2747  -0.2719  -0.2595
 -0.2370
 -- Virtual --
 -0.0751  -0.0548  -0.0477  -0.0356  -0.0300  -0.0271  -0.0095  -0.0050
  0.0018   0.0052   0.0182   0.0214   0.0237   0.0268   0.0297   0.0451
  0.0472   0.0539   0.0545   0.0556   0.0646   0.0661   0.0732   0.0737
  0.0837   0.0848   0.0860   0.0928   0.0932   0.1028   0.1029   0.1047
  0.1075   0.1105   0.1154   0.1205   0.1218   0.1243   0.1247   0.1290
  0.1290   0.1357   0.1368   0.1399   0.1413   0.1451   0.1479   0.1510
  0.1608   0.1635   0.1656   0.1696   0.1782   0.1807   0.1840   0.1876
  0.1885   0.1960   0.1979   0.2062   0.2133   0.2142   0.2148   0.2211
  0.2295   0.2296   0.2333   0.2353   0.2385   0.2392   0.2416   0.2481
  0.2492   0.2577   0.2586   0.2611   0.2643   0.2700   0.2759   0.2775
  0.2824   0.2876   0.2910   0.2914   0.2983   0.2996   0.3031   0.3116
  0.3162   0.3191   0.3203   0.3262   0.3331   0.3440   0.3539   0.3616
  0.3992   0.4207   0.4228   0.4254   0.4328   0.4369   0.4472   0.4606
  0.4615   0.4668   0.4686   0.4754   0.4814   0.4862   0.4948   0.4977
  0.5058   0.5102   0.5219   0.5265   0.5348   0.5361   0.5437   0.5468
  0.5511   0.5640   0.5733   0.5750   0.5877   0.5889   0.5986   0.6034
  0.6133   0.6155   0.6184   0.6216   0.6247   0.6301   0.6360   0.6424
  0.6494   0.6523   0.6599   0.6791   0.6891   0.7119   0.7128   0.7181
  0.7237   0.7254   0.7500   0.7732   0.7917   0.7964   0.7969   0.8106
  0.8116   0.8164   0.8352   0.8410   0.8414   0.8462   0.8487   0.8509
  0.8586   0.8630   0.8631   0.8665   0.8700   0.8836   0.8844   0.8894
  0.9035   0.9124   0.9141   0.9217   0.9250   0.9360   0.9415   0.9526
  0.9531   0.9573   0.9615   0.9663   0.9671   0.9728   0.9866   0.9878
  0.9945   0.9965   1.0055   1.0282   1.0310   1.0372   1.0596   1.0660
  1.0685   1.0740   1.0939   1.1058   1.1422   1.1671   1.1777   1.1821
  1.2154   1.2284   1.2434   1.2437   1.2488   1.2802   1.2870   1.2968
  1.3116   1.3153   1.3301   1.3347   1.3409   1.3536   1.3733   1.3775
  1.3979   1.4512   1.4681   1.4900   1.4996   1.5091   1.5286   1.5623
  1.5675   1.5714   1.5720   1.6237   1.6425   1.6461   1.6630   1.6796
  1.6914   1.7193   1.7351   1.7687   1.7949   1.7975   1.8081   1.8479
  1.8550   1.8573   1.8694   1.8797   1.8896   1.8981   1.9069   1.9372
  1.9489   1.9573   1.9706   2.0016   2.0264   2.0304   2.0732   2.1188
  2.1301   2.1458   2.1637   2.1922   2.2007   2.2127   2.2382   2.2606
  2.2722   2.2738   2.2985   2.3140   2.3200   2.3446   2.3554   2.3706
  2.3895   2.4106   2.4141   2.4320   2.4568   2.4680   2.4762   2.4883
  2.5100   2.5353   2.5381   2.5452   2.5672   2.6103   2.6231   2.6285
  2.6452   2.6496   2.6837   2.6931   2.6988   2.7074   2.7220   2.7234
  2.7505   2.7571   2.7670   2.7872   2.7903   2.8179   2.8223   2.8246
  2.8928   2.9030   2.9149   2.9584   3.0702   3.0749   3.0802   3.1172
  3.1553   3.1581   3.1826   3.2232   3.2294   3.2692   3.2738   3.3636
  3.3890   3.4019   3.4205   3.5513   3.6339   3.6479   3.6778   3.8477
  3.8544   3.9478   4.0241   4.0507   4.0560   4.4041   4.8111   4.8225
  9.7632   9.7773   9.8316   9.8380   9.8595   9.8685  23.3360  23.4970
 23.8266  23.8342  23.8854  23.9034  23.9579  24.0005  24.0033  24.0401
 24.1286  24.1334  25.7147  25.7297  25.8313  25.8452  26.0557  26.0857
 26.1670  26.1875  26.2453  26.3766  26.4774  26.5679  26.5824  26.6245
 26.7221  26.8269  26.9580  26.9663 215.7567 215.7701 215.8339 215.8365
215.8778 215.8933
 --------------------------------------------------------------

          Ground-State Mulliken Net Atomic Charges

     Atom                 Charge (a.u.)
  ----------------------------------------
      1 C                     0.146977
      2 C                    -0.321007
      3 Cl                    0.414630
      4 C                    -0.366702
      5 H                     0.204521
      6 C                    -0.898255
      7 H                     0.191872
      8 C                     0.610476
      9 Cl                    0.471174
     10 C                    -1.046592
     11 Cl                    0.600852
     12 C                     0.137396
     13 C                    -1.058960
     14 Cl                    0.601932
     15 C                     0.616005
     16 Cl                    0.470944
     17 C                    -0.896690
     18 H                     0.191876
     19 C                    -0.362037
     20 H                     0.204386
     21 C                    -0.325522
     22 Cl                    0.412724
  ----------------------------------------
  Sum of atomic charges =     0.000000

 -----------------------------------------------------------------
                    Cartesian Multipole Moments
 -----------------------------------------------------------------
    Charge (ESU x 10^10)
                -0.0000
    Dipole Moment (Debye)
         X       0.1439      Y      -0.7645      Z       0.2684
       Tot       0.8230
    Quadrupole Moments (Debye-Ang)
        XX    -141.5069     XY      -3.0081     YY    -149.8636
        XZ     -11.8006     YZ       3.5680     ZZ    -135.0608
    Octopole Moments (Debye-Ang^2)
       XXX    -250.7293    XXY     -37.9534    XYY     -93.1649
       YYY     -65.2579    XXZ      50.2164    XYZ       7.8647
       YYZ      65.9986    XZZ     -75.3654    YZZ     -26.1241
       ZZZ     180.9829
    Hexadecapole Moments (Debye-Ang^3)
      XXXX   -5780.2267   XXXY    -494.7542   XXYY   -1177.7093
      XYYY    -453.3787   YYYY   -1098.6514   XXXZ     101.4101
      XXYZ     -36.8537   XYYZ      87.2011   YYYZ    -239.6261
      XXZZ   -1262.2115   XYZZ    -167.6522   YYZZ    -603.9495
      XZZZ     127.6815   YZZZ    -196.8505   ZZZZ   -2407.5538
 -----------------------------------------------------------------
 Calculating analytic gradient of the SCF energy
 Gradient of SCF Energy
            1           2           3           4           5           6
    1  -0.0142343  -0.0014245   0.0322305   0.0000678  -0.0003822   0.0000931
    2  -0.0001111   0.0003146   0.0732325  -0.0008579   0.0005193  -0.0000708
    3   0.0052296  -0.0031081  -0.0489264  -0.0053121   0.0003530  -0.0011724
            7           8           9          10          11          12
    1  -0.0000112   0.0074141  -0.0003403   0.0025032   0.0520623   0.0140397
    2  -0.0000305   0.0008078  -0.0001095  -0.0008896  -0.0752894   0.0013792
    3   0.0008024   0.0035133  -0.0041275   0.0105251  -0.0063992  -0.0056278
           13          14          15          16          17          18
    1  -0.0009141  -0.0250695  -0.0067421  -0.0001248  -0.0001782   0.0000516
    2  -0.0081661  -0.0673789  -0.0038473   0.0025380   0.0006335  -0.0005563
    3  -0.0076853   0.0567248  -0.0024746   0.0032365   0.0010682  -0.0005875
           19          20          21          22
    1  -0.0004353   0.0002673   0.0007204  -0.0595935
    2   0.0026799   0.0002273   0.0025570   0.0724183
    3   0.0047189  -0.0006312   0.0022472  -0.0023671
 Max gradient component =       7.529E-02
 RMS gradient           =       2.315E-02
 Gradient time:  CPU 245.20 s  wall 41.09 s
 Geometry Optimization Parameters
   NAtoms,    NIC,     NZ,  NCons,   NDum,   NFix, NCnnct, MaxDiis
       22     171      22       0       0       0       0       0

 Cartesian Hessian Update
 Hessian updated using BFGS update


** GEOMETRY OPTIMIZATION IN DELOCALIZED INTERNAL COORDINATES **
   Searching for a Minimum

   Optimization Cycle:   2

                       Coordinates (Angstroms)
     ATOM                X               Y               Z
      1  C        -0.0035481851    0.0007633050    0.0001059714
      2  C        -0.0170543821   -0.0157430719    1.4018880324
      3  Cl        1.4912677628   -0.0413115836    2.2849641256
      4  C        -1.2075213848    0.0097447825    2.1136767755
      5  H        -1.1854850748    0.0014510886    3.1959851220
      6  C        -2.4201898283    0.0514796214    1.4431736935
      7  H        -3.3497947772    0.0709589337    1.9972849992
      8  C        -2.4355239700    0.0680226285    0.0561465650
      9  Cl       -3.9701535819    0.1121842614   -0.7888752774
     10  C        -1.2417497915    0.0436425532   -0.6587710098
     11  Cl       -1.2881498527    0.0392264226   -2.4056612471
     12  C         1.2810586182   -0.0268208875   -0.7638531946
     13  C         2.3555761561    0.8040001090   -0.4114993153
     14  Cl        2.2021964909    1.8743162797    0.9611669260
     15  C         3.5503267174    0.7743392936   -1.1245531545
     16  Cl        4.8819574608    1.8145629630   -0.6599418299
     17  C         3.6987632664   -0.0831636482   -2.2049140028
     18  H         4.6287758394   -0.1041469743   -2.7583524919
     19  C         2.6491058545   -0.9119368065   -2.5700266313
     20  H         2.7538538984   -1.5809491261   -3.4146268741
     21  C         1.4581834479   -0.8839270694   -1.8590698688
     22  Cl        0.1494117252   -1.9252014513   -2.3673403848
   Point Group: c1    Number of degrees of freedom:    60


   Energy is  -3221.016956717

 Hessian updated using BFGS update

 58 Hessian modes will be used to form the next step
  Hessian Eigenvalues:
     0.015931    0.017462    0.019789    0.020632    0.020653    0.021742
     0.022471    0.022511    0.023188    0.024090    0.024090    0.024114
     0.024114    0.024135    0.024136    0.024143    0.024143    0.051518
     0.076540    0.128802    0.154087    0.159995    0.159998    0.160000
     0.160387    0.219032    0.223203    0.224162    0.226769    0.229766
     0.232993    0.245630    0.246269    0.249935    0.249982    0.249992
     0.250315    0.288797    0.288923    0.290986    0.293858    0.300967
     0.301033    0.317148    0.356661    0.356670    0.401161    0.407262
     0.418892    0.425114    0.457413    0.458861    0.466543    0.469323
     0.478201    0.478247    0.479142    0.479499

 Minimum search - taking simple RFO step
 Searching for Lamda that Minimizes Along All modes
 Value Taken    Lamda =  -0.07261475
 Calculated Step too Large.  Step scaled by  0.530428
 Step Taken.  Stepsize is  0.300000

                             Maximum     Tolerance    Cnvgd?
         Gradient           0.102662      0.000300      NO
         Displacement       0.240814      0.001200      NO
         Energy change     -0.045909      0.000001      NO


 New Cartesian Coordinates Obtained by Inverse Iteration

 Displacement from previous Coordinates is:  0.294446
 ----------------------------------------------------------------
             Standard Nuclear Orientation (Angstroms)
    I     Atom           X                Y                Z
 ----------------------------------------------------------------
    1      C      -0.0035870586     0.0013127864    -0.0015395431
    2      C      -0.0248965139    -0.0348093842     1.4034115448
    3      Cl      1.4690497716    -0.0919970572     2.3031275226
    4      C      -1.2153000149    -0.0106273845     2.1163667450
    5      H      -1.1915619135    -0.0363786035     3.1980081439
    6      C      -2.4267754956     0.0493758229     1.4459142360
    7      H      -3.3571545960     0.0679026845     1.9983074806
    8      C      -2.4432277152     0.0856067535     0.0587718172
    9      Cl     -3.9835907350     0.1557402294    -0.7693014828
   10      C      -1.2474799563     0.0629003967    -0.6595197900
   11      Cl     -1.3012671215     0.0922560058    -2.4001795415
   12      C       1.2806249609    -0.0256438352    -0.7635460182
   13      C       2.3541783743     0.8202790519    -0.4233867527
   14      Cl      2.1958814811     1.9135513803     0.9227332541
   15      C       3.5520648675     0.7879012191    -1.1377069727
   16      Cl      4.8823373216     1.8385540620    -0.7019467047
   17      C       3.7064079115    -0.0842768728    -2.2061898342
   18      H       4.6376001499    -0.1045356301    -2.7573403647
   19      C       2.6639091802    -0.9258957534    -2.5609080373
   20      H       2.7728533742    -1.6076404580    -3.3942318171
   21      C       1.4722606003    -0.8962195863    -1.8502185168
   22      Cl      0.1889795368    -1.9658642037    -2.3537184403
 ----------------------------------------------------------------
 Nuclear Repulsion Energy =        2154.77019008 hartrees
 There are       89 alpha and       89 beta electrons
 Applying Cartesian multipole field
    Component          Value
    ---------          -----
     (2,0,0)        1.00000E-12
     (0,2,0)        2.00000E-11
     (0,0,2)       -3.00000E-11
 Nucleus-field energy     =    -0.0000000349 hartrees
 Requested basis set is 6-311++G(d,p)
 There are 170 shells and 472 basis functions
 A cutoff of  1.0D-15 yielded  11145 shell pairs
 There are     94056 function pairs (    101249 Cartesian)
 Smallest overlap matrix eigenvalue = 2.38E-07
 Linear dependence detected in AO basis
 Number of orthogonalized atomic orbitals = 467
 Maximum deviation from orthogonality = 3.806E-10
 Guess from superposition of atomic densities
 Warning:  Energy on first SCF cycle will be non-variational
 SAD guess density has 178.000000 electrons

 -----------------------------------------------------------------------
  General SCF calculation program by
  Eric Jon Sundstrom, Paul Horn, Yuezhi Mao, Dmitri Zuev, Alec White,
  David Stuck, Shaama M.S., Shane Yost, Joonho Lee, David Small,
  Daniel Levine, Susi Lehtola, Hugh Burton, Evgeny Epifanovsky,
  Bang C. Huynh
 -----------------------------------------------------------------------
 Exchange:     0.2000 Hartree-Fock + 0.0800 Slater + 0.7200 B88
 Correlation:  0.1900 VWN1RPA + 0.8100 LYP
 Using SG-1 standard quadrature grid
 using 6 threads for integral computing
 -------------------------------------------------------
 OpenMP Integral computing Module                
 Release: version 2.0, May 2017, Q-Chem Inc. Pleasanton 
 -------------------------------------------------------
 A restricted SCF calculation will be
 performed using DIIS
 SCF converges when DIIS error is below 1.0e-08
 ---------------------------------------
  Cycle       Energy         DIIS error
 ---------------------------------------
    1   -3225.5494048463      2.86e-02  
    2   -3220.9160416290      2.19e-03  
    3   -3220.8116360207      2.81e-03  
    4   -3221.0387380570      5.98e-04  
    5   -3221.0474851993      2.86e-04  
    6   -3221.0495768157      1.11e-04  
    7   -3221.0498976427      2.68e-05  
    8   -3221.0499125500      1.31e-05  
    9   -3221.0499172791      2.81e-06  
   10   -3221.0499174868      9.42e-07  
   11   -3221.0499175115      1.90e-07  
   12   -3221.0499175127      6.72e-08  
   13   -3221.0499175129      2.36e-08  
   14   -3221.0499175130      7.45e-09  Convergence criterion met
 ---------------------------------------
 SCF time:   CPU 746.59s  wall 131.00s 
 SCF   energy in the final basis set =    -3221.0499175130
 Total energy in the final basis set =    -3221.0499175130

 --------------------------------------------------------------

                    Orbital Energies (a.u.)
 --------------------------------------------------------------

 Alpha MOs
 -- Occupied --
********-101.5716-101.5658-101.5658-101.5647-101.5646 -10.2735 -10.2735
-10.2674 -10.2674 -10.2671 -10.2671 -10.2408 -10.2405 -10.2174 -10.2173
-10.2139 -10.2139  -9.4862  -9.4862  -9.4827  -9.4826  -9.4815  -9.4815
 -7.2511  -7.2510  -7.2473  -7.2470  -7.2460  -7.2460  -7.2411  -7.2410
 -7.2404  -7.2404  -7.2373  -7.2373  -7.2366  -7.2366  -7.2362  -7.2361
 -7.2355  -7.2355  -0.9609  -0.9372  -0.9180  -0.9027  -0.8766  -0.8725
 -0.8508  -0.8370  -0.8092  -0.7625  -0.7438  -0.7418  -0.6775  -0.6411
 -0.6208  -0.6161  -0.5512  -0.5434  -0.5283  -0.5192  -0.5009  -0.4788
 -0.4687  -0.4666  -0.4626  -0.4525  -0.4486  -0.4311  -0.4260  -0.4139
 -0.4062  -0.4053  -0.3969  -0.3807  -0.3736  -0.3498  -0.3465  -0.3357
 -0.3326  -0.3282  -0.3281  -0.3041  -0.2983  -0.2739  -0.2716  -0.2702
 -0.2439
 -- Virtual --
 -0.0758  -0.0545  -0.0477  -0.0348  -0.0308  -0.0248  -0.0093  -0.0041
  0.0027   0.0062   0.0187   0.0220   0.0242   0.0271   0.0296   0.0449
  0.0480   0.0538   0.0552   0.0555   0.0641   0.0671   0.0727   0.0734
  0.0841   0.0846   0.0861   0.0924   0.0929   0.1026   0.1029   0.1050
  0.1076   0.1108   0.1150   0.1205   0.1215   0.1246   0.1250   0.1291
  0.1292   0.1362   0.1369   0.1394   0.1406   0.1446   0.1484   0.1506
  0.1602   0.1630   0.1653   0.1698   0.1769   0.1797   0.1841   0.1866
  0.1869   0.1946   0.1973   0.2055   0.2122   0.2134   0.2153   0.2216
  0.2289   0.2304   0.2326   0.2354   0.2373   0.2377   0.2411   0.2480
  0.2482   0.2568   0.2586   0.2602   0.2636   0.2703   0.2758   0.2783
  0.2822   0.2873   0.2904   0.2907   0.2973   0.3017   0.3031   0.3119
  0.3160   0.3199   0.3201   0.3249   0.3323   0.3436   0.3525   0.3622
  0.4016   0.4211   0.4229   0.4250   0.4336   0.4373   0.4473   0.4608
  0.4619   0.4665   0.4708   0.4764   0.4812   0.4862   0.4943   0.5076
  0.5086   0.5117   0.5194   0.5230   0.5340   0.5359   0.5433   0.5449
  0.5510   0.5626   0.5696   0.5726   0.5875   0.5878   0.5968   0.6058
  0.6138   0.6148   0.6173   0.6218   0.6237   0.6268   0.6392   0.6400
  0.6484   0.6527   0.6631   0.6764   0.6909   0.7113   0.7129   0.7173
  0.7213   0.7244   0.7512   0.7914   0.7956   0.8034   0.8108   0.8123
  0.8166   0.8193   0.8365   0.8405   0.8410   0.8442   0.8497   0.8520
  0.8580   0.8622   0.8626   0.8675   0.8702   0.8814   0.8846   0.8908
  0.9064   0.9121   0.9152   0.9230   0.9292   0.9386   0.9422   0.9517
  0.9541   0.9563   0.9602   0.9661   0.9678   0.9746   0.9853   0.9882
  0.9958   0.9971   1.0005   1.0211   1.0308   1.0354   1.0505   1.0611
  1.0672   1.0715   1.0904   1.0931   1.1375   1.1657   1.1770   1.1819
  1.2131   1.2283   1.2384   1.2416   1.2495   1.2750   1.2874   1.2887
  1.3071   1.3163   1.3246   1.3288   1.3435   1.3496   1.3697   1.3760
  1.3989   1.4525   1.4683   1.4889   1.5003   1.5090   1.5272   1.5611
  1.5632   1.5703   1.5715   1.6222   1.6429   1.6457   1.6632   1.6793
  1.6907   1.7172   1.7349   1.7673   1.7924   1.7955   1.8061   1.8467
  1.8546   1.8568   1.8651   1.8786   1.8859   1.8982   1.9058   1.9350
  1.9492   1.9560   1.9692   2.0013   2.0252   2.0288   2.0735   2.1198
  2.1303   2.1445   2.1685   2.1961   2.2113   2.2348   2.2437   2.2587
  2.2724   2.2727   2.2966   2.3120   2.3157   2.3503   2.3579   2.3657
  2.3855   2.4039   2.4121   2.4337   2.4476   2.4560   2.4680   2.4922
  2.4992   2.5332   2.5418   2.5459   2.5629   2.6110   2.6205   2.6233
  2.6441   2.6450   2.6807   2.6916   2.6975   2.7042   2.7172   2.7222
  2.7463   2.7570   2.7655   2.7847   2.7899   2.8141   2.8222   2.8227
  2.8903   2.8989   2.9147   2.9588   3.0690   3.0726   3.0791   3.1138
  3.1498   3.1517   3.1824   3.2210   3.2275   3.2662   3.2711   3.3596
  3.3866   3.3998   3.4187   3.5486   3.6336   3.6468   3.6745   3.8459
  3.8514   3.9431   4.0228   4.0516   4.0570   4.4037   4.8052   4.8193
  9.7577   9.7765   9.8164   9.8196   9.8642   9.8724  23.3379  23.4974
 23.8206  23.8288  23.8801  23.8965  23.9449  23.9961  23.9997  24.0270
 24.1280  24.1322  25.7679  25.7805  25.8328  25.8529  26.0571  26.0816
 26.1617  26.1905  26.2574  26.3515  26.4049  26.4885  26.5792  26.6144
 26.6989  26.8126  26.9499  26.9583 215.7509 215.7689 215.8164 215.8167
215.8804 215.8946
 --------------------------------------------------------------

          Ground-State Mulliken Net Atomic Charges

     Atom                 Charge (a.u.)
  ----------------------------------------
      1 C                     0.163708
      2 C                    -0.381178
      3 Cl                    0.390737
      4 C                    -0.317676
      5 H                     0.206669
      6 C                    -0.916341
      7 H                     0.193302
      8 C                     0.586920
      9 Cl                    0.470525
     10 C                    -0.965572
     11 Cl                    0.575580
     12 C                     0.154835
     13 C                    -0.979538
     14 Cl                    0.576343
     15 C                     0.594797
     16 Cl                    0.470201
     17 C                    -0.914485
     18 H                     0.193270
     19 C                    -0.311385
     20 H                     0.206520
     21 C                    -0.388131
     22 Cl                    0.390901
  ----------------------------------------
  Sum of atomic charges =     0.000000

 -----------------------------------------------------------------
                    Cartesian Multipole Moments
 -----------------------------------------------------------------
    Charge (ESU x 10^10)
                -0.0000
    Dipole Moment (Debye)
         X       0.1489      Y      -0.7863      Z       0.2771
       Tot       0.8469
    Quadrupole Moments (Debye-Ang)
        XX    -141.2802     XY      -3.1038     YY    -149.5167
        XZ     -11.9051     YZ       3.3362     ZZ    -135.2474
    Octopole Moments (Debye-Ang^2)
       XXX    -249.9053    XXY     -38.6974    XYY     -92.2676
       YYY     -67.8358    XXZ      49.9665    XYZ       8.2473
       YYZ      65.7626    XZZ     -75.4374    YZZ     -27.4972
       ZZZ     182.9980
    Hexadecapole Moments (Debye-Ang^3)
      XXXX   -5786.7530   XXXY    -486.3421   XXYY   -1184.0722
      XYYY    -443.5100   YYYY   -1128.5860   XXXZ     118.7898
      XXYZ     -33.6386   XYYZ      93.0382   YYYZ    -222.6759
      XXZZ   -1264.9164   XYZZ    -167.5419   YYZZ    -607.5043
      XZZZ     148.3911   YZZZ    -186.5881   ZZZZ   -2404.7641
 -----------------------------------------------------------------
 Calculating analytic gradient of the SCF energy
 Gradient of SCF Energy
            1           2           3           4           5           6
    1  -0.0081153  -0.0007055   0.0212587   0.0003546  -0.0002551  -0.0001620
    2  -0.0001485   0.0002393   0.0538392  -0.0005571   0.0003979  -0.0000119
    3   0.0023548  -0.0004071  -0.0354747  -0.0033294   0.0001978  -0.0009571
            7           8           9          10          11          12
    1   0.0000539   0.0042745  -0.0002302   0.0010296   0.0370975   0.0080331
    2  -0.0000172   0.0005150  -0.0000453  -0.0006373  -0.0553331   0.0010934
    3   0.0005483   0.0024208  -0.0025009   0.0057900  -0.0030415  -0.0025960
           13          14          15          16          17          18
    1  -0.0001927  -0.0170921  -0.0038806  -0.0000343   0.0000743  -0.0000104
    2  -0.0045986  -0.0501939  -0.0023703   0.0015425   0.0006025  -0.0004158
    3  -0.0042202   0.0402063  -0.0018049   0.0019334   0.0007923  -0.0003910
           19          20          21          22
    1  -0.0005777   0.0001644   0.0004334  -0.0415181
    2   0.0015720   0.0001870   0.0006160   0.0537242
    3   0.0029856  -0.0004010   0.0002389  -0.0023443
 Max gradient component =       5.533E-02
 RMS gradient           =       1.670E-02
 Gradient time:  CPU 244.17 s  wall 40.92 s
 Geometry Optimization Parameters
   NAtoms,    NIC,     NZ,  NCons,   NDum,   NFix, NCnnct, MaxDiis
       22     171      22       0       0       0       0       0

 Cartesian Hessian Update
 Hessian updated using BFGS update


** GEOMETRY OPTIMIZATION IN DELOCALIZED INTERNAL COORDINATES **
   Searching for a Minimum

   Optimization Cycle:   3

                       Coordinates (Angstroms)
     ATOM                X               Y               Z
      1  C        -0.0035870586    0.0013127864   -0.0015395431
      2  C        -0.0248965139   -0.0348093842    1.4034115448
      3  Cl        1.4690497716   -0.0919970572    2.3031275226
      4  C        -1.2153000149   -0.0106273845    2.1163667450
      5  H        -1.1915619135   -0.0363786035    3.1980081439
      6  C        -2.4267754956    0.0493758229    1.4459142360
      7  H        -3.3571545960    0.0679026845    1.9983074806
      8  C        -2.4432277152    0.0856067535    0.0587718172
      9  Cl       -3.9835907350    0.1557402294   -0.7693014828
     10  C        -1.2474799563    0.0629003967   -0.6595197900
     11  Cl       -1.3012671215    0.0922560058   -2.4001795415
     12  C         1.2806249609   -0.0256438352   -0.7635460182
     13  C         2.3541783743    0.8202790519   -0.4233867527
     14  Cl        2.1958814811    1.9135513803    0.9227332541
     15  C         3.5520648675    0.7879012191   -1.1377069727
     16  Cl        4.8823373216    1.8385540620   -0.7019467047
     17  C         3.7064079115   -0.0842768728   -2.2061898342
     18  H         4.6376001499   -0.1045356301   -2.7573403647
     19  C         2.6639091802   -0.9258957534   -2.5609080373
     20  H         2.7728533742   -1.6076404580   -3.3942318171
     21  C         1.4722606003   -0.8962195863   -1.8502185168
     22  Cl        0.1889795368   -1.9658642037   -2.3537184403
   Point Group: c1    Number of degrees of freedom:    60


   Energy is  -3221.049917513

 Hessian updated using BFGS update

 59 Hessian modes will be used to form the next step
  Hessian Eigenvalues:
     0.015931    0.017462    0.019781    0.020632    0.020653    0.021742
     0.022471    0.022510    0.023188    0.024090    0.024090    0.024114
     0.024114    0.024135    0.024136    0.024143    0.024143    0.051518
     0.072937    0.123065    0.128825    0.159995    0.159998    0.160000
     0.160045    0.219032    0.223204    0.224173    0.226769    0.229748
     0.233236    0.245630    0.246280    0.249943    0.249982    0.249992
     0.250642    0.288797    0.289546    0.291206    0.293858    0.300996
     0.301033    0.316986    0.356664    0.356665    0.356670    0.401854
     0.407263    0.418908    0.425114    0.457413    0.458968    0.466543
     0.469805    0.478201    0.478286    0.479142    0.479563

 Minimum search - taking simple RFO step
 Searching for Lamda that Minimizes Along All modes
 Value Taken    Lamda =  -0.05151130
 Calculated Step too Large.  Step scaled by  0.533950
 Step Taken.  Stepsize is  0.300000

                             Maximum     Tolerance    Cnvgd?
         Gradient           0.074514      0.000300      NO
         Displacement       0.238717      0.001200      NO
         Energy change     -0.032961      0.000001      NO


 New Cartesian Coordinates Obtained by Inverse Iteration

 Displacement from previous Coordinates is:  0.319642
 ----------------------------------------------------------------
             Standard Nuclear Orientation (Angstroms)
    I     Atom           X                Y                Z
 ----------------------------------------------------------------
    1      C      -0.0029888977     0.0014939854    -0.0027529636
    2      C      -0.0288108740    -0.0574684583     1.4026272490
    3      Cl      1.4567724017    -0.1503196965     2.3124042876
    4      C      -1.2193107414    -0.0349161750     2.1169998666
    5      H      -1.1945739588    -0.0808065270     3.1977171747
    6      C      -2.4293355556     0.0472482034     1.4468876271
    7      H      -3.3606431246     0.0649534400     1.9974939267
    8      C      -2.4460803574     0.1071235294     0.0597953635
    9      Cl     -3.9894297867     0.2074824334    -0.7560422311
   10      C      -1.2490011357     0.0854629181    -0.6603320761
   11      Cl     -1.3048127879     0.1523649531    -2.3965134791
   12      C       1.2796081036    -0.0252963621    -0.7635164101
   13      C       2.3476496497     0.8376549079    -0.4367834427
   14      Cl      2.1782058005     1.9559463822     0.8825990698
   15      C       3.5477491933     0.8037263231    -1.1512691710
   16      Cl      4.8718470293     1.8702511420    -0.7428441540
   17      C       3.7101430338    -0.0856953641    -2.2053406856
   18      H       4.6426463838    -0.1050441329    -2.7541358133
   19      C       2.6763439622    -0.9427762796    -2.5472974870
   20      H       2.7911732897    -1.6388148161    -3.3675867152
   21      C       1.4834963300    -0.9111102462    -1.8371764396
   22      Cl      0.2206584517    -2.0099685365    -2.3280265682
 ----------------------------------------------------------------
 Nuclear Repulsion Energy =        2147.69532979 hartrees
 There are       89 alpha and       89 beta electrons
 Applying Cartesian multipole field
    Component          Value
    ---------          -----
     (2,0,0)        1.00000E-12
     (0,2,0)        2.00000E-11
     (0,0,2)       -3.00000E-11
 Nucleus-field energy     =    -0.0000000339 hartrees
 Requested basis set is 6-311++G(d,p)
 There are 170 shells and 472 basis functions
 A cutoff of  1.0D-15 yielded  11145 shell pairs
 There are     94033 function pairs (    101219 Cartesian)
 Smallest overlap matrix eigenvalue = 2.39E-07
 Linear dependence detected in AO basis
 Number of orthogonalized atomic orbitals = 467
 Maximum deviation from orthogonality = 3.432E-10
 Guess from superposition of atomic densities
 Warning:  Energy on first SCF cycle will be non-variational
 SAD guess density has 178.000000 electrons

 -----------------------------------------------------------------------
  General SCF calculation program by
  Eric Jon Sundstrom, Paul Horn, Yuezhi Mao, Dmitri Zuev, Alec White,
  David Stuck, Shaama M.S., Shane Yost, Joonho Lee, David Small,
  Daniel Levine, Susi Lehtola, Hugh Burton, Evgeny Epifanovsky,
  Bang C. Huynh
 -----------------------------------------------------------------------
 Exchange:     0.2000 Hartree-Fock + 0.0800 Slater + 0.7200 B88
 Correlation:  0.1900 VWN1RPA + 0.8100 LYP
 Using SG-1 standard quadrature grid
 using 6 threads for integral computing
 -------------------------------------------------------
 OpenMP Integral computing Module                
 Release: version 2.0, May 2017, Q-Chem Inc. Pleasanton 
 -------------------------------------------------------
 A restricted SCF calculation will be
 performed using DIIS
 SCF converges when DIIS error is below 1.0e-08
 ---------------------------------------
  Cycle       Energy         DIIS error
 ---------------------------------------
    1   -3225.4994494757      2.85e-02  
    2   -3220.9406861589      2.18e-03  
    3   -3220.8376514563      2.80e-03  
    4   -3221.0621302479      6.03e-04  
    5   -3221.0709180734      2.94e-04  
    6   -3221.0731699545      1.08e-04  
    7   -3221.0734648558      2.75e-05  
    8   -3221.0734808011      1.33e-05  
    9   -3221.0734857225      2.64e-06  
   10   -3221.0734859030      9.21e-07  
   11   -3221.0734859263      1.73e-07  
   12   -3221.0734859277      6.47e-08  
   13   -3221.0734859278      2.42e-08  
   14   -3221.0734859276      7.25e-09  Convergence criterion met
 ---------------------------------------
 SCF time:   CPU 745.32s  wall 131.00s 
 SCF   energy in the final basis set =    -3221.0734859276
 Total energy in the final basis set =    -3221.0734859276

 --------------------------------------------------------------

                    Orbital Energies (a.u.)
 --------------------------------------------------------------

 Alpha MOs
 -- Occupied --
********-101.5719-101.5670-101.5669-101.5655-101.5655 -10.2740 -10.2739
-10.2675 -10.2675 -10.2672 -10.2672 -10.2410 -10.2407 -10.2173 -10.2173
-10.2138 -10.2137  -9.4865  -9.4865  -9.4835  -9.4834  -9.4820  -9.4819
 -7.2514  -7.2513  -7.2482  -7.2479  -7.2466  -7.2465  -7.2414  -7.2413
 -7.2407  -7.2406  -7.2381  -7.2381  -7.2375  -7.2375  -7.2367  -7.2366
 -7.2360  -7.2360  -0.9592  -0.9371  -0.9148  -0.9029  -0.8777  -0.8735
 -0.8487  -0.8378  -0.8089  -0.7618  -0.7426  -0.7419  -0.6769  -0.6399
 -0.6203  -0.6164  -0.5503  -0.5425  -0.5284  -0.5197  -0.5004  -0.4792
 -0.4682  -0.4648  -0.4620  -0.4519  -0.4474  -0.4265  -0.4262  -0.4136
 -0.4061  -0.4048  -0.3941  -0.3778  -0.3729  -0.3491  -0.3462  -0.3356
 -0.3323  -0.3287  -0.3281  -0.3037  -0.3032  -0.2814  -0.2716  -0.2706
 -0.2486
 -- Virtual --
 -0.0760  -0.0543  -0.0477  -0.0348  -0.0315  -0.0233  -0.0092  -0.0037
  0.0031   0.0066   0.0189   0.0224   0.0245   0.0272   0.0294   0.0447
  0.0486   0.0535   0.0554   0.0557   0.0637   0.0675   0.0723   0.0731
  0.0842   0.0844   0.0859   0.0920   0.0929   0.1024   0.1029   0.1053
  0.1078   0.1110   0.1144   0.1204   0.1212   0.1248   0.1251   0.1292
  0.1294   0.1364   0.1367   0.1390   0.1398   0.1443   0.1490   0.1500
  0.1595   0.1623   0.1650   0.1699   0.1757   0.1782   0.1843   0.1851
  0.1857   0.1932   0.1970   0.2053   0.2100   0.2134   0.2158   0.2225
  0.2287   0.2315   0.2322   0.2353   0.2361   0.2367   0.2409   0.2478
  0.2481   0.2557   0.2579   0.2604   0.2629   0.2708   0.2756   0.2793
  0.2819   0.2864   0.2895   0.2902   0.2965   0.3028   0.3050   0.3121
  0.3155   0.3202   0.3222   0.3248   0.3314   0.3429   0.3512   0.3627
  0.4033   0.4218   0.4226   0.4245   0.4342   0.4388   0.4472   0.4607
  0.4618   0.4666   0.4731   0.4774   0.4804   0.4871   0.4946   0.5104
  0.5114   0.5161   0.5167   0.5194   0.5293   0.5357   0.5432   0.5442
  0.5517   0.5621   0.5644   0.5724   0.5852   0.5877   0.5963   0.6075
  0.6136   0.6138   0.6169   0.6207   0.6239   0.6264   0.6374   0.6424
  0.6486   0.6531   0.6664   0.6735   0.6919   0.7096   0.7139   0.7165
  0.7202   0.7230   0.7546   0.7909   0.8001   0.8080   0.8130   0.8141
  0.8222   0.8327   0.8365   0.8400   0.8430   0.8466   0.8503   0.8543
  0.8576   0.8617   0.8644   0.8704   0.8708   0.8800   0.8849   0.8941
  0.9070   0.9133   0.9175   0.9250   0.9324   0.9422   0.9427   0.9512
  0.9540   0.9561   0.9582   0.9661   0.9688   0.9783   0.9853   0.9880
  0.9954   0.9977   0.9994   1.0106   1.0299   1.0308   1.0369   1.0570
  1.0666   1.0788   1.0838   1.0864   1.1356   1.1642   1.1763   1.1822
  1.2108   1.2279   1.2338   1.2393   1.2505   1.2635   1.2877   1.2886
  1.3013   1.3176   1.3232   1.3238   1.3461   1.3467   1.3681   1.3746
  1.4010   1.4536   1.4695   1.4883   1.5012   1.5087   1.5264   1.5601
  1.5613   1.5699   1.5716   1.6210   1.6419   1.6467   1.6637   1.6788
  1.6898   1.7155   1.7351   1.7671   1.7903   1.7947   1.8045   1.8458
  1.8540   1.8569   1.8620   1.8779   1.8823   1.9005   1.9066   1.9341
  1.9491   1.9543   1.9686   2.0005   2.0243   2.0280   2.0738   2.1201
  2.1303   2.1427   2.1721   2.1941   2.2273   2.2513   2.2552   2.2581
  2.2717   2.2791   2.2943   2.3121   2.3123   2.3486   2.3575   2.3658
  2.3834   2.3885   2.4098   2.4363   2.4387   2.4501   2.4640   2.4979
  2.4991   2.5324   2.5441   2.5475   2.5582   2.6110   2.6173   2.6185
  2.6410   2.6452   2.6792   2.6905   2.6964   2.7004   2.7145   2.7216
  2.7448   2.7572   2.7657   2.7829   2.7898   2.8117   2.8216   2.8227
  2.8884   2.8968   2.9166   2.9602   3.0689   3.0713   3.0785   3.1103
  3.1451   3.1483   3.1831   3.2201   3.2258   3.2638   3.2694   3.3572
  3.3854   3.3988   3.4176   3.5474   3.6336   3.6463   3.6722   3.8451
  3.8494   3.9412   4.0228   4.0522   4.0577   4.4009   4.8006   4.8177
  9.7523   9.7759   9.8086   9.8118   9.8648   9.8719  23.3389  23.4985
 23.8172  23.8263  23.8784  23.8927  23.9381  23.9922  23.9967  24.0225
 24.1272  24.1312  25.8157  25.8179  25.8596  25.8948  26.0563  26.0725
 26.1564  26.1848  26.2516  26.2892  26.3951  26.4068  26.5788  26.6058
 26.6900  26.7994  26.9475  26.9522 215.7457 215.7683 215.8083 215.8100
215.8780 215.8909
 --------------------------------------------------------------

          Ground-State Mulliken Net Atomic Charges

     Atom                 Charge (a.u.)
  ----------------------------------------
      1 C                     0.179032
      2 C                    -0.419967
      3 Cl                    0.363567
      4 C                    -0.277838
      5 H                     0.208330
      6 C                    -0.927269
      7 H                     0.194708
      8 C                     0.577563
      9 Cl                    0.472123
     10 C                    -0.909095
     11 Cl                    0.544473
     12 C                     0.170585
     13 C                    -0.923538
     14 Cl                    0.544386
     15 C                     0.587254
     16 Cl                    0.471854
     17 C                    -0.925586
     18 H                     0.194645
     19 C                    -0.270617
     20 H                     0.208175
     21 C                    -0.428905
     22 Cl                    0.366119
  ----------------------------------------
  Sum of atomic charges =     0.000000

 -----------------------------------------------------------------
                    Cartesian Multipole Moments
 -----------------------------------------------------------------
    Charge (ESU x 10^10)
                -0.0000
    Dipole Moment (Debye)
         X       0.1551      Y      -0.8127      Z       0.2873
       Tot       0.8758
    Quadrupole Moments (Debye-Ang)
        XX    -141.0441     XY      -3.1823     YY    -149.2368
        XZ     -11.9991     YZ       3.1363     ZZ    -135.4382
    Octopole Moments (Debye-Ang^2)
       XXX    -248.8753    XXY     -39.7177    XYY     -91.4300
       YYY     -70.8547    XXZ      49.8351    XYZ       8.6554
       YYZ      65.6640    XZZ     -75.5112    YZZ     -28.9935
       ZZZ     185.1178
    Hexadecapole Moments (Debye-Ang^3)
      XXXX   -5772.2606   XXXY    -476.5481   XXYY   -1187.9637
      XYYY    -431.8836   YYYY   -1166.4668   XXXZ     134.2400
      XXYZ     -29.3395   XYYZ      97.9879   YYYZ    -202.9582
      XXZZ   -1262.9531   XYZZ    -166.6737   YYZZ    -611.1331
      XZZZ     166.6956   YZZZ    -173.6067   ZZZZ   -2394.6008
 -----------------------------------------------------------------
 Calculating analytic gradient of the SCF energy
 Gradient of SCF Energy
            1           2           3           4           5           6
    1  -0.0038757  -0.0001578   0.0136992   0.0002647  -0.0001309  -0.0003082
    2  -0.0001271   0.0003818   0.0396739  -0.0003616   0.0002994   0.0000240
    3   0.0005996   0.0004804  -0.0252809  -0.0018906   0.0000927  -0.0005834
            7           8           9          10          11          12
    1   0.0000545   0.0022088  -0.0000792   0.0003959   0.0260383   0.0038486
    2   0.0000024   0.0003192  -0.0000125  -0.0005554  -0.0407638   0.0007373
    3   0.0003352   0.0014470  -0.0013574   0.0026182  -0.0006508  -0.0007182
           13          14          15          16          17          18
    1   0.0000601  -0.0112109  -0.0020380  -0.0000530   0.0002385  -0.0000192
    2  -0.0022871  -0.0376489  -0.0012563   0.0008106   0.0004372  -0.0002745
    3  -0.0018000   0.0281750  -0.0011653   0.0010563   0.0004364  -0.0002344
           19          20          21          22
    1  -0.0003901   0.0000595   0.0000663  -0.0286713
    2   0.0008415   0.0001309  -0.0000435   0.0396725
    3   0.0017184  -0.0002313  -0.0004944  -0.0025525
 Max gradient component =       4.076E-02
 RMS gradient           =       1.203E-02
 Gradient time:  CPU 243.47 s  wall 40.81 s
 Geometry Optimization Parameters
   NAtoms,    NIC,     NZ,  NCons,   NDum,   NFix, NCnnct, MaxDiis
       22     171      22       0       0       0       0       0

 Cartesian Hessian Update
 Hessian updated using BFGS update


** GEOMETRY OPTIMIZATION IN DELOCALIZED INTERNAL COORDINATES **
   Searching for a Minimum

   Optimization Cycle:   4

                       Coordinates (Angstroms)
     ATOM                X               Y               Z
      1  C        -0.0029888977    0.0014939854   -0.0027529636
      2  C        -0.0288108740   -0.0574684583    1.4026272490
      3  Cl        1.4567724017   -0.1503196965    2.3124042876
      4  C        -1.2193107414   -0.0349161750    2.1169998666
      5  H        -1.1945739588   -0.0808065270    3.1977171747
      6  C        -2.4293355556    0.0472482034    1.4468876271
      7  H        -3.3606431246    0.0649534400    1.9974939267
      8  C        -2.4460803574    0.1071235294    0.0597953635
      9  Cl       -3.9894297867    0.2074824334   -0.7560422311
     10  C        -1.2490011357    0.0854629181   -0.6603320761
     11  Cl       -1.3048127879    0.1523649531   -2.3965134791
     12  C         1.2796081036   -0.0252963621   -0.7635164101
     13  C         2.3476496497    0.8376549079   -0.4367834427
     14  Cl        2.1782058005    1.9559463822    0.8825990698
     15  C         3.5477491933    0.8037263231   -1.1512691710
     16  Cl        4.8718470293    1.8702511420   -0.7428441540
     17  C         3.7101430338   -0.0856953641   -2.2053406856
     18  H         4.6426463838   -0.1050441329   -2.7541358133
     19  C         2.6763439622   -0.9427762796   -2.5472974870
     20  H         2.7911732897   -1.6388148161   -3.3675867152
     21  C         1.4834963300   -0.9111102462   -1.8371764396
     22  Cl        0.2206584517   -2.0099685365   -2.3280265682
   Point Group: c1    Number of degrees of freedom:    60


   Energy is  -3221.073485928

 Hessian updated using BFGS update

 60 Hessian modes will be used to form the next step
  Hessian Eigenvalues:
     0.015931    0.017462    0.019759    0.020632    0.020653    0.021742
     0.022469    0.022510    0.023188    0.024090    0.024090    0.024114
     0.024114    0.024135    0.024136    0.024143    0.024143    0.051518
     0.064246    0.103899    0.128809    0.159995    0.159998    0.160000
     0.160028    0.219032    0.223207    0.224153    0.226769    0.229515
     0.233436    0.245630    0.246308    0.249981    0.249990    0.249992
     0.250957    0.288797    0.289861    0.291178    0.293858    0.301033
     0.301047    0.316980    0.356665    0.356665    0.356666    0.356669
     0.402411    0.407263    0.418989    0.425114    0.457413    0.458994
     0.466543    0.470253    0.478201    0.478285    0.479142    0.479921

 Minimum search - taking simple RFO step
 Searching for Lamda that Minimizes Along All modes
 Value Taken    Lamda =  -0.03720356
 Calculated Step too Large.  Step scaled by  0.530606
 Step Taken.  Stepsize is  0.300000

                             Maximum     Tolerance    Cnvgd?
         Gradient           0.053742      0.000300      NO
         Displacement       0.234655      0.001200      NO
         Energy change     -0.023568      0.000001      NO


 New Cartesian Coordinates Obtained by Inverse Iteration

 Displacement from previous Coordinates is:  0.352102
 ----------------------------------------------------------------
             Standard Nuclear Orientation (Angstroms)
    I     Atom           X                Y                Z
 ----------------------------------------------------------------
    1      C      -0.0024069715     0.0015268577    -0.0034942278
    2      C      -0.0301559885    -0.0834990956     1.4000410115
    3      Cl      1.4523837252    -0.2147054383     2.3122002400
    4      C      -1.2205567087    -0.0628233084     2.1158236245
    5      H      -1.1957810251    -0.1311514456     3.1952236185
    6      C      -2.4288491249     0.0448348807     1.4463734866
    7      H      -3.3609708753     0.0616188073     1.9955116181
    8      C      -2.4453965185     0.1319581077     0.0598496870
    9      Cl     -3.9894549429     0.2658469900    -0.7476895085
   10      C      -1.2475419446     0.1111831130    -0.6608158138
   11      Cl     -1.2994737403     0.2183641576    -2.3940189965
   12      C       1.2786007683    -0.0252586767    -0.7636976555
   13      C       2.3373882431     0.8561702158    -0.4518776322
   14      Cl      2.1507484062     2.0007074596     0.8409960042
   15      C       3.5389610431     0.8213643636    -1.1656302306
   16      Cl      4.8532113456     1.9080501652    -0.7837641391
   17      C       3.7108516489    -0.0874600971    -2.2027077810
   18      H       4.6445560229    -0.1062535536    -2.7494047950
   19      C       2.6870044825    -0.9620534494    -2.5296638125
   20      H       2.8093415515    -1.6735164599    -3.3353129749
   21      C       1.4929978459    -0.9280741332    -1.8204129747
   22      Cl      0.2458491664    -2.0553378366    -2.2906218201
 ----------------------------------------------------------------
 Nuclear Repulsion Energy =        2142.44509166 hartrees
 There are       89 alpha and       89 beta electrons
 Applying Cartesian multipole field
    Component          Value
    ---------          -----
     (2,0,0)        1.00000E-12
     (0,2,0)        2.00000E-11
     (0,0,2)       -3.00000E-11
 Nucleus-field energy     =    -0.0000000327 hartrees
 Requested basis set is 6-311++G(d,p)
 There are 170 shells and 472 basis functions
 A cutoff of  1.0D-15 yielded  11145 shell pairs
 There are     94030 function pairs (    101219 Cartesian)
 Smallest overlap matrix eigenvalue = 2.36E-07
 Linear dependence detected in AO basis
 Number of orthogonalized atomic orbitals = 467
 Maximum deviation from orthogonality = 4.661E-10
 Guess from superposition of atomic densities
 Warning:  Energy on first SCF cycle will be non-variational
 SAD guess density has 178.000000 electrons

 -----------------------------------------------------------------------
  General SCF calculation program by
  Eric Jon Sundstrom, Paul Horn, Yuezhi Mao, Dmitri Zuev, Alec White,
  David Stuck, Shaama M.S., Shane Yost, Joonho Lee, David Small,
  Daniel Levine, Susi Lehtola, Hugh Burton, Evgeny Epifanovsky,
  Bang C. Huynh
 -----------------------------------------------------------------------
 Exchange:     0.2000 Hartree-Fock + 0.0800 Slater + 0.7200 B88
 Correlation:  0.1900 VWN1RPA + 0.8100 LYP
 Using SG-1 standard quadrature grid
 using 6 threads for integral computing
 -------------------------------------------------------
 OpenMP Integral computing Module                
 Release: version 2.0, May 2017, Q-Chem Inc. Pleasanton 
 -------------------------------------------------------
 A restricted SCF calculation will be
 performed using DIIS
 SCF converges when DIIS error is below 1.0e-08
 ---------------------------------------
  Cycle       Energy         DIIS error
 ---------------------------------------
    1   -3225.4624690867      2.84e-02  
    2   -3220.9584232318      2.17e-03  
    3   -3220.8569832985      2.78e-03  
    4   -3221.0791522450      6.01e-04  
    5   -3221.0878409143      2.97e-04  
    6   -3221.0901584200      1.05e-04  
    7   -3221.0904372862      2.80e-05  
    8   -3221.0904541338      1.33e-05  
    9   -3221.0904591280      2.52e-06  
   10   -3221.0904592907      9.09e-07  
   11   -3221.0904593137      1.59e-07  
   12   -3221.0904593146      6.27e-08  
   13   -3221.0904593148      2.46e-08  
   14   -3221.0904593146      6.85e-09  Convergence criterion met
 ---------------------------------------
 SCF time:   CPU 743.84s  wall 130.00s 
 SCF   energy in the final basis set =    -3221.0904593146
 Total energy in the final basis set =    -3221.0904593146

 --------------------------------------------------------------

                    Orbital Energies (a.u.)
 --------------------------------------------------------------

 Alpha MOs
 -- Occupied --
********-101.5721-101.5681-101.5681-101.5665-101.5665 -10.2742 -10.2742
-10.2676 -10.2676 -10.2673 -10.2673 -10.2408 -10.2406 -10.2174 -10.2173
-10.2138 -10.2138  -9.4867  -9.4867  -9.4843  -9.4842  -9.4826  -9.4825
 -7.2516  -7.2516  -7.2491  -7.2488  -7.2473  -7.2472  -7.2416  -7.2415
 -7.2409  -7.2409  -7.2390  -7.2389  -7.2383  -7.2383  -7.2373  -7.2372
 -7.2366  -7.2366  -0.9581  -0.9371  -0.9121  -0.9030  -0.8785  -0.8741
 -0.8471  -0.8384  -0.8087  -0.7615  -0.7424  -0.7419  -0.6765  -0.6393
 -0.6200  -0.6170  -0.5498  -0.5416  -0.5286  -0.5205  -0.4999  -0.4795
 -0.4679  -0.4637  -0.4617  -0.4513  -0.4465  -0.4263  -0.4227  -0.4134
 -0.4064  -0.4039  -0.3919  -0.3750  -0.3721  -0.3485  -0.3460  -0.3356
 -0.3322  -0.3291  -0.3281  -0.3079  -0.3041  -0.2883  -0.2719  -0.2695
 -0.2520
 -- Virtual --
 -0.0757  -0.0542  -0.0479  -0.0354  -0.0322  -0.0224  -0.0092  -0.0035
  0.0033   0.0066   0.0190   0.0225   0.0246   0.0272   0.0292   0.0446
  0.0489   0.0531   0.0555   0.0560   0.0634   0.0674   0.0718   0.0730
  0.0841   0.0843   0.0856   0.0919   0.0929   0.1022   0.1027   0.1055
  0.1082   0.1112   0.1138   0.1204   0.1208   0.1249   0.1250   0.1294
  0.1295   0.1363   0.1364   0.1388   0.1390   0.1441   0.1494   0.1495
  0.1588   0.1616   0.1645   0.1699   0.1746   0.1766   0.1835   0.1842
  0.1853   0.1920   0.1969   0.2054   0.2076   0.2137   0.2163   0.2240
  0.2289   0.2319   0.2327   0.2346   0.2348   0.2368   0.2408   0.2476
  0.2484   0.2546   0.2567   0.2615   0.2623   0.2716   0.2752   0.2803
  0.2817   0.2845   0.2885   0.2899   0.2960   0.3028   0.3081   0.3122
  0.3148   0.3192   0.3250   0.3264   0.3316   0.3422   0.3499   0.3630
  0.4046   0.4221   0.4226   0.4240   0.4343   0.4412   0.4465   0.4606
  0.4617   0.4676   0.4757   0.4781   0.4794   0.4894   0.4957   0.5099
  0.5116   0.5155   0.5158   0.5200   0.5235   0.5342   0.5419   0.5457
  0.5533   0.5612   0.5627   0.5742   0.5840   0.5877   0.5968   0.6085
  0.6129   0.6130   0.6171   0.6203   0.6222   0.6298   0.6347   0.6435
  0.6517   0.6536   0.6699   0.6709   0.6921   0.7078   0.7147   0.7155
  0.7200   0.7225   0.7596   0.7914   0.7995   0.8087   0.8143   0.8146
  0.8271   0.8364   0.8381   0.8395   0.8426   0.8488   0.8506   0.8555
  0.8578   0.8615   0.8662   0.8718   0.8757   0.8795   0.8862   0.8986
  0.9059   0.9156   0.9215   0.9271   0.9339   0.9429   0.9455   0.9514
  0.9530   0.9552   0.9563   0.9664   0.9699   0.9799   0.9867   0.9888
  0.9939   0.9967   0.9989   1.0044   1.0147   1.0297   1.0349   1.0540
  1.0654   1.0785   1.0825   1.0868   1.1365   1.1629   1.1754   1.1825
  1.2085   1.2278   1.2300   1.2363   1.2518   1.2556   1.2875   1.2909
  1.2958   1.3177   1.3204   1.3236   1.3454   1.3486   1.3678   1.3735
  1.4037   1.4550   1.4715   1.4883   1.5025   1.5084   1.5260   1.5593
  1.5614   1.5700   1.5719   1.6202   1.6407   1.6480   1.6646   1.6783
  1.6888   1.7143   1.7357   1.7678   1.7888   1.7950   1.8032   1.8453
  1.8533   1.8573   1.8597   1.8776   1.8794   1.9044   1.9088   1.9340
  1.9486   1.9521   1.9685   1.9991   2.0236   2.0277   2.0742   2.1199
  2.1300   2.1411   2.1756   2.1918   2.2375   2.2553   2.2600   2.2616
  2.2708   2.2913   2.2978   2.3092   2.3138   2.3343   2.3460   2.3729
  2.3800   2.3831   2.4108   2.4372   2.4394   2.4433   2.4658   2.4997
  2.5062   2.5315   2.5443   2.5495   2.5546   2.6106   2.6125   2.6162
  2.6409   2.6458   2.6786   2.6902   2.6956   2.6974   2.7130   2.7216
  2.7446   2.7575   2.7668   2.7815   2.7898   2.8101   2.8208   2.8237
  2.8867   2.8961   2.9198   2.9624   3.0696   3.0708   3.0786   3.1063
  3.1414   3.1474   3.1837   3.2197   3.2241   3.2624   3.2683   3.3559
  3.3851   3.3987   3.4170   3.5473   3.6336   3.6464   3.6709   3.8449
  3.8484   3.9414   4.0236   4.0525   4.0580   4.3961   4.7976   4.8178
  9.7494   9.7764   9.8059   9.8158   9.8616   9.8680  23.3396  23.4997
 23.8161  23.8261  23.8791  23.8916  23.9359  23.9894  23.9947  24.0247
 24.1263  24.1302  25.8206  25.8248  25.9160  25.9552  26.0446  26.0499
 26.1291  26.1642  26.1845  26.3277  26.3404  26.4208  26.5781  26.5985
 26.6883  26.7897  26.9483  26.9508 215.7435 215.7692 215.8060 215.8174
215.8717 215.8834
 --------------------------------------------------------------

          Ground-State Mulliken Net Atomic Charges

     Atom                 Charge (a.u.)
  ----------------------------------------
      1 C                     0.201168
      2 C                    -0.453915
      3 Cl                    0.331807
      4 C                    -0.238147
      5 H                     0.209480
      6 C                    -0.930256
      7 H                     0.196133
      8 C                     0.584702
      9 Cl                    0.476296
     10 C                    -0.878101
     11 Cl                    0.504967
     12 C                     0.193298
     13 C                    -0.889932
     14 Cl                    0.503811
     15 C                     0.594636
     16 Cl                    0.476277
     17 C                    -0.929831
     18 H                     0.196061
     19 C                    -0.230254
     20 H                     0.209352
     21 C                    -0.464044
     22 Cl                    0.336491
  ----------------------------------------
  Sum of atomic charges =     0.000000

 -----------------------------------------------------------------
                    Cartesian Multipole Moments
 -----------------------------------------------------------------
    Charge (ESU x 10^10)
                 0.0000
    Dipole Moment (Debye)
         X       0.1625      Y      -0.8471      Z       0.2999
       Tot       0.9132
    Quadrupole Moments (Debye-Ang)
        XX    -140.8136     XY      -3.2535     YY    -149.0060
        XZ     -12.0856     YZ       2.9635     ZZ    -135.6277
    Octopole Moments (Debye-Ang^2)
       XXX    -247.7059    XXY     -41.0296    XYY     -90.6625
       YYY     -74.3158    XXZ      49.8329    XYZ       9.0795
       YYZ      65.6880    XZZ     -75.5833    YZZ     -30.6107
       ZZZ     187.3303
    Hexadecapole Moments (Debye-Ang^3)
      XXXX   -5741.8800   XXXY    -465.7157   XXYY   -1190.1163
      XYYY    -418.8658   YYYY   -1211.3749   XXXZ     148.5739
      XXYZ     -23.9538   XYYZ     102.3346   YYYZ    -180.4912
      XXZZ   -1257.1203   XYZZ    -165.1420   YYZZ    -614.6856
      XZZZ     183.3817   YZZZ    -157.8675   ZZZZ   -2377.0874
 -----------------------------------------------------------------
 Calculating analytic gradient of the SCF energy
 Gradient of SCF Energy
            1           2           3           4           5           6
    1  -0.0013503   0.0000783   0.0088280   0.0001190  -0.0000234  -0.0003463
    2  -0.0001088   0.0006364   0.0292588  -0.0002350   0.0002197   0.0000358
    3  -0.0001460   0.0004115  -0.0178070  -0.0009848   0.0000274  -0.0002176
            7           8           9          10          11          12
    1   0.0000372   0.0010542  -0.0000028   0.0001151   0.0182101   0.0013596
    2   0.0000222   0.0002053  -0.0000003  -0.0005832  -0.0300979   0.0003171
    3   0.0001779   0.0007097  -0.0006863   0.0009149   0.0006265   0.0001478
           13          14          15          16          17          18
    1   0.0001893  -0.0072177  -0.0010231  -0.0000478   0.0002951  -0.0000135
    2  -0.0010411  -0.0282179  -0.0005444   0.0003795   0.0002309  -0.0001626
    3  -0.0004367   0.0198204  -0.0006506   0.0005359   0.0001243  -0.0001251
           19          20          21          22
    1  -0.0001763  -0.0000293  -0.0001410  -0.0199144
    2   0.0004087   0.0000725   0.0000605   0.0291438
    3   0.0009240  -0.0001133  -0.0005674  -0.0026856
 Max gradient component =       3.010E-02
 RMS gradient           =       8.702E-03
 Gradient time:  CPU 242.95 s  wall 40.72 s
 Geometry Optimization Parameters
   NAtoms,    NIC,     NZ,  NCons,   NDum,   NFix, NCnnct, MaxDiis
       22     171      22       0       0       0       0       0

 Cartesian Hessian Update
 Hessian updated using BFGS update


** GEOMETRY OPTIMIZATION IN DELOCALIZED INTERNAL COORDINATES **
   Searching for a Minimum

   Optimization Cycle:   5

                       Coordinates (Angstroms)
     ATOM                X               Y               Z
      1  C        -0.0024069715    0.0015268577   -0.0034942278
      2  C        -0.0301559885   -0.0834990956    1.4000410115
      3  Cl        1.4523837252   -0.2147054383    2.3122002400
      4  C        -1.2205567087   -0.0628233084    2.1158236245
      5  H        -1.1957810251   -0.1311514456    3.1952236185
      6  C        -2.4288491249    0.0448348807    1.4463734866
      7  H        -3.3609708753    0.0616188073    1.9955116181
      8  C        -2.4453965185    0.1319581077    0.0598496870
      9  Cl       -3.9894549429    0.2658469900   -0.7476895085
     10  C        -1.2475419446    0.1111831130   -0.6608158138
     11  Cl       -1.2994737403    0.2183641576   -2.3940189965
     12  C         1.2786007683   -0.0252586767   -0.7636976555
     13  C         2.3373882431    0.8561702158   -0.4518776322
     14  Cl        2.1507484062    2.0007074596    0.8409960042
     15  C         3.5389610431    0.8213643636   -1.1656302306
     16  Cl        4.8532113456    1.9080501652   -0.7837641391
     17  C         3.7108516489   -0.0874600971   -2.2027077810
     18  H         4.6445560229   -0.1062535536   -2.7494047950
     19  C         2.6870044825   -0.9620534494   -2.5296638125
     20  H         2.8093415515   -1.6735164599   -3.3353129749
     21  C         1.4929978459   -0.9280741332   -1.8204129747
     22  Cl        0.2458491664   -2.0553378366   -2.2906218201
   Point Group: c1    Number of degrees of freedom:    60


   Energy is  -3221.090459315

 Hessian updated using BFGS update

 60 Hessian modes will be used to form the next step
  Hessian Eigenvalues:
     0.015931    0.017462    0.019722    0.020632    0.020653    0.021742
     0.022463    0.022511    0.023188    0.024090    0.024090    0.024114
     0.024114    0.024135    0.024136    0.024143    0.024143    0.051518
     0.052188    0.094901    0.128809    0.159995    0.159998    0.160000
     0.160034    0.219032    0.223208    0.224125    0.226769    0.229285
     0.233542    0.245630    0.246335    0.249982    0.249992    0.250024
     0.251169    0.288798    0.289897    0.291073    0.293859    0.301033
     0.301074    0.317018    0.356665    0.356665    0.356668    0.356669
     0.402617    0.407263    0.419111    0.425114    0.457413    0.458985
     0.466543    0.470510    0.478201    0.478290    0.479142    0.480163

 Minimum search - taking simple RFO step
 Searching for Lamda that Minimizes Along All modes
 Value Taken    Lamda =  -0.02715245
 Calculated Step too Large.  Step scaled by  0.528024
 Step Taken.  Stepsize is  0.300000

                             Maximum     Tolerance    Cnvgd?
         Gradient           0.038787      0.000300      NO
         Displacement       0.231349      0.001200      NO
         Energy change     -0.016973      0.000001      NO


 New Cartesian Coordinates Obtained by Inverse Iteration

 Displacement from previous Coordinates is:  0.377980
 ----------------------------------------------------------------
             Standard Nuclear Orientation (Angstroms)
    I     Atom           X                Y                Z
 ----------------------------------------------------------------
    1      C      -0.0021146165     0.0017958001    -0.0040762786
    2      C      -0.0301087823    -0.1118907567     1.3960088649
    3      Cl      1.4529584252    -0.2825157968     2.3039748076
    4      C      -1.2202167854    -0.0934702236     2.1130942898
    5      H      -1.1965132198    -0.1858874967     3.1906746239
    6      C      -2.4264411612     0.0419473903     1.4447448493
    7      H      -3.3591992546     0.0574875257     1.9928161104
    8      C      -2.4424263153     0.1590236514     0.0595945614
    9      Cl     -3.9855549804     0.3285376647    -0.7418107296
   10      C      -1.2442142520     0.1393439828    -0.6608952008
   11      Cl     -1.2880334747     0.2878906690    -2.3917279909
   12      C       1.2777502252    -0.0248974548    -0.7640778653
   13      C       2.3247390381     0.8755240809    -0.4685303446
   14      Cl      2.1169249793     2.0465341748     0.7977842631
   15      C       3.5273715064     0.8399466224    -1.1808364280
   16      Cl      4.8294381389     1.9489203865    -0.8249050707
   17      C       3.7096664453    -0.0894656894    -2.1988343442
   18      H       4.6444735567    -0.1082931020    -2.7436358742
   19      C       2.6965750551    -0.9826387166    -2.5091147834
   20      H       2.8278082075    -1.7100294542    -3.2988945498
   21      C       1.5015790637    -0.9460899869    -1.8008869778
   22      Cl      0.2668446104    -2.1002816471    -2.2435590042
 ----------------------------------------------------------------
 Nuclear Repulsion Energy =        2138.58696177 hartrees
 There are       89 alpha and       89 beta electrons
 Applying Cartesian multipole field
    Component          Value
    ---------          -----
     (2,0,0)        1.00000E-12
     (0,2,0)        2.00000E-11
     (0,0,2)       -3.00000E-11
 Nucleus-field energy     =    -0.0000000312 hartrees
 Requested basis set is 6-311++G(d,p)
 There are 170 shells and 472 basis functions
 A cutoff of  1.0D-15 yielded  11139 shell pairs
 There are     93999 function pairs (    101183 Cartesian)
 Smallest overlap matrix eigenvalue = 2.30E-07
 Linear dependence detected in AO basis
 Number of orthogonalized atomic orbitals = 467
 Maximum deviation from orthogonality = 4.263E-10
 Guess from superposition of atomic densities
 Warning:  Energy on first SCF cycle will be non-variational
 SAD guess density has 178.000000 electrons

 -----------------------------------------------------------------------
  General SCF calculation program by
  Eric Jon Sundstrom, Paul Horn, Yuezhi Mao, Dmitri Zuev, Alec White,
  David Stuck, Shaama M.S., Shane Yost, Joonho Lee, David Small,
  Daniel Levine, Susi Lehtola, Hugh Burton, Evgeny Epifanovsky,
  Bang C. Huynh
 -----------------------------------------------------------------------
 Exchange:     0.2000 Hartree-Fock + 0.0800 Slater + 0.7200 B88
 Correlation:  0.1900 VWN1RPA + 0.8100 LYP
 Using SG-1 standard quadrature grid
 using 6 threads for integral computing
 -------------------------------------------------------
 OpenMP Integral computing Module                
 Release: version 2.0, May 2017, Q-Chem Inc. Pleasanton 
 -------------------------------------------------------
 A restricted SCF calculation will be
 performed using DIIS
 SCF converges when DIIS error is below 1.0e-08
 ---------------------------------------
  Cycle       Energy         DIIS error
 ---------------------------------------
    1   -3225.4355551032      2.84e-02  
    2   -3220.9712712099      2.17e-03  
    3   -3220.8715732256      2.77e-03  
    4   -3221.0916582443      5.96e-04  
    5   -3221.1001521735      2.97e-04  
    6   -3221.1024770066      1.04e-04  
    7   -3221.1027458657      2.83e-05  
    8   -3221.1027632453      1.34e-05  
    9   -3221.1027682711      2.44e-06  
   10   -3221.1027684223      9.00e-07  
   11   -3221.1027684450      1.49e-07  
   12   -3221.1027684458      6.10e-08  
   13   -3221.1027684461      2.49e-08  
   14   -3221.1027684458      6.40e-09  Convergence criterion met
 ---------------------------------------
 SCF time:   CPU 742.87s  wall 130.00s 
 SCF   energy in the final basis set =    -3221.1027684458
 Total energy in the final basis set =    -3221.1027684458

 --------------------------------------------------------------

                    Orbital Energies (a.u.)
 --------------------------------------------------------------

 Alpha MOs
 -- Occupied --
********-101.5723-101.5692-101.5691-101.5674-101.5674 -10.2743 -10.2743
-10.2677 -10.2676 -10.2675 -10.2675 -10.2403 -10.2400 -10.2176 -10.2175
-10.2140 -10.2139  -9.4869  -9.4869  -9.4851  -9.4850  -9.4832  -9.4832
 -7.2518  -7.2518  -7.2499  -7.2496  -7.2479  -7.2479  -7.2418  -7.2417
 -7.2411  -7.2411  -7.2398  -7.2397  -7.2391  -7.2391  -7.2379  -7.2378
 -7.2373  -7.2373  -0.9573  -0.9371  -0.9100  -0.9032  -0.8791  -0.8745
 -0.8459  -0.8390  -0.8085  -0.7614  -0.7430  -0.7415  -0.6762  -0.6388
 -0.6197  -0.6178  -0.5495  -0.5409  -0.5287  -0.5215  -0.4993  -0.4797
 -0.4675  -0.4631  -0.4616  -0.4507  -0.4459  -0.4265  -0.4196  -0.4133
 -0.4068  -0.4030  -0.3902  -0.3725  -0.3714  -0.3480  -0.3458  -0.3356
 -0.3321  -0.3295  -0.3281  -0.3123  -0.3061  -0.2922  -0.2724  -0.2685
 -0.2546
 -- Virtual --
 -0.0750  -0.0541  -0.0479  -0.0363  -0.0329  -0.0220  -0.0092  -0.0034
  0.0033   0.0064   0.0190   0.0224   0.0246   0.0270   0.0292   0.0445
  0.0491   0.0526   0.0555   0.0563   0.0632   0.0668   0.0713   0.0730
  0.0838   0.0841   0.0853   0.0920   0.0929   0.1020   0.1026   0.1058
  0.1088   0.1114   0.1130   0.1203   0.1205   0.1248   0.1248   0.1295
  0.1296   0.1357   0.1358   0.1384   0.1387   0.1441   0.1489   0.1500
  0.1583   0.1608   0.1641   0.1699   0.1739   0.1749   0.1820   0.1837
  0.1856   0.1909   0.1968   0.2055   0.2058   0.2142   0.2166   0.2258
  0.2295   0.2316   0.2337   0.2339   0.2344   0.2371   0.2408   0.2473
  0.2488   0.2538   0.2556   0.2617   0.2630   0.2725   0.2746   0.2807
  0.2815   0.2822   0.2877   0.2898   0.2958   0.3027   0.3107   0.3114
  0.3148   0.3174   0.3269   0.3274   0.3352   0.3417   0.3484   0.3631
  0.4057   0.4215   0.4230   0.4237   0.4340   0.4434   0.4458   0.4602
  0.4624   0.4699   0.4782   0.4786   0.4788   0.4925   0.4974   0.5062
  0.5108   0.5118   0.5167   0.5194   0.5208   0.5327   0.5407   0.5467
  0.5559   0.5595   0.5637   0.5785   0.5857   0.5876   0.5983   0.6086
  0.6120   0.6133   0.6171   0.6207   0.6215   0.6302   0.6349   0.6432
  0.6542   0.6569   0.6687   0.6742   0.6915   0.7059   0.7143   0.7155
  0.7194   0.7238   0.7655   0.7925   0.7971   0.8094   0.8145   0.8157
  0.8309   0.8362   0.8370   0.8389   0.8425   0.8487   0.8514   0.8556
  0.8582   0.8615   0.8669   0.8730   0.8772   0.8790   0.8883   0.9033
  0.9035   0.9178   0.9261   0.9289   0.9341   0.9424   0.9468   0.9501
  0.9515   0.9529   0.9562   0.9672   0.9710   0.9750   0.9828   0.9877
  0.9938   0.9959   1.0017   1.0048   1.0055   1.0281   1.0347   1.0515
  1.0628   1.0770   1.0804   1.0938   1.1392   1.1619   1.1741   1.1828
  1.2064   1.2271   1.2279   1.2348   1.2527   1.2531   1.2864   1.2914
  1.2945   1.3149   1.3203   1.3250   1.3467   1.3512   1.3683   1.3724
  1.4065   1.4572   1.4739   1.4889   1.5041   1.5082   1.5255   1.5589
  1.5629   1.5706   1.5725   1.6197   1.6394   1.6494   1.6657   1.6782
  1.6878   1.7134   1.7366   1.7690   1.7876   1.7960   1.8020   1.8451
  1.8525   1.8580   1.8580   1.8772   1.8775   1.9095   1.9120   1.9342
  1.9479   1.9498   1.9687   1.9972   2.0231   2.0277   2.0748   2.1193
  2.1295   2.1396   2.1794   2.1893   2.2437   2.2539   2.2605   2.2651
  2.2719   2.2879   2.3061   2.3133   2.3147   2.3206   2.3284   2.3777
  2.3814   2.3845   2.4160   2.4377   2.4386   2.4430   2.4673   2.5011
  2.5110   2.5311   2.5439   2.5496   2.5535   2.6071   2.6103   2.6160
  2.6426   2.6470   2.6784   2.6908   2.6953   2.6956   2.7119   2.7218
  2.7447   2.7579   2.7678   2.7805   2.7897   2.8088   2.8201   2.8253
  2.8846   2.8962   2.9239   2.9653   3.0707   3.0710   3.0794   3.1022
  3.1385   3.1481   3.1841   3.2197   3.2226   3.2625   3.2676   3.3556
  3.3852   3.3992   3.4168   3.5480   3.6339   3.6468   3.6707   3.8452
  3.8482   3.9430   4.0248   4.0528   4.0581   4.3897   4.7960   4.8190
  9.7495   9.7777   9.8058   9.8320   9.8556   9.8619  23.3402  23.5008
 23.8167  23.8275  23.8808  23.8924  23.9367  23.9876  23.9936  24.0311
 24.1254  24.1293  25.8194  25.8251  25.9545  25.9927  26.0035  26.0075
 26.1002  26.1433  26.1762  26.3234  26.3659  26.4265  26.5768  26.5940
 26.6909  26.7835  26.9465  26.9554 215.7444 215.7708 215.8067 215.8391
215.8625 215.8740
 --------------------------------------------------------------

          Ground-State Mulliken Net Atomic Charges

     Atom                 Charge (a.u.)
  ----------------------------------------
      1 C                     0.233288
      2 C                    -0.494983
      3 Cl                    0.296561
      4 C                    -0.194185
      5 H                     0.210186
      6 C                    -0.924714
      7 H                     0.197640
      8 C                     0.605691
      9 Cl                    0.483259
     10 C                    -0.867612
     11 Cl                    0.456240
     12 C                     0.227294
     13 C                    -0.875520
     14 Cl                    0.454549
     15 C                     0.615021
     16 Cl                    0.483580
     17 C                    -0.926213
     18 H                     0.197570
     19 C                    -0.184622
     20 H                     0.210106
     21 C                    -0.505386
     22 Cl                    0.302250
  ----------------------------------------
  Sum of atomic charges =     0.000000

 -----------------------------------------------------------------
                    Cartesian Multipole Moments
 -----------------------------------------------------------------
    Charge (ESU x 10^10)
                 0.0000
    Dipole Moment (Debye)
         X       0.1705      Y      -0.8889      Z       0.3146
       Tot       0.9582
    Quadrupole Moments (Debye-Ang)
        XX    -140.5996     XY      -3.3175     YY    -148.8066
        XZ     -12.1537     YZ       2.8139     ZZ    -135.8113
    Octopole Moments (Debye-Ang^2)
       XXX    -246.4668    XXY     -42.5696    XYY     -89.9664
       YYY     -78.0954    XXZ      49.9549    XYZ       9.5110
       YYZ      65.8012    XZZ     -75.6589    YZZ     -32.3047
       ZZZ     189.5576
    Hexadecapole Moments (Debye-Ang^3)
      XXXX   -5701.7780   XXXY    -454.1163   XXYY   -1191.3390
      XYYY    -404.8332   YYYY   -1261.5195   XXXZ     162.5341
      XXYZ     -17.6551   XYYZ     106.3911   YYYZ    -155.8524
      XXZZ   -1248.5983   XYZZ    -163.0023   YYZZ    -618.0767
      XZZZ     199.3308   YZZZ    -139.8122   ZZZZ   -2353.4312
 -----------------------------------------------------------------
 Calculating analytic gradient of the SCF energy
 Gradient of SCF Energy
            1           2           3           4           5           6
    1  -0.0001045   0.0001393   0.0057886   0.0000026   0.0000415  -0.0003113
    2  -0.0001220   0.0008892   0.0213580  -0.0001562   0.0001536   0.0000285
    3  -0.0002703  -0.0000290  -0.0123652  -0.0004622  -0.0000039   0.0000482
            7           8           9          10          11          12
    1   0.0000165   0.0005068   0.0000223   0.0000125   0.0126990   0.0001430
    2   0.0000366   0.0001633  -0.0000049  -0.0006821  -0.0220579  -0.0000657
    3   0.0000758   0.0002131  -0.0003311   0.0002071   0.0010274   0.0003605
           13          14          15          16          17          18
    1   0.0002730  -0.0046239  -0.0005638  -0.0000305   0.0002775  -0.0000027
    2  -0.0005701  -0.0208083  -0.0001392   0.0001598   0.0000529  -0.0000861
    3   0.0001903   0.0140015  -0.0002601   0.0002534  -0.0000849  -0.0000559
           19          20          21          22
    1  -0.0000162  -0.0000789  -0.0002706  -0.0139202
    2   0.0001646   0.0000256   0.0005070   0.0211534
    3   0.0004611  -0.0000415  -0.0003786  -0.0025557
 Max gradient component =       2.206E-02
 RMS gradient           =       6.269E-03
 Gradient time:  CPU 241.28 s  wall 40.44 s
 Geometry Optimization Parameters
   NAtoms,    NIC,     NZ,  NCons,   NDum,   NFix, NCnnct, MaxDiis
       22     171      22       0       0       0       0       0

 Cartesian Hessian Update
 Hessian updated using BFGS update


** GEOMETRY OPTIMIZATION IN DELOCALIZED INTERNAL COORDINATES **
   Searching for a Minimum

   Optimization Cycle:   6

                       Coordinates (Angstroms)
     ATOM                X               Y               Z
      1  C        -0.0021146165    0.0017958001   -0.0040762786
      2  C        -0.0301087823   -0.1118907567    1.3960088649
      3  Cl        1.4529584252   -0.2825157968    2.3039748076
      4  C        -1.2202167854   -0.0934702236    2.1130942898
      5  H        -1.1965132198   -0.1858874967    3.1906746239
      6  C        -2.4264411612    0.0419473903    1.4447448493
      7  H        -3.3591992546    0.0574875257    1.9928161104
      8  C        -2.4424263153    0.1590236514    0.0595945614
      9  Cl       -3.9855549804    0.3285376647   -0.7418107296
     10  C        -1.2442142520    0.1393439828   -0.6608952008
     11  Cl       -1.2880334747    0.2878906690   -2.3917279909
     12  C         1.2777502252   -0.0248974548   -0.7640778653
     13  C         2.3247390381    0.8755240809   -0.4685303446
     14  Cl        2.1169249793    2.0465341748    0.7977842631
     15  C         3.5273715064    0.8399466224   -1.1808364280
     16  Cl        4.8294381389    1.9489203865   -0.8249050707
     17  C         3.7096664453   -0.0894656894   -2.1988343442
     18  H         4.6444735567   -0.1082931020   -2.7436358742
     19  C         2.6965750551   -0.9826387166   -2.5091147834
     20  H         2.8278082075   -1.7100294542   -3.2988945498
     21  C         1.5015790637   -0.9460899869   -1.8008869778
     22  Cl        0.2668446104   -2.1002816471   -2.2435590042
   Point Group: c1    Number of degrees of freedom:    60


   Energy is  -3221.102768446

 Hessian updated using BFGS update

 60 Hessian modes will be used to form the next step
  Hessian Eigenvalues:
     0.015931    0.017463    0.019661    0.020632    0.020653    0.021742
     0.022450    0.022511    0.023187    0.024089    0.024090    0.024114
     0.024114    0.024135    0.024136    0.024143    0.024143    0.041629
     0.051521    0.090441    0.128809    0.159995    0.159998    0.160000
     0.160044    0.219032    0.223208    0.224101    0.226769    0.229114
     0.233537    0.245630    0.246356    0.249982    0.249992    0.250038
     0.251264    0.288798    0.289816    0.290997    0.293859    0.301033
     0.301083    0.317018    0.356665    0.356665    0.356668    0.356669
     0.402570    0.407263    0.419208    0.425114    0.457413    0.458971
     0.466544    0.470588    0.478201    0.478297    0.479142    0.480232

 Minimum search - taking simple RFO step
 Searching for Lamda that Minimizes Along All modes
 Value Taken    Lamda =  -0.01945420
 Calculated Step too Large.  Step scaled by  0.536141
 Step Taken.  Stepsize is  0.300000

                             Maximum     Tolerance    Cnvgd?
         Gradient           0.027910      0.000300      NO
         Displacement       0.230175      0.001200      NO
         Energy change     -0.012309      0.000001      NO


 New Cartesian Coordinates Obtained by Inverse Iteration

 Displacement from previous Coordinates is:  0.393002
 ----------------------------------------------------------------
             Standard Nuclear Orientation (Angstroms)
    I     Atom           X                Y                Z
 ----------------------------------------------------------------
    1      C      -0.0021725733     0.0025846141    -0.0046079325
    2      C      -0.0297549318    -0.1415901357     1.3909925676
    3      Cl      1.4554584694    -0.3514303104     2.2902486296
    4      C      -1.2194858131    -0.1258426546     2.1091505830
    5      H      -1.1978655678    -0.2432913334     3.1843345114
    6      C      -2.4232859331     0.0384623688     1.4424634925
    7      H      -3.3565382754     0.0522850817     1.9897747728
    8      C      -2.4383072103     0.1872161071     0.0596633663
    9      Cl     -3.9793471703     0.3934573304    -0.7364388189
   10      C      -1.2399245712     0.1692321658    -0.6603016844
   11      Cl     -1.2734332659     0.3590922809    -2.3884621010
   12      C       1.2771154364    -0.0239352448    -0.7645981701
   13      C       2.3108989660     0.8953877377    -0.4866487638
   14      Cl      2.0803774313     2.0921724551     0.7529234892
   15      C       3.5144787049     0.8587756456    -1.1970399059
   16      Cl      4.8031484743     1.9904763234    -0.8666041486
   17      C       3.7076791204    -0.0915971311    -2.1943661959
   18      H       4.6434895463    -0.1110212157    -2.7374491150
   19      C       2.7058146724    -1.0036625768    -2.4866607716
   20      H       2.8469428205    -1.7469478258    -3.2597279969
   21      C       1.5100259980    -0.9645404418    -1.7794708649
   22      Cl      0.2859920816    -2.1437916168    -2.1902680146
 ----------------------------------------------------------------
 Nuclear Repulsion Energy =        2135.63361699 hartrees
 There are       89 alpha and       89 beta electrons
 Applying Cartesian multipole field
    Component          Value
    ---------          -----
     (2,0,0)        1.00000E-12
     (0,2,0)        2.00000E-11
     (0,0,2)       -3.00000E-11
 Nucleus-field energy     =    -0.0000000296 hartrees
 Requested basis set is 6-311++G(d,p)
 There are 170 shells and 472 basis functions
 A cutoff of  1.0D-15 yielded  11131 shell pairs
 There are     94008 function pairs (    101201 Cartesian)
 Smallest overlap matrix eigenvalue = 2.23E-07
 Linear dependence detected in AO basis
 Number of orthogonalized atomic orbitals = 467
 Maximum deviation from orthogonality = 3.705E-10
 Guess from superposition of atomic densities
 Warning:  Energy on first SCF cycle will be non-variational
 SAD guess density has 178.000000 electrons

 -----------------------------------------------------------------------
  General SCF calculation program by
  Eric Jon Sundstrom, Paul Horn, Yuezhi Mao, Dmitri Zuev, Alec White,
  David Stuck, Shaama M.S., Shane Yost, Joonho Lee, David Small,
  Daniel Levine, Susi Lehtola, Hugh Burton, Evgeny Epifanovsky,
  Bang C. Huynh
 -----------------------------------------------------------------------
 Exchange:     0.2000 Hartree-Fock + 0.0800 Slater + 0.7200 B88
 Correlation:  0.1900 VWN1RPA + 0.8100 LYP
 Using SG-1 standard quadrature grid
 using 6 threads for integral computing
 -------------------------------------------------------
 OpenMP Integral computing Module                
 Release: version 2.0, May 2017, Q-Chem Inc. Pleasanton 
 -------------------------------------------------------
 A restricted SCF calculation will be
 performed using DIIS
 SCF converges when DIIS error is below 1.0e-08
 ---------------------------------------
  Cycle       Energy         DIIS error
 ---------------------------------------
    1   -3225.4161201137      2.83e-02  
    2   -3220.9805119418      2.17e-03  
    3   -3220.8823995422      2.76e-03  
    4   -3221.1008322117      5.90e-04  
    5   -3221.1090943527      2.96e-04  
    6   -3221.1113960553      1.03e-04  
    7   -3221.1116584946      2.83e-05  
    8   -3221.1116760223      1.34e-05  
    9   -3221.1116810759      2.39e-06  
   10   -3221.1116812192      8.94e-07  
   11   -3221.1116812420      1.42e-07  
   12   -3221.1116812425      6.00e-08  
   13   -3221.1116812428      2.50e-08  
   14   -3221.1116812428      6.00e-09  Convergence criterion met
 ---------------------------------------
 SCF time:   CPU 742.00s  wall 130.00s 
 SCF   energy in the final basis set =    -3221.1116812428
 Total energy in the final basis set =    -3221.1116812428

 --------------------------------------------------------------

                    Orbital Energies (a.u.)
 --------------------------------------------------------------

 Alpha MOs
 -- Occupied --
********-101.5725-101.5702-101.5701-101.5683-101.5683 -10.2743 -10.2743
-10.2676 -10.2676 -10.2676 -10.2676 -10.2397 -10.2394 -10.2177 -10.2177
-10.2141 -10.2141  -9.4871  -9.4871  -9.4858  -9.4858  -9.4838  -9.4838
 -7.2520  -7.2519  -7.2507  -7.2504  -7.2486  -7.2485  -7.2420  -7.2419
 -7.2413  -7.2412  -7.2405  -7.2404  -7.2399  -7.2399  -7.2385  -7.2385
 -7.2380  -7.2380  -0.9569  -0.9371  -0.9083  -0.9033  -0.8796  -0.8748
 -0.8449  -0.8396  -0.8083  -0.7615  -0.7436  -0.7414  -0.6760  -0.6385
 -0.6194  -0.6187  -0.5493  -0.5402  -0.5287  -0.5226  -0.4988  -0.4798
 -0.4673  -0.4629  -0.4617  -0.4501  -0.4454  -0.4266  -0.4170  -0.4132
 -0.4071  -0.4021  -0.3888  -0.3706  -0.3703  -0.3475  -0.3456  -0.3357
 -0.3322  -0.3299  -0.3281  -0.3160  -0.3096  -0.2933  -0.2730  -0.2675
 -0.2566
 -- Virtual --
 -0.0740  -0.0540  -0.0480  -0.0374  -0.0336  -0.0217  -0.0092  -0.0034
  0.0034   0.0061   0.0190   0.0222   0.0245   0.0266   0.0292   0.0444
  0.0493   0.0520   0.0555   0.0566   0.0631   0.0660   0.0707   0.0731
  0.0836   0.0839   0.0851   0.0922   0.0931   0.1019   0.1024   0.1061
  0.1095   0.1115   0.1121   0.1198   0.1206   0.1244   0.1247   0.1295
  0.1298   0.1348   0.1351   0.1379   0.1387   0.1441   0.1484   0.1504
  0.1580   0.1599   0.1638   0.1698   0.1734   0.1736   0.1806   0.1833
  0.1860   0.1898   0.1962   0.2049   0.2057   0.2147   0.2168   0.2279
  0.2302   0.2309   0.2330   0.2337   0.2360   0.2376   0.2409   0.2465
  0.2493   0.2534   0.2546   0.2608   0.2642   0.2733   0.2739   0.2776
  0.2814   0.2828   0.2870   0.2898   0.2957   0.3026   0.3090   0.3121
  0.3158   0.3159   0.3263   0.3292   0.3396   0.3414   0.3467   0.3631
  0.4065   0.4209   0.4229   0.4235   0.4335   0.4417   0.4485   0.4595
  0.4636   0.4741   0.4779   0.4781   0.4820   0.4956   0.4986   0.5029
  0.5050   0.5117   0.5166   0.5192   0.5208   0.5314   0.5396   0.5472
  0.5582   0.5597   0.5647   0.5810   0.5876   0.5924   0.6006   0.6081
  0.6115   0.6140   0.6165   0.6214   0.6215   0.6258   0.6399   0.6426
  0.6552   0.6625   0.6672   0.6792   0.6904   0.7040   0.7128   0.7159
  0.7189   0.7266   0.7710   0.7939   0.7940   0.8103   0.8147   0.8170
  0.8317   0.8338   0.8383   0.8391   0.8424   0.8478   0.8519   0.8554
  0.8586   0.8614   0.8674   0.8740   0.8765   0.8778   0.8899   0.9001
  0.9074   0.9187   0.9297   0.9310   0.9343   0.9384   0.9447   0.9449
  0.9506   0.9554   0.9556   0.9672   0.9681   0.9733   0.9752   0.9872
  0.9902   1.0009   1.0021   1.0057   1.0059   1.0265   1.0349   1.0499
  1.0595   1.0762   1.0813   1.0999   1.1425   1.1610   1.1733   1.1827
  1.2046   1.2250   1.2280   1.2370   1.2524   1.2543   1.2834   1.2891
  1.2987   1.3122   1.3209   1.3267   1.3517   1.3538   1.3693   1.3710
  1.4094   1.4603   1.4760   1.4903   1.5063   1.5082   1.5246   1.5588
  1.5651   1.5717   1.5735   1.6194   1.6379   1.6507   1.6669   1.6786
  1.6870   1.7127   1.7376   1.7703   1.7864   1.7975   1.8007   1.8453
  1.8513   1.8567   1.8585   1.8755   1.8774   1.9153   1.9157   1.9344
  1.9471   1.9476   1.9691   1.9954   2.0228   2.0279   2.0755   2.1184
  2.1290   2.1383   2.1837   2.1869   2.2483   2.2525   2.2576   2.2642
  2.2764   2.2839   2.3031   2.3057   2.3124   2.3215   2.3243   2.3797
  2.3848   2.3870   2.4230   2.4341   2.4382   2.4472   2.4670   2.5002
  2.5122   2.5317   2.5434   2.5479   2.5553   2.6017   2.6107   2.6155
  2.6453   2.6492   2.6779   2.6918   2.6946   2.6954   2.7109   2.7217
  2.7449   2.7583   2.7683   2.7797   2.7890   2.8075   2.8193   2.8273
  2.8818   2.8965   2.9284   2.9685   3.0716   3.0719   3.0807   3.0983
  3.1363   3.1493   3.1844   3.2199   3.2218   3.2638   3.2671   3.3559
  3.3853   3.4003   3.4170   3.5492   3.6345   3.6474   3.6713   3.8457
  3.8483   3.9453   4.0260   4.0530   4.0579   4.3826   4.7955   4.8206
  9.7518   9.7788   9.8069   9.8477   9.8518   9.8620  23.3410  23.5017
 23.8182  23.8297  23.8825  23.8941  23.9389  23.9867  23.9934  24.0393
 24.1245  24.1287  25.8164  25.8232  25.9457  25.9584  25.9778  26.0177
 26.0993  26.1340  26.1761  26.3325  26.3816  26.4185  26.5758  26.5929
 26.6968  26.7786  26.9471  26.9543 215.7473 215.7722 215.8088 215.8516
215.8611 215.8759
 --------------------------------------------------------------

          Ground-State Mulliken Net Atomic Charges

     Atom                 Charge (a.u.)
  ----------------------------------------
      1 C                     0.274359
      2 C                    -0.547426
      3 Cl                    0.262966
      4 C                    -0.148538
      5 H                     0.210563
      6 C                    -0.910183
      7 H                     0.199272
      8 C                     0.636312
      9 Cl                    0.492728
     10 C                    -0.875084
     11 Cl                    0.403339
     12 C                     0.271059
     13 C                    -0.878985
     14 Cl                    0.401891
     15 C                     0.644299
     16 Cl                    0.493345
     17 C                    -0.913283
     18 H                     0.199203
     19 C                    -0.136988
     20 H                     0.210522
     21 C                    -0.557408
     22 Cl                    0.268037
  ----------------------------------------
  Sum of atomic charges =     0.000000

 -----------------------------------------------------------------
                    Cartesian Multipole Moments
 -----------------------------------------------------------------
    Charge (ESU x 10^10)
                -0.0000
    Dipole Moment (Debye)
         X       0.1788      Y      -0.9357      Z       0.3307
       Tot       1.0084
    Quadrupole Moments (Debye-Ang)
        XX    -140.4046     XY      -3.3717     YY    -148.6282
        XZ     -12.1954     YZ       2.6834     ZZ    -135.9876
    Octopole Moments (Debye-Ang^2)
       XXX    -245.2151    XXY     -44.2580    XYY     -89.3386
       YYY     -82.0592    XXZ      50.1839    XYZ       9.9433
       YYZ      65.9782    XZZ     -75.7494    YZZ     -34.0264
       ZZZ     191.7398
    Hexadecapole Moments (Debye-Ang^3)
      XXXX   -5657.4934   XXXY    -441.9890   XXYY   -1192.3627
      XYYY    -390.1657   YYYY   -1315.2839   XXXZ     176.7779
      XXYZ     -10.6704   XYYZ     110.4619   YYYZ    -129.7680
      XXZZ   -1238.6021   XYZZ    -160.3184   YYZZ    -621.4006
      XZZZ     215.4079   YZZZ    -120.0179   ZZZZ   -2325.7282
 -----------------------------------------------------------------
 Calculating analytic gradient of the SCF energy
 Gradient of SCF Energy
            1           2           3           4           5           6
    1   0.0003046   0.0001251   0.0039451  -0.0000635   0.0000606  -0.0002234
    2  -0.0001543   0.0010452   0.0154106  -0.0001058   0.0000981   0.0000065
    3  -0.0001269  -0.0004777  -0.0085229  -0.0001807  -0.0000125   0.0001936
            7           8           9          10          11          12
    1  -0.0000012   0.0002991   0.0000218   0.0000119   0.0088913  -0.0002576
    2   0.0000419   0.0001677  -0.0000206  -0.0007968  -0.0159740  -0.0003111
    3   0.0000154  -0.0000917  -0.0001560   0.0000317   0.0009210   0.0002612
           13          14          15          16          17          18
    1   0.0003155  -0.0030386  -0.0003947  -0.0000154   0.0002096   0.0000085
    2  -0.0005364  -0.0150299   0.0000723   0.0000596  -0.0000726  -0.0000378
    3   0.0004254   0.0099352   0.0000083   0.0001131  -0.0001839  -0.0000128
           19          20          21          22
    1   0.0000801  -0.0000878  -0.0003828  -0.0098084
    2   0.0000351  -0.0000008   0.0009630   0.0151402
    3   0.0001992  -0.0000042  -0.0001907  -0.0021439
 Max gradient component =       1.597E-02
 RMS gradient           =       4.488E-03
 Gradient time:  CPU 241.52 s  wall 40.50 s
 Geometry Optimization Parameters
   NAtoms,    NIC,     NZ,  NCons,   NDum,   NFix, NCnnct, MaxDiis
       22     171      22       0       0       0       0       0

 Cartesian Hessian Update
 Hessian updated using BFGS update


** GEOMETRY OPTIMIZATION IN DELOCALIZED INTERNAL COORDINATES **
   Searching for a Minimum

   Optimization Cycle:   7

                       Coordinates (Angstroms)
     ATOM                X               Y               Z
      1  C        -0.0021725733    0.0025846141   -0.0046079325
      2  C        -0.0297549318   -0.1415901357    1.3909925676
      3  Cl        1.4554584694   -0.3514303104    2.2902486296
      4  C        -1.2194858131   -0.1258426546    2.1091505830
      5  H        -1.1978655678   -0.2432913334    3.1843345114
      6  C        -2.4232859331    0.0384623688    1.4424634925
      7  H        -3.3565382754    0.0522850817    1.9897747728
      8  C        -2.4383072103    0.1872161071    0.0596633663
      9  Cl       -3.9793471703    0.3934573304   -0.7364388189
     10  C        -1.2399245712    0.1692321658   -0.6603016844
     11  Cl       -1.2734332659    0.3590922809   -2.3884621010
     12  C         1.2771154364   -0.0239352448   -0.7645981701
     13  C         2.3108989660    0.8953877377   -0.4866487638
     14  Cl        2.0803774313    2.0921724551    0.7529234892
     15  C         3.5144787049    0.8587756456   -1.1970399059
     16  Cl        4.8031484743    1.9904763234   -0.8666041486
     17  C         3.7076791204   -0.0915971311   -2.1943661959
     18  H         4.6434895463   -0.1110212157   -2.7374491150
     19  C         2.7058146724   -1.0036625768   -2.4866607716
     20  H         2.8469428205   -1.7469478258   -3.2597279969
     21  C         1.5100259980   -0.9645404418   -1.7794708649
     22  Cl        0.2859920816   -2.1437916168   -2.1902680146
   Point Group: c1    Number of degrees of freedom:    60


   Energy is  -3221.111681243

 Hessian updated using BFGS update

 60 Hessian modes will be used to form the next step
  Hessian Eigenvalues:
     0.015930    0.017463    0.019519    0.020632    0.020653    0.021742
     0.022408    0.022512    0.023190    0.024089    0.024090    0.024113
     0.024114    0.024135    0.024136    0.024143    0.024143    0.032762
     0.051520    0.087587    0.128809    0.159995    0.159998    0.160000
     0.160049    0.219033    0.223208    0.224090    0.226769    0.228992
     0.233486    0.245630    0.246367    0.249981    0.249992    0.250038
     0.251292    0.288798    0.289742    0.290948    0.293859    0.301033
     0.301085    0.316987    0.356665    0.356665    0.356668    0.356669
     0.402454    0.407263    0.419254    0.425114    0.457413    0.458959
     0.466544    0.470588    0.478202    0.478303    0.479142    0.480224

 Minimum search - taking simple RFO step
 Searching for Lamda that Minimizes Along All modes
 Value Taken    Lamda =  -0.01376010
 Calculated Step too Large.  Step scaled by  0.548765
 Step Taken.  Stepsize is  0.300000

                             Maximum     Tolerance    Cnvgd?
         Gradient           0.020041      0.000300      NO
         Displacement       0.231390      0.001200      NO
         Energy change     -0.008913      0.000001      NO


 New Cartesian Coordinates Obtained by Inverse Iteration

 Displacement from previous Coordinates is:  0.394951
 ----------------------------------------------------------------
             Standard Nuclear Orientation (Angstroms)
    I     Atom           X                Y                Z
 ----------------------------------------------------------------
    1      C      -0.0026665109     0.0038102832    -0.0050846526
    2      C      -0.0301137800    -0.1716232782     1.3854954294
    3      Cl      1.4569346028    -0.4201546700     2.2740274312
    4      C      -1.2194675060    -0.1585470976     2.1044635673
    5      H      -1.2005824965    -0.3009775217     3.1766934478
    6      C      -2.4205800885     0.0347046025     1.4402480187
    7      H      -3.3541868346     0.0465632752     1.9870676606
    8      C      -2.4341860931     0.2154224438     0.0608139099
    9      Cl     -3.9722925198     0.4585285709    -0.7301025701
   10      C      -1.2356832619     0.1998000501    -0.6585707063
   11      Cl     -1.2593767225     0.4301541184    -2.3831274135
   12      C       1.2767406990    -0.0226076123    -0.7652844777
   13      C       2.2969386486     0.9151545464    -0.5061746426
   14      Cl      2.0449682413     2.1363890845     0.7067520698
   15      C       3.5015431264     0.8772450360    -1.2143960486
   16      Cl      4.7761361876     2.0313259881    -0.9090699476
   17      C       3.7061200501    -0.0937363110    -2.1898916102
   18      H       4.6428467660    -0.1141037501    -2.7314017088
   19      C       2.7157626618    -1.0244193061    -2.4632032047
   20      H       2.8674151510    -1.7831070552    -3.2191249619
   21      C       1.5192229036    -0.9830343246    -1.7572165628
   22      Cl      0.3058131852    -2.1852954487    -2.1360060990
 ----------------------------------------------------------------
 Nuclear Repulsion Energy =        2133.03169895 hartrees
 There are       89 alpha and       89 beta electrons
 Applying Cartesian multipole field
    Component          Value
    ---------          -----
     (2,0,0)        1.00000E-12
     (0,2,0)        2.00000E-11
     (0,0,2)       -3.00000E-11
 Nucleus-field energy     =    -0.0000000279 hartrees
 Requested basis set is 6-311++G(d,p)
 There are 170 shells and 472 basis functions
 A cutoff of  1.0D-15 yielded  11132 shell pairs
 There are     94050 function pairs (    101246 Cartesian)
 Smallest overlap matrix eigenvalue = 2.17E-07
 Linear dependence detected in AO basis
 Number of orthogonalized atomic orbitals = 467
 Maximum deviation from orthogonality = 3.461E-10
 Guess from superposition of atomic densities
 Warning:  Energy on first SCF cycle will be non-variational
 SAD guess density has 178.000000 electrons

 -----------------------------------------------------------------------
  General SCF calculation program by
  Eric Jon Sundstrom, Paul Horn, Yuezhi Mao, Dmitri Zuev, Alec White,
  David Stuck, Shaama M.S., Shane Yost, Joonho Lee, David Small,
  Daniel Levine, Susi Lehtola, Hugh Burton, Evgeny Epifanovsky,
  Bang C. Huynh
 -----------------------------------------------------------------------
 Exchange:     0.2000 Hartree-Fock + 0.0800 Slater + 0.7200 B88
 Correlation:  0.1900 VWN1RPA + 0.8100 LYP
 Using SG-1 standard quadrature grid
 using 6 threads for integral computing
 -------------------------------------------------------
 OpenMP Integral computing Module                
 Release: version 2.0, May 2017, Q-Chem Inc. Pleasanton 
 -------------------------------------------------------
 A restricted SCF calculation will be
 performed using DIIS
 SCF converges when DIIS error is below 1.0e-08
 ---------------------------------------
  Cycle       Energy         DIIS error
 ---------------------------------------
    1   -3225.4016231063      2.83e-02  
    2   -3220.9870789192      2.17e-03  
    3   -3220.8901145672      2.75e-03  
    4   -3221.1075025157      5.83e-04  
    5   -3221.1155572810      2.94e-04  
    6   -3221.1178312454      1.02e-04  
    7   -3221.1180892450      2.82e-05  
    8   -3221.1181066793      1.34e-05  
    9   -3221.1181117666      2.35e-06  
   10   -3221.1181119049      8.91e-07  
   11   -3221.1181119270      1.37e-07  
   12   -3221.1181119277      5.95e-08  
   13   -3221.1181119278      2.50e-08  
   14   -3221.1181119278      5.71e-09  Convergence criterion met
 ---------------------------------------
 SCF time:   CPU 741.98s  wall 130.00s 
 SCF   energy in the final basis set =    -3221.1181119278
 Total energy in the final basis set =    -3221.1181119278

 --------------------------------------------------------------

                    Orbital Energies (a.u.)
 --------------------------------------------------------------

 Alpha MOs
 -- Occupied --
********-101.5726-101.5710-101.5710-101.5691-101.5691 -10.2742 -10.2742
-10.2677 -10.2676 -10.2676 -10.2675 -10.2391 -10.2388 -10.2178 -10.2178
-10.2142 -10.2142  -9.4872  -9.4872  -9.4864  -9.4864  -9.4844  -9.4844
 -7.2521  -7.2521  -7.2513  -7.2511  -7.2492  -7.2492  -7.2421  -7.2420
 -7.2414  -7.2413  -7.2412  -7.2411  -7.2406  -7.2405  -7.2391  -7.2391
 -7.2386  -7.2386  -0.9565  -0.9372  -0.9070  -0.9036  -0.8800  -0.8750
 -0.8442  -0.8401  -0.8081  -0.7616  -0.7441  -0.7413  -0.6758  -0.6381
 -0.6195  -0.6192  -0.5492  -0.5396  -0.5288  -0.5237  -0.4984  -0.4799
 -0.4670  -0.4628  -0.4618  -0.4495  -0.4451  -0.4268  -0.4148  -0.4131
 -0.4074  -0.4013  -0.3878  -0.3699  -0.3685  -0.3473  -0.3456  -0.3357
 -0.3323  -0.3303  -0.3281  -0.3190  -0.3136  -0.2930  -0.2736  -0.2666
 -0.2582
 -- Virtual --
 -0.0728  -0.0540  -0.0479  -0.0387  -0.0342  -0.0216  -0.0092  -0.0034
  0.0034   0.0058   0.0190   0.0220   0.0244   0.0263   0.0294   0.0443
  0.0494   0.0516   0.0554   0.0569   0.0631   0.0651   0.0701   0.0732
  0.0832   0.0837   0.0850   0.0924   0.0932   0.1018   0.1023   0.1065
  0.1102   0.1112   0.1116   0.1193   0.1207   0.1240   0.1245   0.1293
  0.1302   0.1338   0.1343   0.1375   0.1386   0.1440   0.1482   0.1508
  0.1577   0.1590   0.1636   0.1694   0.1723   0.1740   0.1794   0.1831
  0.1862   0.1887   0.1955   0.2050   0.2057   0.2152   0.2168   0.2300
  0.2301   0.2306   0.2328   0.2337   0.2380   0.2383   0.2411   0.2449
  0.2495   0.2535   0.2540   0.2595   0.2646   0.2724   0.2732   0.2757
  0.2813   0.2840   0.2865   0.2898   0.2958   0.3023   0.3056   0.3114
  0.3162   0.3172   0.3258   0.3302   0.3412   0.3418   0.3451   0.3627
  0.4070   0.4202   0.4224   0.4237   0.4333   0.4394   0.4514   0.4587
  0.4644   0.4767   0.4777   0.4804   0.4853   0.4957   0.4978   0.4992
  0.5044   0.5125   0.5159   0.5208   0.5210   0.5303   0.5383   0.5474
  0.5585   0.5630   0.5657   0.5818   0.5878   0.5996   0.6043   0.6075
  0.6116   0.6145   0.6159   0.6196   0.6215   0.6229   0.6422   0.6455
  0.6569   0.6663   0.6677   0.6837   0.6892   0.7020   0.7113   0.7155
  0.7186   0.7296   0.7756   0.7908   0.7953   0.8114   0.8150   0.8181
  0.8280   0.8358   0.8401   0.8403   0.8423   0.8469   0.8522   0.8547
  0.8587   0.8608   0.8679   0.8743   0.8753   0.8756   0.8910   0.8970
  0.9101   0.9171   0.9263   0.9301   0.9328   0.9374   0.9394   0.9432
  0.9521   0.9549   0.9586   0.9632   0.9674   0.9718   0.9756   0.9880
  0.9893   0.9996   1.0019   1.0074   1.0080   1.0254   1.0351   1.0492
  1.0563   1.0739   1.0854   1.1049   1.1456   1.1603   1.1736   1.1821
  1.2038   1.2236   1.2282   1.2408   1.2529   1.2551   1.2796   1.2883
  1.3008   1.3117   1.3213   1.3280   1.3565   1.3592   1.3691   1.3717
  1.4122   1.4639   1.4770   1.4917   1.5083   1.5086   1.5232   1.5590
  1.5671   1.5732   1.5748   1.6191   1.6364   1.6519   1.6680   1.6794
  1.6863   1.7122   1.7385   1.7715   1.7847   1.7991   1.7994   1.8456
  1.8493   1.8558   1.8583   1.8741   1.8773   1.9187   1.9222   1.9342
  1.9457   1.9465   1.9695   1.9938   2.0226   2.0281   2.0763   2.1172
  2.1284   2.1367   2.1846   2.1881   2.2511   2.2525   2.2534   2.2624
  2.2795   2.2809   2.2992   2.3006   2.3041   2.3250   2.3274   2.3800
  2.3878   2.3901   2.4264   2.4314   2.4384   2.4515   2.4655   2.4981
  2.5094   2.5328   2.5435   2.5457   2.5586   2.5959   2.6119   2.6124
  2.6484   2.6525   2.6771   2.6928   2.6942   2.6957   2.7100   2.7209
  2.7449   2.7586   2.7682   2.7790   2.7876   2.8065   2.8184   2.8293
  2.8778   2.8965   2.9327   2.9718   3.0726   3.0729   3.0824   3.0957
  3.1346   3.1504   3.1847   3.2205   3.2216   3.2659   3.2667   3.3566
  3.3855   3.4016   3.4174   3.5505   3.6352   3.6478   3.6728   3.8462
  3.8485   3.9474   4.0270   4.0532   4.0577   4.3756   4.7956   4.8223
  9.7554   9.7797   9.8087   9.8387   9.8460   9.8915  23.3423  23.5023
 23.8197  23.8320  23.8835  23.8959  23.9412  23.9864  23.9935  24.0471
 24.1239  24.1284  25.8122  25.8202  25.9151  25.9294  25.9814  26.0173
 26.1072  26.1316  26.1764  26.3459  26.3805  26.4002  26.5755  26.5932
 26.7057  26.7721  26.9427  26.9504 215.7512 215.7732 215.8112 215.8401
215.8529 215.9119
 --------------------------------------------------------------

          Ground-State Mulliken Net Atomic Charges

     Atom                 Charge (a.u.)
  ----------------------------------------
      1 C                     0.312696
      2 C                    -0.603880
      3 Cl                    0.240497
      4 C                    -0.110169
      5 H                     0.210688
      6 C                    -0.887093
      7 H                     0.201020
      8 C                     0.671860
      9 Cl                    0.503425
     10 C                    -0.900733
     11 Cl                    0.359752
     12 C                     0.310257
     13 C                    -0.901608
     14 Cl                    0.358523
     15 C                     0.677481
     16 Cl                    0.504173
     17 C                    -0.890859
     18 H                     0.200927
     19 C                    -0.099690
     20 H                     0.210649
     21 C                    -0.612192
     22 Cl                    0.244274
  ----------------------------------------
  Sum of atomic charges =     0.000000

 -----------------------------------------------------------------
                    Cartesian Multipole Moments
 -----------------------------------------------------------------
    Charge (ESU x 10^10)
                -0.0000
    Dipole Moment (Debye)
         X       0.1875      Y      -0.9840      Z       0.3477
       Tot       1.0603
    Quadrupole Moments (Debye-Ang)
        XX    -140.2256     XY      -3.4154     YY    -148.4668
        XZ     -12.2085     YZ       2.5700     ZZ    -136.1566
    Octopole Moments (Debye-Ang^2)
       XXX    -243.9559    XXY     -46.0023    XYY     -88.7627
       YYY     -86.0331    XXZ      50.4961    XYZ      10.3656
       YYZ      66.2087    XZZ     -75.8629    YZZ     -35.7080
       ZZZ     193.8666
    Hexadecapole Moments (Debye-Ang^3)
      XXXX   -5614.0237   XXXY    -429.6199   XXYY   -1193.8333
      XYYY    -375.2032   YYYY   -1371.2191   XXXZ     191.7121
      XXYZ      -3.2753   XYYZ     114.8121   YYYZ    -103.1384
      XXZZ   -1228.3264   XYZZ    -157.1802   YYZZ    -624.9127
      XZZZ     232.2988   YZZZ     -99.2433   ZZZZ   -2296.8973
 -----------------------------------------------------------------
 Calculating analytic gradient of the SCF energy
 Gradient of SCF Energy
            1           2           3           4           5           6
    1   0.0002288   0.0000927   0.0027739  -0.0000939   0.0000415  -0.0000900
    2  -0.0001608   0.0010647   0.0110964  -0.0000653   0.0000565  -0.0000217
    3   0.0000719  -0.0007316  -0.0059295  -0.0000499  -0.0000104   0.0002277
            7           8           9          10          11          12
    1  -0.0000166   0.0002528   0.0000249   0.0000463   0.0062552  -0.0001861
    2   0.0000373   0.0001739  -0.0000383  -0.0008679  -0.0114531  -0.0003852
    3  -0.0000171  -0.0002420  -0.0000861   0.0000754   0.0006814   0.0000843
           13          14          15          16          17          18
    1   0.0003128  -0.0020390  -0.0003317  -0.0000277   0.0000976   0.0000194
    2  -0.0006399  -0.0107100   0.0001512   0.0000201  -0.0001387  -0.0000078
    3   0.0004785   0.0070906   0.0001453   0.0000598  -0.0001761   0.0000121
           19          20          21          22
    1   0.0001122  -0.0000609  -0.0004696  -0.0069425
    2  -0.0000192  -0.0000071   0.0011946   0.0107202
    3   0.0000661   0.0000093  -0.0001052  -0.0016544
 Max gradient component =       1.145E-02
 RMS gradient           =       3.204E-03
 Gradient time:  CPU 242.32 s  wall 40.61 s
 Geometry Optimization Parameters
   NAtoms,    NIC,     NZ,  NCons,   NDum,   NFix, NCnnct, MaxDiis
       22     171      22       0       0       0       0       0

 Cartesian Hessian Update
 Hessian updated using BFGS update


** GEOMETRY OPTIMIZATION IN DELOCALIZED INTERNAL COORDINATES **
   Searching for a Minimum

   Optimization Cycle:   8

                       Coordinates (Angstroms)
     ATOM                X               Y               Z
      1  C        -0.0026665109    0.0038102832   -0.0050846526
      2  C        -0.0301137800   -0.1716232782    1.3854954294
      3  Cl        1.4569346028   -0.4201546700    2.2740274312
      4  C        -1.2194675060   -0.1585470976    2.1044635673
      5  H        -1.2005824965   -0.3009775217    3.1766934478
      6  C        -2.4205800885    0.0347046025    1.4402480187
      7  H        -3.3541868346    0.0465632752    1.9870676606
      8  C        -2.4341860931    0.2154224438    0.0608139099
      9  Cl       -3.9722925198    0.4585285709   -0.7301025701
     10  C        -1.2356832619    0.1998000501   -0.6585707063
     11  Cl       -1.2593767225    0.4301541184   -2.3831274135
     12  C         1.2767406990   -0.0226076123   -0.7652844777
     13  C         2.2969386486    0.9151545464   -0.5061746426
     14  Cl        2.0449682413    2.1363890845    0.7067520698
     15  C         3.5015431264    0.8772450360   -1.2143960486
     16  Cl        4.7761361876    2.0313259881   -0.9090699476
     17  C         3.7061200501   -0.0937363110   -2.1898916102
     18  H         4.6428467660   -0.1141037501   -2.7314017088
     19  C         2.7157626618   -1.0244193061   -2.4632032047
     20  H         2.8674151510   -1.7831070552   -3.2191249619
     21  C         1.5192229036   -0.9830343246   -1.7572165628
     22  Cl        0.3058131852   -2.1852954487   -2.1360060990
   Point Group: c1    Number of degrees of freedom:    60


   Energy is  -3221.118111928

 Hessian updated using BFGS update

 60 Hessian modes will be used to form the next step
  Hessian Eigenvalues:
     0.015930    0.017463    0.018901    0.020632    0.020652    0.021742
     0.022188    0.022512    0.023186    0.024087    0.024090    0.024109
     0.024114    0.024133    0.024136    0.024139    0.024143    0.025486
     0.051521    0.086047    0.128809    0.159995    0.159999    0.160000
     0.160050    0.219033    0.223210    0.224084    0.226769    0.228888
     0.233440    0.245630    0.246369    0.249982    0.249992    0.250035
     0.251282    0.288798    0.289664    0.290910    0.293859    0.301033
     0.301086    0.316942    0.356665    0.356665    0.356668    0.356669
     0.402347    0.407264    0.419259    0.425114    0.457413    0.458942
     0.466544    0.470575    0.478202    0.478301    0.479142    0.480205

 Minimum search - taking simple RFO step
 Searching for Lamda that Minimizes Along All modes
 Value Taken    Lamda =  -0.00982850
 Calculated Step too Large.  Step scaled by  0.554051
 Step Taken.  Stepsize is  0.300000

                             Maximum     Tolerance    Cnvgd?
         Gradient           0.014416      0.000300      NO
         Displacement       0.233184      0.001200      NO
         Energy change     -0.006431      0.000001      NO


 New Cartesian Coordinates Obtained by Inverse Iteration

 Displacement from previous Coordinates is:  0.392695
 ----------------------------------------------------------------
             Standard Nuclear Orientation (Angstroms)
    I     Atom           X                Y                Z
 ----------------------------------------------------------------
    1      C      -0.0034932674     0.0050137507    -0.0056488229
    2      C      -0.0315045444    -0.2019084074     1.3796106243
    3      Cl      1.4561238390    -0.4890198686     2.2569352432
    4      C      -1.2205051007    -0.1909401713     2.0991958314
    5      H      -1.2045941092    -0.3577945905     3.1679612366
    6      C      -2.4187646685     0.0312450250     1.4384492537
    7      H      -3.3525326053     0.0414129514     1.9850970824
    8      C      -2.4305481718     0.2433939248     0.0632666956
    9      Cl     -3.9651861927     0.5234222161    -0.7218781054
   10      C      -1.2318840879     0.2303609470    -0.6557504164
   11      Cl     -1.2473344863     0.4999226150    -2.3756926049
   12      C       1.2765430441    -0.0213278588    -0.7661374118
   13      C       2.2831023985     0.9344486129    -0.5269182591
   14      Cl      2.0113282124     2.1784303874     0.6597400475
   15      C       3.4889612981     0.8952908313    -1.2328796419
   16      Cl      4.7490379743     2.0712297263    -0.9526767534
   17      C       3.7055748833    -0.0956205475    -2.1856907826
   18      H       4.6431396922    -0.1170037157    -2.7257491873
   19      C       2.7270373230    -1.0445684706    -2.4391111541
   20      H       2.8895701667    -1.8180800108    -3.1775578270
   21      C       1.5296640222    -1.0014364510    -1.7345755043
   22      Cl      0.3275707899    -2.2249792721    -2.0830826153
 ----------------------------------------------------------------
 Nuclear Repulsion Energy =        2130.50639763 hartrees
 There are       89 alpha and       89 beta electrons
 Applying Cartesian multipole field
    Component          Value
    ---------          -----
     (2,0,0)        1.00000E-12
     (0,2,0)        2.00000E-11
     (0,0,2)       -3.00000E-11
 Nucleus-field energy     =    -0.0000000262 hartrees
 Requested basis set is 6-311++G(d,p)
 There are 170 shells and 472 basis functions
 A cutoff of  1.0D-15 yielded  11145 shell pairs
 There are     94144 function pairs (    101345 Cartesian)
 Smallest overlap matrix eigenvalue = 2.11E-07
 Linear dependence detected in AO basis
 Number of orthogonalized atomic orbitals = 467
 Maximum deviation from orthogonality = 2.067E-10
 Guess from superposition of atomic densities
 Warning:  Energy on first SCF cycle will be non-variational
 SAD guess density has 178.000000 electrons

 -----------------------------------------------------------------------
  General SCF calculation program by
  Eric Jon Sundstrom, Paul Horn, Yuezhi Mao, Dmitri Zuev, Alec White,
  David Stuck, Shaama M.S., Shane Yost, Joonho Lee, David Small,
  Daniel Levine, Susi Lehtola, Hugh Burton, Evgeny Epifanovsky,
  Bang C. Huynh
 -----------------------------------------------------------------------
 Exchange:     0.2000 Hartree-Fock + 0.0800 Slater + 0.7200 B88
 Correlation:  0.1900 VWN1RPA + 0.8100 LYP
 Using SG-1 standard quadrature grid
 using 6 threads for integral computing
 -------------------------------------------------------
 OpenMP Integral computing Module                
 Release: version 2.0, May 2017, Q-Chem Inc. Pleasanton 
 -------------------------------------------------------
 A restricted SCF calculation will be
 performed using DIIS
 SCF converges when DIIS error is below 1.0e-08
 ---------------------------------------
  Cycle       Energy         DIIS error
 ---------------------------------------
    1   -3225.3898200108      2.83e-02  
    2   -3220.9917333419      2.17e-03  
    3   -3220.8954377021      2.75e-03  
    4   -3221.1123276914      5.78e-04  
    5   -3221.1202260226      2.93e-04  
    6   -3221.1224802768      1.01e-04  
    7   -3221.1227348134      2.81e-05  
    8   -3221.1227520879      1.34e-05  
    9   -3221.1227572141      2.33e-06  
   10   -3221.1227573487      8.89e-07  
   11   -3221.1227573708      1.35e-07  
   12   -3221.1227573715      5.94e-08  
   13   -3221.1227573717      2.49e-08  
   14   -3221.1227573716      5.57e-09  Convergence criterion met
 ---------------------------------------
 SCF time:   CPU 741.93s  wall 130.00s 
 SCF   energy in the final basis set =    -3221.1227573716
 Total energy in the final basis set =    -3221.1227573716

 --------------------------------------------------------------

                    Orbital Energies (a.u.)
 --------------------------------------------------------------

 Alpha MOs
 -- Occupied --
********-101.5727-101.5718-101.5717-101.5698-101.5698 -10.2742 -10.2741
-10.2677 -10.2677 -10.2675 -10.2675 -10.2387 -10.2384 -10.2178 -10.2178
-10.2143 -10.2143  -9.4873  -9.4873  -9.4870  -9.4870  -9.4850  -9.4850
 -7.2522  -7.2521  -7.2519  -7.2517  -7.2498  -7.2497  -7.2422  -7.2421
 -7.2417  -7.2417  -7.2415  -7.2414  -7.2412  -7.2411  -7.2397  -7.2397
 -7.2392  -7.2392  -0.9562  -0.9372  -0.9059  -0.9038  -0.8804  -0.8752
 -0.8437  -0.8405  -0.8079  -0.7616  -0.7445  -0.7413  -0.6756  -0.6377
 -0.6203  -0.6190  -0.5492  -0.5389  -0.5288  -0.5247  -0.4980  -0.4800
 -0.4669  -0.4628  -0.4619  -0.4489  -0.4449  -0.4270  -0.4132  -0.4131
 -0.4074  -0.4006  -0.3871  -0.3692  -0.3670  -0.3473  -0.3456  -0.3357
 -0.3325  -0.3308  -0.3282  -0.3213  -0.3172  -0.2921  -0.2744  -0.2657
 -0.2595
 -- Virtual --
 -0.0714  -0.0540  -0.0478  -0.0402  -0.0347  -0.0215  -0.0093  -0.0034
  0.0035   0.0056   0.0190   0.0218   0.0244   0.0259   0.0295   0.0442
  0.0496   0.0511   0.0554   0.0571   0.0631   0.0644   0.0693   0.0732
  0.0829   0.0835   0.0849   0.0926   0.0933   0.1016   0.1022   0.1068
  0.1100   0.1110   0.1116   0.1188   0.1209   0.1234   0.1243   0.1290
  0.1305   0.1330   0.1335   0.1371   0.1386   0.1439   0.1482   0.1511
  0.1575   0.1582   0.1636   0.1685   0.1718   0.1747   0.1785   0.1829
  0.1862   0.1875   0.1951   0.2054   0.2057   0.2156   0.2167   0.2292
  0.2300   0.2320   0.2332   0.2337   0.2393   0.2400   0.2412   0.2427
  0.2494   0.2538   0.2541   0.2577   0.2645   0.2701   0.2728   0.2758
  0.2814   0.2851   0.2862   0.2898   0.2958   0.3017   0.3018   0.3098
  0.3172   0.3187   0.3256   0.3303   0.3400   0.3414   0.3437   0.3621
  0.4072   0.4193   0.4218   0.4243   0.4335   0.4374   0.4539   0.4577
  0.4646   0.4756   0.4771   0.4862   0.4874   0.4931   0.4950   0.4987
  0.5074   0.5146   0.5160   0.5213   0.5222   0.5297   0.5368   0.5474
  0.5595   0.5662   0.5664   0.5819   0.5881   0.6028   0.6067   0.6102
  0.6118   0.6125   0.6162   0.6163   0.6216   0.6234   0.6420   0.6502
  0.6602   0.6661   0.6719   0.6865   0.6883   0.7001   0.7100   0.7145
  0.7184   0.7303   0.7790   0.7880   0.7962   0.8127   0.8155   0.8188
  0.8272   0.8372   0.8413   0.8419   0.8430   0.8466   0.8525   0.8536
  0.8590   0.8598   0.8683   0.8726   0.8745   0.8751   0.8919   0.8946
  0.9107   0.9117   0.9183   0.9237   0.9322   0.9387   0.9396   0.9424
  0.9535   0.9559   0.9608   0.9620   0.9669   0.9726   0.9790   0.9886
  0.9893   0.9980   1.0000   1.0083   1.0089   1.0250   1.0352   1.0491
  1.0536   1.0705   1.0920   1.1082   1.1486   1.1597   1.1753   1.1811
  1.2039   1.2227   1.2285   1.2444   1.2535   1.2555   1.2763   1.2878
  1.2995   1.3136   1.3214   1.3286   1.3587   1.3634   1.3671   1.3773
  1.4149   1.4678   1.4762   1.4917   1.5086   1.5094   1.5212   1.5593
  1.5686   1.5751   1.5756   1.6190   1.6347   1.6527   1.6686   1.6802
  1.6859   1.7120   1.7388   1.7723   1.7827   1.7979   1.8009   1.8459
  1.8465   1.8553   1.8575   1.8730   1.8770   1.9216   1.9291   1.9336
  1.9445   1.9459   1.9700   1.9927   2.0226   2.0281   2.0769   2.1156
  2.1278   2.1350   2.1824   2.1925   2.2487   2.2503   2.2569   2.2619
  2.2752   2.2852   2.2961   2.2970   2.3022   2.3268   2.3285   2.3786
  2.3900   2.3935   2.4197   2.4361   2.4386   2.4552   2.4638   2.4961
  2.5031   2.5337   2.5433   2.5451   2.5612   2.5894   2.6067   2.6143
  2.6518   2.6564   2.6762   2.6932   2.6940   2.6962   2.7097   2.7194
  2.7449   2.7588   2.7679   2.7783   2.7851   2.8059   2.8175   2.8310
  2.8727   2.8962   2.9366   2.9746   3.0738   3.0738   3.0842   3.0947
  3.1330   3.1508   3.1851   3.2216   3.2219   3.2663   3.2676   3.3574
  3.3856   3.4029   3.4182   3.5518   3.6360   3.6476   3.6748   3.8467
  3.8485   3.9490   4.0277   4.0533   4.0574   4.3691   4.7959   4.8235
  9.7598   9.7804   9.8105   9.8296   9.8397   9.9154  23.3438  23.5026
 23.8205  23.8338  23.8837  23.8974  23.9427  23.9865  23.9935  24.0536
 24.1234  24.1284  25.8085  25.8179  25.9076  25.9172  25.9761  26.0045
 26.1197  26.1322  26.1760  26.3430  26.3772  26.3815  26.5757  26.5928
 26.7174  26.7624  26.9221  26.9574 215.7556 215.7740 215.8132 215.8292
215.8454 215.9398
 --------------------------------------------------------------

          Ground-State Mulliken Net Atomic Charges

     Atom                 Charge (a.u.)
  ----------------------------------------
      1 C                     0.325719
      2 C                    -0.649039
      3 Cl                    0.237917
      4 C                    -0.088772
      5 H                     0.210528
      6 C                    -0.855861
      7 H                     0.202877
      8 C                     0.711611
      9 Cl                    0.513551
     10 C                    -0.947241
     11 Cl                    0.339395
     12 C                     0.320704
     13 C                    -0.947092
     14 Cl                    0.338123
     15 C                     0.715141
     16 Cl                    0.514195
     17 C                    -0.859534
     18 H                     0.202727
     19 C                    -0.082462
     20 H                     0.210460
     21 C                    -0.653734
     22 Cl                    0.240787
  ----------------------------------------
  Sum of atomic charges =     0.000000

 -----------------------------------------------------------------
                    Cartesian Multipole Moments
 -----------------------------------------------------------------
    Charge (ESU x 10^10)
                -0.0000
    Dipole Moment (Debye)
         X       0.1964      Y      -1.0311      Z       0.3649
       Tot       1.1113
    Quadrupole Moments (Debye-Ang)
        XX    -140.0539     XY      -3.4491     YY    -148.3275
        XZ     -12.1994     YZ       2.4736     ZZ    -136.3205
    Octopole Moments (Debye-Ang^2)
       XXX    -242.6415    XXY     -47.7359    XYY     -88.2261
       YYY     -89.9011    XXZ      50.8589    XYZ      10.7631
       YYZ      66.4864    XZZ     -75.9856    YZZ     -37.3037
       ZZZ     195.9389
    Hexadecapole Moments (Debye-Ang^3)
      XXXX   -5572.7803   XXXY    -416.9169   XXYY   -1195.9717
      XYYY    -359.9073   YYYY   -1428.8499   XXXZ     207.4386
      XXYZ       4.3763   XYYZ     119.5529   YYYZ     -76.3763
      XXZZ   -1218.2751   XYZZ    -153.5850   YYZZ    -628.8007
      XZZZ     250.2911   YZZZ     -77.8057   ZZZZ   -2268.4730
 -----------------------------------------------------------------
 Calculating analytic gradient of the SCF energy
 Gradient of SCF Energy
            1           2           3           4           5           6
    1   0.0000103   0.0000801   0.0019574  -0.0000983   0.0000100   0.0000144
    2  -0.0001217   0.0009562   0.0080214  -0.0000240   0.0000319  -0.0000417
    3   0.0001948  -0.0007383  -0.0041918   0.0000010  -0.0000083   0.0001987
            7           8           9          10          11          12
    1  -0.0000280   0.0002214   0.0000190   0.0000971   0.0044012   0.0000448
    2   0.0000256   0.0001452  -0.0000478  -0.0008585  -0.0081851  -0.0003384
    3  -0.0000306  -0.0002740  -0.0000561   0.0001275   0.0004731  -0.0000455
           13          14          15          16          17          18
    1   0.0002266  -0.0013676  -0.0002459  -0.0000378   0.0000153   0.0000277
    2  -0.0007079  -0.0075939   0.0001507   0.0000052  -0.0001446   0.0000077
    3   0.0004685   0.0050910   0.0001712   0.0000316  -0.0001192   0.0000229
           19          20          21          22
    1   0.0000931  -0.0000201  -0.0005057  -0.0049150
    2  -0.0000305  -0.0000009   0.0011607   0.0075905
    3   0.0000051   0.0000135  -0.0000783  -0.0012570
 Max gradient component =       8.185E-03
 RMS gradient           =       2.291E-03
 Gradient time:  CPU 240.65 s  wall 40.34 s
 Geometry Optimization Parameters
   NAtoms,    NIC,     NZ,  NCons,   NDum,   NFix, NCnnct, MaxDiis
       22     171      22       0       0       0       0       0

 Cartesian Hessian Update
 Hessian updated using BFGS update


** GEOMETRY OPTIMIZATION IN DELOCALIZED INTERNAL COORDINATES **
   Searching for a Minimum

   Optimization Cycle:   9

                       Coordinates (Angstroms)
     ATOM                X               Y               Z
      1  C        -0.0034932674    0.0050137507   -0.0056488229
      2  C        -0.0315045444   -0.2019084074    1.3796106243
      3  Cl        1.4561238390   -0.4890198686    2.2569352432
      4  C        -1.2205051007   -0.1909401713    2.0991958314
      5  H        -1.2045941092   -0.3577945905    3.1679612366
      6  C        -2.4187646685    0.0312450250    1.4384492537
      7  H        -3.3525326053    0.0414129514    1.9850970824
      8  C        -2.4305481718    0.2433939248    0.0632666956
      9  Cl       -3.9651861927    0.5234222161   -0.7218781054
     10  C        -1.2318840879    0.2303609470   -0.6557504164
     11  Cl       -1.2473344863    0.4999226150   -2.3756926049
     12  C         1.2765430441   -0.0213278588   -0.7661374118
     13  C         2.2831023985    0.9344486129   -0.5269182591
     14  Cl        2.0113282124    2.1784303874    0.6597400475
     15  C         3.4889612981    0.8952908313   -1.2328796419
     16  Cl        4.7490379743    2.0712297263   -0.9526767534
     17  C         3.7055748833   -0.0956205475   -2.1856907826
     18  H         4.6431396922   -0.1170037157   -2.7257491873
     19  C         2.7270373230   -1.0445684706   -2.4391111541
     20  H         2.8895701667   -1.8180800108   -3.1775578270
     21  C         1.5296640222   -1.0014364510   -1.7345755043
     22  Cl        0.3275707899   -2.2249792721   -2.0830826153
   Point Group: c1    Number of degrees of freedom:    60


   Energy is  -3221.122757372

 Hessian updated using BFGS update

 60 Hessian modes will be used to form the next step
  Hessian Eigenvalues:
     0.015891    0.015982    0.017463    0.020630    0.020651    0.021054
     0.021743    0.022513    0.022922    0.023216    0.024090    0.024090
     0.024114    0.024115    0.024135    0.024137    0.024143    0.024150
     0.051522    0.085276    0.128810    0.159995    0.160000    0.160000
     0.160050    0.219033    0.223217    0.224056    0.226769    0.228791
     0.233403    0.245630    0.246368    0.249982    0.249992    0.250037
     0.251272    0.288798    0.289570    0.290883    0.293859    0.301033
     0.301086    0.316916    0.356665    0.356665    0.356668    0.356669
     0.402235    0.407264    0.419258    0.425114    0.457413    0.458920
     0.466544    0.470562    0.478202    0.478289    0.479143    0.480182

 Minimum search - taking simple RFO step
 Searching for Lamda that Minimizes Along All modes
 Value Taken    Lamda =  -0.00713198
 Calculated Step too Large.  Step scaled by  0.551314
 Step Taken.  Stepsize is  0.300000

                             Maximum     Tolerance    Cnvgd?
         Gradient           0.010413      0.000300      NO
         Displacement       0.234320      0.001200      NO
         Energy change     -0.004645      0.000001      NO


 New Cartesian Coordinates Obtained by Inverse Iteration

 Displacement from previous Coordinates is:  0.393924
 ----------------------------------------------------------------
             Standard Nuclear Orientation (Angstroms)
    I     Atom           X                Y                Z
 ----------------------------------------------------------------
    1      C      -0.0043268255     0.0056016770    -0.0063155164
    2      C      -0.0336600132    -0.2328304016     1.3732181274
    3      Cl      1.4532741489    -0.5587694600     2.2392008469
    4      C      -1.2223726595    -0.2232287046     2.0932254562
    5      H      -1.2096007947    -0.4141084544     3.1580166055
    6      C      -2.4174884202     0.0284986735     1.4368706674
    7      H      -3.3512608514     0.0376618030     1.9835774388
    8      C      -2.4269215481     0.2716703140     0.0667056671
    9      Cl     -3.9574495386     0.5892677075    -0.7119324633
   10      C      -1.2280347657     0.2606925984    -0.6521151154
   11      Cl     -1.2360340964     0.5681143760    -2.3666037847
   12      C       1.2763993198    -0.0205352193    -0.7669794713
   13      C       2.2690123639     0.9530560666    -0.5485435636
   14      Cl      1.9779957323     2.2180837798     0.6121347151
   15      C       3.4761927284     0.9131444489    -1.2523699804
   16      Cl      4.7211442545     2.1106189077    -0.9974976288
   17      C       3.7055794372    -0.0969078328    -2.1819198075
   18      H       4.6438515047    -0.1190044773    -2.7207380380
   19      C       2.7394343050    -1.0640616086    -2.4144571713
   20      H       2.9130809446    -1.8518711900    -3.1350629410
   21      C       1.5412456937    -1.0198629752    -1.7113665133
   22      Cl      0.3512454898    -2.2637384049    -2.0301406014
 ----------------------------------------------------------------
 Nuclear Repulsion Energy =        2128.16388002 hartrees
 There are       89 alpha and       89 beta electrons
 Applying Cartesian multipole field
    Component          Value
    ---------          -----
     (2,0,0)        1.00000E-12
     (0,2,0)        2.00000E-11
     (0,0,2)       -3.00000E-11
 Nucleus-field energy     =    -0.0000000245 hartrees
 Requested basis set is 6-311++G(d,p)
 There are 170 shells and 472 basis functions
 A cutoff of  1.0D-15 yielded  11144 shell pairs
 There are     94177 function pairs (    101379 Cartesian)
 Smallest overlap matrix eigenvalue = 2.04E-07
 Linear dependence detected in AO basis
 Number of orthogonalized atomic orbitals = 467
 Maximum deviation from orthogonality = 3.504E-10
 Guess from superposition of atomic densities
 Warning:  Energy on first SCF cycle will be non-variational
 SAD guess density has 178.000000 electrons

 -----------------------------------------------------------------------
  General SCF calculation program by
  Eric Jon Sundstrom, Paul Horn, Yuezhi Mao, Dmitri Zuev, Alec White,
  David Stuck, Shaama M.S., Shane Yost, Joonho Lee, David Small,
  Daniel Levine, Susi Lehtola, Hugh Burton, Evgeny Epifanovsky,
  Bang C. Huynh
 -----------------------------------------------------------------------
 Exchange:     0.2000 Hartree-Fock + 0.0800 Slater + 0.7200 B88
 Correlation:  0.1900 VWN1RPA + 0.8100 LYP
 Using SG-1 standard quadrature grid
 using 6 threads for integral computing
 -------------------------------------------------------
 OpenMP Integral computing Module                
 Release: version 2.0, May 2017, Q-Chem Inc. Pleasanton 
 -------------------------------------------------------
 A restricted SCF calculation will be
 performed using DIIS
 SCF converges when DIIS error is below 1.0e-08
 ---------------------------------------
  Cycle       Energy         DIIS error
 ---------------------------------------
    1   -3225.3800884094      2.83e-02  
    2   -3220.9950217479      2.17e-03  
    3   -3220.8991201445      2.75e-03  
    4   -3221.1157997226      5.75e-04  
    5   -3221.1235800201      2.92e-04  
    6   -3221.1258194874      1.01e-04  
    7   -3221.1260712436      2.80e-05  
    8   -3221.1260883052      1.35e-05  
    9   -3221.1260934783      2.31e-06  
   10   -3221.1260936099      8.88e-07  
   11   -3221.1260936322      1.33e-07  
   12   -3221.1260936329      5.96e-08  
   13   -3221.1260936328      2.48e-08  
   14   -3221.1260936329      5.57e-09  Convergence criterion met
 ---------------------------------------
 SCF time:   CPU 741.38s  wall 130.00s 
 SCF   energy in the final basis set =    -3221.1260936329
 Total energy in the final basis set =    -3221.1260936329

 --------------------------------------------------------------

                    Orbital Energies (a.u.)
 --------------------------------------------------------------

 Alpha MOs
 -- Occupied --
********-101.5727-101.5724-101.5724-101.5704-101.5704 -10.2742 -10.2741
-10.2678 -10.2677 -10.2675 -10.2675 -10.2383 -10.2381 -10.2179 -10.2179
-10.2144 -10.2144  -9.4875  -9.4875  -9.4874  -9.4873  -9.4855  -9.4854
 -7.2524  -7.2522  -7.2522  -7.2522  -7.2502  -7.2502  -7.2423  -7.2422
 -7.2421  -7.2421  -7.2417  -7.2416  -7.2416  -7.2415  -7.2402  -7.2402
 -7.2397  -7.2397  -0.9559  -0.9373  -0.9050  -0.9041  -0.8807  -0.8753
 -0.8433  -0.8409  -0.8077  -0.7617  -0.7448  -0.7413  -0.6754  -0.6373
 -0.6211  -0.6187  -0.5492  -0.5383  -0.5288  -0.5258  -0.4978  -0.4800
 -0.4668  -0.4628  -0.4620  -0.4484  -0.4448  -0.4271  -0.4130  -0.4121
 -0.4073  -0.4000  -0.3865  -0.3686  -0.3658  -0.3474  -0.3457  -0.3357
 -0.3327  -0.3314  -0.3284  -0.3229  -0.3202  -0.2911  -0.2751  -0.2650
 -0.2605
 -- Virtual --
 -0.0699  -0.0541  -0.0477  -0.0419  -0.0351  -0.0214  -0.0093  -0.0034
  0.0035   0.0053   0.0190   0.0215   0.0243   0.0256   0.0296   0.0441
  0.0498   0.0507   0.0554   0.0575   0.0631   0.0638   0.0686   0.0732
  0.0826   0.0833   0.0849   0.0928   0.0935   0.1016   0.1021   0.1071
  0.1090   0.1115   0.1117   0.1184   0.1211   0.1228   0.1240   0.1286
  0.1310   0.1324   0.1328   0.1369   0.1384   0.1437   0.1484   0.1513
  0.1571   0.1575   0.1638   0.1674   0.1717   0.1757   0.1778   0.1828
  0.1861   0.1863   0.1952   0.2052   0.2064   0.2160   0.2165   0.2283
  0.2291   0.2333   0.2335   0.2340   0.2392   0.2403   0.2414   0.2425
  0.2489   0.2542   0.2544   0.2563   0.2646   0.2683   0.2727   0.2759
  0.2815   0.2853   0.2868   0.2898   0.2959   0.2982   0.3011   0.3081
  0.3178   0.3201   0.3257   0.3298   0.3360   0.3410   0.3434   0.3614
  0.4072   0.4182   0.4209   0.4254   0.4343   0.4361   0.4559   0.4565
  0.4643   0.4742   0.4762   0.4862   0.4904   0.4929   0.4937   0.4987
  0.5106   0.5166   0.5178   0.5217   0.5227   0.5299   0.5353   0.5474
  0.5610   0.5669   0.5691   0.5815   0.5881   0.6038   0.6057   0.6079
  0.6105   0.6156   0.6166   0.6190   0.6224   0.6238   0.6419   0.6531
  0.6636   0.6673   0.6747   0.6879   0.6881   0.6982   0.7088   0.7138
  0.7172   0.7278   0.7814   0.7856   0.7964   0.8140   0.8160   0.8190
  0.8275   0.8380   0.8408   0.8426   0.8439   0.8481   0.8522   0.8535
  0.8597   0.8607   0.8687   0.8711   0.8741   0.8761   0.8921   0.8923
  0.9023   0.9111   0.9144   0.9151   0.9315   0.9394   0.9402   0.9436
  0.9538   0.9589   0.9601   0.9644   0.9679   0.9737   0.9832   0.9876
  0.9910   0.9974   0.9979   1.0082   1.0089   1.0256   1.0354   1.0494
  1.0517   1.0666   1.0996   1.1093   1.1522   1.1594   1.1780   1.1800
  1.2047   1.2222   1.2285   1.2472   1.2541   1.2557   1.2742   1.2877
  1.2970   1.3159   1.3217   1.3287   1.3599   1.3643   1.3663   1.3811
  1.4174   1.4714   1.4728   1.4888   1.5082   1.5090   1.5187   1.5598
  1.5697   1.5752   1.5779   1.6192   1.6329   1.6532   1.6683   1.6803
  1.6854   1.7123   1.7381   1.7730   1.7809   1.7966   1.8025   1.8431
  1.8462   1.8550   1.8562   1.8721   1.8765   1.9240   1.9329   1.9360
  1.9439   1.9454   1.9705   1.9920   2.0229   2.0279   2.0773   2.1134
  2.1274   2.1333   2.1800   2.1967   2.2439   2.2502   2.2594   2.2654
  2.2711   2.2902   2.2913   2.2983   2.3041   2.3237   2.3320   2.3752
  2.3911   2.3970   2.4126   2.4387   2.4403   2.4575   2.4630   2.4946
  2.4950   2.5342   2.5418   2.5468   2.5625   2.5823   2.6001   2.6182
  2.6552   2.6600   2.6756   2.6931   2.6940   2.6969   2.7098   2.7174
  2.7452   2.7590   2.7679   2.7775   2.7816   2.8058   2.8169   2.8318
  2.8671   2.8956   2.9403   2.9768   3.0751   3.0754   3.0858   3.0948
  3.1314   3.1505   3.1857   3.2213   3.2241   3.2662   3.2685   3.3587
  3.3858   3.4039   3.4193   3.5530   3.6368   3.6468   3.6778   3.8471
  3.8482   3.9504   4.0284   4.0534   4.0570   4.3633   4.7966   4.8241
  9.7646   9.7809   9.8120   9.8220   9.8354   9.9235  23.3458  23.5028
 23.8207  23.8350  23.8835  23.8985  23.9437  23.9865  23.9931  24.0591
 24.1230  24.1285  25.8065  25.8171  25.9177  25.9184  25.9641  25.9887
 26.1338  26.1372  26.1749  26.3161  26.3536  26.3950  26.5763  26.5908
 26.7308  26.7502  26.8981  26.9690 215.7603 215.7747 215.8129 215.8223
215.8409 215.9484
 --------------------------------------------------------------

          Ground-State Mulliken Net Atomic Charges

     Atom                 Charge (a.u.)
  ----------------------------------------
      1 C                     0.290594
      2 C                    -0.666524
      3 Cl                    0.257842
      4 C                    -0.088399
      5 H                     0.209980
      6 C                    -0.815091
      7 H                     0.204829
      8 C                     0.760816
      9 Cl                    0.521559
     10 C                    -1.018723
     11 Cl                    0.347740
     12 C                     0.280373
     13 C                    -1.017694
     14 Cl                    0.346320
     15 C                     0.762872
     16 Cl                    0.521920
     17 C                    -0.818937
     18 H                     0.204601
     19 C                    -0.086267
     20 H                     0.209894
     21 C                    -0.667674
     22 Cl                    0.259968
  ----------------------------------------
  Sum of atomic charges =     0.000000

 -----------------------------------------------------------------
                    Cartesian Multipole Moments
 -----------------------------------------------------------------
    Charge (ESU x 10^10)
                 0.0000
    Dipole Moment (Debye)
         X       0.2051      Y      -1.0759      Z       0.3815
       Tot       1.1598
    Quadrupole Moments (Debye-Ang)
        XX    -139.8823     XY      -3.4721     YY    -148.2163
        XZ     -12.1758     YZ       2.3920     ZZ    -136.4820
    Octopole Moments (Debye-Ang^2)
       XXX    -241.2765    XXY     -49.4269    XYY     -87.7352
       YYY     -93.6307    XXZ      51.2435    XYZ      11.1282
       YYZ      66.8007    XZZ     -76.1037    YZZ     -38.8023
       ZZZ     197.9172
    Hexadecapole Moments (Debye-Ang^3)
      XXXX   -5531.4997   XXXY    -403.5213   XXYY   -1198.4868
      XYYY    -343.9857   YYYY   -1488.6216   XXXZ     223.8319
      XXYZ      12.2645   XYYZ     124.6262   YYYZ     -49.4209
      XXZZ   -1208.1280   XYZZ    -149.4594   YYZZ    -633.1371
      XZZZ     269.1901   YZZZ     -55.6149   ZZZZ   -2240.3006
 -----------------------------------------------------------------
 Calculating analytic gradient of the SCF energy
 Gradient of SCF Energy
            1           2           3           4           5           6
    1  -0.0001534   0.0000709   0.0013935  -0.0000728  -0.0000107   0.0000428
    2  -0.0000632   0.0007777   0.0056926   0.0000108   0.0000188  -0.0000482
    3   0.0002106  -0.0005902  -0.0029154   0.0000169  -0.0000079   0.0001498
            7           8           9          10          11          12
    1  -0.0000310   0.0001663   0.0000013   0.0001632   0.0030078   0.0002180
    2   0.0000109   0.0000822  -0.0000416  -0.0007759  -0.0057348  -0.0002351
    3  -0.0000326  -0.0002424  -0.0000375   0.0001320   0.0002492  -0.0001061
           13          14          15          16          17          18
    1   0.0000952  -0.0009025  -0.0001413  -0.0000374   0.0000006   0.0000289
    2  -0.0006979  -0.0052714   0.0001251   0.0000033  -0.0001121   0.0000124
    3   0.0004277   0.0036043   0.0001569   0.0000126  -0.0000689   0.0000263
           19          20          21          22
    1   0.0000469   0.0000116  -0.0004733  -0.0034246
    2  -0.0000253   0.0000070   0.0009575   0.0053073
    3  -0.0000266   0.0000169  -0.0000631  -0.0009125
 Max gradient component =       5.735E-03
 RMS gradient           =       1.610E-03
 Gradient time:  CPU 240.46 s  wall 40.30 s
 Geometry Optimization Parameters
   NAtoms,    NIC,     NZ,  NCons,   NDum,   NFix, NCnnct, MaxDiis
       22     171      22       0       0       0       0       0

 Cartesian Hessian Update
 Hessian updated using BFGS update


** GEOMETRY OPTIMIZATION IN DELOCALIZED INTERNAL COORDINATES **
   Searching for a Minimum

   Optimization Cycle:  10

                       Coordinates (Angstroms)
     ATOM                X               Y               Z
      1  C        -0.0043268255    0.0056016770   -0.0063155164
      2  C        -0.0336600132   -0.2328304016    1.3732181274
      3  Cl        1.4532741489   -0.5587694600    2.2392008469
      4  C        -1.2223726595   -0.2232287046    2.0932254562
      5  H        -1.2096007947   -0.4141084544    3.1580166055
      6  C        -2.4174884202    0.0284986735    1.4368706674
      7  H        -3.3512608514    0.0376618030    1.9835774388
      8  C        -2.4269215481    0.2716703140    0.0667056671
      9  Cl       -3.9574495386    0.5892677075   -0.7119324633
     10  C        -1.2280347657    0.2606925984   -0.6521151154
     11  Cl       -1.2360340964    0.5681143760   -2.3666037847
     12  C         1.2763993198   -0.0205352193   -0.7669794713
     13  C         2.2690123639    0.9530560666   -0.5485435636
     14  Cl        1.9779957323    2.2180837798    0.6121347151
     15  C         3.4761927284    0.9131444489   -1.2523699804
     16  Cl        4.7211442545    2.1106189077   -0.9974976288
     17  C         3.7055794372   -0.0969078328   -2.1819198075
     18  H         4.6438515047   -0.1190044773   -2.7207380380
     19  C         2.7394343050   -1.0640616086   -2.4144571713
     20  H         2.9130809446   -1.8518711900   -3.1350629410
     21  C         1.5412456937   -1.0198629752   -1.7113665133
     22  Cl        0.3512454898   -2.2637384049   -2.0301406014
   Point Group: c1    Number of degrees of freedom:    60


   Energy is  -3221.126093633

 Hessian updated using BFGS update

 60 Hessian modes will be used to form the next step
  Hessian Eigenvalues:
     0.012420    0.015935    0.017463    0.020561    0.020638    0.020658
     0.021742    0.022513    0.022758    0.023204    0.024090    0.024090
     0.024114    0.024115    0.024135    0.024137    0.024143    0.024146
     0.051522    0.084841    0.128810    0.159995    0.160000    0.160000
     0.160050    0.219033    0.223215    0.224002    0.226769    0.228704
     0.233368    0.245630    0.246368    0.249982    0.249992    0.250056
     0.251266    0.288799    0.289475    0.290866    0.293859    0.301033
     0.301086    0.316916    0.356665    0.356665    0.356668    0.356669
     0.402125    0.407264    0.419258    0.425114    0.457413    0.458908
     0.466544    0.470543    0.478202    0.478278    0.479143    0.480162

 Minimum search - taking simple RFO step
 Searching for Lamda that Minimizes Along All modes
 Value Taken    Lamda =  -0.00490548
 Calculated Step too Large.  Step scaled by  0.569113
 Step Taken.  Stepsize is  0.300000

                             Maximum     Tolerance    Cnvgd?
         Gradient           0.007402      0.000300      NO
         Displacement       0.235047      0.001200      NO
         Energy change     -0.003336      0.000001      NO


 New Cartesian Coordinates Obtained by Inverse Iteration

 Displacement from previous Coordinates is:  0.397663
 ----------------------------------------------------------------
             Standard Nuclear Orientation (Angstroms)
    I     Atom           X                Y                Z
 ----------------------------------------------------------------
    1      C      -0.0049126195     0.0051533194    -0.0067416184
    2      C      -0.0365280742    -0.2645247003     1.3664852625
    3      Cl      1.4483835461    -0.6293301456     2.2211757635
    4      C      -1.2251113004    -0.2555495155     2.0866260757
    5      H      -1.2158558572    -0.4701310593     3.1469433809
    6      C      -2.4165413069     0.0265304323     1.4353627241
    7      H      -3.3503028650     0.0354655337     1.9821213234
    8      C      -2.4227742208     0.3005515996     0.0709644133
    9      Cl     -3.9482478902     0.6563267098    -0.7008296979
   10      C      -1.2235204841     0.2907003699    -0.6474814592
   11      Cl     -1.2235157142     0.6355101189    -2.3554959451
   12      C       1.2763446761    -0.0206801888    -0.7674816805
   13      C       2.2544708048     0.9706886072    -0.5707729883
   14      Cl      1.9441702353     2.2554286248     0.5638549965
   15      C       3.4627291706     0.9308392064    -1.2729393156
   16      Cl      4.6916363681     2.1498629932    -1.0440412202
   17      C       3.7056250332    -0.0975461903    -2.1787172183
   18      H       4.6443816387    -0.1197397807    -2.7166898027
   19      C       2.7527076590    -1.0830041475    -2.3892721117
   20      H       2.9376829015    -1.8844957101    -3.0917769478
   21      C       1.5537992892    -1.0384844281    -1.6874592413
   22      Cl      0.3766854193    -2.3020800254    -1.9769277646
 ----------------------------------------------------------------
 Nuclear Repulsion Energy =        2126.13435269 hartrees
 There are       89 alpha and       89 beta electrons
 Applying Cartesian multipole field
    Component          Value
    ---------          -----
     (2,0,0)        1.00000E-12
     (0,2,0)        2.00000E-11
     (0,0,2)       -3.00000E-11
 Nucleus-field energy     =    -0.0000000228 hartrees
 Requested basis set is 6-311++G(d,p)
 There are 170 shells and 472 basis functions
 A cutoff of  1.0D-15 yielded  11143 shell pairs
 There are     94134 function pairs (    101337 Cartesian)
 Smallest overlap matrix eigenvalue = 1.97E-07
 Linear dependence detected in AO basis
 Number of orthogonalized atomic orbitals = 467
 Maximum deviation from orthogonality = 2.880E-10
 Guess from superposition of atomic densities
 Warning:  Energy on first SCF cycle will be non-variational
 SAD guess density has 178.000000 electrons

 -----------------------------------------------------------------------
  General SCF calculation program by
  Eric Jon Sundstrom, Paul Horn, Yuezhi Mao, Dmitri Zuev, Alec White,
  David Stuck, Shaama M.S., Shane Yost, Joonho Lee, David Small,
  Daniel Levine, Susi Lehtola, Hugh Burton, Evgeny Epifanovsky,
  Bang C. Huynh
 -----------------------------------------------------------------------
 Exchange:     0.2000 Hartree-Fock + 0.0800 Slater + 0.7200 B88
 Correlation:  0.1900 VWN1RPA + 0.8100 LYP
 Using SG-1 standard quadrature grid
 using 6 threads for integral computing
 -------------------------------------------------------
 OpenMP Integral computing Module                
 Release: version 2.0, May 2017, Q-Chem Inc. Pleasanton 
 -------------------------------------------------------
 A restricted SCF calculation will be
 performed using DIIS
 SCF converges when DIIS error is below 1.0e-08
 ---------------------------------------
  Cycle       Energy         DIIS error
 ---------------------------------------
    1   -3225.3727353461      2.83e-02  
    2   -3220.9972711270      2.17e-03  
    3   -3220.9016478045      2.75e-03  
    4   -3221.1182384220      5.72e-04  
    5   -3221.1259248271      2.91e-04  
    6   -3221.1281510136      1.01e-04  
    7   -3221.1284006286      2.78e-05  
    8   -3221.1284173796      1.35e-05  
    9   -3221.1284226078      2.29e-06  
   10   -3221.1284227373      8.89e-07  
   11   -3221.1284227594      1.33e-07  
   12   -3221.1284227600      5.99e-08  
   13   -3221.1284227603      2.46e-08  
   14   -3221.1284227603      5.62e-09  Convergence criterion met
 ---------------------------------------
 SCF time:   CPU 740.70s  wall 130.00s 
 SCF   energy in the final basis set =    -3221.1284227603
 Total energy in the final basis set =    -3221.1284227603

 --------------------------------------------------------------

                    Orbital Energies (a.u.)
 --------------------------------------------------------------

 Alpha MOs
 -- Occupied --
********-101.5729-101.5729-101.5728-101.5710-101.5709 -10.2741 -10.2740
-10.2679 -10.2678 -10.2675 -10.2674 -10.2381 -10.2378 -10.2179 -10.2179
-10.2145 -10.2145  -9.4879  -9.4879  -9.4874  -9.4874  -9.4859  -9.4858
 -7.2528  -7.2526  -7.2523  -7.2523  -7.2506  -7.2506  -7.2427  -7.2426
 -7.2423  -7.2422  -7.2421  -7.2420  -7.2416  -7.2416  -7.2407  -7.2406
 -7.2402  -7.2401  -0.9557  -0.9373  -0.9044  -0.9043  -0.8811  -0.8755
 -0.8430  -0.8411  -0.8076  -0.7617  -0.7450  -0.7413  -0.6753  -0.6369
 -0.6219  -0.6184  -0.5492  -0.5376  -0.5288  -0.5268  -0.4977  -0.4800
 -0.4667  -0.4629  -0.4621  -0.4479  -0.4447  -0.4273  -0.4129  -0.4115
 -0.4070  -0.3995  -0.3862  -0.3681  -0.3648  -0.3477  -0.3457  -0.3357
 -0.3330  -0.3318  -0.3288  -0.3240  -0.3224  -0.2899  -0.2759  -0.2644
 -0.2613
 -- Virtual --
 -0.0682  -0.0541  -0.0476  -0.0436  -0.0355  -0.0214  -0.0094  -0.0034
  0.0036   0.0050   0.0191   0.0213   0.0243   0.0252   0.0297   0.0440
  0.0500   0.0504   0.0554   0.0578   0.0632   0.0634   0.0678   0.0731
  0.0822   0.0830   0.0850   0.0929   0.0937   0.1015   0.1021   0.1074
  0.1079   0.1114   0.1124   0.1180   0.1214   0.1222   0.1237   0.1283
  0.1315   0.1321   0.1321   0.1367   0.1383   0.1435   0.1487   0.1514
  0.1568   0.1570   0.1641   0.1663   0.1718   0.1763   0.1779   0.1826
  0.1849   0.1860   0.1956   0.2049   0.2073   0.2161   0.2163   0.2271
  0.2280   0.2329   0.2336   0.2345   0.2368   0.2397   0.2429   0.2436
  0.2486   0.2532   0.2548   0.2567   0.2661   0.2672   0.2729   0.2757
  0.2817   0.2850   0.2878   0.2894   0.2951   0.2966   0.3000   0.3060
  0.3174   0.3214   0.3261   0.3288   0.3325   0.3399   0.3443   0.3611
  0.4072   0.4171   0.4200   0.4269   0.4355   0.4358   0.4551   0.4576
  0.4637   0.4725   0.4748   0.4839   0.4914   0.4935   0.4954   0.4984
  0.5137   0.5175   0.5198   0.5226   0.5229   0.5310   0.5337   0.5473
  0.5629   0.5671   0.5716   0.5807   0.5874   0.6033   0.6035   0.6059
  0.6106   0.6173   0.6177   0.6213   0.6239   0.6260   0.6419   0.6551
  0.6640   0.6708   0.6754   0.6883   0.6884   0.6966   0.7080   0.7123
  0.7136   0.7264   0.7832   0.7835   0.7966   0.8154   0.8168   0.8188
  0.8269   0.8383   0.8403   0.8427   0.8436   0.8503   0.8513   0.8550
  0.8610   0.8644   0.8694   0.8699   0.8740   0.8786   0.8887   0.8921
  0.8979   0.9042   0.9112   0.9127   0.9306   0.9378   0.9417   0.9457
  0.9543   0.9599   0.9620   0.9664   0.9687   0.9751   0.9863   0.9873
  0.9927   0.9968   0.9971   1.0078   1.0093   1.0269   1.0357   1.0502
  1.0510   1.0629   1.1066   1.1079   1.1574   1.1593   1.1794   1.1815
  1.2058   1.2224   1.2282   1.2492   1.2548   1.2560   1.2732   1.2882
  1.2946   1.3166   1.3236   1.3285   1.3594   1.3642   1.3677   1.3770
  1.4197   1.4651   1.4749   1.4845   1.5071   1.5090   1.5160   1.5604
  1.5705   1.5743   1.5819   1.6196   1.6310   1.6533   1.6670   1.6799
  1.6851   1.7129   1.7366   1.7737   1.7798   1.7957   1.8042   1.8395
  1.8464   1.8547   1.8549   1.8715   1.8758   1.9261   1.9322   1.9426
  1.9435   1.9450   1.9711   1.9916   2.0236   2.0276   2.0777   2.1107
  2.1270   2.1318   2.1775   2.2008   2.2393   2.2505   2.2597   2.2672
  2.2718   2.2871   2.2965   2.3025   2.3076   2.3187   2.3352   2.3697
  2.3912   2.3987   2.4102   2.4389   2.4441   2.4575   2.4634   2.4870
  2.4940   2.5343   2.5407   2.5488   2.5626   2.5748   2.5939   2.6240
  2.6579   2.6625   2.6754   2.6927   2.6943   2.6976   2.7102   2.7154
  2.7457   2.7592   2.7683   2.7765   2.7774   2.8061   2.8168   2.8316
  2.8615   2.8947   2.9440   2.9780   3.0769   3.0773   3.0876   3.0955
  3.1296   3.1496   3.1868   3.2204   3.2270   3.2666   3.2684   3.3604
  3.3861   3.4047   3.4208   3.5543   3.6377   3.6457   3.6817   3.8475
  3.8479   3.9518   4.0290   4.0535   4.0566   4.3581   4.7974   4.8241
  9.7695   9.7813   9.8099   9.8204   9.8339   9.9147  23.3480  23.5033
 23.8207  23.8356  23.8833  23.8997  23.9445  23.9867  23.9923  24.0639
 24.1225  24.1286  25.8057  25.8169  25.9258  25.9380  25.9483  25.9766
 26.1355  26.1575  26.1761  26.2827  26.3321  26.4079  26.5779  26.5876
 26.7378  26.7429  26.8766  26.9863 215.7651 215.7751 215.8073 215.8238
215.8403 215.9371
 --------------------------------------------------------------

          Ground-State Mulliken Net Atomic Charges

     Atom                 Charge (a.u.)
  ----------------------------------------
      1 C                     0.205651
      2 C                    -0.650382
      3 Cl                    0.295117
      4 C                    -0.107707
      5 H                     0.209013
      6 C                    -0.764641
      7 H                     0.206831
      8 C                     0.820661
      9 Cl                    0.526807
     10 C                    -1.111871
     11 Cl                    0.380075
     12 C                     0.189739
     13 C                    -1.108339
     14 Cl                    0.378697
     15 C                     0.820529
     16 Cl                    0.526853
     17 C                    -0.769998
     18 H                     0.206524
     19 C                    -0.108979
     20 H                     0.208965
     21 C                    -0.650106
     22 Cl                    0.296559
  ----------------------------------------
  Sum of atomic charges =     0.000000

 -----------------------------------------------------------------
                    Cartesian Multipole Moments
 -----------------------------------------------------------------
    Charge (ESU x 10^10)
                 0.0000
    Dipole Moment (Debye)
         X       0.2132      Y      -1.1179      Z       0.3973
       Tot       1.2054
    Quadrupole Moments (Debye-Ang)
        XX    -139.7069     XY      -3.4835     YY    -148.1336
        XZ     -12.1422     YZ       2.3234     ZZ    -136.6426
    Octopole Moments (Debye-Ang^2)
       XXX    -239.9217    XXY     -51.0674    XYY     -87.3007
       YYY     -97.2342    XXZ      51.6433    XYZ      11.4587
       YYZ      67.1452    XZZ     -76.2196    YZZ     -40.2129
       ZZZ     199.7916
    Hexadecapole Moments (Debye-Ang^3)
      XXXX   -5488.0111   XXXY    -389.2949   XXYY   -1201.0641
      XYYY    -327.3535   YYYY   -1550.9008   XXXZ     241.0081
      XXYZ      20.3864   XYYZ     130.0422   YYYZ     -22.2040
      XXZZ   -1197.5706   XYZZ    -144.7937   YYZZ    -638.0042
      XZZZ     288.9917   YZZZ     -32.6100   ZZZZ   -2212.4955
 -----------------------------------------------------------------
 Calculating analytic gradient of the SCF energy
 Gradient of SCF Energy
            1           2           3           4           5           6
    1  -0.0002650   0.0000336   0.0010023  -0.0000276  -0.0000205   0.0000279
    2  -0.0000012   0.0006012   0.0038762   0.0000315   0.0000134  -0.0000442
    3   0.0001554  -0.0004151  -0.0019431   0.0000186  -0.0000071   0.0000928
            7           8           9          10          11          12
    1  -0.0000268   0.0001068  -0.0000132   0.0002509   0.0019555   0.0002827
    2  -0.0000030   0.0000034  -0.0000214  -0.0006576  -0.0038617  -0.0000954
    3  -0.0000293  -0.0001839  -0.0000234   0.0001321   0.0000678  -0.0001179
           13          14          15          16          17          18
    1  -0.0000264  -0.0005647  -0.0000589  -0.0000363   0.0000099   0.0000236
    2  -0.0006101  -0.0035111   0.0000940   0.0000066  -0.0000707   0.0000130
    3   0.0003492   0.0024776   0.0001314   0.0000032  -0.0000291   0.0000250
           19          20          21          22
    1   0.0000027   0.0000302  -0.0003699  -0.0023169
    2  -0.0000163   0.0000127   0.0006613   0.0035795
    3  -0.0000366   0.0000187  -0.0000496  -0.0006366
 Max gradient component =       3.876E-03
 RMS gradient           =       1.089E-03
 Gradient time:  CPU 239.04 s  wall 40.07 s
 Geometry Optimization Parameters
   NAtoms,    NIC,     NZ,  NCons,   NDum,   NFix, NCnnct, MaxDiis
       22     171      22       0       0       0       0       0

 Cartesian Hessian Update
 Hessian updated using BFGS update


** GEOMETRY OPTIMIZATION IN DELOCALIZED INTERNAL COORDINATES **
   Searching for a Minimum

   Optimization Cycle:  11

                       Coordinates (Angstroms)
     ATOM                X               Y               Z
      1  C        -0.0049126195    0.0051533194   -0.0067416184
      2  C        -0.0365280742   -0.2645247003    1.3664852625
      3  Cl        1.4483835461   -0.6293301456    2.2211757635
      4  C        -1.2251113004   -0.2555495155    2.0866260757
      5  H        -1.2158558572   -0.4701310593    3.1469433809
      6  C        -2.4165413069    0.0265304323    1.4353627241
      7  H        -3.3503028650    0.0354655337    1.9821213234
      8  C        -2.4227742208    0.3005515996    0.0709644133
      9  Cl       -3.9482478902    0.6563267098   -0.7008296979
     10  C        -1.2235204841    0.2907003699   -0.6474814592
     11  Cl       -1.2235157142    0.6355101189   -2.3554959451
     12  C         1.2763446761   -0.0206801888   -0.7674816805
     13  C         2.2544708048    0.9706886072   -0.5707729883
     14  Cl        1.9441702353    2.2554286248    0.5638549965
     15  C         3.4627291706    0.9308392064   -1.2729393156
     16  Cl        4.6916363681    2.1498629932   -1.0440412202
     17  C         3.7056250332   -0.0975461903   -2.1787172183
     18  H         4.6443816387   -0.1197397807   -2.7166898027
     19  C         2.7527076590   -1.0830041475   -2.3892721117
     20  H         2.9376829015   -1.8844957101   -3.0917769478
     21  C         1.5537992892   -1.0384844281   -1.6874592413
     22  Cl        0.3766854193   -2.3020800254   -1.9769277646
   Point Group: c1    Number of degrees of freedom:    60


   Energy is  -3221.128422760

 Hessian updated using BFGS update

 60 Hessian modes will be used to form the next step
  Hessian Eigenvalues:
     0.009706    0.015940    0.017463    0.020413    0.020634    0.020654
     0.021742    0.022513    0.022721    0.023199    0.024090    0.024090
     0.024114    0.024115    0.024135    0.024138    0.024143    0.024145
     0.051522    0.084569    0.128810    0.159995    0.159999    0.160000
     0.160051    0.219033    0.223215    0.223927    0.226769    0.228623
     0.233320    0.245630    0.246369    0.249982    0.249992    0.250072
     0.251261    0.288800    0.289377    0.290852    0.293859    0.301033
     0.301086    0.316926    0.356665    0.356665    0.356668    0.356669
     0.402029    0.407264    0.419261    0.425114    0.457413    0.458911
     0.466544    0.470527    0.478202    0.478273    0.479143    0.480151

 Minimum search - taking simple RFO step
 Searching for Lamda that Minimizes Along All modes
 Value Taken    Lamda =  -0.00312785
 Calculated Step too Large.  Step scaled by  0.610871
 Step Taken.  Stepsize is  0.300000

                             Maximum     Tolerance    Cnvgd?
         Gradient           0.005065      0.000300      NO
         Displacement       0.235596      0.001200      NO
         Energy change     -0.002329      0.000001      NO


 New Cartesian Coordinates Obtained by Inverse Iteration

 Displacement from previous Coordinates is:  0.402517
 ----------------------------------------------------------------
             Standard Nuclear Orientation (Angstroms)
    I     Atom           X                Y                Z
 ----------------------------------------------------------------
    1      C      -0.0050560227     0.0034619818    -0.0066584079
    2      C      -0.0401000205    -0.2971720215     1.3595752630
    3      Cl      1.4413808606    -0.7005022877     2.2032972807
    4      C      -1.2288241060    -0.2880034677     2.0794339071
    5      H      -1.2236993460    -0.5260254151     3.1347782387
    6      C      -2.4157950840     0.0253951521     1.4337945168
    7      H      -3.3496447032     0.0348633007     1.9804161658
    8      C      -2.4177456983     0.3302682031     0.0759154591
    9      Cl     -3.9371132868     0.7243068629    -0.6890206074
   10      C      -1.2179321135     0.3204532241    -0.6417759380
   11      Cl     -1.2086614666     0.7025577825    -2.3422382199
   12      C       1.2765772396    -0.0220180432    -0.7672643595
   13      C       2.2395652172     0.9870514641    -0.5932229600
   14      Cl      1.9092916040     2.2905651752     0.5147538028
   15      C       3.4484419466     0.9482591256    -1.2945432046
   16      Cl      4.6602467497     2.1889580823    -1.0926909229
   17      C       3.7054155297    -0.0975143897    -2.1762648217
   18      H       4.6443327053    -0.1190700340    -2.7139852373
   19      C       2.7665836419    -1.1012664567    -2.3637420471
   20      H       2.9630021493    -1.9157292914    -3.0480343638
   21      C       1.5671807077    -1.0571657277    -1.6627883885
   22      Cl      0.4038599054    -2.3401815961    -1.9228282272
 ----------------------------------------------------------------
 Nuclear Repulsion Energy =        2124.48649868 hartrees
 There are       89 alpha and       89 beta electrons
 Applying Cartesian multipole field
    Component          Value
    ---------          -----
     (2,0,0)        1.00000E-12
     (0,2,0)        2.00000E-11
     (0,0,2)       -3.00000E-11
 Nucleus-field energy     =    -0.0000000210 hartrees
 Requested basis set is 6-311++G(d,p)
 There are 170 shells and 472 basis functions
 A cutoff of  1.0D-15 yielded  11131 shell pairs
 There are     94010 function pairs (    101203 Cartesian)
 Smallest overlap matrix eigenvalue = 1.87E-07
 Linear dependence detected in AO basis
 Number of orthogonalized atomic orbitals = 467
 Maximum deviation from orthogonality = 6.275E-10
 Guess from superposition of atomic densities
 Warning:  Energy on first SCF cycle will be non-variational
 SAD guess density has 178.000000 electrons

 -----------------------------------------------------------------------
  General SCF calculation program by
  Eric Jon Sundstrom, Paul Horn, Yuezhi Mao, Dmitri Zuev, Alec White,
  David Stuck, Shaama M.S., Shane Yost, Joonho Lee, David Small,
  Daniel Levine, Susi Lehtola, Hugh Burton, Evgeny Epifanovsky,
  Bang C. Huynh
 -----------------------------------------------------------------------
 Exchange:     0.2000 Hartree-Fock + 0.0800 Slater + 0.7200 B88
 Correlation:  0.1900 VWN1RPA + 0.8100 LYP
 Using SG-1 standard quadrature grid
 using 6 threads for integral computing
 -------------------------------------------------------
 OpenMP Integral computing Module                
 Release: version 2.0, May 2017, Q-Chem Inc. Pleasanton 
 -------------------------------------------------------
 A restricted SCF calculation will be
 performed using DIIS
 SCF converges when DIIS error is below 1.0e-08
 ---------------------------------------
  Cycle       Energy         DIIS error
 ---------------------------------------
    1   -3225.3676853097      2.83e-02  
    2   -3220.9987442811      2.17e-03  
    3   -3220.9033510127      2.75e-03  
    4   -3221.1199027426      5.69e-04  
    5   -3221.1275115891      2.90e-04  
    6   -3221.1297241456      1.00e-04  
    7   -3221.1299721332      2.76e-05  
    8   -3221.1299884573      1.36e-05  
    9   -3221.1299937476      2.28e-06  
   10   -3221.1299938759      8.90e-07  
   11   -3221.1299938980      1.33e-07  
   12   -3221.1299938989      6.02e-08  
   13   -3221.1299938989      2.44e-08  
   14   -3221.1299938987      5.66e-09  Convergence criterion met
 ---------------------------------------
 SCF time:   CPU 740.38s  wall 130.00s 
 SCF   energy in the final basis set =    -3221.1299938987
 Total energy in the final basis set =    -3221.1299938987

 --------------------------------------------------------------

                    Orbital Energies (a.u.)
 --------------------------------------------------------------

 Alpha MOs
 -- Occupied --
********-101.5733-101.5729-101.5729-101.5714-101.5713 -10.2741 -10.2740
-10.2679 -10.2678 -10.2674 -10.2674 -10.2378 -10.2375 -10.2180 -10.2180
-10.2146 -10.2145  -9.4882  -9.4882  -9.4875  -9.4875  -9.4862  -9.4862
 -7.2531  -7.2529  -7.2524  -7.2523  -7.2510  -7.2509  -7.2430  -7.2429
 -7.2424  -7.2423  -7.2423  -7.2423  -7.2417  -7.2416  -7.2410  -7.2410
 -7.2405  -7.2404  -0.9556  -0.9374  -0.9047  -0.9037  -0.8814  -0.8756
 -0.8428  -0.8414  -0.8075  -0.7618  -0.7452  -0.7413  -0.6752  -0.6365
 -0.6227  -0.6182  -0.5493  -0.5369  -0.5288  -0.5278  -0.4976  -0.4801
 -0.4666  -0.4630  -0.4622  -0.4475  -0.4447  -0.4274  -0.4128  -0.4113
 -0.4065  -0.3991  -0.3860  -0.3677  -0.3641  -0.3481  -0.3457  -0.3357
 -0.3333  -0.3322  -0.3295  -0.3247  -0.3239  -0.2887  -0.2768  -0.2638
 -0.2620
 -- Virtual --
 -0.0665  -0.0542  -0.0475  -0.0454  -0.0357  -0.0214  -0.0095  -0.0034
  0.0037   0.0047   0.0192   0.0210   0.0243   0.0249   0.0298   0.0438
  0.0501   0.0502   0.0554   0.0581   0.0630   0.0633   0.0669   0.0731
  0.0818   0.0829   0.0853   0.0930   0.0939   0.1014   0.1020   0.1069
  0.1077   0.1111   0.1129   0.1176   0.1214   0.1217   0.1234   0.1282
  0.1313   0.1320   0.1322   0.1368   0.1381   0.1432   0.1492   0.1513
  0.1565   0.1567   0.1644   0.1651   0.1719   0.1759   0.1787   0.1824
  0.1836   0.1860   0.1962   0.2045   0.2082   0.2155   0.2167   0.2255
  0.2267   0.2314   0.2320   0.2337   0.2373   0.2390   0.2439   0.2445
  0.2487   0.2519   0.2553   0.2578   0.2666   0.2687   0.2739   0.2755
  0.2817   0.2846   0.2883   0.2886   0.2938   0.2969   0.2983   0.3038
  0.3162   0.3221   0.3266   0.3278   0.3324   0.3388   0.3457   0.3609
  0.4072   0.4159   0.4192   0.4289   0.4364   0.4373   0.4534   0.4591
  0.4630   0.4707   0.4729   0.4821   0.4914   0.4950   0.4953   0.4993
  0.5163   0.5189   0.5198   0.5227   0.5237   0.5323   0.5330   0.5473
  0.5648   0.5670   0.5737   0.5796   0.5862   0.6021   0.6022   0.6050
  0.6116   0.6171   0.6188   0.6239   0.6244   0.6301   0.6423   0.6565
  0.6634   0.6734   0.6744   0.6881   0.6887   0.6962   0.7054   0.7075
  0.7129   0.7282   0.7817   0.7850   0.7971   0.8164   0.8180   0.8190
  0.8255   0.8382   0.8403   0.8430   0.8434   0.8504   0.8522   0.8563
  0.8622   0.8677   0.8691   0.8704   0.8740   0.8797   0.8881   0.8918
  0.8970   0.8971   0.9082   0.9116   0.9298   0.9359   0.9430   0.9476
  0.9550   0.9602   0.9644   0.9683   0.9685   0.9768   0.9863   0.9867
  0.9944   0.9971   0.9984   1.0067   1.0122   1.0285   1.0361   1.0512
  1.0516   1.0594   1.1041   1.1118   1.1594   1.1643   1.1799   1.1854
  1.2065   1.2239   1.2277   1.2503   1.2557   1.2569   1.2731   1.2895
  1.2928   1.3154   1.3270   1.3285   1.3585   1.3606   1.3666   1.3703
  1.4217   1.4560   1.4779   1.4815   1.5067   1.5078   1.5142   1.5609
  1.5703   1.5743   1.5874   1.6202   1.6290   1.6533   1.6650   1.6796
  1.6849   1.7139   1.7347   1.7745   1.7793   1.7949   1.8061   1.8359
  1.8463   1.8535   1.8548   1.8713   1.8749   1.9278   1.9317   1.9431
  1.9442   1.9495   1.9716   1.9911   2.0247   2.0272   2.0780   2.1077
  2.1266   2.1306   2.1749   2.2045   2.2355   2.2504   2.2594   2.2638
  2.2777   2.2832   2.3038   2.3090   2.3110   2.3130   2.3384   2.3633
  2.3905   2.3971   2.4145   2.4391   2.4482   2.4546   2.4648   2.4815
  2.4938   2.5342   2.5400   2.5501   2.5621   2.5675   2.5891   2.6321
  2.6594   2.6639   2.6758   2.6923   2.6949   2.6984   2.7108   2.7135
  2.7465   2.7596   2.7689   2.7727   2.7753   2.8070   2.8173   2.8311
  2.8560   2.8937   2.9477   2.9781   3.0791   3.0794   3.0898   3.0965
  3.1276   3.1480   3.1883   3.2191   3.2300   3.2675   3.2678   3.3626
  3.3865   3.4053   3.4228   3.5560   3.6386   3.6447   3.6866   3.8476
  3.8483   3.9532   4.0299   4.0535   4.0561   4.3536   4.7986   4.8234
  9.7740   9.7816   9.8053   9.8251   9.8355   9.8954  23.3505  23.5040
 23.8209  23.8358  23.8834  23.9009  23.9453  23.9868  23.9915  24.0682
 24.1220  24.1288  25.8051  25.8163  25.9207  25.9432  25.9600  25.9706
 26.1365  26.1627  26.1988  26.2518  26.3151  26.4155  26.5810  26.5842
 26.7271  26.7490  26.8617  27.0099 215.7693 215.7755 215.8018 215.8296
215.8439 215.9135
 --------------------------------------------------------------

          Ground-State Mulliken Net Atomic Charges

     Atom                 Charge (a.u.)
  ----------------------------------------
      1 C                     0.092986
      2 C                    -0.610099
      3 Cl                    0.338979
      4 C                    -0.141984
      5 H                     0.207766
      6 C                    -0.708166
      7 H                     0.208809
      8 C                     0.884082
      9 Cl                    0.529729
     10 C                    -1.215201
     11 Cl                    0.424383
     12 C                     0.073557
     13 C                    -1.208253
     14 Cl                    0.422946
     15 C                     0.883470
     16 Cl                    0.529587
     17 C                    -0.715517
     18 H                     0.208470
     19 C                    -0.143988
     20 H                     0.207807
     21 C                    -0.609073
     22 Cl                    0.339710
  ----------------------------------------
  Sum of atomic charges =     0.000000

 -----------------------------------------------------------------
                    Cartesian Multipole Moments
 -----------------------------------------------------------------
    Charge (ESU x 10^10)
                 0.0000
    Dipole Moment (Debye)
         X       0.2205      Y      -1.1574      Z       0.4118
       Tot       1.2481
    Quadrupole Moments (Debye-Ang)
        XX    -139.5266     XY      -3.4834     YY    -148.0767
        XZ     -12.1006     YZ       2.2659     ZZ    -136.8014
    Octopole Moments (Debye-Ang^2)
       XXX    -238.6275    XXY     -52.6480    XYY     -86.9282
       YYY    -100.7140    XXZ      52.0478    XYZ      11.7539
       YYZ      67.5075    XZZ     -76.3331    YZZ     -41.5461
       ZZZ     201.5399
    Hexadecapole Moments (Debye-Ang^3)
      XXXX   -5441.3306   XXXY    -374.2141   XXYY   -1203.5456
      XYYY    -310.0403   YYYY   -1615.6804   XXXZ     259.0219
      XXYZ      28.7470   XYYZ     135.7844   YYYZ       5.3623
      XXZZ   -1186.4516   XYZZ    -139.6217   YYZZ    -643.4284
      XZZZ     309.6665   YZZZ      -8.7128   ZZZZ   -2185.1605
 -----------------------------------------------------------------
 Calculating analytic gradient of the SCF energy
 Gradient of SCF Energy
            1           2           3           4           5           6
    1  -0.0003131   0.0000049   0.0007353   0.0000316  -0.0000210  -0.0000028
    2   0.0000318   0.0004432   0.0025571   0.0000297   0.0000138  -0.0000280
    3   0.0000741  -0.0002646  -0.0012596   0.0000212  -0.0000066   0.0000343
            7           8           9          10          11          12
    1  -0.0000192   0.0000364  -0.0000108   0.0003245   0.0012331   0.0002809
    2  -0.0000141  -0.0000588  -0.0000026  -0.0005135  -0.0025278   0.0000328
    3  -0.0000233  -0.0001157  -0.0000159   0.0001236  -0.0000436  -0.0001152
           13          14          15          16          17          18
    1  -0.0001353  -0.0003554  -0.0000027  -0.0000276   0.0000230   0.0000163
    2  -0.0005010  -0.0022796   0.0000673   0.0000081  -0.0000320   0.0000121
    3   0.0002581   0.0016809   0.0000932  -0.0000049  -0.0000006   0.0000194
           19          20          21          22
    1  -0.0000307   0.0000377  -0.0002537  -0.0015517
    2  -0.0000121   0.0000137   0.0003916   0.0023681
    3  -0.0000237   0.0000192  -0.0000192  -0.0004312
 Max gradient component =       2.557E-03
 RMS gradient           =       7.217E-04
 Gradient time:  CPU 239.66 s  wall 40.17 s
 Geometry Optimization Parameters
   NAtoms,    NIC,     NZ,  NCons,   NDum,   NFix, NCnnct, MaxDiis
       22     171      22       0       0       0       0       0

 Cartesian Hessian Update
 Hessian updated using BFGS update


** GEOMETRY OPTIMIZATION IN DELOCALIZED INTERNAL COORDINATES **
   Searching for a Minimum

   Optimization Cycle:  12

                       Coordinates (Angstroms)
     ATOM                X               Y               Z
      1  C        -0.0050560227    0.0034619818   -0.0066584079
      2  C        -0.0401000205   -0.2971720215    1.3595752630
      3  Cl        1.4413808606   -0.7005022877    2.2032972807
      4  C        -1.2288241060   -0.2880034677    2.0794339071
      5  H        -1.2236993460   -0.5260254151    3.1347782387
      6  C        -2.4157950840    0.0253951521    1.4337945168
      7  H        -3.3496447032    0.0348633007    1.9804161658
      8  C        -2.4177456983    0.3302682031    0.0759154591
      9  Cl       -3.9371132868    0.7243068629   -0.6890206074
     10  C        -1.2179321135    0.3204532241   -0.6417759380
     11  Cl       -1.2086614666    0.7025577825   -2.3422382199
     12  C         1.2765772396   -0.0220180432   -0.7672643595
     13  C         2.2395652172    0.9870514641   -0.5932229600
     14  Cl        1.9092916040    2.2905651752    0.5147538028
     15  C         3.4484419466    0.9482591256   -1.2945432046
     16  Cl        4.6602467497    2.1889580823   -1.0926909229
     17  C         3.7054155297   -0.0975143897   -2.1762648217
     18  H         4.6443327053   -0.1190700340   -2.7139852373
     19  C         2.7665836419   -1.1012664567   -2.3637420471
     20  H         2.9630021493   -1.9157292914   -3.0480343638
     21  C         1.5671807077   -1.0571657277   -1.6627883885
     22  Cl        0.4038599054   -2.3401815961   -1.9228282272
   Point Group: c1    Number of degrees of freedom:    60


   Energy is  -3221.129993899

 Hessian updated using BFGS update

 60 Hessian modes will be used to form the next step
  Hessian Eigenvalues:
     0.007086    0.015948    0.017463    0.020328    0.020633    0.020653
     0.021742    0.022513    0.022698    0.023196    0.024090    0.024090
     0.024114    0.024115    0.024135    0.024139    0.024143    0.024145
     0.051523    0.084341    0.128810    0.159995    0.159998    0.160000
     0.160051    0.219033    0.223219    0.223827    0.226769    0.228540
     0.233246    0.245631    0.246369    0.249982    0.249992    0.250068
     0.251257    0.288799    0.289272    0.290840    0.293859    0.301033
     0.301086    0.316929    0.356665    0.356665    0.356668    0.356669
     0.401941    0.407264    0.419266    0.425114    0.457413    0.458927
     0.466544    0.470515    0.478202    0.478278    0.479143    0.480147

 Minimum search - taking simple RFO step
 Searching for Lamda that Minimizes Along All modes
 Value Taken    Lamda =  -0.00197720
 Calculated Step too Large.  Step scaled by  0.644597
 Step Taken.  Stepsize is  0.300000

                             Maximum     Tolerance    Cnvgd?
         Gradient           0.003381      0.000300      NO
         Displacement       0.236315      0.001200      NO
         Energy change     -0.001571      0.000001      NO


 New Cartesian Coordinates Obtained by Inverse Iteration

 Displacement from previous Coordinates is:  0.404170
 ----------------------------------------------------------------
             Standard Nuclear Orientation (Angstroms)
    I     Atom           X                Y                Z
 ----------------------------------------------------------------
    1      C      -0.0047385441     0.0005750269    -0.0058543800
    2      C      -0.0446058183    -0.3303754356     1.3527741511
    3      Cl      1.4317451078    -0.7717979720     2.1864470546
    4      C      -1.2338423070    -0.3202162546     2.0718118731
    5      H      -1.2336291390    -0.5813250011     3.1217153247
    6      C      -2.4154256339     0.0251166810     1.4321945166
    7      H      -3.3495368005     0.0358817094     1.9783709897
    8      C      -2.4118466219     0.3605074226     0.0815337338
    9      Cl     -3.9241306258     0.7923953698    -0.6766676027
   10      C      -1.2112984006     0.3495242994    -0.6349842593
   11      Cl     -1.1917858680     0.7688290984    -2.3268428901
   12      C       1.2773564111    -0.0246045808    -0.7660275175
   13      C       2.2248312931     1.0018243057    -0.6154170359
   14      Cl      1.8743449114     2.3236607440     0.4648624108
   15      C       3.4337004752     0.9650274542    -1.3169182745
   16      Cl      4.6273757764     2.2273411982    -1.1430678872
   17      C       3.7049516317    -0.0967657744    -2.1749170529
   18      H       4.6435877781    -0.1168943460    -2.7131893453
   19      C       2.7808691091    -1.1184105906    -2.3385385696
   20      H       2.9886213497    -1.9448864627    -3.0049063516
   21      C       1.5814064326    -1.0756176584    -1.6376137342
   22      Cl      0.4333558922    -2.3782976097    -1.8678582252
 ----------------------------------------------------------------
 Nuclear Repulsion Energy =        2123.12995238 hartrees
 There are       89 alpha and       89 beta electrons
 Applying Cartesian multipole field
    Component          Value
    ---------          -----
     (2,0,0)        1.00000E-12
     (0,2,0)        2.00000E-11
     (0,0,2)       -3.00000E-11
 Nucleus-field energy     =    -0.0000000192 hartrees
 Requested basis set is 6-311++G(d,p)
 There are 170 shells and 472 basis functions
 A cutoff of  1.0D-15 yielded  11144 shell pairs
 There are     94193 function pairs (    101405 Cartesian)
 Smallest overlap matrix eigenvalue = 1.74E-07
 Linear dependence detected in AO basis
 Number of orthogonalized atomic orbitals = 467
 Maximum deviation from orthogonality = 6.305E-10
 Guess from superposition of atomic densities
 Warning:  Energy on first SCF cycle will be non-variational
 SAD guess density has 178.000000 electrons

 -----------------------------------------------------------------------
  General SCF calculation program by
  Eric Jon Sundstrom, Paul Horn, Yuezhi Mao, Dmitri Zuev, Alec White,
  David Stuck, Shaama M.S., Shane Yost, Joonho Lee, David Small,
  Daniel Levine, Susi Lehtola, Hugh Burton, Evgeny Epifanovsky,
  Bang C. Huynh
 -----------------------------------------------------------------------
 Exchange:     0.2000 Hartree-Fock + 0.0800 Slater + 0.7200 B88
 Correlation:  0.1900 VWN1RPA + 0.8100 LYP
 Using SG-1 standard quadrature grid
 using 6 threads for integral computing
 -------------------------------------------------------
 OpenMP Integral computing Module                
 Release: version 2.0, May 2017, Q-Chem Inc. Pleasanton 
 -------------------------------------------------------
 A restricted SCF calculation will be
 performed using DIIS
 SCF converges when DIIS error is below 1.0e-08
 ---------------------------------------
  Cycle       Energy         DIIS error
 ---------------------------------------
    1   -3225.3643150639      2.83e-02  
    2   -3220.9996877343      2.17e-03  
    3   -3220.9044702695      2.75e-03  
    4   -3221.1210160376      5.67e-04  
    5   -3221.1285677426      2.90e-04  
    6   -3221.1307702971      1.00e-04  
    7   -3221.1310169990      2.73e-05  
    8   -3221.1310328400      1.37e-05  
    9   -3221.1310381925      2.28e-06  
   10   -3221.1310383199      8.92e-07  
   11   -3221.1310383419      1.34e-07  
   12   -3221.1310383426      6.05e-08  
   13   -3221.1310383430      2.42e-08  
   14   -3221.1310383427      5.70e-09  Convergence criterion met
 ---------------------------------------
 SCF time:   CPU 740.16s  wall 130.00s 
 SCF   energy in the final basis set =    -3221.1310383427
 Total energy in the final basis set =    -3221.1310383427

 --------------------------------------------------------------

                    Orbital Energies (a.u.)
 --------------------------------------------------------------

 Alpha MOs
 -- Occupied --
********-101.5736-101.5730-101.5729-101.5717-101.5716 -10.2740 -10.2739
-10.2679 -10.2679 -10.2674 -10.2674 -10.2376 -10.2373 -10.2180 -10.2180
-10.2146 -10.2146  -9.4885  -9.4885  -9.4876  -9.4875  -9.4865  -9.4864
 -7.2534  -7.2532  -7.2524  -7.2524  -7.2513  -7.2512  -7.2433  -7.2432
 -7.2427  -7.2426  -7.2424  -7.2423  -7.2417  -7.2417  -7.2413  -7.2412
 -7.2408  -7.2407  -0.9555  -0.9375  -0.9050  -0.9032  -0.8817  -0.8756
 -0.8427  -0.8416  -0.8074  -0.7618  -0.7453  -0.7414  -0.6752  -0.6361
 -0.6235  -0.6178  -0.5494  -0.5362  -0.5289  -0.5288  -0.4975  -0.4801
 -0.4666  -0.4630  -0.4623  -0.4471  -0.4448  -0.4275  -0.4127  -0.4113
 -0.4060  -0.3988  -0.3858  -0.3675  -0.3635  -0.3485  -0.3458  -0.3357
 -0.3337  -0.3325  -0.3302  -0.3251  -0.3247  -0.2874  -0.2777  -0.2634
 -0.2626
 -- Virtual --
 -0.0647  -0.0542  -0.0478  -0.0470  -0.0359  -0.0215  -0.0095  -0.0034
  0.0038   0.0045   0.0193   0.0208   0.0244   0.0247   0.0299   0.0437
  0.0498   0.0505   0.0554   0.0585   0.0626   0.0635   0.0661   0.0731
  0.0815   0.0827   0.0856   0.0931   0.0943   0.1014   0.1019   0.1059
  0.1080   0.1107   0.1134   0.1174   0.1208   0.1219   0.1232   0.1281
  0.1306   0.1320   0.1326   0.1370   0.1379   0.1430   0.1498   0.1512
  0.1562   0.1565   0.1640   0.1648   0.1720   0.1754   0.1790   0.1821
  0.1828   0.1864   0.1971   0.2041   0.2091   0.2144   0.2170   0.2234
  0.2253   0.2281   0.2310   0.2336   0.2382   0.2385   0.2440   0.2456
  0.2487   0.2507   0.2555   0.2584   0.2661   0.2704   0.2758   0.2768
  0.2817   0.2838   0.2872   0.2884   0.2935   0.2964   0.2979   0.3024
  0.3154   0.3214   0.3274   0.3277   0.3344   0.3377   0.3476   0.3610
  0.4074   0.4148   0.4183   0.4308   0.4380   0.4400   0.4516   0.4603
  0.4621   0.4691   0.4706   0.4810   0.4919   0.4936   0.4963   0.5008
  0.5173   0.5190   0.5210   0.5232   0.5249   0.5312   0.5345   0.5472
  0.5667   0.5668   0.5750   0.5786   0.5852   0.6012   0.6015   0.6040
  0.6123   0.6170   0.6190   0.6262   0.6267   0.6333   0.6428   0.6564
  0.6631   0.6724   0.6751   0.6873   0.6885   0.6977   0.6990   0.7074
  0.7122   0.7317   0.7800   0.7870   0.7980   0.8158   0.8195   0.8204
  0.8242   0.8378   0.8412   0.8437   0.8437   0.8499   0.8530   0.8573
  0.8627   0.8684   0.8701   0.8712   0.8744   0.8779   0.8899   0.8915
  0.8919   0.8986   0.9057   0.9102   0.9294   0.9338   0.9440   0.9491
  0.9558   0.9609   0.9660   0.9677   0.9700   0.9784   0.9833   0.9855
  0.9949   0.9997   1.0001   1.0062   1.0163   1.0301   1.0364   1.0523
  1.0531   1.0569   1.0981   1.1149   1.1599   1.1703   1.1828   1.1893
  1.2065   1.2266   1.2268   1.2507   1.2569   1.2586   1.2741   1.2916
  1.2921   1.3134   1.3291   1.3304   1.3441   1.3581   1.3648   1.3732
  1.4234   1.4495   1.4797   1.4806   1.5045   1.5066   1.5141   1.5614
  1.5696   1.5752   1.5948   1.6208   1.6273   1.6530   1.6630   1.6797
  1.6849   1.7153   1.7328   1.7754   1.7790   1.7943   1.8081   1.8327
  1.8458   1.8526   1.8547   1.8715   1.8738   1.9292   1.9314   1.9427
  1.9438   1.9556   1.9721   1.9904   2.0262   2.0269   2.0784   2.1047
  2.1264   2.1297   2.1725   2.2076   2.2330   2.2495   2.2586   2.2609
  2.2793   2.2823   2.3050   2.3113   2.3155   2.3164   2.3413   2.3576
  2.3894   2.3957   2.4207   2.4394   2.4499   2.4528   2.4673   2.4779
  2.4943   2.5341   2.5394   2.5488   2.5614   2.5622   2.5856   2.6420
  2.6597   2.6645   2.6768   2.6919   2.6956   2.6996   2.7111   2.7122
  2.7474   2.7601   2.7679   2.7695   2.7740   2.8084   2.8182   2.8308
  2.8508   2.8926   2.9514   2.9771   3.0813   3.0814   3.0924   3.0977
  3.1256   3.1456   3.1900   3.2180   3.2324   3.2663   3.2699   3.3653
  3.3869   3.4060   3.4251   3.5580   3.6394   3.6442   3.6923   3.8476
  3.8491   3.9544   4.0308   4.0534   4.0556   4.3500   4.8001   4.8219
  9.7773   9.7818   9.8020   9.8329   9.8399   9.8735  23.3534  23.5048
 23.8216  23.8353  23.8836  23.9024  23.9461  23.9869  23.9909  24.0719
 24.1216  24.1291  25.8039  25.8153  25.8982  25.9514  25.9655  25.9811
 26.1364  26.1590  26.2292  26.2345  26.3046  26.4167  26.5810  26.5859
 26.7194  26.7466  26.8536  27.0396 215.7725 215.7757 215.7986 215.8383
215.8510 215.8867
 --------------------------------------------------------------

          Ground-State Mulliken Net Atomic Charges

     Atom                 Charge (a.u.)
  ----------------------------------------
      1 C                    -0.018049
      2 C                    -0.561090
      3 Cl                    0.378507
      4 C                    -0.183405
      5 H                     0.206472
      6 C                    -0.651197
      7 H                     0.210685
      8 C                     0.944165
      9 Cl                    0.531377
     10 C                    -1.315513
     11 Cl                    0.467083
     12 C                    -0.038422
     13 C                    -1.305611
     14 Cl                    0.465317
     15 C                     0.945034
     16 Cl                    0.531228
     17 C                    -0.660026
     18 H                     0.210357
     19 C                    -0.183878
     20 H                     0.206611
     21 C                    -0.558095
     22 Cl                    0.378452
  ----------------------------------------
  Sum of atomic charges =     0.000000

 -----------------------------------------------------------------
                    Cartesian Multipole Moments
 -----------------------------------------------------------------
    Charge (ESU x 10^10)
                 0.0000
    Dipole Moment (Debye)
         X       0.2268      Y      -1.1937      Z       0.4247
       Tot       1.2872
    Quadrupole Moments (Debye-Ang)
        XX    -139.3438     XY      -3.4714     YY    -148.0405
        XZ     -12.0540     YZ       2.2178     ZZ    -136.9549
    Octopole Moments (Debye-Ang^2)
       XXX    -237.4603    XXY     -54.1373    XYY     -86.6231
       YYY    -104.0157    XXZ      52.4403    XYZ      12.0161
       YYZ      67.8681    XZZ     -76.4461    YZZ     -42.7967
       ZZZ     203.1049
    Hexadecapole Moments (Debye-Ang^3)
      XXXX   -5392.5033   XXXY    -358.4639   XXYY   -1206.0308
      XYYY    -292.2287   YYYY   -1682.4488   XXXZ     277.8039
      XXYZ      37.2639   XYYZ     141.8371   YYYZ      33.0747
      XXZZ   -1174.9483   XYZZ    -134.0543   YYZZ    -649.4261
      XZZZ     331.0705   YZZZ      15.8733   ZZZZ   -2158.7717
 -----------------------------------------------------------------
 Calculating analytic gradient of the SCF energy
 Gradient of SCF Energy
            1           2           3           4           5           6
    1  -0.0003306   0.0000226   0.0005225   0.0000765  -0.0000209  -0.0000096
    2   0.0000264   0.0003179   0.0016875   0.0000082   0.0000155  -0.0000041
    3   0.0000199  -0.0001573  -0.0008291   0.0000166  -0.0000044  -0.0000219
            7           8           9          10          11          12
    1  -0.0000115  -0.0000296   0.0000123   0.0003504   0.0007688   0.0002755
    2  -0.0000195  -0.0000800   0.0000016  -0.0003843  -0.0016433   0.0001173
    3  -0.0000147  -0.0000364  -0.0000172   0.0000989  -0.0000757  -0.0001160
           13          14          15          16          17          18
    1  -0.0001983  -0.0002191   0.0000204  -0.0000268   0.0000101   0.0000096
    2  -0.0004066  -0.0014804   0.0000412   0.0000080  -0.0000045   0.0000104
    3   0.0001867   0.0011451   0.0000457   0.0000010   0.0000229   0.0000120
           19          20          21          22
    1  -0.0000467   0.0000402  -0.0001667  -0.0010490
    2  -0.0000084   0.0000106   0.0002005   0.0015860
    3  -0.0000000   0.0000154   0.0000083  -0.0002996
 Max gradient component =       1.687E-03
 RMS gradient           =       4.817E-04
 Gradient time:  CPU 239.76 s  wall 40.18 s
 Geometry Optimization Parameters
   NAtoms,    NIC,     NZ,  NCons,   NDum,   NFix, NCnnct, MaxDiis
       22     171      22       0       0       0       0       0

 Cartesian Hessian Update
 Hessian updated using BFGS update


** GEOMETRY OPTIMIZATION IN DELOCALIZED INTERNAL COORDINATES **
   Searching for a Minimum

   Optimization Cycle:  13

                       Coordinates (Angstroms)
     ATOM                X               Y               Z
      1  C        -0.0047385441    0.0005750269   -0.0058543800
      2  C        -0.0446058183   -0.3303754356    1.3527741511
      3  Cl        1.4317451078   -0.7717979720    2.1864470546
      4  C        -1.2338423070   -0.3202162546    2.0718118731
      5  H        -1.2336291390   -0.5813250011    3.1217153247
      6  C        -2.4154256339    0.0251166810    1.4321945166
      7  H        -3.3495368005    0.0358817094    1.9783709897
      8  C        -2.4118466219    0.3605074226    0.0815337338
      9  Cl       -3.9241306258    0.7923953698   -0.6766676027
     10  C        -1.2112984006    0.3495242994   -0.6349842593
     11  Cl       -1.1917858680    0.7688290984   -2.3268428901
     12  C         1.2773564111   -0.0246045808   -0.7660275175
     13  C         2.2248312931    1.0018243057   -0.6154170359
     14  Cl        1.8743449114    2.3236607440    0.4648624108
     15  C         3.4337004752    0.9650274542   -1.3169182745
     16  Cl        4.6273757764    2.2273411982   -1.1430678872
     17  C         3.7049516317   -0.0967657744   -2.1749170529
     18  H         4.6435877781   -0.1168943460   -2.7131893453
     19  C         2.7808691091   -1.1184105906   -2.3385385696
     20  H         2.9886213497   -1.9448864627   -3.0049063516
     21  C         1.5814064326   -1.0756176584   -1.6376137342
     22  Cl        0.4333558922   -2.3782976097   -1.8678582252
   Point Group: c1    Number of degrees of freedom:    60


   Energy is  -3221.131038343

 Hessian updated using BFGS update

 60 Hessian modes will be used to form the next step
  Hessian Eigenvalues:
     0.004751    0.015954    0.017465    0.020283    0.020633    0.020653
     0.021742    0.022514    0.022683    0.023197    0.024090    0.024090
     0.024114    0.024115    0.024135    0.024139    0.024143    0.024145
     0.051523    0.084134    0.128808    0.159995    0.159998    0.160000
     0.160051    0.219034    0.223221    0.223697    0.226769    0.228447
     0.233148    0.245631    0.246370    0.249982    0.249993    0.250041
     0.251255    0.288794    0.289170    0.290829    0.293859    0.301033
     0.301087    0.316929    0.356665    0.356665    0.356668    0.356669
     0.401856    0.407264    0.419268    0.425114    0.457413    0.458937
     0.466544    0.470503    0.478203    0.478287    0.479143    0.480141

 Minimum search - taking simple RFO step
 Searching for Lamda that Minimizes Along All modes
 Value Taken    Lamda =  -0.00131486
 Calculated Step too Large.  Step scaled by  0.646529
 Step Taken.  Stepsize is  0.300000

                             Maximum     Tolerance    Cnvgd?
         Gradient           0.002259      0.000300      NO
         Displacement       0.236886      0.001200      NO
         Energy change     -0.001044      0.000001      NO


 New Cartesian Coordinates Obtained by Inverse Iteration

 Displacement from previous Coordinates is:  0.405405
 ----------------------------------------------------------------
             Standard Nuclear Orientation (Angstroms)
    I     Atom           X                Y                Z
 ----------------------------------------------------------------
    1      C      -0.0039572726    -0.0030747855    -0.0042966996
    2      C      -0.0500884256    -0.3638129303     1.3461222711
    3      Cl      1.4195401493    -0.8432195350     2.1706708585
    4      C      -1.2402421604    -0.3520595296     2.0637600012
    5      H      -1.2457552545    -0.6360501098     3.1077191254
    6      C      -2.4155016368     0.0254340128     1.4304563304
    7      H      -3.3500883553     0.0380777915     1.9758081188
    8      C      -2.4051095666     0.3909227653     0.0876498706
    9      Cl     -3.9094824648     0.8604804793    -0.6636374484
   10      C      -1.2036294927     0.3778782641    -0.6272702245
   11      Cl     -1.1729841201     0.8340591610    -2.3096488125
   12      C       1.2787433481    -0.0280998957    -0.7636540352
   13      C       2.2104930797     1.0151754383    -0.6371312672
   14      Cl      1.8396194934     2.3549691730     0.4143595511
   15      C       3.4187841483     0.9810204796    -1.3398049357
   16      Cl      4.5935278406     2.2646108300    -1.1951409539
   17      C       3.7042080139    -0.0953472903    -2.1747524509
   18      H       4.6420435749    -0.1133890500    -2.7145022031
   19      C       2.7953177453    -1.1342294537    -2.3139022695
   20      H       3.0141143623    -1.9717354456    -2.9627917291
   21      C       1.5964029803    -1.0936098922    -1.6118502908
   22      Cl      0.4653504229    -2.4165088535    -1.8112558786
 ----------------------------------------------------------------
 Nuclear Repulsion Energy =        2122.00985486 hartrees
 There are       89 alpha and       89 beta electrons
 Applying Cartesian multipole field
    Component          Value
    ---------          -----
     (2,0,0)        1.00000E-12
     (0,2,0)        2.00000E-11
     (0,0,2)       -3.00000E-11
 Nucleus-field energy     =    -0.0000000175 hartrees
 Requested basis set is 6-311++G(d,p)
 There are 170 shells and 472 basis functions
 A cutoff of  1.0D-15 yielded  11157 shell pairs
 There are     94302 function pairs (    101529 Cartesian)
 Smallest overlap matrix eigenvalue = 1.59E-07
 Linear dependence detected in AO basis
 Number of orthogonalized atomic orbitals = 467
 Maximum deviation from orthogonality = 3.633E-10
 Guess from superposition of atomic densities
 Warning:  Energy on first SCF cycle will be non-variational
 SAD guess density has 178.000000 electrons

 -----------------------------------------------------------------------
  General SCF calculation program by
  Eric Jon Sundstrom, Paul Horn, Yuezhi Mao, Dmitri Zuev, Alec White,
  David Stuck, Shaama M.S., Shane Yost, Joonho Lee, David Small,
  Daniel Levine, Susi Lehtola, Hugh Burton, Evgeny Epifanovsky,
  Bang C. Huynh
 -----------------------------------------------------------------------
 Exchange:     0.2000 Hartree-Fock + 0.0800 Slater + 0.7200 B88
 Correlation:  0.1900 VWN1RPA + 0.8100 LYP
 Using SG-1 standard quadrature grid
 using 6 threads for integral computing
 -------------------------------------------------------
 OpenMP Integral computing Module                
 Release: version 2.0, May 2017, Q-Chem Inc. Pleasanton 
 -------------------------------------------------------
 A restricted SCF calculation will be
 performed using DIIS
 SCF converges when DIIS error is below 1.0e-08
 ---------------------------------------
  Cycle       Energy         DIIS error
 ---------------------------------------
    1   -3225.3615862884      2.82e-02  
    2   -3221.0003103295      2.17e-03  
    3   -3220.9052197095      2.74e-03  
    4   -3221.1217598184      5.66e-04  
    5   -3221.1292748672      2.89e-04  
    6   -3221.1314728542      9.97e-05  
    7   -3221.1317183955      2.71e-05  
    8   -3221.1317337444      1.37e-05  
    9   -3221.1317391570      2.27e-06  
   10   -3221.1317392836      8.94e-07  
   11   -3221.1317393061      1.34e-07  
   12   -3221.1317393067      6.07e-08  
   13   -3221.1317393070      2.40e-08  
   14   -3221.1317393069      5.75e-09  Convergence criterion met
 ---------------------------------------
 SCF time:   CPU 739.83s  wall 130.00s 
 SCF   energy in the final basis set =    -3221.1317393069
 Total energy in the final basis set =    -3221.1317393069

 --------------------------------------------------------------

                    Orbital Energies (a.u.)
 --------------------------------------------------------------

 Alpha MOs
 -- Occupied --
********-101.5738-101.5730-101.5730-101.5719-101.5719 -10.2740 -10.2739
-10.2680 -10.2679 -10.2674 -10.2673 -10.2374 -10.2371 -10.2180 -10.2180
-10.2147 -10.2146  -9.4887  -9.4887  -9.4876  -9.4875  -9.4867  -9.4866
 -7.2536  -7.2534  -7.2525  -7.2524  -7.2515  -7.2514  -7.2435  -7.2434
 -7.2429  -7.2428  -7.2424  -7.2423  -7.2418  -7.2417  -7.2415  -7.2415
 -7.2410  -7.2409  -0.9555  -0.9375  -0.9052  -0.9028  -0.8820  -0.8756
 -0.8426  -0.8417  -0.8073  -0.7618  -0.7454  -0.7415  -0.6752  -0.6357
 -0.6243  -0.6175  -0.5494  -0.5355  -0.5297  -0.5289  -0.4975  -0.4801
 -0.4665  -0.4631  -0.4623  -0.4467  -0.4449  -0.4276  -0.4126  -0.4114
 -0.4055  -0.3985  -0.3858  -0.3673  -0.3630  -0.3489  -0.3458  -0.3357
 -0.3341  -0.3326  -0.3310  -0.3254  -0.3252  -0.2862  -0.2786  -0.2632
 -0.2630
 -- Virtual --
 -0.0629  -0.0542  -0.0494  -0.0471  -0.0361  -0.0216  -0.0096  -0.0034
  0.0039   0.0042   0.0195   0.0205   0.0244   0.0245   0.0299   0.0436
  0.0496   0.0509   0.0554   0.0588   0.0624   0.0636   0.0653   0.0731
  0.0811   0.0825   0.0859   0.0932   0.0948   0.1014   0.1017   0.1051
  0.1081   0.1102   0.1136   0.1172   0.1202   0.1219   0.1234   0.1282
  0.1300   0.1321   0.1330   0.1374   0.1377   0.1427   0.1503   0.1510
  0.1560   0.1566   0.1630   0.1651   0.1721   0.1748   0.1780   0.1817
  0.1827   0.1871   0.1982   0.2038   0.2097   0.2129   0.2173   0.2213
  0.2237   0.2254   0.2304   0.2333   0.2383   0.2390   0.2439   0.2462
  0.2487   0.2496   0.2556   0.2583   0.2659   0.2708   0.2761   0.2808
  0.2815   0.2833   0.2861   0.2885   0.2936   0.2958   0.2992   0.3017
  0.3151   0.3192   0.3283   0.3287   0.3368   0.3372   0.3497   0.3611
  0.4076   0.4138   0.4176   0.4324   0.4402   0.4435   0.4499   0.4609
  0.4616   0.4681   0.4684   0.4804   0.4912   0.4926   0.4975   0.5018
  0.5173   0.5184   0.5211   0.5225   0.5292   0.5325   0.5348   0.5472
  0.5666   0.5687   0.5753   0.5779   0.5850   0.6008   0.6012   0.6030
  0.6116   0.6178   0.6185   0.6290   0.6298   0.6357   0.6434   0.6541
  0.6637   0.6701   0.6764   0.6862   0.6879   0.6942   0.7006   0.7082
  0.7112   0.7351   0.7785   0.7896   0.7991   0.8145   0.8211   0.8221
  0.8238   0.8372   0.8428   0.8444   0.8450   0.8496   0.8532   0.8579
  0.8623   0.8676   0.8711   0.8718   0.8751   0.8768   0.8880   0.8903
  0.8926   0.9003   0.9041   0.9085   0.9295   0.9316   0.9444   0.9502
  0.9562   0.9616   0.9667   0.9672   0.9715   0.9793   0.9797   0.9842
  0.9940   1.0010   1.0035   1.0067   1.0209   1.0311   1.0368   1.0512
  1.0551   1.0572   1.0909   1.1166   1.1607   1.1730   1.1885   1.1929
  1.2066   1.2260   1.2298   1.2504   1.2584   1.2601   1.2767   1.2916
  1.2946   1.3110   1.3235   1.3310   1.3382   1.3583   1.3645   1.3763
  1.4251   1.4450   1.4787   1.4829   1.5005   1.5067   1.5147   1.5616
  1.5689   1.5761   1.6041   1.6214   1.6257   1.6526   1.6612   1.6799
  1.6853   1.7168   1.7309   1.7763   1.7786   1.7937   1.8102   1.8303
  1.8449   1.8522   1.8547   1.8722   1.8725   1.9302   1.9313   1.9425
  1.9435   1.9613   1.9724   1.9894   2.0265   2.0279   2.0790   2.1018
  2.1261   2.1288   2.1704   2.2102   2.2319   2.2476   2.2575   2.2584
  2.2753   2.2856   2.2985   2.3172   2.3180   2.3229   2.3439   2.3550
  2.3879   2.3953   2.4265   2.4398   2.4451   2.4577   2.4709   2.4750
  2.4952   2.5342   2.5360   2.5460   2.5602   2.5607   2.5835   2.6525
  2.6590   2.6648   2.6780   2.6918   2.6963   2.7010   2.7109   2.7118
  2.7487   2.7609   2.7634   2.7700   2.7724   2.8102   2.8190   2.8312
  2.8458   2.8914   2.9551   2.9754   3.0828   3.0833   3.0956   3.0991
  3.1238   3.1423   3.1918   3.2172   3.2341   3.2651   3.2729   3.3682
  3.3872   3.4066   3.4278   3.5603   3.6400   3.6439   3.6982   3.8478
  3.8502   3.9555   4.0319   4.0534   4.0552   4.3472   4.8017   4.8198
  9.7796   9.7820   9.8007   9.8432   9.8462   9.8535  23.3568  23.5057
 23.8226  23.8342  23.8839  23.9042  23.9467  23.9870  23.9903  24.0749
 24.1214  24.1295  25.8012  25.8138  25.8736  25.9577  25.9635  25.9948
 26.1354  26.1547  26.2170  26.2699  26.3029  26.4114  26.5786  26.5919
 26.7155  26.7380  26.8484  27.0731 215.7746 215.7758 215.7976 215.8495
215.8597 215.8629
 --------------------------------------------------------------

          Ground-State Mulliken Net Atomic Charges

     Atom                 Charge (a.u.)
  ----------------------------------------
      1 C                    -0.105874
      2 C                    -0.516299
      3 Cl                    0.406962
      4 C                    -0.225024
      5 H                     0.205314
      6 C                    -0.597777
      7 H                     0.212408
      8 C                     0.998075
      9 Cl                    0.532942
     10 C                    -1.405205
     11 Cl                    0.498306
     12 C                    -0.126224
     13 C                    -1.393763
     14 Cl                    0.495949
     15 C                     1.001828
     16 Cl                    0.532942
     17 C                    -0.606615
     18 H                     0.212111
     19 C                    -0.222903
     20 H                     0.205515
     21 C                    -0.508828
     22 Cl                    0.406159
  ----------------------------------------
  Sum of atomic charges =     0.000000

 -----------------------------------------------------------------
                    Cartesian Multipole Moments
 -----------------------------------------------------------------
    Charge (ESU x 10^10)
                 0.0000
    Dipole Moment (Debye)
         X       0.2317      Y      -1.2272      Z       0.4355
       Tot       1.3226
    Quadrupole Moments (Debye-Ang)
        XX    -139.1606     XY      -3.4480     YY    -148.0219
        XZ     -12.0056     YZ       2.1765     ZZ    -137.1026
    Octopole Moments (Debye-Ang^2)
       XXX    -236.4606    XXY     -55.5288    XYY     -86.3908
       YYY    -107.1343    XXZ      52.8089    XYZ      12.2509
       YYZ      68.2130    XZZ     -76.5619    YZZ     -43.9733
       ZZZ     204.4557
    Hexadecapole Moments (Debye-Ang^3)
      XXXX   -5342.3075   XXXY    -342.1553   XXYY   -1208.6167
      XYYY    -274.0423   YYYY   -1750.9426   XXXZ     297.2538
      XXYZ      45.9048   XYYZ     148.1603   YYYZ      60.9235
      XXZZ   -1163.1865   XYZZ    -128.1625   YYZZ    -655.9489
      XZZZ     353.0794   YZZZ      41.1337   ZZZZ   -2133.3150
 -----------------------------------------------------------------
 Calculating analytic gradient of the SCF energy
 Gradient of SCF Energy
            1           2           3           4           5           6
    1  -0.0003138   0.0000862   0.0003711   0.0000921  -0.0000197  -0.0000085
    2   0.0000054   0.0002147   0.0011357  -0.0000124   0.0000130   0.0000164
    3  -0.0000029  -0.0001042  -0.0005717   0.0000131  -0.0000022  -0.0000528
            7           8           9          10          11          12
    1  -0.0000052  -0.0000802   0.0000287   0.0003450   0.0005083   0.0002709
    2  -0.0000191  -0.0000691  -0.0000047  -0.0002801  -0.0010724   0.0001487
    3  -0.0000039   0.0000300  -0.0000171   0.0000609  -0.0000827  -0.0001098
           13          14          15          16          17          18
    1  -0.0002427  -0.0001612   0.0000399  -0.0000205  -0.0000051   0.0000052
    2  -0.0003495  -0.0009650   0.0000150   0.0000074   0.0000133   0.0000082
    3   0.0001533   0.0008029  -0.0000038   0.0000136   0.0000289   0.0000039
           19          20          21          22
    1  -0.0000479   0.0000362  -0.0001284  -0.0007504
    2  -0.0000028   0.0000075   0.0001125   0.0010771
    3   0.0000123   0.0000080   0.0000379  -0.0002136
 Max gradient component =       1.136E-03
 RMS gradient           =       3.321E-04
 Gradient time:  CPU 239.49 s  wall 40.16 s
 Geometry Optimization Parameters
   NAtoms,    NIC,     NZ,  NCons,   NDum,   NFix, NCnnct, MaxDiis
       22     171      22       0       0       0       0       0

 Cartesian Hessian Update
 Hessian updated using BFGS update


** GEOMETRY OPTIMIZATION IN DELOCALIZED INTERNAL COORDINATES **
   Searching for a Minimum

   Optimization Cycle:  14

                       Coordinates (Angstroms)
     ATOM                X               Y               Z
      1  C        -0.0039572726   -0.0030747855   -0.0042966996
      2  C        -0.0500884256   -0.3638129303    1.3461222711
      3  Cl        1.4195401493   -0.8432195350    2.1706708585
      4  C        -1.2402421604   -0.3520595296    2.0637600012
      5  H        -1.2457552545   -0.6360501098    3.1077191254
      6  C        -2.4155016368    0.0254340128    1.4304563304
      7  H        -3.3500883553    0.0380777915    1.9758081188
      8  C        -2.4051095666    0.3909227653    0.0876498706
      9  Cl       -3.9094824648    0.8604804793   -0.6636374484
     10  C        -1.2036294927    0.3778782641   -0.6272702245
     11  Cl       -1.1729841201    0.8340591610   -2.3096488125
     12  C         1.2787433481   -0.0280998957   -0.7636540352
     13  C         2.2104930797    1.0151754383   -0.6371312672
     14  Cl        1.8396194934    2.3549691730    0.4143595511
     15  C         3.4187841483    0.9810204796   -1.3398049357
     16  Cl        4.5935278406    2.2646108300   -1.1951409539
     17  C         3.7042080139   -0.0953472903   -2.1747524509
     18  H         4.6420435749   -0.1133890500   -2.7145022031
     19  C         2.7953177453   -1.1342294537   -2.3139022695
     20  H         3.0141143623   -1.9717354456   -2.9627917291
     21  C         1.5964029803   -1.0936098922   -1.6118502908
     22  Cl        0.4653504229   -2.4165088535   -1.8112558786
   Point Group: c1    Number of degrees of freedom:    60


   Energy is  -3221.131739307

 Hessian updated using BFGS update

 60 Hessian modes will be used to form the next step
  Hessian Eigenvalues:
     0.003079    0.015957    0.017466    0.020254    0.020633    0.020653
     0.021742    0.022516    0.022675    0.023197    0.024090    0.024090
     0.024114    0.024115    0.024136    0.024139    0.024144    0.024145
     0.051522    0.083923    0.128807    0.159995    0.159997    0.160000
     0.160050    0.219035    0.223220    0.223528    0.226769    0.228340
     0.233032    0.245630    0.246369    0.249980    0.249992    0.249994
     0.251246    0.288792    0.289077    0.290822    0.293859    0.301033
     0.301087    0.316932    0.356665    0.356665    0.356668    0.356669
     0.401765    0.407265    0.419259    0.425114    0.457413    0.458934
     0.466544    0.470488    0.478203    0.478292    0.479143    0.480140

 Minimum search - taking simple RFO step
 Searching for Lamda that Minimizes Along All modes
 Value Taken    Lamda =  -0.00091681
 Calculated Step too Large.  Step scaled by  0.628765
 Step Taken.  Stepsize is  0.300000

                             Maximum     Tolerance    Cnvgd?
         Gradient           0.001541      0.000300      NO
         Displacement       0.237328      0.001200      NO
         Energy change     -0.000701      0.000001      NO


 New Cartesian Coordinates Obtained by Inverse Iteration

 Displacement from previous Coordinates is:  0.404603
 ----------------------------------------------------------------
             Standard Nuclear Orientation (Angstroms)
    I     Atom           X                Y                Z
 ----------------------------------------------------------------
    1      C      -0.0029084150    -0.0069965890    -0.0020740451
    2      C      -0.0567961436    -0.3969128701     1.3396480477
    3      Cl      1.4043035850    -0.9146309280     2.1561880590
    4      C      -1.2482202586    -0.3833292828     2.0553384372
    5      H      -1.2601581356    -0.6900388102     3.0928290072
    6      C      -2.4163252018     0.0260526687     1.4286930771
    7      H      -3.3515890424     0.0409018702     1.9728543889
    8      C      -2.3979342793     0.4210397549     0.0943748466
    9      Cl     -3.8936113216     0.9283328706    -0.6495845095
   10      C      -1.1954186182     0.4053665610    -0.6186377167
   11      Cl     -1.1539382868     0.8976904794    -2.2907981834
   12      C       1.2807188627    -0.0319663704    -0.7603780075
   13      C       2.1969712711     1.0273580756    -0.6584626751
   14      Cl      1.8068650031     2.3846738802     0.3635937311
   15      C       3.4041294947     0.9961458461    -1.3631934425
   16      Cl      4.5593245420     2.3003935408    -1.2489056034
   17      C       3.7034979740    -0.0934090426    -2.1757798477
   18      H       4.6400333014    -0.1089395793    -2.7178663935
   19      C       2.8100828065    -1.1486328526    -2.2899409150
   20      H       3.0395902375    -1.9962883085    -2.9217721527
   21      C       1.6122881419    -1.1107846985    -1.5857261612
   22      Cl      0.5004008926    -2.4545345917    -1.7534930130
 ----------------------------------------------------------------
 Nuclear Repulsion Energy =        2120.98399108 hartrees
 There are       89 alpha and       89 beta electrons
 Applying Cartesian multipole field
    Component          Value
    ---------          -----
     (2,0,0)        1.00000E-12
     (0,2,0)        2.00000E-11
     (0,0,2)       -3.00000E-11
 Nucleus-field energy     =    -0.0000000157 hartrees
 Requested basis set is 6-311++G(d,p)
 There are 170 shells and 472 basis functions
 A cutoff of  1.0D-15 yielded  11146 shell pairs
 There are     94146 function pairs (    101341 Cartesian)
 Smallest overlap matrix eigenvalue = 1.46E-07
 Linear dependence detected in AO basis
 Number of orthogonalized atomic orbitals = 467
 Maximum deviation from orthogonality = 2.205E-10
 Guess from superposition of atomic densities
 Warning:  Energy on first SCF cycle will be non-variational
 SAD guess density has 178.000000 electrons

 -----------------------------------------------------------------------
  General SCF calculation program by
  Eric Jon Sundstrom, Paul Horn, Yuezhi Mao, Dmitri Zuev, Alec White,
  David Stuck, Shaama M.S., Shane Yost, Joonho Lee, David Small,
  Daniel Levine, Susi Lehtola, Hugh Burton, Evgeny Epifanovsky,
  Bang C. Huynh
 -----------------------------------------------------------------------
 Exchange:     0.2000 Hartree-Fock + 0.0800 Slater + 0.7200 B88
 Correlation:  0.1900 VWN1RPA + 0.8100 LYP
 Using SG-1 standard quadrature grid
 using 6 threads for integral computing
 -------------------------------------------------------
 OpenMP Integral computing Module                
 Release: version 2.0, May 2017, Q-Chem Inc. Pleasanton 
 -------------------------------------------------------
 A restricted SCF calculation will be
 performed using DIIS
 SCF converges when DIIS error is below 1.0e-08
 ---------------------------------------
  Cycle       Energy         DIIS error
 ---------------------------------------
    1   -3225.3590552845      2.82e-02  
    2   -3221.0007335436      2.17e-03  
    3   -3220.9056877499      2.74e-03  
    4   -3221.1222343840      5.66e-04  
    5   -3221.1297422965      2.90e-04  
    6   -3221.1319469126      9.95e-05  
    7   -3221.1321912840      2.68e-05  
    8   -3221.1322062473      1.38e-05  
    9   -3221.1322117105      2.26e-06  
   10   -3221.1322118361      8.96e-07  
   11   -3221.1322118587      1.35e-07  
   12   -3221.1322118593      6.09e-08  
   13   -3221.1322118595      2.38e-08  
   14   -3221.1322118597      5.81e-09  Convergence criterion met
 ---------------------------------------
 SCF time:   CPU 738.54s  wall 130.00s 
 SCF   energy in the final basis set =    -3221.1322118597
 Total energy in the final basis set =    -3221.1322118597

 --------------------------------------------------------------

                    Orbital Energies (a.u.)
 --------------------------------------------------------------

 Alpha MOs
 -- Occupied --
********-101.5740-101.5730-101.5730-101.5721-101.5720 -10.2740 -10.2739
-10.2680 -10.2679 -10.2674 -10.2674 -10.2374 -10.2371 -10.2181 -10.2180
-10.2147 -10.2147  -9.4888  -9.4888  -9.4876  -9.4876  -9.4868  -9.4868
 -7.2537  -7.2536  -7.2525  -7.2525  -7.2516  -7.2515  -7.2437  -7.2435
 -7.2431  -7.2429  -7.2425  -7.2424  -7.2418  -7.2417  -7.2416  -7.2416
 -7.2412  -7.2411  -0.9554  -0.9376  -0.9055  -0.9024  -0.8823  -0.8756
 -0.8425  -0.8418  -0.8073  -0.7619  -0.7454  -0.7415  -0.6752  -0.6354
 -0.6250  -0.6172  -0.5495  -0.5348  -0.5306  -0.5289  -0.4975  -0.4801
 -0.4665  -0.4631  -0.4624  -0.4464  -0.4451  -0.4277  -0.4124  -0.4116
 -0.4052  -0.3983  -0.3858  -0.3673  -0.3626  -0.3492  -0.3458  -0.3357
 -0.3345  -0.3326  -0.3317  -0.3255  -0.3253  -0.2850  -0.2796  -0.2635
 -0.2628
 -- Virtual --
 -0.0611  -0.0543  -0.0514  -0.0471  -0.0362  -0.0217  -0.0096  -0.0033
  0.0039   0.0040   0.0197   0.0202   0.0242   0.0245   0.0299   0.0435
  0.0494   0.0513   0.0553   0.0591   0.0622   0.0635   0.0649   0.0732
  0.0808   0.0823   0.0862   0.0933   0.0953   0.1014   0.1015   0.1043
  0.1081   0.1097   0.1136   0.1171   0.1198   0.1218   0.1237   0.1284
  0.1294   0.1321   0.1332   0.1375   0.1377   0.1425   0.1506   0.1510
  0.1558   0.1569   0.1621   0.1654   0.1720   0.1742   0.1766   0.1813
  0.1830   0.1881   0.1995   0.2034   0.2100   0.2111   0.2173   0.2201
  0.2222   0.2234   0.2300   0.2329   0.2382   0.2394   0.2438   0.2463
  0.2487   0.2488   0.2557   0.2580   0.2657   0.2708   0.2755   0.2810
  0.2839   0.2844   0.2857   0.2891   0.2937   0.2957   0.3007   0.3018
  0.3152   0.3161   0.3290   0.3299   0.3361   0.3399   0.3518   0.3614
  0.4080   0.4128   0.4170   0.4336   0.4426   0.4459   0.4500   0.4597
  0.4630   0.4661   0.4680   0.4800   0.4882   0.4936   0.4989   0.5021
  0.5169   0.5180   0.5210   0.5214   0.5291   0.5344   0.5408   0.5472
  0.5664   0.5705   0.5747   0.5775   0.5853   0.6001   0.6008   0.6026
  0.6103   0.6157   0.6206   0.6306   0.6338   0.6377   0.6442   0.6508
  0.6650   0.6681   0.6779   0.6851   0.6875   0.6909   0.7032   0.7101
  0.7120   0.7376   0.7773   0.7925   0.8004   0.8128   0.8211   0.8239
  0.8257   0.8366   0.8441   0.8446   0.8478   0.8497   0.8530   0.8581
  0.8615   0.8662   0.8704   0.8727   0.8746   0.8776   0.8866   0.8902
  0.8942   0.9000   0.9037   0.9066   0.9293   0.9302   0.9441   0.9511
  0.9560   0.9622   0.9656   0.9684   0.9724   0.9759   0.9809   0.9829
  0.9924   1.0008   1.0071   1.0074   1.0249   1.0315   1.0374   1.0489
  1.0574   1.0593   1.0835   1.1176   1.1617   1.1738   1.1936   1.1957
  1.2079   1.2252   1.2329   1.2494   1.2600   1.2603   1.2814   1.2920
  1.2970   1.3085   1.3110   1.3342   1.3421   1.3584   1.3643   1.3798
  1.4269   1.4414   1.4786   1.4845   1.4969   1.5066   1.5154   1.5618
  1.5683   1.5768   1.6147   1.6220   1.6246   1.6522   1.6596   1.6802
  1.6860   1.7184   1.7292   1.7771   1.7781   1.7929   1.8124   1.8288
  1.8438   1.8520   1.8547   1.8711   1.8733   1.9308   1.9313   1.9425
  1.9433   1.9662   1.9724   1.9879   2.0263   2.0297   2.0799   2.0992
  2.1260   2.1281   2.1688   2.2125   2.2318   2.2452   2.2561   2.2561
  2.2713   2.2880   2.2934   2.3195   2.3205   2.3268   2.3459   2.3570
  2.3862   2.3960   2.4312   2.4388   2.4418   2.4619   2.4720   2.4751
  2.4969   2.5279   2.5343   2.5458   2.5595   2.5602   2.5823   2.6578
  2.6613   2.6651   2.6793   2.6917   2.6967   2.7026   2.7103   2.7123
  2.7503   2.7593   2.7620   2.7703   2.7706   2.8118   2.8194   2.8324
  2.8413   2.8901   2.9585   2.9732   3.0835   3.0850   3.0986   3.1009
  3.1227   3.1381   3.1935   3.2168   3.2349   3.2641   3.2765   3.3710
  3.3873   3.4074   3.4305   3.5625   3.6403   3.6439   3.7037   3.8480
  3.8514   3.9560   4.0330   4.0534   4.0548   4.3453   4.8036   4.8171
  9.7810   9.7821   9.8013   9.8371   9.8532   9.8549  23.3606  23.5063
 23.8238  23.8325  23.8841  23.9062  23.9470  23.9872  23.9899  24.0770
 24.1213  24.1300  25.7957  25.8122  25.8527  25.9607  25.9613  26.0039
 26.1343  26.1515  26.2137  26.2955  26.3129  26.4005  26.5769  26.5980
 26.7157  26.7272  26.8433  27.1053 215.7758 215.7760 215.7988 215.8423
215.8620 215.8701
 --------------------------------------------------------------

          Ground-State Mulliken Net Atomic Charges

     Atom                 Charge (a.u.)
  ----------------------------------------
      1 C                    -0.161306
      2 C                    -0.481842
      3 Cl                    0.423188
      4 C                    -0.261528
      5 H                     0.204414
      6 C                    -0.552791
      7 H                     0.213883
      8 C                     1.042470
      9 Cl                    0.534994
     10 C                    -1.477203
     11 Cl                    0.514820
     12 C                    -0.182603
     13 C                    -1.465629
     14 Cl                    0.511802
     15 C                     1.048781
     16 Cl                    0.535204
     17 C                    -0.560538
     18 H                     0.213607
     19 C                    -0.257187
     20 H                     0.204637
     21 C                    -0.469104
     22 Cl                    0.421932
  ----------------------------------------
  Sum of atomic charges =     0.000000

 -----------------------------------------------------------------
                    Cartesian Multipole Moments
 -----------------------------------------------------------------
    Charge (ESU x 10^10)
                -0.0000
    Dipole Moment (Debye)
         X       0.2348      Y      -1.2581      Z       0.4445
       Tot       1.3548
    Quadrupole Moments (Debye-Ang)
        XX    -138.9802     XY      -3.4150     YY    -148.0151
        XZ     -11.9561     YZ       2.1400     ZZ    -137.2455
    Octopole Moments (Debye-Ang^2)
       XXX    -235.6379    XXY     -56.8311    XYY     -86.2234
       YYY    -110.0732    XXZ      53.1508    XYZ      12.4714
       YYZ      68.5358    XZZ     -76.6911    YZZ     -45.0823
       ZZZ     205.5999
    Hexadecapole Moments (Debye-Ang^3)
      XXXX   -5292.7662   XXXY    -325.5520   XXYY   -1211.5455
      XYYY    -255.7043   YYYY   -1820.6307   XXXZ     317.3208
      XXYZ      54.6216   XYYZ     154.7571   YYYZ      88.7660
      XXZZ   -1151.5463   XYZZ    -122.0541   YYZZ    -662.9594
      XZZZ     375.6962   YZZZ      66.9008   ZZZZ   -2109.2003
 -----------------------------------------------------------------
 Calculating analytic gradient of the SCF energy
 Gradient of SCF Energy
            1           2           3           4           5           6
    1  -0.0002932   0.0001494   0.0002110   0.0000782  -0.0000226   0.0000232
    2  -0.0000197   0.0001479   0.0007343  -0.0000242   0.0000057   0.0000258
    3   0.0000222  -0.0000742  -0.0003771  -0.0000002   0.0000020  -0.0000736
            7           8           9          10          11          12
    1   0.0000002  -0.0000911   0.0000507   0.0002944   0.0002917   0.0002786
    2  -0.0000145  -0.0000478  -0.0000096  -0.0002029  -0.0006676   0.0001350
    3   0.0000058   0.0000794  -0.0000214   0.0000386  -0.0000733  -0.0001101
           13          14          15          16          17          18
    1  -0.0002375  -0.0000800   0.0000508  -0.0000284  -0.0000462   0.0000016
    2  -0.0003048  -0.0005799  -0.0000238   0.0000111   0.0000248   0.0000071
    3   0.0001277   0.0005292  -0.0000523   0.0000431   0.0000376  -0.0000032
           19          20          21          22
    1  -0.0000390   0.0000302  -0.0001135  -0.0005086
    2   0.0000095   0.0000078   0.0000915   0.0006944
    3   0.0000205  -0.0000061   0.0000502  -0.0001649
 Max gradient component =       7.343E-04
 RMS gradient           =       2.225E-04
 Gradient time:  CPU 238.47 s  wall 39.97 s
 Geometry Optimization Parameters
   NAtoms,    NIC,     NZ,  NCons,   NDum,   NFix, NCnnct, MaxDiis
       22     171      22       0       0       0       0       0

 Cartesian Hessian Update
 Hessian updated using BFGS update


** GEOMETRY OPTIMIZATION IN DELOCALIZED INTERNAL COORDINATES **
   Searching for a Minimum

   Optimization Cycle:  15

                       Coordinates (Angstroms)
     ATOM                X               Y               Z
      1  C        -0.0029084150   -0.0069965890   -0.0020740451
      2  C        -0.0567961436   -0.3969128701    1.3396480477
      3  Cl        1.4043035850   -0.9146309280    2.1561880590
      4  C        -1.2482202586   -0.3833292828    2.0553384372
      5  H        -1.2601581356   -0.6900388102    3.0928290072
      6  C        -2.4163252018    0.0260526687    1.4286930771
      7  H        -3.3515890424    0.0409018702    1.9728543889
      8  C        -2.3979342793    0.4210397549    0.0943748466
      9  Cl       -3.8936113216    0.9283328706   -0.6495845095
     10  C        -1.1954186182    0.4053665610   -0.6186377167
     11  Cl       -1.1539382868    0.8976904794   -2.2907981834
     12  C         1.2807188627   -0.0319663704   -0.7603780075
     13  C         2.1969712711    1.0273580756   -0.6584626751
     14  Cl        1.8068650031    2.3846738802    0.3635937311
     15  C         3.4041294947    0.9961458461   -1.3631934425
     16  Cl        4.5593245420    2.3003935408   -1.2489056034
     17  C         3.7034979740   -0.0934090426   -2.1757798477
     18  H         4.6400333014   -0.1089395793   -2.7178663935
     19  C         2.8100828065   -1.1486328526   -2.2899409150
     20  H         3.0395902375   -1.9962883085   -2.9217721527
     21  C         1.6122881419   -1.1107846985   -1.5857261612
     22  Cl        0.5004008926   -2.4545345917   -1.7534930130
   Point Group: c1    Number of degrees of freedom:    60


   Energy is  -3221.132211860

 Hessian updated using BFGS update

 60 Hessian modes will be used to form the next step
  Hessian Eigenvalues:
     0.002200    0.015958    0.017467    0.020243    0.020633    0.020654
     0.021742    0.022516    0.022674    0.023195    0.024090    0.024090
     0.024114    0.024115    0.024136    0.024140    0.024144    0.024147
     0.051520    0.083741    0.128806    0.159994    0.159996    0.160000
     0.160048    0.219034    0.223206    0.223318    0.226769    0.228205
     0.232909    0.245630    0.246369    0.249930    0.249984    0.249994
     0.251248    0.288797    0.289003    0.290822    0.293863    0.301034
     0.301087    0.316930    0.356665    0.356665    0.356668    0.356669
     0.401667    0.407268    0.419244    0.425115    0.457414    0.458925
     0.466544    0.470469    0.478202    0.478287    0.479143    0.480140

 Minimum search - taking simple RFO step
 Searching for Lamda that Minimizes Along All modes
 Value Taken    Lamda =  -0.00057147
 Calculated Step too Large.  Step scaled by  0.662895
 Step Taken.  Stepsize is  0.300000

                             Maximum     Tolerance    Cnvgd?
         Gradient           0.001002      0.000300      NO
         Displacement       0.237022      0.001200      NO
         Energy change     -0.000473      0.000001      NO


 New Cartesian Coordinates Obtained by Inverse Iteration

 Displacement from previous Coordinates is:  0.411790
 ----------------------------------------------------------------
             Standard Nuclear Orientation (Angstroms)
    I     Atom           X                Y                Z
 ----------------------------------------------------------------
    1      C      -0.0015382693    -0.0107020902     0.0004773635
    2      C      -0.0641666082    -0.4301793477     1.3326375765
    3      Cl      1.3876183241    -0.9866452993     2.1408431399
    4      C      -1.2570874900    -0.4148573267     2.0460281040
    5      H      -1.2759991127    -0.7446309049     3.0763444776
    6      C      -2.4173704311     0.0264200918     1.4265587684
    7      H      -3.3534711045     0.0433824595     1.9692390677
    8      C      -2.3900231980     0.4511878365     0.1014990944
    9      Cl     -3.8763748363     0.9968952658    -0.6339569267
   10      C      -1.1862806656     0.4330074398    -0.6093086487
   11      Cl     -1.1327318910     0.9615733152    -2.2703623193
   12      C       1.2828896197    -0.0356553637    -0.7564600246
   13      C       2.1833431734     1.0391793064    -0.6798573239
   14      Cl      1.7734562151     2.4132474763     0.3121391608
   15      C       3.3891169932     1.0108310841    -1.3871228648
   16      Cl      4.5241401874     2.3351228386    -1.3055381349
   17      C       3.7025507597    -0.0913631316    -2.1771104132
   18      H       4.6374574766    -0.1043456679    -2.7220676515
   19      C       2.8249849243    -1.1622907445    -2.2654669117
   20      H       3.0651649425    -2.0196890415    -2.8799689476
   21      C       1.6286503795    -1.1272892619    -1.5584966952
   22      Cl      0.5369770206    -2.4917073104    -1.6931429623
 ----------------------------------------------------------------
 Nuclear Repulsion Energy =        2120.27650550 hartrees
 There are       89 alpha and       89 beta electrons
 Applying Cartesian multipole field
    Component          Value
    ---------          -----
     (2,0,0)        1.00000E-12
     (0,2,0)        2.00000E-11
     (0,0,2)       -3.00000E-11
 Nucleus-field energy     =    -0.0000000139 hartrees
 Requested basis set is 6-311++G(d,p)
 There are 170 shells and 472 basis functions
 A cutoff of  1.0D-15 yielded  11151 shell pairs
 There are     94132 function pairs (    101319 Cartesian)
 Smallest overlap matrix eigenvalue = 1.34E-07
 Linear dependence detected in AO basis
 Number of orthogonalized atomic orbitals = 467
 Maximum deviation from orthogonality = 3.415E-10
 Guess from superposition of atomic densities
 Warning:  Energy on first SCF cycle will be non-variational
 SAD guess density has 178.000000 electrons

 -----------------------------------------------------------------------
  General SCF calculation program by
  Eric Jon Sundstrom, Paul Horn, Yuezhi Mao, Dmitri Zuev, Alec White,
  David Stuck, Shaama M.S., Shane Yost, Joonho Lee, David Small,
  Daniel Levine, Susi Lehtola, Hugh Burton, Evgeny Epifanovsky,
  Bang C. Huynh
 -----------------------------------------------------------------------
 Exchange:     0.2000 Hartree-Fock + 0.0800 Slater + 0.7200 B88
 Correlation:  0.1900 VWN1RPA + 0.8100 LYP
 Using SG-1 standard quadrature grid
 using 6 threads for integral computing
 -------------------------------------------------------
 OpenMP Integral computing Module                
 Release: version 2.0, May 2017, Q-Chem Inc. Pleasanton 
 -------------------------------------------------------
 A restricted SCF calculation will be
 performed using DIIS
 SCF converges when DIIS error is below 1.0e-08
 ---------------------------------------
  Cycle       Energy         DIIS error
 ---------------------------------------
    1   -3225.3562321298      2.82e-02  
    2   -3221.0010220663      2.17e-03  
    3   -3220.9060095199      2.74e-03  
    4   -3221.1225144715      5.66e-04  
    5   -3221.1300265314      2.90e-04  
    6   -3221.1322406043      9.92e-05  
    7   -3221.1324837088      2.66e-05  
    8   -3221.1324982653      1.38e-05  
    9   -3221.1325037815      2.26e-06  
   10   -3221.1325039068      8.99e-07  
   11   -3221.1325039294      1.35e-07  
   12   -3221.1325039300      6.11e-08  
   13   -3221.1325039302      2.36e-08  
   14   -3221.1325039302      5.87e-09  Convergence criterion met
 ---------------------------------------
 SCF time:   CPU 738.39s  wall 130.00s 
 SCF   energy in the final basis set =    -3221.1325039302
 Total energy in the final basis set =    -3221.1325039302

 --------------------------------------------------------------

                    Orbital Energies (a.u.)
 --------------------------------------------------------------

 Alpha MOs
 -- Occupied --
********-101.5741-101.5731-101.5730-101.5722-101.5722 -10.2740 -10.2739
-10.2680 -10.2680 -10.2674 -10.2674 -10.2373 -10.2371 -10.2181 -10.2181
-10.2147 -10.2147  -9.4889  -9.4889  -9.4877  -9.4876  -9.4869  -9.4869
 -7.2538  -7.2537  -7.2525  -7.2525  -7.2517  -7.2516  -7.2438  -7.2436
 -7.2432  -7.2430  -7.2425  -7.2424  -7.2419  -7.2418  -7.2417  -7.2417
 -7.2412  -7.2412  -0.9553  -0.9376  -0.9057  -0.9019  -0.8825  -0.8755
 -0.8425  -0.8418  -0.8073  -0.7619  -0.7454  -0.7415  -0.6752  -0.6350
 -0.6258  -0.6168  -0.5496  -0.5340  -0.5314  -0.5289  -0.4974  -0.4801
 -0.4665  -0.4631  -0.4624  -0.4461  -0.4452  -0.4278  -0.4122  -0.4118
 -0.4050  -0.3981  -0.3857  -0.3673  -0.3622  -0.3494  -0.3458  -0.3356
 -0.3349  -0.3325  -0.3323  -0.3256  -0.3254  -0.2839  -0.2807  -0.2639
 -0.2626
 -- Virtual --
 -0.0592  -0.0543  -0.0534  -0.0471  -0.0363  -0.0218  -0.0097  -0.0033
  0.0037   0.0041   0.0198   0.0199   0.0240   0.0246   0.0299   0.0433
  0.0492   0.0517   0.0552   0.0594   0.0621   0.0628   0.0651   0.0734
  0.0805   0.0821   0.0864   0.0934   0.0959   0.1013   0.1014   0.1037
  0.1080   0.1092   0.1134   0.1170   0.1196   0.1218   0.1241   0.1287
  0.1288   0.1322   0.1333   0.1373   0.1380   0.1425   0.1503   0.1515
  0.1557   0.1573   0.1612   0.1656   0.1719   0.1735   0.1752   0.1810
  0.1831   0.1895   0.2011   0.2030   0.2092   0.2098   0.2174   0.2200
  0.2209   0.2218   0.2299   0.2323   0.2382   0.2395   0.2437   0.2461
  0.2481   0.2489   0.2557   0.2579   0.2657   0.2706   0.2745   0.2804
  0.2843   0.2861   0.2875   0.2902   0.2937   0.2955   0.3020   0.3030
  0.3124   0.3153   0.3292   0.3310   0.3356   0.3420   0.3535   0.3618
  0.4085   0.4118   0.4167   0.4344   0.4449   0.4452   0.4529   0.4586
  0.4639   0.4645   0.4690   0.4793   0.4851   0.4950   0.5003   0.5015
  0.5164   0.5182   0.5202   0.5207   0.5287   0.5338   0.5471   0.5497
  0.5664   0.5717   0.5735   0.5775   0.5860   0.5983   0.6012   0.6031
  0.6093   0.6133   0.6227   0.6315   0.6367   0.6396   0.6451   0.6474
  0.6663   0.6665   0.6796   0.6841   0.6873   0.6884   0.7042   0.7092
  0.7195   0.7392   0.7768   0.7953   0.8016   0.8107   0.8204   0.8257
  0.8283   0.8363   0.8432   0.8454   0.8504   0.8514   0.8526   0.8579
  0.8607   0.8644   0.8691   0.8724   0.8732   0.8796   0.8870   0.8901
  0.8963   0.8990   0.9028   0.9048   0.9269   0.9314   0.9431   0.9517
  0.9550   0.9623   0.9649   0.9692   0.9728   0.9741   0.9819   0.9823
  0.9906   1.0000   1.0078   1.0103   1.0276   1.0312   1.0386   1.0467
  1.0599   1.0612   1.0770   1.1182   1.1624   1.1740   1.1958   1.1978
  1.2105   1.2245   1.2361   1.2479   1.2591   1.2618   1.2872   1.2925
  1.2983   1.3022   1.3061   1.3377   1.3466   1.3580   1.3645   1.3843
  1.4290   1.4379   1.4793   1.4845   1.4946   1.5066   1.5159   1.5620
  1.5677   1.5773   1.6218   1.6227   1.6275   1.6520   1.6582   1.6804
  1.6871   1.7202   1.7276   1.7777   1.7779   1.7921   1.8141   1.8289
  1.8428   1.8519   1.8546   1.8695   1.8747   1.9312   1.9314   1.9425
  1.9431   1.9706   1.9721   1.9860   2.0260   2.0316   2.0811   2.0970
  2.1260   2.1274   2.1676   2.2147   2.2321   2.2427   2.2538   2.2548
  2.2682   2.2897   2.2901   2.3204   2.3211   2.3288   2.3473   2.3628
  2.3838   2.3980   2.4338   2.4353   2.4421   2.4652   2.4688   2.4787
  2.4998   2.5183   2.5343   2.5466   2.5587   2.5600   2.5818   2.6563
  2.6646   2.6681   2.6804   2.6917   2.6966   2.7042   2.7093   2.7137
  2.7522   2.7561   2.7634   2.7687   2.7707   2.8129   2.8194   2.8339
  2.8374   2.8891   2.9618   2.9707   3.0837   3.0863   3.1007   3.1026
  3.1229   3.1335   3.1949   3.2170   3.2352   3.2635   3.2801   3.3732
  3.3872   3.4082   3.4330   3.5644   3.6404   3.6441   3.7082   3.8482
  3.8525   3.9564   4.0342   4.0534   4.0546   4.3440   4.8058   4.8141
  9.7819   9.7821   9.8038   9.8243   9.8591   9.8664  23.3642  23.5070
 23.8252  23.8305  23.8845  23.9082  23.9472  23.9872  23.9895  24.0784
 24.1211  24.1302  25.7872  25.8106  25.8397  25.9591  25.9616  26.0092
 26.1337  26.1496  26.2154  26.3109  26.3320  26.3847  26.5758  26.6030
 26.7158  26.7207  26.8382  27.1312 215.7758 215.7771 215.8020 215.8267
215.8740 215.8782
 --------------------------------------------------------------

          Ground-State Mulliken Net Atomic Charges

     Atom                 Charge (a.u.)
  ----------------------------------------
      1 C                    -0.186046
      2 C                    -0.460647
      3 Cl                    0.429636
      4 C                    -0.289800
      5 H                     0.203782
      6 C                    -0.518493
      7 H                     0.215037
      8 C                     1.075714
      9 Cl                    0.537424
     10 C                    -1.529114
     11 Cl                    0.518828
     12 C                    -0.208801
     13 C                    -1.517880
     14 Cl                    0.515057
     15 C                     1.082956
     16 Cl                    0.537899
     17 C                    -0.524671
     18 H                     0.214775
     19 C                    -0.283920
     20 H                     0.204002
     21 C                    -0.444030
     22 Cl                    0.428292
  ----------------------------------------
  Sum of atomic charges =     0.000000

 -----------------------------------------------------------------
                    Cartesian Multipole Moments
 -----------------------------------------------------------------
    Charge (ESU x 10^10)
                 0.0000
    Dipole Moment (Debye)
         X       0.2368      Y      -1.2882      Z       0.4524
       Tot       1.3857
    Quadrupole Moments (Debye-Ang)
        XX    -138.7987     XY      -3.3746     YY    -148.0171
        XZ     -11.9039     YZ       2.1060     ZZ    -137.3940
    Octopole Moments (Debye-Ang^2)
       XXX    -234.9192    XXY     -58.1152    XYY     -86.1022
       YYY    -112.9871    XXZ      53.4899    XYZ      12.6829
       YYZ      68.8497    XZZ     -76.8341    YZZ     -46.1749
       ZZZ     206.6433
    Hexadecapole Moments (Debye-Ang^3)
      XXXX   -5241.6999   XXXY    -308.4434   XXYY   -1214.5658
      XYYY    -237.0688   YYYY   -1892.2464   XXXZ     338.0818
      XXYZ      63.5835   XYYZ     161.5580   YYYZ     117.1234
      XXZZ   -1139.6819   XYZZ    -115.6234   YYZZ    -670.3174
      XZZZ     399.0495   YZZZ      93.6560   ZZZZ   -2085.2909
 -----------------------------------------------------------------
 Calculating analytic gradient of the SCF energy
 Gradient of SCF Energy
            1           2           3           4           5           6
    1  -0.0002091   0.0001907   0.0001595   0.0000562  -0.0000132  -0.0000011
    2  -0.0000154   0.0000855   0.0003744  -0.0000187  -0.0000047   0.0000241
    3   0.0000319  -0.0001163  -0.0002034   0.0000084   0.0000025  -0.0000485
            7           8           9          10          11          12
    1   0.0000042  -0.0001045   0.0000373   0.0002964   0.0002063   0.0002162
    2  -0.0000083  -0.0000251  -0.0000054  -0.0001231  -0.0003481   0.0001211
    3   0.0000149   0.0000753  -0.0000029   0.0000353  -0.0001355  -0.0000751
           13          14          15          16          17          18
    1  -0.0002622  -0.0001124   0.0000840  -0.0000091  -0.0000243  -0.0000020
    2  -0.0002634  -0.0002609  -0.0000393   0.0000150   0.0000337   0.0000048
    3   0.0000935   0.0003543  -0.0000673   0.0000415   0.0000130  -0.0000113
           19          20          21          22
    1  -0.0000327   0.0000098  -0.0001129  -0.0003771
    2   0.0000071   0.0000086   0.0001156   0.0003225
    3   0.0000053  -0.0000178   0.0001059  -0.0001038
 Max gradient component =       3.771E-04
 RMS gradient           =       1.433E-04
 Gradient time:  CPU 238.46 s  wall 39.97 s
 Geometry Optimization Parameters
   NAtoms,    NIC,     NZ,  NCons,   NDum,   NFix, NCnnct, MaxDiis
       22     171      22       0       0       0       0       0

 Cartesian Hessian Update
 Hessian updated using BFGS update


** GEOMETRY OPTIMIZATION IN DELOCALIZED INTERNAL COORDINATES **
   Searching for a Minimum

   Optimization Cycle:  16

                       Coordinates (Angstroms)
     ATOM                X               Y               Z
      1  C        -0.0015382693   -0.0107020902    0.0004773635
      2  C        -0.0641666082   -0.4301793477    1.3326375765
      3  Cl        1.3876183241   -0.9866452993    2.1408431399
      4  C        -1.2570874900   -0.4148573267    2.0460281040
      5  H        -1.2759991127   -0.7446309049    3.0763444776
      6  C        -2.4173704311    0.0264200918    1.4265587684
      7  H        -3.3534711045    0.0433824595    1.9692390677
      8  C        -2.3900231980    0.4511878365    0.1014990944
      9  Cl       -3.8763748363    0.9968952658   -0.6339569267
     10  C        -1.1862806656    0.4330074398   -0.6093086487
     11  Cl       -1.1327318910    0.9615733152   -2.2703623193
     12  C         1.2828896197   -0.0356553637   -0.7564600246
     13  C         2.1833431734    1.0391793064   -0.6798573239
     14  Cl        1.7734562151    2.4132474763    0.3121391608
     15  C         3.3891169932    1.0108310841   -1.3871228648
     16  Cl        4.5241401874    2.3351228386   -1.3055381349
     17  C         3.7025507597   -0.0913631316   -2.1771104132
     18  H         4.6374574766   -0.1043456679   -2.7220676515
     19  C         2.8249849243   -1.1622907445   -2.2654669117
     20  H         3.0651649425   -2.0196890415   -2.8799689476
     21  C         1.6286503795   -1.1272892619   -1.5584966952
     22  Cl        0.5369770206   -2.4917073104   -1.6931429623
   Point Group: c1    Number of degrees of freedom:    60


   Energy is  -3221.132503930

 Hessian updated using BFGS update

 60 Hessian modes will be used to form the next step
  Hessian Eigenvalues:
     0.001875    0.015958    0.017466    0.020232    0.020633    0.020654
     0.021742    0.022516    0.022677    0.023195    0.024090    0.024090
     0.024114    0.024116    0.024136    0.024139    0.024143    0.024146
     0.051517    0.083765    0.128809    0.159995    0.159995    0.160000
     0.160044    0.219034    0.222977    0.223233    0.226768    0.228111
     0.232809    0.245630    0.246371    0.249949    0.249985    0.249998
     0.251179    0.288795    0.288954    0.290824    0.293866    0.301034
     0.301088    0.316941    0.356665    0.356665    0.356668    0.356669
     0.401552    0.407266    0.419224    0.425115    0.457415    0.458914
     0.466543    0.470420    0.478202    0.478278    0.479143    0.480177

 Minimum search - taking simple RFO step
 Searching for Lamda that Minimizes Along All modes
 Value Taken    Lamda =  -0.00023839
 Calculated Step too Large.  Step scaled by  0.903838
 Step Taken.  Stepsize is  0.300000

                             Maximum     Tolerance    Cnvgd?
         Gradient           0.000565      0.000300      NO
         Displacement       0.237289      0.001200      NO
         Energy change     -0.000292      0.000001      NO


 New Cartesian Coordinates Obtained by Inverse Iteration

 Displacement from previous Coordinates is:  0.404236
 ----------------------------------------------------------------
             Standard Nuclear Orientation (Angstroms)
    I     Atom           X                Y                Z
 ----------------------------------------------------------------
    1      C      -0.0005802223    -0.0138409409     0.0032925608
    2      C      -0.0733241239    -0.4618788309     1.3257840678
    3      Cl      1.3668681163    -1.0568249183     2.1274082627
    4      C      -1.2678874045    -0.4454974408     2.0365780204
    5      H      -1.2939132767    -0.7979647472     3.0592231750
    6      C      -2.4200127704     0.0262902616     1.4250797151
    7      H      -3.3570476266     0.0449007388     1.9661025179
    8      C      -2.3831026301     0.4800764184     0.1100779933
    9      Cl     -3.8597816600     1.0631614052    -0.6162575431
   10      C      -1.1783485862     0.4597018857    -0.5986357428
   11      Cl     -1.1159338128     1.0243521177    -2.2473931603
   12      C       1.2854596169    -0.0386569712    -0.7527165043
   13      C       2.1715668308     1.0502213541    -0.7016624028
   14      Cl      1.7458651422     2.4411334147     0.2595691713
   15      C       3.3755653924     1.0242032712    -1.4118241616
   16      Cl      4.4905332753     2.3670179398    -1.3634518856
   17      C       3.7030118182    -0.0895928626    -2.1791961834
   18      H       4.6363156650    -0.1004272067    -2.7269304485
   19      C       2.8410507999    -1.1745928299    -2.2417729351
   20      H       3.0917669574    -2.0412779891    -2.8387978459
   21      C       1.6460382716    -1.1419544754    -1.5323773705
   22      Cl      0.5771966370    -2.5270579703    -1.6351923722
 ----------------------------------------------------------------
 Nuclear Repulsion Energy =        2119.32066672 hartrees
 There are       89 alpha and       89 beta electrons
 Applying Cartesian multipole field
    Component          Value
    ---------          -----
     (2,0,0)        1.00000E-12
     (0,2,0)        2.00000E-11
     (0,0,2)       -3.00000E-11
 Nucleus-field energy     =    -0.0000000122 hartrees
 Requested basis set is 6-311++G(d,p)
 There are 170 shells and 472 basis functions
 A cutoff of  1.0D-15 yielded  11165 shell pairs
 There are     94204 function pairs (    101393 Cartesian)
 Smallest overlap matrix eigenvalue = 1.29E-07
 Linear dependence detected in AO basis
 Number of orthogonalized atomic orbitals = 467
 Maximum deviation from orthogonality = 3.902E-10
 Guess from superposition of atomic densities
 Warning:  Energy on first SCF cycle will be non-variational
 SAD guess density has 178.000000 electrons

 -----------------------------------------------------------------------
  General SCF calculation program by
  Eric Jon Sundstrom, Paul Horn, Yuezhi Mao, Dmitri Zuev, Alec White,
  David Stuck, Shaama M.S., Shane Yost, Joonho Lee, David Small,
  Daniel Levine, Susi Lehtola, Hugh Burton, Evgeny Epifanovsky,
  Bang C. Huynh
 -----------------------------------------------------------------------
 Exchange:     0.2000 Hartree-Fock + 0.0800 Slater + 0.7200 B88
 Correlation:  0.1900 VWN1RPA + 0.8100 LYP
 Using SG-1 standard quadrature grid
 using 6 threads for integral computing
 -------------------------------------------------------
 OpenMP Integral computing Module                
 Release: version 2.0, May 2017, Q-Chem Inc. Pleasanton 
 -------------------------------------------------------
 A restricted SCF calculation will be
 performed using DIIS
 SCF converges when DIIS error is below 1.0e-08
 ---------------------------------------
  Cycle       Energy         DIIS error
 ---------------------------------------
    1   -3225.3537916862      2.82e-02  
    2   -3221.0011676060      2.17e-03  
    3   -3220.9059718520      2.75e-03  
    4   -3221.1225538369      5.69e-04  
    5   -3221.1301291922      2.92e-04  
    6   -3221.1323782859      9.90e-05  
    7   -3221.1326199168      2.66e-05  
    8   -3221.1326344770      1.39e-05  
    9   -3221.1326400183      2.25e-06  
   10   -3221.1326401427      9.02e-07  
   11   -3221.1326401651      1.36e-07  
   12   -3221.1326401659      6.12e-08  
   13   -3221.1326401661      2.34e-08  
   14   -3221.1326401662      5.95e-09  Convergence criterion met
 ---------------------------------------
 SCF time:   CPU 738.14s  wall 129.00s 
 SCF   energy in the final basis set =    -3221.1326401662
 Total energy in the final basis set =    -3221.1326401662

 --------------------------------------------------------------

                    Orbital Energies (a.u.)
 --------------------------------------------------------------

 Alpha MOs
 -- Occupied --
********-101.5741-101.5731-101.5730-101.5722-101.5722 -10.2741 -10.2740
-10.2680 -10.2679 -10.2675 -10.2675 -10.2376 -10.2373 -10.2181 -10.2181
-10.2147 -10.2146  -9.4890  -9.4889  -9.4877  -9.4876  -9.4870  -9.4869
 -7.2538  -7.2538  -7.2525  -7.2525  -7.2517  -7.2517  -7.2438  -7.2437
 -7.2432  -7.2430  -7.2425  -7.2424  -7.2419  -7.2418  -7.2418  -7.2418
 -7.2413  -7.2412  -0.9552  -0.9376  -0.9060  -0.9016  -0.8827  -0.8754
 -0.8425  -0.8418  -0.8073  -0.7619  -0.7454  -0.7416  -0.6752  -0.6347
 -0.6264  -0.6164  -0.5497  -0.5332  -0.5322  -0.5289  -0.4975  -0.4801
 -0.4665  -0.4631  -0.4624  -0.4458  -0.4454  -0.4278  -0.4120  -0.4119
 -0.4050  -0.3979  -0.3858  -0.3674  -0.3619  -0.3495  -0.3459  -0.3353
 -0.3352  -0.3328  -0.3323  -0.3255  -0.3253  -0.2828  -0.2818  -0.2640
 -0.2624
 -- Virtual --
 -0.0575  -0.0554  -0.0542  -0.0470  -0.0363  -0.0218  -0.0097  -0.0033
  0.0035   0.0043   0.0197   0.0200   0.0239   0.0247   0.0299   0.0432
  0.0491   0.0522   0.0551   0.0596   0.0619   0.0620   0.0655   0.0735
  0.0803   0.0819   0.0865   0.0935   0.0966   0.1011   0.1014   0.1032
  0.1079   0.1088   0.1131   0.1171   0.1197   0.1219   0.1244   0.1282
  0.1290   0.1322   0.1333   0.1371   0.1382   0.1425   0.1500   0.1521
  0.1559   0.1580   0.1606   0.1658   0.1716   0.1726   0.1745   0.1806
  0.1832   0.1910   0.2023   0.2030   0.2079   0.2092   0.2179   0.2195
  0.2204   0.2207   0.2298   0.2316   0.2383   0.2393   0.2436   0.2456
  0.2478   0.2492   0.2557   0.2580   0.2657   0.2703   0.2738   0.2799
  0.2842   0.2872   0.2891   0.2913   0.2936   0.2949   0.3024   0.3054
  0.3085   0.3154   0.3288   0.3320   0.3352   0.3433   0.3545   0.3620
  0.4090   0.4110   0.4165   0.4349   0.4440   0.4469   0.4548   0.4576
  0.4619   0.4656   0.4709   0.4777   0.4828   0.4967   0.5003   0.5014
  0.5160   0.5184   0.5195   0.5204   0.5283   0.5335   0.5471   0.5557
  0.5665   0.5708   0.5734   0.5775   0.5864   0.5963   0.6016   0.6041
  0.6092   0.6109   0.6237   0.6319   0.6373   0.6415   0.6448   0.6464
  0.6653   0.6669   0.6817   0.6837   0.6867   0.6873   0.7045   0.7084
  0.7264   0.7398   0.7767   0.7979   0.8026   0.8084   0.8194   0.8273
  0.8310   0.8354   0.8410   0.8468   0.8514   0.8526   0.8539   0.8572
  0.8607   0.8632   0.8668   0.8707   0.8737   0.8815   0.8885   0.8906
  0.8982   0.8986   0.9013   0.9030   0.9242   0.9328   0.9427   0.9522
  0.9538   0.9618   0.9647   0.9693   0.9727   0.9743   0.9810   0.9841
  0.9890   0.9989   1.0076   1.0130   1.0287   1.0300   1.0401   1.0448
  1.0618   1.0625   1.0714   1.1186   1.1631   1.1735   1.1957   1.1991
  1.2128   1.2235   1.2390   1.2458   1.2575   1.2633   1.2919   1.2925
  1.2980   1.2990   1.3047   1.3393   1.3500   1.3561   1.3646   1.3874
  1.4316   1.4348   1.4809   1.4828   1.4939   1.5064   1.5160   1.5624
  1.5672   1.5768   1.6216   1.6234   1.6330   1.6521   1.6570   1.6808
  1.6883   1.7218   1.7262   1.7770   1.7783   1.7910   1.8143   1.8300
  1.8417   1.8518   1.8547   1.8679   1.8758   1.9310   1.9312   1.9430
  1.9433   1.9713   1.9743   1.9837   2.0255   2.0332   2.0827   2.0950
  2.1261   2.1269   2.1670   2.2164   2.2320   2.2411   2.2523   2.2537
  2.2668   2.2881   2.2908   2.3200   2.3212   2.3296   2.3479   2.3687
  2.3802   2.4016   2.4277   2.4391   2.4427   2.4662   2.4667   2.4811
  2.5039   2.5092   2.5342   2.5472   2.5576   2.5601   2.5815   2.6548
  2.6653   2.6702   2.6813   2.6910   2.6962   2.7059   2.7084   2.7148
  2.7535   2.7542   2.7647   2.7670   2.7707   2.8131   2.8193   2.8345
  2.8354   2.8883   2.9645   2.9676   3.0834   3.0871   3.1012   3.1040
  3.1246   3.1285   3.1950   3.2175   3.2345   3.2631   3.2821   3.3744
  3.3868   3.4090   3.4344   3.5654   3.6400   3.6442   3.7102   3.8483
  3.8530   3.9553   4.0345   4.0534   4.0544   4.3439   4.8081   4.8110
  9.7819   9.7824   9.8082   9.8148   9.8628   9.8726  23.3665  23.5067
 23.8263  23.8279  23.8842  23.9095  23.9464  23.9875  23.9894  24.0780
 24.1217  24.1304  25.7804  25.8094  25.8345  25.9576  25.9609  26.0113
 26.1334  26.1493  26.2178  26.3229  26.3464  26.3660  26.5748  26.6060
 26.7046  26.7296  26.8337  27.1439 215.7756 215.7776 215.8073 215.8151
215.8802 215.8831
 --------------------------------------------------------------

          Ground-State Mulliken Net Atomic Charges

     Atom                 Charge (a.u.)
  ----------------------------------------
      1 C                    -0.191422
      2 C                    -0.452773
      3 Cl                    0.432754
      4 C                    -0.303317
      5 H                     0.203618
      6 C                    -0.508123
      7 H                     0.215623
      8 C                     1.087700
      9 Cl                    0.538817
     10 C                    -1.544450
     11 Cl                    0.518922
     12 C                    -0.213975
     13 C                    -1.532446
     14 Cl                    0.514515
     15 C                     1.091479
     16 Cl                    0.539683
     17 C                    -0.513543
     18 H                     0.215354
     19 C                    -0.296262
     20 H                     0.203861
     21 C                    -0.437778
     22 Cl                    0.431761
  ----------------------------------------
  Sum of atomic charges =     0.000000

 -----------------------------------------------------------------
                    Cartesian Multipole Moments
 -----------------------------------------------------------------
    Charge (ESU x 10^10)
                 0.0000
    Dipole Moment (Debye)
         X       0.2380      Y      -1.3170      Z       0.4594
       Tot       1.4150
    Quadrupole Moments (Debye-Ang)
        XX    -138.6247     XY      -3.3310     YY    -148.0167
        XZ     -11.8456     YZ       2.0730     ZZ    -137.5452
    Octopole Moments (Debye-Ang^2)
       XXX    -234.2773    XXY     -59.3877    XYY     -85.9963
       YYY    -115.7947    XXZ      53.8269    XYZ      12.9122
       YYZ      69.1508    XZZ     -77.0157    YZZ     -47.2278
       ZZZ     207.6103
    Hexadecapole Moments (Debye-Ang^3)
      XXXX   -5196.8677   XXXY    -291.7917   XXYY   -1218.6063
      XYYY    -218.9242   YYYY   -1963.2236   XXXZ     359.5964
      XXYZ      72.5350   XYYZ     168.7261   YYYZ     144.9551
      XXZZ   -1129.0878   XYZZ    -109.2447   YYZZ    -678.0184
      XZZZ     423.3766   YZZZ     120.2913   ZZZZ   -2063.9440
 -----------------------------------------------------------------
 Calculating analytic gradient of the SCF energy
 Gradient of SCF Energy
            1           2           3           4           5           6
    1  -0.0001959   0.0001120  -0.0000967  -0.0000023  -0.0000264   0.0001074
    2  -0.0000465   0.0000375   0.0000951  -0.0000106  -0.0000116   0.0000095
    3   0.0001223  -0.0000288   0.0000080  -0.0000342   0.0000122  -0.0000845
            7           8           9          10          11          12
    1   0.0000054  -0.0000376   0.0000768   0.0000888  -0.0000794   0.0002218
    2   0.0000001  -0.0000075   0.0000041  -0.0000309  -0.0001028   0.0000506
    3   0.0000146   0.0001029  -0.0000214   0.0000545  -0.0000172  -0.0000783
           13          14          15          16          17          18
    1  -0.0000604   0.0001036   0.0000603  -0.0000639  -0.0001227  -0.0000057
    2  -0.0001152  -0.0000283  -0.0000967   0.0000189   0.0000346   0.0000050
    3   0.0000028   0.0000477  -0.0000776   0.0000515   0.0000662  -0.0000133
           19          20          21          22
    1  -0.0000097   0.0000118  -0.0000503  -0.0000368
    2   0.0000300   0.0000127   0.0000880   0.0000640
    3   0.0000261  -0.0000359   0.0000001  -0.0001177
 Max gradient component =       2.218E-04
 RMS gradient           =       7.026E-05
 Gradient time:  CPU 238.99 s  wall 40.08 s
 Geometry Optimization Parameters
   NAtoms,    NIC,     NZ,  NCons,   NDum,   NFix, NCnnct, MaxDiis
       22     171      22       0       0       0       0       0

 Cartesian Hessian Update
 Hessian updated using BFGS update


** GEOMETRY OPTIMIZATION IN DELOCALIZED INTERNAL COORDINATES **
   Searching for a Minimum

   Optimization Cycle:  17

                       Coordinates (Angstroms)
     ATOM                X               Y               Z
      1  C        -0.0005802223   -0.0138409409    0.0032925608
      2  C        -0.0733241239   -0.4618788309    1.3257840678
      3  Cl        1.3668681163   -1.0568249183    2.1274082627
      4  C        -1.2678874045   -0.4454974408    2.0365780204
      5  H        -1.2939132767   -0.7979647472    3.0592231750
      6  C        -2.4200127704    0.0262902616    1.4250797151
      7  H        -3.3570476266    0.0449007388    1.9661025179
      8  C        -2.3831026301    0.4800764184    0.1100779933
      9  Cl       -3.8597816600    1.0631614052   -0.6162575431
     10  C        -1.1783485862    0.4597018857   -0.5986357428
     11  Cl       -1.1159338128    1.0243521177   -2.2473931603
     12  C         1.2854596169   -0.0386569712   -0.7527165043
     13  C         2.1715668308    1.0502213541   -0.7016624028
     14  Cl        1.7458651422    2.4411334147    0.2595691713
     15  C         3.3755653924    1.0242032712   -1.4118241616
     16  Cl        4.4905332753    2.3670179398   -1.3634518856
     17  C         3.7030118182   -0.0895928626   -2.1791961834
     18  H         4.6363156650   -0.1004272067   -2.7269304485
     19  C         2.8410507999   -1.1745928299   -2.2417729351
     20  H         3.0917669574   -2.0412779891   -2.8387978459
     21  C         1.6460382716   -1.1419544754   -1.5323773705
     22  Cl        0.5771966370   -2.5270579703   -1.6351923722
   Point Group: c1    Number of degrees of freedom:    60


   Energy is  -3221.132640166

 Hessian updated using BFGS update

 60 Hessian modes will be used to form the next step
  Hessian Eigenvalues:
     0.001556    0.015972    0.017468    0.020301    0.020632    0.020657
     0.021742    0.022516    0.022677    0.023200    0.024090    0.024090
     0.024114    0.024115    0.024136    0.024139    0.024145    0.024149
     0.051522    0.088988    0.128818    0.159995    0.159996    0.160000
     0.160039    0.219044    0.222824    0.223230    0.226770    0.228295
     0.232787    0.245630    0.246390    0.249981    0.249992    0.250100
     0.251197    0.288800    0.289144    0.290829    0.293856    0.301031
     0.301104    0.317117    0.356665    0.356665    0.356669    0.356669
     0.401572    0.407260    0.419217    0.425113    0.457412    0.458946
     0.466542    0.470366    0.478203    0.478266    0.479143    0.480357

 Minimum search - taking simple RFO step
 Searching for Lamda that Minimizes Along All modes
 Value Taken    Lamda =  -0.00003630
 Step Taken.  Stepsize is  0.141844

                             Maximum     Tolerance    Cnvgd?
         Gradient           0.000442      0.000300      NO
         Displacement       0.110582      0.001200      NO
         Energy change     -0.000136      0.000001      NO


 New Cartesian Coordinates Obtained by Inverse Iteration

 Displacement from previous Coordinates is:  0.214067
 ----------------------------------------------------------------
             Standard Nuclear Orientation (Angstroms)
    I     Atom           X                Y                Z
 ----------------------------------------------------------------
    1      C       0.0001841116    -0.0137659973     0.0034415025
    2      C      -0.0757945621    -0.4780076029     1.3197672620
    3      Cl      1.3619159801    -1.0925489362     2.1126997536
    4      C      -1.2706970827    -0.4618783709     2.0301136588
    5      H      -1.2996584400    -0.8267421102     3.0483081250
    6      C      -2.4193098610     0.0251700839     1.4232547248
    7      H      -3.3566487376     0.0434647178     1.9637574496
    8      C      -2.3785176391     0.4947841848     0.1134717723
    9      Cl     -3.8513408807     1.0961457366    -0.6060604567
   10      C      -1.1731139801     0.4750172995    -0.5943889680
   11      Cl     -1.1012267745     1.0585359927    -2.2366330994
   12      C       1.2853294106    -0.0386062395    -0.7515564667
   13      C       2.1629636441     1.0573930250    -0.7131689905
   14      Cl      1.7241445009     2.4552251166     0.2329009211
   15      C       3.3670816413     1.0314123681    -1.4233980721
   16      Cl      4.4734748945     2.3818813827    -1.3923380641
   17      C       3.7018611080    -0.0895042300    -2.1779158816
   18      H       4.6350119319    -0.1003502162    -2.7259010273
   19      C       2.8473979554    -1.1815122124    -2.2273753304
   20      H       3.1037790383    -2.0535862368    -2.8140226141
   21      C       1.6526418529    -1.1488855159    -1.5174383010
   22      Cl      0.5918282977    -2.5421506157    -1.6006109695
 ----------------------------------------------------------------
 Nuclear Repulsion Energy =        2119.80943257 hartrees
 There are       89 alpha and       89 beta electrons
 Applying Cartesian multipole field
    Component          Value
    ---------          -----
     (2,0,0)        1.00000E-12
     (0,2,0)        2.00000E-11
     (0,0,2)       -3.00000E-11
 Nucleus-field energy     =    -0.0000000112 hartrees
 Requested basis set is 6-311++G(d,p)
 There are 170 shells and 472 basis functions
 A cutoff of  1.0D-15 yielded  11172 shell pairs
 There are     94225 function pairs (    101416 Cartesian)
 Smallest overlap matrix eigenvalue = 1.27E-07
 Linear dependence detected in AO basis
 Number of orthogonalized atomic orbitals = 467
 Maximum deviation from orthogonality = 2.604E-10
 Guess from superposition of atomic densities
 Warning:  Energy on first SCF cycle will be non-variational
 SAD guess density has 178.000000 electrons

 -----------------------------------------------------------------------
  General SCF calculation program by
  Eric Jon Sundstrom, Paul Horn, Yuezhi Mao, Dmitri Zuev, Alec White,
  David Stuck, Shaama M.S., Shane Yost, Joonho Lee, David Small,
  Daniel Levine, Susi Lehtola, Hugh Burton, Evgeny Epifanovsky,
  Bang C. Huynh
 -----------------------------------------------------------------------
 Exchange:     0.2000 Hartree-Fock + 0.0800 Slater + 0.7200 B88
 Correlation:  0.1900 VWN1RPA + 0.8100 LYP
 Using SG-1 standard quadrature grid
 using 6 threads for integral computing
 -------------------------------------------------------
 OpenMP Integral computing Module                
 Release: version 2.0, May 2017, Q-Chem Inc. Pleasanton 
 -------------------------------------------------------
 A restricted SCF calculation will be
 performed using DIIS
 SCF converges when DIIS error is below 1.0e-08
 ---------------------------------------
  Cycle       Energy         DIIS error
 ---------------------------------------
    1   -3225.3518103698      2.82e-02  
    2   -3221.0012527999      2.17e-03  
    3   -3220.9062331232      2.74e-03  
    4   -3221.1226088838      5.68e-04  
    5   -3221.1301542600      2.91e-04  
    6   -3221.1323897337      9.88e-05  
    7   -3221.1326306489      2.63e-05  
    8   -3221.1326446581      1.39e-05  
    9   -3221.1326502520      2.25e-06  
   10   -3221.1326503764      9.04e-07  
   11   -3221.1326503991      1.36e-07  
   12   -3221.1326503998      6.15e-08  
   13   -3221.1326504000      2.34e-08  
   14   -3221.1326504001      5.95e-09  Convergence criterion met
 ---------------------------------------
 SCF time:   CPU 738.01s  wall 130.00s 
 SCF   energy in the final basis set =    -3221.1326504001
 Total energy in the final basis set =    -3221.1326504001

 --------------------------------------------------------------

                    Orbital Energies (a.u.)
 --------------------------------------------------------------

 Alpha MOs
 -- Occupied --
********-101.5742-101.5731-101.5731-101.5722-101.5722 -10.2741 -10.2740
-10.2681 -10.2681 -10.2675 -10.2674 -10.2374 -10.2371 -10.2181 -10.2181
-10.2148 -10.2147  -9.4890  -9.4889  -9.4877  -9.4876  -9.4870  -9.4869
 -7.2538  -7.2538  -7.2526  -7.2525  -7.2517  -7.2517  -7.2438  -7.2437
 -7.2432  -7.2431  -7.2425  -7.2424  -7.2419  -7.2418  -7.2418  -7.2418
 -7.2413  -7.2412  -0.9553  -0.9375  -0.9060  -0.9012  -0.8829  -0.8754
 -0.8424  -0.8418  -0.8073  -0.7619  -0.7455  -0.7416  -0.6752  -0.6345
 -0.6269  -0.6161  -0.5497  -0.5327  -0.5326  -0.5289  -0.4975  -0.4801
 -0.4665  -0.4631  -0.4624  -0.4456  -0.4455  -0.4278  -0.4121  -0.4118
 -0.4050  -0.3979  -0.3857  -0.3676  -0.3618  -0.3494  -0.3458  -0.3353
 -0.3352  -0.3331  -0.3322  -0.3257  -0.3254  -0.2823  -0.2821  -0.2642
 -0.2624
 -- Virtual --
 -0.0566  -0.0564  -0.0541  -0.0471  -0.0364  -0.0219  -0.0097  -0.0033
  0.0033   0.0043   0.0195   0.0201   0.0238   0.0247   0.0299   0.0432
  0.0490   0.0524   0.0550   0.0597   0.0615   0.0620   0.0658   0.0735
  0.0802   0.0818   0.0865   0.0935   0.0970   0.1010   0.1015   0.1031
  0.1077   0.1086   0.1129   0.1172   0.1198   0.1221   0.1245   0.1279
  0.1292   0.1322   0.1332   0.1370   0.1382   0.1427   0.1498   0.1524
  0.1558   0.1583   0.1603   0.1658   0.1714   0.1722   0.1742   0.1806
  0.1832   0.1919   0.2019   0.2040   0.2073   0.2090   0.2183   0.2189
  0.2201   0.2210   0.2299   0.2316   0.2385   0.2392   0.2435   0.2457
  0.2477   0.2497   0.2556   0.2582   0.2659   0.2702   0.2736   0.2793
  0.2841   0.2880   0.2898   0.2918   0.2936   0.2951   0.3026   0.3065
  0.3071   0.3154   0.3282   0.3324   0.3350   0.3437   0.3545   0.3621
  0.4093   0.4105   0.4166   0.4352   0.4435   0.4478   0.4552   0.4574
  0.4606   0.4660   0.4727   0.4766   0.4822   0.4978   0.4994   0.5017
  0.5158   0.5186   0.5200   0.5200   0.5281   0.5332   0.5472   0.5566
  0.5666   0.5701   0.5739   0.5780   0.5865   0.5956   0.6016   0.6048
  0.6097   0.6099   0.6240   0.6323   0.6368   0.6426   0.6434   0.6469
  0.6656   0.6667   0.6822   0.6830   0.6859   0.6874   0.7048   0.7086
  0.7274   0.7401   0.7770   0.7986   0.8029   0.8067   0.8190   0.8281
  0.8320   0.8344   0.8403   0.8474   0.8518   0.8522   0.8545   0.8571
  0.8605   0.8633   0.8656   0.8700   0.8742   0.8820   0.8892   0.8901
  0.8970   0.8992   0.9012   0.9034   0.9232   0.9338   0.9428   0.9521
  0.9532   0.9610   0.9648   0.9688   0.9728   0.9753   0.9806   0.9852
  0.9886   0.9988   1.0076   1.0142   1.0289   1.0292   1.0410   1.0440
  1.0623   1.0650   1.0698   1.1189   1.1628   1.1735   1.1955   1.2000
  1.2133   1.2230   1.2404   1.2447   1.2567   1.2640   1.2902   1.2949
  1.2969   1.2987   1.3041   1.3390   1.3525   1.3557   1.3654   1.3881
  1.4327   1.4328   1.4816   1.4822   1.4935   1.5066   1.5160   1.5626
  1.5669   1.5776   1.6211   1.6237   1.6352   1.6521   1.6560   1.6808
  1.6887   1.7225   1.7254   1.7770   1.7788   1.7907   1.8142   1.8308
  1.8421   1.8517   1.8548   1.8673   1.8764   1.9313   1.9317   1.9427
  1.9427   1.9708   1.9755   1.9826   2.0249   2.0340   2.0837   2.0943
  2.1261   2.1266   2.1664   2.2165   2.2322   2.2412   2.2518   2.2532
  2.2669   2.2874   2.2912   2.3194   2.3219   2.3298   2.3480   2.3709
  2.3775   2.4039   2.4245   2.4413   2.4428   2.4650   2.4676   2.4818
  2.5053   2.5072   2.5343   2.5475   2.5572   2.5604   2.5814   2.6539
  2.6657   2.6708   2.6818   2.6909   2.6956   2.7068   2.7079   2.7151
  2.7532   2.7543   2.7648   2.7669   2.7713   2.8132   2.8193   2.8350
  2.8351   2.8884   2.9664   2.9665   3.0830   3.0873   3.1009   3.1043
  3.1266   3.1268   3.1953   3.2181   3.2345   3.2633   3.2822   3.3745
  3.3866   3.4096   3.4342   3.5653   3.6400   3.6444   3.7110   3.8484
  3.8530   3.9565   4.0350   4.0534   4.0543   4.3432   4.8094   4.8095
  9.7819   9.7824   9.8109   9.8115   9.8630   9.8747  23.3670  23.5077
 23.8268  23.8275  23.8853  23.9096  23.9470  23.9869  23.9888  24.0788
 24.1207  24.1300  25.7797  25.8088  25.8339  25.9578  25.9608  26.0119
 26.1335  26.1482  26.2174  26.3279  26.3554  26.3565  26.5745  26.6061
 26.6995  26.7367  26.8316  27.1470 215.7755 215.7778 215.8104 215.8113
215.8826 215.8834
 --------------------------------------------------------------

          Ground-State Mulliken Net Atomic Charges

     Atom                 Charge (a.u.)
  ----------------------------------------
      1 C                    -0.188467
      2 C                    -0.455613
      3 Cl                    0.432460
      4 C                    -0.305290
      5 H                     0.203461
      6 C                    -0.502203
      7 H                     0.215819
      8 C                     1.092616
      9 Cl                    0.539442
     10 C                    -1.548697
     11 Cl                    0.515778
     12 C                    -0.209154
     13 C                    -1.536934
     14 Cl                    0.511325
     15 C                     1.093808
     16 Cl                    0.540481
     17 C                    -0.507740
     18 H                     0.215538
     19 C                    -0.298362
     20 H                     0.203738
     21 C                    -0.443905
     22 Cl                    0.431900
  ----------------------------------------
  Sum of atomic charges =     0.000000

 -----------------------------------------------------------------
                    Cartesian Multipole Moments
 -----------------------------------------------------------------
    Charge (ESU x 10^10)
                 0.0000
    Dipole Moment (Debye)
         X       0.2398      Y      -1.3349      Z       0.4646
       Tot       1.4336
    Quadrupole Moments (Debye-Ang)
        XX    -138.5348     XY      -3.3113     YY    -148.0198
        XZ     -11.8092     YZ       2.0547     ZZ    -137.6421
    Octopole Moments (Debye-Ang^2)
       XXX    -233.8111    XXY     -60.1221    XYY     -85.9236
       YYY    -117.4369    XXZ      54.0503    XYZ      13.0173
       YYZ      69.3390    XZZ     -77.1005    YZZ     -47.8161
       ZZZ     208.2609
    Hexadecapole Moments (Debye-Ang^3)
      XXXX   -5168.7570   XXXY    -283.0223   XXYY   -1219.7908
      XYYY    -209.7692   YYYY   -1999.6283   XXXZ     369.7551
      XXYZ      77.2878   XYYZ     171.8296   YYYZ     159.5395
      XXZZ   -1122.7535   XYZZ    -105.7331   YYZZ    -681.1735
      XZZZ     434.8919   YZZZ     134.4291   ZZZZ   -2048.9837
 -----------------------------------------------------------------
 Calculating analytic gradient of the SCF energy
 Gradient of SCF Energy
            1           2           3           4           5           6
    1   0.0000699   0.0001108   0.0002646   0.0000303   0.0000270  -0.0001420
    2   0.0000214   0.0000011  -0.0000808   0.0000013  -0.0000217   0.0000114
    3   0.0000096  -0.0002276  -0.0000244   0.0000519  -0.0000097   0.0000694
            7           8           9          10          11          12
    1   0.0000044  -0.0001057  -0.0000565   0.0002588   0.0003187  -0.0000684
    2  -0.0000045   0.0000175   0.0000166   0.0000232  -0.0000286   0.0000151
    3   0.0000179  -0.0000442   0.0000561   0.0000235  -0.0002099   0.0000394
           13          14          15          16          17          18
    1  -0.0002289  -0.0003182   0.0000999   0.0000635   0.0001368  -0.0000025
    2  -0.0000901   0.0000613   0.0000438  -0.0000009   0.0000333  -0.0000060
    3  -0.0000054   0.0002182   0.0000048  -0.0000376  -0.0000769  -0.0000110
           19          20          21          22
    1  -0.0000444  -0.0000338  -0.0001067  -0.0002775
    2  -0.0000437   0.0000010   0.0001507  -0.0001216
    3  -0.0000505  -0.0000062   0.0001471   0.0000657
 Max gradient component =       3.187E-04
 RMS gradient           =       1.124E-04
 Gradient time:  CPU 238.96 s  wall 40.07 s
 Geometry Optimization Parameters
   NAtoms,    NIC,     NZ,  NCons,   NDum,   NFix, NCnnct, MaxDiis
       22     171      22       0       0       0       0       0

 Cartesian Hessian Update
 Hessian updated using BFGS update


** GEOMETRY OPTIMIZATION IN DELOCALIZED INTERNAL COORDINATES **
   Searching for a Minimum

   Optimization Cycle:  18

                       Coordinates (Angstroms)
     ATOM                X               Y               Z
      1  C         0.0001841116   -0.0137659973    0.0034415025
      2  C        -0.0757945621   -0.4780076029    1.3197672620
      3  Cl        1.3619159801   -1.0925489362    2.1126997536
      4  C        -1.2706970827   -0.4618783709    2.0301136588
      5  H        -1.2996584400   -0.8267421102    3.0483081250
      6  C        -2.4193098610    0.0251700839    1.4232547248
      7  H        -3.3566487376    0.0434647178    1.9637574496
      8  C        -2.3785176391    0.4947841848    0.1134717723
      9  Cl       -3.8513408807    1.0961457366   -0.6060604567
     10  C        -1.1731139801    0.4750172995   -0.5943889680
     11  Cl       -1.1012267745    1.0585359927   -2.2366330994
     12  C         1.2853294106   -0.0386062395   -0.7515564667
     13  C         2.1629636441    1.0573930250   -0.7131689905
     14  Cl        1.7241445009    2.4552251166    0.2329009211
     15  C         3.3670816413    1.0314123681   -1.4233980721
     16  Cl        4.4734748945    2.3818813827   -1.3923380641
     17  C         3.7018611080   -0.0895042300   -2.1779158816
     18  H         4.6350119319   -0.1003502162   -2.7259010273
     19  C         2.8473979554   -1.1815122124   -2.2273753304
     20  H         3.1037790383   -2.0535862368   -2.8140226141
     21  C         1.6526418529   -1.1488855159   -1.5174383010
     22  Cl        0.5918282977   -2.5421506157   -1.6006109695
   Point Group: c1    Number of degrees of freedom:    60


   Energy is  -3221.132650400

 Hessian updated using BFGS update

 60 Hessian modes will be used to form the next step
  Hessian Eigenvalues:
     0.001247    0.015925    0.017466    0.020602    0.020638    0.020742
     0.021742    0.022520    0.022677    0.023194    0.024089    0.024090
     0.024113    0.024114    0.024136    0.024141    0.024143    0.024149
     0.051522    0.128759    0.143904    0.159994    0.160000    0.160018
     0.160519    0.219015    0.222954    0.223305    0.226767    0.232385
     0.236416    0.245633    0.246748    0.249451    0.249983    0.249998
     0.256761    0.288743    0.290815    0.293643    0.296165    0.301028
     0.301958    0.320987    0.356665    0.356665    0.356667    0.356683
     0.403025    0.407291    0.420418    0.425109    0.457398    0.459130
     0.466542    0.470820    0.478201    0.478235    0.479143    0.485223

 Minimum search - taking simple RFO step
 Searching for Lamda that Minimizes Along All modes
 Value Taken    Lamda =  -0.00001603
 Step Taken.  Stepsize is  0.024528

                             Maximum     Tolerance    Cnvgd?
         Gradient           0.000861      0.000300      NO
         Displacement       0.018387      0.001200      NO
         Energy change     -0.000010      0.000001      NO


 New Cartesian Coordinates Obtained by Inverse Iteration

 Displacement from previous Coordinates is:  0.032137
 ----------------------------------------------------------------
             Standard Nuclear Orientation (Angstroms)
    I     Atom           X                Y                Z
 ----------------------------------------------------------------
    1      C      -0.0006240523    -0.0133355698     0.0035048276
    2      C      -0.0779478151    -0.4781783463     1.3200631601
    3      Cl      1.3570670206    -1.0948849398     2.1150679702
    4      C      -1.2728450903    -0.4626141032     2.0303664721
    5      H      -1.3017013463    -0.8283065439     3.0482674857
    6      C      -2.4212853936     0.0248773046     1.4244312704
    7      H      -3.3586111880     0.0428654990     1.9649580261
    8      C      -2.3801973085     0.4952843359     0.1153180939
    9      Cl     -3.8529008191     1.0972493718    -0.6039598327
   10      C      -1.1751924659     0.4756841243    -0.5929396868
   11      Cl     -1.1079505772     1.0613241174    -2.2340118966
   12      C       1.2858039745    -0.0381919933    -0.7521854388
   13      C       2.1646731957     1.0576087276    -0.7150230910
   14      Cl      1.7297573100     2.4576456398     0.2285300207
   15      C       3.3685687607     1.0312376130    -1.4253129994
   16      Cl      4.4746519619     2.3819400958    -1.3947115856
   17      C       3.7040054235    -0.0897898150    -2.1787354758
   18      H       4.6373327310    -0.1008646692    -2.7264095065
   19      C       2.8498518213    -1.1815811733    -2.2272621543
   20      H       3.1066102466    -2.0541693139    -2.8129800027
   21      C       1.6547411169    -1.1485950449    -1.5179760869
   22      Cl      0.5974989031    -2.5437136929    -1.6020926415
 ----------------------------------------------------------------
 Nuclear Repulsion Energy =        2119.01044121 hartrees
 There are       89 alpha and       89 beta electrons
 Applying Cartesian multipole field
    Component          Value
    ---------          -----
     (2,0,0)        1.00000E-12
     (0,2,0)        2.00000E-11
     (0,0,2)       -3.00000E-11
 Nucleus-field energy     =    -0.0000000112 hartrees
 Requested basis set is 6-311++G(d,p)
 There are 170 shells and 472 basis functions
 A cutoff of  1.0D-15 yielded  11169 shell pairs
 There are     94178 function pairs (    101366 Cartesian)
 Smallest overlap matrix eigenvalue = 1.28E-07
 Linear dependence detected in AO basis
 Number of orthogonalized atomic orbitals = 467
 Maximum deviation from orthogonality = 6.163E-10
 Guess from superposition of atomic densities
 Warning:  Energy on first SCF cycle will be non-variational
 SAD guess density has 178.000000 electrons

 -----------------------------------------------------------------------
  General SCF calculation program by
  Eric Jon Sundstrom, Paul Horn, Yuezhi Mao, Dmitri Zuev, Alec White,
  David Stuck, Shaama M.S., Shane Yost, Joonho Lee, David Small,
  Daniel Levine, Susi Lehtola, Hugh Burton, Evgeny Epifanovsky,
  Bang C. Huynh
 -----------------------------------------------------------------------
 Exchange:     0.2000 Hartree-Fock + 0.0800 Slater + 0.7200 B88
 Correlation:  0.1900 VWN1RPA + 0.8100 LYP
 Using SG-1 standard quadrature grid
 using 6 threads for integral computing
 -------------------------------------------------------
 OpenMP Integral computing Module                
 Release: version 2.0, May 2017, Q-Chem Inc. Pleasanton 
 -------------------------------------------------------
 A restricted SCF calculation will be
 performed using DIIS
 SCF converges when DIIS error is below 1.0e-08
 ---------------------------------------
  Cycle       Energy         DIIS error
 ---------------------------------------
    1   -3225.3520294111      2.82e-02  
    2   -3221.0012316068      2.17e-03  
    3   -3220.9059486737      2.75e-03  
    4   -3221.1225171701      5.70e-04  
    5   -3221.1301284435      2.93e-04  
    6   -3221.1323945227      9.88e-05  
    7   -3221.1326350804      2.66e-05  
    8   -3221.1326496214      1.39e-05  
    9   -3221.1326551813      2.25e-06  
   10   -3221.1326553051      9.03e-07  
   11   -3221.1326553278      1.36e-07  
   12   -3221.1326553288      6.13e-08  
   13   -3221.1326553287      2.34e-08  
   14   -3221.1326553288      5.99e-09  Convergence criterion met
 ---------------------------------------
 SCF time:   CPU 737.50s  wall 130.00s 
 SCF   energy in the final basis set =    -3221.1326553288
 Total energy in the final basis set =    -3221.1326553288

 --------------------------------------------------------------

                    Orbital Energies (a.u.)
 --------------------------------------------------------------

 Alpha MOs
 -- Occupied --
********-101.5741-101.5731-101.5730-101.5722-101.5722 -10.2741 -10.2741
-10.2680 -10.2679 -10.2676 -10.2675 -10.2377 -10.2374 -10.2181 -10.2181
-10.2147 -10.2146  -9.4890  -9.4889  -9.4877  -9.4876  -9.4869  -9.4869
 -7.2538  -7.2538  -7.2525  -7.2525  -7.2517  -7.2517  -7.2438  -7.2437
 -7.2432  -7.2430  -7.2425  -7.2424  -7.2419  -7.2418  -7.2417  -7.2417
 -7.2413  -7.2412  -0.9552  -0.9376  -0.9061  -0.9014  -0.8828  -0.8754
 -0.8425  -0.8418  -0.8073  -0.7619  -0.7454  -0.7415  -0.6752  -0.6345
 -0.6268  -0.6161  -0.5497  -0.5327  -0.5326  -0.5289  -0.4975  -0.4801
 -0.4666  -0.4630  -0.4624  -0.4456  -0.4456  -0.4278  -0.4121  -0.4118
 -0.4051  -0.3979  -0.3858  -0.3675  -0.3618  -0.3495  -0.3459  -0.3353
 -0.3352  -0.3331  -0.3322  -0.3255  -0.3253  -0.2824  -0.2822  -0.2641
 -0.2624
 -- Virtual --
 -0.0566  -0.0565  -0.0541  -0.0470  -0.0363  -0.0219  -0.0097  -0.0033
  0.0034   0.0044   0.0196   0.0201   0.0238   0.0248   0.0300   0.0431
  0.0490   0.0524   0.0550   0.0597   0.0614   0.0620   0.0658   0.0735
  0.0802   0.0817   0.0865   0.0935   0.0970   0.1009   0.1014   0.1031
  0.1077   0.1086   0.1128   0.1172   0.1198   0.1221   0.1245   0.1278
  0.1292   0.1322   0.1333   0.1370   0.1382   0.1426   0.1498   0.1524
  0.1560   0.1584   0.1604   0.1658   0.1714   0.1721   0.1743   0.1805
  0.1832   0.1919   0.2019   0.2041   0.2073   0.2088   0.2184   0.2189
  0.2200   0.2210   0.2299   0.2313   0.2385   0.2392   0.2435   0.2455
  0.2477   0.2496   0.2556   0.2581   0.2658   0.2702   0.2735   0.2794
  0.2842   0.2877   0.2897   0.2917   0.2935   0.2948   0.3023   0.3064
  0.3072   0.3154   0.3283   0.3324   0.3350   0.3437   0.3546   0.3621
  0.4094   0.4105   0.4166   0.4351   0.4434   0.4479   0.4552   0.4573
  0.4606   0.4660   0.4725   0.4763   0.4822   0.4979   0.4994   0.5017
  0.5157   0.5185   0.5198   0.5201   0.5281   0.5334   0.5471   0.5566
  0.5666   0.5702   0.5736   0.5777   0.5864   0.5954   0.6016   0.6047
  0.6096   0.6098   0.6237   0.6321   0.6367   0.6425   0.6435   0.6472
  0.6651   0.6666   0.6826   0.6833   0.6859   0.6874   0.7046   0.7083
  0.7276   0.7399   0.7767   0.7988   0.8031   0.8069   0.8187   0.8280
  0.8323   0.8344   0.8404   0.8476   0.8516   0.8524   0.8544   0.8569
  0.8608   0.8632   0.8656   0.8701   0.8740   0.8823   0.8893   0.8907
  0.8975   0.8997   0.9006   0.9026   0.9228   0.9338   0.9429   0.9524
  0.9533   0.9610   0.9647   0.9690   0.9728   0.9750   0.9805   0.9853
  0.9885   0.9983   1.0074   1.0142   1.0288   1.0291   1.0409   1.0438
  1.0617   1.0645   1.0691   1.1186   1.1632   1.1731   1.1953   1.1998
  1.2133   1.2226   1.2404   1.2445   1.2567   1.2639   1.2906   1.2949
  1.2972   1.2990   1.3045   1.3392   1.3518   1.3551   1.3648   1.3877
  1.4330   1.4331   1.4815   1.4821   1.4937   1.5064   1.5158   1.5628
  1.5670   1.5765   1.6212   1.6238   1.6336   1.6522   1.6562   1.6810
  1.6888   1.7226   1.7254   1.7766   1.7786   1.7904   1.8139   1.8305
  1.8414   1.8517   1.8548   1.8672   1.8762   1.9308   1.9311   1.9432
  1.9432   1.9707   1.9758   1.9823   2.0249   2.0339   2.0837   2.0941
  2.1262   2.1267   2.1668   2.2167   2.2318   2.2410   2.2519   2.2532
  2.2668   2.2875   2.2912   2.3192   2.3217   2.3297   2.3478   2.3713
  2.3773   2.4042   2.4241   2.4413   2.4429   2.4651   2.4669   2.4820
  2.5047   2.5069   2.5341   2.5474   2.5569   2.5603   2.5814   2.6539
  2.6658   2.6702   2.6817   2.6905   2.6957   2.7069   2.7080   2.7149
  2.7531   2.7542   2.7646   2.7669   2.7709   2.8129   2.8193   2.8343
  2.8352   2.8881   2.9658   2.9660   3.0829   3.0873   3.1009   3.1044
  3.1261   3.1262   3.1947   3.2179   3.2338   3.2632   3.2822   3.3745
  3.3865   3.4095   3.4342   3.5654   3.6397   3.6443   3.7103   3.8482
  3.8529   3.9548   4.0344   4.0535   4.0544   4.3441   4.8093   4.8094
  9.7818   9.7824   9.8107   9.8117   9.8634   9.8734  23.3670  23.5066
 23.8263  23.8269  23.8842  23.9096  23.9459  23.9873  23.9892  24.0774
 24.1217  24.1303  25.7794  25.8088  25.8339  25.9575  25.9605  26.0115
 26.1335  26.1490  26.2177  26.3271  26.3543  26.3554  26.5742  26.6063
 26.6988  26.7366  26.8312  27.1453 215.7754 215.7777 215.8102 215.8114
215.8810 215.8839
 --------------------------------------------------------------

          Ground-State Mulliken Net Atomic Charges

     Atom                 Charge (a.u.)
  ----------------------------------------
      1 C                    -0.188559
      2 C                    -0.455820
      3 Cl                    0.434095
      4 C                    -0.303334
      5 H                     0.203636
      6 C                    -0.510147
      7 H                     0.215740
      8 C                     1.084671
      9 Cl                    0.539185
     10 C                    -1.537623
     11 Cl                    0.517726
     12 C                    -0.208915
     13 C                    -1.526300
     14 Cl                    0.513363
     15 C                     1.085876
     16 Cl                    0.540214
     17 C                    -0.515541
     18 H                     0.215460
     19 C                    -0.296764
     20 H                     0.203919
     21 C                    -0.444403
     22 Cl                    0.433521
  ----------------------------------------
  Sum of atomic charges =     0.000000

 -----------------------------------------------------------------
                    Cartesian Multipole Moments
 -----------------------------------------------------------------
    Charge (ESU x 10^10)
                 0.0000
    Dipole Moment (Debye)
         X       0.2400      Y      -1.3360      Z       0.4651
       Tot       1.4348
    Quadrupole Moments (Debye-Ang)
        XX    -138.5332     XY      -3.3117     YY    -148.0116
        XZ     -11.8030     YZ       2.0527     ZZ    -137.6461
    Octopole Moments (Debye-Ang^2)
       XXX    -233.7410    XXY     -60.2083    XYY     -85.8912
       YYY    -117.5232    XXZ      54.0720    XYZ      13.0608
       YYZ      69.3560    XZZ     -77.1343    YZZ     -47.8593
       ZZZ     208.3334
    Hexadecapole Moments (Debye-Ang^3)
      XXXX   -5175.4231   XXXY    -282.8687   XXYY   -1221.3450
      XYYY    -209.3363   YYYY   -2001.8309   XXXZ     371.4799
      XXYZ      77.6280   XYYZ     172.6017   YYYZ     160.3697
      XXZZ   -1123.8318   XYZZ    -105.6881   YYZZ    -681.7278
      XZZZ     437.0451   YZZZ     135.1222   ZZZZ   -2050.0382
 -----------------------------------------------------------------
 Calculating analytic gradient of the SCF energy
 Gradient of SCF Energy
            1           2           3           4           5           6
    1  -0.0000321  -0.0000061  -0.0001098  -0.0000188  -0.0000085   0.0000610
    2   0.0000021   0.0000112  -0.0000600   0.0000008  -0.0000137  -0.0000060
    3   0.0000700   0.0000299   0.0000465  -0.0000187   0.0000014  -0.0000185
            7           8           9          10          11          12
    1   0.0000034   0.0000010   0.0000231  -0.0000708  -0.0000848   0.0000443
    2  -0.0000030   0.0000126   0.0000092   0.0000281  -0.0000230  -0.0000426
    3   0.0000091   0.0000230   0.0000087   0.0000067   0.0000796  -0.0000207
           13          14          15          16          17          18
    1   0.0000609   0.0001096   0.0000062  -0.0000180  -0.0000540  -0.0000029
    2   0.0000417   0.0000174  -0.0000131  -0.0000148   0.0000134  -0.0000004
    3  -0.0000248  -0.0000599  -0.0000310   0.0000121   0.0000266  -0.0000067
           19          20          21          22
    1  -0.0000076   0.0000023  -0.0000015   0.0001033
    2   0.0000032   0.0000102   0.0000155   0.0000113
    3   0.0000012  -0.0000182  -0.0000600  -0.0000562
 Max gradient component =       1.098E-04
 RMS gradient           =       3.921E-05
 Gradient time:  CPU 238.62 s  wall 39.99 s
 Geometry Optimization Parameters
   NAtoms,    NIC,     NZ,  NCons,   NDum,   NFix, NCnnct, MaxDiis
       22     171      22       0       0       0       0       0

 Cartesian Hessian Update
 Hessian updated using BFGS update


** GEOMETRY OPTIMIZATION IN DELOCALIZED INTERNAL COORDINATES **
   Searching for a Minimum

   Optimization Cycle:  19

                       Coordinates (Angstroms)
     ATOM                X               Y               Z
      1  C        -0.0006240523   -0.0133355698    0.0035048276
      2  C        -0.0779478151   -0.4781783463    1.3200631601
      3  Cl        1.3570670206   -1.0948849398    2.1150679702
      4  C        -1.2728450903   -0.4626141032    2.0303664721
      5  H        -1.3017013463   -0.8283065439    3.0482674857
      6  C        -2.4212853936    0.0248773046    1.4244312704
      7  H        -3.3586111880    0.0428654990    1.9649580261
      8  C        -2.3801973085    0.4952843359    0.1153180939
      9  Cl       -3.8529008191    1.0972493718   -0.6039598327
     10  C        -1.1751924659    0.4756841243   -0.5929396868
     11  Cl       -1.1079505772    1.0613241174   -2.2340118966
     12  C         1.2858039745   -0.0381919933   -0.7521854388
     13  C         2.1646731957    1.0576087276   -0.7150230910
     14  Cl        1.7297573100    2.4576456398    0.2285300207
     15  C         3.3685687607    1.0312376130   -1.4253129994
     16  Cl        4.4746519619    2.3819400958   -1.3947115856
     17  C         3.7040054235   -0.0897898150   -2.1787354758
     18  H         4.6373327310   -0.1008646692   -2.7264095065
     19  C         2.8498518213   -1.1815811733   -2.2272621543
     20  H         3.1066102466   -2.0541693139   -2.8129800027
     21  C         1.6547411169   -1.1485950449   -1.5179760869
     22  Cl        0.5974989031   -2.5437136929   -1.6020926415
   Point Group: c1    Number of degrees of freedom:    60


   Energy is  -3221.132655329

 Hessian updated using BFGS update

 60 Hessian modes will be used to form the next step
  Hessian Eigenvalues:
     0.001343    0.015898    0.017457    0.020607    0.020634    0.020808
     0.021742    0.022580    0.022680    0.023190    0.024089    0.024090
     0.024113    0.024114    0.024134    0.024139    0.024144    0.024148
     0.051520    0.128522    0.158853    0.159994    0.159999    0.160011
     0.169585    0.218996    0.223164    0.223948    0.226758    0.232339
     0.240750    0.245621    0.247097    0.248896    0.249983    0.249994
     0.260210    0.288712    0.290724    0.293810    0.299299    0.301028
     0.304931    0.332138    0.356665    0.356665    0.356667    0.356697
     0.405592    0.407260    0.420512    0.425109    0.457388    0.459404
     0.466541    0.471349    0.478168    0.478234    0.479142    0.487536

 Minimum search - taking simple RFO step
 Searching for Lamda that Minimizes Along All modes
 Value Taken    Lamda =  -0.00000234
 Step Taken.  Stepsize is  0.023324

                             Maximum     Tolerance    Cnvgd?
         Gradient           0.000297      0.000300     YES
         Displacement       0.018425      0.001200      NO
         Energy change     -0.000005      0.000001      NO


 New Cartesian Coordinates Obtained by Inverse Iteration

 Displacement from previous Coordinates is:  0.028572
 ----------------------------------------------------------------
             Standard Nuclear Orientation (Angstroms)
    I     Atom           X                Y                Z
 ----------------------------------------------------------------
    1      C      -0.0005746466    -0.0132327977     0.0031285967
    2      C      -0.0768058140    -0.4762147230     1.3202998577
    3      Cl      1.3598035686    -1.0896528740     2.1152019086
    4      C      -1.2715278277    -0.4607140822     2.0308814483
    5      H      -1.2997999949    -0.8247506104     3.0493913253
    6      C      -2.4206168615     0.0247219583     1.4242701607
    7      H      -3.3578547015     0.0426356249     1.9649467659
    8      C      -2.3803047181     0.4932996019     0.1143771847
    9      Cl     -3.8537025110     1.0928834711    -0.6054649628
   10      C      -1.1753461249     0.4739847739    -0.5940031351
   11      Cl     -1.1076878799     1.0575166426    -2.2359502174
   12      C       1.2854513947    -0.0380204041    -0.7524397108
   13      C       2.1649809856     1.0569366292    -0.7133407562
   14      Cl      1.7299037720     2.4556940983     0.2322143188
   15      C       3.3691398220     1.0303768212    -1.4231920885
   16      Cl      4.4764987929     2.3800006764    -1.3903897859
   17      C       3.7036212215    -0.0900325649    -2.1781488313
   18      H       4.6370630039    -0.1012220544    -2.7256233112
   19      C       2.8483508844    -1.1809946667    -2.2285921270
   20      H       3.1043410358    -2.0529576028    -2.8155786034
   21      C       1.6531280163    -1.1478058485    -1.5194974074
   22      Cl      0.5932449919    -2.5409604452    -1.6055837014
 ----------------------------------------------------------------
 Nuclear Repulsion Energy =        2119.25738407 hartrees
 There are       89 alpha and       89 beta electrons
 Applying Cartesian multipole field
    Component          Value
    ---------          -----
     (2,0,0)        1.00000E-12
     (0,2,0)        2.00000E-11
     (0,0,2)       -3.00000E-11
 Nucleus-field energy     =    -0.0000000113 hartrees
 Requested basis set is 6-311++G(d,p)
 There are 170 shells and 472 basis functions
 A cutoff of  1.0D-15 yielded  11172 shell pairs
 There are     94225 function pairs (    101416 Cartesian)
 Smallest overlap matrix eigenvalue = 1.28E-07
 Linear dependence detected in AO basis
 Number of orthogonalized atomic orbitals = 467
 Maximum deviation from orthogonality = 3.997E-10
 Guess from superposition of atomic densities
 Warning:  Energy on first SCF cycle will be non-variational
 SAD guess density has 178.000000 electrons

 -----------------------------------------------------------------------
  General SCF calculation program by
  Eric Jon Sundstrom, Paul Horn, Yuezhi Mao, Dmitri Zuev, Alec White,
  David Stuck, Shaama M.S., Shane Yost, Joonho Lee, David Small,
  Daniel Levine, Susi Lehtola, Hugh Burton, Evgeny Epifanovsky,
  Bang C. Huynh
 -----------------------------------------------------------------------
 Exchange:     0.2000 Hartree-Fock + 0.0800 Slater + 0.7200 B88
 Correlation:  0.1900 VWN1RPA + 0.8100 LYP
 Using SG-1 standard quadrature grid
 using 6 threads for integral computing
 -------------------------------------------------------
 OpenMP Integral computing Module                
 Release: version 2.0, May 2017, Q-Chem Inc. Pleasanton 
 -------------------------------------------------------
 A restricted SCF calculation will be
 performed using DIIS
 SCF converges when DIIS error is below 1.0e-08
 ---------------------------------------
  Cycle       Energy         DIIS error
 ---------------------------------------
    1   -3225.3522506667      2.82e-02  
    2   -3221.0012412358      2.17e-03  
    3   -3220.9060569110      2.74e-03  
    4   -3221.1225504536      5.69e-04  
    5   -3221.1301397614      2.92e-04  
    6   -3221.1323955855      9.88e-05  
    7   -3221.1326363723      2.65e-05  
    8   -3221.1326507836      1.39e-05  
    9   -3221.1326563497      2.25e-06  
   10   -3221.1326564736      9.03e-07  
   11   -3221.1326564965      1.36e-07  
   12   -3221.1326564970      6.14e-08  
   13   -3221.1326564971      2.34e-08  
   14   -3221.1326564973      5.98e-09  Convergence criterion met
 ---------------------------------------
 SCF time:   CPU 738.18s  wall 129.00s 
 SCF   energy in the final basis set =    -3221.1326564973
 Total energy in the final basis set =    -3221.1326564973

 --------------------------------------------------------------

                    Orbital Energies (a.u.)
 --------------------------------------------------------------

 Alpha MOs
 -- Occupied --
********-101.5741-101.5731-101.5730-101.5722-101.5722 -10.2741 -10.2741
-10.2680 -10.2680 -10.2675 -10.2675 -10.2376 -10.2373 -10.2181 -10.2181
-10.2147 -10.2147  -9.4890  -9.4889  -9.4877  -9.4876  -9.4869  -9.4869
 -7.2538  -7.2538  -7.2525  -7.2525  -7.2517  -7.2517  -7.2438  -7.2437
 -7.2432  -7.2430  -7.2425  -7.2424  -7.2419  -7.2418  -7.2418  -7.2417
 -7.2413  -7.2412  -0.9552  -0.9376  -0.9061  -0.9014  -0.8828  -0.8754
 -0.8425  -0.8418  -0.8073  -0.7619  -0.7454  -0.7416  -0.6752  -0.6345
 -0.6267  -0.6162  -0.5497  -0.5328  -0.5326  -0.5289  -0.4975  -0.4801
 -0.4666  -0.4631  -0.4624  -0.4456  -0.4455  -0.4278  -0.4120  -0.4118
 -0.4051  -0.3979  -0.3858  -0.3675  -0.3618  -0.3495  -0.3459  -0.3353
 -0.3352  -0.3330  -0.3322  -0.3255  -0.3253  -0.2823  -0.2822  -0.2641
 -0.2624
 -- Virtual --
 -0.0567  -0.0563  -0.0541  -0.0470  -0.0364  -0.0219  -0.0097  -0.0033
  0.0034   0.0043   0.0196   0.0201   0.0238   0.0247   0.0300   0.0432
  0.0490   0.0524   0.0550   0.0597   0.0615   0.0620   0.0657   0.0735
  0.0802   0.0818   0.0865   0.0935   0.0970   0.1009   0.1014   0.1031
  0.1077   0.1086   0.1129   0.1172   0.1198   0.1221   0.1245   0.1279
  0.1292   0.1322   0.1333   0.1370   0.1382   0.1426   0.1499   0.1524
  0.1559   0.1583   0.1604   0.1658   0.1714   0.1722   0.1743   0.1806
  0.1832   0.1918   0.2020   0.2039   0.2074   0.2089   0.2183   0.2190
  0.2200   0.2210   0.2299   0.2314   0.2385   0.2392   0.2435   0.2456
  0.2477   0.2495   0.2556   0.2581   0.2658   0.2702   0.2736   0.2794
  0.2842   0.2877   0.2897   0.2917   0.2935   0.2949   0.3024   0.3067
  0.3070   0.3154   0.3283   0.3324   0.3351   0.3436   0.3546   0.3621
  0.4093   0.4106   0.4166   0.4351   0.4435   0.4477   0.4552   0.4574
  0.4607   0.4660   0.4724   0.4766   0.4822   0.4977   0.4995   0.5017
  0.5158   0.5185   0.5198   0.5201   0.5281   0.5333   0.5471   0.5566
  0.5665   0.5702   0.5737   0.5778   0.5864   0.5956   0.6016   0.6046
  0.6096   0.6099   0.6238   0.6321   0.6368   0.6424   0.6436   0.6470
  0.6652   0.6667   0.6824   0.6833   0.6860   0.6874   0.7047   0.7084
  0.7276   0.7399   0.7768   0.7987   0.8030   0.8070   0.8188   0.8280
  0.8321   0.8345   0.8404   0.8474   0.8517   0.8524   0.8544   0.8570
  0.8607   0.8632   0.8657   0.8701   0.8740   0.8822   0.8891   0.8905
  0.8975   0.8994   0.9008   0.9029   0.9231   0.9337   0.9428   0.9524
  0.9533   0.9611   0.9647   0.9690   0.9728   0.9750   0.9806   0.9852
  0.9885   0.9985   1.0075   1.0140   1.0289   1.0292   1.0408   1.0439
  1.0619   1.0644   1.0695   1.1187   1.1631   1.1733   1.1954   1.1998
  1.2132   1.2228   1.2403   1.2447   1.2568   1.2638   1.2906   1.2946
  1.2972   1.2990   1.3044   1.3393   1.3519   1.3554   1.3649   1.3878
  1.4328   1.4331   1.4817   1.4820   1.4937   1.5064   1.5159   1.5627
  1.5670   1.5768   1.6212   1.6237   1.6341   1.6522   1.6562   1.6809
  1.6887   1.7225   1.7255   1.7767   1.7786   1.7905   1.8140   1.8306
  1.8416   1.8517   1.8548   1.8673   1.8762   1.9309   1.9313   1.9430
  1.9431   1.9708   1.9756   1.9825   2.0250   2.0338   2.0836   2.0942
  2.1262   2.1267   2.1667   2.2166   2.2320   2.2410   2.2519   2.2533
  2.2668   2.2875   2.2912   2.3193   2.3217   2.3297   2.3479   2.3709
  2.3777   2.4039   2.4245   2.4411   2.4429   2.4652   2.4671   2.4819
  2.5053   2.5066   2.5342   2.5474   2.5570   2.5603   2.5814   2.6540
  2.6657   2.6704   2.6817   2.6907   2.6957   2.7068   2.7080   2.7150
  2.7532   2.7542   2.7647   2.7668   2.7710   2.8130   2.8193   2.8345
  2.8351   2.8882   2.9659   2.9662   3.0829   3.0873   3.1010   3.1044
  3.1261   3.1265   3.1949   3.2179   3.2341   3.2632   3.2823   3.3745
  3.3865   3.4095   3.4342   3.5654   3.6398   3.6443   3.7105   3.8483
  3.8529   3.9553   4.0346   4.0535   4.0544   4.3439   4.8092   4.8095
  9.7818   9.7824   9.8111   9.8113   9.8633   9.8738  23.3670  23.5069
 23.8266  23.8270  23.8845  23.9097  23.9463  23.9872  23.9891  24.0778
 24.1215  24.1302  25.7794  25.8089  25.8339  25.9576  25.9606  26.0116
 26.1335  26.1488  26.2177  26.3271  26.3538  26.3567  26.5744  26.6063
 26.6996  26.7359  26.8316  27.1458 215.7755 215.7778 215.8107 215.8109
215.8815 215.8838
 --------------------------------------------------------------

          Ground-State Mulliken Net Atomic Charges

     Atom                 Charge (a.u.)
  ----------------------------------------
      1 C                    -0.188663
      2 C                    -0.455608
      3 Cl                    0.433514
      4 C                    -0.303920
      5 H                     0.203588
      6 C                    -0.507546
      7 H                     0.215757
      8 C                     1.086694
      9 Cl                    0.539293
     10 C                    -1.541306
     11 Cl                    0.517218
     12 C                    -0.209295
     13 C                    -1.529887
     14 Cl                    0.512961
     15 C                     1.088576
     16 Cl                    0.540272
     17 C                    -0.512939
     18 H                     0.215478
     19 C                    -0.297349
     20 H                     0.203860
     21 C                    -0.443542
     22 Cl                    0.432845
  ----------------------------------------
  Sum of atomic charges =     0.000000

 -----------------------------------------------------------------
                    Cartesian Multipole Moments
 -----------------------------------------------------------------
    Charge (ESU x 10^10)
                 0.0000
    Dipole Moment (Debye)
         X       0.2402      Y      -1.3344      Z       0.4648
       Tot       1.4333
    Quadrupole Moments (Debye-Ang)
        XX    -138.5449     XY      -3.3149     YY    -148.0123
        XZ     -11.8072     YZ       2.0549     ZZ    -137.6364
    Octopole Moments (Debye-Ang^2)
       XXX    -233.7619    XXY     -60.1324    XYY     -85.8958
       YYY    -117.3720    XXZ      54.0540    XYZ      13.0400
       YYZ      69.3368    XZZ     -77.1117    YZZ     -47.8010
       ZZZ     208.2894
    Hexadecapole Moments (Debye-Ang^3)
      XXXX   -5176.7719   XXXY    -283.9546   XXYY   -1220.7428
      XYYY    -210.5529   YYYY   -1996.8992   XXXZ     369.7231
      XXYZ      77.0171   XYYZ     171.9627   YYYZ     158.5047
      XXZZ   -1124.2287   XYZZ    -106.1033   YYZZ    -681.0685
      XZZZ     435.0247   YZZZ     133.3242   ZZZZ   -2050.8637
 -----------------------------------------------------------------
 Calculating analytic gradient of the SCF energy
 Gradient of SCF Energy
            1           2           3           4           5           6
    1   0.0000003   0.0000128  -0.0000057   0.0000008   0.0000033   0.0000077
    2  -0.0000057   0.0000026  -0.0000440  -0.0000032  -0.0000123  -0.0000051
    3   0.0000223  -0.0000138   0.0000170   0.0000025  -0.0000001   0.0000065
            7           8           9          10          11          12
    1   0.0000055  -0.0000067   0.0000078  -0.0000050   0.0000147   0.0000099
    2  -0.0000016   0.0000097   0.0000110   0.0000215  -0.0000255  -0.0000047
    3   0.0000098   0.0000008   0.0000156   0.0000087   0.0000088  -0.0000057
           13          14          15          16          17          18
    1   0.0000016   0.0000052   0.0000077  -0.0000005  -0.0000050  -0.0000051
    2  -0.0000013   0.0000070   0.0000042  -0.0000058   0.0000064   0.0000009
    3  -0.0000104   0.0000028  -0.0000032   0.0000043  -0.0000050  -0.0000089
           19          20          21          22
    1  -0.0000107  -0.0000083  -0.0000179  -0.0000127
    2  -0.0000013   0.0000070   0.0000286   0.0000116
    3  -0.0000116  -0.0000147  -0.0000017  -0.0000237
 Max gradient component =       4.400E-05
 RMS gradient           =       1.163E-05
 Gradient time:  CPU 238.67 s  wall 40.00 s
 Geometry Optimization Parameters
   NAtoms,    NIC,     NZ,  NCons,   NDum,   NFix, NCnnct, MaxDiis
       22     171      22       0       0       0       0       0

 Cartesian Hessian Update
 Hessian updated using BFGS update


** GEOMETRY OPTIMIZATION IN DELOCALIZED INTERNAL COORDINATES **
   Searching for a Minimum

   Optimization Cycle:  20

                       Coordinates (Angstroms)
     ATOM                X               Y               Z
      1  C        -0.0005746466   -0.0132327977    0.0031285967
      2  C        -0.0768058140   -0.4762147230    1.3202998577
      3  Cl        1.3598035686   -1.0896528740    2.1152019086
      4  C        -1.2715278277   -0.4607140822    2.0308814483
      5  H        -1.2997999949   -0.8247506104    3.0493913253
      6  C        -2.4206168615    0.0247219583    1.4242701607
      7  H        -3.3578547015    0.0426356249    1.9649467659
      8  C        -2.3803047181    0.4932996019    0.1143771847
      9  Cl       -3.8537025110    1.0928834711   -0.6054649628
     10  C        -1.1753461249    0.4739847739   -0.5940031351
     11  Cl       -1.1076878799    1.0575166426   -2.2359502174
     12  C         1.2854513947   -0.0380204041   -0.7524397108
     13  C         2.1649809856    1.0569366292   -0.7133407562
     14  Cl        1.7299037720    2.4556940983    0.2322143188
     15  C         3.3691398220    1.0303768212   -1.4231920885
     16  Cl        4.4764987929    2.3800006764   -1.3903897859
     17  C         3.7036212215   -0.0900325649   -2.1781488313
     18  H         4.6370630039   -0.1012220544   -2.7256233112
     19  C         2.8483508844   -1.1809946667   -2.2285921270
     20  H         3.1043410358   -2.0529576028   -2.8155786034
     21  C         1.6531280163   -1.1478058485   -1.5194974074
     22  Cl        0.5932449919   -2.5409604452   -1.6055837014
   Point Group: c1    Number of degrees of freedom:    60


   Energy is  -3221.132656497

 Hessian updated using BFGS update

 60 Hessian modes will be used to form the next step
  Hessian Eigenvalues:
     0.001424    0.015843    0.017443    0.020599    0.020635    0.020836
     0.021742    0.022278    0.022665    0.023195    0.024089    0.024092
     0.024113    0.024115    0.024131    0.024138    0.024143    0.024154
     0.051519    0.127365    0.158047    0.159992    0.159996    0.160002
     0.164124    0.218995    0.222994    0.223271    0.226753    0.230466
     0.242927    0.244973    0.246079    0.248085    0.249980    0.249994
     0.261059    0.288713    0.290697    0.293822    0.299959    0.301031
     0.305279    0.331613    0.356664    0.356665    0.356667    0.356700
     0.406313    0.407511    0.420749    0.425111    0.457384    0.459095
     0.466557    0.471256    0.478134    0.478229    0.479142    0.487456

 Minimum search - taking simple RFO step
 Searching for Lamda that Minimizes Along All modes
 Value Taken    Lamda =   0.00000000
 Step Taken.  Stepsize is  0.001983

                             Maximum     Tolerance    Cnvgd?
         Gradient           0.000055      0.000300     YES
         Displacement       0.001289      0.001200      NO
         Energy change     -0.000001      0.000001      NO


 New Cartesian Coordinates Obtained by Inverse Iteration

 Displacement from previous Coordinates is:  0.003853
 ----------------------------------------------------------------
             Standard Nuclear Orientation (Angstroms)
    I     Atom           X                Y                Z
 ----------------------------------------------------------------
    1      C      -0.0006427538    -0.0130042896     0.0029831340
    2      C      -0.0767705070    -0.4762334411     1.3200735420
    3      Cl      1.3599896003    -1.0896975362     2.1146935457
    4      C      -1.2714407697    -0.4609730412     2.0307374582
    5      H      -1.2996099825    -0.8252046394     3.0491801460
    6      C      -2.4206029979     0.0244843704     1.4242738495
    7      H      -3.3578282283     0.0421985369     1.9649778922
    8      C      -2.3803781126     0.4933463380     0.1144787888
    9      Cl     -3.8538803176     1.0929446873    -0.6051629900
   10      C      -1.1754563533     0.4742920294    -0.5939748040
   11      Cl     -1.1078513540     1.0583926093    -2.2357178394
   12      C       1.2853546246    -0.0378126010    -0.7525931683
   13      C       2.1648959210     1.0571417581    -0.7135954951
   14      Cl      1.7296848456     2.4561388736     0.2315521606
   15      C       3.3691612571     1.0303650053    -1.4232545670
   16      Cl      4.4765919943     2.3799420221    -1.3905804224
   17      C       3.7037355749    -0.0902295562    -2.1779076175
   18      H       4.6372701542    -0.1015598334    -2.7252203728
   19      C       2.8484294304    -1.1811644298    -2.2282783363
   20      H       3.1044661975    -2.0532623611    -2.8150455257
   21      C       1.6530989778    -1.1477769243    -1.5193759680
   22      Cl      0.5930892085    -2.5408359533    -1.6053364822
 ----------------------------------------------------------------
 Nuclear Repulsion Energy =        2119.26447096 hartrees
 There are       89 alpha and       89 beta electrons
 Applying Cartesian multipole field
    Component          Value
    ---------          -----
     (2,0,0)        1.00000E-12
     (0,2,0)        2.00000E-11
     (0,0,2)       -3.00000E-11
 Nucleus-field energy     =    -0.0000000113 hartrees
 Requested basis set is 6-311++G(d,p)
 There are 170 shells and 472 basis functions
 A cutoff of  1.0D-15 yielded  11172 shell pairs
 There are     94225 function pairs (    101416 Cartesian)
 Smallest overlap matrix eigenvalue = 1.28E-07
 Linear dependence detected in AO basis
 Number of orthogonalized atomic orbitals = 467
 Maximum deviation from orthogonality = 3.772E-10
 Guess from superposition of atomic densities
 Warning:  Energy on first SCF cycle will be non-variational
 SAD guess density has 178.000000 electrons

 -----------------------------------------------------------------------
  General SCF calculation program by
  Eric Jon Sundstrom, Paul Horn, Yuezhi Mao, Dmitri Zuev, Alec White,
  David Stuck, Shaama M.S., Shane Yost, Joonho Lee, David Small,
  Daniel Levine, Susi Lehtola, Hugh Burton, Evgeny Epifanovsky,
  Bang C. Huynh
 -----------------------------------------------------------------------
 Exchange:     0.2000 Hartree-Fock + 0.0800 Slater + 0.7200 B88
 Correlation:  0.1900 VWN1RPA + 0.8100 LYP
 Using SG-1 standard quadrature grid
 using 6 threads for integral computing
 -------------------------------------------------------
 OpenMP Integral computing Module                
 Release: version 2.0, May 2017, Q-Chem Inc. Pleasanton 
 -------------------------------------------------------
 A restricted SCF calculation will be
 performed using DIIS
 SCF converges when DIIS error is below 1.0e-08
 ---------------------------------------
  Cycle       Energy         DIIS error
 ---------------------------------------
    1   -3225.3522536291      2.82e-02  
    2   -3221.0012418611      2.17e-03  
    3   -3220.9060584440      2.74e-03  
    4   -3221.1225505431      5.69e-04  
    5   -3221.1301400035      2.92e-04  
    6   -3221.1323956455      9.88e-05  
    7   -3221.1326364238      2.65e-05  
    8   -3221.1326508322      1.39e-05  
    9   -3221.1326563984      2.25e-06  
   10   -3221.1326565225      9.03e-07  
   11   -3221.1326565453      1.36e-07  
   12   -3221.1326565459      6.14e-08  
   13   -3221.1326565461      2.34e-08  
   14   -3221.1326565460      5.98e-09  Convergence criterion met
 ---------------------------------------
 SCF time:   CPU 737.54s  wall 130.00s 
 SCF   energy in the final basis set =    -3221.1326565460
 Total energy in the final basis set =    -3221.1326565460

 --------------------------------------------------------------

                    Orbital Energies (a.u.)
 --------------------------------------------------------------

 Alpha MOs
 -- Occupied --
********-101.5741-101.5731-101.5730-101.5722-101.5722 -10.2741 -10.2741
-10.2680 -10.2680 -10.2675 -10.2675 -10.2376 -10.2373 -10.2181 -10.2181
-10.2147 -10.2147  -9.4890  -9.4889  -9.4877  -9.4876  -9.4870  -9.4869
 -7.2538  -7.2538  -7.2525  -7.2525  -7.2517  -7.2517  -7.2438  -7.2437
 -7.2432  -7.2430  -7.2425  -7.2424  -7.2419  -7.2418  -7.2418  -7.2417
 -7.2413  -7.2412  -0.9552  -0.9376  -0.9061  -0.9014  -0.8828  -0.8754
 -0.8425  -0.8418  -0.8073  -0.7619  -0.7454  -0.7416  -0.6752  -0.6345
 -0.6267  -0.6162  -0.5497  -0.5328  -0.5326  -0.5289  -0.4975  -0.4801
 -0.4666  -0.4631  -0.4624  -0.4456  -0.4455  -0.4278  -0.4121  -0.4118
 -0.4051  -0.3979  -0.3857  -0.3675  -0.3618  -0.3495  -0.3459  -0.3353
 -0.3352  -0.3330  -0.3322  -0.3255  -0.3253  -0.2823  -0.2822  -0.2641
 -0.2624
 -- Virtual --
 -0.0567  -0.0564  -0.0541  -0.0470  -0.0364  -0.0219  -0.0097  -0.0033
  0.0034   0.0043   0.0196   0.0201   0.0238   0.0247   0.0300   0.0432
  0.0490   0.0524   0.0550   0.0597   0.0615   0.0620   0.0657   0.0735
  0.0802   0.0818   0.0865   0.0935   0.0970   0.1009   0.1014   0.1031
  0.1077   0.1086   0.1129   0.1172   0.1198   0.1221   0.1245   0.1279
  0.1292   0.1322   0.1333   0.1370   0.1382   0.1426   0.1499   0.1524
  0.1559   0.1583   0.1604   0.1658   0.1714   0.1722   0.1743   0.1806
  0.1832   0.1918   0.2020   0.2039   0.2074   0.2089   0.2183   0.2190
  0.2200   0.2210   0.2299   0.2314   0.2385   0.2392   0.2435   0.2456
  0.2477   0.2496   0.2556   0.2581   0.2658   0.2702   0.2736   0.2794
  0.2842   0.2877   0.2897   0.2917   0.2935   0.2949   0.3024   0.3066
  0.3070   0.3154   0.3283   0.3324   0.3351   0.3436   0.3546   0.3621
  0.4093   0.4106   0.4166   0.4351   0.4435   0.4477   0.4552   0.4574
  0.4607   0.4660   0.4724   0.4766   0.4822   0.4978   0.4995   0.5017
  0.5158   0.5185   0.5198   0.5201   0.5281   0.5333   0.5471   0.5566
  0.5665   0.5702   0.5738   0.5778   0.5864   0.5956   0.6016   0.6046
  0.6096   0.6099   0.6238   0.6321   0.6368   0.6424   0.6436   0.6470
  0.6652   0.6667   0.6824   0.6833   0.6860   0.6874   0.7047   0.7084
  0.7275   0.7399   0.7768   0.7987   0.8030   0.8069   0.8188   0.8280
  0.8321   0.8345   0.8404   0.8474   0.8517   0.8524   0.8544   0.8570
  0.8607   0.8633   0.8657   0.8701   0.8740   0.8822   0.8891   0.8905
  0.8975   0.8994   0.9008   0.9029   0.9230   0.9337   0.9429   0.9524
  0.9533   0.9611   0.9648   0.9690   0.9728   0.9750   0.9806   0.9852
  0.9886   0.9985   1.0075   1.0140   1.0290   1.0292   1.0408   1.0439
  1.0619   1.0645   1.0695   1.1187   1.1631   1.1733   1.1955   1.1998
  1.2132   1.2228   1.2403   1.2447   1.2568   1.2638   1.2906   1.2946
  1.2971   1.2990   1.3044   1.3393   1.3519   1.3554   1.3649   1.3878
  1.4328   1.4331   1.4817   1.4820   1.4937   1.5064   1.5159   1.5627
  1.5670   1.5768   1.6212   1.6237   1.6341   1.6522   1.6562   1.6809
  1.6887   1.7225   1.7255   1.7767   1.7786   1.7905   1.8140   1.8306
  1.8416   1.8517   1.8548   1.8673   1.8763   1.9309   1.9313   1.9430
  1.9431   1.9708   1.9756   1.9825   2.0250   2.0338   2.0836   2.0942
  2.1262   2.1267   2.1667   2.2166   2.2320   2.2410   2.2519   2.2533
  2.2668   2.2875   2.2912   2.3193   2.3217   2.3297   2.3479   2.3709
  2.3777   2.4040   2.4245   2.4411   2.4429   2.4652   2.4671   2.4819
  2.5053   2.5066   2.5342   2.5474   2.5570   2.5603   2.5814   2.6540
  2.6657   2.6704   2.6817   2.6907   2.6957   2.7068   2.7080   2.7150
  2.7532   2.7542   2.7647   2.7668   2.7711   2.8130   2.8193   2.8345
  2.8351   2.8882   2.9659   2.9662   3.0829   3.0873   3.1010   3.1044
  3.1261   3.1265   3.1949   3.2179   3.2341   3.2632   3.2823   3.3745
  3.3865   3.4095   3.4342   3.5654   3.6398   3.6443   3.7105   3.8482
  3.8529   3.9553   4.0346   4.0535   4.0544   4.3439   4.8093   4.8095
  9.7818   9.7824   9.8111   9.8113   9.8633   9.8738  23.3670  23.5069
 23.8266  23.8270  23.8845  23.9097  23.9463  23.9872  23.9891  24.0778
 24.1215  24.1302  25.7794  25.8089  25.8339  25.9576  25.9606  26.0116
 26.1335  26.1488  26.2177  26.3272  26.3539  26.3566  26.5744  26.6062
 26.6995  26.7360  26.8316  27.1458 215.7755 215.7778 215.8107 215.8110
215.8815 215.8838
 --------------------------------------------------------------

          Ground-State Mulliken Net Atomic Charges

     Atom                 Charge (a.u.)
  ----------------------------------------
      1 C                    -0.188569
      2 C                    -0.455857
      3 Cl                    0.433512
      4 C                    -0.303792
      5 H                     0.203588
      6 C                    -0.507528
      7 H                     0.215758
      8 C                     1.086413
      9 Cl                    0.539323
     10 C                    -1.540984
     11 Cl                    0.517122
     12 C                    -0.209094
     13 C                    -1.529825
     14 Cl                    0.512917
     15 C                     1.088483
     16 Cl                    0.540294
     17 C                    -0.512843
     18 H                     0.215480
     19 C                    -0.297438
     20 H                     0.203859
     21 C                    -0.443665
     22 Cl                    0.432845
  ----------------------------------------
  Sum of atomic charges =     0.000000

 -----------------------------------------------------------------
                    Cartesian Multipole Moments
 -----------------------------------------------------------------
    Charge (ESU x 10^10)
                 0.0000
    Dipole Moment (Debye)
         X       0.2404      Y      -1.3351      Z       0.4652
       Tot       1.4341
    Quadrupole Moments (Debye-Ang)
        XX    -138.5448     XY      -3.3152     YY    -148.0111
        XZ     -11.8055     YZ       2.0543     ZZ    -137.6390
    Octopole Moments (Debye-Ang^2)
       XXX    -233.7340    XXY     -60.1619    XYY     -85.8883
       YYY    -117.4249    XXZ      54.0647    XYZ      13.0457
       YYZ      69.3433    XZZ     -77.1139    YZZ     -47.8209
       ZZZ     208.3228
    Hexadecapole Moments (Debye-Ang^3)
      XXXX   -5176.9348   XXXY    -283.9263   XXYY   -1220.8192
      XYYY    -210.5149   YYYY   -1997.1907   XXXZ     369.8241
      XXYZ      77.0811   XYYZ     171.9843   YYYZ     158.6642
      XXZZ   -1124.2323   XYZZ    -106.0812   YYZZ    -681.0385
      XZZZ     435.1604   YZZZ     133.4636   ZZZZ   -2050.4889
 -----------------------------------------------------------------
 Calculating analytic gradient of the SCF energy
 Gradient of SCF Energy
            1           2           3           4           5           6
    1   0.0000060   0.0000082  -0.0000005   0.0000008   0.0000045   0.0000051
    2  -0.0000033   0.0000041  -0.0000419  -0.0000050  -0.0000120  -0.0000037
    3   0.0000146  -0.0000132   0.0000087   0.0000012  -0.0000002   0.0000088
            7           8           9          10          11          12
    1   0.0000049  -0.0000010   0.0000041  -0.0000056   0.0000164  -0.0000003
    2  -0.0000017   0.0000079   0.0000107   0.0000153  -0.0000198  -0.0000073
    3   0.0000088   0.0000026   0.0000153   0.0000074   0.0000111   0.0000004
           13          14          15          16          17          18
    1   0.0000038   0.0000026   0.0000024   0.0000018  -0.0000031  -0.0000051
    2   0.0000036   0.0000118   0.0000033  -0.0000057   0.0000014   0.0000014
    3  -0.0000062   0.0000032  -0.0000005   0.0000035  -0.0000070  -0.0000087
           19          20          21          22
    1  -0.0000069  -0.0000091  -0.0000121  -0.0000167
    2   0.0000022   0.0000061   0.0000155   0.0000171
    3  -0.0000117  -0.0000143  -0.0000036  -0.0000202
 Max gradient component =       4.193E-05
 RMS gradient           =       1.008E-05
 Gradient time:  CPU 238.23 s  wall 39.93 s
 Geometry Optimization Parameters
   NAtoms,    NIC,     NZ,  NCons,   NDum,   NFix, NCnnct, MaxDiis
       22     171      22       0       0       0       0       0

 Cartesian Hessian Update
 Hessian updated using BFGS update


** GEOMETRY OPTIMIZATION IN DELOCALIZED INTERNAL COORDINATES **
   Searching for a Minimum

   Optimization Cycle:  21

                       Coordinates (Angstroms)
     ATOM                X               Y               Z
      1  C        -0.0006427538   -0.0130042896    0.0029831340
      2  C        -0.0767705070   -0.4762334411    1.3200735420
      3  Cl        1.3599896003   -1.0896975362    2.1146935457
      4  C        -1.2714407697   -0.4609730412    2.0307374582
      5  H        -1.2996099825   -0.8252046394    3.0491801460
      6  C        -2.4206029979    0.0244843704    1.4242738495
      7  H        -3.3578282283    0.0421985369    1.9649778922
      8  C        -2.3803781126    0.4933463380    0.1144787888
      9  Cl       -3.8538803176    1.0929446873   -0.6051629900
     10  C        -1.1754563533    0.4742920294   -0.5939748040
     11  Cl       -1.1078513540    1.0583926093   -2.2357178394
     12  C         1.2853546246   -0.0378126010   -0.7525931683
     13  C         2.1648959210    1.0571417581   -0.7135954951
     14  Cl        1.7296848456    2.4561388736    0.2315521606
     15  C         3.3691612571    1.0303650053   -1.4232545670
     16  Cl        4.4765919943    2.3799420221   -1.3905804224
     17  C         3.7037355749   -0.0902295562   -2.1779076175
     18  H         4.6372701542   -0.1015598334   -2.7252203728
     19  C         2.8484294304   -1.1811644298   -2.2282783363
     20  H         3.1044661975   -2.0532623611   -2.8150455257
     21  C         1.6530989778   -1.1477769243   -1.5193759680
     22  Cl        0.5930892085   -2.5408359533   -1.6053364822
   Point Group: c1    Number of degrees of freedom:    60


   Energy is  -3221.132656546

 Hessian updated using BFGS update

 60 Hessian modes will be used to form the next step
  Hessian Eigenvalues:
     0.001454    0.011054    0.017388    0.019723    0.020634    0.020805
     0.021005    0.021834    0.022663    0.023486    0.024086    0.024091
     0.024113    0.024119    0.024131    0.024140    0.024142    0.024203
     0.052207    0.085456    0.159137    0.159991    0.159994    0.160023
     0.173921    0.198480    0.219571    0.224201    0.226415    0.227832
     0.238540    0.242993    0.245701    0.247612    0.249992    0.250028
     0.262189    0.288741    0.290619    0.294166    0.299419    0.301065
     0.305537    0.337492    0.356663    0.356667    0.356668    0.356704
     0.405995    0.409157    0.421609    0.425107    0.457377    0.458244
     0.467187    0.471533    0.477965    0.478763    0.479143    0.488134

 Minimum search - taking simple RFO step
 Searching for Lamda that Minimizes Along All modes
 Value Taken    Lamda =   0.00000000
 Step Taken.  Stepsize is  0.002418

                             Maximum     Tolerance    Cnvgd?
         Gradient           0.000032      0.000300     YES
         Displacement       0.001136      0.001200     YES
         Energy change     -0.000000      0.000001     YES

 Final energy is   -3221.1326565460440     


 ******************************
 **  OPTIMIZATION CONVERGED  **
 ******************************

                       Coordinates (Angstroms)
     ATOM                X               Y               Z
      1  C        -0.0006427538   -0.0130042896    0.0029831340
      2  C        -0.0767705070   -0.4762334411    1.3200735420
      3  Cl        1.3599896003   -1.0896975362    2.1146935457
      4  C        -1.2714407697   -0.4609730412    2.0307374582
      5  H        -1.2996099825   -0.8252046394    3.0491801460
      6  C        -2.4206029979    0.0244843704    1.4242738495
      7  H        -3.3578282283    0.0421985369    1.9649778922
      8  C        -2.3803781126    0.4933463380    0.1144787888
      9  Cl       -3.8538803176    1.0929446873   -0.6051629900
     10  C        -1.1754563533    0.4742920294   -0.5939748040
     11  Cl       -1.1078513540    1.0583926093   -2.2357178394
     12  C         1.2853546246   -0.0378126010   -0.7525931683
     13  C         2.1648959210    1.0571417581   -0.7135954951
     14  Cl        1.7296848456    2.4561388736    0.2315521606
     15  C         3.3691612571    1.0303650053   -1.4232545670
     16  Cl        4.4765919943    2.3799420221   -1.3905804224
     17  C         3.7037355749   -0.0902295562   -2.1779076175
     18  H         4.6372701542   -0.1015598334   -2.7252203728
     19  C         2.8484294304   -1.1811644298   -2.2282783363
     20  H         3.1044661975   -2.0532623611   -2.8150455257
     21  C         1.6530989778   -1.1477769243   -1.5193759680
     22  Cl        0.5930892085   -2.5408359533   -1.6053364822

Z-matrix Print:
$molecule
0 1
Cl
C  1 1.743865
C  2 1.397893 1 120.395930
C  3 1.391766 2 119.819686 1 -179.986957 0
H  4 1.082158 3 119.323631 2 -179.950594 0
C  4 1.387098 3 120.359557 2 0.032908 0
H  6 1.081981 4 120.516643 3 179.940713 0
C  6 1.390149 4 119.491796 3 -0.005538 0
C  8 1.398250 6 121.647636 4 0.003704 0
C  9 1.491744 8 121.233835 6 -179.796039 0
C  10 1.398289 9 121.176574 8 89.956838 0
C  11 1.390134 10 121.658177 9 179.944618 0
H  12 1.081853 11 119.963331 10 -179.836834 0
C  12 1.387164 11 119.523214 10 0.052031 0
H  14 1.082204 12 120.350152 11 -179.949029 0
C  14 1.391824 12 120.308906 11 0.015170 0
C  16 1.398066 14 119.848404 12 -0.056853 0
Cl 17 1.743533 16 120.367534 14 -179.784640 0
Cl 3 1.746027 2 121.548286 1 0.107288 0
Cl 16 1.746090 14 118.684031 12 -179.968917 0
Cl 11 1.752605 10 119.919640 9 0.087682 0
Cl 8 1.752723 6 118.459587 4 179.769091 0
$end


 --------------------------------------------------------------

                    Orbital Energies (a.u.)
 --------------------------------------------------------------

 Alpha MOs
 -- Occupied --
********-101.5741-101.5731-101.5730-101.5722-101.5722 -10.2741 -10.2741
-10.2680 -10.2680 -10.2675 -10.2675 -10.2376 -10.2373 -10.2181 -10.2181
-10.2147 -10.2147  -9.4890  -9.4889  -9.4877  -9.4876  -9.4870  -9.4869
 -7.2538  -7.2538  -7.2525  -7.2525  -7.2517  -7.2517  -7.2438  -7.2437
 -7.2432  -7.2430  -7.2425  -7.2424  -7.2419  -7.2418  -7.2418  -7.2417
 -7.2413  -7.2412  -0.9552  -0.9376  -0.9061  -0.9014  -0.8828  -0.8754
 -0.8425  -0.8418  -0.8073  -0.7619  -0.7454  -0.7416  -0.6752  -0.6345
 -0.6267  -0.6162  -0.5497  -0.5328  -0.5326  -0.5289  -0.4975  -0.4801
 -0.4666  -0.4631  -0.4624  -0.4456  -0.4455  -0.4278  -0.4121  -0.4118
 -0.4051  -0.3979  -0.3857  -0.3675  -0.3618  -0.3495  -0.3459  -0.3353
 -0.3352  -0.3330  -0.3322  -0.3255  -0.3253  -0.2823  -0.2822  -0.2641
 -0.2624
 -- Virtual --
 -0.0567  -0.0564  -0.0541  -0.0470  -0.0364  -0.0219  -0.0097  -0.0033
  0.0034   0.0043   0.0196   0.0201   0.0238   0.0247   0.0300   0.0432
  0.0490   0.0524   0.0550   0.0597   0.0615   0.0620   0.0657   0.0735
  0.0802   0.0818   0.0865   0.0935   0.0970   0.1009   0.1014   0.1031
  0.1077   0.1086   0.1129   0.1172   0.1198   0.1221   0.1245   0.1279
  0.1292   0.1322   0.1333   0.1370   0.1382   0.1426   0.1499   0.1524
  0.1559   0.1583   0.1604   0.1658   0.1714   0.1722   0.1743   0.1806
  0.1832   0.1918   0.2020   0.2039   0.2074   0.2089   0.2183   0.2190
  0.2200   0.2210   0.2299   0.2314   0.2385   0.2392   0.2435   0.2456
  0.2477   0.2496   0.2556   0.2581   0.2658   0.2702   0.2736   0.2794
  0.2842   0.2877   0.2897   0.2917   0.2935   0.2949   0.3024   0.3066
  0.3070   0.3154   0.3283   0.3324   0.3351   0.3436   0.3546   0.3621
  0.4093   0.4106   0.4166   0.4351   0.4435   0.4477   0.4552   0.4574
  0.4607   0.4660   0.4724   0.4766   0.4822   0.4978   0.4995   0.5017
  0.5158   0.5185   0.5198   0.5201   0.5281   0.5333   0.5471   0.5566
  0.5665   0.5702   0.5738   0.5778   0.5864   0.5956   0.6016   0.6046
  0.6096   0.6099   0.6238   0.6321   0.6368   0.6424   0.6436   0.6470
  0.6652   0.6667   0.6824   0.6833   0.6860   0.6874   0.7047   0.7084
  0.7275   0.7399   0.7768   0.7987   0.8030   0.8069   0.8188   0.8280
  0.8321   0.8345   0.8404   0.8474   0.8517   0.8524   0.8544   0.8570
  0.8607   0.8633   0.8657   0.8701   0.8740   0.8822   0.8891   0.8905
  0.8975   0.8994   0.9008   0.9029   0.9230   0.9337   0.9429   0.9524
  0.9533   0.9611   0.9648   0.9690   0.9728   0.9750   0.9806   0.9852
  0.9886   0.9985   1.0075   1.0140   1.0290   1.0292   1.0408   1.0439
  1.0619   1.0645   1.0695   1.1187   1.1631   1.1733   1.1955   1.1998
  1.2132   1.2228   1.2403   1.2447   1.2568   1.2638   1.2906   1.2946
  1.2971   1.2990   1.3044   1.3393   1.3519   1.3554   1.3649   1.3878
  1.4328   1.4331   1.4817   1.4820   1.4937   1.5064   1.5159   1.5627
  1.5670   1.5768   1.6212   1.6237   1.6341   1.6522   1.6562   1.6809
  1.6887   1.7225   1.7255   1.7767   1.7786   1.7905   1.8140   1.8306
  1.8416   1.8517   1.8548   1.8673   1.8763   1.9309   1.9313   1.9430
  1.9431   1.9708   1.9756   1.9825   2.0250   2.0338   2.0836   2.0942
  2.1262   2.1267   2.1667   2.2166   2.2320   2.2410   2.2519   2.2533
  2.2668   2.2875   2.2912   2.3193   2.3217   2.3297   2.3479   2.3709
  2.3777   2.4040   2.4245   2.4411   2.4429   2.4652   2.4671   2.4819
  2.5053   2.5066   2.5342   2.5474   2.5570   2.5603   2.5814   2.6540
  2.6657   2.6704   2.6817   2.6907   2.6957   2.7068   2.7080   2.7150
  2.7532   2.7542   2.7647   2.7668   2.7711   2.8130   2.8193   2.8345
  2.8351   2.8882   2.9659   2.9662   3.0829   3.0873   3.1010   3.1044
  3.1261   3.1265   3.1949   3.2179   3.2341   3.2632   3.2823   3.3745
  3.3865   3.4095   3.4342   3.5654   3.6398   3.6443   3.7105   3.8482
  3.8529   3.9553   4.0346   4.0535   4.0544   4.3439   4.8093   4.8095
  9.7818   9.7824   9.8111   9.8113   9.8633   9.8738  23.3670  23.5069
 23.8266  23.8270  23.8845  23.9097  23.9463  23.9872  23.9891  24.0778
 24.1215  24.1302  25.7794  25.8089  25.8339  25.9576  25.9606  26.0116
 26.1335  26.1488  26.2177  26.3272  26.3539  26.3566  26.5744  26.6062
 26.6995  26.7360  26.8316  27.1458 215.7755 215.7778 215.8107 215.8110
215.8815 215.8838
 --------------------------------------------------------------

          Ground-State Mulliken Net Atomic Charges

     Atom                 Charge (a.u.)
  ----------------------------------------
      1 C                    -0.188569
      2 C                    -0.455857
      3 Cl                    0.433512
      4 C                    -0.303792
      5 H                     0.203588
      6 C                    -0.507528
      7 H                     0.215758
      8 C                     1.086413
      9 Cl                    0.539323
     10 C                    -1.540984
     11 Cl                    0.517122
     12 C                    -0.209094
     13 C                    -1.529825
     14 Cl                    0.512917
     15 C                     1.088483
     16 Cl                    0.540294
     17 C                    -0.512843
     18 H                     0.215480
     19 C                    -0.297438
     20 H                     0.203859
     21 C                    -0.443665
     22 Cl                    0.432845
  ----------------------------------------
  Sum of atomic charges =     0.000000

 -----------------------------------------------------------------
                    Cartesian Multipole Moments
 -----------------------------------------------------------------
    Charge (ESU x 10^10)
                 0.0000
    Dipole Moment (Debye)
         X       0.2404      Y      -1.3351      Z       0.4652
       Tot       1.4341
    Quadrupole Moments (Debye-Ang)
        XX    -138.5448     XY      -3.3152     YY    -148.0111
        XZ     -11.8055     YZ       2.0543     ZZ    -137.6390
    Octopole Moments (Debye-Ang^2)
       XXX    -233.7340    XXY     -60.1619    XYY     -85.8883
       YYY    -117.4249    XXZ      54.0647    XYZ      13.0457
       YYZ      69.3433    XZZ     -77.1139    YZZ     -47.8209
       ZZZ     208.3228
    Hexadecapole Moments (Debye-Ang^3)
      XXXX   -5176.9348   XXXY    -283.9263   XXYY   -1220.8192
      XYYY    -210.5149   YYYY   -1997.1907   XXXZ     369.8241
      XXYZ      77.0811   XYYZ     171.9843   YYYZ     158.6642
      XXZZ   -1124.2323   XYZZ    -106.0812   YYZZ    -681.0385
      XZZZ     435.1604   YZZZ     133.4636   ZZZZ   -2050.4889
 -----------------------------------------------------------------
Archival summary:
1\1\february\OPT\ProcedureUnspecified\BasisUnspecified\l6124\taweetha\ThuMar517:20:192020ThuMar517:20:192020\0\\#,OPT,ProcedureUnspecified,BasisUnspecified,\\0,1\Cl\C,1,1.74386\C,2,1.39789,1,120.396\C,3,1.39177,2,119.82,1,-179.987,0\H,4,1.08216,3,119.324,2,-179.951,0\C,4,1.3871,3,120.36,2,0.032908,0\H,6,1.08198,4,120.517,3,179.941,0\C,6,1.39015,4,119.492,3,-0.00553831,0\C,8,1.39825,6,121.648,4,0.00370411,0\C,9,1.49174,8,121.234,6,-179.796,0\C,10,1.39829,9,121.177,8,89.9568,0\C,11,1.39013,10,121.658,9,179.945,0\H,12,1.08185,11,119.963,10,-179.837,0\C,12,1.38716,11,119.523,10,0.0520307,0\H,14,1.0822,12,120.35,11,-179.949,0\C,14,1.39182,12,120.309,11,0.0151698,0\C,16,1.39807,14,119.848,12,-0.0568526,0\Cl,17,1.74353,16,120.368,14,-179.785,0\Cl,3,1.74603,2,121.548,1,0.107288,0\Cl,16,1.74609,14,118.684,12,-179.969,0\Cl,11,1.7526,10,119.92,9,0.0876825,0\Cl,8,1.75272,6,118.46,4,179.769,0\\\@

 Total job time:  3604.80s(wall), 20660.86s(cpu) 
 Thu Mar  5 17:20:19 2020

        *************************************************************
        *                                                           *
        *  Thank you very much for using Q-Chem.  Have a nice day.  *
        *                                                           *
        *************************************************************


 
User input: 2 of 2 
 
                  Welcome to Q-Chem
     A Quantum Leap Into The Future Of Chemistry


 Q-Chem 5.2 (devel), Q-Chem, Inc., Pleasanton, CA (2019)

 Yihan Shao,  Zhengting Gan,  E. Epifanovsky,  A. T. B. Gilbert,  M. Wormit,  
 J. Kussmann,  A. W. Lange,  A. Behn,  Jia Deng,  Xintian Feng,  D. Ghosh,  
 M. Goldey,  P. R. Horn,  L. D. Jacobson,  I. Kaliman,  T. Kus,  A. Landau,  
 Jie Liu,  E. I. Proynov,  R. M. Richard,  R. P. Steele,  E. J. Sundstrom,  
 H. L. Woodcock III,  P. M. Zimmerman,  D. Zuev,  B. Albrecht,  E. Alguire,  
 S. A. Baeppler,  D. Barton,  Z. Benda,  Y. A. Bernard,  E. J. Berquist,  
 K. B. Bravaya,  H. Burton,  D. Casanova,  Chun-Min Chang,  Yunqing Chen,  
 A. Chien,  K. D. Closser,  M. P. Coons,  S. Coriani,  S. Dasgupta,  
 A. L. Dempwolff,  M. Diedenhofen,  Hainam Do,  R. G. Edgar,  Po-Tung Fang,  
 S. Faraji,  S. Fatehi,  Qingguo Feng,  K. D. Fenk,  J. Fosso-Tande,  
 J. Gayvert,  Qinghui Ge,  A. Ghysels,  G. Gidofalvi,  J. Gomes,  
 J. Gonthier,  A. Gunina,  D. Hait,  M. W. D. Hanson-Heine,  
 P. H. P. Harbach,  A. W. Hauser,  M. F. Herbst,  J. E. Herr,  
 E. G. Hohenstein,  Z. C. Holden,  Kerwin Hui,  B. C. Huynh,  T.-C. Jagau,  
 Hyunjun Ji,  B. Kaduk,  K. Khistyaev,  Jaehoon Kim,  P. Klunzinger,  K. Koh,  
 D. Kosenkov,  L. Koulias,  T. Kowalczyk,  C. M. Krauter,  A. Kunitsa,  
 Ka Un Lao,  A. Laurent,  K. V. Lawler,  Joonho Lee,  D. Lefrancois,  
 S. Lehtola,  D. S. Levine,  Yi-Pei Li,  You-Sheng Lin,  Fenglai Liu,  
 E. Livshits,  A. Luenser,  P. Manohar,  E. Mansoor,  S. F. Manzer,  
 Shan-Ping Mao,  Yuezhi Mao,  N. Mardirossian,  A. V. Marenich,  
 T. Markovich,  L. A. Martinez-Martinez,  S. A. Maurer,  N. J. Mayhall,  
 S. C. McKenzie,  J.-M. Mewes,  P. Morgante,  A. F. Morrison,  
 J. W. Mullinax,  K. Nanda,  T. S. Nguyen-Beck,  R. Olivares-Amaya,  
 J. A. Parkhill,  Zheng Pei,  T. M. Perrine,  F. Plasser,  P. Pokhilko,  
 S. Prager,  A. Prociuk,  E. Ramos,  D. R. Rehn,  F. Rob,  M. Scheurer,  
 M. Schneider,  N. Sergueev,  S. M. Sharada,  S. Sharma,  D. W. Small,  
 T. Stauch,  T. Stein,  Yu-Chuan Su,  A. J. W. Thom,  A. Tkatchenko,  
 T. Tsuchimochi,  N. M. Tubman,  L. Vogt,  M. L. Vidal,  O. Vydrov,  
 M. A. Watson,  J. Wenzel,  M. de Wergifosse,  T. A. Wesolowski,  A. White,  
 J. Witte,  A. Yamada,  Jun Yang,  K. Yao,  S. Yeganeh,  S. R. Yost,  
 Zhi-Qiang You,  A. Zech,  Igor Ying Zhang,  Xing Zhang,  Yan Zhao,  
 Ying Zhu,  B. R. Brooks,  G. K. L. Chan,  C. J. Cramer,  M. S. Gordon,  
 W. J. Hehre,  A. Klamt,  M. W. Schmidt,  C. D. Sherrill,  D. G. Truhlar,  
 A. Aspuru-Guzik,  R. Baer,  A. T. Bell,  N. A. Besley,  Jeng-Da Chai,  
 A. E. DePrince, III,  R. A. DiStasio Jr.,  A. Dreuw,  B. D. Dunietz,  
 T. R. Furlani,  Chao-Ping Hsu,  Yousung Jung,  Jing Kong,  D. S. Lambrecht,  
 WanZhen Liang,  C. Ochsenfeld,  V. A. Rassolov,  L. V. Slipchenko,  
 J. E. Subotnik,  T. Van Voorhis,  J. M. Herbert,  A. I. Krylov,  
 P. M. W. Gill,  M. Head-Gordon

 Contributors to earlier versions of Q-Chem not listed above: 
 R. D. Adamson,  B. Austin,  J. Baker,  G. J. O. Beran,  K. Brandhorst,  
 S. T. Brown,  E. F. C. Byrd,  A. K. Chakraborty,  C.-L. Cheng,  
 Siu Hung Chien,  D. M. Chipman,  D. L. Crittenden,  H. Dachsel,  
 R. J. Doerksen,  A. D. Dutoi,  L. Fusti-Molnar,  W. A. Goddard III,  
 A. Golubeva-Zadorozhnaya,  S. R. Gwaltney,  G. Hawkins,  A. Heyden,  
 S. Hirata,  G. Kedziora,  F. J. Keil,  C. Kelley,  Jihan Kim,  R. A. King,  
 R. Z. Khaliullin,  P. P. Korambath,  W. Kurlancheek,  A. M. Lee,  M. S. Lee,  
 S. V. Levchenko,  Ching Yeh Lin,  D. Liotard,  R. C. Lochan,  I. Lotan,  
 P. E. Maslen,  N. Nair,  D. P. O'Neill,  D. Neuhauser,  E. Neuscamman,  
 C. M. Oana,  R. Olson,  B. Peters,  R. Peverati,  P. A. Pieniazek,  
 Y. M. Rhee,  J. Ritchie,  M. A. Rohrdanz,  E. Rosta,  N. J. Russ,  
 H. F. Schaefer III,  N. E. Schultz,  N. Shenvi,  A. C. Simmonett,  A. Sodt,  
 D. Stuck,  K. S. Thanthiriwatte,  V. Vanovschi,  Tao Wang,  A. Warshel,  
 C. F. Williams,  Q. Wu,  X. Xu,  W. Zhang

 Please cite Q-Chem as follows:
 Y. Shao et al., Mol. Phys. 113, 184-215 (2015)
 DOI: 10.1080/00268976.2014.952696

 Q-Chem 5.2.1 for Intel X86 EM64T Linux

 Parts of Q-Chem use Armadillo 8.300.2 (Tropical Shenanigans).
 http://arma.sourceforge.net/

 Q-Chem begins on Thu Mar  5 17:20:19 2020  

Host: 
0

     Scratch files written to /scratch/taweetham/qchem15123//
NAlpha2: 178
NElect   178
Mult     1
The previous job contains 0 fragments, simply inherited here

 Q-Chem warning in module libgen/rem_setup.C, line 2168:

 Setting Thresh to 1e-14


Checking the input file for inconsistencies... 	...done.

--------------------------------------------------------------
User input:
--------------------------------------------------------------

$MOLECULE
READ
$END

$REM
   JOB_TYPE 	FREQUENCY
   BASIS 	6-311++G**
   METHOD	B3LYP
   SCF_GUESS_ALWAYS     TRUE
   SYM_IGNORE   TRUE
   S2THRESH     15
   THRESH       15
   MEM_TOTAL    10000
$END

--------------------------------------------------------------
 ----------------------------------------------------------------
             Standard Nuclear Orientation (Angstroms)
    I     Atom           X                Y                Z
 ----------------------------------------------------------------
    1      C      -0.0006427538    -0.0130042896     0.0029831340
    2      C      -0.0767705070    -0.4762334411     1.3200735420
    3      Cl      1.3599896003    -1.0896975362     2.1146935457
    4      C      -1.2714407697    -0.4609730412     2.0307374582
    5      H      -1.2996099825    -0.8252046394     3.0491801460
    6      C      -2.4206029979     0.0244843704     1.4242738495
    7      H      -3.3578282283     0.0421985369     1.9649778922
    8      C      -2.3803781126     0.4933463380     0.1144787888
    9      Cl     -3.8538803176     1.0929446873    -0.6051629900
   10      C      -1.1754563533     0.4742920294    -0.5939748040
   11      Cl     -1.1078513540     1.0583926093    -2.2357178394
   12      C       1.2853546246    -0.0378126010    -0.7525931683
   13      C       2.1648959210     1.0571417581    -0.7135954951
   14      Cl      1.7296848456     2.4561388736     0.2315521606
   15      C       3.3691612571     1.0303650053    -1.4232545670
   16      Cl      4.4765919943     2.3799420221    -1.3905804224
   17      C       3.7037355749    -0.0902295562    -2.1779076175
   18      H       4.6372701542    -0.1015598334    -2.7252203728
   19      C       2.8484294304    -1.1811644298    -2.2282783363
   20      H       3.1044661975    -2.0532623611    -2.8150455257
   21      C       1.6530989778    -1.1477769243    -1.5193759680
   22      Cl      0.5930892085    -2.5408359533    -1.6053364822
 ----------------------------------------------------------------
 Nuclear Repulsion Energy =        2119.26447096 hartrees
 There are       89 alpha and       89 beta electrons
 Requested basis set is 6-311++G(d,p)
 There are 170 shells and 472 basis functions

 Total QAlloc Memory Limit  10000 MB
 Mega-Array Size       188 MB
 MEM_STATIC part       192 MB
 A cutoff of  1.0D-15 yielded  11172 shell pairs
 There are     94225 function pairs (    101416 Cartesian)
 Smallest overlap matrix eigenvalue = 1.28E-07
 Linear dependence detected in AO basis
 Number of orthogonalized atomic orbitals = 467
 Maximum deviation from orthogonality = 3.768E-10
 Guess from superposition of atomic densities
 Warning:  Energy on first SCF cycle will be non-variational
 SAD guess density has 178.000000 electrons

 -----------------------------------------------------------------------
  General SCF calculation program by
  Eric Jon Sundstrom, Paul Horn, Yuezhi Mao, Dmitri Zuev, Alec White,
  David Stuck, Shaama M.S., Shane Yost, Joonho Lee, David Small,
  Daniel Levine, Susi Lehtola, Hugh Burton, Evgeny Epifanovsky,
  Bang C. Huynh
 -----------------------------------------------------------------------
 Exchange:     0.2000 Hartree-Fock + 0.0800 Slater + 0.7200 B88
 Correlation:  0.1900 VWN1RPA + 0.8100 LYP
 Using SG-1 standard quadrature grid
 using 6 threads for integral computing
 -------------------------------------------------------
 OpenMP Integral computing Module                
 Release: version 2.0, May 2017, Q-Chem Inc. Pleasanton 
 -------------------------------------------------------
 A restricted SCF calculation will be
 performed using DIIS
 SCF converges when DIIS error is below 1.0e-08
 ---------------------------------------
  Cycle       Energy         DIIS error
 ---------------------------------------
    1   -3225.3522536301      2.82e-02  
    2   -3221.0012418618      2.17e-03  
    3   -3220.9060584435      2.74e-03  
    4   -3221.1225505438      5.69e-04  
    5   -3221.1301400043      2.92e-04  
    6   -3221.1323956465      9.88e-05  
    7   -3221.1326364245      2.65e-05  
    8   -3221.1326508327      1.39e-05  
    9   -3221.1326563993      2.25e-06  
   10   -3221.1326565234      9.03e-07  
   11   -3221.1326565460      1.36e-07  
   12   -3221.1326565466      6.14e-08  
   13   -3221.1326565468      2.34e-08  
   14   -3221.1326565466      5.98e-09  Convergence criterion met
 ---------------------------------------
 SCF time:   CPU 736.97s  wall 130.00s 
 SCF   energy in the final basis set =    -3221.1326565466
 Total energy in the final basis set =    -3221.1326565466

 --------------------------------------------------------------

                    Orbital Energies (a.u.)
 --------------------------------------------------------------

 Alpha MOs
 -- Occupied --
********-101.5741-101.5731-101.5730-101.5722-101.5722 -10.2741 -10.2741
-10.2680 -10.2680 -10.2675 -10.2675 -10.2376 -10.2373 -10.2181 -10.2181
-10.2147 -10.2147  -9.4890  -9.4889  -9.4877  -9.4876  -9.4870  -9.4869
 -7.2538  -7.2538  -7.2525  -7.2525  -7.2517  -7.2517  -7.2438  -7.2437
 -7.2432  -7.2430  -7.2425  -7.2424  -7.2419  -7.2418  -7.2418  -7.2417
 -7.2413  -7.2412  -0.9552  -0.9376  -0.9061  -0.9014  -0.8828  -0.8754
 -0.8425  -0.8418  -0.8073  -0.7619  -0.7454  -0.7416  -0.6752  -0.6345
 -0.6267  -0.6162  -0.5497  -0.5328  -0.5326  -0.5289  -0.4975  -0.4801
 -0.4666  -0.4631  -0.4624  -0.4456  -0.4455  -0.4278  -0.4121  -0.4118
 -0.4051  -0.3979  -0.3857  -0.3675  -0.3618  -0.3495  -0.3459  -0.3353
 -0.3352  -0.3330  -0.3322  -0.3255  -0.3253  -0.2823  -0.2822  -0.2641
 -0.2624
 -- Virtual --
 -0.0567  -0.0564  -0.0541  -0.0470  -0.0364  -0.0219  -0.0097  -0.0033
  0.0034   0.0043   0.0196   0.0201   0.0238   0.0247   0.0300   0.0432
  0.0490   0.0524   0.0550   0.0597   0.0615   0.0620   0.0657   0.0735
  0.0802   0.0818   0.0865   0.0935   0.0970   0.1009   0.1014   0.1031
  0.1077   0.1086   0.1129   0.1172   0.1198   0.1221   0.1245   0.1279
  0.1292   0.1322   0.1333   0.1370   0.1382   0.1426   0.1499   0.1524
  0.1559   0.1583   0.1604   0.1658   0.1714   0.1722   0.1743   0.1806
  0.1832   0.1918   0.2020   0.2039   0.2074   0.2089   0.2183   0.2190
  0.2200   0.2210   0.2299   0.2314   0.2385   0.2392   0.2435   0.2456
  0.2477   0.2496   0.2556   0.2581   0.2658   0.2702   0.2736   0.2794
  0.2842   0.2877   0.2897   0.2917   0.2935   0.2949   0.3024   0.3066
  0.3070   0.3154   0.3283   0.3324   0.3351   0.3436   0.3546   0.3621
  0.4093   0.4106   0.4166   0.4351   0.4435   0.4477   0.4552   0.4574
  0.4607   0.4660   0.4724   0.4766   0.4822   0.4978   0.4995   0.5017
  0.5158   0.5185   0.5198   0.5201   0.5281   0.5333   0.5471   0.5566
  0.5665   0.5702   0.5738   0.5778   0.5864   0.5956   0.6016   0.6046
  0.6096   0.6099   0.6238   0.6321   0.6368   0.6424   0.6436   0.6470
  0.6652   0.6667   0.6824   0.6833   0.6860   0.6874   0.7047   0.7084
  0.7275   0.7399   0.7768   0.7987   0.8030   0.8069   0.8188   0.8280
  0.8321   0.8345   0.8404   0.8474   0.8517   0.8524   0.8544   0.8570
  0.8607   0.8633   0.8657   0.8701   0.8740   0.8822   0.8891   0.8905
  0.8975   0.8994   0.9008   0.9029   0.9230   0.9337   0.9429   0.9524
  0.9533   0.9611   0.9648   0.9690   0.9728   0.9750   0.9806   0.9852
  0.9886   0.9985   1.0075   1.0140   1.0290   1.0292   1.0408   1.0439
  1.0619   1.0645   1.0695   1.1187   1.1631   1.1733   1.1955   1.1998
  1.2132   1.2228   1.2403   1.2447   1.2568   1.2638   1.2906   1.2946
  1.2971   1.2990   1.3044   1.3393   1.3519   1.3554   1.3649   1.3878
  1.4328   1.4331   1.4817   1.4820   1.4937   1.5064   1.5159   1.5627
  1.5670   1.5768   1.6212   1.6237   1.6341   1.6522   1.6562   1.6809
  1.6887   1.7225   1.7255   1.7767   1.7786   1.7905   1.8140   1.8306
  1.8416   1.8517   1.8548   1.8673   1.8763   1.9309   1.9313   1.9430
  1.9431   1.9708   1.9756   1.9825   2.0250   2.0338   2.0836   2.0942
  2.1262   2.1267   2.1667   2.2166   2.2320   2.2410   2.2519   2.2533
  2.2668   2.2875   2.2912   2.3193   2.3217   2.3297   2.3479   2.3709
  2.3777   2.4040   2.4245   2.4411   2.4429   2.4652   2.4671   2.4819
  2.5053   2.5066   2.5342   2.5474   2.5570   2.5603   2.5814   2.6540
  2.6657   2.6704   2.6817   2.6907   2.6957   2.7068   2.7080   2.7150
  2.7532   2.7542   2.7647   2.7668   2.7711   2.8130   2.8193   2.8345
  2.8351   2.8882   2.9659   2.9662   3.0829   3.0873   3.1010   3.1044
  3.1261   3.1265   3.1949   3.2179   3.2341   3.2632   3.2823   3.3745
  3.3865   3.4095   3.4342   3.5654   3.6398   3.6443   3.7105   3.8482
  3.8529   3.9553   4.0346   4.0535   4.0544   4.3439   4.8093   4.8095
  9.7818   9.7824   9.8111   9.8113   9.8633   9.8738  23.3670  23.5069
 23.8266  23.8270  23.8845  23.9097  23.9463  23.9872  23.9891  24.0778
 24.1215  24.1302  25.7794  25.8089  25.8339  25.9576  25.9606  26.0116
 26.1335  26.1488  26.2177  26.3272  26.3539  26.3566  26.5744  26.6062
 26.6995  26.7360  26.8316  27.1458 215.7755 215.7778 215.8107 215.8110
215.8815 215.8838
 --------------------------------------------------------------

          Ground-State Mulliken Net Atomic Charges

     Atom                 Charge (a.u.)
  ----------------------------------------
      1 C                    -0.188569
      2 C                    -0.455857
      3 Cl                    0.433512
      4 C                    -0.303792
      5 H                     0.203588
      6 C                    -0.507528
      7 H                     0.215758
      8 C                     1.086413
      9 Cl                    0.539323
     10 C                    -1.540984
     11 Cl                    0.517122
     12 C                    -0.209094
     13 C                    -1.529825
     14 Cl                    0.512917
     15 C                     1.088483
     16 Cl                    0.540294
     17 C                    -0.512843
     18 H                     0.215480
     19 C                    -0.297438
     20 H                     0.203859
     21 C                    -0.443665
     22 Cl                    0.432845
  ----------------------------------------
  Sum of atomic charges =     0.000000

 -----------------------------------------------------------------
                    Cartesian Multipole Moments
 -----------------------------------------------------------------
    Charge (ESU x 10^10)
                -0.0000
    Dipole Moment (Debye)
         X       0.2404      Y      -1.3351      Z       0.4652
       Tot       1.4341
    Quadrupole Moments (Debye-Ang)
        XX    -138.5448     XY      -3.3152     YY    -148.0111
        XZ     -11.8055     YZ       2.0543     ZZ    -137.6390
    Octopole Moments (Debye-Ang^2)
       XXX    -233.7340    XXY     -60.1619    XYY     -85.8883
       YYY    -117.4249    XXZ      54.0647    XYZ      13.0457
       YYZ      69.3433    XZZ     -77.1139    YZZ     -47.8209
       ZZZ     208.3228
    Hexadecapole Moments (Debye-Ang^3)
      XXXX   -5176.9348   XXXY    -283.9263   XXYY   -1220.8192
      XYYY    -210.5149   YYYY   -1997.1907   XXXZ     369.8241
      XXYZ      77.0811   XYYZ     171.9843   YYYZ     158.6642
      XXZZ   -1124.2323   XYZZ    -106.0812   YYZZ    -681.0385
      XZZZ     435.1604   YZZZ     133.4636   ZZZZ   -2050.4889
 -----------------------------------------------------------------
 Calculating MO derivatives via CPSCF
    1     0    69    0.0173101  
    2     0    69    0.0052960  
    3     0    69    0.0005192  
    4     0    69    0.0000435  
    5    64     5    0.0000026  
    6    69     0    0.0000001  Converged
 Time for AOints: 1720.6 s (CPU) 290.1 s (wall)
 ------------------------------------------------------------------------------
                     AOints        : Timing summary (seconds)
 ------------------------------------------------------------------------------
     job step          cpu (% of tot)      sys (% of tot)     wall (% of tot)
 ------------------------------------------------------------------------------
  AOints            0.1721E+04 ( 9.3)   0.3800E-04 ( 5.3)   0.2901E+03 ( 9.2)
 ------------------------------------------------------------------------------
   Grand Totals     0.1848E+05          0.7200E-03          0.3141E+04
 ------------------------------------------------------------------------------
 Polarizability Matrix (a.u.)
            1           2           3
    1-256.7660270  -5.5609271  18.8215909
    2  -5.5609271-192.3527863   3.3071414
    3  18.8215909   3.3071414-193.3695202
 Calculating analytic Hessian of the SCF energy

 Direct stationary perturbation theory relativistic correction:

 rels  =       4.761358970273
 relv  =     -18.451503976689
 rel2e =       5.146006171183
 E_rel =      -8.544138835234

 Hessian of the SCF Energy
            1           2           3           4           5           6
    1   0.6048212  -0.0828042  -0.0484036  -0.1086067  -0.0073982   0.0519189
    2  -0.0828042   0.2411876  -0.1366646   0.0130822  -0.0861096   0.0656692
    3  -0.0484036  -0.1366646   0.5778889  -0.0044204   0.0784488  -0.2719003
    4  -0.1086067   0.0130822  -0.0044204   0.5318567  -0.0591887  -0.0931992
    5  -0.0073982  -0.0861096   0.0784488  -0.0591887   0.1825840  -0.1322986
    6   0.0519189   0.0656692  -0.2719003  -0.0931992  -0.1322986   0.5435309
    7  -0.0111339   0.0066390  -0.0092844  -0.1170968   0.0356962  -0.0418170
    8   0.0142155  -0.0029395   0.0090787   0.0353866  -0.0392395   0.0228271
    9  -0.0298755   0.0137690  -0.0156558  -0.0412369   0.0228361  -0.0608039
   10   0.0275194  -0.0290627   0.0665361  -0.2540951   0.0174140   0.0728457
   11  -0.0133446   0.0108950  -0.0034308  -0.0043743  -0.0691865   0.0236675
   12   0.0235375   0.0066250  -0.0260153   0.1329971   0.0097197  -0.1722754
   13  -0.0040140   0.0012198   0.0023468   0.0016656  -0.0092753   0.0259612
   14   0.0010584   0.0044406   0.0010010   0.0011534   0.0027593  -0.0009601
   15   0.0028219   0.0008741   0.0008859  -0.0024627   0.0056645  -0.0112522
   16  -0.0131348   0.0113501  -0.0232953  -0.0579543   0.0060534   0.0245226
   17   0.0112866  -0.0109783   0.0206297   0.0245982   0.0101142  -0.0243072
   18  -0.0231996   0.0206133  -0.0428471  -0.0267228  -0.0125223   0.0582465
   19   0.0001049  -0.0000052  -0.0007545  -0.0012630   0.0026439  -0.0021259
   20   0.0000047  -0.0011103   0.0000251   0.0025770   0.0052403   0.0027907
   21  -0.0007813   0.0000335  -0.0006998  -0.0020107   0.0027482   0.0005724
   22  -0.0505152   0.0220792  -0.0258766  -0.0222828  -0.0074357   0.0324006
   23   0.0040426   0.0084406  -0.0125973  -0.0082525  -0.0053812   0.0105691
   24   0.0238954  -0.0240963   0.0556196   0.0344172   0.0100710  -0.0526122
   25  -0.0000900  -0.0009077   0.0048932   0.0000267  -0.0002603   0.0004414
   26   0.0004969   0.0034050   0.0007165   0.0001828  -0.0003012  -0.0007023
   27   0.0010717   0.0016063  -0.0013051  -0.0008315  -0.0003909   0.0011423
   28  -0.2374602   0.0511633  -0.0256111   0.0371449   0.0218383  -0.0800211
   29   0.0721465  -0.0853053   0.0314745   0.0017028  -0.0052808   0.0285089
   30  -0.0831746   0.0446460  -0.1267423  -0.0245324   0.0157901  -0.0223100
   31   0.0029951   0.0079618  -0.0210921  -0.0031554   0.0012594   0.0012813
   32   0.0012566  -0.0029068   0.0179265   0.0022983   0.0038990  -0.0001910
   33  -0.0027195   0.0136853  -0.0318443  -0.0015362   0.0004755   0.0039954
   34  -0.1793834   0.0020022   0.0606516   0.0000273  -0.0036366   0.0131613
   35   0.0022666  -0.0772737  -0.0010279  -0.0090258   0.0043655   0.0046929
   36   0.0605593  -0.0010439  -0.1137099   0.0275495   0.0013263  -0.0168602
   37  -0.0223603  -0.0209622   0.0045901  -0.0018179   0.0004342  -0.0025647
   38  -0.0084753   0.0046268   0.0053364   0.0027456  -0.0007776  -0.0008062
   39   0.0109864   0.0125133   0.0037413   0.0016392  -0.0016238  -0.0004195
   40  -0.0023544  -0.0027112  -0.0014023   0.0000461  -0.0010013  -0.0006948
   41   0.0020283  -0.0023750  -0.0011565  -0.0017306  -0.0008546  -0.0001142
   42   0.0010545   0.0016502  -0.0021592  -0.0000060   0.0009676  -0.0000059
   43   0.0009923  -0.0028585   0.0012675  -0.0006374   0.0000925   0.0002792
   44  -0.0038138  -0.0019337  -0.0017124   0.0003128  -0.0000325  -0.0002398
   45   0.0007905  -0.0021355   0.0040947  -0.0004678   0.0001357  -0.0000141
   46  -0.0000814  -0.0012779  -0.0004794  -0.0005607   0.0002782  -0.0003591
   47   0.0003160  -0.0004257  -0.0004661  -0.0003451   0.0002019  -0.0002898
   48   0.0003087   0.0004378   0.0002272   0.0001009   0.0000131   0.0001478
   49   0.0003918  -0.0001563  -0.0009504  -0.0002805   0.0001081  -0.0001838
   50   0.0001192  -0.0012860  -0.0000793  -0.0001672   0.0001475  -0.0000478
   51  -0.0008512   0.0000887  -0.0007064   0.0003060  -0.0001037   0.0000717
   52  -0.0001056   0.0000701  -0.0000332   0.0000132  -0.0000134  -0.0000260
   53   0.0000461   0.0000456   0.0001049  -0.0000209   0.0000082  -0.0000101
   54  -0.0000417   0.0000887  -0.0001460   0.0000308  -0.0000472   0.0000181
   55   0.0025296  -0.0001936   0.0016532  -0.0007567   0.0002160   0.0002112
   56  -0.0003434  -0.0030535  -0.0040293   0.0010335  -0.0003901   0.0004664
   57   0.0015435  -0.0042451   0.0025405  -0.0000887   0.0000223   0.0003803
   58   0.0001440   0.0010149   0.0005303  -0.0002635   0.0000538  -0.0000681
   59  -0.0001375   0.0002294   0.0000887   0.0000117   0.0000470  -0.0000165
   60  -0.0000466  -0.0005761  -0.0000645   0.0001888  -0.0001428   0.0001610
   61  -0.0083044   0.0219149   0.0181113  -0.0029480   0.0016218  -0.0017680
   62   0.0091823   0.0043845  -0.0050078  -0.0029338  -0.0010394   0.0008189
   63   0.0119410  -0.0123400  -0.0089365  -0.0000570   0.0002021   0.0009063
   64  -0.0019566   0.0024433   0.0010225   0.0009395   0.0004987  -0.0001961
   65  -0.0021489  -0.0019581   0.0013418   0.0009531  -0.0007740  -0.0000263
   66  -0.0013382  -0.0011987  -0.0022671   0.0003452  -0.0012930  -0.0007198
            7           8           9          10          11          12
    1  -0.0111339   0.0142155  -0.0298755   0.0275194  -0.0133446   0.0235375
    2   0.0066390  -0.0029395   0.0137690  -0.0290627   0.0108950   0.0066250
    3  -0.0092844   0.0090787  -0.0156558   0.0665361  -0.0034308  -0.0260153
    4  -0.1170968   0.0353866  -0.0412369  -0.2540951  -0.0043743   0.1329971
    5   0.0356962  -0.0392395   0.0228361   0.0174140  -0.0691865   0.0097197
    6  -0.0418170   0.0228271  -0.0608039   0.0728457   0.0236675  -0.1722754
    7   0.1669486  -0.0584133   0.0667317  -0.0389352   0.0174796  -0.0211423
    8  -0.0584133   0.0391521  -0.0384127   0.0088775   0.0007332   0.0044146
    9   0.0667317  -0.0384127   0.0767226   0.0027569  -0.0010333   0.0054789
   10  -0.0389352   0.0088775   0.0027569   0.6386589  -0.1067440  -0.0303456
   11   0.0174796   0.0007332  -0.0010333  -0.1067440   0.2215112  -0.1946914
   12  -0.0211423   0.0044146   0.0054789  -0.0303456  -0.1946914   0.6794865
   13   0.0006063  -0.0008839   0.0004095  -0.0551174   0.0016016   0.0083912
   14  -0.0003791  -0.0019353  -0.0012596   0.0005211  -0.0702386   0.0978584
   15  -0.0009780  -0.0009563   0.0008377   0.0109412   0.0972945  -0.3087145
   16  -0.0002752   0.0005580   0.0013097  -0.2746821   0.0886909  -0.1066022
   17  -0.0014560   0.0041707   0.0012067   0.0654125  -0.0968636   0.0619063
   18   0.0068187  -0.0000583   0.0001063  -0.0425993   0.0471744  -0.1616018
   19  -0.0010463   0.0002081   0.0001315  -0.0168902  -0.0002139   0.0136695
   20   0.0005987  -0.0000644   0.0000014   0.0097866   0.0038066  -0.0056408
   21  -0.0009130   0.0002400  -0.0000155  -0.0134782   0.0006043   0.0108423
   22   0.0011698  -0.0002516  -0.0004564   0.0348314   0.0027302  -0.0247997
   23   0.0002151  -0.0005560  -0.0003476   0.0208273  -0.0033582   0.0153023
   24  -0.0017063  -0.0000573   0.0006401  -0.0746051   0.0266599  -0.0193002
   25  -0.0014826   0.0005430  -0.0008365   0.0033440   0.0002933  -0.0002434
   26   0.0005688  -0.0005849   0.0001550  -0.0014281   0.0036522   0.0025462
   27  -0.0008918   0.0001618  -0.0003048   0.0044498   0.0014573  -0.0025620
   28   0.0005510  -0.0007776   0.0044476  -0.0674066   0.0132575   0.0050816
   29   0.0003170   0.0037195   0.0010793   0.0132868  -0.0039309  -0.0019207
   30   0.0014023   0.0017834  -0.0015976   0.0051772  -0.0019469   0.0005009
   31  -0.0000690   0.0003854  -0.0009310   0.0010536  -0.0003651  -0.0002186
   32   0.0003840  -0.0002258   0.0007255  -0.0002237  -0.0010032   0.0005581
   33  -0.0009366   0.0007292  -0.0012715  -0.0006437   0.0006641  -0.0022438
   34  -0.0019316   0.0007174  -0.0024619   0.0017277   0.0012065  -0.0009292
   35  -0.0011573  -0.0022643   0.0004135   0.0011821   0.0039693   0.0036241
   36   0.0027926  -0.0007049  -0.0021091  -0.0006517   0.0034700  -0.0036927
   37   0.0009584  -0.0004534  -0.0001779  -0.0001451   0.0006009   0.0005019
   38  -0.0005799  -0.0002671  -0.0000980  -0.0001430   0.0000647  -0.0010089
   39   0.0001471   0.0012672  -0.0013049   0.0000290  -0.0002701  -0.0007190
   40  -0.0000069   0.0000539   0.0000497   0.0002040   0.0001212  -0.0003036
   41   0.0001390   0.0002462  -0.0000230   0.0003956  -0.0001249   0.0002586
   42   0.0003165   0.0000733   0.0002203  -0.0003116  -0.0000834   0.0002656
   43   0.0002494   0.0001773  -0.0002750   0.0000062  -0.0000083   0.0000742
   44   0.0002607  -0.0001026  -0.0000806  -0.0000310   0.0002883  -0.0000889
   45  -0.0001913  -0.0002866   0.0001709   0.0000743  -0.0000300   0.0001690
   46   0.0001361  -0.0001181   0.0001279   0.0000917   0.0000718   0.0000962
   47   0.0000707  -0.0000723   0.0001496   0.0000270  -0.0000184   0.0000807
   48  -0.0000488   0.0000450  -0.0000468  -0.0000264  -0.0000328   0.0000016
   49  -0.0000333  -0.0000782   0.0003323   0.0000877  -0.0000609   0.0001497
   50   0.0000425   0.0001048   0.0000225   0.0000394  -0.0000233   0.0000351
   51  -0.0000165   0.0000624   0.0000413  -0.0000658   0.0000992  -0.0000901
   52   0.0000009   0.0000073  -0.0000073   0.0000038   0.0000140  -0.0000139
   53   0.0000088  -0.0000003   0.0000198  -0.0000011  -0.0000090   0.0000058
   54  -0.0000145   0.0000200  -0.0000307  -0.0000033   0.0000259   0.0000007
   55   0.0001580  -0.0001162  -0.0003514   0.0000496  -0.0000870   0.0000596
   56  -0.0003521   0.0000285  -0.0002603   0.0000010   0.0003363  -0.0000553
   57  -0.0003193   0.0000857   0.0001510   0.0000336  -0.0000740   0.0001616
   58   0.0000733   0.0000113   0.0000269  -0.0000202  -0.0000864   0.0000121
   59   0.0000301  -0.0000173   0.0000208   0.0000129  -0.0000100  -0.0000223
   60  -0.0001024   0.0000586  -0.0000969  -0.0000237   0.0000345  -0.0000364
   61   0.0012215  -0.0001026   0.0002234  -0.0003658  -0.0008654   0.0004602
   62   0.0000307  -0.0003005   0.0010606   0.0000049  -0.0006230   0.0007285
   63  -0.0000115  -0.0003442  -0.0014481   0.0003297   0.0003214   0.0002196
   64  -0.0000620   0.0000537   0.0000626   0.0000801   0.0000830  -0.0004305
   65  -0.0001431   0.0004149   0.0000554  -0.0001550   0.0001330  -0.0002353
   66   0.0001649  -0.0000267   0.0003163  -0.0004207   0.0001198   0.0001248
           13          14          15          16          17          18
    1  -0.0040140   0.0010584   0.0028219  -0.0131348   0.0112866  -0.0231996
    2   0.0012198   0.0044406   0.0008741   0.0113501  -0.0109783   0.0206133
    3   0.0023468   0.0010010   0.0008859  -0.0232953   0.0206297  -0.0428471
    4   0.0016656   0.0011534  -0.0024627  -0.0579543   0.0245982  -0.0267228
    5  -0.0092753   0.0027593   0.0056645   0.0060534   0.0101142  -0.0125223
    6   0.0259612  -0.0009601  -0.0112522   0.0245226  -0.0243072   0.0582465
    7   0.0006063  -0.0003791  -0.0009780  -0.0002752  -0.0014560   0.0068187
    8  -0.0008839  -0.0019353  -0.0009563   0.0005580   0.0041707  -0.0000583
    9   0.0004095  -0.0012596   0.0008377   0.0013097   0.0012067   0.0001063
   10  -0.0551174   0.0005211   0.0109412  -0.2746821   0.0654125  -0.0425993
   11   0.0016016  -0.0702386   0.0972945   0.0886909  -0.0968636   0.0471744
   12   0.0083912   0.0978584  -0.3087145  -0.1066022   0.0619063  -0.1616018
   13   0.0562204  -0.0033768  -0.0104673   0.0044293   0.0089903  -0.0253788
   14  -0.0033768   0.0637286  -0.1067493  -0.0008861   0.0001011   0.0098843
   15  -0.0104673  -0.1067493   0.3239058   0.0019547   0.0034844  -0.0074073
   16   0.0044293  -0.0008861   0.0019547   0.7114112  -0.1099504  -0.0670805
   17   0.0089903   0.0001011   0.0034844  -0.1099504   0.2121277  -0.1618909
   18  -0.0253788   0.0098843  -0.0074073  -0.0670805  -0.1618909   0.6132347
   19   0.0006908  -0.0009971  -0.0004009  -0.2694297   0.0069232   0.1277526
   20  -0.0011345  -0.0035330  -0.0015269   0.0077689  -0.0387594   0.0038490
   21  -0.0000580  -0.0016278   0.0001144   0.1252599   0.0044575  -0.1263151
   22  -0.0027010   0.0026328  -0.0012375  -0.1109855   0.0153953  -0.0092829
   23   0.0025679   0.0054084   0.0020610  -0.0072102  -0.0897995   0.0870862
   24  -0.0011088   0.0020100   0.0018413   0.0525516   0.0729015  -0.2924733
   25  -0.0006158   0.0002129  -0.0001044  -0.0149591   0.0085460  -0.0113941
   26   0.0005691  -0.0000561   0.0001971   0.0168068  -0.0032120   0.0097202
   27  -0.0010745   0.0004231  -0.0003272  -0.0340866   0.0148886  -0.0152569
   28  -0.0013334   0.0001175  -0.0000052   0.0298561  -0.0316557   0.0715755
   29   0.0002075  -0.0006076  -0.0004354  -0.0131155   0.0101211  -0.0040931
   30  -0.0001801  -0.0003975   0.0004825   0.0208128   0.0077033  -0.0284657
   31   0.0001038  -0.0000974  -0.0000334  -0.0040361   0.0018879  -0.0001438
   32  -0.0000930  -0.0003034  -0.0001221  -0.0000514   0.0038039   0.0002941
   33  -0.0000459  -0.0001241  -0.0000161   0.0051705  -0.0009510   0.0032697
   34   0.0003868   0.0000459  -0.0002589   0.0004001  -0.0000651  -0.0007865
   35  -0.0004396   0.0002152   0.0002322   0.0000570  -0.0012386  -0.0000302
   36   0.0010761  -0.0000675  -0.0002788  -0.0010796   0.0000893  -0.0007429
   37  -0.0000743   0.0000722   0.0000901  -0.0001266  -0.0001096   0.0000328
   38   0.0002427   0.0001053  -0.0001244   0.0003159   0.0001216  -0.0000443
   39   0.0001921   0.0000612  -0.0000655   0.0002617   0.0000549   0.0000462
   40   0.0000424  -0.0000221  -0.0000164  -0.0001341   0.0001477   0.0002039
   41  -0.0001209  -0.0000866   0.0000293  -0.0002375   0.0001679   0.0000584
   42  -0.0000526  -0.0000538   0.0000063   0.0000454  -0.0001158   0.0001020
   43  -0.0000160   0.0000330   0.0000253   0.0000975  -0.0000375   0.0000315
   44   0.0000510  -0.0000293  -0.0000102  -0.0000348  -0.0001323   0.0000300
   45  -0.0000547   0.0000227   0.0000151  -0.0000656   0.0000023   0.0000463
   46  -0.0000414  -0.0000141   0.0000209  -0.0001632  -0.0000033  -0.0000141
   47  -0.0000338  -0.0000035   0.0000152  -0.0001014   0.0000480   0.0000001
   48   0.0000007  -0.0000059  -0.0000044   0.0000382   0.0000128  -0.0000104
   49  -0.0000423   0.0000112   0.0000076  -0.0000022   0.0000231  -0.0000474
   50  -0.0000183   0.0000074   0.0000104  -0.0000472  -0.0000056   0.0000087
   51   0.0000400  -0.0000092  -0.0000074  -0.0000141  -0.0000399  -0.0000260
   52   0.0000023  -0.0000005  -0.0000010  -0.0000020   0.0000008   0.0000047
   53  -0.0000017  -0.0000020   0.0000003  -0.0000036  -0.0000037  -0.0000051
   54   0.0000016  -0.0000007  -0.0000019   0.0000032  -0.0000082   0.0000056
   55  -0.0000406  -0.0000281   0.0000061   0.0000555  -0.0000153  -0.0000062
   56   0.0000659  -0.0000103  -0.0000517   0.0001894  -0.0000732  -0.0001068
   57  -0.0000465   0.0000013  -0.0000133   0.0000684   0.0000131  -0.0000049
   58  -0.0000166   0.0000008   0.0000153  -0.0000438   0.0000212   0.0000229
   59   0.0000035   0.0000002   0.0000000  -0.0000198   0.0000068   0.0000104
   60   0.0000138   0.0000030  -0.0000038   0.0000239  -0.0000149  -0.0000064
   61  -0.0002149  -0.0000251   0.0001315  -0.0002571   0.0001531   0.0001637
   62  -0.0001992   0.0001343   0.0002009  -0.0003552   0.0001745   0.0000980
   63   0.0000096   0.0000045   0.0000251  -0.0000231  -0.0000901   0.0000141
   64   0.0000799  -0.0000330  -0.0000487  -0.0000649  -0.0000931   0.0000497
   65   0.0000577  -0.0000947  -0.0000877   0.0002227   0.0001083  -0.0000752
   66   0.0000247  -0.0000138  -0.0000217   0.0002232   0.0000678   0.0000869
           19          20          21          22          23          24
    1   0.0001049   0.0000047  -0.0007813  -0.0505152   0.0040426   0.0238954
    2  -0.0000052  -0.0011103   0.0000335   0.0220792   0.0084406  -0.0240963
    3  -0.0007545   0.0000251  -0.0006998  -0.0258766  -0.0125973   0.0556196
    4  -0.0012630   0.0025770  -0.0020107  -0.0222828  -0.0082525   0.0344172
    5   0.0026439   0.0052403   0.0027482  -0.0074357  -0.0053812   0.0100710
    6  -0.0021259   0.0027907   0.0005724   0.0324006   0.0105691  -0.0526122
    7  -0.0010463   0.0005987  -0.0009130   0.0011698   0.0002151  -0.0017063
    8   0.0002081  -0.0000644   0.0002400  -0.0002516  -0.0005560  -0.0000573
    9   0.0001315   0.0000014  -0.0000155  -0.0004564  -0.0003476   0.0006401
   10  -0.0168902   0.0097866  -0.0134782   0.0348314   0.0208273  -0.0746051
   11  -0.0002139   0.0038066   0.0006043   0.0027302  -0.0033582   0.0266599
   12   0.0136695  -0.0056408   0.0108423  -0.0247997   0.0153023  -0.0193002
   13   0.0006908  -0.0011345  -0.0000580  -0.0027010   0.0025679  -0.0011088
   14  -0.0009971  -0.0035330  -0.0016278   0.0026328   0.0054084   0.0020100
   15  -0.0004009  -0.0015269   0.0001144  -0.0012375   0.0020610   0.0018413
   16  -0.2694297   0.0077689   0.1252599  -0.1109855  -0.0072102   0.0525516
   17   0.0069232  -0.0387594   0.0044575   0.0153953  -0.0897995   0.0729015
   18   0.1277526   0.0038490  -0.1263151  -0.0092829   0.0870862  -0.2924733
   19   0.2838397  -0.0104247  -0.1343564   0.0015498   0.0012330  -0.0023450
   20  -0.0104247   0.0296989  -0.0080232  -0.0090598   0.0030412   0.0059116
   21  -0.1343564  -0.0080232   0.1306808   0.0259304  -0.0005920  -0.0115589
   22   0.0015498  -0.0090598   0.0259304   0.5210981  -0.0666879  -0.0734532
   23   0.0012330   0.0030412  -0.0005920  -0.0666879   0.1808806  -0.1441092
   24  -0.0023450   0.0059116  -0.0115589  -0.0734532  -0.1441092   0.5542835
   25   0.0009852  -0.0009020   0.0002583  -0.1248647   0.0377617  -0.0400938
   26  -0.0003087  -0.0020008  -0.0011723   0.0389925  -0.0388974   0.0226578
   27  -0.0013058  -0.0008153   0.0004925  -0.0435905   0.0235167  -0.0585834
   28   0.0011697   0.0012184  -0.0007655  -0.2465253   0.0208399   0.0617394
   29   0.0009020   0.0038659   0.0031681  -0.0008570  -0.0641864   0.0168091
   30   0.0000980   0.0029779  -0.0029710   0.1207140   0.0029927  -0.1431071
   31   0.0003109  -0.0003742   0.0009100  -0.0000025  -0.0077253   0.0232188
   32   0.0001047   0.0000091   0.0002628   0.0004117   0.0001063   0.0084951
   33  -0.0004021   0.0005591  -0.0011638   0.0010753   0.0136383  -0.0346400
   34  -0.0000531  -0.0000527   0.0000401  -0.0013832   0.0026310  -0.0027384
   35  -0.0000633  -0.0001617  -0.0000911   0.0021870   0.0042499   0.0025361
   36   0.0000669  -0.0000997   0.0000175  -0.0017071   0.0023535   0.0002775
   37   0.0000103  -0.0000053  -0.0000208  -0.0000965   0.0005364   0.0004340
   38   0.0000349   0.0000137   0.0000028   0.0001011  -0.0003763   0.0001610
   39   0.0000093   0.0000513  -0.0000008   0.0001191  -0.0004728  -0.0003180
   40  -0.0000013  -0.0000177  -0.0000023   0.0005594   0.0001010  -0.0001438
   41  -0.0000193  -0.0000314  -0.0000131   0.0000392   0.0000439  -0.0000783
   42  -0.0000046  -0.0000156   0.0000048  -0.0000350   0.0001421  -0.0002323
   43   0.0000111  -0.0000071  -0.0000015  -0.0002144   0.0000735   0.0000261
   44   0.0000143   0.0000067  -0.0000082  -0.0002683   0.0004281  -0.0000634
   45  -0.0000021  -0.0000191   0.0000089   0.0001495  -0.0000689   0.0002315
   46  -0.0000041  -0.0000046  -0.0000031   0.0002784  -0.0000097   0.0001481
   47  -0.0000076  -0.0000136  -0.0000034   0.0002073  -0.0001015   0.0000973
   48  -0.0000019  -0.0000008  -0.0000028  -0.0000690  -0.0000150  -0.0000361
   49  -0.0000034   0.0000019  -0.0000026   0.0000516   0.0000417  -0.0001080
   50  -0.0000004   0.0000084   0.0000073   0.0001065  -0.0000476   0.0000587
   51   0.0000026   0.0000050  -0.0000048  -0.0000313   0.0000641   0.0000066
   52  -0.0000000  -0.0000012  -0.0000021   0.0000140  -0.0000148   0.0000016
   53   0.0000002  -0.0000017   0.0000003   0.0000037   0.0000179   0.0000111
   54  -0.0000021  -0.0000018  -0.0000023  -0.0000076  -0.0000023  -0.0000056
   55   0.0000071   0.0000097   0.0000003   0.0000147  -0.0000326   0.0000778
   56  -0.0000107  -0.0000244  -0.0000076  -0.0000578   0.0003052  -0.0000535
   57  -0.0000048   0.0000101   0.0000135   0.0000762   0.0000054   0.0001457
   58   0.0000009   0.0000032  -0.0000005   0.0000112  -0.0000578  -0.0000126
   59   0.0000009  -0.0000009   0.0000004   0.0000004  -0.0000432   0.0000013
   60  -0.0000012  -0.0000012  -0.0000021   0.0000248   0.0000550   0.0000012
   61   0.0000035   0.0000210  -0.0000028  -0.0004154  -0.0006558  -0.0000638
   62  -0.0000146   0.0000470   0.0000332  -0.0000765  -0.0001665  -0.0002086
   63  -0.0000265  -0.0000205  -0.0000114   0.0002309   0.0003632  -0.0000863
   64   0.0000070  -0.0000065  -0.0000002   0.0004080  -0.0002251  -0.0001299
   65   0.0000001  -0.0000362  -0.0000194  -0.0001917  -0.0000086   0.0002860
   66   0.0000034  -0.0000163   0.0000013  -0.0001733   0.0000545  -0.0000916
           25          26          27          28          29          30
    1  -0.0000900   0.0004969   0.0010717  -0.2374602   0.0721465  -0.0831746
    2  -0.0009077   0.0034050   0.0016063   0.0511633  -0.0853053   0.0446460
    3   0.0048932   0.0007165  -0.0013051  -0.0256111   0.0314745  -0.1267423
    4   0.0000267   0.0001828  -0.0008315   0.0371449   0.0017028  -0.0245324
    5  -0.0002603  -0.0003012  -0.0003909   0.0218383  -0.0052808   0.0157901
    6   0.0004414  -0.0007023   0.0011423  -0.0800211   0.0285089  -0.0223100
    7  -0.0014826   0.0005688  -0.0008918   0.0005510   0.0003170   0.0014023
    8   0.0005430  -0.0005849   0.0001618  -0.0007776   0.0037195   0.0017834
    9  -0.0008365   0.0001550  -0.0003048   0.0044476   0.0010793  -0.0015976
   10   0.0033440  -0.0014281   0.0044498  -0.0674066   0.0132868   0.0051772
   11   0.0002933   0.0036522   0.0014573   0.0132575  -0.0039309  -0.0019469
   12  -0.0002434   0.0025462  -0.0025620   0.0050816  -0.0019207   0.0005009
   13  -0.0006158   0.0005691  -0.0010745  -0.0013334   0.0002075  -0.0001801
   14   0.0002129  -0.0000561   0.0004231   0.0001175  -0.0006076  -0.0003975
   15  -0.0001044   0.0001971  -0.0003272  -0.0000052  -0.0004354   0.0004825
   16  -0.0149591   0.0168068  -0.0340866   0.0298561  -0.0131155   0.0208128
   17   0.0085460  -0.0032120   0.0148886  -0.0316557   0.0101211   0.0077033
   18  -0.0113941   0.0097202  -0.0152569   0.0715755  -0.0040931  -0.0284657
   19   0.0009852  -0.0003087  -0.0013058   0.0011697   0.0009020   0.0000980
   20  -0.0009020  -0.0020008  -0.0008153   0.0012184   0.0038659   0.0029779
   21   0.0002583  -0.0011723   0.0004925  -0.0007655   0.0031681  -0.0029710
   22  -0.1248647   0.0389925  -0.0435905  -0.2465253  -0.0008570   0.1207140
   23   0.0377617  -0.0388974   0.0235167   0.0208399  -0.0641864   0.0029927
   24  -0.0400938   0.0226578  -0.0585834   0.0617394   0.0168091  -0.1431071
   25   0.1766689  -0.0610517   0.0645985  -0.0338694   0.0148297  -0.0177861
   26  -0.0610517   0.0387532  -0.0379616   0.0068348  -0.0005535   0.0044008
   27   0.0645985  -0.0379616   0.0740755   0.0042838  -0.0006419   0.0017754
   28  -0.0338694   0.0068348   0.0042838   0.5862284  -0.0931906  -0.0415600
   29   0.0148297  -0.0005535  -0.0006419  -0.0931906   0.1801214  -0.1145500
   30  -0.0177861   0.0044008   0.0017754  -0.0415600  -0.1145500   0.4568033
   31  -0.0041570  -0.0017972   0.0070294  -0.0383797   0.0023462   0.0040096
   32   0.0003377  -0.0002427  -0.0021385   0.0011232  -0.0382002   0.0424676
   33   0.0011742  -0.0007437   0.0006406   0.0070341   0.0416867  -0.1413015
   34  -0.0003890  -0.0000508   0.0004972  -0.0303882   0.0044029   0.0097002
   35   0.0006240   0.0000585  -0.0000538   0.0095547   0.0036200  -0.0055008
   36  -0.0013363   0.0003559   0.0000498  -0.0046202  -0.0022835   0.0128147
   37  -0.0001030   0.0000466   0.0000274   0.0008144  -0.0005094   0.0019306
   38   0.0006353  -0.0000996   0.0000487   0.0021640  -0.0012654  -0.0018310
   39   0.0003620  -0.0002009   0.0000541   0.0003736   0.0016189  -0.0023605
   40  -0.0000273  -0.0000047  -0.0000337  -0.0004921  -0.0016335  -0.0004433
   41  -0.0002032   0.0000150  -0.0000451  -0.0005682  -0.0007769   0.0006435
   42  -0.0001467   0.0000254   0.0000150  -0.0010129  -0.0001956   0.0005214
   43   0.0002854  -0.0000706   0.0000152   0.0000348   0.0000412  -0.0000395
   44   0.0002435  -0.0001043   0.0000730  -0.0000409  -0.0002394   0.0004054
   45   0.0000744   0.0000148  -0.0000351   0.0006728  -0.0000351  -0.0005789
   46  -0.0002458   0.0000845  -0.0000659   0.0000708  -0.0002700   0.0005583
   47  -0.0002282   0.0000847  -0.0000522   0.0000168  -0.0000612   0.0004227
   48   0.0000384  -0.0000170   0.0000198   0.0000391   0.0000177  -0.0001615
   49  -0.0001732   0.0000324  -0.0000001  -0.0000693  -0.0001428   0.0004284
   50  -0.0000760   0.0000282  -0.0000359   0.0000497   0.0000767   0.0000332
   51   0.0000189  -0.0000308   0.0000184  -0.0000266   0.0000093   0.0000340
   52  -0.0000078   0.0000053  -0.0000074   0.0000195  -0.0000084   0.0000407
   53   0.0000021  -0.0000049   0.0000018  -0.0000010  -0.0000257  -0.0000255
   54  -0.0000072   0.0000042  -0.0000073  -0.0000209   0.0000068   0.0000293
   55   0.0000987   0.0000035  -0.0000319  -0.0000041   0.0000104   0.0000230
   56   0.0000531  -0.0000299   0.0000507  -0.0003867   0.0003098  -0.0005725
   57   0.0001200  -0.0000103   0.0000070   0.0005646   0.0003459  -0.0011205
   58  -0.0000538   0.0000097  -0.0000162   0.0000138  -0.0000953   0.0003344
   59   0.0000091   0.0000034   0.0000007  -0.0000431   0.0000319  -0.0000608
   60   0.0000179  -0.0000104   0.0000015   0.0000991   0.0000633  -0.0000815
   61  -0.0004525   0.0000855  -0.0000265  -0.0004947  -0.0015711   0.0024127
   62  -0.0007176   0.0001857  -0.0001073  -0.0021749  -0.0006067   0.0019695
   63  -0.0000807   0.0001008   0.0000549  -0.0017309  -0.0003724  -0.0018846
   64   0.0000820  -0.0000076  -0.0000104   0.0005219   0.0012018   0.0000733
   65   0.0002555  -0.0000989   0.0000138   0.0006601  -0.0008259  -0.0013515
   66   0.0000320  -0.0000454   0.0000346  -0.0005341  -0.0002610  -0.0002810
           31          32          33          34          35          36
    1   0.0029951   0.0012566  -0.0027195  -0.1793834   0.0022666   0.0605593
    2   0.0079618  -0.0029068   0.0136853   0.0020022  -0.0772737  -0.0010439
    3  -0.0210921   0.0179265  -0.0318443   0.0606516  -0.0010279  -0.1137099
    4  -0.0031554   0.0022983  -0.0015362   0.0000273  -0.0090258   0.0275495
    5   0.0012594   0.0038990   0.0004755  -0.0036366   0.0043655   0.0013263
    6   0.0012813  -0.0001910   0.0039954   0.0131613   0.0046929  -0.0168602
    7  -0.0000690   0.0003840  -0.0009366  -0.0019316  -0.0011573   0.0027926
    8   0.0003854  -0.0002258   0.0007292   0.0007174  -0.0022643  -0.0007049
    9  -0.0009310   0.0007255  -0.0012715  -0.0024619   0.0004135  -0.0021091
   10   0.0010536  -0.0002237  -0.0006437   0.0017277   0.0011821  -0.0006517
   11  -0.0003651  -0.0010032   0.0006641   0.0012065   0.0039693   0.0034700
   12  -0.0002186   0.0005581  -0.0022438  -0.0009292   0.0036241  -0.0036927
   13   0.0001038  -0.0000930  -0.0000459   0.0003868  -0.0004396   0.0010761
   14  -0.0000974  -0.0003034  -0.0001241   0.0000459   0.0002152  -0.0000675
   15  -0.0000334  -0.0001221  -0.0000161  -0.0002589   0.0002322  -0.0002788
   16  -0.0040361  -0.0000514   0.0051705   0.0004001   0.0000570  -0.0010796
   17   0.0018879   0.0038039  -0.0009510  -0.0000651  -0.0012386   0.0000893
   18  -0.0001438   0.0002941   0.0032697  -0.0007865  -0.0000302  -0.0007429
   19   0.0003109   0.0001047  -0.0004021  -0.0000531  -0.0000633   0.0000669
   20  -0.0003742   0.0000091   0.0005591  -0.0000527  -0.0001617  -0.0000997
   21   0.0009100   0.0002628  -0.0011638   0.0000401  -0.0000911   0.0000175
   22  -0.0000025   0.0004117   0.0010753  -0.0013832   0.0021870  -0.0017071
   23  -0.0077253   0.0001063   0.0136383   0.0026310   0.0042499   0.0023535
   24   0.0232188   0.0084951  -0.0346400  -0.0027384   0.0025361   0.0002775
   25  -0.0041570   0.0003377   0.0011742  -0.0003890   0.0006240  -0.0013363
   26  -0.0017972  -0.0002427  -0.0007437  -0.0000508   0.0000585   0.0003559
   27   0.0070294  -0.0021385   0.0006406   0.0004972  -0.0000538   0.0000498
   28  -0.0383797   0.0011232   0.0070341  -0.0303882   0.0095547  -0.0046202
   29   0.0023462  -0.0382002   0.0416867   0.0044029   0.0036200  -0.0022835
   30   0.0040096   0.0424676  -0.1413015   0.0097002  -0.0055008   0.0128147
   31   0.0493649  -0.0057727  -0.0084894  -0.0027225   0.0011550  -0.0030952
   32  -0.0057727   0.0377687  -0.0688897  -0.0008774  -0.0024260   0.0005792
   33  -0.0084894  -0.0688897   0.2051989   0.0025006  -0.0006821  -0.0019763
   34  -0.0027225  -0.0008774   0.0025006   0.5356762   0.0722819  -0.1736675
   35   0.0011550  -0.0024260  -0.0006821   0.0722819   0.5415831   0.1426034
   36  -0.0030952   0.0005792  -0.0019763  -0.1736675   0.1426034   0.3445161
   37  -0.0011593  -0.0003655  -0.0012640  -0.1741531  -0.0725589   0.0309908
   38   0.0009058  -0.0003353   0.0004894  -0.1221620  -0.1994257  -0.0005093
   39  -0.0012500  -0.0002510   0.0005031   0.0061028  -0.0295298  -0.0754372
   40   0.0000117  -0.0001054   0.0002030   0.0060497  -0.0088570  -0.0057225
   41   0.0001176   0.0003395  -0.0000974   0.0070949  -0.0337702  -0.0228677
   42   0.0001216  -0.0000100   0.0000696   0.0022864  -0.0135068  -0.0040802
   43   0.0005591   0.0001682   0.0000080  -0.0336929  -0.0556701  -0.0056326
   44   0.0000235  -0.0001033  -0.0002425  -0.0128948   0.0293003   0.0196618
   45  -0.0001197  -0.0000629  -0.0000852   0.0157912   0.0444197   0.0178918
   46  -0.0000646   0.0000448  -0.0002106  -0.0005810   0.0029516   0.0039711
   47  -0.0000512   0.0000337  -0.0001049  -0.0003687   0.0015642  -0.0008971
   48  -0.0000295   0.0000204   0.0000359   0.0023199  -0.0028273   0.0010182
   49  -0.0001452   0.0000930  -0.0001021  -0.0031383  -0.0119159  -0.0045278
   50  -0.0000990   0.0002083   0.0000327  -0.0117704  -0.0553844  -0.0205383
   51   0.0003140  -0.0000380   0.0000812  -0.0045623  -0.0204729  -0.0084460
   52  -0.0000117   0.0000117  -0.0000244   0.0001099  -0.0000447  -0.0007238
   53   0.0000111   0.0000045   0.0000144  -0.0000727  -0.0011578   0.0000102
   54  -0.0000199   0.0000127  -0.0000189  -0.0007340  -0.0000130  -0.0006799
   55   0.0003978  -0.0003511  -0.0001238   0.0029350   0.0628076   0.0336474
   56  -0.0000791  -0.0002673   0.0003375   0.0259330   0.0251686  -0.0055920
   57  -0.0001793  -0.0000035   0.0002316   0.0151734  -0.0270051  -0.0155250
   58  -0.0000062   0.0000753  -0.0001443  -0.0029582  -0.0015510   0.0038444
   59   0.0000287  -0.0000107   0.0000446  -0.0011449   0.0019086  -0.0009194
   60  -0.0000326  -0.0000140  -0.0000226   0.0040689  -0.0006660   0.0023558
   61  -0.0009432   0.0014665  -0.0008639  -0.1158585   0.0122380   0.0388872
   62   0.0003659  -0.0003092  -0.0005849   0.0606119  -0.2119515  -0.1113426
   63  -0.0013549   0.0003016   0.0003676   0.0633064  -0.0832933  -0.1375230
   64   0.0000557   0.0000648   0.0003406  -0.0006844  -0.0060200  -0.0006225
   65  -0.0000875   0.0001610   0.0000635  -0.0238320  -0.0309494  -0.0035825
   66   0.0001042   0.0000777   0.0001900  -0.0094623  -0.0138203   0.0021194
           37          38          39          40          41          42
    1  -0.0223603  -0.0084753   0.0109864  -0.0023544   0.0020283   0.0010545
[truncated: 78,326 more chars]
