# Supplementary material for: Quantum Chemical Investigation of Polychlorinated Dibenzodioxins, Dibenzofurans and Biphenyls: Relative Stability and Planarity Analysis
Source: Molecules. 2020 Dec 3;25(23):5697. doi: 10.3390/molecules25235697 (PMC7730433; doi:10.3390/molecules25235697)
Supplement: Supplementary file 1 [file molecules-25-05697-s001.zip › PCB/B3LYP/ClHHClClClClHHH.out]

                  Welcome to Q-Chem
     A Quantum Leap Into The Future Of Chemistry


 Q-Chem 5.2 (devel), Q-Chem, Inc., Pleasanton, CA (2019)

 Yihan Shao,  Zhengting Gan,  E. Epifanovsky,  A. T. B. Gilbert,  M. Wormit,  
 J. Kussmann,  A. W. Lange,  A. Behn,  Jia Deng,  Xintian Feng,  D. Ghosh,  
 M. Goldey,  P. R. Horn,  L. D. Jacobson,  I. Kaliman,  T. Kus,  A. Landau,  
 Jie Liu,  E. I. Proynov,  R. M. Richard,  R. P. Steele,  E. J. Sundstrom,  
 H. L. Woodcock III,  P. M. Zimmerman,  D. Zuev,  B. Albrecht,  E. Alguire,  
 S. A. Baeppler,  D. Barton,  Z. Benda,  Y. A. Bernard,  E. J. Berquist,  
 K. B. Bravaya,  H. Burton,  D. Casanova,  Chun-Min Chang,  Yunqing Chen,  
 A. Chien,  K. D. Closser,  M. P. Coons,  S. Coriani,  S. Dasgupta,  
 A. L. Dempwolff,  M. Diedenhofen,  Hainam Do,  R. G. Edgar,  Po-Tung Fang,  
 S. Faraji,  S. Fatehi,  Qingguo Feng,  K. D. Fenk,  J. Fosso-Tande,  
 J. Gayvert,  Qinghui Ge,  A. Ghysels,  G. Gidofalvi,  J. Gomes,  
 J. Gonthier,  A. Gunina,  D. Hait,  M. W. D. Hanson-Heine,  
 P. H. P. Harbach,  A. W. Hauser,  M. F. Herbst,  J. E. Herr,  
 E. G. Hohenstein,  Z. C. Holden,  Kerwin Hui,  B. C. Huynh,  T.-C. Jagau,  
 Hyunjun Ji,  B. Kaduk,  K. Khistyaev,  Jaehoon Kim,  P. Klunzinger,  K. Koh,  
 D. Kosenkov,  L. Koulias,  T. Kowalczyk,  C. M. Krauter,  A. Kunitsa,  
 Ka Un Lao,  A. Laurent,  K. V. Lawler,  Joonho Lee,  D. Lefrancois,  
 S. Lehtola,  D. S. Levine,  Yi-Pei Li,  You-Sheng Lin,  Fenglai Liu,  
 E. Livshits,  A. Luenser,  P. Manohar,  E. Mansoor,  S. F. Manzer,  
 Shan-Ping Mao,  Yuezhi Mao,  N. Mardirossian,  A. V. Marenich,  
 T. Markovich,  L. A. Martinez-Martinez,  S. A. Maurer,  N. J. Mayhall,  
 S. C. McKenzie,  J.-M. Mewes,  P. Morgante,  A. F. Morrison,  
 J. W. Mullinax,  K. Nanda,  T. S. Nguyen-Beck,  R. Olivares-Amaya,  
 J. A. Parkhill,  Zheng Pei,  T. M. Perrine,  F. Plasser,  P. Pokhilko,  
 S. Prager,  A. Prociuk,  E. Ramos,  D. R. Rehn,  F. Rob,  M. Scheurer,  
 M. Schneider,  N. Sergueev,  S. M. Sharada,  S. Sharma,  D. W. Small,  
 T. Stauch,  T. Stein,  Yu-Chuan Su,  A. J. W. Thom,  A. Tkatchenko,  
 T. Tsuchimochi,  N. M. Tubman,  L. Vogt,  M. L. Vidal,  O. Vydrov,  
 M. A. Watson,  J. Wenzel,  M. de Wergifosse,  T. A. Wesolowski,  A. White,  
 J. Witte,  A. Yamada,  Jun Yang,  K. Yao,  S. Yeganeh,  S. R. Yost,  
 Zhi-Qiang You,  A. Zech,  Igor Ying Zhang,  Xing Zhang,  Yan Zhao,  
 Ying Zhu,  B. R. Brooks,  G. K. L. Chan,  C. J. Cramer,  M. S. Gordon,  
 W. J. Hehre,  A. Klamt,  M. W. Schmidt,  C. D. Sherrill,  D. G. Truhlar,  
 A. Aspuru-Guzik,  R. Baer,  A. T. Bell,  N. A. Besley,  Jeng-Da Chai,  
 A. E. DePrince, III,  R. A. DiStasio Jr.,  A. Dreuw,  B. D. Dunietz,  
 T. R. Furlani,  Chao-Ping Hsu,  Yousung Jung,  Jing Kong,  D. S. Lambrecht,  
 WanZhen Liang,  C. Ochsenfeld,  V. A. Rassolov,  L. V. Slipchenko,  
 J. E. Subotnik,  T. Van Voorhis,  J. M. Herbert,  A. I. Krylov,  
 P. M. W. Gill,  M. Head-Gordon

 Contributors to earlier versions of Q-Chem not listed above: 
 R. D. Adamson,  B. Austin,  J. Baker,  G. J. O. Beran,  K. Brandhorst,  
 S. T. Brown,  E. F. C. Byrd,  A. K. Chakraborty,  C.-L. Cheng,  
 Siu Hung Chien,  D. M. Chipman,  D. L. Crittenden,  H. Dachsel,  
 R. J. Doerksen,  A. D. Dutoi,  L. Fusti-Molnar,  W. A. Goddard III,  
 A. Golubeva-Zadorozhnaya,  S. R. Gwaltney,  G. Hawkins,  A. Heyden,  
 S. Hirata,  G. Kedziora,  F. J. Keil,  C. Kelley,  Jihan Kim,  R. A. King,  
 R. Z. Khaliullin,  P. P. Korambath,  W. Kurlancheek,  A. M. Lee,  M. S. Lee,  
 S. V. Levchenko,  Ching Yeh Lin,  D. Liotard,  R. C. Lochan,  I. Lotan,  
 P. E. Maslen,  N. Nair,  D. P. O'Neill,  D. Neuhauser,  E. Neuscamman,  
 C. M. Oana,  R. Olson,  B. Peters,  R. Peverati,  P. A. Pieniazek,  
 Y. M. Rhee,  J. Ritchie,  M. A. Rohrdanz,  E. Rosta,  N. J. Russ,  
 H. F. Schaefer III,  N. E. Schultz,  N. Shenvi,  A. C. Simmonett,  A. Sodt,  
 D. Stuck,  K. S. Thanthiriwatte,  V. Vanovschi,  Tao Wang,  A. Warshel,  
 C. F. Williams,  Q. Wu,  X. Xu,  W. Zhang

 Please cite Q-Chem as follows:
 Y. Shao et al., Mol. Phys. 113, 184-215 (2015)
 DOI: 10.1080/00268976.2014.952696

 Q-Chem 5.2.1 for Intel X86 EM64T Linux

 Parts of Q-Chem use Armadillo 8.300.2 (Tropical Shenanigans).
 http://arma.sourceforge.net/

 Q-Chem begins on Thu Mar  5 18:24:37 2020  

Host: 
0

     Scratch files written to /scratch/taweetham/qchem15324//
NAlpha2: 162
NElect   162
Mult     1

 Q-Chem warning in module libgen/rem_setup.C, line 2168:

 Setting Thresh to 1e-14


Checking the input file for inconsistencies... 	...done.

--------------------------------------------------------------
User input:
--------------------------------------------------------------
$MOLECULE
0 1
C 
C  1 1.394960
Cl  2 CCl 1 119.528007
C  2 1.386606 1 120.846377 3 178.766605 0
H  4 CH 2 119.698148 1 -179.612229 0
C  4 1.387279 2 120.235871 1 -0.083363 0
H  6 CH 4 120.254637 2 -179.958574 0
C  6 1.387279 4 119.490737 2 0.041992 0
Cl  8 CCl 6 120.064298 4 179.568218 0
C  8 1.386606 6 120.235863 4 0.041336 0
Cl  10 CCl 8 119.614146 6 178.681836 0
C  1 1.488550 2 120.827489 3 1.275929 0
C  12 1.394960 1 120.827496 2 -44.635695 0
Cl  13 CCl 12 119.528011 1 1.275194 0
C  13 1.386606 12 120.846392 1 -179.957497 0
Cl  15 CCl 13 119.698155 12 -179.612829 0
C  15 1.387278 13 120.235860 12 -0.083872 0
H  17 CH 15 120.254633 13 -179.958492 0
C  17 1.387279 15 119.490737 13 0.041666 0
H  19 CH 17 120.064293 15 179.568399 0
C  19 1.386606 17 120.235874 15 0.041790 0
H  21 CH 19 119.614152 17 178.681599 0

CH=1.08273
CCl=1.75400
$END

$REM
   JOB_TYPE	OPTIMIZATION
   BASIS	6-311++G**
   METHOD	B3LYP
   SCF_GUESS_ALWAYS     TRUE
   SYM_IGNORE   TRUE
   S2THRESH     15
   THRESH       15
$END

--------------------------------------------------------------
 ----------------------------------------------------------------
             Standard Nuclear Orientation (Angstroms)
    I     Atom           X                Y                Z
 ----------------------------------------------------------------
    1      C       0.0000000000     0.0000000000     0.0000000000
    2      C       0.0000000000     0.0000000000     1.3949600000
    3      Cl      1.5261815140     0.0000000000     2.2594170471
    4      C      -1.1901880373     0.0256249026     2.1059255403
    5      H      -1.1683702292     0.0315218534     3.1884196336
    6      C      -2.4041742747     0.0535064326     1.4351028665
    7      H      -3.3336980403     0.0741960811     1.9899557843
    8      C      -2.4180259722     0.0546630380     0.0478935036
    9      Cl     -3.9445745286     0.0782926128    -0.8155919614
   10      C      -1.2274122092     0.0272853135    -0.6622934626
   11      Cl     -1.2645630159    -0.0058824468    -2.4155862839
   12      C       1.2779219872    -0.0284629571    -0.7628147595
   13      C       2.3470698978     0.7895533347    -0.3971844912
   14      Cl      2.1937652685     1.8399754745     0.9991059581
   15      C       3.5373425750     0.7639926356    -1.1080106329
   16      Cl      4.8658811021     1.7979767919    -0.6156914816
   17      C       3.6820915760    -0.0819840560    -2.1979241218
   18      H       4.6116137590    -0.1026767181    -2.7527795786
   19      C       2.6267066856    -0.9012420975    -2.5714505845
   20      H       2.7271154486    -1.5600000441    -3.4248322698
   21      C       1.4361780334    -0.8737960689    -1.8611235872
   22      H       0.6116407652    -1.5017402028    -2.1743786128
 ----------------------------------------------------------------
 Nuclear Repulsion Energy =        1820.78708122 hartrees
 There are       81 alpha and       81 beta electrons
 Requested basis set is 6-311++G(d,p)
 There are 162 shells and 449 basis functions

 Total QAlloc Memory Limit   2000 MB
 Mega-Array Size       188 MB
 MEM_STATIC part       192 MB
 A cutoff of  1.0D-15 yielded  10375 shell pairs
 There are     86206 function pairs (     92742 Cartesian)
 Smallest overlap matrix eigenvalue = 2.48E-07
 Linear dependence detected in AO basis
 Number of orthogonalized atomic orbitals = 444
 Maximum deviation from orthogonality = 2.546E-10

 Scale SEOQF with 1.000000e-02/1.000000e-01/1.000000e-01

 Standard Electronic Orientation quadrupole field applied
 Nucleus-field energy     =    -0.0000000304 hartrees
 Guess from superposition of atomic densities
 Warning:  Energy on first SCF cycle will be non-variational
 SAD guess density has 162.000000 electrons

 -----------------------------------------------------------------------
  General SCF calculation program by
  Eric Jon Sundstrom, Paul Horn, Yuezhi Mao, Dmitri Zuev, Alec White,
  David Stuck, Shaama M.S., Shane Yost, Joonho Lee, David Small,
  Daniel Levine, Susi Lehtola, Hugh Burton, Evgeny Epifanovsky,
  Bang C. Huynh
 -----------------------------------------------------------------------
 Exchange:     0.2000 Hartree-Fock + 0.0800 Slater + 0.7200 B88
 Correlation:  0.1900 VWN1RPA + 0.8100 LYP
 Using SG-1 standard quadrature grid
 using 6 threads for integral computing
 -------------------------------------------------------
 OpenMP Integral computing Module                
 Release: version 2.0, May 2017, Q-Chem Inc. Pleasanton 
 -------------------------------------------------------
 A restricted SCF calculation will be
 performed using DIIS
 SCF converges when DIIS error is below 1.0e-08
 ---------------------------------------
  Cycle       Energy         DIIS error
 ---------------------------------------
    1   -2765.7573485168      2.98e-02  
    2   -2761.2692422178      2.45e-03  
    3   -2761.1409045063      3.21e-03  
    4   -2761.4150294574      6.16e-04  
    5   -2761.4237211105      2.82e-04  
    6   -2761.4255426965      1.14e-04  
    7   -2761.4258454238      2.52e-05  
    8   -2761.4258567529      1.28e-05  
    9   -2761.4258608269      3.35e-06  
   10   -2761.4258611109      9.23e-07  
   11   -2761.4258611310      3.42e-07  
   12   -2761.4258611334      1.49e-07  
   13   -2761.4258611341      5.52e-08  
   14   -2761.4258611342      1.64e-08  
   15   -2761.4258611342      5.15e-09  Convergence criterion met
 ---------------------------------------
 SCF time:   CPU 682.95s  wall 120.00s 
 SCF   energy in the final basis set =    -2761.4258611342
 Total energy in the final basis set =    -2761.4258611342

 --------------------------------------------------------------

                    Orbital Energies (a.u.)
 --------------------------------------------------------------

 Alpha MOs
 -- Occupied --
********-101.5722-101.5649-101.5615-101.5574 -10.2720 -10.2673 -10.2646
-10.2614 -10.2593 -10.2346 -10.2243 -10.2173 -10.2146 -10.2069 -10.2021
-10.2009  -9.4893  -9.4867  -9.4795  -9.4792  -9.4753  -7.2539  -7.2515
 -7.2444  -7.2442  -7.2434  -7.2433  -7.2416  -7.2409  -7.2395  -7.2343
 -7.2339  -7.2337  -7.2332  -7.2299  -7.2293  -0.9578  -0.9343  -0.9091
 -0.8818  -0.8688  -0.8603  -0.8389  -0.8044  -0.7604  -0.7539  -0.7419
 -0.6724  -0.6385  -0.6232  -0.6125  -0.5512  -0.5363  -0.5290  -0.5062
 -0.4959  -0.4763  -0.4666  -0.4625  -0.4572  -0.4501  -0.4444  -0.4207
 -0.4190  -0.4101  -0.3958  -0.3938  -0.3741  -0.3668  -0.3564  -0.3464
 -0.3429  -0.3310  -0.3229  -0.3193  -0.3002  -0.2794  -0.2720  -0.2622
 -0.2305
 -- Virtual --
 -0.0709  -0.0506  -0.0410  -0.0338  -0.0235  -0.0208  -0.0100  -0.0029
  0.0036   0.0141   0.0176   0.0244   0.0252   0.0297   0.0444   0.0470
  0.0516   0.0520   0.0582   0.0619   0.0679   0.0747   0.0779   0.0816
  0.0848   0.0893   0.0901   0.0968   0.1007   0.1049   0.1065   0.1091
  0.1131   0.1150   0.1193   0.1198   0.1268   0.1284   0.1306   0.1317
  0.1326   0.1389   0.1405   0.1441   0.1508   0.1536   0.1554   0.1602
  0.1667   0.1736   0.1743   0.1792   0.1864   0.1886   0.1906   0.1941
  0.2009   0.2047   0.2107   0.2128   0.2180   0.2191   0.2245   0.2274
  0.2357   0.2372   0.2410   0.2455   0.2465   0.2499   0.2532   0.2575
  0.2612   0.2624   0.2685   0.2734   0.2796   0.2809   0.2834   0.2877
  0.2947   0.2964   0.2996   0.3033   0.3139   0.3164   0.3233   0.3300
  0.3342   0.3389   0.3482   0.3562   0.3656   0.4083   0.4230   0.4248
  0.4364   0.4451   0.4499   0.4542   0.4583   0.4697   0.4716   0.4789
  0.4828   0.4869   0.4904   0.4988   0.5181   0.5217   0.5320   0.5371
  0.5438   0.5487   0.5501   0.5560   0.5635   0.5751   0.5771   0.5855
  0.5911   0.5979   0.6078   0.6145   0.6190   0.6215   0.6262   0.6273
  0.6318   0.6476   0.6511   0.6602   0.6628   0.6705   0.6899   0.7052
  0.7145   0.7185   0.7236   0.7287   0.7446   0.7539   0.7685   0.7973
  0.8033   0.8065   0.8173   0.8210   0.8353   0.8393   0.8459   0.8463
  0.8510   0.8573   0.8621   0.8690   0.8719   0.8740   0.8765   0.8866
  0.8908   0.8957   0.9047   0.9084   0.9169   0.9313   0.9361   0.9429
  0.9488   0.9507   0.9579   0.9648   0.9674   0.9760   0.9781   0.9881
  0.9944   0.9966   1.0043   1.0206   1.0402   1.0439   1.0600   1.0734
  1.0821   1.0980   1.1151   1.1220   1.1576   1.1761   1.1889   1.2069
  1.2232   1.2376   1.2630   1.2674   1.2789   1.2864   1.2972   1.3035
  1.3350   1.3389   1.3452   1.3687   1.3731   1.3867   1.4283   1.4664
  1.4883   1.4977   1.5124   1.5224   1.5401   1.5634   1.5701   1.5811
  1.6063   1.6157   1.6381   1.6456   1.6679   1.6748   1.7078   1.7190
  1.7304   1.7742   1.7934   1.7995   1.8109   1.8416   1.8545   1.8658
  1.8831   1.8938   1.8995   1.9092   1.9191   1.9330   1.9342   1.9582
  1.9657   1.9754   1.9944   2.0340   2.0456   2.0649   2.1071   2.1372
  2.1652   2.1859   2.2030   2.2158   2.2540   2.2577   2.2794   2.2880
  2.2903   2.3004   2.3347   2.3379   2.3646   2.3711   2.3904   2.4126
  2.4328   2.4438   2.4587   2.4693   2.4785   2.5152   2.5310   2.5359
  2.5520   2.5634   2.6087   2.6238   2.6347   2.6530   2.6645   2.6890
  2.7060   2.7093   2.7172   2.7371   2.7482   2.7582   2.7588   2.7820
  2.7875   2.7994   2.8130   2.8290   2.8338   2.8483   2.8900   2.9272
  2.9429   2.9678   3.0748   3.0867   3.1028   3.1544   3.1683   3.1886
  3.2107   3.2264   3.2449   3.2785   3.3621   3.3844   3.4056   3.4204
  3.5243   3.5737   3.6469   3.6903   3.7392   3.8556   3.9346   4.0165
  4.0516   4.0535   4.1127   4.4121   4.8177   4.8354   9.7633   9.7813
  9.8248   9.8545   9.8642  23.3632  23.5337  23.8389  23.8986  23.9082
 23.9222  23.9919  24.0078  24.0448  24.0736  24.1321  24.1674  25.7274
 25.8154  25.8445  25.9414  26.0698  26.1617  26.1652  26.2572  26.3426
 26.5689  26.5756  26.6288  26.7512  26.9221  26.9293 215.7567 215.7745
215.8288 215.8633 215.8828
 --------------------------------------------------------------

          Ground-State Mulliken Net Atomic Charges

     Atom                 Charge (a.u.)
  ----------------------------------------
      1 C                     0.000193
      2 C                    -0.145083
      3 Cl                    0.477750
      4 C                    -0.435760
      5 H                     0.201816
      6 C                    -0.944391
      7 H                     0.191664
      8 C                     0.694484
      9 Cl                    0.456298
     10 C                    -1.071063
     11 Cl                    0.671153
     12 C                     0.319828
     13 C                    -0.916195
     14 Cl                    0.635963
     15 C                     0.395136
     16 Cl                    0.466015
     17 C                    -0.748059
     18 H                     0.189491
     19 C                    -0.400031
     20 H                     0.177739
     21 C                    -0.383939
     22 H                     0.166990
  ----------------------------------------
  Sum of atomic charges =     0.000000

 -----------------------------------------------------------------
                    Cartesian Multipole Moments
 -----------------------------------------------------------------
    Charge (ESU x 10^10)
                 0.0000
    Dipole Moment (Debye)
         X      -0.6471      Y      -1.5636      Z      -0.0720
       Tot       1.6938
    Quadrupole Moments (Debye-Ang)
        XX    -133.7192     XY      -4.3871     YY    -135.8558
        XZ     -10.5624     YZ       5.3655     ZZ    -122.8976
    Octopole Moments (Debye-Ang^2)
       XXX    -261.8507    XXY     -58.1309    XYY     -92.2814
       YYY    -139.4602    XXZ      29.4110    XYZ      10.6255
       YYZ      31.1537    XZZ     -77.4117    YZZ     -51.1692
       ZZZ      94.3967
    Hexadecapole Moments (Debye-Ang^3)
      XXXX   -5783.6319   XXXY    -513.2605   XXYY   -1129.5808
      XYYY    -480.0953   YYYY    -784.8352   XXXZ      97.2901
      XXYZ       4.4238   XYYZ      69.7056   YYYZ     -77.1421
      XXZZ   -1203.5537   XYZZ    -178.4394   YYZZ    -470.6230
      XZZZ     103.9865   YZZZ     -35.2164   ZZZZ   -1992.2276
 -----------------------------------------------------------------
 Calculating analytic gradient of the SCF energy
 Gradient of SCF Energy
            1           2           3           4           5           6
    1  -0.0199792  -0.0021119   0.0464574   0.0022951  -0.0001057  -0.0007282
    2   0.0008449   0.0013637   0.0994196  -0.0013436   0.0005391  -0.0003166
    3   0.0075629  -0.0071542  -0.0657811  -0.0074870   0.0002912  -0.0038242
            7           8           9          10          11          12
    1  -0.0002153   0.0096226   0.0008104   0.0027055   0.0118802   0.0085450
    2   0.0000754   0.0004279  -0.0004040   0.0035770  -0.0078345   0.0010367
    3   0.0009846   0.0062898  -0.0056262   0.0085223   0.0000510  -0.0050467
           13          14          15          16          17          18
    1   0.0017263  -0.0350486  -0.0111663  -0.0013620  -0.0049031  -0.0005313
    2  -0.0127780  -0.0926969  -0.0026341   0.0028655  -0.0013212  -0.0015305
    3  -0.0123707   0.0759745   0.0009201   0.0042697   0.0021188  -0.0011913
           19          20          21          22
    1   0.0033625  -0.0009225  -0.0040993  -0.0062314
    2   0.0024161   0.0004525   0.0063284   0.0015125
    3   0.0003322   0.0000162   0.0042163  -0.0030682
 Max gradient component =       9.942E-02
 RMS gradient           =       2.262E-02
 Gradient time:  CPU 204.42 s  wall 34.29 s
 Geometry Optimization Parameters
   NAtoms,    NIC,     NZ,  NCons,   NDum,   NFix, NCnnct, MaxDiis
       22     163      22       0       0       0       0       0


** GEOMETRY OPTIMIZATION IN DELOCALIZED INTERNAL COORDINATES **
   Searching for a Minimum

   Optimization Cycle:   1

                       Coordinates (Angstroms)
     ATOM                X               Y               Z
      1  C         0.0000000000    0.0000000000    0.0000000000
      2  C         0.0000000000    0.0000000000    1.3949600000
      3  Cl        1.5261815140    0.0000000000    2.2594170471
      4  C        -1.1901880373    0.0256249026    2.1059255403
      5  H        -1.1683702292    0.0315218534    3.1884196336
      6  C        -2.4041742747    0.0535064326    1.4351028665
      7  H        -3.3336980403    0.0741960811    1.9899557843
      8  C        -2.4180259722    0.0546630380    0.0478935036
      9  Cl       -3.9445745286    0.0782926128   -0.8155919614
     10  C        -1.2274122092    0.0272853135   -0.6622934626
     11  Cl       -1.2645630159   -0.0058824468   -2.4155862839
     12  C         1.2779219872   -0.0284629571   -0.7628147595
     13  C         2.3470698978    0.7895533347   -0.3971844912
     14  Cl        2.1937652685    1.8399754745    0.9991059581
     15  C         3.5373425750    0.7639926356   -1.1080106329
     16  Cl        4.8658811021    1.7979767919   -0.6156914816
     17  C         3.6820915760   -0.0819840560   -2.1979241218
     18  H         4.6116137590   -0.1026767181   -2.7527795786
     19  C         2.6267066856   -0.9012420975   -2.5714505845
     20  H         2.7271154486   -1.5600000441   -3.4248322698
     21  C         1.4361780334   -0.8737960689   -1.8611235872
     22  H         0.6116407652   -1.5017402028   -2.1743786128
   Point Group: c1    Number of degrees of freedom:    60


   Energy is  -2761.425861134


 Attempting to generate delocalized internal coordinates
 Initial Hessian constructed with Jon Baker's OPTIMIZE code

 60 Hessian modes will be used to form the next step
  Hessian Eigenvalues:
     0.016227    0.017469    0.019571    0.020654    0.020945    0.022666
     0.023585    0.023588    0.023833    0.023841    0.024090    0.024090
     0.024114    0.024114    0.024135    0.024135    0.024143    0.024143
     0.059408    0.132214    0.159965    0.159995    0.159995    0.160000
     0.160000    0.219340    0.221126    0.225382    0.228369    0.235474
     0.245480    0.249266    0.249942    0.249991    0.249992    0.249996
     0.250000    0.289786    0.293521    0.301033    0.301033    0.301033
     0.328623    0.356665    0.356665    0.356665    0.356665    0.356665
     0.412714    0.416678    0.431061    0.431495    0.461417    0.462794
     0.471070    0.471200    0.478202    0.478203    0.479142    0.479142

 Minimum search - taking simple RFO step
 Searching for Lamda that Minimizes Along All modes
 Value Taken    Lamda =  -0.08473977
 Calculated Step too Large.  Step scaled by  0.481547
 Step Taken.  Stepsize is  0.300000

                             Maximum     Tolerance    Cnvgd?
         Gradient           0.101779      0.000300      NO
         Displacement       0.218164      0.001200      NO
         Energy change     *********      0.000001      NO


 New Cartesian Coordinates Obtained by Inverse Iteration

 Displacement from previous Coordinates is:  0.543986
 ----------------------------------------------------------------
             Standard Nuclear Orientation (Angstroms)
    I     Atom           X                Y                Z
 ----------------------------------------------------------------
    1      C      -0.0086094202     0.0009375477    -0.0183739871
    2      C      -0.0199384560    -0.0267510992     1.3854176539
    3      Cl      1.4860017520    -0.0540120146     2.2690950244
    4      C      -1.2043581265    -0.0083355956     2.1077113934
    5      H      -1.1734431377    -0.0260083923     3.1896873382
    6      C      -2.4202613335     0.0408764008     1.4485489062
    7      H      -3.3458778226     0.0575809497     2.0092591830
    8      C      -2.4443506562     0.0738369620     0.0621610465
    9      Cl     -3.9886601307     0.1397764708    -0.7639779534
   10      C      -1.2586714516     0.0526980360    -0.6677902186
   11      Cl     -1.3703709683     0.0996380348    -2.4177022781
   12      C       1.2857907780    -0.0217025838    -0.7740247115
   13      C       2.3550014739     0.8179201104    -0.4244755956
   14      Cl      2.1927783924     1.8974350192     0.9384017242
   15      C       3.5559320021     0.7844532319    -1.1306758629
   16      Cl      4.8824448222     1.8344291454    -0.6722860671
   17      C       3.7163238076    -0.0871117791    -2.1968551994
   18      H       4.6512561413    -0.1109893897    -2.7422045494
   19      C       2.6709070664    -0.9280807974    -2.5523829743
   20      H       2.7868187657    -1.6117233000    -3.3842327504
   21      C       1.4740743183    -0.8944776728    -1.8519153545
   22      H       0.6697144884    -1.5495854048    -2.1522662620
 ----------------------------------------------------------------
 Nuclear Repulsion Energy =        1807.43979713 hartrees
 There are       81 alpha and       81 beta electrons
 Applying Cartesian multipole field
    Component          Value
    ---------          -----
     (2,0,0)        1.00000E-12
     (0,2,0)        2.00000E-11
     (0,0,2)       -3.00000E-11
 Nucleus-field energy     =    -0.0000000296 hartrees
 Requested basis set is 6-311++G(d,p)
 There are 162 shells and 449 basis functions
 A cutoff of  1.0D-15 yielded  10333 shell pairs
 There are     85855 function pairs (     92363 Cartesian)
 Smallest overlap matrix eigenvalue = 2.65E-07
 Linear dependence detected in AO basis
 Number of orthogonalized atomic orbitals = 444
 Maximum deviation from orthogonality = 3.244E-10
 Guess from superposition of atomic densities
 Warning:  Energy on first SCF cycle will be non-variational
 SAD guess density has 162.000000 electrons

 -----------------------------------------------------------------------
  General SCF calculation program by
  Eric Jon Sundstrom, Paul Horn, Yuezhi Mao, Dmitri Zuev, Alec White,
  David Stuck, Shaama M.S., Shane Yost, Joonho Lee, David Small,
  Daniel Levine, Susi Lehtola, Hugh Burton, Evgeny Epifanovsky,
  Bang C. Huynh
 -----------------------------------------------------------------------
 Exchange:     0.2000 Hartree-Fock + 0.0800 Slater + 0.7200 B88
 Correlation:  0.1900 VWN1RPA + 0.8100 LYP
 Using SG-1 standard quadrature grid
 using 6 threads for integral computing
 -------------------------------------------------------
 OpenMP Integral computing Module                
 Release: version 2.0, May 2017, Q-Chem Inc. Pleasanton 
 -------------------------------------------------------
 A restricted SCF calculation will be
 performed using DIIS
 SCF converges when DIIS error is below 1.0e-08
 ---------------------------------------
  Cycle       Energy         DIIS error
 ---------------------------------------
    1   -2765.6397110756      2.95e-02  
    2   -2761.3052634236      2.42e-03  
    3   -2761.1802007996      3.17e-03  
    4   -2761.4462628200      6.39e-04  
    5   -2761.4555387114      2.97e-04  
    6   -2761.4576083653      1.10e-04  
    7   -2761.4578857465      2.87e-05  
    8   -2761.4579011367      1.48e-05  
    9   -2761.4579068320      2.73e-06  
   10   -2761.4579070101      8.91e-07  
   11   -2761.4579070280      3.18e-07  
   12   -2761.4579070305      1.27e-07  
   13   -2761.4579070308      5.37e-08  
   14   -2761.4579070311      1.62e-08  
   15   -2761.4579070311      5.74e-09  Convergence criterion met
 ---------------------------------------
 SCF time:   CPU 678.02s  wall 120.00s 
 SCF   energy in the final basis set =    -2761.4579070311
 Total energy in the final basis set =    -2761.4579070311

 --------------------------------------------------------------

                    Orbital Energies (a.u.)
 --------------------------------------------------------------

 Alpha MOs
 -- Occupied --
********-101.5718-101.5658-101.5616-101.5582 -10.2743 -10.2670 -10.2652
-10.2634 -10.2604 -10.2388 -10.2279 -10.2166 -10.2135 -10.2074 -10.2038
-10.2019  -9.4891  -9.4864  -9.4803  -9.4788  -9.4754  -7.2538  -7.2512
 -7.2452  -7.2441  -7.2433  -7.2431  -7.2413  -7.2406  -7.2399  -7.2351
 -7.2345  -7.2334  -7.2328  -7.2300  -7.2294  -0.9530  -0.9324  -0.9069
 -0.8794  -0.8684  -0.8601  -0.8399  -0.8033  -0.7589  -0.7522  -0.7407
 -0.6716  -0.6353  -0.6223  -0.6122  -0.5496  -0.5349  -0.5285  -0.5066
 -0.4956  -0.4758  -0.4634  -0.4622  -0.4555  -0.4482  -0.4407  -0.4206
 -0.4151  -0.4093  -0.3957  -0.3915  -0.3722  -0.3653  -0.3564  -0.3469
 -0.3431  -0.3311  -0.3231  -0.3199  -0.2991  -0.2835  -0.2699  -0.2640
 -0.2434
 -- Virtual --
 -0.0717  -0.0506  -0.0409  -0.0337  -0.0261  -0.0190  -0.0100  -0.0023
  0.0056   0.0137   0.0184   0.0250   0.0255   0.0292   0.0439   0.0477
  0.0515   0.0519   0.0578   0.0629   0.0670   0.0740   0.0775   0.0817
  0.0849   0.0892   0.0904   0.0962   0.0998   0.1045   0.1060   0.1087
  0.1128   0.1145   0.1181   0.1199   0.1267   0.1283   0.1305   0.1312
  0.1322   0.1386   0.1394   0.1431   0.1500   0.1536   0.1555   0.1594
  0.1673   0.1726   0.1740   0.1781   0.1851   0.1867   0.1894   0.1926
  0.1982   0.2039   0.2088   0.2114   0.2162   0.2174   0.2241   0.2265
  0.2343   0.2363   0.2402   0.2442   0.2464   0.2485   0.2523   0.2587
  0.2612   0.2626   0.2674   0.2722   0.2789   0.2795   0.2830   0.2871
  0.2939   0.2970   0.2975   0.3049   0.3123   0.3149   0.3210   0.3274
  0.3337   0.3383   0.3492   0.3540   0.3640   0.4114   0.4225   0.4256
  0.4357   0.4440   0.4492   0.4538   0.4576   0.4695   0.4715   0.4807
  0.4846   0.4870   0.4923   0.4990   0.5192   0.5198   0.5316   0.5355
  0.5420   0.5492   0.5494   0.5528   0.5600   0.5747   0.5790   0.5856
  0.5912   0.5964   0.6083   0.6146   0.6178   0.6197   0.6232   0.6274
  0.6313   0.6487   0.6517   0.6582   0.6658   0.6733   0.6890   0.7040
  0.7143   0.7160   0.7219   0.7257   0.7452   0.7631   0.7884   0.7977
  0.8043   0.8091   0.8161   0.8236   0.8355   0.8383   0.8437   0.8454
  0.8532   0.8565   0.8601   0.8671   0.8695   0.8720   0.8756   0.8841
  0.8928   0.8936   0.9071   0.9096   0.9146   0.9278   0.9391   0.9407
  0.9472   0.9514   0.9582   0.9631   0.9690   0.9737   0.9793   0.9864
  0.9895   0.9934   0.9967   1.0171   1.0342   1.0396   1.0570   1.0680
  1.0749   1.0945   1.1004   1.1133   1.1446   1.1756   1.1833   1.2065
  1.2202   1.2361   1.2597   1.2642   1.2656   1.2888   1.2957   1.2994
  1.3299   1.3310   1.3442   1.3619   1.3686   1.3836   1.4339   1.4626
  1.4845   1.4978   1.5123   1.5184   1.5349   1.5614   1.5672   1.5693
  1.6048   1.6151   1.6371   1.6436   1.6674   1.6750   1.7052   1.7160
  1.7268   1.7694   1.7891   1.7923   1.8075   1.8352   1.8529   1.8597
  1.8835   1.8883   1.8981   1.9059   1.9152   1.9243   1.9315   1.9515
  1.9643   1.9733   1.9894   2.0305   2.0423   2.0605   2.1037   2.1376
  2.1654   2.1799   2.2092   2.2184   2.2534   2.2549   2.2778   2.2865
  2.2903   2.2961   2.3273   2.3323   2.3646   2.3724   2.3845   2.4067
  2.4294   2.4426   2.4527   2.4603   2.4765   2.4986   2.5291   2.5385
  2.5488   2.5601   2.6061   2.6196   2.6267   2.6493   2.6602   2.6839
  2.7022   2.7063   2.7121   2.7311   2.7449   2.7542   2.7574   2.7768
  2.7881   2.7965   2.8078   2.8185   2.8307   2.8435   2.8844   2.9186
  2.9327   2.9639   3.0700   3.0809   3.0969   3.1442   3.1582   3.1769
  3.1963   3.2179   3.2372   3.2700   3.3526   3.3788   3.4015   3.4135
  3.5192   3.5663   3.6417   3.6841   3.7318   3.8482   3.9251   4.0082
  4.0494   4.0532   4.1076   4.4086   4.8071   4.8287   9.7571   9.7782
  9.8212   9.8299   9.8690  23.3665  23.5250  23.8241  23.8812  23.8982
 23.9074  23.9619  24.0007  24.0286  24.0586  24.1350  24.1608  25.7333
 25.8142  25.8430  25.9333  26.0694  26.1542  26.1657  26.2385  26.3192
 26.5003  26.5608  26.6136  26.7280  26.9050  26.9126 215.7497 215.7705
215.8233 215.8298 215.8894
 --------------------------------------------------------------

          Ground-State Mulliken Net Atomic Charges

     Atom                 Charge (a.u.)
  ----------------------------------------
      1 C                     0.092426
      2 C                    -0.392258
      3 Cl                    0.460045
      4 C                    -0.315261
      5 H                     0.205974
      6 C                    -1.017850
      7 H                     0.193221
      8 C                     0.543221
      9 Cl                    0.465752
     10 C                    -0.774295
     11 Cl                    0.644004
     12 C                     0.306051
     13 C                    -0.782652
     14 Cl                    0.587997
     15 C                     0.334357
     16 Cl                    0.466364
     17 C                    -0.743713
     18 H                     0.191381
     19 C                    -0.447270
     20 H                     0.177885
     21 C                    -0.364351
     22 H                     0.168973
  ----------------------------------------
  Sum of atomic charges =     0.000000

 -----------------------------------------------------------------
                    Cartesian Multipole Moments
 -----------------------------------------------------------------
    Charge (ESU x 10^10)
                 0.0000
    Dipole Moment (Debye)
         X      -0.5605      Y      -1.6677      Z      -0.0554
       Tot       1.7603
    Quadrupole Moments (Debye-Ang)
        XX    -133.3165     XY      -4.4119     YY    -135.5447
        XZ     -10.7697     YZ       5.1152     ZZ    -123.1413
    Octopole Moments (Debye-Ang^2)
       XXX    -253.5218    XXY     -60.9136    XYY     -89.3073
       YYY    -146.3029    XXZ      28.7295    XYZ      10.9810
       YYZ      31.7397    XZZ     -76.2376    YZZ     -54.5054
       ZZZ      99.2060
    Hexadecapole Moments (Debye-Ang^3)
      XXXX   -5858.0898   XXXY    -507.1881   XXYY   -1147.4535
      XYYY    -471.9513   YYYY    -815.5420   XXXZ     114.2981
      XXYZ      12.4041   XYYZ      76.5290   YYYZ     -49.8882
      XXZZ   -1215.7520   XYZZ    -179.5443   YYZZ    -474.2069
      XZZZ     131.0794   YZZZ     -16.4132   ZZZZ   -1987.8674
 -----------------------------------------------------------------
 Calculating analytic gradient of the SCF energy
 Gradient of SCF Energy
            1           2           3           4           5           6
    1  -0.0108758  -0.0015552   0.0280944   0.0011381  -0.0004503   0.0003399
    2  -0.0002851   0.0007224   0.0675800  -0.0006986   0.0004138  -0.0001600
    3   0.0048091  -0.0006352  -0.0444194  -0.0052865   0.0003561  -0.0024554
            7           8           9          10          11          12
    1   0.0000347   0.0058629   0.0008584  -0.0010077  -0.0005842   0.0059343
    2   0.0000887   0.0003354  -0.0001036   0.0017773  -0.0032580   0.0005095
    3   0.0008296   0.0046591  -0.0042991   0.0041694  -0.0011274  -0.0017310
           13          14          15          16          17          18
    1   0.0031435  -0.0225814  -0.0056368  -0.0003914  -0.0029107  -0.0003010
    2  -0.0076830  -0.0636052  -0.0018894   0.0019969   0.0001518  -0.0011207
    3  -0.0081567   0.0499544  -0.0006848   0.0026306   0.0021797  -0.0008142
           19          20          21          22
    1   0.0022576  -0.0004900  -0.0002542  -0.0006250
    2   0.0016529   0.0002909   0.0019538   0.0013303
    3   0.0003654  -0.0000383   0.0011769  -0.0014821
 Max gradient component =       6.758E-02
 RMS gradient           =       1.504E-02
 Gradient time:  CPU 201.83 s  wall 33.86 s
 Geometry Optimization Parameters
   NAtoms,    NIC,     NZ,  NCons,   NDum,   NFix, NCnnct, MaxDiis
       22     163      22       0       0       0       0       0

 Cartesian Hessian Update
 Hessian updated using BFGS update


** GEOMETRY OPTIMIZATION IN DELOCALIZED INTERNAL COORDINATES **
   Searching for a Minimum

   Optimization Cycle:   2

                       Coordinates (Angstroms)
     ATOM                X               Y               Z
      1  C        -0.0086094202    0.0009375477   -0.0183739871
      2  C        -0.0199384560   -0.0267510992    1.3854176539
      3  Cl        1.4860017520   -0.0540120146    2.2690950244
      4  C        -1.2043581265   -0.0083355956    2.1077113934
      5  H        -1.1734431377   -0.0260083923    3.1896873382
      6  C        -2.4202613335    0.0408764008    1.4485489062
      7  H        -3.3458778226    0.0575809497    2.0092591830
      8  C        -2.4443506562    0.0738369620    0.0621610465
      9  Cl       -3.9886601307    0.1397764708   -0.7639779534
     10  C        -1.2586714516    0.0526980360   -0.6677902186
     11  Cl       -1.3703709683    0.0996380348   -2.4177022781
     12  C         1.2857907780   -0.0217025838   -0.7740247115
     13  C         2.3550014739    0.8179201104   -0.4244755956
     14  Cl        2.1927783924    1.8974350192    0.9384017242
     15  C         3.5559320021    0.7844532319   -1.1306758629
     16  Cl        4.8824448222    1.8344291454   -0.6722860671
     17  C         3.7163238076   -0.0871117791   -2.1968551994
     18  H         4.6512561413   -0.1109893897   -2.7422045494
     19  C         2.6709070664   -0.9280807974   -2.5523829743
     20  H         2.7868187657   -1.6117233000   -3.3842327504
     21  C         1.4740743183   -0.8944776728   -1.8519153545
     22  H         0.6697144884   -1.5495854048   -2.1522662620
   Point Group: c1    Number of degrees of freedom:    60


   Energy is  -2761.457907031

 Hessian updated using BFGS update

 56 Hessian modes will be used to form the next step
  Hessian Eigenvalues:
     0.016817    0.017495    0.019868    0.020649    0.020945    0.022665
     0.023586    0.023827    0.023840    0.024089    0.024090    0.024110
     0.024114    0.024131    0.024135    0.024142    0.024143    0.024345
     0.059588    0.108256    0.159979    0.159994    0.159996    0.160000
     0.160293    0.219248    0.221129    0.225382    0.228345    0.236093
     0.245809    0.248387    0.249405    0.249982    0.249992    0.249999
     0.286557    0.289884    0.300758    0.300988    0.305876    0.351198
     0.356660    0.361528    0.412488    0.425639    0.430759    0.457722
     0.461895    0.464224    0.470827    0.477242    0.478167    0.478420
     0.478953    0.518984

 Minimum search - taking simple RFO step
 Searching for Lamda that Minimizes Along All modes
 Value Taken    Lamda =  -0.04506920
 Calculated Step too Large.  Step scaled by  0.550082
 Step Taken.  Stepsize is  0.300000

                             Maximum     Tolerance    Cnvgd?
         Gradient           0.068783      0.000300      NO
         Displacement       0.244271      0.001200      NO
         Energy change     -0.032046      0.000001      NO


 New Cartesian Coordinates Obtained by Inverse Iteration

 Displacement from previous Coordinates is:  0.438430
 ----------------------------------------------------------------
             Standard Nuclear Orientation (Angstroms)
    I     Atom           X                Y                Z
 ----------------------------------------------------------------
    1      C       0.0101134477     0.0118347355     0.0067044255
    2      C      -0.0281055387    -0.0388927183     1.4118529423
    3      Cl      1.4532757225    -0.0971337410     2.3283078725
    4      C      -1.2257564208    -0.0307276147     2.1155719738
    5      H      -1.2117028267    -0.0672976368     3.1970179442
    6      C      -2.4294209881     0.0249491099     1.4330949191
    7      H      -3.3659099000     0.0311589303     1.9749495378
    8      C      -2.4329566843     0.0723242934     0.0443937406
    9      Cl     -3.9770428267     0.1404772753    -0.7791379948
   10      C      -1.2277343194     0.0634878275    -0.6648768738
   11      Cl     -1.2665158195     0.1263946088    -2.4154671958
   12      C       1.2968603065    -0.0017861437    -0.7495545815
   13      C       2.3710966122     0.8480188547    -0.4247963207
   14      Cl      2.2225953862     1.9581055244     0.9085914609
   15      C       3.5640541506     0.7958636649    -1.1539151970
   16      Cl      4.9095985926     1.8418805170    -0.7532114793
   17      C       3.7024150132    -0.0927976862    -2.2116568636
   18      H       4.6296608402    -0.1235863433    -2.7692494243
   19      C       2.6461029634    -0.9330773037    -2.5431718843
   20      H       2.7463258722    -1.6263968457    -3.3692715803
   21      C       1.4610107168    -0.8844563753    -1.8241009173
   22      H       0.6445380051    -1.5375390533    -2.1009559986
 ----------------------------------------------------------------
 Nuclear Repulsion Energy =        1801.42929989 hartrees
 There are       81 alpha and       81 beta electrons
 Applying Cartesian multipole field
    Component          Value
    ---------          -----
     (2,0,0)        1.00000E-12
     (0,2,0)        2.00000E-11
     (0,0,2)       -3.00000E-11
 Nucleus-field energy     =    -0.0000000299 hartrees
 Requested basis set is 6-311++G(d,p)
 There are 162 shells and 449 basis functions
 A cutoff of  1.0D-15 yielded  10339 shell pairs
 There are     85881 function pairs (     92387 Cartesian)
 Smallest overlap matrix eigenvalue = 2.63E-07
 Linear dependence detected in AO basis
 Number of orthogonalized atomic orbitals = 444
 Maximum deviation from orthogonality = 2.560E-10
 Guess from superposition of atomic densities
 Warning:  Energy on first SCF cycle will be non-variational
 SAD guess density has 162.000000 electrons

 -----------------------------------------------------------------------
  General SCF calculation program by
  Eric Jon Sundstrom, Paul Horn, Yuezhi Mao, Dmitri Zuev, Alec White,
  David Stuck, Shaama M.S., Shane Yost, Joonho Lee, David Small,
  Daniel Levine, Susi Lehtola, Hugh Burton, Evgeny Epifanovsky,
  Bang C. Huynh
 -----------------------------------------------------------------------
 Exchange:     0.2000 Hartree-Fock + 0.0800 Slater + 0.7200 B88
 Correlation:  0.1900 VWN1RPA + 0.8100 LYP
 Using SG-1 standard quadrature grid
 using 6 threads for integral computing
 -------------------------------------------------------
 OpenMP Integral computing Module                
 Release: version 2.0, May 2017, Q-Chem Inc. Pleasanton 
 -------------------------------------------------------
 A restricted SCF calculation will be
 performed using DIIS
 SCF converges when DIIS error is below 1.0e-08
 ---------------------------------------
  Cycle       Energy         DIIS error
 ---------------------------------------
    1   -2765.5912207295      2.94e-02  
    2   -2761.3248710646      2.42e-03  
    3   -2761.1985629492      3.18e-03  
    4   -2761.4653250994      6.42e-04  
    5   -2761.4746418502      3.01e-04  
    6   -2761.4767990358      1.06e-04  
    7   -2761.4770530124      2.89e-05  
    8   -2761.4770686846      1.50e-05  
    9   -2761.4770745641      2.50e-06  
   10   -2761.4770747102      9.16e-07  
   11   -2761.4770747295      3.18e-07  
   12   -2761.4770747317      1.24e-07  
   13   -2761.4770747320      5.50e-08  
   14   -2761.4770747324      1.62e-08  
   15   -2761.4770747323      6.14e-09  Convergence criterion met
 ---------------------------------------
 SCF time:   CPU 677.03s  wall 119.00s 
 SCF   energy in the final basis set =    -2761.4770747323
 Total energy in the final basis set =    -2761.4770747323

 --------------------------------------------------------------

                    Orbital Energies (a.u.)
 --------------------------------------------------------------

 Alpha MOs
 -- Occupied --
********-101.5727-101.5659-101.5630-101.5603 -10.2748 -10.2682 -10.2656
-10.2644 -10.2605 -10.2383 -10.2272 -10.2167 -10.2136 -10.2074 -10.2034
-10.2017  -9.4893  -9.4873  -9.4805  -9.4796  -9.4769  -7.2540  -7.2521
 -7.2453  -7.2443  -7.2441  -7.2434  -7.2422  -7.2415  -7.2415  -7.2352
 -7.2347  -7.2343  -7.2336  -7.2315  -7.2309  -0.9511  -0.9306  -0.9053
 -0.8818  -0.8691  -0.8587  -0.8404  -0.8029  -0.7581  -0.7506  -0.7403
 -0.6708  -0.6348  -0.6218  -0.6119  -0.5483  -0.5341  -0.5285  -0.5062
 -0.4956  -0.4766  -0.4624  -0.4614  -0.4555  -0.4470  -0.4374  -0.4205
 -0.4122  -0.4093  -0.3952  -0.3906  -0.3704  -0.3661  -0.3566  -0.3451
 -0.3414  -0.3311  -0.3247  -0.3218  -0.2990  -0.2898  -0.2677  -0.2634
 -0.2513
 -- Virtual --
 -0.0719  -0.0513  -0.0410  -0.0327  -0.0263  -0.0171  -0.0099  -0.0020
  0.0065   0.0137   0.0184   0.0247   0.0258   0.0289   0.0440   0.0476
  0.0513   0.0520   0.0581   0.0633   0.0666   0.0733   0.0777   0.0819
  0.0852   0.0886   0.0902   0.0955   0.1004   0.1043   0.1060   0.1091
  0.1124   0.1142   0.1189   0.1201   0.1266   0.1282   0.1306   0.1308
  0.1327   0.1378   0.1393   0.1425   0.1491   0.1531   0.1549   0.1593
  0.1667   0.1730   0.1742   0.1762   0.1849   0.1863   0.1891   0.1917
  0.1960   0.2032   0.2092   0.2122   0.2157   0.2184   0.2238   0.2257
  0.2344   0.2358   0.2390   0.2450   0.2456   0.2472   0.2532   0.2584
  0.2611   0.2627   0.2663   0.2709   0.2782   0.2800   0.2819   0.2875
  0.2936   0.2969   0.2990   0.3052   0.3114   0.3152   0.3216   0.3270
  0.3333   0.3387   0.3486   0.3521   0.3651   0.4116   0.4227   0.4248
  0.4353   0.4433   0.4502   0.4537   0.4585   0.4692   0.4736   0.4811
  0.4847   0.4879   0.4918   0.5041   0.5176   0.5205   0.5289   0.5333
  0.5422   0.5488   0.5491   0.5520   0.5604   0.5741   0.5777   0.5809
  0.5915   0.5941   0.6071   0.6165   0.6181   0.6198   0.6215   0.6290
  0.6300   0.6471   0.6510   0.6568   0.6673   0.6721   0.6872   0.7034
  0.7112   0.7144   0.7224   0.7253   0.7468   0.7655   0.7988   0.8034
  0.8081   0.8160   0.8205   0.8259   0.8332   0.8397   0.8431   0.8455
  0.8532   0.8545   0.8590   0.8665   0.8690   0.8737   0.8757   0.8822
  0.8934   0.8951   0.9078   0.9092   0.9179   0.9293   0.9407   0.9459
  0.9486   0.9540   0.9581   0.9625   0.9671   0.9712   0.9786   0.9863
  0.9904   0.9913   1.0015   1.0123   1.0279   1.0373   1.0535   1.0696
  1.0746   1.0876   1.0989   1.1158   1.1446   1.1693   1.1845   1.2082
  1.2178   1.2331   1.2543   1.2642   1.2672   1.2894   1.2919   1.2995
  1.3204   1.3306   1.3450   1.3594   1.3652   1.3851   1.4302   1.4642
  1.4861   1.4989   1.5114   1.5158   1.5354   1.5624   1.5670   1.5699
  1.6019   1.6118   1.6379   1.6433   1.6670   1.6745   1.7060   1.7148
  1.7293   1.7678   1.7904   1.7918   1.8066   1.8331   1.8514   1.8594
  1.8805   1.8865   1.8962   1.9047   1.9140   1.9248   1.9304   1.9530
  1.9640   1.9733   1.9874   2.0270   2.0415   2.0596   2.1057   2.1374
  2.1690   2.1773   2.2091   2.2470   2.2543   2.2566   2.2767   2.2863
  2.2930   2.2976   2.3235   2.3303   2.3562   2.3686   2.3824   2.4004
  2.4338   2.4442   2.4484   2.4526   2.4744   2.4942   2.5280   2.5388
  2.5456   2.5577   2.6067   2.6161   2.6216   2.6469   2.6583   2.6810
  2.6998   2.7048   2.7102   2.7303   2.7463   2.7540   2.7554   2.7739
  2.7894   2.7977   2.8065   2.8160   2.8306   2.8452   2.8826   2.9193
  2.9340   2.9654   3.0690   3.0802   3.0938   3.1385   3.1556   3.1766
  3.2004   3.2171   3.2347   3.2659   3.3508   3.3725   3.4020   3.4110
  3.5201   3.5640   3.6413   3.6810   3.7306   3.8456   3.9252   4.0066
  4.0502   4.0539   4.1091   4.4065   4.8028   4.8257   9.7590   9.7771
  9.8104   9.8200   9.8696  23.3682  23.5301  23.8219  23.8794  23.8925
 23.8966  23.9524  23.9913  24.0222  24.0547  24.1298  24.1570  25.8105
 25.8141  25.8591  25.9422  26.0588  26.1453  26.1631  26.2459  26.3176
 26.3900  26.5598  26.6028  26.7122  26.8957  26.9103 215.7522 215.7692
215.8079 215.8230 215.8860
 --------------------------------------------------------------

          Ground-State Mulliken Net Atomic Charges

     Atom                 Charge (a.u.)
  ----------------------------------------
      1 C                     0.102692
      2 C                    -0.427829
      3 Cl                    0.460498
      4 C                    -0.261063
      5 H                     0.206875
      6 C                    -1.009021
      7 H                     0.194375
      8 C                     0.598790
      9 Cl                    0.465516
     10 C                    -0.829936
     11 Cl                    0.632187
     12 C                     0.267987
     13 C                    -0.622178
     14 Cl                    0.574648
     15 C                     0.270757
     16 Cl                    0.469327
     17 C                    -0.781828
     18 H                     0.192544
     19 C                    -0.439134
     20 H                     0.178626
     21 C                    -0.416764
     22 H                     0.172933
  ----------------------------------------
  Sum of atomic charges =     0.000000

 -----------------------------------------------------------------
                    Cartesian Multipole Moments
 -----------------------------------------------------------------
    Charge (ESU x 10^10)
                -0.0000
    Dipole Moment (Debye)
         X      -0.6590      Y      -1.7127      Z      -0.0613
       Tot       1.8361
    Quadrupole Moments (Debye-Ang)
        XX    -133.4330     XY      -4.3182     YY    -135.3340
        XZ     -10.8353     YZ       4.8471     ZZ    -123.3304
    Octopole Moments (Debye-Ang^2)
       XXX    -261.4724    XXY     -61.8194    XYY     -90.6108
       YYY    -147.9094    XXZ      30.1112    XYZ      10.7164
       YYZ      32.3968    XZZ     -77.9261    YZZ     -56.2336
       ZZZ     101.0617
    Hexadecapole Moments (Debye-Ang^3)
      XXXX   -5846.1684   XXXY    -517.7001   XXYY   -1148.5280
      XYYY    -481.8322   YYYY    -835.3014   XXXZ     138.0072
      XXYZ      15.7836   XYYZ      84.6247   YYYZ     -33.4397
      XXZZ   -1222.8014   XYZZ    -184.0710   YYZZ    -482.3846
      XZZZ     153.8567   YZZZ      -4.1929   ZZZZ   -2012.2963
 -----------------------------------------------------------------
 Calculating analytic gradient of the SCF energy
 Gradient of SCF Energy
            1           2           3           4           5           6
    1  -0.0059836  -0.0003628   0.0162329   0.0005856  -0.0002196  -0.0007612
    2  -0.0008589  -0.0001199   0.0433089  -0.0003014   0.0002323   0.0000503
    3   0.0002897   0.0012921  -0.0286277  -0.0020331   0.0001633  -0.0009643
            7           8           9          10          11          12
    1   0.0001615   0.0018907  -0.0010732   0.0021065   0.0073285   0.0005231
    2   0.0000213   0.0002745  -0.0000746   0.0010895  -0.0051655   0.0001080
    3   0.0005397   0.0033387  -0.0009320   0.0015627  -0.0005255  -0.0014710
           13          14          15          16          17          18
    1   0.0020525  -0.0143744  -0.0020419   0.0001180  -0.0006022  -0.0002773
    2  -0.0025901  -0.0411248  -0.0004926   0.0007974   0.0001898  -0.0006865
    3  -0.0033717   0.0315168  -0.0003324   0.0008898   0.0013027  -0.0004908
           19          20          21          22
    1   0.0008584  -0.0004742  -0.0027363  -0.0029512
    2   0.0007447   0.0001870   0.0031999   0.0012107
    3  -0.0000618  -0.0000825  -0.0001001  -0.0019024
 Max gradient component =       4.331E-02
 RMS gradient           =       9.588E-03
 Gradient time:  CPU 202.32 s  wall 33.94 s
 Geometry Optimization Parameters
   NAtoms,    NIC,     NZ,  NCons,   NDum,   NFix, NCnnct, MaxDiis
       22     163      22       0       0       0       0       0

 Cartesian Hessian Update
 Hessian updated using BFGS update


** GEOMETRY OPTIMIZATION IN DELOCALIZED INTERNAL COORDINATES **
   Searching for a Minimum

   Optimization Cycle:   3

                       Coordinates (Angstroms)
     ATOM                X               Y               Z
      1  C         0.0101134477    0.0118347355    0.0067044255
      2  C        -0.0281055387   -0.0388927183    1.4118529423
      3  Cl        1.4532757225   -0.0971337410    2.3283078725
      4  C        -1.2257564208   -0.0307276147    2.1155719738
      5  H        -1.2117028267   -0.0672976368    3.1970179442
      6  C        -2.4294209881    0.0249491099    1.4330949191
      7  H        -3.3659099000    0.0311589303    1.9749495378
      8  C        -2.4329566843    0.0723242934    0.0443937406
      9  Cl       -3.9770428267    0.1404772753   -0.7791379948
     10  C        -1.2277343194    0.0634878275   -0.6648768738
     11  Cl       -1.2665158195    0.1263946088   -2.4154671958
     12  C         1.2968603065   -0.0017861437   -0.7495545815
     13  C         2.3710966122    0.8480188547   -0.4247963207
     14  Cl        2.2225953862    1.9581055244    0.9085914609
     15  C         3.5640541506    0.7958636649   -1.1539151970
     16  Cl        4.9095985926    1.8418805170   -0.7532114793
     17  C         3.7024150132   -0.0927976862   -2.2116568636
     18  H         4.6296608402   -0.1235863433   -2.7692494243
     19  C         2.6461029634   -0.9330773037   -2.5431718843
     20  H         2.7463258722   -1.6263968457   -3.3692715803
     21  C         1.4610107168   -0.8844563753   -1.8241009173
     22  H         0.6445380051   -1.5375390533   -2.1009559986
   Point Group: c1    Number of degrees of freedom:    60


   Energy is  -2761.477074732

 Hessian updated using BFGS update

 58 Hessian modes will be used to form the next step
  Hessian Eigenvalues:
     0.017232    0.017477    0.019764    0.020806    0.020949    0.022666
     0.023585    0.023815    0.023838    0.024089    0.024090    0.024112
     0.024114    0.024133    0.024137    0.024141    0.024143    0.024681
     0.056947    0.104133    0.159978    0.159995    0.159996    0.160018
     0.160224    0.220424    0.221395    0.225379    0.228476    0.236141
     0.246119    0.248904    0.249975    0.249992    0.249993    0.254113
     0.289843    0.292904    0.300752    0.300976    0.301055    0.310010
     0.354347    0.356661    0.356668    0.371987    0.413478    0.425556
     0.431224    0.456395    0.461854    0.468226    0.471315    0.477965
     0.478274    0.478886    0.482021    0.536376

 Minimum search - taking simple RFO step
 Searching for Lamda that Minimizes Along All modes
 Value Taken    Lamda =  -0.02971924
 Calculated Step too Large.  Step scaled by  0.538753
 Step Taken.  Stepsize is  0.300000

                             Maximum     Tolerance    Cnvgd?
         Gradient           0.043217      0.000300      NO
         Displacement       0.192883      0.001200      NO
         Energy change     -0.019168      0.000001      NO


 New Cartesian Coordinates Obtained by Inverse Iteration

 Displacement from previous Coordinates is:  0.638267
 ----------------------------------------------------------------
             Standard Nuclear Orientation (Angstroms)
    I     Atom           X                Y                Z
 ----------------------------------------------------------------
    1      C       0.0072714628     0.0147272751    -0.0081075230
    2      C      -0.0272722055    -0.0740846990     1.3954536759
    3      Cl      1.4552381661    -0.1679708798     2.3090657370
    4      C      -1.2207559938    -0.0794579904     2.1078157993
    5      H      -1.1981191005    -0.1496548716     3.1871102308
    6      C      -2.4275096381     0.0064345578     1.4337695467
    7      H      -3.3625739111     0.0051178666     1.9778627399
    8      C      -2.4386904987     0.1053083844     0.0471300059
    9      Cl     -3.9865698042     0.2334456327    -0.7573756032
   10      C      -1.2381781615     0.1088012680    -0.6698554590
   11      Cl     -1.3095114135     0.2884340629    -2.4098413008
   12      C       1.2941070205     0.0029409294    -0.7597521620
   13      C       2.3508338083     0.8814928334    -0.4541042921
   14      Cl      2.1774920827     2.0253798526     0.8430197775
   15      C       3.5485354214     0.8238679824    -1.1777956653
   16      Cl      4.8754865974     1.9033771340    -0.8123367236
   17      C       3.7096328210    -0.1006265141    -2.2028800605
   18      H       4.6426802162    -0.1317252973    -2.7505080733
   19      C       2.6737477605    -0.9773939439    -2.5051944428
   20      H       2.7960676396    -1.7044057043    -3.2988641379
   21      C       1.4839985662    -0.9223542793    -1.7945787144
   22      H       0.6865914693    -1.6108497200    -2.0389148497
 ----------------------------------------------------------------
 Nuclear Repulsion Energy =        1797.40997004 hartrees
 There are       81 alpha and       81 beta electrons
 Applying Cartesian multipole field
    Component          Value
    ---------          -----
     (2,0,0)        1.00000E-12
     (0,2,0)        2.00000E-11
     (0,0,2)       -3.00000E-11
 Nucleus-field energy     =    -0.0000000284 hartrees
 Requested basis set is 6-311++G(d,p)
 There are 162 shells and 449 basis functions
 A cutoff of  1.0D-15 yielded  10334 shell pairs
 There are     85849 function pairs (     92357 Cartesian)
 Smallest overlap matrix eigenvalue = 2.59E-07
 Linear dependence detected in AO basis
 Number of orthogonalized atomic orbitals = 444
 Maximum deviation from orthogonality = 4.363E-10
 Guess from superposition of atomic densities
 Warning:  Energy on first SCF cycle will be non-variational
 SAD guess density has 162.000000 electrons

 -----------------------------------------------------------------------
  General SCF calculation program by
  Eric Jon Sundstrom, Paul Horn, Yuezhi Mao, Dmitri Zuev, Alec White,
  David Stuck, Shaama M.S., Shane Yost, Joonho Lee, David Small,
  Daniel Levine, Susi Lehtola, Hugh Burton, Evgeny Epifanovsky,
  Bang C. Huynh
 -----------------------------------------------------------------------
 Exchange:     0.2000 Hartree-Fock + 0.0800 Slater + 0.7200 B88
 Correlation:  0.1900 VWN1RPA + 0.8100 LYP
 Using SG-1 standard quadrature grid
 using 6 threads for integral computing
 -------------------------------------------------------
 OpenMP Integral computing Module                
 Release: version 2.0, May 2017, Q-Chem Inc. Pleasanton 
 -------------------------------------------------------
 A restricted SCF calculation will be
 performed using DIIS
 SCF converges when DIIS error is below 1.0e-08
 ---------------------------------------
  Cycle       Energy         DIIS error
 ---------------------------------------
    1   -2765.5592585117      2.93e-02  
    2   -2761.3389633308      2.41e-03  
    3   -2761.2143193563      3.16e-03  
    4   -2761.4780369352      6.46e-04  
    5   -2761.4874910449      3.02e-04  
    6   -2761.4896679933      1.04e-04  
    7   -2761.4899110602      2.97e-05  
    8   -2761.4899280084      1.51e-05  
    9   -2761.4899339832      2.34e-06  
   10   -2761.4899341069      9.40e-07  
   11   -2761.4899341275      3.00e-07  
   12   -2761.4899341296      1.18e-07  
   13   -2761.4899341301      5.38e-08  
   14   -2761.4899341303      1.62e-08  
   15   -2761.4899341302      6.32e-09  Convergence criterion met
 ---------------------------------------
 SCF time:   CPU 675.83s  wall 119.00s 
 SCF   energy in the final basis set =    -2761.4899341302
 Total energy in the final basis set =    -2761.4899341302

 --------------------------------------------------------------

                    Orbital Energies (a.u.)
 --------------------------------------------------------------

 Alpha MOs
 -- Occupied --
********-101.5726-101.5662-101.5641-101.5618 -10.2748 -10.2675 -10.2656
-10.2646 -10.2610 -10.2384 -10.2273 -10.2165 -10.2133 -10.2077 -10.2044
-10.2024  -9.4888  -9.4872  -9.4808  -9.4802  -9.4781  -7.2535  -7.2520
 -7.2457  -7.2448  -7.2437  -7.2429  -7.2428  -7.2420  -7.2413  -7.2356
 -7.2350  -7.2349  -7.2343  -7.2327  -7.2321  -0.9500  -0.9306  -0.9044
 -0.8806  -0.8698  -0.8588  -0.8403  -0.8028  -0.7570  -0.7504  -0.7402
 -0.6707  -0.6336  -0.6214  -0.6123  -0.5480  -0.5333  -0.5281  -0.5075
 -0.4954  -0.4763  -0.4620  -0.4607  -0.4553  -0.4458  -0.4364  -0.4206
 -0.4103  -0.4077  -0.3952  -0.3898  -0.3685  -0.3649  -0.3564  -0.3455
 -0.3412  -0.3312  -0.3245  -0.3222  -0.3000  -0.2937  -0.2670  -0.2645
 -0.2551
 -- Virtual --
 -0.0711  -0.0512  -0.0411  -0.0320  -0.0287  -0.0164  -0.0099  -0.0018
  0.0066   0.0132   0.0189   0.0249   0.0260   0.0284   0.0435   0.0480
  0.0508   0.0525   0.0581   0.0633   0.0664   0.0725   0.0776   0.0820
  0.0851   0.0889   0.0909   0.0943   0.0998   0.1044   0.1053   0.1097
  0.1124   0.1138   0.1181   0.1200   0.1261   0.1273   0.1303   0.1309
  0.1328   0.1362   0.1392   0.1418   0.1477   0.1532   0.1555   0.1589
  0.1664   0.1719   0.1742   0.1750   0.1834   0.1839   0.1894   0.1915
  0.1929   0.2028   0.2080   0.2121   0.2145   0.2177   0.2247   0.2257
  0.2343   0.2352   0.2401   0.2453   0.2458   0.2474   0.2527   0.2596
  0.2614   0.2640   0.2657   0.2696   0.2776   0.2800   0.2816   0.2873
  0.2930   0.2956   0.3008   0.3073   0.3118   0.3142   0.3215   0.3247
  0.3344   0.3399   0.3484   0.3524   0.3642   0.4130   0.4224   0.4279
  0.4353   0.4422   0.4493   0.4542   0.4585   0.4675   0.4736   0.4818
  0.4882   0.4909   0.4925   0.5024   0.5138   0.5198   0.5285   0.5321
  0.5416   0.5467   0.5507   0.5563   0.5590   0.5716   0.5771   0.5852
  0.5923   0.5928   0.6063   0.6149   0.6157   0.6180   0.6209   0.6294
  0.6380   0.6466   0.6536   0.6581   0.6724   0.6757   0.6838   0.7026
  0.7101   0.7153   0.7238   0.7240   0.7458   0.7700   0.7966   0.8013
  0.8093   0.8182   0.8285   0.8315   0.8348   0.8410   0.8433   0.8440
  0.8534   0.8550   0.8590   0.8672   0.8686   0.8715   0.8756   0.8812
  0.8945   0.8980   0.9086   0.9152   0.9164   0.9283   0.9380   0.9418
  0.9514   0.9537   0.9586   0.9626   0.9692   0.9713   0.9785   0.9903
  0.9918   0.9934   0.9961   1.0013   1.0232   1.0362   1.0516   1.0675
  1.0709   1.0802   1.1012   1.1101   1.1418   1.1691   1.1837   1.2097
  1.2164   1.2309   1.2526   1.2583   1.2639   1.2871   1.2916   1.3018
  1.3157   1.3286   1.3488   1.3586   1.3649   1.3883   1.4321   1.4652
  1.4857   1.5003   1.5100   1.5157   1.5372   1.5633   1.5666   1.5682
  1.6020   1.6131   1.6384   1.6449   1.6667   1.6751   1.7025   1.7155
  1.7278   1.7659   1.7903   1.7925   1.8067   1.8295   1.8511   1.8573
  1.8788   1.8860   1.8981   1.9068   1.9138   1.9234   1.9317   1.9501
  1.9616   1.9756   1.9841   2.0272   2.0394   2.0576   2.1051   2.1369
  2.1709   2.1776   2.2060   2.2501   2.2565   2.2650   2.2743   2.2882
  2.2954   2.3005   2.3235   2.3300   2.3438   2.3711   2.3814   2.4018
  2.4344   2.4357   2.4463   2.4533   2.4726   2.4989   2.5284   2.5384
  2.5450   2.5561   2.6024   2.6133   2.6170   2.6497   2.6605   2.6782
  2.6969   2.7021   2.7092   2.7293   2.7443   2.7542   2.7572   2.7732
  2.7888   2.7958   2.8079   2.8134   2.8301   2.8415   2.8806   2.9167
  2.9372   2.9693   3.0697   3.0779   3.0912   3.1333   3.1541   3.1758
  3.1958   3.2193   3.2326   3.2635   3.3486   3.3717   3.4010   3.4085
  3.5194   3.5627   3.6406   3.6824   3.7311   3.8446   3.9251   4.0054
  4.0504   4.0549   4.1055   4.3975   4.7991   4.8256   9.7562   9.7775
  9.8086   9.8206   9.8671  23.3698  23.5314  23.8181  23.8810  23.8914
 23.8952  23.9474  23.9895  24.0206  24.0536  24.1288  24.1547  25.8128
 25.8269  25.9160  25.9350  26.0468  26.1474  26.1590  26.1822  26.2989
 26.3761  26.5597  26.5955  26.6995  26.8958  26.9034 215.7494 215.7701
215.8079 215.8225 215.8797
 --------------------------------------------------------------

          Ground-State Mulliken Net Atomic Charges

     Atom                 Charge (a.u.)
  ----------------------------------------
      1 C                     0.123291
      2 C                    -0.501795
      3 Cl                    0.436051
      4 C                    -0.169561
      5 H                     0.208531
      6 C                    -1.015867
      7 H                     0.195902
      8 C                     0.562874
      9 Cl                    0.473057
     10 C                    -0.731531
     11 Cl                    0.595165
     12 C                     0.231251
     13 C                    -0.603167
     14 Cl                    0.524006
     15 C                     0.283009
     16 Cl                    0.476620
     17 C                    -0.769157
     18 H                     0.194138
     19 C                    -0.477259
     20 H                     0.178585
     21 C                    -0.393436
     22 H                     0.179294
  ----------------------------------------
  Sum of atomic charges =     0.000000

 -----------------------------------------------------------------
                    Cartesian Multipole Moments
 -----------------------------------------------------------------
    Charge (ESU x 10^10)
                -0.0000
    Dipole Moment (Debye)
         X      -0.5915      Y      -1.8504      Z      -0.0220
       Tot       1.9428
    Quadrupole Moments (Debye-Ang)
        XX    -133.0343     XY      -4.2980     YY    -134.9862
        XZ     -10.8233     YZ       4.7219     ZZ    -123.7541
    Octopole Moments (Debye-Ang^2)
       XXX    -254.8154    XXY     -66.0270    XYY     -88.2299
       YYY    -158.7698    XXZ      30.6726    XYZ      11.4094
       YYZ      33.4150    XZZ     -77.2474    YZZ     -60.3262
       ZZZ     107.8190
    Hexadecapole Moments (Debye-Ang^3)
      XXXX   -5814.0516   XXXY    -501.3826   XXYY   -1151.4307
      XYYY    -463.1971   YYYY    -889.3903   XXXZ     153.3398
      XXYZ      27.2937   XYYZ      89.1412   YYYZ       5.2310
      XXZZ   -1216.4058   XYZZ    -180.5444   YYZZ    -486.0519
      XZZZ     176.0868   YZZZ      23.5399   ZZZZ   -1994.0744
 -----------------------------------------------------------------
 Calculating analytic gradient of the SCF energy
 Gradient of SCF Energy
            1           2           3           4           5           6
    1  -0.0007006   0.0004505   0.0092863   0.0003720   0.0000329  -0.0007238
    2  -0.0015312   0.0004287   0.0308636  -0.0000357   0.0001888  -0.0000308
    3  -0.0007192   0.0013869  -0.0194431  -0.0007306  -0.0000357  -0.0005099
            7           8           9          10          11          12
    1   0.0000660   0.0010288  -0.0001769   0.0004033   0.0000452  -0.0007491
    2   0.0001289   0.0002906   0.0001316  -0.0005790  -0.0016970   0.0009449
    3   0.0001275   0.0006378  -0.0005508   0.0006324  -0.0004273   0.0004883
           13          14          15          16          17          18
    1   0.0012399  -0.0084825  -0.0008604  -0.0001618   0.0000872  -0.0001162
    2  -0.0006791  -0.0301300   0.0000358   0.0001410   0.0002813  -0.0004000
    3  -0.0005339   0.0208709  -0.0000964   0.0004048   0.0002745  -0.0001836
           19          20          21          22
    1  -0.0001207  -0.0002717  -0.0004244  -0.0002238
    2   0.0000622   0.0000237   0.0011348   0.0004270
    3   0.0000972  -0.0000714  -0.0008345  -0.0007838
 Max gradient component =       3.086E-02
 RMS gradient           =       6.576E-03
 Gradient time:  CPU 200.68 s  wall 33.66 s
 Geometry Optimization Parameters
   NAtoms,    NIC,     NZ,  NCons,   NDum,   NFix, NCnnct, MaxDiis
       22     163      22       0       0       0       0       0

 Cartesian Hessian Update
 Hessian updated using BFGS update


** GEOMETRY OPTIMIZATION IN DELOCALIZED INTERNAL COORDINATES **
   Searching for a Minimum

   Optimization Cycle:   4

                       Coordinates (Angstroms)
     ATOM                X               Y               Z
      1  C         0.0072714628    0.0147272751   -0.0081075230
      2  C        -0.0272722055   -0.0740846990    1.3954536759
      3  Cl        1.4552381661   -0.1679708798    2.3090657370
      4  C        -1.2207559938   -0.0794579904    2.1078157993
      5  H        -1.1981191005   -0.1496548716    3.1871102308
      6  C        -2.4275096381    0.0064345578    1.4337695467
      7  H        -3.3625739111    0.0051178666    1.9778627399
      8  C        -2.4386904987    0.1053083844    0.0471300059
      9  Cl       -3.9865698042    0.2334456327   -0.7573756032
     10  C        -1.2381781615    0.1088012680   -0.6698554590
     11  Cl       -1.3095114135    0.2884340629   -2.4098413008
     12  C         1.2941070205    0.0029409294   -0.7597521620
     13  C         2.3508338083    0.8814928334   -0.4541042921
     14  Cl        2.1774920827    2.0253798526    0.8430197775
     15  C         3.5485354214    0.8238679824   -1.1777956653
     16  Cl        4.8754865974    1.9033771340   -0.8123367236
     17  C         3.7096328210   -0.1006265141   -2.2028800605
     18  H         4.6426802162   -0.1317252973   -2.7505080733
     19  C         2.6737477605   -0.9773939439   -2.5051944428
     20  H         2.7960676396   -1.7044057043   -3.2988641379
     21  C         1.4839985662   -0.9223542793   -1.7945787144
     22  H         0.6865914693   -1.6108497200   -2.0389148497
   Point Group: c1    Number of degrees of freedom:    60


   Energy is  -2761.489934130

 Hessian updated using BFGS update

 59 Hessian modes will be used to form the next step
  Hessian Eigenvalues:
     0.017431    0.018136    0.019931    0.020939    0.021047    0.022653
     0.023584    0.023814    0.023836    0.024089    0.024090    0.024113
     0.024114    0.024128    0.024137    0.024140    0.024143    0.027960
     0.052915    0.078183    0.159987    0.159996    0.160004    0.160077
     0.160259    0.220631    0.221490    0.225386    0.228508    0.236143
     0.246110    0.249604    0.249986    0.249992    0.250174    0.254268
     0.289848    0.293024    0.300941    0.301051    0.301083    0.317549
     0.354790    0.356665    0.356668    0.356673    0.377194    0.413444
     0.426048    0.431353    0.457507    0.461870    0.468261    0.471635
     0.478075    0.478275    0.478991    0.482359    0.604107

 Minimum search - taking simple RFO step
 Searching for Lamda that Minimizes Along All modes
 Value Taken    Lamda =  -0.01744386
 Calculated Step too Large.  Step scaled by  0.624381
 Step Taken.  Stepsize is  0.300000

                             Maximum     Tolerance    Cnvgd?
         Gradient           0.030252      0.000300      NO
         Displacement       0.235239      0.001200      NO
         Energy change     -0.012859      0.000001      NO


 New Cartesian Coordinates Obtained by Inverse Iteration

 Displacement from previous Coordinates is:  0.463980
 ----------------------------------------------------------------
             Standard Nuclear Orientation (Angstroms)
    I     Atom           X                Y                Z
 ----------------------------------------------------------------
    1      C       0.0110376182     0.0293419804    -0.0032740235
    2      C      -0.0279394742    -0.0983111022     1.3957313844
    3      Cl      1.4534917216    -0.2385439822     2.3103829203
    4      C      -1.2237992484    -0.1178687351     2.1049447388
    5      H      -1.2051327804    -0.2220494021     3.1815479664
    6      C      -2.4271837131    -0.0081927431     1.4283025972
    7      H      -3.3651506508    -0.0241234127     1.9672200150
    8      C      -2.4344773105     0.1313629332     0.0442162898
    9      Cl     -3.9784799330     0.2843113022    -0.7603264671
   10      C      -1.2306016309     0.1516223972    -0.6668490810
   11      Cl     -1.2842689430     0.3862352078    -2.3996392822
   12      C       1.2972084424     0.0108277788    -0.7544576522
   13      C       2.3426033456     0.9096116794    -0.4747708731
   14      Cl      2.1524003451     2.0948894243     0.7816516962
   15      C       3.5390475220     0.8423284322    -1.2007477836
   16      Cl      4.8548447783     1.9478890062    -0.8772260303
   17      C       3.7068059034    -0.1111953194    -2.1987523260
   18      H       4.6397953901    -0.1454992682    -2.7462405302
   19      C       2.6792377362    -1.0062360885    -2.4752075147
   20      H       2.8088043755    -1.7537705575    -3.2483755217
   21      C       1.4898212171    -0.9407178658    -1.7639014679
   22      H       0.6944375941    -1.6411077854    -1.9831105492
 ----------------------------------------------------------------
 Nuclear Repulsion Energy =        1794.51641032 hartrees
 There are       81 alpha and       81 beta electrons
 Applying Cartesian multipole field
    Component          Value
    ---------          -----
     (2,0,0)        1.00000E-12
     (0,2,0)        2.00000E-11
     (0,0,2)       -3.00000E-11
 Nucleus-field energy     =    -0.0000000273 hartrees
 Requested basis set is 6-311++G(d,p)
 There are 162 shells and 449 basis functions
 A cutoff of  1.0D-15 yielded  10331 shell pairs
 There are     85822 function pairs (     92320 Cartesian)
 Smallest overlap matrix eigenvalue = 2.52E-07
 Linear dependence detected in AO basis
 Number of orthogonalized atomic orbitals = 444
 Maximum deviation from orthogonality = 1.023E-09
 Guess from superposition of atomic densities
 Warning:  Energy on first SCF cycle will be non-variational
 SAD guess density has 162.000000 electrons

 -----------------------------------------------------------------------
  General SCF calculation program by
  Eric Jon Sundstrom, Paul Horn, Yuezhi Mao, Dmitri Zuev, Alec White,
  David Stuck, Shaama M.S., Shane Yost, Joonho Lee, David Small,
  Daniel Levine, Susi Lehtola, Hugh Burton, Evgeny Epifanovsky,
  Bang C. Huynh
 -----------------------------------------------------------------------
 Exchange:     0.2000 Hartree-Fock + 0.0800 Slater + 0.7200 B88
 Correlation:  0.1900 VWN1RPA + 0.8100 LYP
 Using SG-1 standard quadrature grid
 using 6 threads for integral computing
 -------------------------------------------------------
 OpenMP Integral computing Module                
 Release: version 2.0, May 2017, Q-Chem Inc. Pleasanton 
 -------------------------------------------------------
 A restricted SCF calculation will be
 performed using DIIS
 SCF converges when DIIS error is below 1.0e-08
 ---------------------------------------
  Cycle       Energy         DIIS error
 ---------------------------------------
    1   -2765.5407738294      2.93e-02  
    2   -2761.3483564740      2.41e-03  
    3   -2761.2249776654      3.15e-03  
    4   -2761.4869587226      6.45e-04  
    5   -2761.4963739490      3.01e-04  
    6   -2761.4985513817      1.02e-04  
    7   -2761.4987851026      2.93e-05  
    8   -2761.4988014803      1.51e-05  
    9   -2761.4988075051      2.26e-06  
   10   -2761.4988076175      9.55e-07  
   11   -2761.4988076392      2.84e-07  
   12   -2761.4988076413      1.13e-07  
   13   -2761.4988076416      5.20e-08  
   14   -2761.4988076418      1.59e-08  
   15   -2761.4988076419      6.45e-09  Convergence criterion met
 ---------------------------------------
 SCF time:   CPU 674.34s  wall 119.00s 
 SCF   energy in the final basis set =    -2761.4988076419
 Total energy in the final basis set =    -2761.4988076419

 --------------------------------------------------------------

                    Orbital Energies (a.u.)
 --------------------------------------------------------------

 Alpha MOs
 -- Occupied --
********-101.5728-101.5663-101.5653-101.5633 -10.2746 -10.2675 -10.2657
-10.2646 -10.2611 -10.2378 -10.2268 -10.2166 -10.2134 -10.2078 -10.2046
-10.2027  -9.4886  -9.4874  -9.4811  -9.4810  -9.4792  -7.2533  -7.2522
 -7.2458  -7.2458  -7.2439  -7.2435  -7.2428  -7.2423  -7.2416  -7.2358
 -7.2358  -7.2352  -7.2352  -7.2338  -7.2332  -0.9494  -0.9304  -0.9035
 -0.8808  -0.8702  -0.8584  -0.8404  -0.8026  -0.7567  -0.7502  -0.7405
 -0.6705  -0.6330  -0.6215  -0.6127  -0.5478  -0.5328  -0.5281  -0.5084
 -0.4950  -0.4764  -0.4620  -0.4602  -0.4553  -0.4451  -0.4354  -0.4207
 -0.4099  -0.4055  -0.3949  -0.3893  -0.3668  -0.3643  -0.3562  -0.3452
 -0.3407  -0.3313  -0.3249  -0.3228  -0.3051  -0.2937  -0.2664  -0.2650
 -0.2577
 -- Virtual --
 -0.0699  -0.0514  -0.0411  -0.0317  -0.0303  -0.0160  -0.0100  -0.0017
  0.0064   0.0130   0.0191   0.0249   0.0261   0.0280   0.0433   0.0480
  0.0504   0.0527   0.0582   0.0631   0.0664   0.0718   0.0778   0.0821
  0.0851   0.0887   0.0914   0.0934   0.0998   0.1042   0.1049   0.1102
  0.1124   0.1136   0.1178   0.1200   0.1255   0.1267   0.1302   0.1310
  0.1330   0.1352   0.1389   0.1415   0.1466   0.1529   0.1561   0.1589
  0.1656   0.1715   0.1738   0.1748   0.1820   0.1832   0.1893   0.1909
  0.1916   0.2023   0.2077   0.2117   0.2143   0.2182   0.2247   0.2263
  0.2339   0.2352   0.2406   0.2443   0.2458   0.2487   0.2527   0.2593
  0.2613   0.2640   0.2658   0.2692   0.2765   0.2796   0.2822   0.2871
  0.2926   0.2949   0.3020   0.3075   0.3107   0.3159   0.3225   0.3242
  0.3350   0.3409   0.3479   0.3525   0.3636   0.4136   0.4224   0.4292
  0.4357   0.4409   0.4495   0.4554   0.4591   0.4667   0.4750   0.4828
  0.4899   0.4932   0.4937   0.5031   0.5069   0.5193   0.5255   0.5322
  0.5409   0.5463   0.5505   0.5589   0.5597   0.5698   0.5772   0.5893
  0.5922   0.5944   0.6053   0.6148   0.6157   0.6170   0.6204   0.6310
  0.6428   0.6468   0.6551   0.6589   0.6749   0.6770   0.6838   0.7014
  0.7100   0.7152   0.7240   0.7253   0.7444   0.7737   0.7947   0.8036
  0.8098   0.8196   0.8284   0.8342   0.8359   0.8411   0.8434   0.8466
  0.8526   0.8559   0.8598   0.8680   0.8685   0.8704   0.8766   0.8808
  0.8944   0.9013   0.9087   0.9147   0.9165   0.9324   0.9369   0.9409
  0.9520   0.9529   0.9590   0.9613   0.9681   0.9700   0.9784   0.9834
  0.9915   0.9937   0.9976   1.0017   1.0213   1.0348   1.0487   1.0645
  1.0697   1.0810   1.1031   1.1108   1.1426   1.1682   1.1840   1.2111
  1.2176   1.2296   1.2519   1.2570   1.2644   1.2847   1.2923   1.3029
  1.3104   1.3288   1.3506   1.3594   1.3654   1.3909   1.4328   1.4666
  1.4868   1.5016   1.5095   1.5147   1.5388   1.5651   1.5665   1.5680
  1.6011   1.6135   1.6396   1.6459   1.6671   1.6758   1.7002   1.7159
  1.7283   1.7658   1.7898   1.7952   1.8062   1.8276   1.8509   1.8563
  1.8777   1.8858   1.8982   1.9075   1.9174   1.9229   1.9323   1.9501
  1.9601   1.9781   1.9841   2.0264   2.0395   2.0565   2.1056   2.1361
  2.1733   2.1778   2.2042   2.2495   2.2572   2.2691   2.2723   2.2884
  2.2943   2.3046   2.3227   2.3282   2.3334   2.3723   2.3807   2.4085
  2.4319   2.4383   2.4461   2.4542   2.4721   2.5038   2.5280   2.5372
  2.5452   2.5541   2.6002   2.6111   2.6155   2.6522   2.6622   2.6774
  2.6952   2.7016   2.7090   2.7286   2.7439   2.7542   2.7586   2.7726
  2.7868   2.7947   2.8086   2.8125   2.8296   2.8401   2.8789   2.9159
  2.9405   2.9726   3.0706   3.0778   3.0894   3.1305   3.1551   3.1754
  3.1973   3.2212   3.2309   3.2620   3.3491   3.3711   3.4016   3.4078
  3.5204   3.5630   3.6408   3.6844   3.7326   3.8448   3.9263   4.0049
  4.0510   4.0552   4.1045   4.3893   4.7986   4.8266   9.7577   9.7795
  9.8126   9.8250   9.8591  23.3709  23.5323  23.8182  23.8824  23.8924
 23.8956  23.9480  23.9878  24.0225  24.0563  24.1279  24.1539  25.8120
 25.8270  25.9305  25.9579  25.9960  26.1252  26.1545  26.1653  26.2987
 26.3969  26.5608  26.5903  26.6950  26.8970  26.9040 215.7514 215.7726
215.8143 215.8278 215.8676
 --------------------------------------------------------------

          Ground-State Mulliken Net Atomic Charges

     Atom                 Charge (a.u.)
  ----------------------------------------
      1 C                     0.143988
      2 C                    -0.562635
      3 Cl                    0.406268
      4 C                    -0.085680
      5 H                     0.208860
      6 C                    -1.003165
      7 H                     0.196777
      8 C                     0.584555
      9 Cl                    0.476162
     10 C                    -0.739880
     11 Cl                    0.569158
     12 C                     0.258808
     13 C                    -0.586527
     14 Cl                    0.470270
     15 C                     0.273645
     16 Cl                    0.487595
     17 C                    -0.770608
     18 H                     0.195875
     19 C                    -0.492917
     20 H                     0.179074
     21 C                    -0.390442
     22 H                     0.180822
  ----------------------------------------
  Sum of atomic charges =     0.000000

 -----------------------------------------------------------------
                    Cartesian Multipole Moments
 -----------------------------------------------------------------
    Charge (ESU x 10^10)
                 0.0000
    Dipole Moment (Debye)
         X      -0.6080      Y      -1.9533      Z      -0.0046
       Tot       2.0457
    Quadrupole Moments (Debye-Ang)
        XX    -132.8705     XY      -4.2479     YY    -134.7442
        XZ     -10.8127     YZ       4.5540     ZZ    -124.0589
    Octopole Moments (Debye-Ang^2)
       XXX    -254.3125    XXY     -69.0629    XYY     -87.5585
       YYY    -165.5304    XXZ      31.8473    XYZ      11.7218
       YYZ      34.5728    XZZ     -77.7495    YZZ     -63.4039
       ZZZ     112.7695
    Hexadecapole Moments (Debye-Ang^3)
      XXXX   -5773.7514   XXXY    -495.5660   XXYY   -1151.7909
      XYYY    -455.3909   YYYY    -937.4505   XXXZ     172.0700
      XXYZ      36.0524   XYYZ      94.7744   YYYZ      35.9918
      XXZZ   -1210.8620   XYZZ    -179.5119   YYZZ    -491.8867
      XZZZ     197.2378   YZZZ      46.5021   ZZZZ   -1986.7700
 -----------------------------------------------------------------
 Calculating analytic gradient of the SCF energy
 Gradient of SCF Energy
            1           2           3           4           5           6
    1   0.0007789   0.0003260   0.0053455  -0.0002201   0.0001083  -0.0002574
    2  -0.0009857   0.0006690   0.0199197   0.0000774   0.0000724  -0.0000604
    3  -0.0009599   0.0006678  -0.0119937  -0.0001519  -0.0000464   0.0001244
            7           8           9          10          11          12
    1   0.0000074   0.0003778   0.0000935  -0.0001694  -0.0000904  -0.0008446
    2   0.0000694   0.0002970   0.0000201  -0.0007487  -0.0011528   0.0004892
    3  -0.0000203  -0.0004220  -0.0001420   0.0003301  -0.0001005   0.0009205
           13          14          15          16          17          18
    1   0.0005197  -0.0046571  -0.0002291  -0.0002048   0.0002126  -0.0000429
    2   0.0002368  -0.0199954   0.0000152  -0.0000122   0.0000437  -0.0000785
    3   0.0007688   0.0127607  -0.0001751   0.0001390   0.0000390  -0.0000218
           19          20          21          22
    1  -0.0002498  -0.0001099  -0.0004097  -0.0002846
    2  -0.0001426   0.0000244   0.0011466   0.0000956
    3  -0.0000182  -0.0000487  -0.0012115  -0.0004384
 Max gradient component =       2.000E-02
 RMS gradient           =       4.203E-03
 Gradient time:  CPU 200.72 s  wall 33.67 s
 Geometry Optimization Parameters
   NAtoms,    NIC,     NZ,  NCons,   NDum,   NFix, NCnnct, MaxDiis
       22     163      22       0       0       0       0       0

 Cartesian Hessian Update
 Hessian updated using BFGS update


** GEOMETRY OPTIMIZATION IN DELOCALIZED INTERNAL COORDINATES **
   Searching for a Minimum

   Optimization Cycle:   5

                       Coordinates (Angstroms)
     ATOM                X               Y               Z
      1  C         0.0110376182    0.0293419804   -0.0032740235
      2  C        -0.0279394742   -0.0983111022    1.3957313844
      3  Cl        1.4534917216   -0.2385439822    2.3103829203
      4  C        -1.2237992484   -0.1178687351    2.1049447388
      5  H        -1.2051327804   -0.2220494021    3.1815479664
      6  C        -2.4271837131   -0.0081927431    1.4283025972
      7  H        -3.3651506508   -0.0241234127    1.9672200150
      8  C        -2.4344773105    0.1313629332    0.0442162898
      9  Cl       -3.9784799330    0.2843113022   -0.7603264671
     10  C        -1.2306016309    0.1516223972   -0.6668490810
     11  Cl       -1.2842689430    0.3862352078   -2.3996392822
     12  C         1.2972084424    0.0108277788   -0.7544576522
     13  C         2.3426033456    0.9096116794   -0.4747708731
     14  Cl        2.1524003451    2.0948894243    0.7816516962
     15  C         3.5390475220    0.8423284322   -1.2007477836
     16  Cl        4.8548447783    1.9478890062   -0.8772260303
     17  C         3.7068059034   -0.1111953194   -2.1987523260
     18  H         4.6397953901   -0.1454992682   -2.7462405302
     19  C         2.6792377362   -1.0062360885   -2.4752075147
     20  H         2.8088043755   -1.7537705575   -3.2483755217
     21  C         1.4898212171   -0.9407178658   -1.7639014679
     22  H         0.6944375941   -1.6411077854   -1.9831105492
   Point Group: c1    Number of degrees of freedom:    60


   Energy is  -2761.498807642

 Hessian updated using BFGS update

 60 Hessian modes will be used to form the next step
  Hessian Eigenvalues:
     0.017450    0.017946    0.019882    0.020940    0.021025    0.022648
     0.023573    0.023834    0.023857    0.024089    0.024091    0.024114
     0.024114    0.024136    0.024137    0.024142    0.024162    0.027912
     0.041290    0.073787    0.159996    0.160000    0.160013    0.160099
     0.160255    0.220628    0.221496    0.225388    0.228526    0.236146
     0.246110    0.249667    0.249992    0.250022    0.250168    0.254268
     0.289919    0.293021    0.300942    0.301063    0.301117    0.317498
     0.354788    0.356665    0.356665    0.356668    0.356673    0.377259
     0.413450    0.426050    0.431355    0.457396    0.461863    0.468285
     0.471675    0.478112    0.478315    0.478991    0.482451    0.603982

 Minimum search - taking simple RFO step
 Searching for Lamda that Minimizes Along All modes
 Value Taken    Lamda =  -0.01070404
 Calculated Step too Large.  Step scaled by  0.653154
 Step Taken.  Stepsize is  0.300000

                             Maximum     Tolerance    Cnvgd?
         Gradient           0.019285      0.000300      NO
         Displacement       0.227635      0.001200      NO
         Energy change     -0.008874      0.000001      NO


 New Cartesian Coordinates Obtained by Inverse Iteration

 Displacement from previous Coordinates is:  0.527072
 ----------------------------------------------------------------
             Standard Nuclear Orientation (Angstroms)
    I     Atom           X                Y                Z
 ----------------------------------------------------------------
    1      C       0.0102851961     0.0372291300    -0.0038631115
    2      C      -0.0267635288    -0.1326518578     1.3886155832
    3      Cl      1.4595136175    -0.3164392754     2.2929859979
    4      C      -1.2218888028    -0.1624584082     2.0985308841
    5      H      -1.2047238389    -0.3002581855     3.1714058904
    6      C      -2.4240297053    -0.0201219513     1.4249142354
    7      H      -3.3623173277    -0.0443982634     1.9631338395
    8      C      -2.4317301292     0.1643066812     0.0455308374
    9      Cl     -3.9740555379     0.3590708288    -0.7519766690
   10      C      -1.2268410817     0.1958490423    -0.6642778737
   11      Cl     -1.2610122757     0.4936584013    -2.3871528715
   12      C       1.2954317169     0.0154332742    -0.7566707736
   13      C       2.3239151986     0.9388931921    -0.5035283835
   14      Cl      2.1046710551     2.1635222865     0.7125501314
   15      C       3.5228122464     0.8651675923    -1.2245930617
   16      Cl      4.8224215997     1.9996778818    -0.9375567225
   17      C       3.7057737749    -0.1198869264    -2.1896906776
   18      H       4.6410659124    -0.1584676382    -2.7330199394
   19      C       2.6922984058    -1.0386307910    -2.4390846011
   20      H       2.8357866411    -1.8092755945    -3.1866540932
   21      C       1.5000735341    -0.9665456057    -1.7322219197
   22      H       0.7118156346    -1.6828699337    -1.9262581962
 ----------------------------------------------------------------
 Nuclear Repulsion Energy =        1792.78258062 hartrees
 There are       81 alpha and       81 beta electrons
 Applying Cartesian multipole field
    Component          Value
    ---------          -----
     (2,0,0)        1.00000E-12
     (0,2,0)        2.00000E-11
     (0,0,2)       -3.00000E-11
 Nucleus-field energy     =    -0.0000000259 hartrees
 Requested basis set is 6-311++G(d,p)
 There are 162 shells and 449 basis functions
 A cutoff of  1.0D-15 yielded  10326 shell pairs
 There are     85764 function pairs (     92254 Cartesian)
 Smallest overlap matrix eigenvalue = 2.43E-07
 Linear dependence detected in AO basis
 Number of orthogonalized atomic orbitals = 444
 Maximum deviation from orthogonality = 7.474E-10
 Guess from superposition of atomic densities
 Warning:  Energy on first SCF cycle will be non-variational
 SAD guess density has 162.000000 electrons

 -----------------------------------------------------------------------
  General SCF calculation program by
  Eric Jon Sundstrom, Paul Horn, Yuezhi Mao, Dmitri Zuev, Alec White,
  David Stuck, Shaama M.S., Shane Yost, Joonho Lee, David Small,
  Daniel Levine, Susi Lehtola, Hugh Burton, Evgeny Epifanovsky,
  Bang C. Huynh
 -----------------------------------------------------------------------
 Exchange:     0.2000 Hartree-Fock + 0.0800 Slater + 0.7200 B88
 Correlation:  0.1900 VWN1RPA + 0.8100 LYP
 Using SG-1 standard quadrature grid
 using 6 threads for integral computing
 -------------------------------------------------------
 OpenMP Integral computing Module                
 Release: version 2.0, May 2017, Q-Chem Inc. Pleasanton 
 -------------------------------------------------------
 A restricted SCF calculation will be
 performed using DIIS
 SCF converges when DIIS error is below 1.0e-08
 ---------------------------------------
  Cycle       Energy         DIIS error
 ---------------------------------------
    1   -2765.5275691454      2.93e-02  
    2   -2761.3542708447      2.40e-03  
    3   -2761.2318098570      3.14e-03  
    4   -2761.4926640269      6.44e-04  
    5   -2761.5020626720      3.00e-04  
    6   -2761.5042273717      1.01e-04  
    7   -2761.5044535928      2.84e-05  
    8   -2761.5044684069      1.52e-05  
    9   -2761.5044745204      2.22e-06  
   10   -2761.5044746283      9.63e-07  
   11   -2761.5044746507      2.70e-07  
   12   -2761.5044746524      1.07e-07  
   13   -2761.5044746529      4.88e-08  
   14   -2761.5044746527      1.53e-08  
   15   -2761.5044746528      6.68e-09  Convergence criterion met
 ---------------------------------------
 SCF time:   CPU 673.83s  wall 118.00s 
 SCF   energy in the final basis set =    -2761.5044746528
 Total energy in the final basis set =    -2761.5044746528

 --------------------------------------------------------------

                    Orbital Energies (a.u.)
 --------------------------------------------------------------

 Alpha MOs
 -- Occupied --
********-101.5729-101.5665-101.5665-101.5645 -10.2743 -10.2677 -10.2657
-10.2645 -10.2613 -10.2369 -10.2262 -10.2168 -10.2135 -10.2079 -10.2048
-10.2030  -9.4885  -9.4875  -9.4819  -9.4811  -9.4800  -7.2532  -7.2524
 -7.2466  -7.2460  -7.2448  -7.2434  -7.2426  -7.2424  -7.2417  -7.2366
 -7.2360  -7.2360  -7.2353  -7.2347  -7.2341  -0.9491  -0.9301  -0.9028
 -0.8809  -0.8703  -0.8582  -0.8404  -0.8025  -0.7566  -0.7504  -0.7409
 -0.6703  -0.6325  -0.6217  -0.6132  -0.5476  -0.5324  -0.5281  -0.5094
 -0.4946  -0.4764  -0.4620  -0.4597  -0.4554  -0.4446  -0.4347  -0.4208
 -0.4099  -0.4034  -0.3945  -0.3891  -0.3658  -0.3633  -0.3557  -0.3449
 -0.3402  -0.3315  -0.3254  -0.3235  -0.3101  -0.2922  -0.2672  -0.2648
 -0.2594
 -- Virtual --
 -0.0682  -0.0516  -0.0411  -0.0324  -0.0316  -0.0161  -0.0101  -0.0017
  0.0060   0.0128   0.0192   0.0247   0.0259   0.0275   0.0430   0.0479
  0.0500   0.0530   0.0585   0.0627   0.0663   0.0711   0.0778   0.0821
  0.0848   0.0886   0.0920   0.0929   0.0997   0.1038   0.1047   0.1103
  0.1126   0.1140   0.1172   0.1198   0.1250   0.1262   0.1300   0.1308
  0.1330   0.1343   0.1384   0.1412   0.1456   0.1525   0.1569   0.1590
  0.1644   0.1705   0.1733   0.1753   0.1806   0.1829   0.1878   0.1904
  0.1920   0.2016   0.2079   0.2109   0.2143   0.2185   0.2245   0.2275
  0.2335   0.2352   0.2417   0.2432   0.2468   0.2502   0.2526   0.2585
  0.2612   0.2630   0.2661   0.2693   0.2758   0.2794   0.2834   0.2864
  0.2921   0.2945   0.3012   0.3060   0.3103   0.3178   0.3231   0.3244
  0.3348   0.3416   0.3476   0.3531   0.3629   0.4139   0.4225   0.4298
  0.4366   0.4397   0.4499   0.4564   0.4601   0.4662   0.4771   0.4837
  0.4902   0.4946   0.4965   0.5009   0.5044   0.5186   0.5236   0.5325
  0.5400   0.5462   0.5502   0.5605   0.5614   0.5704   0.5771   0.5918
  0.5929   0.5976   0.6062   0.6152   0.6155   0.6171   0.6195   0.6334
  0.6447   0.6504   0.6567   0.6602   0.6748   0.6774   0.6889   0.7009
  0.7113   0.7151   0.7241   0.7253   0.7426   0.7777   0.7931   0.8038
  0.8106   0.8208   0.8277   0.8359   0.8381   0.8408   0.8441   0.8492
  0.8527   0.8568   0.8604   0.8663   0.8675   0.8711   0.8765   0.8806
  0.8939   0.9027   0.9073   0.9123   0.9173   0.9334   0.9366   0.9383
  0.9443   0.9510   0.9596   0.9615   0.9651   0.9712   0.9768   0.9814
  0.9913   0.9957   0.9978   1.0083   1.0190   1.0346   1.0468   1.0612
  1.0665   1.0822   1.1022   1.1184   1.1445   1.1672   1.1849   1.2123
  1.2197   1.2309   1.2522   1.2563   1.2648   1.2824   1.2928   1.3043
  1.3081   1.3292   1.3520   1.3609   1.3678   1.3942   1.4348   1.4664
  1.4880   1.5029   1.5095   1.5135   1.5414   1.5656   1.5672   1.5692
  1.6000   1.6139   1.6413   1.6474   1.6674   1.6762   1.6976   1.7167
  1.7285   1.7656   1.7876   1.7982   1.8056   1.8261   1.8512   1.8556
  1.8760   1.8861   1.8979   1.9068   1.9207   1.9251   1.9347   1.9503
  1.9588   1.9800   1.9869   2.0263   2.0396   2.0561   2.1061   2.1354
  2.1747   2.1800   2.2016   2.2488   2.2576   2.2644   2.2731   2.2876
  2.2933   2.3003   2.3151   2.3314   2.3363   2.3724   2.3839   2.4127
  2.4332   2.4415   2.4477   2.4538   2.4721   2.5019   2.5265   2.5360
  2.5462   2.5512   2.5975   2.6086   2.6163   2.6561   2.6639   2.6779
  2.6949   2.7013   2.7092   2.7277   2.7433   2.7532   2.7603   2.7725
  2.7837   2.7932   2.8074   2.8123   2.8291   2.8388   2.8763   2.9147
  2.9451   2.9767   3.0723   3.0783   3.0889   3.1283   3.1565   3.1752
  3.1993   3.2236   3.2296   3.2614   3.3505   3.3716   3.4019   3.4077
  3.5213   3.5643   3.6417   3.6875   3.7351   3.8447   3.9279   4.0055
  4.0512   4.0553   4.1038   4.3790   4.7995   4.8282   9.7609   9.7811
  9.8144   9.8358   9.8530  23.3722  23.5328  23.8203  23.8832  23.8938
 23.8965  23.9503  23.9874  24.0246  24.0622  24.1271  24.1541  25.8098
 25.8238  25.9252  25.9275  25.9866  26.1217  26.1536  26.1669  26.3098
 26.3930  26.5607  26.5883  26.6955  26.8916  26.9053 215.7548 215.7744
215.8159 215.8405 215.8611
 --------------------------------------------------------------

          Ground-State Mulliken Net Atomic Charges

     Atom                 Charge (a.u.)
  ----------------------------------------
      1 C                     0.178133
      2 C                    -0.614002
      3 Cl                    0.373365
      4 C                    -0.011649
      5 H                     0.209045
      6 C                    -0.979990
      7 H                     0.198108
      8 C                     0.617604
      9 Cl                    0.479880
     10 C                    -0.743911
     11 Cl                    0.539593
     12 C                     0.309348
     13 C                    -0.615650
     14 Cl                    0.416509
     15 C                     0.252255
     16 Cl                    0.501019
     17 C                    -0.770692
     18 H                     0.197951
     19 C                    -0.516408
     20 H                     0.179219
     21 C                    -0.381524
     22 H                     0.181797
  ----------------------------------------
  Sum of atomic charges =     0.000000

 -----------------------------------------------------------------
                    Cartesian Multipole Moments
 -----------------------------------------------------------------
    Charge (ESU x 10^10)
                -0.0000
    Dipole Moment (Debye)
         X      -0.5998      Y      -2.0662      Z       0.0259
       Tot       2.1516
    Quadrupole Moments (Debye-Ang)
        XX    -132.6503     XY      -4.2314     YY    -134.5240
        XZ     -10.7896     YZ       4.4314     ZZ    -124.3915
    Octopole Moments (Debye-Ang^2)
       XXX    -251.7173    XXY     -72.4578    XYY     -86.5112
       YYY    -173.4649    XXZ      33.1499    XYZ      12.0973
       YYZ      35.8384    XZZ     -77.8701    YZZ     -66.5717
       ZZZ     118.4920
    Hexadecapole Moments (Debye-Ang^3)
      XXXX   -5718.7881   XXXY    -483.6419   XXYY   -1151.6673
      XYYY    -441.1639   YYYY    -995.6344   XXXZ     191.9706
      XXYZ      46.2397   XYYZ     100.6437   YYYZ      70.1935
      XXZZ   -1201.6785   XYZZ    -176.0566   YYZZ    -497.3312
      XZZZ     220.3913   YZZZ      72.6426   ZZZZ   -1969.8710
 -----------------------------------------------------------------
 Calculating analytic gradient of the SCF energy
 Gradient of SCF Energy
            1           2           3           4           5           6
    1   0.0008950   0.0000791   0.0034060  -0.0003748   0.0001240  -0.0000395
    2  -0.0006163   0.0007799   0.0129715   0.0000987   0.0000442  -0.0001040
    3  -0.0006413  -0.0002921  -0.0073519  -0.0000239  -0.0000356   0.0004561
            7           8           9          10          11          12
    1  -0.0000301  -0.0000268   0.0000274  -0.0002418   0.0003025  -0.0007183
    2   0.0000625   0.0002465  -0.0000071  -0.0009895  -0.0004379   0.0001739
    3  -0.0000483  -0.0006227   0.0001430   0.0001590  -0.0001203   0.0005288
           13          14          15          16          17          18
    1   0.0000652  -0.0027480  -0.0000142  -0.0000298   0.0001503   0.0000147
    2   0.0002135  -0.0129958  -0.0001148   0.0000004   0.0000052   0.0000208
    3   0.0009801   0.0082846  -0.0002205   0.0000401  -0.0000655   0.0000322
           19          20          21          22
    1  -0.0002957  -0.0000547  -0.0002686  -0.0002218
    2  -0.0001929   0.0000112   0.0008470  -0.0000169
    3   0.0000141  -0.0000150  -0.0010375  -0.0001636
 Max gradient component =       1.300E-02
 RMS gradient           =       2.718E-03
 Gradient time:  CPU 200.43 s  wall 33.63 s
 Geometry Optimization Parameters
   NAtoms,    NIC,     NZ,  NCons,   NDum,   NFix, NCnnct, MaxDiis
       22     163      22       0       0       0       0       0

 Cartesian Hessian Update
 Hessian updated using BFGS update


** GEOMETRY OPTIMIZATION IN DELOCALIZED INTERNAL COORDINATES **
   Searching for a Minimum

   Optimization Cycle:   6

                       Coordinates (Angstroms)
     ATOM                X               Y               Z
      1  C         0.0102851961    0.0372291300   -0.0038631115
      2  C        -0.0267635288   -0.1326518578    1.3886155832
      3  Cl        1.4595136175   -0.3164392754    2.2929859979
      4  C        -1.2218888028   -0.1624584082    2.0985308841
      5  H        -1.2047238389   -0.3002581855    3.1714058904
      6  C        -2.4240297053   -0.0201219513    1.4249142354
      7  H        -3.3623173277   -0.0443982634    1.9631338395
      8  C        -2.4317301292    0.1643066812    0.0455308374
      9  Cl       -3.9740555379    0.3590708288   -0.7519766690
     10  C        -1.2268410817    0.1958490423   -0.6642778737
     11  Cl       -1.2610122757    0.4936584013   -2.3871528715
     12  C         1.2954317169    0.0154332742   -0.7566707736
     13  C         2.3239151986    0.9388931921   -0.5035283835
     14  Cl        2.1046710551    2.1635222865    0.7125501314
     15  C         3.5228122464    0.8651675923   -1.2245930617
     16  Cl        4.8224215997    1.9996778818   -0.9375567225
     17  C         3.7057737749   -0.1198869264   -2.1896906776
     18  H         4.6410659124   -0.1584676382   -2.7330199394
     19  C         2.6922984058   -1.0386307910   -2.4390846011
     20  H         2.8357866411   -1.8092755945   -3.1866540932
     21  C         1.5000735341   -0.9665456057   -1.7322219197
     22  H         0.7118156346   -1.6828699337   -1.9262581962
   Point Group: c1    Number of degrees of freedom:    60


   Energy is  -2761.504474653

 Hessian updated using BFGS update

 60 Hessian modes will be used to form the next step
  Hessian Eigenvalues:
     0.017450    0.017771    0.019593    0.020939    0.020995    0.022680
     0.023584    0.023834    0.023854    0.024088    0.024091    0.024113
     0.024114    0.024134    0.024137    0.024142    0.024163    0.027979
     0.030476    0.070445    0.159996    0.160000    0.160016    0.160104
     0.160253    0.220680    0.221542    0.225391    0.228538    0.236150
     0.246132    0.249677    0.249997    0.250011    0.250158    0.254488
     0.289899    0.293011    0.300951    0.301064    0.301119    0.317472
     0.354791    0.356665    0.356665    0.356668    0.356673    0.377236
     0.413515    0.426129    0.431399    0.457299    0.461861    0.468282
     0.471671    0.478111    0.478320    0.478993    0.482554    0.603765

 Minimum search - taking simple RFO step
 Searching for Lamda that Minimizes Along All modes
 Value Taken    Lamda =  -0.00667958
 Calculated Step too Large.  Step scaled by  0.681356
 Step Taken.  Stepsize is  0.300000

                             Maximum     Tolerance    Cnvgd?
         Gradient           0.012557      0.000300      NO
         Displacement       0.235733      0.001200      NO
         Energy change     -0.005667      0.000001      NO


 New Cartesian Coordinates Obtained by Inverse Iteration

 Displacement from previous Coordinates is:  0.488142
 ----------------------------------------------------------------
             Standard Nuclear Orientation (Angstroms)
    I     Atom           X                Y                Z
 ----------------------------------------------------------------
    1      C       0.0093493232     0.0458354676    -0.0032283870
    2      C      -0.0264816259    -0.1658579106     1.3821242385
    3      Cl      1.4628233138    -0.3981897284     2.2738364338
    4      C      -1.2210696280    -0.2037920789     2.0920595484
    5      H      -1.2068726179    -0.3751844913     3.1601698145
    6      C      -2.4215286063    -0.0276509437     1.4221606491
    7      H      -3.3602019318    -0.0597350814     1.9594138806
    8      C      -2.4284066311     0.1981796575     0.0490101031
    9      Cl     -3.9669580426     0.4295657147    -0.7452970827
   10      C      -1.2232343134     0.2389174173    -0.6593146851
   11      Cl     -1.2463966251     0.5786129074    -2.3737357802
   12      C       1.2946934664     0.0200936009    -0.7576460936
   13      C       2.3075451166     0.9656030221    -0.5318636164
   14      Cl      2.0631337949     2.2273986614     0.6436507162
   15      C       3.5084285721     0.8863388324    -1.2476320582
   16      Cl      4.7913729598     2.0474015115    -0.9946042996
   17      C       3.7061069011    -0.1270778304    -2.1806506149
   18      H       4.6430624127    -0.1700711254    -2.7207962522
   19      C       2.7056553958    -1.0662448303    -2.4041279882
   20      H       2.8617009082    -1.8567140847    -3.1281055026
   21      C       1.5107805215    -0.9886969990    -1.7010323267
   22      H       0.7289996411    -1.7179278094    -1.8732721911
 ----------------------------------------------------------------
 Nuclear Repulsion Energy =        1791.18027512 hartrees
 There are       81 alpha and       81 beta electrons
 Applying Cartesian multipole field
    Component          Value
    ---------          -----
     (2,0,0)        1.00000E-12
     (0,2,0)        2.00000E-11
     (0,0,2)       -3.00000E-11
 Nucleus-field energy     =    -0.0000000244 hartrees
 Requested basis set is 6-311++G(d,p)
 There are 162 shells and 449 basis functions
 A cutoff of  1.0D-15 yielded  10338 shell pairs
 There are     85893 function pairs (     92389 Cartesian)
 Smallest overlap matrix eigenvalue = 2.34E-07
 Linear dependence detected in AO basis
 Number of orthogonalized atomic orbitals = 444
 Maximum deviation from orthogonality = 5.049E-10
 Guess from superposition of atomic densities
 Warning:  Energy on first SCF cycle will be non-variational
 SAD guess density has 162.000000 electrons

 -----------------------------------------------------------------------
  General SCF calculation program by
  Eric Jon Sundstrom, Paul Horn, Yuezhi Mao, Dmitri Zuev, Alec White,
  David Stuck, Shaama M.S., Shane Yost, Joonho Lee, David Small,
  Daniel Levine, Susi Lehtola, Hugh Burton, Evgeny Epifanovsky,
  Bang C. Huynh
 -----------------------------------------------------------------------
 Exchange:     0.2000 Hartree-Fock + 0.0800 Slater + 0.7200 B88
 Correlation:  0.1900 VWN1RPA + 0.8100 LYP
 Using SG-1 standard quadrature grid
 using 6 threads for integral computing
 -------------------------------------------------------
 OpenMP Integral computing Module                
 Release: version 2.0, May 2017, Q-Chem Inc. Pleasanton 
 -------------------------------------------------------
 A restricted SCF calculation will be
 performed using DIIS
 SCF converges when DIIS error is below 1.0e-08
 ---------------------------------------
  Cycle       Energy         DIIS error
 ---------------------------------------
    1   -2765.5198422928      2.92e-02  
    2   -2761.3581095908      2.40e-03  
    3   -2761.2364875229      3.14e-03  
    4   -2761.4963840855      6.43e-04  
    5   -2761.5057649678      3.00e-04  
    6   -2761.5079206456      9.97e-05  
    7   -2761.5081420067      2.74e-05  
    8   -2761.5081553478      1.52e-05  
    9   -2761.5081615196      2.20e-06  
   10   -2761.5081616251      9.69e-07  
   11   -2761.5081616477      2.59e-07  
   12   -2761.5081616495      1.01e-07  
   13   -2761.5081616498      4.46e-08  
   14   -2761.5081616499      1.35e-08  
   15   -2761.5081616498      7.02e-09  Convergence criterion met
 ---------------------------------------
 SCF time:   CPU 674.17s  wall 118.00s 
 SCF   energy in the final basis set =    -2761.5081616498
 Total energy in the final basis set =    -2761.5081616498

 --------------------------------------------------------------

                    Orbital Energies (a.u.)
 --------------------------------------------------------------

 Alpha MOs
 -- Occupied --
********-101.5730-101.5675-101.5666-101.5654 -10.2740 -10.2676 -10.2657
-10.2644 -10.2614 -10.2362 -10.2258 -10.2169 -10.2137 -10.2079 -10.2048
-10.2032  -9.4884  -9.4876  -9.4826  -9.4813  -9.4807  -7.2531  -7.2524
 -7.2474  -7.2461  -7.2455  -7.2433  -7.2426  -7.2424  -7.2417  -7.2374
 -7.2368  -7.2361  -7.2354  -7.2354  -7.2348  -0.9489  -0.9300  -0.9025
 -0.8809  -0.8703  -0.8580  -0.8405  -0.8023  -0.7565  -0.7505  -0.7412
 -0.6701  -0.6320  -0.6221  -0.6136  -0.5476  -0.5321  -0.5280  -0.5103
 -0.4942  -0.4763  -0.4621  -0.4594  -0.4555  -0.4442  -0.4343  -0.4209
 -0.4099  -0.4018  -0.3941  -0.3890  -0.3654  -0.3620  -0.3550  -0.3450
 -0.3399  -0.3317  -0.3262  -0.3237  -0.3139  -0.2906  -0.2682  -0.2644
 -0.2607
 -- Virtual --
 -0.0663  -0.0517  -0.0410  -0.0344  -0.0317  -0.0162  -0.0102  -0.0018
  0.0057   0.0126   0.0192   0.0247   0.0258   0.0271   0.0427   0.0479
  0.0497   0.0533   0.0588   0.0624   0.0662   0.0703   0.0780   0.0821
  0.0845   0.0884   0.0923   0.0929   0.0995   0.1033   0.1046   0.1099
  0.1129   0.1145   0.1166   0.1196   0.1247   0.1256   0.1300   0.1306
  0.1331   0.1337   0.1380   0.1410   0.1449   0.1520   0.1579   0.1592
  0.1633   0.1698   0.1729   0.1759   0.1794   0.1831   0.1864   0.1904
  0.1926   0.2011   0.2084   0.2106   0.2142   0.2185   0.2242   0.2281
  0.2332   0.2347   0.2417   0.2431   0.2476   0.2517   0.2526   0.2578
  0.2599   0.2624   0.2657   0.2696   0.2758   0.2795   0.2847   0.2859
  0.2909   0.2948   0.2994   0.3045   0.3104   0.3193   0.3225   0.3244
  0.3344   0.3416   0.3478   0.3524   0.3623   0.4138   0.4227   0.4299
  0.4369   0.4395   0.4502   0.4567   0.4613   0.4657   0.4787   0.4831
  0.4893   0.4938   0.4977   0.5026   0.5065   0.5182   0.5232   0.5322
  0.5387   0.5463   0.5499   0.5611   0.5634   0.5729   0.5767   0.5917
  0.5932   0.6015   0.6073   0.6144   0.6153   0.6178   0.6209   0.6361
  0.6451   0.6554   0.6568   0.6638   0.6726   0.6786   0.6926   0.7018
  0.7125   0.7145   0.7208   0.7275   0.7419   0.7796   0.7929   0.8034
  0.8125   0.8209   0.8274   0.8365   0.8404   0.8409   0.8446   0.8505
  0.8547   0.8573   0.8603   0.8648   0.8665   0.8726   0.8764   0.8807
  0.8935   0.9006   0.9064   0.9125   0.9183   0.9242   0.9318   0.9379
  0.9422   0.9510   0.9607   0.9620   0.9645   0.9724   0.9766   0.9824
  0.9912   0.9979   0.9989   1.0102   1.0177   1.0346   1.0458   1.0586
  1.0625   1.0815   1.1036   1.1269   1.1466   1.1670   1.1865   1.2142
  1.2220   1.2330   1.2524   1.2574   1.2656   1.2798   1.2938   1.3035
  1.3101   1.3289   1.3525   1.3615   1.3704   1.3976   1.4367   1.4637
  1.4882   1.5031   1.5090   1.5129   1.5442   1.5650   1.5677   1.5711
  1.5994   1.6143   1.6429   1.6484   1.6671   1.6771   1.6953   1.7168
  1.7284   1.7656   1.7839   1.7997   1.8059   1.8249   1.8518   1.8543
  1.8750   1.8856   1.8969   1.9062   1.9206   1.9302   1.9368   1.9510
  1.9586   1.9814   1.9904   2.0262   2.0403   2.0561   2.1056   2.1348
  2.1751   2.1828   2.1987   2.2485   2.2581   2.2618   2.2735   2.2864
  2.2935   2.2969   2.3114   2.3336   2.3387   2.3722   2.3868   2.4133
  2.4376   2.4435   2.4502   2.4535   2.4723   2.4954   2.5242   2.5356
  2.5469   2.5501   2.5934   2.6073   2.6151   2.6596   2.6659   2.6788
  2.6951   2.7011   2.7096   2.7269   2.7428   2.7517   2.7616   2.7727
  2.7823   2.7913   2.8060   2.8136   2.8285   2.8390   2.8730   2.9131
  2.9492   2.9804   3.0741   3.0795   3.0902   3.1268   3.1574   3.1754
  3.2011   3.2261   3.2287   3.2615   3.3522   3.3728   3.4022   3.4078
  3.5218   3.5660   3.6426   3.6905   3.7376   3.8450   3.9293   4.0062
  4.0513   4.0555   4.1035   4.3699   4.8009   4.8296   9.7639   9.7820
  9.8156   9.8320   9.8614  23.3739  23.5325  23.8221  23.8836  23.8946
 23.8988  23.9527  23.9884  24.0257  24.0682  24.1264  24.1547  25.8076
 25.8206  25.9068  25.9218  25.9825  26.1278  26.1529  26.1738  26.3127
 26.3737  26.5618  26.5886  26.7004  26.8759  26.9094 215.7577 215.7754
215.8167 215.8337 215.8739
 --------------------------------------------------------------

          Ground-State Mulliken Net Atomic Charges

     Atom                 Charge (a.u.)
  ----------------------------------------
      1 C                     0.226407
      2 C                    -0.671971
      3 Cl                    0.351192
      4 C                     0.039106
      5 H                     0.209217
      6 C                    -0.961705
      7 H                     0.199385
      8 C                     0.638233
      9 Cl                    0.482929
     10 C                    -0.734989
     11 Cl                    0.528015
     12 C                     0.361506
     13 C                    -0.675901
     14 Cl                    0.381688
     15 C                     0.222995
     16 Cl                    0.512094
     17 C                    -0.768159
     18 H                     0.199774
     19 C                    -0.541839
     20 H                     0.179137
     21 C                    -0.359192
     22 H                     0.182074
  ----------------------------------------
  Sum of atomic charges =     0.000000

 -----------------------------------------------------------------
                    Cartesian Multipole Moments
 -----------------------------------------------------------------
    Charge (ESU x 10^10)
                -0.0000
    Dipole Moment (Debye)
         X      -0.5911      Y      -2.1637      Z       0.0568
       Tot       2.2437
    Quadrupole Moments (Debye-Ang)
        XX    -132.4526     XY      -4.2190     YY    -134.3398
        XZ     -10.7287     YZ       4.3166     ZZ    -124.6867
    Octopole Moments (Debye-Ang^2)
       XXX    -249.1649    XXY     -75.4331    XYY     -85.5474
       YYY    -180.1810    XXZ      34.4448    XYZ      12.4342
       YYZ      37.1538    XZZ     -78.0065    YZZ     -69.2870
       ZZZ     123.8317
    Hexadecapole Moments (Debye-Ang^3)
      XXXX   -5669.5766   XXXY    -472.4035   XXYY   -1152.3689
      XYYY    -427.7436   YYYY   -1053.2789   XXXZ     210.8526
      XXYZ      55.8613   XYYZ     106.1932   YYYZ     102.2337
      XXZZ   -1192.7513   XYZZ    -172.5001   YYZZ    -503.0616
      XZZZ     242.3944   YZZZ      97.8456   ZZZZ   -1952.9764
 -----------------------------------------------------------------
 Calculating analytic gradient of the SCF energy
 Gradient of SCF Energy
            1           2           3           4           5           6
    1   0.0003314  -0.0000201   0.0022931  -0.0002077   0.0000718   0.0001544
    2  -0.0002478   0.0007268   0.0083573   0.0000303  -0.0000020  -0.0000819
    3  -0.0001094  -0.0007541  -0.0045080   0.0000614  -0.0000126   0.0003114
            7           8           9          10          11          12
    1  -0.0000413   0.0000636   0.0001993  -0.0004982   0.0001604  -0.0000397
    2   0.0000088   0.0001696  -0.0000574  -0.0006627  -0.0002952  -0.0001307
    3  -0.0000770  -0.0005795  -0.0000399   0.0002080  -0.0000318   0.0001102
           13          14          15          16          17          18
    1  -0.0000205  -0.0015780  -0.0000910  -0.0000453   0.0000228   0.0000208
    2  -0.0001915  -0.0081473  -0.0000962   0.0000428  -0.0000552   0.0000484
    3   0.0007261   0.0053989  -0.0000668   0.0000554  -0.0000258   0.0000380
           19          20          21          22
    1  -0.0001529   0.0000011  -0.0003214  -0.0003025
    2  -0.0001156   0.0000266   0.0005850   0.0000878
    3  -0.0000146  -0.0000119  -0.0006384  -0.0000396
 Max gradient component =       8.357E-03
 RMS gradient           =       1.731E-03
 Gradient time:  CPU 200.24 s  wall 33.59 s
 Geometry Optimization Parameters
   NAtoms,    NIC,     NZ,  NCons,   NDum,   NFix, NCnnct, MaxDiis
       22     163      22       0       0       0       0       0

 Cartesian Hessian Update
 Hessian updated using BFGS update


** GEOMETRY OPTIMIZATION IN DELOCALIZED INTERNAL COORDINATES **
   Searching for a Minimum

   Optimization Cycle:   7

                       Coordinates (Angstroms)
     ATOM                X               Y               Z
      1  C         0.0093493232    0.0458354676   -0.0032283870
      2  C        -0.0264816259   -0.1658579106    1.3821242385
      3  Cl        1.4628233138   -0.3981897284    2.2738364338
      4  C        -1.2210696280   -0.2037920789    2.0920595484
      5  H        -1.2068726179   -0.3751844913    3.1601698145
      6  C        -2.4215286063   -0.0276509437    1.4221606491
      7  H        -3.3602019318   -0.0597350814    1.9594138806
      8  C        -2.4284066311    0.1981796575    0.0490101031
      9  Cl       -3.9669580426    0.4295657147   -0.7452970827
     10  C        -1.2232343134    0.2389174173   -0.6593146851
     11  Cl       -1.2463966251    0.5786129074   -2.3737357802
     12  C         1.2946934664    0.0200936009   -0.7576460936
     13  C         2.3075451166    0.9656030221   -0.5318636164
     14  Cl        2.0631337949    2.2273986614    0.6436507162
     15  C         3.5084285721    0.8863388324   -1.2476320582
     16  Cl        4.7913729598    2.0474015115   -0.9946042996
     17  C         3.7061069011   -0.1270778304   -2.1806506149
     18  H         4.6430624127   -0.1700711254   -2.7207962522
     19  C         2.7056553958   -1.0662448303   -2.4041279882
     20  H         2.8617009082   -1.8567140847   -3.1281055026
     21  C         1.5107805215   -0.9886969990   -1.7010323267
     22  H         0.7289996411   -1.7179278094   -1.8732721911
   Point Group: c1    Number of degrees of freedom:    60


   Energy is  -2761.508161650

 Hessian updated using BFGS update

 60 Hessian modes will be used to form the next step
  Hessian Eigenvalues:
     0.015530    0.017546    0.019073    0.020906    0.020950    0.022693
     0.023134    0.023615    0.023838    0.023876    0.024091    0.024093
     0.024114    0.024117    0.024137    0.024140    0.024146    0.024232
     0.028178    0.069326    0.159996    0.160004    0.160017    0.160099
     0.160284    0.220667    0.221540    0.225427    0.228545    0.236173
     0.246132    0.249673    0.250002    0.250042    0.250163    0.254583
     0.289891    0.293055    0.300949    0.301066    0.301118    0.317440
     0.354793    0.356665    0.356665    0.356668    0.356673    0.377257
     0.413527    0.426099    0.431397    0.457237    0.461872    0.468280
     0.471698    0.478100    0.478314    0.479008    0.482686    0.603394

 Minimum search - taking simple RFO step
 Searching for Lamda that Minimizes Along All modes
 Value Taken    Lamda =  -0.00435733
 Calculated Step too Large.  Step scaled by  0.677878
 Step Taken.  Stepsize is  0.300000

                             Maximum     Tolerance    Cnvgd?
         Gradient           0.008131      0.000300      NO
         Displacement       0.234967      0.001200      NO
         Energy change     -0.003687      0.000001      NO


 New Cartesian Coordinates Obtained by Inverse Iteration

 Displacement from previous Coordinates is:  0.506357
 ----------------------------------------------------------------
             Standard Nuclear Orientation (Angstroms)
    I     Atom           X                Y                Z
 ----------------------------------------------------------------
    1      C       0.0076389094     0.0455148970    -0.0036177814
    2      C      -0.0281026821    -0.2056754003     1.3743220327
    3      Cl      1.4625677040    -0.4870080993     2.2515586010
    4      C      -1.2219837723    -0.2449192980     2.0848308745
    5      H      -1.2110725522    -0.4463460102     3.1477303684
    6      C      -2.4200177620    -0.0299824167     1.4208300066
    7      H      -3.3584620768    -0.0620833556     1.9586194059
    8      C      -2.4253382271     0.2344558868     0.0547989939
    9      Cl     -3.9606090759     0.5136950508    -0.7304818874
   10      C      -1.2196003284     0.2762334061    -0.6537746952
   11      Cl     -1.2293574443     0.6594460829    -2.3584027524
   12      C       1.2932237245     0.0195276238    -0.7596274581
   13      C       2.2875316944     0.9894044132    -0.5621710367
   14      Cl      2.0153782778     2.2835703406     0.5740480153
   15      C       3.4909493594     0.9093805106    -1.2727437756
   16      Cl      4.7537015425     2.0988498944    -1.0533157854
   17      C       3.7075313560    -0.1298696843    -2.1731781273
   18      H       4.6463645926    -0.1741657021    -2.7099728705
   19      C       2.7239840240    -1.0922924529    -2.3693895303
   20      H       2.8957347565    -1.9016490565    -3.0685234279
   21      C       1.5261682852    -1.0142290205    -1.6702131707
   22      H       0.7562719999    -1.7610537305    -1.8202074939
 ----------------------------------------------------------------
 Nuclear Repulsion Energy =        1789.84910870 hartrees
 There are       81 alpha and       81 beta electrons
 Applying Cartesian multipole field
    Component          Value
    ---------          -----
     (2,0,0)        1.00000E-12
     (0,2,0)        2.00000E-11
     (0,0,2)       -3.00000E-11
 Nucleus-field energy     =    -0.0000000229 hartrees
 Requested basis set is 6-311++G(d,p)
 There are 162 shells and 449 basis functions
 A cutoff of  1.0D-15 yielded  10339 shell pairs
 There are     85963 function pairs (     92482 Cartesian)
 Smallest overlap matrix eigenvalue = 2.27E-07
 Linear dependence detected in AO basis
 Number of orthogonalized atomic orbitals = 445
 Maximum deviation from orthogonality = 6.074E-10
 Guess from superposition of atomic densities
 Warning:  Energy on first SCF cycle will be non-variational
 SAD guess density has 162.000000 electrons

 -----------------------------------------------------------------------
  General SCF calculation program by
  Eric Jon Sundstrom, Paul Horn, Yuezhi Mao, Dmitri Zuev, Alec White,
  David Stuck, Shaama M.S., Shane Yost, Joonho Lee, David Small,
  Daniel Levine, Susi Lehtola, Hugh Burton, Evgeny Epifanovsky,
  Bang C. Huynh
 -----------------------------------------------------------------------
 Exchange:     0.2000 Hartree-Fock + 0.0800 Slater + 0.7200 B88
 Correlation:  0.1900 VWN1RPA + 0.8100 LYP
 Using SG-1 standard quadrature grid
 using 6 threads for integral computing
 -------------------------------------------------------
 OpenMP Integral computing Module                
 Release: version 2.0, May 2017, Q-Chem Inc. Pleasanton 
 -------------------------------------------------------
 A restricted SCF calculation will be
 performed using DIIS
 SCF converges when DIIS error is below 1.0e-08
 ---------------------------------------
  Cycle       Energy         DIIS error
 ---------------------------------------
    1   -2765.5126946396      2.92e-02  
    2   -2761.3605746619      2.40e-03  
    3   -2761.2392104143      3.13e-03  
    4   -2761.4988323802      6.42e-04  
    5   -2761.5082412821      2.99e-04  
    6   -2761.5103961239      9.87e-05  
    7   -2761.5106139340      2.66e-05  
    8   -2761.5106260280      1.52e-05  
    9   -2761.5106322462      2.19e-06  
   10   -2761.5106323507      9.73e-07  
   11   -2761.5106323741      2.52e-07  
   12   -2761.5106323757      9.55e-08  
   13   -2761.5106323759      4.03e-08  
   14   -2761.5106323761      9.72e-09  Convergence criterion met
 ---------------------------------------
 SCF time:   CPU 635.42s  wall 111.00s 
 SCF   energy in the final basis set =    -2761.5106323761
 Total energy in the final basis set =    -2761.5106323761

 --------------------------------------------------------------

                    Orbital Energies (a.u.)
 --------------------------------------------------------------

 Alpha MOs
 -- Occupied --
********-101.5730-101.5683-101.5668-101.5662 -10.2738 -10.2677 -10.2657
-10.2643 -10.2615 -10.2357 -10.2255 -10.2169 -10.2137 -10.2079 -10.2049
-10.2033  -9.4883  -9.4875  -9.4833  -9.4814  -9.4812  -7.2530  -7.2524
 -7.2480  -7.2462  -7.2460  -7.2432  -7.2425  -7.2424  -7.2417  -7.2380
 -7.2375  -7.2362  -7.2359  -7.2356  -7.2354  -0.9487  -0.9298  -0.9023
 -0.8810  -0.8704  -0.8579  -0.8406  -0.8021  -0.7565  -0.7506  -0.7414
 -0.6699  -0.6313  -0.6225  -0.6139  -0.5476  -0.5317  -0.5280  -0.5111
 -0.4939  -0.4763  -0.4621  -0.4592  -0.4555  -0.4438  -0.4340  -0.4210
 -0.4099  -0.4005  -0.3937  -0.3890  -0.3652  -0.3609  -0.3543  -0.3451
 -0.3396  -0.3319  -0.3275  -0.3239  -0.3164  -0.2890  -0.2694  -0.2640
 -0.2616
 -- Virtual --
 -0.0642  -0.0519  -0.0409  -0.0364  -0.0318  -0.0163  -0.0103  -0.0018
  0.0055   0.0124   0.0193   0.0246   0.0256   0.0268   0.0421   0.0480
  0.0491   0.0535   0.0590   0.0620   0.0660   0.0693   0.0779   0.0820
  0.0841   0.0882   0.0923   0.0930   0.0993   0.1027   0.1047   0.1085
  0.1132   0.1144   0.1165   0.1193   0.1240   0.1247   0.1297   0.1304
  0.1326   0.1331   0.1375   0.1409   0.1444   0.1514   0.1576   0.1589
  0.1623   0.1690   0.1727   0.1760   0.1775   0.1834   0.1849   0.1906
  0.1931   0.1997   0.2083   0.2107   0.2138   0.2170   0.2238   0.2278
  0.2326   0.2338   0.2402   0.2439   0.2478   0.2519   0.2539   0.2560
  0.2576   0.2622   0.2648   0.2678   0.2732   0.2766   0.2825   0.2855
  0.2875   0.2932   0.2985   0.3024   0.3076   0.3148   0.3211   0.3240
  0.3292   0.3341   0.3421   0.3479   0.3532   0.3653   0.4136   0.4230
  0.4304   0.4376   0.4406   0.4526   0.4578   0.4649   0.4655   0.4795
  0.4827   0.4882   0.4936   0.4999   0.5074   0.5128   0.5182   0.5231
  0.5351   0.5388   0.5492   0.5515   0.5612   0.5661   0.5760   0.5822
  0.5925   0.5931   0.6063   0.6095   0.6141   0.6150   0.6199   0.6249
  0.6407   0.6455   0.6555   0.6606   0.6686   0.6748   0.6835   0.6945
  0.7032   0.7137   0.7143   0.7190   0.7303   0.7437   0.7815   0.7943
  0.8031   0.8155   0.8219   0.8314   0.8398   0.8426   0.8434   0.8457
  0.8507   0.8566   0.8587   0.8598   0.8651   0.8668   0.8740   0.8794
  0.8813   0.8942   0.8990   0.9094   0.9117   0.9193   0.9224   0.9356
  0.9386   0.9452   0.9564   0.9618   0.9630   0.9652   0.9733   0.9837
  0.9867   0.9921   0.9982   1.0025   1.0091   1.0195   1.0359   1.0462
  1.0575   1.0607   1.0793   1.1068   1.1320   1.1505   1.1670   1.1882
  1.2173   1.2247   1.2343   1.2526   1.2590   1.2662   1.2764   1.2942
  1.3022   1.3156   1.3274   1.3521   1.3623   1.3724   1.4016   1.4360
  1.4588   1.4873   1.5031   1.5089   1.5145   1.5480   1.5645   1.5678
  1.5765   1.6014   1.6139   1.6442   1.6497   1.6652   1.6782   1.6932
  1.7164   1.7280   1.7666   1.7798   1.7995   1.8078   1.8239   1.8517
  1.8524   1.8739   1.8838   1.8957   1.9068   1.9200   1.9349   1.9393
  1.9519   1.9603   1.9834   1.9944   2.0267   2.0417   2.0564   2.1039
  2.1345   2.1751   2.1864   2.1955   2.2486   2.2602   2.2621   2.2719
  2.2865   2.2946   2.3012   2.3095   2.3314   2.3418   2.3717   2.3924
  2.4144   2.4396   2.4481   2.4512   2.4546   2.4755   2.4909   2.5218
  2.5366   2.5461   2.5519   2.5881   2.6063   2.6166   2.6623   2.6715
  2.6815   2.6959   2.7013   2.7102   2.7270   2.7420   2.7551   2.7633
  2.7732   2.7853   2.7892   2.8043   2.8197   2.8291   2.8401   2.8704
  2.9111   2.9534   2.9858   3.0766   3.0816   3.0926   3.1270   3.1585
  3.1761   3.2046   3.2266   3.2302   3.2615   3.3536   3.3741   3.4023
  3.4117   3.5232   3.5686   3.6434   3.6942   3.7401   3.8460   3.9302
  4.0074   4.0516   4.0555   4.1033   4.3626   4.8023   4.8302   9.7677
  9.7838   9.8162   9.8245   9.8670  23.3767  23.5329  23.8245  23.8829
 23.8972  23.8999  23.9540  23.9892  24.0258  24.0737  24.1260  24.1553
 25.8057  25.8202  25.9159  25.9285  25.9704  26.1363  26.1624  26.1885
 26.3077  26.3727  26.5621  26.5884  26.7068  26.8545  26.9246 215.7617
215.7778 215.8157 215.8268 215.8804
 --------------------------------------------------------------

          Ground-State Mulliken Net Atomic Charges

     Atom                 Charge (a.u.)
  ----------------------------------------
      1 C                     0.205406
      2 C                    -0.438572
      3 Cl                    0.373492
      4 C                    -0.167442
      5 H                     0.206334
      6 C                    -0.784254
      7 H                     0.205028
      8 C                     0.679920
      9 Cl                    0.494958
     10 C                    -0.755046
     11 Cl                    0.555646
     12 C                    -0.134276
     13 C                    -1.793684
     14 Cl                    0.480420
     15 C                     1.108474
     16 Cl                    0.485561
     17 C                    -0.421032
     18 H                     0.202978
     19 C                    -0.553178
     20 H                     0.177589
     21 C                    -0.315791
     22 H                     0.187469
  ----------------------------------------
  Sum of atomic charges =     0.000000

 -----------------------------------------------------------------
                    Cartesian Multipole Moments
 -----------------------------------------------------------------
    Charge (ESU x 10^10)
                 0.0000
    Dipole Moment (Debye)
         X      -0.5695      Y      -2.2519      Z       0.0927
       Tot       2.3247
    Quadrupole Moments (Debye-Ang)
        XX    -132.2096     XY      -4.2348     YY    -134.1816
        XZ     -10.6905     YZ       4.2317     ZZ    -124.9839
    Octopole Moments (Debye-Ang^2)
       XXX    -245.7406    XXY     -78.2221    XYY     -84.4861
       YYY    -186.7743    XXZ      35.6950    XYZ      12.7135
       YYZ      38.4308    XZZ     -77.8394    YZZ     -71.6759
       ZZZ     129.1068
    Hexadecapole Moments (Debye-Ang^3)
      XXXX   -5612.8389   XXXY    -457.9291   XXYY   -1152.9427
      XYYY    -411.1334   YYYY   -1115.3290   XXXZ     231.4634
      XXYZ      65.9024   XYYZ     112.6660   YYYZ     135.3064
      XXZZ   -1182.4673   XYZZ    -167.4891   YYZZ    -509.5010
      XZZZ     266.7427   YZZZ     124.6635   ZZZZ   -1935.9139
 -----------------------------------------------------------------
 Calculating analytic gradient of the SCF energy
 Gradient of SCF Energy
            1           2           3           4           5           6
    1  -0.0001953  -0.0001185   0.0015503  -0.0000950  -0.0000023   0.0001393
    2  -0.0000057   0.0005968   0.0053161  -0.0000248   0.0000057  -0.0000740
    3   0.0000365  -0.0007786  -0.0027633   0.0000489  -0.0000145   0.0001217
            7           8           9          10          11          12
    1  -0.0000519  -0.0000857   0.0000620  -0.0001255   0.0003756   0.0002571
    2  -0.0000042   0.0001070  -0.0000758  -0.0007013  -0.0001120  -0.0001993
    3  -0.0000365  -0.0001750   0.0000568  -0.0000350  -0.0000268  -0.0001033
           13          14          15          16          17          18
    1  -0.0000804  -0.0008928  -0.0000328  -0.0000399  -0.0001115   0.0000260
    2  -0.0004309  -0.0047934  -0.0000216   0.0000128  -0.0001019   0.0000267
    3   0.0004645   0.0035379   0.0000962   0.0000250  -0.0000666   0.0000336
           19          20          21          22
    1   0.0000497   0.0000433  -0.0004025  -0.0002692
    2  -0.0000529   0.0000373   0.0004129   0.0000824
    3   0.0000088   0.0000100  -0.0004262  -0.0000141
 Max gradient component =       5.316E-03
 RMS gradient           =       1.084E-03
 Gradient time:  CPU 200.16 s  wall 33.58 s
 Geometry Optimization Parameters
   NAtoms,    NIC,     NZ,  NCons,   NDum,   NFix, NCnnct, MaxDiis
       22     163      22       0       0       0       0       0

 Cartesian Hessian Update
 Hessian updated using BFGS update


** GEOMETRY OPTIMIZATION IN DELOCALIZED INTERNAL COORDINATES **
   Searching for a Minimum

   Optimization Cycle:   8

                       Coordinates (Angstroms)
     ATOM                X               Y               Z
      1  C         0.0076389094    0.0455148970   -0.0036177814
      2  C        -0.0281026821   -0.2056754003    1.3743220327
      3  Cl        1.4625677040   -0.4870080993    2.2515586010
      4  C        -1.2219837723   -0.2449192980    2.0848308745
      5  H        -1.2110725522   -0.4463460102    3.1477303684
      6  C        -2.4200177620   -0.0299824167    1.4208300066
      7  H        -3.3584620768   -0.0620833556    1.9586194059
      8  C        -2.4253382271    0.2344558868    0.0547989939
      9  Cl       -3.9606090759    0.5136950508   -0.7304818874
     10  C        -1.2196003284    0.2762334061   -0.6537746952
     11  Cl       -1.2293574443    0.6594460829   -2.3584027524
     12  C         1.2932237245    0.0195276238   -0.7596274581
     13  C         2.2875316944    0.9894044132   -0.5621710367
     14  Cl        2.0153782778    2.2835703406    0.5740480153
     15  C         3.4909493594    0.9093805106   -1.2727437756
     16  Cl        4.7537015425    2.0988498944   -1.0533157854
     17  C         3.7075313560   -0.1298696843   -2.1731781273
     18  H         4.6463645926   -0.1741657021   -2.7099728705
     19  C         2.7239840240   -1.0922924529   -2.3693895303
     20  H         2.8957347565   -1.9016490565   -3.0685234279
     21  C         1.5261682852   -1.0142290205   -1.6702131707
     22  H         0.7562719999   -1.7610537305   -1.8202074939
   Point Group: c1    Number of degrees of freedom:    60


   Energy is  -2761.510632376

 Hessian updated using BFGS update

 60 Hessian modes will be used to form the next step
  Hessian Eigenvalues:
     0.011344    0.017593    0.018728    0.020800    0.020946    0.021918
     0.022725    0.023607    0.023835    0.023876    0.024090    0.024092
     0.024114    0.024118    0.024137    0.024139    0.024144    0.024195
     0.028211    0.068741    0.159996    0.160004    0.160017    0.160102
     0.160269    0.220634    0.221521    0.225444    0.228594    0.236171
     0.246135    0.249628    0.250011    0.250143    0.250268    0.254629
     0.289900    0.292975    0.300946    0.301065    0.301116    0.317620
     0.354791    0.356665    0.356665    0.356669    0.356674    0.377235
     0.413541    0.426075    0.431394    0.457146    0.461871    0.468298
     0.471702    0.478138    0.478306    0.479009    0.482665    0.603104

 Minimum search - taking simple RFO step
 Searching for Lamda that Minimizes Along All modes
 Value Taken    Lamda =  -0.00268399
 Calculated Step too Large.  Step scaled by  0.700746
 Step Taken.  Stepsize is  0.300000

                             Maximum     Tolerance    Cnvgd?
         Gradient           0.005173      0.000300      NO
         Displacement       0.236300      0.001200      NO
         Energy change     -0.002471      0.000001      NO


 New Cartesian Coordinates Obtained by Inverse Iteration

 Displacement from previous Coordinates is:  0.507077
 ----------------------------------------------------------------
             Standard Nuclear Orientation (Angstroms)
    I     Atom           X                Y                Z
 ----------------------------------------------------------------
    1      C       0.0068055672     0.0407738748    -0.0029524067
    2      C      -0.0311632255    -0.2483610074     1.3671450847
    3      Cl      1.4576892389    -0.5823065965     2.2300018485
    4      C      -1.2249272945    -0.2836594375     2.0777155689
    5      H      -1.2184499996    -0.5137851541     3.1348261856
    6      C      -2.4190703018    -0.0271107351     1.4201925811
    7      H      -3.3575542634    -0.0557467227     1.9581050778
    8      C      -2.4206013867     0.2730703980     0.0617467189
    9      Cl     -3.9496251869     0.6024372562    -0.7163369975
   10      C      -1.2143136717     0.3117267698    -0.6462402165
   11      Cl     -1.2134464768     0.7298371118    -2.3418982942
   12      C       1.2926614659     0.0149248711    -0.7599197159
   13      C       2.2668375819     1.0093186446    -0.5916793769
   14      Cl      1.9665652779     2.3310384366     0.5068480279
   15      C       3.4716972877     0.9326813155    -1.2994714736
   16      Cl      4.7111329066     2.1520469986    -1.1144553688
   17      C       3.7088832891    -0.1291732876    -2.1682050236
   18      H       4.6486310644    -0.1714036661    -2.7035563583
   19      C       2.7442919306    -1.1157100968    -2.3358838605
   20      H       2.9322543946    -1.9417075163    -3.0110356486
   21      C       1.5448074650    -1.0411772948    -1.6382334394
   22      H       0.7893966421    -1.8069102830    -1.7655944075
 ----------------------------------------------------------------
 Nuclear Repulsion Energy =        1788.88931649 hartrees
 There are       81 alpha and       81 beta electrons
 Applying Cartesian multipole field
    Component          Value
    ---------          -----
     (2,0,0)        1.00000E-12
     (0,2,0)        2.00000E-11
     (0,0,2)       -3.00000E-11
 Nucleus-field energy     =    -0.0000000214 hartrees
 Requested basis set is 6-311++G(d,p)
 There are 162 shells and 449 basis functions
 A cutoff of  1.0D-15 yielded  10339 shell pairs
 There are     85982 function pairs (     92505 Cartesian)
 Smallest overlap matrix eigenvalue = 2.21E-07
 Linear dependence detected in AO basis
 Number of orthogonalized atomic orbitals = 445
 Maximum deviation from orthogonality = 5.182E-10
 Guess from superposition of atomic densities
 Warning:  Energy on first SCF cycle will be non-variational
 SAD guess density has 162.000000 electrons

 -----------------------------------------------------------------------
  General SCF calculation program by
  Eric Jon Sundstrom, Paul Horn, Yuezhi Mao, Dmitri Zuev, Alec White,
  David Stuck, Shaama M.S., Shane Yost, Joonho Lee, David Small,
  Daniel Levine, Susi Lehtola, Hugh Burton, Evgeny Epifanovsky,
  Bang C. Huynh
 -----------------------------------------------------------------------
 Exchange:     0.2000 Hartree-Fock + 0.0800 Slater + 0.7200 B88
 Correlation:  0.1900 VWN1RPA + 0.8100 LYP
 Using SG-1 standard quadrature grid
 using 6 threads for integral computing
 -------------------------------------------------------
 OpenMP Integral computing Module                
 Release: version 2.0, May 2017, Q-Chem Inc. Pleasanton 
 -------------------------------------------------------
 A restricted SCF calculation will be
 performed using DIIS
 SCF converges when DIIS error is below 1.0e-08
 ---------------------------------------
  Cycle       Energy         DIIS error
 ---------------------------------------
    1   -2765.5081927589      2.92e-02  
    2   -2761.3620842935      2.40e-03  
    3   -2761.2410729153      3.13e-03  
    4   -2761.5002891994      6.43e-04  
    5   -2761.5097260425      2.99e-04  
    6   -2761.5118826832      9.80e-05  
    7   -2761.5120978815      2.58e-05  
    8   -2761.5121088748      1.52e-05  
    9   -2761.5121151114      2.19e-06  
   10   -2761.5121152156      9.79e-07  
   11   -2761.5121152393      2.49e-07  
   12   -2761.5121152411      9.39e-08  
   13   -2761.5121152414      3.86e-08  
   14   -2761.5121152412      7.18e-09  Convergence criterion met
 ---------------------------------------
 SCF time:   CPU 635.45s  wall 111.00s 
 SCF   energy in the final basis set =    -2761.5121152412
 Total energy in the final basis set =    -2761.5121152412

 --------------------------------------------------------------

                    Orbital Energies (a.u.)
 --------------------------------------------------------------

 Alpha MOs
 -- Occupied --
********-101.5729-101.5690-101.5669-101.5667 -10.2735 -10.2676 -10.2658
-10.2642 -10.2615 -10.2352 -10.2253 -10.2170 -10.2138 -10.2078 -10.2049
-10.2034  -9.4882  -9.4875  -9.4839  -9.4816  -9.4815  -7.2529  -7.2523
 -7.2486  -7.2464  -7.2463  -7.2431  -7.2424  -7.2423  -7.2417  -7.2387
 -7.2381  -7.2363  -7.2363  -7.2358  -7.2356  -0.9486  -0.9297  -0.9022
 -0.8809  -0.8704  -0.8578  -0.8406  -0.8020  -0.7564  -0.7506  -0.7415
 -0.6698  -0.6306  -0.6231  -0.6141  -0.5476  -0.5314  -0.5280  -0.5118
 -0.4937  -0.4763  -0.4622  -0.4591  -0.4555  -0.4436  -0.4338  -0.4211
 -0.4099  -0.3995  -0.3933  -0.3891  -0.3651  -0.3599  -0.3536  -0.3454
 -0.3395  -0.3320  -0.3289  -0.3240  -0.3178  -0.2873  -0.2705  -0.2638
 -0.2621
 -- Virtual --
 -0.0621  -0.0521  -0.0408  -0.0385  -0.0319  -0.0163  -0.0104  -0.0018
  0.0053   0.0122   0.0194   0.0244   0.0256   0.0266   0.0419   0.0481
  0.0488   0.0538   0.0595   0.0618   0.0659   0.0684   0.0778   0.0818
  0.0840   0.0881   0.0923   0.0932   0.0991   0.1024   0.1048   0.1075
  0.1135   0.1141   0.1172   0.1193   0.1238   0.1241   0.1297   0.1303
  0.1325   0.1327   0.1371   0.1409   0.1442   0.1507   0.1579   0.1592
  0.1615   0.1686   0.1724   0.1760   0.1766   0.1840   0.1849   0.1911
  0.1935   0.1991   0.2089   0.2111   0.2134   0.2165   0.2233   0.2274
  0.2317   0.2335   0.2383   0.2443   0.2480   0.2506   0.2546   0.2564
  0.2579   0.2619   0.2662   0.2679   0.2731   0.2777   0.2809   0.2859
  0.2867   0.2935   0.2981   0.3009   0.3075   0.3133   0.3219   0.3244
  0.3294   0.3340   0.3415   0.3461   0.3548   0.3649   0.4131   0.4229
  0.4316   0.4374   0.4425   0.4507   0.4577   0.4647   0.4669   0.4796
  0.4818   0.4873   0.4928   0.5021   0.5092   0.5163   0.5188   0.5228
  0.5351   0.5391   0.5487   0.5518   0.5618   0.5688   0.5776   0.5815
  0.5910   0.5930   0.6052   0.6101   0.6130   0.6146   0.6219   0.6281
  0.6433   0.6463   0.6535   0.6644   0.6679   0.6750   0.6822   0.6947
  0.7020   0.7116   0.7131   0.7197   0.7319   0.7435   0.7811   0.7948
  0.8021   0.8173   0.8219   0.8328   0.8388   0.8433   0.8435   0.8463
  0.8513   0.8575   0.8591   0.8600   0.8638   0.8688   0.8746   0.8807
  0.8826   0.8924   0.8999   0.9034   0.9097   0.9197   0.9221   0.9333
  0.9385   0.9477   0.9581   0.9624   0.9634   0.9661   0.9746   0.9852
  0.9887   0.9946   0.9983   1.0018   1.0096   1.0206   1.0373   1.0463
  1.0566   1.0599   1.0770   1.1103   1.1318   1.1555   1.1691   1.1903
  1.2208   1.2279   1.2346   1.2527   1.2609   1.2668   1.2728   1.2939
  1.3013   1.3198   1.3264   1.3502   1.3617   1.3733   1.4051   1.4317
  1.4555   1.4855   1.5031   1.5065   1.5161   1.5517   1.5644   1.5681
  1.5786   1.6016   1.6131   1.6451   1.6510   1.6619   1.6793   1.6913
  1.7161   1.7274   1.7674   1.7764   1.7983   1.8103   1.8228   1.8479
  1.8529   1.8734   1.8811   1.8942   1.9072   1.9191   1.9367   1.9406
  1.9522   1.9631   1.9855   1.9962   2.0276   2.0424   2.0566   2.1014
  2.1341   2.1748   2.1900   2.1919   2.2478   2.2619   2.2632   2.2691
  2.2866   2.2988   2.3027   2.3109   2.3263   2.3456   2.3705   2.3934
  2.4167   2.4395   2.4487   2.4511   2.4562   2.4782   2.4865   2.5205
  2.5364   2.5451   2.5544   2.5812   2.6006   2.6195   2.6628   2.6735
  2.6842   2.6961   2.7016   2.7103   2.7272   2.7413   2.7546   2.7640
  2.7734   2.7826   2.7886   2.8030   2.8260   2.8295   2.8404   2.8653
  2.9091   2.9575   2.9867   3.0793   3.0846   3.0951   3.1258   3.1568
  3.1773   3.2055   3.2248   3.2347   3.2615   3.3546   3.3755   3.4022
  3.4131   3.5234   3.5710   3.6438   3.6970   3.7422   3.8463   3.9309
  4.0083   4.0518   4.0554   4.1034   4.3561   4.8036   4.8296   9.7713
  9.7843   9.8138   9.8237   9.8631  23.3787  23.5330  23.8254  23.8825
 23.8969  23.9015  23.9550  23.9898  24.0257  24.0779  24.1253  24.1559
 25.8038  25.8195  25.9209  25.9368  25.9587  26.1400  26.1631  26.2132
 26.2799  26.3735  26.5632  26.5887  26.7091  26.8366  26.9399 215.7654
215.7784 215.8117 215.8283 215.8751
 --------------------------------------------------------------

          Ground-State Mulliken Net Atomic Charges

     Atom                 Charge (a.u.)
  ----------------------------------------
      1 C                     0.117496
      2 C                    -0.388603
      3 Cl                    0.389091
      4 C                    -0.224944
      5 H                     0.205404
      6 C                    -0.735383
      7 H                     0.207343
      8 C                     0.741859
      9 Cl                    0.498738
     10 C                    -0.833803
     11 Cl                    0.573976
     12 C                    -0.225254
     13 C                    -1.816540
     14 Cl                    0.508316
     15 C                     1.169366
     16 Cl                    0.489029
     17 C                    -0.340320
     18 H                     0.204886
     19 C                    -0.606751
     20 H                     0.176650
     21 C                    -0.299734
     22 H                     0.189180
  ----------------------------------------
  Sum of atomic charges =     0.000000

 -----------------------------------------------------------------
                    Cartesian Multipole Moments
 -----------------------------------------------------------------
    Charge (ESU x 10^10)
                -0.0000
    Dipole Moment (Debye)
         X      -0.5473      Y      -2.3270      Z       0.1308
       Tot       2.3940
    Quadrupole Moments (Debye-Ang)
        XX    -131.9540     XY      -4.2483     YY    -134.0504
        XZ     -10.6314     YZ       4.1725     ZZ    -125.2630
    Octopole Moments (Debye-Ang^2)
       XXX    -242.2883    XXY     -80.6498    XYY     -83.3609
       YYY    -192.7014    XXZ      36.9264    XYZ      12.9615
       YYZ      39.7089    XZZ     -77.5666    YZZ     -73.6896
       ZZZ     134.0929
    Hexadecapole Moments (Debye-Ang^3)
      XXXX   -5550.6647   XXXY    -441.5093   XXYY   -1152.6011
      XYYY    -392.8013   YYYY   -1179.1080   XXXZ     252.7393
      XXYZ      76.0038   XYYZ     119.4365   YYYZ     168.2270
      XXZZ   -1170.9603   XYZZ    -161.7125   YYZZ    -516.9456
      XZZZ     291.5023   YZZZ     152.2478   ZZZZ   -1921.0923
 -----------------------------------------------------------------
 Calculating analytic gradient of the SCF energy
 Gradient of SCF Energy
            1           2           3           4           5           6
    1  -0.0005285  -0.0001462   0.0010792   0.0001034  -0.0000308   0.0000307
    2   0.0001041   0.0002953   0.0032155  -0.0000257  -0.0000002   0.0000096
    3  -0.0000174  -0.0004624  -0.0015666   0.0000749  -0.0000137  -0.0000462
            7           8           9          10          11          12
    1  -0.0000327  -0.0000146   0.0000429   0.0000405   0.0002045   0.0003836
    2  -0.0000287  -0.0001239  -0.0000371  -0.0003361  -0.0000989  -0.0000514
    3  -0.0000414  -0.0000442  -0.0000613  -0.0000670   0.0000827  -0.0002782
           13          14          15          16          17          18
    1  -0.0000870  -0.0004168  -0.0001348  -0.0000336  -0.0000576   0.0000248
    2  -0.0006863  -0.0025656   0.0001616  -0.0000021  -0.0001852   0.0000178
    3   0.0003045   0.0021555   0.0001653  -0.0000019  -0.0000076   0.0000358
           19          20          21          22
    1   0.0001060   0.0000537  -0.0003704  -0.0002161
    2   0.0000289   0.0000362   0.0002126   0.0000595
    3  -0.0000724   0.0000141  -0.0001109  -0.0000416
 Max gradient component =       3.216E-03
 RMS gradient           =       6.441E-04
 Gradient time:  CPU 200.26 s  wall 33.60 s
 Geometry Optimization Parameters
   NAtoms,    NIC,     NZ,  NCons,   NDum,   NFix, NCnnct, MaxDiis
       22     163      22       0       0       0       0       0

 Cartesian Hessian Update
 Hessian updated using BFGS update


** GEOMETRY OPTIMIZATION IN DELOCALIZED INTERNAL COORDINATES **
   Searching for a Minimum

   Optimization Cycle:   9

                       Coordinates (Angstroms)
     ATOM                X               Y               Z
      1  C         0.0068055672    0.0407738748   -0.0029524067
      2  C        -0.0311632255   -0.2483610074    1.3671450847
      3  Cl        1.4576892389   -0.5823065965    2.2300018485
      4  C        -1.2249272945   -0.2836594375    2.0777155689
      5  H        -1.2184499996   -0.5137851541    3.1348261856
      6  C        -2.4190703018   -0.0271107351    1.4201925811
      7  H        -3.3575542634   -0.0557467227    1.9581050778
      8  C        -2.4206013867    0.2730703980    0.0617467189
      9  Cl       -3.9496251869    0.6024372562   -0.7163369975
     10  C        -1.2143136717    0.3117267698   -0.6462402165
     11  Cl       -1.2134464768    0.7298371118   -2.3418982942
     12  C         1.2926614659    0.0149248711   -0.7599197159
     13  C         2.2668375819    1.0093186446   -0.5916793769
     14  Cl        1.9665652779    2.3310384366    0.5068480279
     15  C         3.4716972877    0.9326813155   -1.2994714736
     16  Cl        4.7111329066    2.1520469986   -1.1144553688
     17  C         3.7088832891   -0.1291732876   -2.1682050236
     18  H         4.6486310644   -0.1714036661   -2.7035563583
     19  C         2.7442919306   -1.1157100968   -2.3358838605
     20  H         2.9322543946   -1.9417075163   -3.0110356486
     21  C         1.5448074650   -1.0411772948   -1.6382334394
     22  H         0.7893966421   -1.8069102830   -1.7655944075
   Point Group: c1    Number of degrees of freedom:    60


   Energy is  -2761.512115241

 Hessian updated using BFGS update

 60 Hessian modes will be used to form the next step
  Hessian Eigenvalues:
     0.008045    0.017666    0.018644    0.020752    0.020947    0.021589
     0.022767    0.023615    0.023836    0.023912    0.024091    0.024092
     0.024114    0.024122    0.024138    0.024139    0.024144    0.024192
     0.028207    0.068516    0.159996    0.159999    0.160016    0.160103
     0.160255    0.220535    0.221459    0.225411    0.228589    0.236169
     0.246150    0.249572    0.250045    0.250137    0.250275    0.254642
     0.289901    0.292890    0.300961    0.301063    0.301117    0.317615
     0.354805    0.356665    0.356665    0.356669    0.356674    0.377302
     0.413580    0.426099    0.431406    0.457063    0.461871    0.468306
     0.471699    0.478161    0.478301    0.479017    0.482645    0.602395

 Minimum search - taking simple RFO step
 Searching for Lamda that Minimizes Along All modes
 Value Taken    Lamda =  -0.00147898
 Calculated Step too Large.  Step scaled by  0.770168
 Step Taken.  Stepsize is  0.300000

                             Maximum     Tolerance    Cnvgd?
         Gradient           0.003087      0.000300      NO
         Displacement       0.234998      0.001200      NO
         Energy change     -0.001483      0.000001      NO


 New Cartesian Coordinates Obtained by Inverse Iteration

 Displacement from previous Coordinates is:  0.530054
 ----------------------------------------------------------------
             Standard Nuclear Orientation (Angstroms)
    I     Atom           X                Y                Z
 ----------------------------------------------------------------
    1      C       0.0060873853     0.0293301065    -0.0028562246
    2      C      -0.0362069647    -0.2950806997     1.3587400523
    3      Cl      1.4479072156    -0.6854613431     2.2060660454
    4      C      -1.2296904719    -0.3209472055     2.0699914636
    5      H      -1.2283355637    -0.5777455265     3.1209835983
    6      C      -2.4179962629    -0.0182746516     1.4207884811
    7      H      -3.3560858979    -0.0376561477     1.9598355149
    8      C      -2.4142691433     0.3155623116     0.0703252262
    9      Cl     -3.9354748723     0.7001994183    -0.6975170680
   10      C      -1.2077816933     0.3427103626    -0.6384837971
   11      Cl     -1.1941497907     0.7936314928    -2.3252157787
   12      C       1.2926786806     0.0044980391    -0.7591711233
   13      C       2.2431631172     1.0255131802    -0.6212288495
   14      Cl      1.9112106278     2.3699938374     0.4413891266
   15      C       3.4492915934     0.9564661711    -1.3273898886
   16      Cl      4.6608645820     2.2081933523    -1.1772275654
   17      C       3.7098298695    -0.1244023250    -2.1656806821
   18      H       4.6498211651    -0.1607125240    -2.7010299228
   19      C       2.7683392220    -1.1375888856    -2.3027893966
   20      H       2.9748776829    -1.9783080759    -2.9540065629
   21      C       1.5677713659    -1.0710985990    -1.6055724483
   22      H       0.8306504584    -1.8580184090    -1.7088316949
 ----------------------------------------------------------------
 Nuclear Repulsion Energy =        1788.45524694 hartrees
 There are       81 alpha and       81 beta electrons
 Applying Cartesian multipole field
    Component          Value
    ---------          -----
     (2,0,0)        1.00000E-12
     (0,2,0)        2.00000E-11
     (0,0,2)       -3.00000E-11
 Nucleus-field energy     =    -0.0000000199 hartrees
 Requested basis set is 6-311++G(d,p)
 There are 162 shells and 449 basis functions
 A cutoff of  1.0D-15 yielded  10335 shell pairs
 There are     85911 function pairs (     92419 Cartesian)
 Smallest overlap matrix eigenvalue = 2.16E-07
 Linear dependence detected in AO basis
 Number of orthogonalized atomic orbitals = 445
 Maximum deviation from orthogonality = 4.909E-10
 Guess from superposition of atomic densities
 Warning:  Energy on first SCF cycle will be non-variational
 SAD guess density has 162.000000 electrons

 -----------------------------------------------------------------------
  General SCF calculation program by
  Eric Jon Sundstrom, Paul Horn, Yuezhi Mao, Dmitri Zuev, Alec White,
  David Stuck, Shaama M.S., Shane Yost, Joonho Lee, David Small,
  Daniel Levine, Susi Lehtola, Hugh Burton, Evgeny Epifanovsky,
  Bang C. Huynh
 -----------------------------------------------------------------------
 Exchange:     0.2000 Hartree-Fock + 0.0800 Slater + 0.7200 B88
 Correlation:  0.1900 VWN1RPA + 0.8100 LYP
 Using SG-1 standard quadrature grid
 using 6 threads for integral computing
 -------------------------------------------------------
 OpenMP Integral computing Module                
 Release: version 2.0, May 2017, Q-Chem Inc. Pleasanton 
 -------------------------------------------------------
 A restricted SCF calculation will be
 performed using DIIS
 SCF converges when DIIS error is below 1.0e-08
 ---------------------------------------
  Cycle       Energy         DIIS error
 ---------------------------------------
    1   -2765.5052023559      2.92e-02  
    2   -2761.3629165321      2.40e-03  
    3   -2761.2420115530      3.13e-03  
    4   -2761.5011215023      6.44e-04  
    5   -2761.5106084949      2.99e-04  
    6   -2761.5127727908      9.75e-05  
    7   -2761.5129858462      2.51e-05  
    8   -2761.5129958623      1.52e-05  
    9   -2761.5130020919      2.20e-06  
   10   -2761.5130021973      9.87e-07  
   11   -2761.5130022214      2.50e-07  
   12   -2761.5130022229      9.62e-08  
   13   -2761.5130022233      4.08e-08  
   14   -2761.5130022233      1.09e-08  
   15   -2761.5130022234      7.11e-09  Convergence criterion met
 ---------------------------------------
 SCF time:   CPU 673.26s  wall 118.00s 
 SCF   energy in the final basis set =    -2761.5130022234
 Total energy in the final basis set =    -2761.5130022234

 --------------------------------------------------------------

                    Orbital Energies (a.u.)
 --------------------------------------------------------------

 Alpha MOs
 -- Occupied --
********-101.5728-101.5695-101.5671-101.5669 -10.2733 -10.2676 -10.2658
-10.2641 -10.2616 -10.2348 -10.2251 -10.2170 -10.2139 -10.2078 -10.2048
-10.2035  -9.4881  -9.4874  -9.4843  -9.4819  -9.4815  -7.2528  -7.2522
 -7.2491  -7.2468  -7.2464  -7.2430  -7.2423  -7.2422  -7.2416  -7.2392
 -7.2386  -7.2367  -7.2364  -7.2361  -7.2357  -0.9485  -0.9296  -0.9023
 -0.8809  -0.8704  -0.8578  -0.8407  -0.8018  -0.7563  -0.7506  -0.7416
 -0.6697  -0.6299  -0.6236  -0.6142  -0.5476  -0.5311  -0.5280  -0.5124
 -0.4936  -0.4763  -0.4622  -0.4590  -0.4555  -0.4434  -0.4336  -0.4213
 -0.4100  -0.3989  -0.3929  -0.3893  -0.3650  -0.3592  -0.3529  -0.3457
 -0.3395  -0.3322  -0.3301  -0.3240  -0.3186  -0.2855  -0.2717  -0.2639
 -0.2623
 -- Virtual --
 -0.0599  -0.0522  -0.0416  -0.0398  -0.0318  -0.0164  -0.0105  -0.0018
  0.0051   0.0121   0.0195   0.0243   0.0256   0.0264   0.0417   0.0482
  0.0488   0.0541   0.0602   0.0617   0.0658   0.0674   0.0776   0.0816
  0.0840   0.0882   0.0925   0.0932   0.0988   0.1023   0.1048   0.1065
  0.1135   0.1140   0.1179   0.1193   0.1231   0.1240   0.1296   0.1304
  0.1322   0.1327   0.1367   0.1410   0.1442   0.1502   0.1579   0.1597
  0.1606   0.1683   0.1721   0.1755   0.1762   0.1845   0.1852   0.1919
  0.1938   0.1984   0.2098   0.2108   0.2133   0.2163   0.2226   0.2270
  0.2295   0.2338   0.2370   0.2441   0.2479   0.2496   0.2542   0.2568
  0.2590   0.2614   0.2670   0.2686   0.2736   0.2790   0.2804   0.2863
  0.2867   0.2920   0.2975   0.2995   0.3081   0.3123   0.3220   0.3254
  0.3306   0.3344   0.3407   0.3442   0.3579   0.3647   0.4127   0.4230
  0.4332   0.4381   0.4443   0.4486   0.4582   0.4644   0.4679   0.4789
  0.4804   0.4872   0.4928   0.5047   0.5112   0.5176   0.5192   0.5222
  0.5350   0.5396   0.5481   0.5524   0.5633   0.5710   0.5780   0.5821
  0.5887   0.5933   0.6033   0.6097   0.6120   0.6149   0.6240   0.6303
  0.6454   0.6473   0.6526   0.6649   0.6674   0.6770   0.6810   0.6941
  0.7021   0.7078   0.7118   0.7225   0.7336   0.7432   0.7806   0.7952
  0.8017   0.8183   0.8221   0.8341   0.8370   0.8432   0.8451   0.8477
  0.8518   0.8583   0.8589   0.8610   0.8627   0.8699   0.8734   0.8811
  0.8829   0.8908   0.8982   0.9039   0.9087   0.9187   0.9233   0.9302
  0.9409   0.9497   0.9594   0.9629   0.9640   0.9663   0.9754   0.9869
  0.9883   0.9970   0.9981   1.0008   1.0125   1.0213   1.0394   1.0470
  1.0559   1.0608   1.0751   1.1130   1.1283   1.1599   1.1740   1.1944
  1.2235   1.2309   1.2361   1.2536   1.2623   1.2673   1.2704   1.2931
  1.3013   1.3162   1.3322   1.3474   1.3609   1.3745   1.4073   1.4277
  1.4541   1.4838   1.5030   1.5037   1.5177   1.5541   1.5646   1.5700
  1.5806   1.6020   1.6132   1.6459   1.6521   1.6582   1.6804   1.6898
  1.7161   1.7270   1.7681   1.7745   1.7973   1.8128   1.8219   1.8436
  1.8533   1.8731   1.8786   1.8926   1.9079   1.9184   1.9380   1.9407
  1.9523   1.9663   1.9874   1.9973   2.0290   2.0430   2.0571   2.0989
  2.1336   2.1745   2.1873   2.1945   2.2468   2.2615   2.2651   2.2661
  2.2863   2.3005   2.3063   2.3132   2.3235   2.3492   2.3692   2.3919
  2.4211   2.4388   2.4450   2.4482   2.4621   2.4814   2.4858   2.5201
  2.5362   2.5437   2.5572   2.5735   2.5951   2.6246   2.6617   2.6759
  2.6866   2.6970   2.7020   2.7099   2.7277   2.7412   2.7542   2.7638
  2.7737   2.7793   2.7882   2.8016   2.8288   2.8361   2.8403   2.8607
  2.9070   2.9616   2.9866   3.0817   3.0885   3.0979   3.1250   3.1538
  3.1789   3.2058   3.2229   3.2395   3.2631   3.3552   3.3773   3.4023
  3.4149   3.5240   3.5738   3.6441   3.7005   3.7444   3.8468   3.9312
  4.0095   4.0521   4.0552   4.1038   4.3509   4.8050   4.8277   9.7749
  9.7851   9.8106   9.8296   9.8550  23.3810  23.5337  23.8262  23.8818
 23.8965  23.9028  23.9557  23.9899  24.0256  24.0816  24.1250  24.1566
 25.8016  25.8184  25.9145  25.9343  25.9697  26.1406  26.1631  26.2361
 26.2633  26.3726  26.5634  26.5916  26.7045  26.8255  26.9624 215.7692
215.7793 215.8087 215.8360 215.8646
 --------------------------------------------------------------

          Ground-State Mulliken Net Atomic Charges

     Atom                 Charge (a.u.)
  ----------------------------------------
      1 C                     0.048714
      2 C                    -0.321506
      3 Cl                    0.412358
      4 C                    -0.300647
      5 H                     0.204010
      6 C                    -0.672024
      7 H                     0.209896
      8 C                     0.814093
      9 Cl                    0.504309
     10 C                    -0.920988
     11 Cl                    0.588812
     12 C                    -0.274693
     13 C                    -1.894142
     14 Cl                    0.537073
     15 C                     1.204186
     16 Cl                    0.492031
     17 C                    -0.276398
     18 H                     0.206576
     19 C                    -0.655487
     20 H                     0.175914
     21 C                    -0.272425
     22 H                     0.190337
  ----------------------------------------
  Sum of atomic charges =     0.000000

 -----------------------------------------------------------------
                    Cartesian Multipole Moments
 -----------------------------------------------------------------
    Charge (ESU x 10^10)
                -0.0000
    Dipole Moment (Debye)
         X      -0.5184      Y      -2.3908      Z       0.1719
       Tot       2.4524
    Quadrupole Moments (Debye-Ang)
        XX    -131.6615     XY      -4.2715     YY    -133.9428
        XZ     -10.5835     YZ       4.1366     ZZ    -125.5336
    Octopole Moments (Debye-Ang^2)
       XXX    -238.3790    XXY     -82.7817    XYY     -82.1065
       YYY    -198.1866    XXZ      38.1064    XYZ      13.1454
       YYZ      40.9853    XZZ     -77.0575    YZZ     -75.3598
       ZZZ     138.9382
    Hexadecapole Moments (Debye-Ang^3)
      XXXX   -5478.0939   XXXY    -421.9053   XXYY   -1151.0502
      XYYY    -371.5141   YYYY   -1246.4756   XXXZ     275.1782
      XXYZ      86.3097   XYYZ     126.8378   YYYZ     201.3174
      XXZZ   -1157.5508   XYZZ    -154.6506   YYZZ    -525.3481
      XZZZ     317.4639   YZZZ     180.6894   ZZZZ   -1907.1162
 -----------------------------------------------------------------
 Calculating analytic gradient of the SCF energy
 Gradient of SCF Energy
            1           2           3           4           5           6
    1  -0.0006025  -0.0001702   0.0007673   0.0001823  -0.0000412  -0.0000557
    2   0.0001802   0.0002442   0.0019191  -0.0000583   0.0000183   0.0000524
    3  -0.0001353  -0.0001368  -0.0010424   0.0000019  -0.0000098  -0.0001498
            7           8           9          10          11          12
    1  -0.0000200  -0.0000984  -0.0000376   0.0002746   0.0001877   0.0003661
    2  -0.0000392  -0.0001685  -0.0000003  -0.0002973  -0.0000228  -0.0000706
    3  -0.0000141   0.0001682  -0.0000107  -0.0001775   0.0000779  -0.0001958
           13          14          15          16          17          18
    1  -0.0001600  -0.0002118  -0.0000900  -0.0000084  -0.0000361   0.0000200
    2  -0.0006178  -0.0013077   0.0001767  -0.0000164  -0.0001650   0.0000124
    3   0.0000991   0.0014228   0.0001693  -0.0000050  -0.0000441   0.0000355
           19          20          21          22
    1   0.0001118   0.0000472  -0.0003446  -0.0000805
    2   0.0000292   0.0000177   0.0000969   0.0000168
    3  -0.0000328   0.0000251  -0.0000219  -0.0000238
 Max gradient component =       1.919E-03
 RMS gradient           =       4.060E-04
 Gradient time:  CPU 199.74 s  wall 33.51 s
 Geometry Optimization Parameters
   NAtoms,    NIC,     NZ,  NCons,   NDum,   NFix, NCnnct, MaxDiis
       22     163      22       0       0       0       0       0

 Cartesian Hessian Update
 Hessian updated using BFGS update


** GEOMETRY OPTIMIZATION IN DELOCALIZED INTERNAL COORDINATES **
   Searching for a Minimum

   Optimization Cycle:  10

                       Coordinates (Angstroms)
     ATOM                X               Y               Z
      1  C         0.0060873853    0.0293301065   -0.0028562246
      2  C        -0.0362069647   -0.2950806997    1.3587400523
      3  Cl        1.4479072156   -0.6854613431    2.2060660454
      4  C        -1.2296904719   -0.3209472055    2.0699914636
      5  H        -1.2283355637   -0.5777455265    3.1209835983
      6  C        -2.4179962629   -0.0182746516    1.4207884811
      7  H        -3.3560858979   -0.0376561477    1.9598355149
      8  C        -2.4142691433    0.3155623116    0.0703252262
      9  Cl       -3.9354748723    0.7001994183   -0.6975170680
     10  C        -1.2077816933    0.3427103626   -0.6384837971
     11  Cl       -1.1941497907    0.7936314928   -2.3252157787
     12  C         1.2926786806    0.0044980391   -0.7591711233
     13  C         2.2431631172    1.0255131802   -0.6212288495
     14  Cl        1.9112106278    2.3699938374    0.4413891266
     15  C         3.4492915934    0.9564661711   -1.3273898886
     16  Cl        4.6608645820    2.2081933523   -1.1772275654
     17  C         3.7098298695   -0.1244023250   -2.1656806821
     18  H         4.6498211651   -0.1607125240   -2.7010299228
     19  C         2.7683392220   -1.1375888856   -2.3027893966
     20  H         2.9748776829   -1.9783080759   -2.9540065629
     21  C         1.5677713659   -1.0710985990   -1.6055724483
     22  H         0.8306504584   -1.8580184090   -1.7088316949
   Point Group: c1    Number of degrees of freedom:    60


   Energy is  -2761.513002223

 Hessian updated using BFGS update

 60 Hessian modes will be used to form the next step
  Hessian Eigenvalues:
     0.005110    0.017700    0.018571    0.020709    0.020949    0.021499
     0.022768    0.023616    0.023840    0.023913    0.024091    0.024093
     0.024114    0.024121    0.024138    0.024140    0.024144    0.024189
     0.028252    0.068294    0.159993    0.159996    0.160015    0.160107
     0.160266    0.220378    0.221383    0.225330    0.228567    0.236184
     0.246147    0.249451    0.250043    0.250108    0.250193    0.254661
     0.289908    0.292647    0.300963    0.301064    0.301113    0.317606
     0.354805    0.356665    0.356665    0.356668    0.356674    0.377311
     0.413575    0.426084    0.431406    0.457167    0.461871    0.468310
     0.471699    0.478186    0.478331    0.479013    0.482648    0.601703

 Minimum search - taking simple RFO step
 Searching for Lamda that Minimizes Along All modes
 Value Taken    Lamda =  -0.00085666
 Calculated Step too Large.  Step scaled by  0.799852
 Step Taken.  Stepsize is  0.300000

                             Maximum     Tolerance    Cnvgd?
         Gradient           0.001896      0.000300      NO
         Displacement       0.238667      0.001200      NO
         Energy change     -0.000887      0.000001      NO


 New Cartesian Coordinates Obtained by Inverse Iteration

 Displacement from previous Coordinates is:  0.517439
 ----------------------------------------------------------------
             Standard Nuclear Orientation (Angstroms)
    I     Atom           X                Y                Z
 ----------------------------------------------------------------
    1      C       0.0072943670     0.0153047370    -0.0000810757
    2      C      -0.0430120121    -0.3425771385     1.3527090059
    3      Cl      1.4310161816    -0.7882949383     2.1903327558
    4      C      -1.2373877259    -0.3561002324     2.0630340164
    5      H      -1.2434054893    -0.6379754945     3.1076032779
    6      C      -2.4173498269    -0.0072421380     1.4214541725
    7      H      -3.3556596093    -0.0155741818     1.9604058348
    8      C      -2.4050956914     0.3578486158     0.0792303496
    9      Cl     -3.9152455202     0.7951284224    -0.6817222489
   10      C      -1.1980515951     0.3713184844    -0.6285760867
   11      Cl     -1.1716754121     0.8496645328    -2.3072231633
   12      C       1.2949202908    -0.0081408771    -0.7552387014
   13      C       2.2214477803     1.0377004260    -0.6478811574
   14      Cl      1.8572143960     2.4034042896     0.3766579660
   15      C       3.4270231384     0.9782938011    -1.3556610130
   16      Cl      4.6081999342     2.2626050076    -1.2429097741
   17      C       3.7099609716    -0.1179450954    -2.1662467180
   18      H       4.6483465390    -0.1462287949    -2.7048931096
   19      C       2.7921631150    -1.1562221198    -2.2724700808
   20      H       3.0157968454    -2.0085002804    -2.9027807955
   21      C       1.5924852252    -1.0997174680    -1.5723918801
   22      H       0.8735164030    -1.9059456782    -1.6522330688
 ----------------------------------------------------------------
 Nuclear Repulsion Energy =        1788.25335321 hartrees
 There are       81 alpha and       81 beta electrons
 Applying Cartesian multipole field
    Component          Value
    ---------          -----
     (2,0,0)        1.00000E-12
     (0,2,0)        2.00000E-11
     (0,0,2)       -3.00000E-11
 Nucleus-field energy     =    -0.0000000186 hartrees
 Requested basis set is 6-311++G(d,p)
 There are 162 shells and 449 basis functions
 A cutoff of  1.0D-15 yielded  10337 shell pairs
 There are     85915 function pairs (     92418 Cartesian)
 Smallest overlap matrix eigenvalue = 2.13E-07
 Linear dependence detected in AO basis
 Number of orthogonalized atomic orbitals = 445
 Maximum deviation from orthogonality = 3.967E-10
 Guess from superposition of atomic densities
 Warning:  Energy on first SCF cycle will be non-variational
 SAD guess density has 162.000000 electrons

 -----------------------------------------------------------------------
  General SCF calculation program by
  Eric Jon Sundstrom, Paul Horn, Yuezhi Mao, Dmitri Zuev, Alec White,
  David Stuck, Shaama M.S., Shane Yost, Joonho Lee, David Small,
  Daniel Levine, Susi Lehtola, Hugh Burton, Evgeny Epifanovsky,
  Bang C. Huynh
 -----------------------------------------------------------------------
 Exchange:     0.2000 Hartree-Fock + 0.0800 Slater + 0.7200 B88
 Correlation:  0.1900 VWN1RPA + 0.8100 LYP
 Using SG-1 standard quadrature grid
 using 6 threads for integral computing
 -------------------------------------------------------
 OpenMP Integral computing Module                
 Release: version 2.0, May 2017, Q-Chem Inc. Pleasanton 
 -------------------------------------------------------
 A restricted SCF calculation will be
 performed using DIIS
 SCF converges when DIIS error is below 1.0e-08
 ---------------------------------------
  Cycle       Energy         DIIS error
 ---------------------------------------
    1   -2765.5040824490      2.92e-02  
    2   -2761.3634262674      2.40e-03  
    3   -2761.2427464063      3.12e-03  
    4   -2761.5016082464      6.45e-04  
    5   -2761.5111355602      3.00e-04  
    6   -2761.5133104862      9.71e-05  
    7   -2761.5135222045      2.46e-05  
    8   -2761.5135315796      1.52e-05  
    9   -2761.5135377878      2.21e-06  
   10   -2761.5135378937      9.96e-07  
   11   -2761.5135379182      2.53e-07  
   12   -2761.5135379198      1.01e-07  
   13   -2761.5135379202      4.44e-08  
   14   -2761.5135379202      1.38e-08  
   15   -2761.5135379204      6.80e-09  Convergence criterion met
 ---------------------------------------
 SCF time:   CPU 672.78s  wall 118.00s 
 SCF   energy in the final basis set =    -2761.5135379204
 Total energy in the final basis set =    -2761.5135379204

 --------------------------------------------------------------

                    Orbital Energies (a.u.)
 --------------------------------------------------------------

 Alpha MOs
 -- Occupied --
********-101.5728-101.5700-101.5673-101.5670 -10.2731 -10.2675 -10.2658
-10.2640 -10.2616 -10.2346 -10.2249 -10.2170 -10.2139 -10.2078 -10.2047
-10.2035  -9.4879  -9.4873  -9.4847  -9.4821  -9.4816  -7.2526  -7.2522
 -7.2495  -7.2470  -7.2464  -7.2428  -7.2422  -7.2421  -7.2415  -7.2396
 -7.2390  -7.2369  -7.2364  -7.2363  -7.2358  -0.9485  -0.9296  -0.9023
 -0.8809  -0.8704  -0.8578  -0.8407  -0.8017  -0.7563  -0.7506  -0.7417
 -0.6697  -0.6292  -0.6242  -0.6142  -0.5477  -0.5309  -0.5280  -0.5128
 -0.4935  -0.4762  -0.4622  -0.4590  -0.4554  -0.4432  -0.4335  -0.4214
 -0.4100  -0.3984  -0.3926  -0.3896  -0.3650  -0.3587  -0.3524  -0.3460
 -0.3395  -0.3323  -0.3310  -0.3239  -0.3190  -0.2840  -0.2729  -0.2641
 -0.2623
 -- Virtual --
 -0.0578  -0.0523  -0.0435  -0.0398  -0.0318  -0.0165  -0.0105  -0.0018
  0.0050   0.0120   0.0197   0.0241   0.0255   0.0263   0.0414   0.0480
  0.0490   0.0544   0.0610   0.0617   0.0657   0.0665   0.0772   0.0813
  0.0841   0.0882   0.0928   0.0933   0.0986   0.1023   0.1047   0.1058
  0.1131   0.1143   0.1184   0.1195   0.1226   0.1239   0.1296   0.1305
  0.1320   0.1328   0.1363   0.1411   0.1441   0.1498   0.1578   0.1594
  0.1603   0.1681   0.1719   0.1748   0.1760   0.1843   0.1863   0.1928
  0.1938   0.1978   0.2094   0.2108   0.2131   0.2167   0.2216   0.2268
  0.2274   0.2342   0.2362   0.2435   0.2474   0.2498   0.2532   0.2572
  0.2597   0.2611   0.2668   0.2692   0.2741   0.2798   0.2809   0.2863
  0.2879   0.2900   0.2976   0.2990   0.3086   0.3118   0.3219   0.3269
  0.3325   0.3353   0.3400   0.3426   0.3612   0.3650   0.4124   0.4234
  0.4342   0.4398   0.4448   0.4485   0.4590   0.4646   0.4687   0.4770
  0.4793   0.4872   0.4933   0.5073   0.5125   0.5180   0.5193   0.5219
  0.5351   0.5406   0.5477   0.5535   0.5655   0.5723   0.5780   0.5827
  0.5864   0.5940   0.6017   0.6090   0.6116   0.6150   0.6265   0.6321
  0.6459   0.6485   0.6528   0.6626   0.6703   0.6795   0.6800   0.6936
  0.7028   0.7045   0.7112   0.7262   0.7352   0.7431   0.7805   0.7957
  0.8025   0.8187   0.8227   0.8346   0.8358   0.8434   0.8471   0.8493
  0.8523   0.8587   0.8589   0.8602   0.8635   0.8706   0.8718   0.8796
  0.8821   0.8930   0.8957   0.9042   0.9088   0.9176   0.9242   0.9279
  0.9439   0.9508   0.9600   0.9632   0.9651   0.9668   0.9747   0.9841
  0.9884   0.9950   1.0002   1.0032   1.0158   1.0216   1.0412   1.0485
  1.0552   1.0616   1.0747   1.1143   1.1245   1.1629   1.1781   1.2013
  1.2247   1.2305   1.2414   1.2552   1.2635   1.2695   1.2700   1.2921
  1.3021   1.3109   1.3395   1.3458   1.3606   1.3758   1.4084   1.4267
  1.4535   1.4826   1.4998   1.5037   1.5190   1.5545   1.5647   1.5730
  1.5827   1.6021   1.6157   1.6475   1.6528   1.6552   1.6815   1.6890
  1.7162   1.7264   1.7685   1.7739   1.7967   1.8156   1.8207   1.8402
  1.8537   1.8728   1.8775   1.8911   1.9089   1.9178   1.9385   1.9404
  1.9524   1.9689   1.9886   1.9983   2.0307   2.0438   2.0580   2.0969
  2.1330   2.1740   2.1844   2.1983   2.2460   2.2598   2.2631   2.2669
  2.2859   2.2961   2.3117   2.3149   2.3259   2.3522   2.3686   2.3898
  2.4257   2.4357   2.4412   2.4475   2.4673   2.4815   2.4898   2.5200
  2.5362   2.5417   2.5603   2.5658   2.5914   2.6304   2.6605   2.6782
  2.6880   2.6985   2.7024   2.7091   2.7284   2.7419   2.7542   2.7620
  2.7730   2.7773   2.7874   2.8009   2.8292   2.8402   2.8436   2.8585
  2.9049   2.9651   2.9860   3.0835   3.0921   3.1004   3.1250   3.1498
  3.1804   3.2061   3.2218   3.2429   3.2675   3.3556   3.3790   3.4025
  3.4173   3.5248   3.5766   3.6444   3.7044   3.7463   3.8479   3.9313
  4.0104   4.0526   4.0550   4.1045   4.3475   4.8064   4.8253   9.7776
  9.7861   9.8096   9.8369   9.8499  23.3838  23.5344  23.8263  23.8815
 23.8965  23.9049  23.9561  23.9899  24.0256  24.0845  24.1248  24.1574
 25.7993  25.8163  25.8937  25.9391  25.9821  26.1404  26.1635  26.2300
 26.2823  26.3664  26.5633  26.5973  26.6955  26.8194  26.9897 215.7718
215.7805 215.8081 215.8458 215.8570
 --------------------------------------------------------------

          Ground-State Mulliken Net Atomic Charges

     Atom                 Charge (a.u.)
  ----------------------------------------
      1 C                     0.007474
      2 C                    -0.273560
      3 Cl                    0.432215
      4 C                    -0.373989
      5 H                     0.202864
      6 C                    -0.608842
      7 H                     0.212078
      8 C                     0.883868
      9 Cl                    0.510150
     10 C                    -1.023290
     11 Cl                    0.596854
     12 C                    -0.281943
     13 C                    -1.982894
     14 Cl                    0.546810
     15 C                     1.236101
     16 Cl                    0.497199
     17 C                    -0.218752
     18 H                     0.208370
     19 C                    -0.700928
     20 H                     0.175321
     21 C                    -0.236326
     22 H                     0.191216
  ----------------------------------------
  Sum of atomic charges =     0.000000

 -----------------------------------------------------------------
                    Cartesian Multipole Moments
 -----------------------------------------------------------------
    Charge (ESU x 10^10)
                 0.0000
    Dipole Moment (Debye)
         X      -0.4928      Y      -2.4413      Z       0.2079
       Tot       2.4992
    Quadrupole Moments (Debye-Ang)
        XX    -131.3642     XY      -4.2882     YY    -133.8628
        XZ     -10.5359     YZ       4.1110     ZZ    -125.7773
    Octopole Moments (Debye-Ang^2)
       XXX    -234.8717    XXY     -84.5760    XYY     -80.9478
       YYY    -202.9358    XXZ      39.1848    XYZ      13.2872
       YYZ      42.2180    XZZ     -76.5005    YZZ     -76.7540
       ZZZ     143.2432
    Hexadecapole Moments (Debye-Ang^3)
      XXXX   -5400.8052   XXXY    -402.3608   XXYY   -1148.6279
      XYYY    -350.6902   YYYY   -1313.9146   XXXZ     297.9717
      XXYZ      96.4571   XYYZ     134.4794   YYYZ     233.6771
      XXZZ   -1143.4727   XYZZ    -147.5542   YYZZ    -534.9714
      XZZZ     343.3862   YZZZ     209.3548   ZZZZ   -1898.2103
 -----------------------------------------------------------------
 Calculating analytic gradient of the SCF energy
 Gradient of SCF Energy
            1           2           3           4           5           6
    1  -0.0006279  -0.0000533   0.0004831   0.0002683  -0.0000381  -0.0000443
    2   0.0001506   0.0001354   0.0011071  -0.0000530   0.0000214   0.0000751
    3  -0.0003620   0.0001982  -0.0006213   0.0000190   0.0000037  -0.0002476
            7           8           9          10          11          12
    1  -0.0000029  -0.0000807   0.0000505   0.0002385   0.0000127   0.0003924
    2  -0.0000384  -0.0001452   0.0000178  -0.0000807  -0.0000536   0.0000675
    3  -0.0000099   0.0002345  -0.0000761  -0.0000962   0.0000735  -0.0002196
           13          14          15          16          17          18
    1  -0.0001950  -0.0001338  -0.0000863  -0.0000096  -0.0000632   0.0000073
    2  -0.0005919  -0.0008072   0.0001404  -0.0000072  -0.0001603   0.0000178
    3   0.0001020   0.0008350   0.0001077   0.0000313  -0.0000419   0.0000117
           19          20          21          22
    1   0.0001344   0.0000339  -0.0002865   0.0000008
    2   0.0000830   0.0000056   0.0001011   0.0000147
    3  -0.0000021   0.0000035   0.0000470   0.0000097
 Max gradient component =       1.107E-03
 RMS gradient           =       2.735E-04
 Gradient time:  CPU 199.76 s  wall 33.52 s
 Geometry Optimization Parameters
   NAtoms,    NIC,     NZ,  NCons,   NDum,   NFix, NCnnct, MaxDiis
       22     163      22       0       0       0       0       0

 Cartesian Hessian Update
 Hessian updated using BFGS update


** GEOMETRY OPTIMIZATION IN DELOCALIZED INTERNAL COORDINATES **
   Searching for a Minimum

   Optimization Cycle:  11

                       Coordinates (Angstroms)
     ATOM                X               Y               Z
      1  C         0.0072943670    0.0153047370   -0.0000810757
      2  C        -0.0430120121   -0.3425771385    1.3527090059
      3  Cl        1.4310161816   -0.7882949383    2.1903327558
      4  C        -1.2373877259   -0.3561002324    2.0630340164
      5  H        -1.2434054893   -0.6379754945    3.1076032779
      6  C        -2.4173498269   -0.0072421380    1.4214541725
      7  H        -3.3556596093   -0.0155741818    1.9604058348
      8  C        -2.4050956914    0.3578486158    0.0792303496
      9  Cl       -3.9152455202    0.7951284224   -0.6817222489
     10  C        -1.1980515951    0.3713184844   -0.6285760867
     11  Cl       -1.1716754121    0.8496645328   -2.3072231633
     12  C         1.2949202908   -0.0081408771   -0.7552387014
     13  C         2.2214477803    1.0377004260   -0.6478811574
     14  Cl        1.8572143960    2.4034042896    0.3766579660
     15  C         3.4270231384    0.9782938011   -1.3556610130
     16  Cl        4.6081999342    2.2626050076   -1.2429097741
     17  C         3.7099609716   -0.1179450954   -2.1662467180
     18  H         4.6483465390   -0.1462287949   -2.7048931096
     19  C         2.7921631150   -1.1562221198   -2.2724700808
     20  H         3.0157968454   -2.0085002804   -2.9027807955
     21  C         1.5924852252   -1.0997174680   -1.5723918801
     22  H         0.8735164030   -1.9059456782   -1.6522330688
   Point Group: c1    Number of degrees of freedom:    60


   Energy is  -2761.513537920

 Hessian updated using BFGS update

 60 Hessian modes will be used to form the next step
  Hessian Eigenvalues:
     0.003033    0.017700    0.018522    0.020737    0.020951    0.021448
     0.022764    0.023630    0.023840    0.023914    0.024091    0.024093
     0.024115    0.024122    0.024138    0.024141    0.024144    0.024186
     0.028277    0.067843    0.159988    0.159997    0.160015    0.160106
     0.160266    0.220142    0.221298    0.225231    0.228603    0.236185
     0.246130    0.249320    0.249864    0.250086    0.250164    0.254844
     0.289916    0.292414    0.300962    0.301067    0.301111    0.317647
     0.354806    0.356665    0.356665    0.356669    0.356674    0.377357
     0.413823    0.426277    0.431410    0.457227    0.461878    0.468327
     0.471721    0.478127    0.478339    0.479027    0.482664    0.601735

 Minimum search - taking simple RFO step
 Searching for Lamda that Minimizes Along All modes
 Value Taken    Lamda =  -0.00052772
 Calculated Step too Large.  Step scaled by  0.786219
 Step Taken.  Stepsize is  0.300000

                             Maximum     Tolerance    Cnvgd?
         Gradient           0.001127      0.000300      NO
         Displacement       0.237892      0.001200      NO
         Energy change     -0.000536      0.000001      NO


 New Cartesian Coordinates Obtained by Inverse Iteration

 Displacement from previous Coordinates is:  0.518354
 ----------------------------------------------------------------
             Standard Nuclear Orientation (Angstroms)
    I     Atom           X                Y                Z
 ----------------------------------------------------------------
    1      C       0.0096062059     0.0021838793     0.0043972203
    2      C      -0.0513338086    -0.3891048594     1.3468960130
    3      Cl      1.4099712830    -0.8880746203     2.1769264826
    4      C      -1.2474798807    -0.3921357750     2.0549530680
    5      H      -1.2621866717    -0.6995728347     3.0922287149
    6      C      -2.4175017961     0.0016233817     1.4213500563
    7      H      -3.3563413064     0.0034771823     1.9594904035
    8      C      -2.3945625872     0.3984337491     0.0882574998
    9      Cl     -3.8926673508     0.8872886944    -0.6647256790
   10      C      -1.1862555702     0.3993242053    -0.6173556082
   11      Cl     -1.1436731626     0.9093991050    -2.2860750747
   12      C       1.2984780092    -0.0198656541    -0.7489124052
   13      C       2.2008494642     1.0498611481    -0.6744659102
   14      Cl      1.8061775872     2.4364570655     0.3105579815
   15      C       3.4048994981     0.9988144743    -1.3855729094
   16      Cl      4.5548474100     2.3141301563    -1.3148713990
   17      C       3.7094660496    -0.1120509587    -2.1678199516
   18      H       4.6454098905    -0.1330418951    -2.7110353037
   19      C       2.8153914651    -1.1736100942    -2.2416181745
   20      H       3.0551244261    -2.0365775825    -2.8511729214
   21      C       1.6177952263    -1.1262227196    -1.5371158572
   22      H       0.9164879241    -1.9499321681    -1.5931977404
 ----------------------------------------------------------------
 Nuclear Repulsion Energy =        1788.21479413 hartrees
 There are       81 alpha and       81 beta electrons
 Applying Cartesian multipole field
    Component          Value
    ---------          -----
     (2,0,0)        1.00000E-12
     (0,2,0)        2.00000E-11
     (0,0,2)       -3.00000E-11
 Nucleus-field energy     =    -0.0000000172 hartrees
 Requested basis set is 6-311++G(d,p)
 There are 162 shells and 449 basis functions
 A cutoff of  1.0D-15 yielded  10343 shell pairs
 There are     85971 function pairs (     92478 Cartesian)
 Smallest overlap matrix eigenvalue = 2.09E-07
 Linear dependence detected in AO basis
 Number of orthogonalized atomic orbitals = 445
 Maximum deviation from orthogonality = 4.983E-10
 Guess from superposition of atomic densities
 Warning:  Energy on first SCF cycle will be non-variational
 SAD guess density has 162.000000 electrons

 -----------------------------------------------------------------------
  General SCF calculation program by
  Eric Jon Sundstrom, Paul Horn, Yuezhi Mao, Dmitri Zuev, Alec White,
  David Stuck, Shaama M.S., Shane Yost, Joonho Lee, David Small,
  Daniel Levine, Susi Lehtola, Hugh Burton, Evgeny Epifanovsky,
  Bang C. Huynh
 -----------------------------------------------------------------------
 Exchange:     0.2000 Hartree-Fock + 0.0800 Slater + 0.7200 B88
 Correlation:  0.1900 VWN1RPA + 0.8100 LYP
 Using SG-1 standard quadrature grid
 using 6 threads for integral computing
 -------------------------------------------------------
 OpenMP Integral computing Module                
 Release: version 2.0, May 2017, Q-Chem Inc. Pleasanton 
 -------------------------------------------------------
 A restricted SCF calculation will be
 performed using DIIS
 SCF converges when DIIS error is below 1.0e-08
 ---------------------------------------
  Cycle       Energy         DIIS error
 ---------------------------------------
    1   -2765.5025136531      2.92e-02  
    2   -2761.3637269613      2.40e-03  
    3   -2761.2430454946      3.12e-03  
    4   -2761.5018385358      6.48e-04  
    5   -2761.5114389665      3.01e-04  
    6   -2761.5136303313      9.69e-05  
    7   -2761.5138410080      2.43e-05  
    8   -2761.5138499785      1.51e-05  
    9   -2761.5138561677      2.22e-06  
   10   -2761.5138562747      1.01e-06  
   11   -2761.5138562997      2.59e-07  
   12   -2761.5138563014      1.07e-07  
   13   -2761.5138563017      4.73e-08  
   14   -2761.5138563018      1.50e-08  
   15   -2761.5138563019      6.41e-09  Convergence criterion met
 ---------------------------------------
 SCF time:   CPU 672.94s  wall 119.00s 
 SCF   energy in the final basis set =    -2761.5138563019
 Total energy in the final basis set =    -2761.5138563019

 --------------------------------------------------------------

                    Orbital Energies (a.u.)
 --------------------------------------------------------------

 Alpha MOs
 -- Occupied --
********-101.5727-101.5703-101.5675-101.5670 -10.2730 -10.2674 -10.2659
-10.2640 -10.2616 -10.2344 -10.2249 -10.2170 -10.2139 -10.2078 -10.2047
-10.2036  -9.4877  -9.4873  -9.4851  -9.4823  -9.4816  -7.2525  -7.2521
 -7.2498  -7.2471  -7.2465  -7.2426  -7.2421  -7.2419  -7.2415  -7.2399
 -7.2393  -7.2371  -7.2365  -7.2364  -7.2358  -0.9484  -0.9295  -0.9024
 -0.8809  -0.8704  -0.8577  -0.8408  -0.8017  -0.7562  -0.7506  -0.7417
 -0.6696  -0.6287  -0.6248  -0.6140  -0.5477  -0.5307  -0.5280  -0.5131
 -0.4935  -0.4762  -0.4621  -0.4590  -0.4554  -0.4431  -0.4334  -0.4215
 -0.4100  -0.3980  -0.3925  -0.3897  -0.3650  -0.3583  -0.3519  -0.3463
 -0.3395  -0.3325  -0.3316  -0.3239  -0.3191  -0.2826  -0.2740  -0.2643
 -0.2622
 -- Virtual --
 -0.0558  -0.0524  -0.0454  -0.0398  -0.0317  -0.0165  -0.0106  -0.0017
  0.0048   0.0120   0.0198   0.0239   0.0255   0.0263   0.0412   0.0478
  0.0493   0.0546   0.0613   0.0622   0.0652   0.0659   0.0768   0.0810
  0.0843   0.0883   0.0931   0.0934   0.0983   0.1024   0.1044   0.1054
  0.1126   0.1146   0.1185   0.1196   0.1226   0.1239   0.1294   0.1304
  0.1319   0.1332   0.1361   0.1409   0.1440   0.1497   0.1578   0.1586
  0.1605   0.1677   0.1717   0.1744   0.1760   0.1840   0.1876   0.1928
  0.1944   0.1977   0.2077   0.2118   0.2127   0.2172   0.2205   0.2258
  0.2271   0.2345   0.2360   0.2428   0.2465   0.2506   0.2521   0.2572
  0.2601   0.2614   0.2665   0.2692   0.2747   0.2797   0.2809   0.2857
  0.2889   0.2909   0.2978   0.2993   0.3078   0.3117   0.3219   0.3287
  0.3339   0.3364   0.3397   0.3414   0.3627   0.3667   0.4122   0.4238
  0.4349   0.4414   0.4438   0.4504   0.4602   0.4652   0.4695   0.4748
  0.4784   0.4873   0.4941   0.5098   0.5125   0.5161   0.5203   0.5229
  0.5348   0.5424   0.5474   0.5547   0.5680   0.5734   0.5779   0.5824
  0.5849   0.5940   0.6015   0.6083   0.6112   0.6149   0.6284   0.6337
  0.6459   0.6478   0.6535   0.6613   0.6739   0.6783   0.6827   0.6932
  0.6995   0.7051   0.7119   0.7315   0.7367   0.7433   0.7805   0.7963
  0.8041   0.8185   0.8232   0.8332   0.8377   0.8440   0.8487   0.8502
  0.8537   0.8572   0.8585   0.8603   0.8655   0.8699   0.8711   0.8777
  0.8816   0.8939   0.8959   0.9030   0.9090   0.9165   0.9236   0.9285
  0.9456   0.9512   0.9601   0.9632   0.9655   0.9682   0.9730   0.9784
  0.9891   0.9939   1.0015   1.0061   1.0188   1.0219   1.0426   1.0500
  1.0544   1.0609   1.0757   1.1138   1.1226   1.1650   1.1799   1.2085
  1.2250   1.2288   1.2455   1.2561   1.2642   1.2704   1.2765   1.2913
  1.3035   1.3074   1.3435   1.3476   1.3611   1.3778   1.4090   1.4270
  1.4532   1.4821   1.4963   1.5039   1.5199   1.5537   1.5646   1.5754
  1.5847   1.6017   1.6204   1.6501   1.6523   1.6542   1.6826   1.6889
  1.7163   1.7259   1.7683   1.7739   1.7967   1.8184   1.8199   1.8382
  1.8539   1.8715   1.8782   1.8899   1.9099   1.9173   1.9387   1.9400
  1.9526   1.9705   1.9890   1.9997   2.0320   2.0449   2.0595   2.0954
  2.1324   2.1729   2.1831   2.2018   2.2452   2.2576   2.2609   2.2676
  2.2852   2.2918   2.3110   2.3216   2.3284   2.3544   2.3680   2.3887
  2.4290   2.4302   2.4410   2.4474   2.4709   2.4805   2.4958   2.5184
  2.5350   2.5402   2.5586   2.5638   2.5895   2.6352   2.6591   2.6804
  2.6887   2.7001   2.7028   2.7082   2.7287   2.7427   2.7545   2.7593
  2.7718   2.7763   2.7870   2.8007   2.8294   2.8397   2.8448   2.8626
  2.9030   2.9680   2.9851   3.0847   3.0951   3.1022   3.1260   3.1450
  3.1813   3.2063   3.2210   3.2448   3.2744   3.3558   3.3804   3.4026
  3.4203   3.5257   3.5791   3.6448   3.7082   3.7477   3.8493   3.9313
  4.0113   4.0531   4.0548   4.1053   4.3451   4.8077   4.8226   9.7793
  9.7872   9.8097   9.8392   9.8545  23.3870  23.5353  23.8262  23.8810
 23.8965  23.9068  23.9563  23.9893  24.0257  24.0865  24.1248  24.1578
 25.7958  25.8139  25.8755  25.9446  25.9881  26.1401  26.1637  26.2223
 26.3076  26.3557  26.5626  26.6034  26.6875  26.8153  27.0147 215.7735
215.7818 215.8085 215.8488 215.8614
 --------------------------------------------------------------

          Ground-State Mulliken Net Atomic Charges

     Atom                 Charge (a.u.)
  ----------------------------------------
      1 C                    -0.010316
      2 C                    -0.236731
      3 Cl                    0.446445
      4 C                    -0.423068
      5 H                     0.201978
      6 C                    -0.551588
      7 H                     0.213846
      8 C                     0.934936
      9 Cl                    0.517138
     10 C                    -1.107462
     11 Cl                    0.590933
     12 C                    -0.257108
     13 C                    -2.072160
     14 Cl                    0.537861
     15 C                     1.256236
     16 Cl                    0.503694
     17 C                    -0.180633
     18 H                     0.209909
     19 C                    -0.738295
     20 H                     0.174944
     21 C                    -0.202392
     22 H                     0.191833
  ----------------------------------------
  Sum of atomic charges =     0.000000

 -----------------------------------------------------------------
                    Cartesian Multipole Moments
 -----------------------------------------------------------------
    Charge (ESU x 10^10)
                -0.0000
    Dipole Moment (Debye)
         X      -0.4699      Y      -2.4895      Z       0.2429
       Tot       2.5451
    Quadrupole Moments (Debye-Ang)
        XX    -131.0635     XY      -4.3007     YY    -133.7970
        XZ     -10.4808     YZ       4.0848     ZZ    -126.0348
    Octopole Moments (Debye-Ang^2)
       XXX    -231.7876    XXY     -86.3866    XYY     -79.8869
       YYY    -207.6761    XXZ      40.3269    XYZ      13.4519
       YYZ      43.4749    XZZ     -75.9959    YZZ     -78.1263
       ZZZ     147.4303
    Hexadecapole Moments (Debye-Ang^3)
      XXXX   -5322.2814   XXXY    -383.5996   XXYY   -1146.4051
      XYYY    -330.9041   YYYY   -1384.1089   XXXZ     322.4336
      XXYZ     106.9545   XYYZ     142.6750   YYYZ     266.5163
      XXZZ   -1129.4800   XYZZ    -140.4800   YYZZ    -545.4131
      XZZZ     370.8519   YZZZ     239.0711   ZZZZ   -1891.4361
 -----------------------------------------------------------------
 Calculating analytic gradient of the SCF energy
 Gradient of SCF Energy
            1           2           3           4           5           6
    1  -0.0005779   0.0001464   0.0002210   0.0002584  -0.0000374  -0.0000618
    2   0.0000718   0.0001773   0.0005472  -0.0000466   0.0000121   0.0001049
    3  -0.0003488   0.0001415  -0.0003576  -0.0000217   0.0000007  -0.0002605
            7           8           9          10          11          12
    1   0.0000001  -0.0001938   0.0000407   0.0003245   0.0000924   0.0003240
    2  -0.0000181  -0.0000792   0.0000190  -0.0000909  -0.0000748  -0.0000697
    3   0.0000130   0.0003362  -0.0000262  -0.0000491   0.0000384  -0.0001309
           13          14          15          16          17          18
    1  -0.0002314  -0.0001057   0.0000043  -0.0000180  -0.0000724  -0.0000053
    2  -0.0003457  -0.0003686   0.0000435   0.0000186  -0.0001112   0.0000124
    3   0.0000749   0.0005204  -0.0000094   0.0000784  -0.0000124  -0.0000119
           19          20          21          22
    1   0.0000970   0.0000071  -0.0001858  -0.0000264
    2   0.0000862   0.0000027   0.0000767   0.0000325
    3   0.0000099  -0.0000167   0.0000371  -0.0000052
 Max gradient component =       5.779E-04
 RMS gradient           =       1.853E-04
 Gradient time:  CPU 199.52 s  wall 33.48 s
 Geometry Optimization Parameters
   NAtoms,    NIC,     NZ,  NCons,   NDum,   NFix, NCnnct, MaxDiis
       22     163      22       0       0       0       0       0

 Cartesian Hessian Update
 Hessian updated using BFGS update


** GEOMETRY OPTIMIZATION IN DELOCALIZED INTERNAL COORDINATES **
   Searching for a Minimum

   Optimization Cycle:  12

                       Coordinates (Angstroms)
     ATOM                X               Y               Z
      1  C         0.0096062059    0.0021838793    0.0043972203
      2  C        -0.0513338086   -0.3891048594    1.3468960130
      3  Cl        1.4099712830   -0.8880746203    2.1769264826
      4  C        -1.2474798807   -0.3921357750    2.0549530680
      5  H        -1.2621866717   -0.6995728347    3.0922287149
      6  C        -2.4175017961    0.0016233817    1.4213500563
      7  H        -3.3563413064    0.0034771823    1.9594904035
      8  C        -2.3945625872    0.3984337491    0.0882574998
      9  Cl       -3.8926673508    0.8872886944   -0.6647256790
     10  C        -1.1862555702    0.3993242053   -0.6173556082
     11  Cl       -1.1436731626    0.9093991050   -2.2860750747
     12  C         1.2984780092   -0.0198656541   -0.7489124052
     13  C         2.2008494642    1.0498611481   -0.6744659102
     14  Cl        1.8061775872    2.4364570655    0.3105579815
     15  C         3.4048994981    0.9988144743   -1.3855729094
     16  Cl        4.5548474100    2.3141301563   -1.3148713990
     17  C         3.7094660496   -0.1120509587   -2.1678199516
     18  H         4.6454098905   -0.1330418951   -2.7110353037
     19  C         2.8153914651   -1.1736100942   -2.2416181745
     20  H         3.0551244261   -2.0365775825   -2.8511729214
     21  C         1.6177952263   -1.1262227196   -1.5371158572
     22  H         0.9164879241   -1.9499321681   -1.5931977404
   Point Group: c1    Number of degrees of freedom:    60


   Energy is  -2761.513856302

 Hessian updated using BFGS update

 60 Hessian modes will be used to form the next step
  Hessian Eigenvalues:
     0.002039    0.017752    0.018473    0.020760    0.020954    0.021484
     0.022773    0.023629    0.023839    0.023932    0.024092    0.024093
     0.024117    0.024122    0.024139    0.024143    0.024145    0.024190
     0.028286    0.067292    0.159981    0.159998    0.160014    0.160105
     0.160268    0.219816    0.221215    0.225215    0.228598    0.236193
     0.246121    0.249500    0.249845    0.250145    0.250199    0.254730
     0.289946    0.292412    0.300963    0.301063    0.301108    0.317650
     0.354812    0.356665    0.356666    0.356669    0.356674    0.377314
     0.413661    0.426256    0.431413    0.457212    0.461868    0.468354
     0.471694    0.478017    0.478339    0.479012    0.482661    0.601767

 Minimum search - taking simple RFO step
 Searching for Lamda that Minimizes Along All modes
 Value Taken    Lamda =  -0.00026344
 Calculated Step too Large.  Step scaled by  0.900904
 Step Taken.  Stepsize is  0.300000

                             Maximum     Tolerance    Cnvgd?
         Gradient           0.000587      0.000300      NO
         Displacement       0.236372      0.001200      NO
         Energy change     -0.000318      0.000001      NO


 New Cartesian Coordinates Obtained by Inverse Iteration

 Displacement from previous Coordinates is:  0.515821
 ----------------------------------------------------------------
             Standard Nuclear Orientation (Angstroms)
    I     Atom           X                Y                Z
 ----------------------------------------------------------------
    1      C       0.0132216006    -0.0049164734     0.0110334277
    2      C      -0.0604763549    -0.4325380349     1.3414927449
    3      Cl      1.3864257266    -0.9815499588     2.1662560410
    4      C      -1.2596308647    -0.4305250237     2.0453247218
    5      H      -1.2842180668    -0.7659192233     3.0737530240
    6      C      -2.4189233008     0.0044709763     1.4195558406
    7      H      -3.3592815718     0.0112911376     1.9550095402
    8      C      -2.3833198172     0.4364034114     0.0974972461
    9      Cl     -3.8689101664     0.9722391539    -0.6480366031
   10      C      -1.1729718185     0.4313455600    -0.6036971506
   11      Cl     -1.1140772567     0.9774692144    -2.2602692048
   12      C       1.3027994583    -0.0261763650    -0.7414161711
   13      C       2.1834141247     1.0635730843    -0.7017785510
   14      Cl      1.7618224612     2.4712114646     0.2412844219
   15      C       3.3848318417     1.0173666550    -1.4177312848
   16      Cl      4.5051440587     2.3596770368    -1.3949322333
   17      C       3.7086163251    -0.1084634555    -2.1701168566
   18      H       4.6415839042    -0.1250857079    -2.7185786291
   19      C       2.8366109910    -1.1900247384    -2.2089216179
   20      H       3.0906780250    -2.0643300137    -2.7961098325
   21      C       1.6418446648    -1.1477629948    -1.4992146816
   22      H       0.9573183410    -1.9869518255    -1.5292856862
 ----------------------------------------------------------------
 Nuclear Repulsion Energy =        1788.18512423 hartrees
 There are       81 alpha and       81 beta electrons
 Applying Cartesian multipole field
    Component          Value
    ---------          -----
     (2,0,0)        1.00000E-12
     (0,2,0)        2.00000E-11
     (0,0,2)       -3.00000E-11
 Nucleus-field energy     =    -0.0000000159 hartrees
 Requested basis set is 6-311++G(d,p)
 There are 162 shells and 449 basis functions
 A cutoff of  1.0D-15 yielded  10346 shell pairs
 There are     85990 function pairs (     92494 Cartesian)
 Smallest overlap matrix eigenvalue = 2.06E-07
 Linear dependence detected in AO basis
 Number of orthogonalized atomic orbitals = 445
 Maximum deviation from orthogonality = 8.044E-10
 Guess from superposition of atomic densities
 Warning:  Energy on first SCF cycle will be non-variational
 SAD guess density has 162.000000 electrons

 -----------------------------------------------------------------------
  General SCF calculation program by
  Eric Jon Sundstrom, Paul Horn, Yuezhi Mao, Dmitri Zuev, Alec White,
  David Stuck, Shaama M.S., Shane Yost, Joonho Lee, David Small,
  Daniel Levine, Susi Lehtola, Hugh Burton, Evgeny Epifanovsky,
  Bang C. Huynh
 -----------------------------------------------------------------------
 Exchange:     0.2000 Hartree-Fock + 0.0800 Slater + 0.7200 B88
 Correlation:  0.1900 VWN1RPA + 0.8100 LYP
 Using SG-1 standard quadrature grid
 using 6 threads for integral computing
 -------------------------------------------------------
 OpenMP Integral computing Module                
 Release: version 2.0, May 2017, Q-Chem Inc. Pleasanton 
 -------------------------------------------------------
 A restricted SCF calculation will be
 performed using DIIS
 SCF converges when DIIS error is below 1.0e-08
 ---------------------------------------
  Cycle       Energy         DIIS error
 ---------------------------------------
    1   -2765.5009704882      2.92e-02  
    2   -2761.3639262547      2.40e-03  
    3   -2761.2432411319      3.12e-03  
    4   -2761.5018909189      6.50e-04  
    5   -2761.5115744622      3.02e-04  
    6   -2761.5137853566      9.68e-05  
    7   -2761.5139954841      2.42e-05  
    8   -2761.5140043706      1.51e-05  
    9   -2761.5140105575      2.23e-06  
   10   -2761.5140106654      1.02e-06  
   11   -2761.5140106911      2.66e-07  
   12   -2761.5140106930      1.13e-07  
   13   -2761.5140106933      4.91e-08  
   14   -2761.5140106933      1.55e-08  
   15   -2761.5140106932      6.20e-09  Convergence criterion met
 ---------------------------------------
 SCF time:   CPU 672.93s  wall 119.00s 
 SCF   energy in the final basis set =    -2761.5140106932
 Total energy in the final basis set =    -2761.5140106932

 --------------------------------------------------------------

                    Orbital Energies (a.u.)
 --------------------------------------------------------------

 Alpha MOs
 -- Occupied --
********-101.5727-101.5706-101.5676-101.5670 -10.2728 -10.2673 -10.2661
-10.2640 -10.2616 -10.2345 -10.2249 -10.2171 -10.2140 -10.2078 -10.2047
-10.2036  -9.4875  -9.4873  -9.4853  -9.4824  -9.4816  -7.2523  -7.2521
 -7.2500  -7.2472  -7.2465  -7.2424  -7.2421  -7.2417  -7.2414  -7.2402
 -7.2395  -7.2371  -7.2365  -7.2364  -7.2358  -0.9484  -0.9295  -0.9024
 -0.8809  -0.8703  -0.8577  -0.8408  -0.8016  -0.7562  -0.7506  -0.7417
 -0.6696  -0.6285  -0.6251  -0.6139  -0.5477  -0.5307  -0.5280  -0.5132
 -0.4935  -0.4761  -0.4621  -0.4590  -0.4554  -0.4430  -0.4333  -0.4215
 -0.4099  -0.3976  -0.3925  -0.3898  -0.3652  -0.3581  -0.3515  -0.3465
 -0.3395  -0.3326  -0.3319  -0.3239  -0.3192  -0.2817  -0.2747  -0.2645
 -0.2622
 -- Virtual --
 -0.0544  -0.0524  -0.0469  -0.0397  -0.0317  -0.0166  -0.0106  -0.0017
  0.0046   0.0120   0.0200   0.0238   0.0256   0.0263   0.0410   0.0476
  0.0495   0.0547   0.0612   0.0633   0.0641   0.0660   0.0764   0.0808
  0.0845   0.0884   0.0930   0.0939   0.0981   0.1024   0.1042   0.1053
  0.1122   0.1147   0.1181   0.1198   0.1229   0.1243   0.1292   0.1302
  0.1317   0.1337   0.1360   0.1404   0.1439   0.1499   0.1578   0.1580
  0.1607   0.1672   0.1714   0.1742   0.1762   0.1836   0.1887   0.1920
  0.1954   0.1983   0.2060   0.2122   0.2129   0.2177   0.2199   0.2246
  0.2275   0.2348   0.2360   0.2423   0.2456   0.2510   0.2517   0.2570
  0.2600   0.2621   0.2662   0.2695   0.2751   0.2790   0.2808   0.2845
  0.2903   0.2928   0.2978   0.3002   0.3057   0.3117   0.3222   0.3300
  0.3344   0.3369   0.3399   0.3409   0.3629   0.3683   0.4121   0.4240
  0.4356   0.4418   0.4436   0.4522   0.4612   0.4657   0.4696   0.4732
  0.4781   0.4874   0.4948   0.5109   0.5133   0.5148   0.5196   0.5244
  0.5343   0.5438   0.5471   0.5558   0.5694   0.5752   0.5771   0.5812
  0.5841   0.5931   0.6032   0.6076   0.6110   0.6145   0.6294   0.6352
  0.6448   0.6462   0.6552   0.6606   0.6766   0.6775   0.6848   0.6931
  0.6960   0.7052   0.7132   0.7360   0.7390   0.7434   0.7808   0.7965
  0.8063   0.8179   0.8231   0.8326   0.8398   0.8447   0.8488   0.8505
  0.8540   0.8556   0.8590   0.8609   0.8668   0.8694   0.8717   0.8768
  0.8806   0.8927   0.8976   0.9019   0.9091   0.9149   0.9244   0.9302
  0.9453   0.9521   0.9600   0.9617   0.9662   0.9693   0.9716   0.9740
  0.9900   0.9929   1.0021   1.0077   1.0207   1.0223   1.0433   1.0503
  1.0540   1.0597   1.0764   1.1124   1.1228   1.1662   1.1799   1.2127
  1.2242   1.2277   1.2472   1.2563   1.2643   1.2711   1.2838   1.2908
  1.3035   1.3078   1.3435   1.3509   1.3628   1.3793   1.4092   1.4274
  1.4535   1.4820   1.4934   1.5040   1.5203   1.5530   1.5644   1.5765
  1.5859   1.6012   1.6244   1.6497   1.6537   1.6550   1.6841   1.6895
  1.7163   1.7254   1.7675   1.7739   1.7968   1.8186   1.8215   1.8375
  1.8540   1.8699   1.8794   1.8890   1.9111   1.9166   1.9384   1.9398
  1.9528   1.9714   1.9889   2.0008   2.0327   2.0463   2.0614   2.0942
  2.1318   2.1717   2.1834   2.2043   2.2448   2.2558   2.2595   2.2674
  2.2839   2.2900   2.3110   2.3246   2.3308   2.3555   2.3672   2.3891
  2.4232   2.4324   2.4429   2.4476   2.4728   2.4794   2.5022   2.5149
  2.5319   2.5406   2.5541   2.5657   2.5888   2.6380   2.6579   2.6819
  2.6889   2.7010   2.7032   2.7072   2.7290   2.7432   2.7547   2.7570
  2.7710   2.7755   2.7872   2.8006   2.8299   2.8392   2.8424   2.8680
  2.9017   2.9697   2.9845   3.0850   3.0968   3.1031   3.1275   3.1407
  3.1816   3.2066   3.2207   3.2456   3.2802   3.3560   3.3811   3.4027
  3.4227   3.5264   3.5806   3.6449   3.7109   3.7485   3.8505   3.9312
  4.0117   4.0535   4.0545   4.1059   4.3437   4.8087   4.8207   9.7802
  9.7878   9.8098   9.8390   9.8616  23.3895  23.5359  23.8255  23.8807
 23.8966  23.9088  23.9563  23.9884  24.0256  24.0875  24.1249  24.1579
 25.7927  25.8122  25.8656  25.9474  25.9896  26.1406  26.1638  26.2187
 26.3291  26.3411  26.5623  26.6069  26.6833  26.8128  27.0298 215.7743
215.7827 215.8086 215.8482 215.8696
 --------------------------------------------------------------

          Ground-State Mulliken Net Atomic Charges

     Atom                 Charge (a.u.)
  ----------------------------------------
      1 C                    -0.011348
      2 C                    -0.217195
      3 Cl                    0.458411
      4 C                    -0.442452
      5 H                     0.201859
      6 C                    -0.515689
      7 H                     0.214737
      8 C                     0.954468
      9 Cl                    0.523255
     10 C                    -1.163406
     11 Cl                    0.575483
     12 C                    -0.212585
     13 C                    -2.114391
     14 Cl                    0.521219
     15 C                     1.259536
     16 Cl                    0.509616
     17 C                    -0.163804
     18 H                     0.210945
     19 C                    -0.759661
     20 H                     0.174761
     21 C                    -0.195919
     22 H                     0.192159
  ----------------------------------------
  Sum of atomic charges =     0.000000

 -----------------------------------------------------------------
                    Cartesian Multipole Moments
 -----------------------------------------------------------------
    Charge (ESU x 10^10)
                -0.0000
    Dipole Moment (Debye)
         X      -0.4520      Y      -2.5405      Z       0.2776
       Tot       2.5953
    Quadrupole Moments (Debye-Ang)
        XX    -130.7769     XY      -4.3042     YY    -133.7363
        XZ     -10.3998     YZ       4.0378     ZZ    -126.3239
    Octopole Moments (Debye-Ang^2)
       XXX    -229.2932    XXY     -88.4116    XYY     -78.9779
       YYY    -212.6547    XXZ      41.5778    XYZ      13.6918
       YYZ      44.7996    XZZ     -75.6638    YZZ     -79.5970
       ZZZ     151.6463
    Hexadecapole Moments (Debye-Ang^3)
      XXXX   -5248.8185   XXXY    -366.7572   XXYY   -1145.2852
      XYYY    -313.4466   YYYY   -1455.9574   XXXZ     348.5694
      XXYZ     117.8773   XYYZ     151.2740   YYYZ     300.2634
      XXZZ   -1116.7524   XYZZ    -133.7663   YYZZ    -556.4245
      XZZZ     400.0429   YZZZ     270.1346   ZZZZ   -1887.0267
 -----------------------------------------------------------------
 Calculating analytic gradient of the SCF energy
 Gradient of SCF Energy
            1           2           3           4           5           6
    1  -0.0004383   0.0002425   0.0000534   0.0001689  -0.0000309  -0.0000198
    2   0.0000578   0.0000759   0.0000881  -0.0000058  -0.0000133   0.0000660
    3  -0.0002461   0.0000755   0.0000067   0.0000156   0.0000066  -0.0001986
            7           8           9          10          11          12
    1   0.0000134  -0.0001472   0.0000678   0.0002345   0.0001320   0.0001743
    2  -0.0000021   0.0000009  -0.0000016   0.0000330  -0.0001139  -0.0000185
    3   0.0000242   0.0002493  -0.0000321   0.0000464   0.0000119  -0.0002182
           13          14          15          16          17          18
    1  -0.0002022  -0.0001473   0.0000985  -0.0000395  -0.0000882  -0.0000093
    2  -0.0002008  -0.0001511  -0.0000694   0.0000456  -0.0000254   0.0000023
    3   0.0000866   0.0001934  -0.0000315   0.0000311  -0.0000015  -0.0000196
           19          20          21          22
    1   0.0000853  -0.0000076  -0.0000754  -0.0000648
    2   0.0000870   0.0000059   0.0001271   0.0000125
    3   0.0000121  -0.0000301   0.0000258  -0.0000074
 Max gradient component =       4.383E-04
 RMS gradient           =       1.175E-04
 Gradient time:  CPU 199.86 s  wall 33.54 s
 Geometry Optimization Parameters
   NAtoms,    NIC,     NZ,  NCons,   NDum,   NFix, NCnnct, MaxDiis
       22     163      22       0       0       0       0       0

 Cartesian Hessian Update
 Hessian updated using BFGS update


** GEOMETRY OPTIMIZATION IN DELOCALIZED INTERNAL COORDINATES **
   Searching for a Minimum

   Optimization Cycle:  13

                       Coordinates (Angstroms)
     ATOM                X               Y               Z
      1  C         0.0132216006   -0.0049164734    0.0110334277
      2  C        -0.0604763549   -0.4325380349    1.3414927449
      3  Cl        1.3864257266   -0.9815499588    2.1662560410
      4  C        -1.2596308647   -0.4305250237    2.0453247218
      5  H        -1.2842180668   -0.7659192233    3.0737530240
      6  C        -2.4189233008    0.0044709763    1.4195558406
      7  H        -3.3592815718    0.0112911376    1.9550095402
      8  C        -2.3833198172    0.4364034114    0.0974972461
      9  Cl       -3.8689101664    0.9722391539   -0.6480366031
     10  C        -1.1729718185    0.4313455600   -0.6036971506
     11  Cl       -1.1140772567    0.9774692144   -2.2602692048
     12  C         1.3027994583   -0.0261763650   -0.7414161711
     13  C         2.1834141247    1.0635730843   -0.7017785510
     14  Cl        1.7618224612    2.4712114646    0.2412844219
     15  C         3.3848318417    1.0173666550   -1.4177312848
     16  Cl        4.5051440587    2.3596770368   -1.3949322333
     17  C         3.7086163251   -0.1084634555   -2.1701168566
     18  H         4.6415839042   -0.1250857079   -2.7185786291
     19  C         2.8366109910   -1.1900247384   -2.2089216179
     20  H         3.0906780250   -2.0643300137   -2.7961098325
     21  C         1.6418446648   -1.1477629948   -1.4992146816
     22  H         0.9573183410   -1.9869518255   -1.5292856862
   Point Group: c1    Number of degrees of freedom:    60


   Energy is  -2761.514010693

 Hessian updated using BFGS update

 60 Hessian modes will be used to form the next step
  Hessian Eigenvalues:
     0.001760    0.017733    0.018381    0.020774    0.020959    0.021483
     0.022800    0.023628    0.023841    0.023929    0.024092    0.024095
     0.024117    0.024125    0.024139    0.024142    0.024158    0.024199
     0.028275    0.066610    0.159971    0.159997    0.160013    0.160097
     0.160267    0.219080    0.221076    0.225332    0.229476    0.236192
     0.246143    0.249653    0.250144    0.250172    0.251382    0.254704
     0.289929    0.292499    0.300970    0.301056    0.301106    0.317664
     0.354814    0.356665    0.356665    0.356670    0.356674    0.377415
     0.413483    0.426259    0.431413    0.457216    0.461867    0.468361
     0.471649    0.477831    0.478294    0.479022    0.482640    0.601005

 Minimum search - taking simple RFO step
 Searching for Lamda that Minimizes Along All modes
 Value Taken    Lamda =  -0.00004395
 Step Taken.  Stepsize is  0.141622

                             Maximum     Tolerance    Cnvgd?
         Gradient           0.000683      0.000300      NO
         Displacement       0.109412      0.001200      NO
         Energy change     -0.000154      0.000001      NO


 New Cartesian Coordinates Obtained by Inverse Iteration

 Displacement from previous Coordinates is:  0.240808
 ----------------------------------------------------------------
             Standard Nuclear Orientation (Angstroms)
    I     Atom           X                Y                Z
 ----------------------------------------------------------------
    1      C       0.0151670234    -0.0031783878     0.0148304896
    2      C      -0.0650025446    -0.4494724835     1.3383139392
    3      Cl      1.3756293614    -1.0209300750     2.1589540313
    4      C      -1.2659940998    -0.4502439630     2.0394340495
    5      H      -1.2947193491    -0.8005394289     3.0627757620
    6      C      -2.4209505359     0.0008144708     1.4176450897
    7      H      -3.3625642212     0.0058137725     1.9509235933
    8      C      -2.3793985073     0.4511593551     0.1017304874
    9      Cl     -3.8604373791     1.0058061158    -0.6392075985
   10      C      -1.1675920827     0.4484117495    -0.5965950672
   11      Cl     -1.1021391259     1.0157503250    -2.2457256111
   12      C       1.3051450556    -0.0242212872    -0.7372770865
   13      C       2.1777289515     1.0732163984    -0.7161289336
   14      Cl      1.7493830167     2.4919027825     0.2071769934
   15      C       3.3774928853     1.0254737607    -1.4347281381
   16      Cl      4.4880496376     2.3760346662    -1.4352177239
   17      C       3.7082936713    -0.1088508432    -2.1711146910
   18      H       4.6400676326    -0.1263434957    -2.7215689058
   19      C       2.8446797809    -1.1976076690    -2.1917405687
   20      H       3.1040306147    -2.0785209773    -2.7665842676
   21      C       1.6516459626    -1.1542582702    -1.4793067763
   22      H       0.9739865569    -1.9994126364    -1.4954705614
 ----------------------------------------------------------------
 Nuclear Repulsion Energy =        1787.88374123 hartrees
 There are       81 alpha and       81 beta electrons
 Applying Cartesian multipole field
    Component          Value
    ---------          -----
     (2,0,0)        1.00000E-12
     (0,2,0)        2.00000E-11
     (0,0,2)       -3.00000E-11
 Nucleus-field energy     =    -0.0000000152 hartrees
 Requested basis set is 6-311++G(d,p)
 There are 162 shells and 449 basis functions
 A cutoff of  1.0D-15 yielded  10350 shell pairs
 There are     86004 function pairs (     92508 Cartesian)
 Smallest overlap matrix eigenvalue = 2.05E-07
 Linear dependence detected in AO basis
 Number of orthogonalized atomic orbitals = 445
 Maximum deviation from orthogonality = 6.209E-10
 Guess from superposition of atomic densities
 Warning:  Energy on first SCF cycle will be non-variational
 SAD guess density has 162.000000 electrons

 -----------------------------------------------------------------------
  General SCF calculation program by
  Eric Jon Sundstrom, Paul Horn, Yuezhi Mao, Dmitri Zuev, Alec White,
  David Stuck, Shaama M.S., Shane Yost, Joonho Lee, David Small,
  Daniel Levine, Susi Lehtola, Hugh Burton, Evgeny Epifanovsky,
  Bang C. Huynh
 -----------------------------------------------------------------------
 Exchange:     0.2000 Hartree-Fock + 0.0800 Slater + 0.7200 B88
 Correlation:  0.1900 VWN1RPA + 0.8100 LYP
 Using SG-1 standard quadrature grid
 using 6 threads for integral computing
 -------------------------------------------------------
 OpenMP Integral computing Module                
 Release: version 2.0, May 2017, Q-Chem Inc. Pleasanton 
 -------------------------------------------------------
 A restricted SCF calculation will be
 performed using DIIS
 SCF converges when DIIS error is below 1.0e-08
 ---------------------------------------
  Cycle       Energy         DIIS error
 ---------------------------------------
    1   -2765.4995540217      2.92e-02  
    2   -2761.3639860002      2.40e-03  
    3   -2761.2430951934      3.12e-03  
    4   -2761.5018307202      6.52e-04  
    5   -2761.5115874046      3.03e-04  
    6   -2761.5138102554      9.68e-05  
    7   -2761.5140202099      2.43e-05  
    8   -2761.5140292207      1.52e-05  
    9   -2761.5140354256      2.24e-06  
   10   -2761.5140355341      1.02e-06  
   11   -2761.5140355600      2.69e-07  
   12   -2761.5140355620      1.16e-07  
   13   -2761.5140355620      4.96e-08  
   14   -2761.5140355624      1.56e-08  
   15   -2761.5140355624      6.15e-09  Convergence criterion met
 ---------------------------------------
 SCF time:   CPU 672.57s  wall 118.00s 
 SCF   energy in the final basis set =    -2761.5140355624
 Total energy in the final basis set =    -2761.5140355624

 --------------------------------------------------------------

                    Orbital Energies (a.u.)
 --------------------------------------------------------------

 Alpha MOs
 -- Occupied --
********-101.5727-101.5707-101.5676-101.5670 -10.2728 -10.2673 -10.2661
-10.2641 -10.2616 -10.2345 -10.2251 -10.2171 -10.2140 -10.2078 -10.2047
-10.2036  -9.4874  -9.4872  -9.4854  -9.4824  -9.4816  -7.2522  -7.2521
 -7.2501  -7.2472  -7.2464  -7.2423  -7.2421  -7.2416  -7.2414  -7.2403
 -7.2396  -7.2372  -7.2366  -7.2364  -7.2358  -0.9483  -0.9295  -0.9024
 -0.8809  -0.8703  -0.8578  -0.8408  -0.8017  -0.7562  -0.7506  -0.7417
 -0.6696  -0.6285  -0.6252  -0.6138  -0.5478  -0.5307  -0.5280  -0.5132
 -0.4935  -0.4762  -0.4621  -0.4590  -0.4554  -0.4430  -0.4333  -0.4215
 -0.4099  -0.3975  -0.3926  -0.3898  -0.3653  -0.3580  -0.3513  -0.3466
 -0.3396  -0.3327  -0.3320  -0.3238  -0.3191  -0.2815  -0.2749  -0.2645
 -0.2622
 -- Virtual --
 -0.0543  -0.0523  -0.0474  -0.0397  -0.0316  -0.0166  -0.0106  -0.0017
  0.0045   0.0120   0.0200   0.0237   0.0256   0.0264   0.0410   0.0475
  0.0496   0.0547   0.0612   0.0634   0.0640   0.0661   0.0763   0.0807
  0.0846   0.0884   0.0929   0.0942   0.0981   0.1023   0.1043   0.1053
  0.1120   0.1147   0.1178   0.1199   0.1230   0.1247   0.1290   0.1301
  0.1317   0.1339   0.1359   0.1400   0.1438   0.1500   0.1575   0.1581
  0.1609   0.1669   0.1713   0.1742   0.1764   0.1835   0.1890   0.1915
  0.1958   0.1988   0.2054   0.2120   0.2133   0.2178   0.2197   0.2241
  0.2277   0.2348   0.2362   0.2421   0.2453   0.2507   0.2522   0.2568
  0.2599   0.2624   0.2661   0.2698   0.2753   0.2785   0.2807   0.2842
  0.2907   0.2935   0.2979   0.3007   0.3044   0.3116   0.3224   0.3304
  0.3346   0.3367   0.3401   0.3409   0.3629   0.3685   0.4122   0.4239
  0.4358   0.4416   0.4437   0.4529   0.4612   0.4656   0.4693   0.4732
  0.4781   0.4874   0.4950   0.5106   0.5141   0.5145   0.5192   0.5246
  0.5339   0.5438   0.5470   0.5560   0.5695   0.5756   0.5765   0.5808
  0.5841   0.5927   0.6041   0.6073   0.6110   0.6142   0.6294   0.6356
  0.6435   0.6464   0.6562   0.6604   0.6766   0.6777   0.6854   0.6929
  0.6945   0.7053   0.7137   0.7366   0.7402   0.7434   0.7807   0.7966
  0.8075   0.8176   0.8227   0.8326   0.8404   0.8449   0.8476   0.8511
  0.8530   0.8561   0.8592   0.8613   0.8664   0.8702   0.8723   0.8767
  0.8802   0.8917   0.8979   0.9018   0.9092   0.9139   0.9254   0.9303
  0.9450   0.9529   0.9597   0.9610   0.9664   0.9693   0.9716   0.9729
  0.9907   0.9925   1.0021   1.0078   1.0208   1.0225   1.0432   1.0499
  1.0539   1.0593   1.0760   1.1120   1.1230   1.1665   1.1794   1.2131
  1.2235   1.2276   1.2471   1.2567   1.2643   1.2711   1.2846   1.2907
  1.3033   1.3090   1.3434   1.3514   1.3636   1.3786   1.4089   1.4275
  1.4538   1.4821   1.4927   1.5040   1.5201   1.5529   1.5642   1.5766
  1.5859   1.6011   1.6251   1.6488   1.6539   1.6556   1.6849   1.6895
  1.7163   1.7252   1.7666   1.7735   1.7968   1.8183   1.8218   1.8373
  1.8540   1.8691   1.8796   1.8888   1.9114   1.9163   1.9383   1.9396
  1.9530   1.9715   1.9886   2.0009   2.0327   2.0471   2.0621   2.0937
  2.1316   2.1712   2.1839   2.2048   2.2449   2.2554   2.2592   2.2671
  2.2835   2.2898   2.3110   2.3248   2.3313   2.3554   2.3666   2.3899
  2.4207   2.4329   2.4441   2.4478   2.4727   2.4790   2.5049   2.5127
  2.5304   2.5408   2.5528   2.5662   2.5888   2.6380   2.6574   2.6822
  2.6889   2.7012   2.7035   2.7067   2.7289   2.7432   2.7544   2.7564
  2.7709   2.7751   2.7872   2.8004   2.8306   2.8389   2.8415   2.8690
  2.9014   2.9700   2.9842   3.0849   3.0970   3.1033   3.1278   3.1393
  3.1813   3.2067   3.2204   3.2459   3.2811   3.3560   3.3813   3.4025
  3.4230   3.5266   3.5807   3.6447   3.7112   3.7484   3.8507   3.9310
  4.0116   4.0536   4.0545   4.1058   4.3435   4.8088   4.8201   9.7803
  9.7878   9.8097   9.8391   9.8624  23.3899  23.5358  23.8249  23.8803
 23.8965  23.9093  23.9560  23.9878  24.0255  24.0873  24.1252  24.1578
 25.7925  25.8119  25.8641  25.9473  25.9894  26.1409  26.1636  26.2176
 26.3321  26.3377  26.5619  26.6070  26.6832  26.8117  27.0310 215.7744
215.7827 215.8084 215.8480 215.8705
 --------------------------------------------------------------

          Ground-State Mulliken Net Atomic Charges

     Atom                 Charge (a.u.)
  ----------------------------------------
      1 C                    -0.011270
      2 C                    -0.214625
      3 Cl                    0.465080
      4 C                    -0.436992
      5 H                     0.202081
      6 C                    -0.511126
      7 H                     0.214872
      8 C                     0.945637
      9 Cl                    0.525423
     10 C                    -1.166171
     11 Cl                    0.565919
     12 C                    -0.186915
     13 C                    -2.099157
     14 Cl                    0.515436
     15 C                     1.247757
     16 Cl                    0.511578
     17 C                    -0.169707
     18 H                     0.211078
     19 C                    -0.760981
     20 H                     0.174765
     21 C                    -0.214752
     22 H                     0.192070
  ----------------------------------------
  Sum of atomic charges =     0.000000

 -----------------------------------------------------------------
                    Cartesian Multipole Moments
 -----------------------------------------------------------------
    Charge (ESU x 10^10)
                 0.0000
    Dipole Moment (Debye)
         X      -0.4468      Y      -2.5697      Z       0.2966
       Tot       2.6250
    Quadrupole Moments (Debye-Ang)
        XX    -130.6668     XY      -4.3019     YY    -133.7029
        XZ     -10.3413     YZ       4.0003     ZZ    -126.4869
    Octopole Moments (Debye-Ang^2)
       XXX    -228.5681    XXY     -89.5766    XYY     -78.6556
       YYY    -215.2738    XXZ      42.2937    XYZ      13.8775
       YYZ      45.4972    XZZ     -75.6710    YZZ     -80.3977
       ZZZ     153.7747
    Hexadecapole Moments (Debye-Ang^3)
      XXXX   -5224.1773   XXXY    -361.0871   XXYY   -1146.4537
      XYYY    -307.6047   YYYY   -1490.0704   XXXZ     361.7321
      XXYZ     123.1798   XYYZ     155.5434   YYYZ     316.3439
      XXZZ   -1112.5642   XYZZ    -131.1975   YYZZ    -561.3848
      XZZZ     414.6743   YZZZ     284.9824   ZZZZ   -1884.2269
 -----------------------------------------------------------------
 Calculating analytic gradient of the SCF energy
 Gradient of SCF Energy
            1           2           3           4           5           6
    1  -0.0001708   0.0001846  -0.0000936   0.0000750  -0.0000204   0.0000058
    2  -0.0001112   0.0001626  -0.0000545   0.0000028  -0.0000238   0.0000365
    3   0.0001295  -0.0000849  -0.0000186  -0.0000188   0.0000009  -0.0001001
            7           8           9          10          11          12
    1   0.0000069  -0.0001138   0.0000335   0.0001162   0.0000984  -0.0000112
    2  -0.0000027   0.0000031  -0.0000002  -0.0000207  -0.0000571  -0.0001703
    3   0.0000267   0.0001464   0.0000098   0.0000280  -0.0000114  -0.0001271
           13          14          15          16          17          18
    1  -0.0000254  -0.0000174   0.0000671  -0.0000363  -0.0000431  -0.0000053
    2   0.0001042   0.0000240  -0.0000043   0.0000097   0.0000191  -0.0000028
    3  -0.0000333   0.0001010  -0.0000573   0.0000219   0.0000346  -0.0000082
           19          20          21          22
    1   0.0000077  -0.0000109  -0.0000062  -0.0000408
    2   0.0000442   0.0000088   0.0000447  -0.0000119
    3  -0.0000036  -0.0000205   0.0000063  -0.0000212
 Max gradient component =       1.846E-04
 RMS gradient           =       6.851E-05
 Gradient time:  CPU 200.22 s  wall 33.59 s
 Geometry Optimization Parameters
   NAtoms,    NIC,     NZ,  NCons,   NDum,   NFix, NCnnct, MaxDiis
       22     163      22       0       0       0       0       0

 Cartesian Hessian Update
 Hessian updated using BFGS update


** GEOMETRY OPTIMIZATION IN DELOCALIZED INTERNAL COORDINATES **
   Searching for a Minimum

   Optimization Cycle:  14

                       Coordinates (Angstroms)
     ATOM                X               Y               Z
      1  C         0.0151670234   -0.0031783878    0.0148304896
      2  C        -0.0650025446   -0.4494724835    1.3383139392
      3  Cl        1.3756293614   -1.0209300750    2.1589540313
      4  C        -1.2659940998   -0.4502439630    2.0394340495
      5  H        -1.2947193491   -0.8005394289    3.0627757620
      6  C        -2.4209505359    0.0008144708    1.4176450897
      7  H        -3.3625642212    0.0058137725    1.9509235933
      8  C        -2.3793985073    0.4511593551    0.1017304874
      9  Cl       -3.8604373791    1.0058061158   -0.6392075985
     10  C        -1.1675920827    0.4484117495   -0.5965950672
     11  Cl       -1.1021391259    1.0157503250   -2.2457256111
     12  C         1.3051450556   -0.0242212872   -0.7372770865
     13  C         2.1777289515    1.0732163984   -0.7161289336
     14  Cl        1.7493830167    2.4919027825    0.2071769934
     15  C         3.3774928853    1.0254737607   -1.4347281381
     16  Cl        4.4880496376    2.3760346662   -1.4352177239
     17  C         3.7082936713   -0.1088508432   -2.1711146910
     18  H         4.6400676326   -0.1263434957   -2.7215689058
     19  C         2.8446797809   -1.1976076690   -2.1917405687
     20  H         3.1040306147   -2.0785209773   -2.7665842676
     21  C         1.6516459626   -1.1542582702   -1.4793067763
     22  H         0.9739865569   -1.9994126364   -1.4954705614
   Point Group: c1    Number of degrees of freedom:    60


   Energy is  -2761.514035562

 Hessian updated using BFGS update

 60 Hessian modes will be used to form the next step
  Hessian Eigenvalues:
     0.001594    0.017179    0.018280    0.020686    0.020987    0.021504
     0.023191    0.023631    0.023848    0.023866    0.024090    0.024094
     0.024113    0.024132    0.024137    0.024147    0.024160    0.024232
     0.028154    0.066516    0.159924    0.159997    0.160011    0.160054
     0.160286    0.216860    0.220870    0.225291    0.229514    0.236196
     0.246148    0.246539    0.249825    0.250149    0.250230    0.253589
     0.289933    0.292712    0.300944    0.301054    0.301111    0.317384
     0.354810    0.356662    0.356665    0.356670    0.356675    0.377359
     0.415630    0.426484    0.431413    0.457370    0.462526    0.468594
     0.471419    0.477440    0.478227    0.479060    0.482640    0.593021

 Minimum search - taking simple RFO step
 Searching for Lamda that Minimizes Along All modes
 Value Taken    Lamda =  -0.00000453
 Step Taken.  Stepsize is  0.032416

                             Maximum     Tolerance    Cnvgd?
         Gradient           0.000408      0.000300      NO
         Displacement       0.023353      0.001200      NO
         Energy change     -0.000025      0.000001      NO


 New Cartesian Coordinates Obtained by Inverse Iteration

 Displacement from previous Coordinates is:  0.060769
 ----------------------------------------------------------------
             Standard Nuclear Orientation (Angstroms)
    I     Atom           X                Y                Z
 ----------------------------------------------------------------
    1      C       0.0158414380     0.0003988170     0.0157208445
    2      C      -0.0655892551    -0.4519693571     1.3373276655
    3      Cl      1.3747090897    -1.0255552988     2.1578723676
    4      C      -1.2672115503    -0.4560098101     2.0374910234
    5      H      -1.2964014523    -0.8104325631     3.0593908141
    6      C      -2.4217384099    -0.0029080569     1.4165850449
    7      H      -3.3639300360    -0.0007148188     1.9488384799
    8      C      -2.3790520209     0.4534191132     0.1026241141
    9      Cl     -3.8600091748     1.0103527676    -0.6369201547
   10      C      -1.1667637199     0.4544903642    -0.5946667589
   11      Cl     -1.1009494447     1.0289316715    -2.2412928222
   12      C       1.3056745697    -0.0214076220    -0.7365516279
   13      C       2.1777696579     1.0762295737    -0.7196985751
   14      Cl      1.7476273487     2.4983062245     0.1970362044
   15      C       3.3773713202     1.0263903091    -1.4384147586
   16      Cl      4.4874573325     2.3773689642    -1.4447958911
   17      C       3.7086043247    -0.1104595111    -2.1707841259
   18      H       4.6402141887    -0.1294180227    -2.7214681346
   19      C       2.8455004835    -1.1996966183    -2.1870977597
   20      H       3.1051081925    -2.0827104342    -2.7585823735
   21      C       1.6526822426    -1.1540834219    -1.4744475783
   22      H       0.9755871804    -1.9997183906    -1.4870474924
 ----------------------------------------------------------------
 Nuclear Repulsion Energy =        1787.71223321 hartrees
 There are       81 alpha and       81 beta electrons
 Applying Cartesian multipole field
    Component          Value
    ---------          -----
     (2,0,0)        1.00000E-12
     (0,2,0)        2.00000E-11
     (0,0,2)       -3.00000E-11
 Nucleus-field energy     =    -0.0000000151 hartrees
 Requested basis set is 6-311++G(d,p)
 There are 162 shells and 449 basis functions
 A cutoff of  1.0D-15 yielded  10347 shell pairs
 There are     86007 function pairs (     92511 Cartesian)
 Smallest overlap matrix eigenvalue = 2.04E-07
 Linear dependence detected in AO basis
 Number of orthogonalized atomic orbitals = 445
 Maximum deviation from orthogonality = 4.264E-10
 Guess from superposition of atomic densities
 Warning:  Energy on first SCF cycle will be non-variational
 SAD guess density has 162.000000 electrons

 -----------------------------------------------------------------------
  General SCF calculation program by
  Eric Jon Sundstrom, Paul Horn, Yuezhi Mao, Dmitri Zuev, Alec White,
  David Stuck, Shaama M.S., Shane Yost, Joonho Lee, David Small,
  Daniel Levine, Susi Lehtola, Hugh Burton, Evgeny Epifanovsky,
  Bang C. Huynh
 -----------------------------------------------------------------------
 Exchange:     0.2000 Hartree-Fock + 0.0800 Slater + 0.7200 B88
 Correlation:  0.1900 VWN1RPA + 0.8100 LYP
 Using SG-1 standard quadrature grid
 using 6 threads for integral computing
 -------------------------------------------------------
 OpenMP Integral computing Module                
 Release: version 2.0, May 2017, Q-Chem Inc. Pleasanton 
 -------------------------------------------------------
 A restricted SCF calculation will be
 performed using DIIS
 SCF converges when DIIS error is below 1.0e-08
 ---------------------------------------
  Cycle       Energy         DIIS error
 ---------------------------------------
    1   -2765.4988425611      2.92e-02  
    2   -2761.3640201534      2.40e-03  
    3   -2761.2431169941      3.12e-03  
    4   -2761.5018211156      6.52e-04  
    5   -2761.5115884163      3.03e-04  
    6   -2761.5138127331      9.68e-05  
    7   -2761.5140226913      2.43e-05  
    8   -2761.5140317432      1.52e-05  
    9   -2761.5140379500      2.24e-06  
   10   -2761.5140380587      1.03e-06  
   11   -2761.5140380848      2.70e-07  
   12   -2761.5140380867      1.16e-07  
   13   -2761.5140380869      4.97e-08  
   14   -2761.5140380869      1.56e-08  
   15   -2761.5140380870      6.14e-09  Convergence criterion met
 ---------------------------------------
 SCF time:   CPU 673.11s  wall 118.00s 
 SCF   energy in the final basis set =    -2761.5140380870
 Total energy in the final basis set =    -2761.5140380870

 --------------------------------------------------------------

                    Orbital Energies (a.u.)
 --------------------------------------------------------------

 Alpha MOs
 -- Occupied --
********-101.5726-101.5707-101.5676-101.5670 -10.2728 -10.2673 -10.2662
-10.2641 -10.2616 -10.2346 -10.2251 -10.2171 -10.2140 -10.2078 -10.2047
-10.2036  -9.4874  -9.4872  -9.4854  -9.4824  -9.4816  -7.2522  -7.2521
 -7.2501  -7.2472  -7.2464  -7.2422  -7.2421  -7.2416  -7.2414  -7.2403
 -7.2396  -7.2372  -7.2366  -7.2364  -7.2358  -0.9483  -0.9295  -0.9024
 -0.8809  -0.8703  -0.8578  -0.8408  -0.8017  -0.7562  -0.7506  -0.7417
 -0.6696  -0.6285  -0.6252  -0.6138  -0.5478  -0.5306  -0.5280  -0.5132
 -0.4935  -0.4762  -0.4621  -0.4590  -0.4554  -0.4430  -0.4333  -0.4215
 -0.4099  -0.3974  -0.3927  -0.3898  -0.3653  -0.3580  -0.3512  -0.3466
 -0.3396  -0.3327  -0.3320  -0.3238  -0.3192  -0.2815  -0.2749  -0.2645
 -0.2622
 -- Virtual --
 -0.0543  -0.0523  -0.0474  -0.0397  -0.0317  -0.0166  -0.0106  -0.0017
  0.0044   0.0120   0.0200   0.0237   0.0256   0.0264   0.0410   0.0475
  0.0496   0.0546   0.0612   0.0632   0.0641   0.0661   0.0762   0.0807
  0.0846   0.0884   0.0929   0.0942   0.0981   0.1022   0.1043   0.1053
  0.1119   0.1147   0.1178   0.1199   0.1230   0.1248   0.1289   0.1301
  0.1317   0.1339   0.1359   0.1399   0.1438   0.1500   0.1575   0.1582
  0.1610   0.1668   0.1712   0.1742   0.1764   0.1835   0.1890   0.1914
  0.1959   0.1990   0.2053   0.2120   0.2134   0.2178   0.2197   0.2239
  0.2277   0.2348   0.2362   0.2421   0.2452   0.2506   0.2524   0.2568
  0.2598   0.2625   0.2660   0.2699   0.2752   0.2784   0.2807   0.2841
  0.2908   0.2935   0.2979   0.3008   0.3041   0.3115   0.3224   0.3304
  0.3346   0.3367   0.3401   0.3410   0.3629   0.3685   0.4121   0.4238
  0.4358   0.4415   0.4438   0.4530   0.4612   0.4654   0.4693   0.4733
  0.4781   0.4873   0.4950   0.5106   0.5142   0.5146   0.5191   0.5247
  0.5338   0.5437   0.5470   0.5559   0.5695   0.5755   0.5764   0.5808
  0.5841   0.5926   0.6043   0.6072   0.6109   0.6140   0.6294   0.6355
  0.6431   0.6464   0.6564   0.6603   0.6764   0.6777   0.6855   0.6928
  0.6943   0.7054   0.7138   0.7367   0.7404   0.7434   0.7806   0.7966
  0.8079   0.8175   0.8226   0.8326   0.8406   0.8449   0.8471   0.8513
  0.8528   0.8562   0.8591   0.8614   0.8663   0.8704   0.8725   0.8767
  0.8802   0.8914   0.8980   0.9018   0.9092   0.9137   0.9257   0.9303
  0.9449   0.9532   0.9597   0.9609   0.9665   0.9692   0.9716   0.9728
  0.9910   0.9924   1.0021   1.0077   1.0206   1.0228   1.0431   1.0496
  1.0538   1.0593   1.0757   1.1120   1.1230   1.1666   1.1793   1.2130
  1.2232   1.2276   1.2470   1.2568   1.2643   1.2711   1.2846   1.2908
  1.3032   1.3094   1.3433   1.3516   1.3637   1.3781   1.4086   1.4275
  1.4542   1.4820   1.4927   1.5040   1.5200   1.5528   1.5642   1.5767
  1.5859   1.6011   1.6250   1.6485   1.6539   1.6558   1.6850   1.6893
  1.7163   1.7251   1.7662   1.7734   1.7967   1.8183   1.8217   1.8373
  1.8539   1.8689   1.8797   1.8886   1.9115   1.9162   1.9383   1.9395
  1.9530   1.9715   1.9886   2.0008   2.0326   2.0475   2.0621   2.0935
  2.1316   2.1712   2.1841   2.2048   2.2449   2.2553   2.2592   2.2670
  2.2834   2.2899   2.3111   2.3247   2.3313   2.3553   2.3665   2.3902
  2.4201   2.4331   2.4443   2.4478   2.4726   2.4789   2.5054   2.5120
  2.5301   2.5408   2.5524   2.5662   2.5888   2.6378   2.6572   2.6821
  2.6888   2.7011   2.7035   2.7066   2.7289   2.7432   2.7543   2.7563
  2.7710   2.7751   2.7873   2.8002   2.8308   2.8388   2.8414   2.8690
  2.9015   2.9699   2.9841   3.0847   3.0969   3.1032   3.1276   3.1392
  3.1812   3.2067   3.2204   3.2458   3.2812   3.3560   3.3812   3.4025
  3.4228   3.5266   3.5807   3.6445   3.7113   3.7483   3.8505   3.9310
  4.0115   4.0537   4.0545   4.1058   4.3435   4.8086   4.8201   9.7802
  9.7878   9.8096   9.8392   9.8622  23.3900  23.5357  23.8245  23.8805
 23.8964  23.9094  23.9559  23.9875  24.0254  24.0871  24.1251  24.1577
 25.7927  25.8118  25.8639  25.9470  25.9895  26.1410  26.1633  26.2173
 26.3303  26.3393  26.5617  26.6067  26.6830  26.8116  27.0306 215.7743
215.7827 215.8082 215.8482 215.8703
 --------------------------------------------------------------

          Ground-State Mulliken Net Atomic Charges

     Atom                 Charge (a.u.)
  ----------------------------------------
      1 C                    -0.009971
      2 C                    -0.217531
      3 Cl                    0.466183
      4 C                    -0.434400
      5 H                     0.202186
      6 C                    -0.511138
      7 H                     0.214895
      8 C                     0.942110
      9 Cl                    0.525738
     10 C                    -1.166963
     11 Cl                    0.564421
     12 C                    -0.181607
     13 C                    -2.089668
     14 Cl                    0.514106
     15 C                     1.247142
     16 Cl                    0.511789
     17 C                    -0.170895
     18 H                     0.211054
     19 C                    -0.760601
     20 H                     0.174776
     21 C                    -0.223548
     22 H                     0.191922
  ----------------------------------------
  Sum of atomic charges =     0.000000

 -----------------------------------------------------------------
                    Cartesian Multipole Moments
 -----------------------------------------------------------------
    Charge (ESU x 10^10)
                 0.0000
    Dipole Moment (Debye)
         X      -0.4475      Y      -2.5791      Z       0.3005
       Tot       2.6348
    Quadrupole Moments (Debye-Ang)
        XX    -130.6539     XY      -4.2974     YY    -133.6941
        XZ     -10.3186     YZ       3.9828     ZZ    -126.5335
    Octopole Moments (Debye-Ang^2)
       XXX    -228.5444    XXY     -89.9757    XYY     -78.6370
       YYY    -216.0872    XXZ      42.4846    XYZ      13.9531
       YYZ      45.6650    XZZ     -75.7254    YZZ     -80.6787
       ZZZ     154.2856
    Hexadecapole Moments (Debye-Ang^3)
      XXXX   -5223.0236   XXXY    -360.3966   XXYY   -1147.4224
      XYYY    -306.9671   YYYY   -1497.2341   XXXZ     364.8530
      XXYZ     124.4353   XYYZ     156.4635   YYYZ     320.1392
      XXZZ   -1112.3681   XYZZ    -130.7815   YYZZ    -562.2761
      XZZZ     418.1683   YZZZ     288.4417   ZZZZ   -1883.1743
 -----------------------------------------------------------------
 Calculating analytic gradient of the SCF energy
 Gradient of SCF Energy
            1           2           3           4           5           6
    1   0.0000042   0.0000784   0.0000073  -0.0000060  -0.0000003   0.0000141
    2   0.0000650   0.0000061  -0.0000923   0.0000078  -0.0000148  -0.0000080
    3   0.0000377  -0.0000180   0.0000937   0.0000077   0.0000011  -0.0000022
            7           8           9          10          11          12
    1   0.0000079  -0.0000322   0.0000106   0.0000087   0.0000186  -0.0000195
    2  -0.0000059   0.0000087  -0.0000016   0.0000270  -0.0000246  -0.0000111
    3   0.0000175   0.0000065   0.0000159  -0.0000101  -0.0000212  -0.0000707
           13          14          15          16          17          18
    1  -0.0000080  -0.0000699   0.0000141   0.0000010  -0.0000091  -0.0000052
    2   0.0000186  -0.0000838   0.0000232  -0.0000110   0.0000028   0.0000013
    3   0.0000170   0.0000006   0.0000014  -0.0000143  -0.0000113  -0.0000111
           19          20          21          22
    1   0.0000174  -0.0000036  -0.0000062  -0.0000222
    2   0.0000142   0.0000088   0.0000683   0.0000014
    3  -0.0000181  -0.0000135   0.0000051  -0.0000137
 Max gradient component =       9.369E-05
 RMS gradient           =       3.026E-05
 Gradient time:  CPU 199.73 s  wall 33.51 s
 Geometry Optimization Parameters
   NAtoms,    NIC,     NZ,  NCons,   NDum,   NFix, NCnnct, MaxDiis
       22     163      22       0       0       0       0       0

 Cartesian Hessian Update
 Hessian updated using BFGS update


** GEOMETRY OPTIMIZATION IN DELOCALIZED INTERNAL COORDINATES **
   Searching for a Minimum

   Optimization Cycle:  15

                       Coordinates (Angstroms)
     ATOM                X               Y               Z
      1  C         0.0158414380    0.0003988170    0.0157208445
      2  C        -0.0655892551   -0.4519693571    1.3373276655
      3  Cl        1.3747090897   -1.0255552988    2.1578723676
      4  C        -1.2672115503   -0.4560098101    2.0374910234
      5  H        -1.2964014523   -0.8104325631    3.0593908141
      6  C        -2.4217384099   -0.0029080569    1.4165850449
      7  H        -3.3639300360   -0.0007148188    1.9488384799
      8  C        -2.3790520209    0.4534191132    0.1026241141
      9  Cl       -3.8600091748    1.0103527676   -0.6369201547
     10  C        -1.1667637199    0.4544903642   -0.5946667589
     11  Cl       -1.1009494447    1.0289316715   -2.2412928222
     12  C         1.3056745697   -0.0214076220   -0.7365516279
     13  C         2.1777696579    1.0762295737   -0.7196985751
     14  Cl        1.7476273487    2.4983062245    0.1970362044
     15  C         3.3773713202    1.0263903091   -1.4384147586
     16  Cl        4.4874573325    2.3773689642   -1.4447958911
     17  C         3.7086043247   -0.1104595111   -2.1707841259
     18  H         4.6402141887   -0.1294180227   -2.7214681346
     19  C         2.8455004835   -1.1996966183   -2.1870977597
     20  H         3.1051081925   -2.0827104342   -2.7585823735
     21  C         1.6526822426   -1.1540834219   -1.4744475783
     22  H         0.9755871804   -1.9997183906   -1.4870474924
   Point Group: c1    Number of degrees of freedom:    60


   Energy is  -2761.514038087

 Hessian updated using BFGS update

 60 Hessian modes will be used to form the next step
  Hessian Eigenvalues:
     0.001650    0.015362    0.018257    0.020360    0.021280    0.021454
     0.022879    0.023730    0.023787    0.023865    0.024085    0.024092
     0.024110    0.024132    0.024136    0.024146    0.024171    0.024373
     0.028728    0.066245    0.159229    0.159988    0.160010    0.160020
     0.160298    0.196151    0.220651    0.225466    0.228348    0.236125
     0.242345    0.246294    0.249813    0.250148    0.252750    0.262397
     0.291091    0.294888    0.300766    0.301087    0.301224    0.316741
     0.354852    0.356661    0.356666    0.356670    0.356674    0.377031
     0.420690    0.426765    0.432047    0.457030    0.463436    0.470509
     0.471570    0.477781    0.478653    0.480822    0.483262    0.581792

 Minimum search - taking simple RFO step
 Searching for Lamda that Minimizes Along All modes
 Value Taken    Lamda =  -0.00000130
 Step Taken.  Stepsize is  0.007292

                             Maximum     Tolerance    Cnvgd?
         Gradient           0.000236      0.000300     YES
         Displacement       0.003190      0.001200      NO
         Energy change     -0.000003      0.000001      NO


 New Cartesian Coordinates Obtained by Inverse Iteration

 Displacement from previous Coordinates is:  0.021957
 ----------------------------------------------------------------
             Standard Nuclear Orientation (Angstroms)
    I     Atom           X                Y                Z
 ----------------------------------------------------------------
    1      C       0.0157889569     0.0019712092     0.0158113351
    2      C      -0.0658054267    -0.4515860080     1.3368654208
    3      Cl      1.3751866657    -1.0241759415     2.1566248107
    4      C      -1.2675321323    -0.4577691733     2.0368013974
    5      H      -1.2964483180    -0.8133187938     3.0583134165
    6      C      -2.4223167698    -0.0052001893     1.4160529561
    7      H      -3.3647637846    -0.0046444505     1.9478457413
    8      C      -2.3794641625     0.4530400167     0.1027210304
    9      Cl     -3.8607440591     1.0098997396    -0.6363471168
   10      C      -1.1669984113     0.4561294814    -0.5942169650
   11      Cl     -1.1011340238     1.0338890810    -2.2396332225
   12      C       1.3057868087    -0.0197645566    -0.7362329363
   13      C       2.1783849644     1.0776567710    -0.7207360913
   14      Cl      1.7499816627     2.5012229918     0.1946401238
   15      C       3.3778960987     1.0263300348    -1.4394331457
   16      Cl      4.4888157197     2.3766561507    -1.4469239427
   17      C       3.7086437386    -0.1114257174    -2.1706119778
   18      H       4.6402530023    -0.1313048244    -2.7212610660
   19      C       2.8450971882    -1.2003313004    -2.1856820935
   20      H       3.1042978476    -2.0841088291    -2.7561644823
   21      C       1.6524354914    -1.1534446838    -1.4729142398
   22      H       0.9751412484    -1.9989171285    -1.4844004469
 ----------------------------------------------------------------
 Nuclear Repulsion Energy =        1787.62618510 hartrees
 There are       81 alpha and       81 beta electrons
 Applying Cartesian multipole field
    Component          Value
    ---------          -----
     (2,0,0)        1.00000E-12
     (0,2,0)        2.00000E-11
     (0,0,2)       -3.00000E-11
 Nucleus-field energy     =    -0.0000000150 hartrees
 Requested basis set is 6-311++G(d,p)
 There are 162 shells and 449 basis functions
 A cutoff of  1.0D-15 yielded  10348 shell pairs
 There are     86008 function pairs (     92512 Cartesian)
 Smallest overlap matrix eigenvalue = 2.04E-07
 Linear dependence detected in AO basis
 Number of orthogonalized atomic orbitals = 445
 Maximum deviation from orthogonality = 7.669E-10
 Guess from superposition of atomic densities
 Warning:  Energy on first SCF cycle will be non-variational
 SAD guess density has 162.000000 electrons

 -----------------------------------------------------------------------
  General SCF calculation program by
  Eric Jon Sundstrom, Paul Horn, Yuezhi Mao, Dmitri Zuev, Alec White,
  David Stuck, Shaama M.S., Shane Yost, Joonho Lee, David Small,
  Daniel Levine, Susi Lehtola, Hugh Burton, Evgeny Epifanovsky,
  Bang C. Huynh
 -----------------------------------------------------------------------
 Exchange:     0.2000 Hartree-Fock + 0.0800 Slater + 0.7200 B88
 Correlation:  0.1900 VWN1RPA + 0.8100 LYP
 Using SG-1 standard quadrature grid
 using 6 threads for integral computing
 -------------------------------------------------------
 OpenMP Integral computing Module                
 Release: version 2.0, May 2017, Q-Chem Inc. Pleasanton 
 -------------------------------------------------------
 A restricted SCF calculation will be
 performed using DIIS
 SCF converges when DIIS error is below 1.0e-08
 ---------------------------------------
  Cycle       Energy         DIIS error
 ---------------------------------------
    1   -2765.4988069908      2.91e-02  
    2   -2761.3640344131      2.40e-03  
    3   -2761.2431010035      3.12e-03  
    4   -2761.5018085011      6.53e-04  
    5   -2761.5115891470      3.03e-04  
    6   -2761.5138133420      9.68e-05  
    7   -2761.5140233336      2.43e-05  
    8   -2761.5140323822      1.52e-05  
    9   -2761.5140385913      2.24e-06  
   10   -2761.5140387002      1.03e-06  
   11   -2761.5140387264      2.70e-07  
   12   -2761.5140387280      1.16e-07  
   13   -2761.5140387285      4.97e-08  
   14   -2761.5140387281      1.56e-08  
   15   -2761.5140387284      6.14e-09  Convergence criterion met
 ---------------------------------------
 SCF time:   CPU 672.84s  wall 119.00s 
 SCF   energy in the final basis set =    -2761.5140387284
 Total energy in the final basis set =    -2761.5140387284

 --------------------------------------------------------------

                    Orbital Energies (a.u.)
 --------------------------------------------------------------

 Alpha MOs
 -- Occupied --
********-101.5726-101.5707-101.5676-101.5670 -10.2728 -10.2673 -10.2662
-10.2641 -10.2616 -10.2346 -10.2251 -10.2171 -10.2140 -10.2078 -10.2047
-10.2036  -9.4874  -9.4872  -9.4854  -9.4824  -9.4816  -7.2522  -7.2521
 -7.2501  -7.2472  -7.2464  -7.2422  -7.2421  -7.2416  -7.2414  -7.2403
 -7.2396  -7.2372  -7.2366  -7.2364  -7.2358  -0.9483  -0.9295  -0.9024
 -0.8809  -0.8703  -0.8578  -0.8408  -0.8017  -0.7562  -0.7506  -0.7417
 -0.6696  -0.6285  -0.6252  -0.6138  -0.5478  -0.5307  -0.5280  -0.5132
 -0.4935  -0.4762  -0.4621  -0.4590  -0.4554  -0.4430  -0.4333  -0.4215
 -0.4099  -0.3974  -0.3927  -0.3898  -0.3653  -0.3580  -0.3512  -0.3466
 -0.3396  -0.3327  -0.3320  -0.3238  -0.3191  -0.2815  -0.2749  -0.2645
 -0.2622
 -- Virtual --
 -0.0543  -0.0522  -0.0474  -0.0396  -0.0317  -0.0166  -0.0106  -0.0018
  0.0045   0.0120   0.0200   0.0237   0.0256   0.0264   0.0410   0.0475
  0.0496   0.0546   0.0612   0.0632   0.0641   0.0661   0.0762   0.0807
  0.0846   0.0884   0.0929   0.0942   0.0981   0.1022   0.1043   0.1053
  0.1119   0.1147   0.1179   0.1199   0.1230   0.1248   0.1289   0.1301
  0.1317   0.1339   0.1359   0.1398   0.1438   0.1500   0.1576   0.1582
  0.1610   0.1668   0.1712   0.1742   0.1765   0.1835   0.1890   0.1913
  0.1959   0.1990   0.2053   0.2120   0.2134   0.2178   0.2197   0.2238
  0.2277   0.2348   0.2362   0.2421   0.2452   0.2505   0.2524   0.2567
  0.2598   0.2625   0.2660   0.2699   0.2752   0.2784   0.2807   0.2842
  0.2908   0.2935   0.2979   0.3008   0.3040   0.3115   0.3224   0.3304
  0.3347   0.3366   0.3402   0.3411   0.3629   0.3685   0.4121   0.4238
  0.4357   0.4415   0.4438   0.4530   0.4612   0.4654   0.4693   0.4733
  0.4781   0.4873   0.4950   0.5106   0.5142   0.5146   0.5190   0.5247
  0.5337   0.5437   0.5469   0.5559   0.5694   0.5754   0.5763   0.5808
  0.5840   0.5925   0.6043   0.6072   0.6109   0.6139   0.6293   0.6354
  0.6430   0.6463   0.6565   0.6603   0.6763   0.6777   0.6855   0.6927
  0.6942   0.7055   0.7138   0.7368   0.7404   0.7434   0.7805   0.7967
  0.8080   0.8174   0.8225   0.8327   0.8406   0.8449   0.8471   0.8513
  0.8528   0.8563   0.8591   0.8614   0.8662   0.8704   0.8725   0.8766
  0.8802   0.8913   0.8980   0.9018   0.9092   0.9137   0.9257   0.9302
  0.9449   0.9532   0.9597   0.9608   0.9664   0.9693   0.9715   0.9728
  0.9911   0.9924   1.0021   1.0076   1.0204   1.0229   1.0430   1.0496
  1.0538   1.0593   1.0756   1.1120   1.1230   1.1666   1.1793   1.2130
  1.2232   1.2276   1.2470   1.2568   1.2643   1.2711   1.2845   1.2907
  1.3033   1.3095   1.3433   1.3516   1.3636   1.3778   1.4086   1.4275
  1.4543   1.4820   1.4927   1.5040   1.5200   1.5528   1.5641   1.5767
  1.5859   1.6011   1.6249   1.6485   1.6539   1.6559   1.6850   1.6892
  1.7163   1.7251   1.7660   1.7733   1.7967   1.8183   1.8216   1.8373
  1.8539   1.8690   1.8797   1.8886   1.9115   1.9162   1.9383   1.9395
  1.9530   1.9716   1.9885   2.0008   2.0326   2.0476   2.0621   2.0934
  2.1316   2.1712   2.1842   2.2047   2.2449   2.2553   2.2592   2.2670
  2.2834   2.2899   2.3111   2.3247   2.3312   2.3553   2.3665   2.3904
  2.4200   2.4330   2.4444   2.4479   2.4725   2.4789   2.5055   2.5119
  2.5300   2.5408   2.5524   2.5661   2.5889   2.6375   2.6571   2.6821
  2.6887   2.7011   2.7035   2.7066   2.7288   2.7432   2.7543   2.7562
  2.7712   2.7751   2.7873   2.8002   2.8308   2.8388   2.8414   2.8691
  2.9015   2.9699   2.9840   3.0846   3.0969   3.1033   3.1277   3.1391
  3.1812   3.2066   3.2203   3.2458   3.2813   3.3560   3.3812   3.4024
  3.4227   3.5266   3.5807   3.6445   3.7112   3.7483   3.8504   3.9311
  4.0115   4.0537   4.0545   4.1057   4.3435   4.8086   4.8201   9.7802
  9.7878   9.8096   9.8392   9.8621  23.3900  23.5356  23.8245  23.8805
 23.8964  23.9094  23.9559  23.9874  24.0255  24.0870  24.1252  24.1576
 25.7927  25.8119  25.8638  25.9469  25.9894  26.1410  26.1634  26.2172
 26.3301  26.3391  26.5616  26.6068  26.6831  26.8116  27.0301 215.7743
215.7827 215.8083 215.8481 215.8703
 --------------------------------------------------------------

          Ground-State Mulliken Net Atomic Charges

     Atom                 Charge (a.u.)
  ----------------------------------------
      1 C                    -0.010995
      2 C                    -0.219815
      3 Cl                    0.466633
      4 C                    -0.431899
      5 H                     0.202218
      6 C                    -0.512241
      7 H                     0.214912
      8 C                     0.939806
      9 Cl                    0.525816
     10 C                    -1.164202
     11 Cl                    0.563776
     12 C                    -0.180848
     13 C                    -2.081307
     14 Cl                    0.514203
     15 C                     1.245494
     16 Cl                    0.511967
     17 C                    -0.172072
     18 H                     0.211016
     19 C                    -0.760506
     20 H                     0.174771
     21 C                    -0.228595
     22 H                     0.191867
  ----------------------------------------
  Sum of atomic charges =     0.000000

 -----------------------------------------------------------------
                    Cartesian Multipole Moments
 -----------------------------------------------------------------
    Charge (ESU x 10^10)
                -0.0000
    Dipole Moment (Debye)
         X      -0.4486      Y      -2.5836      Z       0.3023
       Tot       2.6396
    Quadrupole Moments (Debye-Ang)
        XX    -130.6601     XY      -4.2941     YY    -133.6886
        XZ     -10.3093     YZ       3.9754     ZZ    -126.5485
    Octopole Moments (Debye-Ang^2)
       XXX    -228.6828    XXY     -90.1373    XYY     -78.6648
       YYY    -216.3938    XXZ      42.5611    XYZ      13.9916
       YYZ      45.7139    XZZ     -75.7837    YZZ     -80.7916
       ZZZ     154.4319
    Hexadecapole Moments (Debye-Ang^3)
      XXXX   -5225.5595   XXXY    -360.9060   XXYY   -1148.0739
      XYYY    -307.4501   YYYY   -1498.6873   XXXZ     365.6430
      XXYZ     124.7022   XYYZ     156.6766   YYYZ     320.8823
      XXZZ   -1112.7320   XYZZ    -130.8801   YYZZ    -562.3030
      XZZZ     418.9797   YZZZ     289.0658   ZZZZ   -1882.2684
 -----------------------------------------------------------------
 Calculating analytic gradient of the SCF energy
 Gradient of SCF Energy
            1           2           3           4           5           6
    1   0.0000409   0.0000094  -0.0000209  -0.0000132   0.0000083   0.0000051
    2  -0.0000476   0.0000432  -0.0000443  -0.0000014  -0.0000117  -0.0000250
    3   0.0000733  -0.0000544  -0.0000063   0.0000000   0.0000011   0.0000284
            7           8           9          10          11          12
    1   0.0000063   0.0000092  -0.0000061  -0.0000124   0.0000032  -0.0000384
    2  -0.0000063   0.0000097   0.0000022  -0.0000123   0.0000008  -0.0000375
    3   0.0000101  -0.0000218   0.0000225   0.0000067   0.0000022   0.0000054
           13          14          15          16          17          18
    1   0.0000539   0.0000188  -0.0000186  -0.0000076  -0.0000038  -0.0000051
    2   0.0000735   0.0000014   0.0000283  -0.0000045  -0.0000008   0.0000076
    3  -0.0000313   0.0000022   0.0000130   0.0000072  -0.0000092  -0.0000081
           19          20          21          22
    1  -0.0000072  -0.0000052  -0.0000080  -0.0000085
    2   0.0000027   0.0000096   0.0000085   0.0000037
    3  -0.0000147  -0.0000108  -0.0000013  -0.0000143
 Max gradient component =       7.352E-05
 RMS gradient           =       2.318E-05
 Gradient time:  CPU 198.95 s  wall 33.38 s
 Geometry Optimization Parameters
   NAtoms,    NIC,     NZ,  NCons,   NDum,   NFix, NCnnct, MaxDiis
       22     163      22       0       0       0       0       0

 Cartesian Hessian Update
 Hessian updated using BFGS update


** GEOMETRY OPTIMIZATION IN DELOCALIZED INTERNAL COORDINATES **
   Searching for a Minimum

   Optimization Cycle:  16

                       Coordinates (Angstroms)
     ATOM                X               Y               Z
      1  C         0.0157889569    0.0019712092    0.0158113351
      2  C        -0.0658054267   -0.4515860080    1.3368654208
      3  Cl        1.3751866657   -1.0241759415    2.1566248107
      4  C        -1.2675321323   -0.4577691733    2.0368013974
      5  H        -1.2964483180   -0.8133187938    3.0583134165
      6  C        -2.4223167698   -0.0052001893    1.4160529561
      7  H        -3.3647637846   -0.0046444505    1.9478457413
      8  C        -2.3794641625    0.4530400167    0.1027210304
      9  Cl       -3.8607440591    1.0098997396   -0.6363471168
     10  C        -1.1669984113    0.4561294814   -0.5942169650
     11  Cl       -1.1011340238    1.0338890810   -2.2396332225
     12  C         1.3057868087   -0.0197645566   -0.7362329363
     13  C         2.1783849644    1.0776567710   -0.7207360913
     14  Cl        1.7499816627    2.5012229918    0.1946401238
     15  C         3.3778960987    1.0263300348   -1.4394331457
     16  Cl        4.4888157197    2.3766561507   -1.4469239427
     17  C         3.7086437386   -0.1114257174   -2.1706119778
     18  H         4.6402530023   -0.1313048244   -2.7212610660
     19  C         2.8450971882   -1.2003313004   -2.1856820935
     20  H         3.1042978476   -2.0841088291   -2.7561644823
     21  C         1.6524354914   -1.1534446838   -1.4729142398
     22  H         0.9751412484   -1.9989171285   -1.4844004469
   Point Group: c1    Number of degrees of freedom:    60


   Energy is  -2761.514038728

 Hessian updated using BFGS update

 60 Hessian modes will be used to form the next step
  Hessian Eigenvalues:
     0.001767    0.013520    0.018323    0.019670    0.021074    0.021460
     0.022469    0.023717    0.023847    0.023949    0.024087    0.024092
     0.024127    0.024133    0.024143    0.024157    0.024174    0.024491
     0.029052    0.069707    0.159170    0.159978    0.160005    0.160020
     0.160299    0.195408    0.220240    0.223017    0.225971    0.236453
     0.243394    0.246287    0.249789    0.250221    0.254005    0.262467
     0.290695    0.296884    0.300702    0.301062    0.301499    0.316767
     0.354751    0.356665    0.356667    0.356671    0.356674    0.375395
     0.423550    0.430350    0.434891    0.457029    0.466226    0.470536
     0.476433    0.477786    0.478815    0.481568    0.492943    0.579349

 Minimum search - taking simple RFO step
 Searching for Lamda that Minimizes Along All modes
 Value Taken    Lamda =   0.00000000
 Step Taken.  Stepsize is  0.005452

                             Maximum     Tolerance    Cnvgd?
         Gradient           0.000039      0.000300     YES
         Displacement       0.004146      0.001200      NO
         Energy change     -0.000001      0.000001     YES

 Final energy is   -2761.5140387283864     


 ******************************
 **  OPTIMIZATION CONVERGED  **
 ******************************

                       Coordinates (Angstroms)
     ATOM                X               Y               Z
      1  C         0.0157889569    0.0019712092    0.0158113351
      2  C        -0.0658054267   -0.4515860080    1.3368654208
      3  Cl        1.3751866657   -1.0241759415    2.1566248107
      4  C        -1.2675321323   -0.4577691733    2.0368013974
      5  H        -1.2964483180   -0.8133187938    3.0583134165
      6  C        -2.4223167698   -0.0052001893    1.4160529561
      7  H        -3.3647637846   -0.0046444505    1.9478457413
      8  C        -2.3794641625    0.4530400167    0.1027210304
      9  Cl       -3.8607440591    1.0098997396   -0.6363471168
     10  C        -1.1669984113    0.4561294814   -0.5942169650
     11  Cl       -1.1011340238    1.0338890810   -2.2396332225
     12  C         1.3057868087   -0.0197645566   -0.7362329363
     13  C         2.1783849644    1.0776567710   -0.7207360913
     14  Cl        1.7499816627    2.5012229918    0.1946401238
     15  C         3.3778960987    1.0263300348   -1.4394331457
     16  Cl        4.4888157197    2.3766561507   -1.4469239427
     17  C         3.7086437386   -0.1114257174   -2.1706119778
     18  H         4.6402530023   -0.1313048244   -2.7212610660
     19  C         2.8450971882   -1.2003313004   -2.1856820935
     20  H         3.1042978476   -2.0841088291   -2.7561644823
     21  C         1.6524354914   -1.1534446838   -1.4729142398
     22  H         0.9751412484   -1.9989171285   -1.4844004469

Z-matrix Print:
$molecule
0 1
Cl
C  1 1.745848
C  2 1.399281 1 120.634520
C  3 1.392302 2 120.221597 1 -179.758371 0
H  4 1.082361 3 119.120611 2 179.905513 0
C  4 1.389840 3 119.889736 2 -0.061152 0
H  6 1.083373 4 119.748017 3 179.941651 0
C  6 1.390208 4 120.069842 3 0.055758 0
H  8 1.083367 6 120.303660 4 179.817370 0
C  8 1.395742 6 120.735339 4 0.011859 0
C  10 1.493364 8 119.482654 6 179.816606 0
C  11 1.399127 10 121.409271 8 89.463565 0
C  12 1.390718 11 121.805764 10 -178.809137 0
H  13 1.082007 12 119.980563 11 -179.882717 0
C  13 1.386966 12 119.521434 11 0.073665 0
H  15 1.082132 13 120.354377 12 179.962089 0
C  15 1.391640 13 120.277000 12 -0.056121 0
C  17 1.398501 15 119.849829 13 0.050364 0
Cl 18 1.745147 17 120.219852 15 -179.785197 0
Cl 17 1.746569 15 118.568709 13 179.884585 0
Cl 3 1.748593 2 121.231257 1 0.088718 0
Cl 12 1.753945 11 119.948150 10 1.550506 0
$end


 --------------------------------------------------------------

                    Orbital Energies (a.u.)
 --------------------------------------------------------------

 Alpha MOs
 -- Occupied --
********-101.5726-101.5707-101.5676-101.5670 -10.2728 -10.2673 -10.2662
-10.2641 -10.2616 -10.2346 -10.2251 -10.2171 -10.2140 -10.2078 -10.2047
-10.2036  -9.4874  -9.4872  -9.4854  -9.4824  -9.4816  -7.2522  -7.2521
 -7.2501  -7.2472  -7.2464  -7.2422  -7.2421  -7.2416  -7.2414  -7.2403
 -7.2396  -7.2372  -7.2366  -7.2364  -7.2358  -0.9483  -0.9295  -0.9024
 -0.8809  -0.8703  -0.8578  -0.8408  -0.8017  -0.7562  -0.7506  -0.7417
 -0.6696  -0.6285  -0.6252  -0.6138  -0.5478  -0.5307  -0.5280  -0.5132
 -0.4935  -0.4762  -0.4621  -0.4590  -0.4554  -0.4430  -0.4333  -0.4215
 -0.4099  -0.3974  -0.3927  -0.3898  -0.3653  -0.3580  -0.3512  -0.3466
 -0.3396  -0.3327  -0.3320  -0.3238  -0.3191  -0.2815  -0.2749  -0.2645
 -0.2622
 -- Virtual --
 -0.0543  -0.0522  -0.0474  -0.0396  -0.0317  -0.0166  -0.0106  -0.0018
  0.0045   0.0120   0.0200   0.0237   0.0256   0.0264   0.0410   0.0475
  0.0496   0.0546   0.0612   0.0632   0.0641   0.0661   0.0762   0.0807
  0.0846   0.0884   0.0929   0.0942   0.0981   0.1022   0.1043   0.1053
  0.1119   0.1147   0.1179   0.1199   0.1230   0.1248   0.1289   0.1301
  0.1317   0.1339   0.1359   0.1398   0.1438   0.1500   0.1576   0.1582
  0.1610   0.1668   0.1712   0.1742   0.1765   0.1835   0.1890   0.1913
  0.1959   0.1990   0.2053   0.2120   0.2134   0.2178   0.2197   0.2238
  0.2277   0.2348   0.2362   0.2421   0.2452   0.2505   0.2524   0.2567
  0.2598   0.2625   0.2660   0.2699   0.2752   0.2784   0.2807   0.2842
  0.2908   0.2935   0.2979   0.3008   0.3040   0.3115   0.3224   0.3304
  0.3347   0.3366   0.3402   0.3411   0.3629   0.3685   0.4121   0.4238
  0.4357   0.4415   0.4438   0.4530   0.4612   0.4654   0.4693   0.4733
  0.4781   0.4873   0.4950   0.5106   0.5142   0.5146   0.5190   0.5247
  0.5337   0.5437   0.5469   0.5559   0.5694   0.5754   0.5763   0.5808
  0.5840   0.5925   0.6043   0.6072   0.6109   0.6139   0.6293   0.6354
  0.6430   0.6463   0.6565   0.6603   0.6763   0.6777   0.6855   0.6927
  0.6942   0.7055   0.7138   0.7368   0.7404   0.7434   0.7805   0.7967
  0.8080   0.8174   0.8225   0.8327   0.8406   0.8449   0.8471   0.8513
  0.8528   0.8563   0.8591   0.8614   0.8662   0.8704   0.8725   0.8766
  0.8802   0.8913   0.8980   0.9018   0.9092   0.9137   0.9257   0.9302
  0.9449   0.9532   0.9597   0.9608   0.9664   0.9693   0.9715   0.9728
  0.9911   0.9924   1.0021   1.0076   1.0204   1.0229   1.0430   1.0496
  1.0538   1.0593   1.0756   1.1120   1.1230   1.1666   1.1793   1.2130
  1.2232   1.2276   1.2470   1.2568   1.2643   1.2711   1.2845   1.2907
  1.3033   1.3095   1.3433   1.3516   1.3636   1.3778   1.4086   1.4275
  1.4543   1.4820   1.4927   1.5040   1.5200   1.5528   1.5641   1.5767
  1.5859   1.6011   1.6249   1.6485   1.6539   1.6559   1.6850   1.6892
  1.7163   1.7251   1.7660   1.7733   1.7967   1.8183   1.8216   1.8373
  1.8539   1.8690   1.8797   1.8886   1.9115   1.9162   1.9383   1.9395
  1.9530   1.9716   1.9885   2.0008   2.0326   2.0476   2.0621   2.0934
  2.1316   2.1712   2.1842   2.2047   2.2449   2.2553   2.2592   2.2670
  2.2834   2.2899   2.3111   2.3247   2.3312   2.3553   2.3665   2.3904
  2.4200   2.4330   2.4444   2.4479   2.4725   2.4789   2.5055   2.5119
  2.5300   2.5408   2.5524   2.5661   2.5889   2.6375   2.6571   2.6821
  2.6887   2.7011   2.7035   2.7066   2.7288   2.7432   2.7543   2.7562
  2.7712   2.7751   2.7873   2.8002   2.8308   2.8388   2.8414   2.8691
  2.9015   2.9699   2.9840   3.0846   3.0969   3.1033   3.1277   3.1391
  3.1812   3.2066   3.2203   3.2458   3.2813   3.3560   3.3812   3.4024
  3.4227   3.5266   3.5807   3.6445   3.7112   3.7483   3.8504   3.9311
  4.0115   4.0537   4.0545   4.1057   4.3435   4.8086   4.8201   9.7802
  9.7878   9.8096   9.8392   9.8621  23.3900  23.5356  23.8245  23.8805
 23.8964  23.9094  23.9559  23.9874  24.0255  24.0870  24.1252  24.1576
 25.7927  25.8119  25.8638  25.9469  25.9894  26.1410  26.1634  26.2172
 26.3301  26.3391  26.5616  26.6068  26.6831  26.8116  27.0301 215.7743
215.7827 215.8083 215.8481 215.8703
 --------------------------------------------------------------

          Ground-State Mulliken Net Atomic Charges

     Atom                 Charge (a.u.)
  ----------------------------------------
      1 C                    -0.010995
      2 C                    -0.219815
      3 Cl                    0.466633
      4 C                    -0.431899
      5 H                     0.202218
      6 C                    -0.512241
      7 H                     0.214912
      8 C                     0.939806
      9 Cl                    0.525816
     10 C                    -1.164202
     11 Cl                    0.563776
     12 C                    -0.180848
     13 C                    -2.081307
     14 Cl                    0.514203
     15 C                     1.245494
     16 Cl                    0.511967
     17 C                    -0.172072
     18 H                     0.211016
     19 C                    -0.760506
     20 H                     0.174771
     21 C                    -0.228595
     22 H                     0.191867
  ----------------------------------------
  Sum of atomic charges =     0.000000

 -----------------------------------------------------------------
                    Cartesian Multipole Moments
 -----------------------------------------------------------------
    Charge (ESU x 10^10)
                -0.0000
    Dipole Moment (Debye)
         X      -0.4486      Y      -2.5836      Z       0.3023
       Tot       2.6396
    Quadrupole Moments (Debye-Ang)
        XX    -130.6601     XY      -4.2941     YY    -133.6886
        XZ     -10.3093     YZ       3.9754     ZZ    -126.5485
    Octopole Moments (Debye-Ang^2)
       XXX    -228.6828    XXY     -90.1373    XYY     -78.6648
       YYY    -216.3938    XXZ      42.5611    XYZ      13.9916
       YYZ      45.7139    XZZ     -75.7837    YZZ     -80.7916
       ZZZ     154.4319
    Hexadecapole Moments (Debye-Ang^3)
      XXXX   -5225.5595   XXXY    -360.9060   XXYY   -1148.0739
      XYYY    -307.4501   YYYY   -1498.6873   XXXZ     365.6430
      XXYZ     124.7022   XYYZ     156.6766   YYYZ     320.8823
      XXZZ   -1112.7320   XYZZ    -130.8801   YYZZ    -562.3030
      XZZZ     418.9797   YZZZ     289.0658   ZZZZ   -1882.2684
 -----------------------------------------------------------------
Archival summary:
1\1\february\OPT\ProcedureUnspecified\BasisUnspecified\l5125\taweetha\ThuMar519:05:142020ThuMar519:05:142020\0\\#,OPT,ProcedureUnspecified,BasisUnspecified,\\0,1\Cl\C,1,1.74585\C,2,1.39928,1,120.635\C,3,1.3923,2,120.222,1,-179.758,0\H,4,1.08236,3,119.121,2,179.906,0\C,4,1.38984,3,119.89,2,-0.0611521,0\H,6,1.08337,4,119.748,3,179.942,0\C,6,1.39021,4,120.07,3,0.0557583,0\H,8,1.08337,6,120.304,4,179.817,0\C,8,1.39574,6,120.735,4,0.0118593,0\C,10,1.49336,8,119.483,6,179.817,0\C,11,1.39913,10,121.409,8,89.4636,0\C,12,1.39072,11,121.806,10,-178.809,0\H,13,1.08201,12,119.981,11,-179.883,0\C,13,1.38697,12,119.521,11,0.0736646,0\H,15,1.08213,13,120.354,12,179.962,0\C,15,1.39164,13,120.277,12,-0.0561214,0\C,17,1.3985,15,119.85,13,0.0503641,0\Cl,18,1.74515,17,120.22,15,-179.785,0\Cl,17,1.74657,15,118.569,13,179.885,0\Cl,3,1.74859,2,121.231,1,0.0887182,0\Cl,12,1.75394,11,119.948,10,1.55051,0\\\@

 Total job time:  2436.96s(wall), 13943.76s(cpu) 
 Thu Mar  5 19:05:14 2020

        *************************************************************
        *                                                           *
        *  Thank you very much for using Q-Chem.  Have a nice day.  *
        *                                                           *
        *************************************************************


 
User input: 2 of 2 
 
                  Welcome to Q-Chem
     A Quantum Leap Into The Future Of Chemistry


 Q-Chem 5.2 (devel), Q-Chem, Inc., Pleasanton, CA (2019)

 Yihan Shao,  Zhengting Gan,  E. Epifanovsky,  A. T. B. Gilbert,  M. Wormit,  
 J. Kussmann,  A. W. Lange,  A. Behn,  Jia Deng,  Xintian Feng,  D. Ghosh,  
 M. Goldey,  P. R. Horn,  L. D. Jacobson,  I. Kaliman,  T. Kus,  A. Landau,  
 Jie Liu,  E. I. Proynov,  R. M. Richard,  R. P. Steele,  E. J. Sundstrom,  
 H. L. Woodcock III,  P. M. Zimmerman,  D. Zuev,  B. Albrecht,  E. Alguire,  
 S. A. Baeppler,  D. Barton,  Z. Benda,  Y. A. Bernard,  E. J. Berquist,  
 K. B. Bravaya,  H. Burton,  D. Casanova,  Chun-Min Chang,  Yunqing Chen,  
 A. Chien,  K. D. Closser,  M. P. Coons,  S. Coriani,  S. Dasgupta,  
 A. L. Dempwolff,  M. Diedenhofen,  Hainam Do,  R. G. Edgar,  Po-Tung Fang,  
 S. Faraji,  S. Fatehi,  Qingguo Feng,  K. D. Fenk,  J. Fosso-Tande,  
 J. Gayvert,  Qinghui Ge,  A. Ghysels,  G. Gidofalvi,  J. Gomes,  
 J. Gonthier,  A. Gunina,  D. Hait,  M. W. D. Hanson-Heine,  
 P. H. P. Harbach,  A. W. Hauser,  M. F. Herbst,  J. E. Herr,  
 E. G. Hohenstein,  Z. C. Holden,  Kerwin Hui,  B. C. Huynh,  T.-C. Jagau,  
 Hyunjun Ji,  B. Kaduk,  K. Khistyaev,  Jaehoon Kim,  P. Klunzinger,  K. Koh,  
 D. Kosenkov,  L. Koulias,  T. Kowalczyk,  C. M. Krauter,  A. Kunitsa,  
 Ka Un Lao,  A. Laurent,  K. V. Lawler,  Joonho Lee,  D. Lefrancois,  
 S. Lehtola,  D. S. Levine,  Yi-Pei Li,  You-Sheng Lin,  Fenglai Liu,  
 E. Livshits,  A. Luenser,  P. Manohar,  E. Mansoor,  S. F. Manzer,  
 Shan-Ping Mao,  Yuezhi Mao,  N. Mardirossian,  A. V. Marenich,  
 T. Markovich,  L. A. Martinez-Martinez,  S. A. Maurer,  N. J. Mayhall,  
 S. C. McKenzie,  J.-M. Mewes,  P. Morgante,  A. F. Morrison,  
 J. W. Mullinax,  K. Nanda,  T. S. Nguyen-Beck,  R. Olivares-Amaya,  
 J. A. Parkhill,  Zheng Pei,  T. M. Perrine,  F. Plasser,  P. Pokhilko,  
 S. Prager,  A. Prociuk,  E. Ramos,  D. R. Rehn,  F. Rob,  M. Scheurer,  
 M. Schneider,  N. Sergueev,  S. M. Sharada,  S. Sharma,  D. W. Small,  
 T. Stauch,  T. Stein,  Yu-Chuan Su,  A. J. W. Thom,  A. Tkatchenko,  
 T. Tsuchimochi,  N. M. Tubman,  L. Vogt,  M. L. Vidal,  O. Vydrov,  
 M. A. Watson,  J. Wenzel,  M. de Wergifosse,  T. A. Wesolowski,  A. White,  
 J. Witte,  A. Yamada,  Jun Yang,  K. Yao,  S. Yeganeh,  S. R. Yost,  
 Zhi-Qiang You,  A. Zech,  Igor Ying Zhang,  Xing Zhang,  Yan Zhao,  
 Ying Zhu,  B. R. Brooks,  G. K. L. Chan,  C. J. Cramer,  M. S. Gordon,  
 W. J. Hehre,  A. Klamt,  M. W. Schmidt,  C. D. Sherrill,  D. G. Truhlar,  
 A. Aspuru-Guzik,  R. Baer,  A. T. Bell,  N. A. Besley,  Jeng-Da Chai,  
 A. E. DePrince, III,  R. A. DiStasio Jr.,  A. Dreuw,  B. D. Dunietz,  
 T. R. Furlani,  Chao-Ping Hsu,  Yousung Jung,  Jing Kong,  D. S. Lambrecht,  
 WanZhen Liang,  C. Ochsenfeld,  V. A. Rassolov,  L. V. Slipchenko,  
 J. E. Subotnik,  T. Van Voorhis,  J. M. Herbert,  A. I. Krylov,  
 P. M. W. Gill,  M. Head-Gordon

 Contributors to earlier versions of Q-Chem not listed above: 
 R. D. Adamson,  B. Austin,  J. Baker,  G. J. O. Beran,  K. Brandhorst,  
 S. T. Brown,  E. F. C. Byrd,  A. K. Chakraborty,  C.-L. Cheng,  
 Siu Hung Chien,  D. M. Chipman,  D. L. Crittenden,  H. Dachsel,  
 R. J. Doerksen,  A. D. Dutoi,  L. Fusti-Molnar,  W. A. Goddard III,  
 A. Golubeva-Zadorozhnaya,  S. R. Gwaltney,  G. Hawkins,  A. Heyden,  
 S. Hirata,  G. Kedziora,  F. J. Keil,  C. Kelley,  Jihan Kim,  R. A. King,  
 R. Z. Khaliullin,  P. P. Korambath,  W. Kurlancheek,  A. M. Lee,  M. S. Lee,  
 S. V. Levchenko,  Ching Yeh Lin,  D. Liotard,  R. C. Lochan,  I. Lotan,  
 P. E. Maslen,  N. Nair,  D. P. O'Neill,  D. Neuhauser,  E. Neuscamman,  
 C. M. Oana,  R. Olson,  B. Peters,  R. Peverati,  P. A. Pieniazek,  
 Y. M. Rhee,  J. Ritchie,  M. A. Rohrdanz,  E. Rosta,  N. J. Russ,  
 H. F. Schaefer III,  N. E. Schultz,  N. Shenvi,  A. C. Simmonett,  A. Sodt,  
 D. Stuck,  K. S. Thanthiriwatte,  V. Vanovschi,  Tao Wang,  A. Warshel,  
 C. F. Williams,  Q. Wu,  X. Xu,  W. Zhang

 Please cite Q-Chem as follows:
 Y. Shao et al., Mol. Phys. 113, 184-215 (2015)
 DOI: 10.1080/00268976.2014.952696

 Q-Chem 5.2.1 for Intel X86 EM64T Linux

 Parts of Q-Chem use Armadillo 8.300.2 (Tropical Shenanigans).
 http://arma.sourceforge.net/

 Q-Chem begins on Thu Mar  5 19:05:14 2020  

Host: 
0

     Scratch files written to /scratch/taweetham/qchem15324//
NAlpha2: 162
NElect   162
Mult     1
The previous job contains 0 fragments, simply inherited here

 Q-Chem warning in module libgen/rem_setup.C, line 2168:

 Setting Thresh to 1e-14


Checking the input file for inconsistencies... 	...done.

--------------------------------------------------------------
User input:
--------------------------------------------------------------

$MOLECULE
READ
$END

$REM
   JOB_TYPE 	FREQUENCY
   BASIS 	6-311++G**
   METHOD	B3LYP
   SCF_GUESS_ALWAYS     TRUE
   SYM_IGNORE   TRUE
   S2THRESH     15
   THRESH       15
   MEM_TOTAL    10000
$END

--------------------------------------------------------------
 ----------------------------------------------------------------
             Standard Nuclear Orientation (Angstroms)
    I     Atom           X                Y                Z
 ----------------------------------------------------------------
    1      C       0.0157889569     0.0019712092     0.0158113351
    2      C      -0.0658054267    -0.4515860080     1.3368654208
    3      Cl      1.3751866657    -1.0241759415     2.1566248107
    4      C      -1.2675321323    -0.4577691733     2.0368013974
    5      H      -1.2964483180    -0.8133187938     3.0583134165
    6      C      -2.4223167698    -0.0052001893     1.4160529561
    7      H      -3.3647637846    -0.0046444505     1.9478457413
    8      C      -2.3794641625     0.4530400167     0.1027210304
    9      Cl     -3.8607440591     1.0098997396    -0.6363471168
   10      C      -1.1669984113     0.4561294814    -0.5942169650
   11      Cl     -1.1011340238     1.0338890810    -2.2396332225
   12      C       1.3057868087    -0.0197645566    -0.7362329363
   13      C       2.1783849644     1.0776567710    -0.7207360913
   14      Cl      1.7499816627     2.5012229918     0.1946401238
   15      C       3.3778960987     1.0263300348    -1.4394331457
   16      Cl      4.4888157197     2.3766561507    -1.4469239427
   17      C       3.7086437386    -0.1114257174    -2.1706119778
   18      H       4.6402530023    -0.1313048244    -2.7212610660
   19      C       2.8450971882    -1.2003313004    -2.1856820935
   20      H       3.1042978476    -2.0841088291    -2.7561644823
   21      C       1.6524354914    -1.1534446838    -1.4729142398
   22      H       0.9751412484    -1.9989171285    -1.4844004469
 ----------------------------------------------------------------
 Nuclear Repulsion Energy =        1787.62618510 hartrees
 There are       81 alpha and       81 beta electrons
 Requested basis set is 6-311++G(d,p)
 There are 162 shells and 449 basis functions

 Total QAlloc Memory Limit  10000 MB
 Mega-Array Size       188 MB
 MEM_STATIC part       192 MB
 A cutoff of  1.0D-15 yielded  10348 shell pairs
 There are     86008 function pairs (     92512 Cartesian)
 Smallest overlap matrix eigenvalue = 2.04E-07
 Linear dependence detected in AO basis
 Number of orthogonalized atomic orbitals = 445
 Maximum deviation from orthogonality = 3.948E-10
 Guess from superposition of atomic densities
 Warning:  Energy on first SCF cycle will be non-variational
 SAD guess density has 162.000000 electrons

 -----------------------------------------------------------------------
  General SCF calculation program by
  Eric Jon Sundstrom, Paul Horn, Yuezhi Mao, Dmitri Zuev, Alec White,
  David Stuck, Shaama M.S., Shane Yost, Joonho Lee, David Small,
  Daniel Levine, Susi Lehtola, Hugh Burton, Evgeny Epifanovsky,
  Bang C. Huynh
 -----------------------------------------------------------------------
 Exchange:     0.2000 Hartree-Fock + 0.0800 Slater + 0.7200 B88
 Correlation:  0.1900 VWN1RPA + 0.8100 LYP
 Using SG-1 standard quadrature grid
 using 6 threads for integral computing
 -------------------------------------------------------
 OpenMP Integral computing Module                
 Release: version 2.0, May 2017, Q-Chem Inc. Pleasanton 
 -------------------------------------------------------
 A restricted SCF calculation will be
 performed using DIIS
 SCF converges when DIIS error is below 1.0e-08
 ---------------------------------------
  Cycle       Energy         DIIS error
 ---------------------------------------
    1   -2765.4988069917      2.91e-02  
    2   -2761.3640344137      2.40e-03  
    3   -2761.2431010032      3.12e-03  
    4   -2761.5018085019      6.53e-04  
    5   -2761.5115891477      3.03e-04  
    6   -2761.5138133429      9.68e-05  
    7   -2761.5140233342      2.43e-05  
    8   -2761.5140323830      1.52e-05  
    9   -2761.5140385920      2.24e-06  
   10   -2761.5140387008      1.03e-06  
   11   -2761.5140387271      2.70e-07  
   12   -2761.5140387286      1.16e-07  
   13   -2761.5140387293      4.97e-08  
   14   -2761.5140387291      1.56e-08  
   15   -2761.5140387291      6.14e-09  Convergence criterion met
 ---------------------------------------
 SCF time:   CPU 671.98s  wall 118.00s 
 SCF   energy in the final basis set =    -2761.5140387291
 Total energy in the final basis set =    -2761.5140387291

 --------------------------------------------------------------

                    Orbital Energies (a.u.)
 --------------------------------------------------------------

 Alpha MOs
 -- Occupied --
********-101.5726-101.5707-101.5676-101.5670 -10.2728 -10.2673 -10.2662
-10.2641 -10.2616 -10.2346 -10.2251 -10.2171 -10.2140 -10.2078 -10.2047
-10.2036  -9.4874  -9.4872  -9.4854  -9.4824  -9.4816  -7.2522  -7.2521
 -7.2501  -7.2472  -7.2464  -7.2422  -7.2421  -7.2416  -7.2414  -7.2403
 -7.2396  -7.2372  -7.2366  -7.2364  -7.2358  -0.9483  -0.9295  -0.9024
 -0.8809  -0.8703  -0.8578  -0.8408  -0.8017  -0.7562  -0.7506  -0.7417
 -0.6696  -0.6285  -0.6252  -0.6138  -0.5478  -0.5307  -0.5280  -0.5132
 -0.4935  -0.4762  -0.4621  -0.4590  -0.4554  -0.4430  -0.4333  -0.4215
 -0.4099  -0.3974  -0.3927  -0.3898  -0.3653  -0.3580  -0.3512  -0.3466
 -0.3396  -0.3327  -0.3320  -0.3238  -0.3191  -0.2815  -0.2749  -0.2645
 -0.2622
 -- Virtual --
 -0.0543  -0.0522  -0.0474  -0.0396  -0.0317  -0.0166  -0.0106  -0.0018
  0.0045   0.0120   0.0200   0.0237   0.0256   0.0264   0.0410   0.0475
  0.0496   0.0546   0.0612   0.0632   0.0641   0.0661   0.0762   0.0807
  0.0846   0.0884   0.0929   0.0942   0.0981   0.1022   0.1043   0.1053
  0.1119   0.1147   0.1179   0.1199   0.1230   0.1248   0.1289   0.1301
  0.1317   0.1339   0.1359   0.1398   0.1438   0.1500   0.1576   0.1582
  0.1610   0.1668   0.1712   0.1742   0.1765   0.1835   0.1890   0.1913
  0.1959   0.1990   0.2053   0.2120   0.2134   0.2178   0.2197   0.2238
  0.2277   0.2348   0.2362   0.2421   0.2452   0.2505   0.2524   0.2567
  0.2598   0.2625   0.2660   0.2699   0.2752   0.2784   0.2807   0.2842
  0.2908   0.2935   0.2979   0.3008   0.3040   0.3115   0.3224   0.3304
  0.3347   0.3366   0.3402   0.3411   0.3629   0.3685   0.4121   0.4238
  0.4357   0.4415   0.4438   0.4530   0.4612   0.4654   0.4693   0.4733
  0.4781   0.4873   0.4950   0.5106   0.5142   0.5146   0.5190   0.5247
  0.5337   0.5437   0.5469   0.5559   0.5694   0.5754   0.5763   0.5808
  0.5840   0.5925   0.6043   0.6072   0.6109   0.6139   0.6293   0.6354
  0.6430   0.6463   0.6565   0.6603   0.6763   0.6777   0.6855   0.6927
  0.6942   0.7055   0.7138   0.7368   0.7404   0.7434   0.7805   0.7967
  0.8080   0.8174   0.8225   0.8327   0.8406   0.8449   0.8471   0.8513
  0.8528   0.8563   0.8591   0.8614   0.8662   0.8704   0.8725   0.8766
  0.8802   0.8913   0.8980   0.9018   0.9092   0.9137   0.9257   0.9302
  0.9449   0.9532   0.9597   0.9608   0.9664   0.9693   0.9715   0.9728
  0.9911   0.9924   1.0021   1.0076   1.0204   1.0229   1.0430   1.0496
  1.0538   1.0593   1.0756   1.1120   1.1230   1.1666   1.1793   1.2130
  1.2232   1.2276   1.2470   1.2568   1.2643   1.2711   1.2845   1.2907
  1.3033   1.3095   1.3433   1.3516   1.3636   1.3778   1.4086   1.4275
  1.4543   1.4820   1.4927   1.5040   1.5200   1.5528   1.5641   1.5767
  1.5859   1.6011   1.6249   1.6485   1.6539   1.6559   1.6850   1.6892
  1.7163   1.7251   1.7660   1.7733   1.7967   1.8183   1.8216   1.8373
  1.8539   1.8690   1.8797   1.8886   1.9115   1.9162   1.9383   1.9395
  1.9530   1.9716   1.9885   2.0008   2.0326   2.0476   2.0621   2.0934
  2.1316   2.1712   2.1842   2.2047   2.2449   2.2553   2.2592   2.2670
  2.2834   2.2899   2.3111   2.3247   2.3312   2.3553   2.3665   2.3904
  2.4200   2.4330   2.4444   2.4479   2.4725   2.4789   2.5055   2.5119
  2.5300   2.5408   2.5524   2.5661   2.5889   2.6375   2.6571   2.6821
  2.6887   2.7011   2.7035   2.7066   2.7288   2.7432   2.7543   2.7562
  2.7712   2.7751   2.7873   2.8002   2.8308   2.8388   2.8414   2.8691
  2.9015   2.9699   2.9840   3.0846   3.0969   3.1033   3.1277   3.1391
  3.1812   3.2066   3.2203   3.2458   3.2813   3.3560   3.3812   3.4024
  3.4227   3.5266   3.5807   3.6445   3.7112   3.7483   3.8504   3.9311
  4.0115   4.0537   4.0545   4.1057   4.3435   4.8086   4.8201   9.7802
  9.7878   9.8096   9.8392   9.8621  23.3900  23.5356  23.8245  23.8805
 23.8964  23.9094  23.9559  23.9874  24.0255  24.0870  24.1252  24.1576
 25.7927  25.8119  25.8638  25.9469  25.9894  26.1410  26.1634  26.2172
 26.3301  26.3391  26.5616  26.6068  26.6831  26.8116  27.0301 215.7743
215.7827 215.8083 215.8481 215.8703
 --------------------------------------------------------------

          Ground-State Mulliken Net Atomic Charges

     Atom                 Charge (a.u.)
  ----------------------------------------
      1 C                    -0.010995
      2 C                    -0.219815
      3 Cl                    0.466633
      4 C                    -0.431899
      5 H                     0.202218
      6 C                    -0.512241
      7 H                     0.214912
      8 C                     0.939806
      9 Cl                    0.525816
     10 C                    -1.164202
     11 Cl                    0.563776
     12 C                    -0.180848
     13 C                    -2.081307
     14 Cl                    0.514203
     15 C                     1.245494
     16 Cl                    0.511967
     17 C                    -0.172072
     18 H                     0.211016
     19 C                    -0.760506
     20 H                     0.174771
     21 C                    -0.228595
     22 H                     0.191867
  ----------------------------------------
  Sum of atomic charges =     0.000000

 -----------------------------------------------------------------
                    Cartesian Multipole Moments
 -----------------------------------------------------------------
    Charge (ESU x 10^10)
                 0.0000
    Dipole Moment (Debye)
         X      -0.4486      Y      -2.5836      Z       0.3023
       Tot       2.6396
    Quadrupole Moments (Debye-Ang)
        XX    -130.6601     XY      -4.2941     YY    -133.6886
        XZ     -10.3093     YZ       3.9754     ZZ    -126.5485
    Octopole Moments (Debye-Ang^2)
       XXX    -228.6828    XXY     -90.1373    XYY     -78.6648
       YYY    -216.3938    XXZ      42.5611    XYZ      13.9916
       YYZ      45.7139    XZZ     -75.7837    YZZ     -80.7916
       ZZZ     154.4319
    Hexadecapole Moments (Debye-Ang^3)
      XXXX   -5225.5595   XXXY    -360.9060   XXYY   -1148.0739
      XYYY    -307.4501   YYYY   -1498.6873   XXXZ     365.6430
      XXYZ     124.7022   XYYZ     156.6766   YYYZ     320.8823
      XXZZ   -1112.7320   XYZZ    -130.8801   YYZZ    -562.3030
      XZZZ     418.9797   YZZZ     289.0658   ZZZZ   -1882.2684
 -----------------------------------------------------------------
 Calculating MO derivatives via CPSCF
    1     0    69    0.0184158  
    2     0    69    0.0054714  
    3     0    69    0.0006596  
    4     1    68    0.0000460  
    5    65     4    0.0000028  
    6    69     0    0.0000001  Converged
 Time for AOints: 1440.3 s (CPU) 243.0 s (wall)
 ------------------------------------------------------------------------------
                     AOints        : Timing summary (seconds)
 ------------------------------------------------------------------------------
     job step          cpu (% of tot)      sys (% of tot)     wall (% of tot)
 ------------------------------------------------------------------------------
  AOints            0.1440E+04 ( 9.1)   0.3800E-04 ( 5.9)   0.2430E+03 ( 9.0)
 ------------------------------------------------------------------------------
   Grand Totals     0.1589E+05          0.6490E-03          0.2701E+04
 ------------------------------------------------------------------------------
 Polarizability Matrix (a.u.)
            1           2           3
    1-246.7283059   1.3053445  19.0519565
    2   1.3053445-169.2279329   7.7032260
    3  19.0519565   7.7032260-187.4864149
 Calculating analytic Hessian of the SCF energy

 Direct stationary perturbation theory relativistic correction:

 rels  =       3.985103797851
 relv  =     -15.358187584160
 rel2e =       4.224364691773
 E_rel =      -7.148719094536

 Hessian of the SCF Energy
            1           2           3           4           5           6
    1   0.6063027  -0.0734467  -0.0458368  -0.1092318  -0.0085375   0.0517561
    2  -0.0734467   0.2344584  -0.1336804   0.0116369  -0.0857344   0.0648442
    3  -0.0458368  -0.1336804   0.5771596  -0.0032657   0.0758704  -0.2709003
    4  -0.1092318   0.0116369  -0.0032657   0.5349457  -0.0504743  -0.0899638
    5  -0.0085375  -0.0857344   0.0758704  -0.0504743   0.1755754  -0.1319979
    6   0.0517561   0.0648442  -0.2709003  -0.0899638  -0.1319979   0.5416096
    7  -0.0112308   0.0061795  -0.0096410  -0.1175558   0.0333949  -0.0429351
    8   0.0137860  -0.0020851   0.0089294   0.0327758  -0.0367602   0.0217732
    9  -0.0300102   0.0130094  -0.0163996  -0.0426406   0.0219818  -0.0620036
   10   0.0276946  -0.0281993   0.0666093  -0.2557984   0.0131553   0.0711037
   11  -0.0130884   0.0095597  -0.0025125  -0.0075717  -0.0677143   0.0246561
   12   0.0243686   0.0065454  -0.0252258   0.1315103   0.0122010  -0.1701006
   13  -0.0041665   0.0010528   0.0022865   0.0016958  -0.0091297   0.0261375
   14   0.0008996   0.0045504   0.0010614   0.0011718   0.0025570  -0.0004981
   15   0.0028123   0.0009105   0.0009025  -0.0025157   0.0053794  -0.0111177
   16  -0.0127784   0.0111822  -0.0235063  -0.0584197   0.0048418   0.0238999
   17   0.0107346  -0.0096788   0.0200035   0.0229640   0.0100931  -0.0232152
   18  -0.0235273   0.0198197  -0.0433171  -0.0274934  -0.0123162   0.0584021
   19   0.0000958  -0.0000021  -0.0007387  -0.0013201   0.0024476  -0.0022464
   20   0.0000329  -0.0011714  -0.0000304   0.0023376   0.0054202   0.0027334
   21  -0.0007530  -0.0000061  -0.0007227  -0.0021105   0.0026773   0.0004812
   22  -0.0508056   0.0203267  -0.0265705  -0.0225475  -0.0072374   0.0323417
   23   0.0031636   0.0084385  -0.0126730  -0.0084782  -0.0055197   0.0107658
   24   0.0228332  -0.0229064   0.0559741   0.0344483   0.0100844  -0.0521939
   25  -0.0002164  -0.0009952   0.0050199   0.0000691  -0.0001989   0.0004546
   26   0.0004149   0.0034333   0.0007224   0.0001741  -0.0004223  -0.0006789
   27   0.0010438   0.0015692  -0.0012619  -0.0008160  -0.0004117   0.0011319
   28  -0.2379440   0.0459997  -0.0274223   0.0370856   0.0213318  -0.0797179
   29   0.0657320  -0.0820758   0.0303699   0.0023155  -0.0034032   0.0274745
   30  -0.0843363   0.0413634  -0.1279339  -0.0245249   0.0155534  -0.0234578
   31   0.0028836   0.0078098  -0.0211054  -0.0032024   0.0011596   0.0011567
   32   0.0015152  -0.0023164   0.0171922   0.0021398   0.0037425  -0.0003826
   33  -0.0027948   0.0137560  -0.0322344  -0.0017117   0.0004428   0.0040863
   34  -0.1800420   0.0002919   0.0599613   0.0006189  -0.0026140   0.0133717
   35   0.0014943  -0.0781640  -0.0010061  -0.0095098   0.0043012   0.0043531
   36   0.0604303  -0.0003064  -0.1128913   0.0268782   0.0016881  -0.0170802
   37  -0.0214091  -0.0210537   0.0044020  -0.0019106   0.0002829  -0.0027838
   38  -0.0070844   0.0046587   0.0046115   0.0026156  -0.0008275  -0.0007619
   39   0.0110312   0.0122725   0.0030353   0.0019916  -0.0014862  -0.0003912
   40  -0.0020214  -0.0022012  -0.0013197   0.0001072  -0.0009131  -0.0006234
   41   0.0022940  -0.0016727  -0.0009457  -0.0016282  -0.0006720  -0.0000542
   42   0.0008975   0.0017165  -0.0021325  -0.0001034   0.0008336  -0.0000693
   43   0.0005484  -0.0027772   0.0015947  -0.0006051   0.0000797   0.0003393
   44  -0.0038251  -0.0020542  -0.0015410   0.0003237  -0.0000495  -0.0002785
   45   0.0011989  -0.0017612   0.0040893  -0.0006757  -0.0000233  -0.0000495
   46   0.0000691  -0.0013453  -0.0005381  -0.0005852   0.0002677  -0.0003345
   47   0.0004730  -0.0004373  -0.0005544  -0.0003690   0.0001809  -0.0002843
   48   0.0002947   0.0004622   0.0002577   0.0001041   0.0000136   0.0001568
   49   0.0002871  -0.0002211  -0.0008834  -0.0002954   0.0002537  -0.0002314
   50  -0.0003204  -0.0014151   0.0000702  -0.0000706   0.0002501   0.0000431
   51  -0.0010166  -0.0001188  -0.0006628   0.0004536  -0.0001193   0.0000939
   52  -0.0001324   0.0001307  -0.0001107   0.0000142  -0.0000179  -0.0000412
   53   0.0000734   0.0000341   0.0001748  -0.0000370   0.0000307  -0.0000189
   54  -0.0001326   0.0001407  -0.0002793   0.0000555  -0.0000530   0.0000190
   55   0.0034058   0.0004263   0.0020345  -0.0009382   0.0001750   0.0000512
   56  -0.0000660  -0.0026854  -0.0042346   0.0009243  -0.0002789   0.0002055
   57   0.0017577  -0.0044924   0.0033536  -0.0002188   0.0004007   0.0004485
   58   0.0000902   0.0009559   0.0004275  -0.0002734   0.0000473  -0.0000565
   59  -0.0000879   0.0000571   0.0000431   0.0000334  -0.0000087  -0.0000045
   60  -0.0000722  -0.0005622  -0.0001697   0.0002346  -0.0001424   0.0001806
   61  -0.0111601   0.0229143   0.0200260  -0.0025881   0.0018934  -0.0018349
   62   0.0064417   0.0041771  -0.0040154  -0.0011854  -0.0010211   0.0016524
   63   0.0123608  -0.0135586  -0.0086124  -0.0002387  -0.0003381   0.0009006
   64  -0.0002312   0.0013426  -0.0014265   0.0007421  -0.0002120   0.0001534
   65  -0.0006035   0.0001283   0.0021464  -0.0000868   0.0002587  -0.0003265
   66  -0.0023092   0.0009851  -0.0020164   0.0006064  -0.0002405  -0.0001508
            7           8           9          10          11          12
    1  -0.0112308   0.0137860  -0.0300102   0.0276946  -0.0130884   0.0243686
    2   0.0061795  -0.0020851   0.0130094  -0.0281993   0.0095597   0.0065454
    3  -0.0096410   0.0089294  -0.0163996   0.0666093  -0.0025125  -0.0252258
    4  -0.1175558   0.0327758  -0.0426406  -0.2557984  -0.0075717   0.1315103
    5   0.0333949  -0.0367602   0.0219818   0.0131553  -0.0677143   0.0122010
    6  -0.0429351   0.0217732  -0.0620036   0.0711037   0.0246561  -0.1701006
    7   0.1679683  -0.0543702   0.0690200  -0.0393267   0.0163113  -0.0219644
    8  -0.0543702   0.0354442  -0.0367984   0.0080555   0.0012227   0.0041011
    9   0.0690200  -0.0367984   0.0792230   0.0022433  -0.0007796   0.0050697
   10  -0.0393267   0.0080555   0.0022433   0.6437341  -0.0955180  -0.0244657
   11   0.0163113   0.0012227  -0.0007796  -0.0955180   0.2124966  -0.1919892
   12  -0.0219644   0.0041011   0.0050697  -0.0244657  -0.1919892   0.6820092
   13   0.0005938  -0.0008108   0.0004765  -0.0552964   0.0011688   0.0083656
   14  -0.0003046  -0.0019643  -0.0012118   0.0000692  -0.0684157   0.0957393
   15  -0.0009790  -0.0009531   0.0009040   0.0109620   0.0952768  -0.3102214
   16  -0.0003995   0.0004943   0.0012188  -0.2770993   0.0830865  -0.1098532
   17  -0.0014134   0.0041669   0.0012251   0.0602516  -0.0918545   0.0593575
   18   0.0067039   0.0000359   0.0001346  -0.0455609   0.0462727  -0.1637930
   19  -0.0010592   0.0001928   0.0001129  -0.0171129  -0.0005947   0.0135690
   20   0.0005739  -0.0000356   0.0000193   0.0092142   0.0038659  -0.0051827
   21  -0.0009261   0.0002285  -0.0000285  -0.0138374   0.0002968   0.0108885
   22   0.0010936  -0.0002295  -0.0004778   0.0351107   0.0031044  -0.0246050
   23   0.0001954  -0.0005323  -0.0003627   0.0209731  -0.0026456   0.0147893
   24  -0.0015967  -0.0000802   0.0006747  -0.0749557   0.0247664  -0.0207842
   25  -0.0014894   0.0005189  -0.0008703   0.0033088   0.0002623  -0.0002840
   26   0.0005446  -0.0005444   0.0001654  -0.0014030   0.0037342   0.0024982
   27  -0.0009095   0.0001564  -0.0003221   0.0044813   0.0015548  -0.0025568
   28   0.0006557  -0.0008137   0.0044814  -0.0677966   0.0119152   0.0041832
   29   0.0001738   0.0035737   0.0009544   0.0121956  -0.0033739  -0.0018231
   30   0.0013568   0.0017335  -0.0016349   0.0047436  -0.0016014   0.0004827
   31  -0.0000789   0.0003710  -0.0009640   0.0010240  -0.0003018  -0.0001934
   32   0.0003404  -0.0001859   0.0007117  -0.0002924  -0.0009690   0.0005763
   33  -0.0009129   0.0007110  -0.0012961  -0.0004994   0.0006650  -0.0022485
   34  -0.0018972   0.0003736  -0.0027051   0.0015138   0.0016031  -0.0012416
   35  -0.0010514  -0.0021967   0.0007305   0.0011836   0.0039697   0.0039724
   36   0.0029640  -0.0008559  -0.0021630  -0.0006972   0.0032075  -0.0032669
   37   0.0010384  -0.0004612  -0.0001320  -0.0001729   0.0004708   0.0005335
   38  -0.0005660  -0.0003198  -0.0002652  -0.0000641   0.0001899  -0.0009617
   39   0.0001075   0.0012302  -0.0011838  -0.0001376  -0.0004791  -0.0008604
   40  -0.0000189   0.0000479   0.0000534   0.0001828   0.0001343  -0.0002747
   41   0.0001362   0.0002617  -0.0000365   0.0003298  -0.0001832   0.0002553
   42   0.0003265   0.0000843   0.0002344  -0.0002630  -0.0000251   0.0002782
   43   0.0002163   0.0002199  -0.0001960   0.0000095   0.0000772   0.0000968
   44   0.0002576  -0.0001194  -0.0000997  -0.0000489   0.0002002  -0.0000993
   45  -0.0000993  -0.0002781   0.0001142   0.0000903   0.0000989   0.0002565
   46   0.0001297  -0.0001074   0.0001409   0.0001029   0.0000485   0.0001053
   47   0.0000753  -0.0000581   0.0001743   0.0000284  -0.0000309   0.0000896
   48  -0.0000647   0.0000382  -0.0000600  -0.0000132  -0.0000426  -0.0000086
   49  -0.0000372  -0.0000858   0.0003635   0.0001069  -0.0000851   0.0001382
   50  -0.0000143   0.0001438   0.0001126   0.0000449   0.0000161   0.0000288
   51  -0.0000538   0.0001328   0.0000798  -0.0000971   0.0000257  -0.0001289
   52   0.0000010   0.0000077  -0.0000021   0.0000053   0.0000239  -0.0000116
   53   0.0000133  -0.0000029   0.0000225   0.0000021  -0.0000141   0.0000076
   54  -0.0000181   0.0000208  -0.0000308  -0.0000020   0.0000424  -0.0000017
   55   0.0002256  -0.0002615  -0.0004713  -0.0000415  -0.0001709   0.0001093
   56  -0.0003084   0.0000003  -0.0002567  -0.0000136   0.0003296  -0.0000034
   57  -0.0003128  -0.0000506   0.0001430   0.0000457  -0.0001648   0.0001758
   58   0.0000738   0.0000012   0.0000221   0.0000120  -0.0000805   0.0000008
   59   0.0000225  -0.0000102   0.0000094  -0.0000022   0.0000040  -0.0000090
   60  -0.0001181   0.0000546  -0.0001224  -0.0000185   0.0000399  -0.0000358
   61   0.0013189   0.0001548   0.0004007  -0.0000963  -0.0008595   0.0000290
   62  -0.0002794   0.0000644   0.0007582   0.0000314  -0.0003014  -0.0000400
   63   0.0002476  -0.0002288  -0.0012990   0.0002034   0.0005232   0.0002901
   64  -0.0002221   0.0001402  -0.0000645  -0.0000714   0.0000608  -0.0001166
   65   0.0000901  -0.0000635  -0.0000644   0.0000062  -0.0000878  -0.0000579
   66  -0.0001951   0.0000157  -0.0000336   0.0000611   0.0001681  -0.0002146
           13          14          15          16          17          18
    1  -0.0041665   0.0008996   0.0028123  -0.0127784   0.0107346  -0.0235273
    2   0.0010528   0.0045504   0.0009105   0.0111822  -0.0096788   0.0198197
    3   0.0022865   0.0010614   0.0009025  -0.0235063   0.0200035  -0.0433171
    4   0.0016958   0.0011718  -0.0025157  -0.0584197   0.0229640  -0.0274934
    5  -0.0091297   0.0025570   0.0053794   0.0048418   0.0100931  -0.0123162
    6   0.0261375  -0.0004981  -0.0111177   0.0238999  -0.0232152   0.0584021
    7   0.0005938  -0.0003046  -0.0009790  -0.0003995  -0.0014134   0.0067039
    8  -0.0008108  -0.0019643  -0.0009531   0.0004943   0.0041669   0.0000359
    9   0.0004765  -0.0012118   0.0009040   0.0012188   0.0012251   0.0001346
   10  -0.0552964   0.0000692   0.0109620  -0.2770993   0.0602516  -0.0455609
   11   0.0011688  -0.0684157   0.0952768   0.0830865  -0.0918545   0.0462727
   12   0.0083656   0.0957393  -0.3102214  -0.1098532   0.0593575  -0.1637930
   13   0.0565335  -0.0026886  -0.0103380   0.0044502   0.0088158  -0.0255633
   14  -0.0026886   0.0616711  -0.1045242  -0.0008919   0.0003753   0.0092139
   15  -0.0103380  -0.1045242   0.3255613   0.0019856   0.0035152  -0.0077574
   16   0.0044502  -0.0008919   0.0019856   0.7175937  -0.0973992  -0.0616304
   17   0.0088158   0.0003753   0.0035152  -0.0973992   0.2035901  -0.1609059
   18  -0.0255633   0.0092139  -0.0077574  -0.0616304  -0.1609059   0.6148722
   19   0.0007418  -0.0008894  -0.0003535  -0.2719804   0.0026978   0.1262594
   20  -0.0010159  -0.0036023  -0.0014946   0.0035868  -0.0381676   0.0060413
   21  -0.0000004  -0.0016016   0.0001470   0.1237463   0.0066614  -0.1240428
   22  -0.0027934   0.0024408  -0.0013510  -0.1112896   0.0140213  -0.0093400
   23   0.0023442   0.0056102   0.0020340  -0.0079837  -0.0879693   0.0853703
   24  -0.0012105   0.0020188   0.0017964   0.0528950   0.0727772  -0.2935503
   25  -0.0006252   0.0001991  -0.0001139  -0.0151663   0.0080414  -0.0116736
   26   0.0005465  -0.0000356   0.0001939   0.0161057  -0.0024287   0.0094420
   27  -0.0010953   0.0004011  -0.0003456  -0.0346178   0.0140172  -0.0159292
   28  -0.0013379   0.0000925  -0.0000128   0.0297473  -0.0303693   0.0722124
   29   0.0001819  -0.0006943  -0.0004536  -0.0126783   0.0090873  -0.0032384
   30  -0.0001992  -0.0004373   0.0004804   0.0211289   0.0074756  -0.0276863
   31   0.0001060  -0.0000958  -0.0000315  -0.0040708   0.0016799  -0.0001981
   32  -0.0000790  -0.0002776  -0.0001083  -0.0001439   0.0037831   0.0003820
   33  -0.0000396  -0.0001405  -0.0000221   0.0050988  -0.0007829   0.0032045
   34   0.0004244  -0.0000053  -0.0003198   0.0001362  -0.0002453  -0.0006646
   35  -0.0005054   0.0001881   0.0002589   0.0002628  -0.0011615  -0.0001643
   36   0.0009983  -0.0000389  -0.0002212  -0.0007925  -0.0000726  -0.0007844
   37  -0.0000873   0.0001072   0.0001162  -0.0000574  -0.0000573   0.0000972
   38   0.0002447   0.0001046  -0.0001227   0.0002475   0.0000031  -0.0001150
   39   0.0001970   0.0000875  -0.0000763   0.0003387   0.0002317   0.0002152
   40   0.0000432  -0.0000249  -0.0000178  -0.0001210   0.0001190   0.0001599
   41  -0.0001218  -0.0000851   0.0000329  -0.0002420   0.0001552   0.0000623
   42  -0.0000495  -0.0000523   0.0000069   0.0000121  -0.0001374   0.0000796
   43  -0.0000172   0.0000090   0.0000096   0.0001051  -0.0001022  -0.0000022
   44   0.0000497  -0.0000052  -0.0000018   0.0000138  -0.0000257   0.0000637
   45  -0.0000583   0.0000197   0.0000302  -0.0001117  -0.0001770  -0.0000437
   46  -0.0000453  -0.0000121   0.0000246  -0.0001756   0.0000172  -0.0000135
   47  -0.0000353  -0.0000012   0.0000201  -0.0001189   0.0000466   0.0000113
   48   0.0000021  -0.0000057  -0.0000053   0.0000359   0.0000369  -0.0000075
   49  -0.0000454  -0.0000030   0.0000041  -0.0000277   0.0000485  -0.0000225
   50  -0.0000216  -0.0000213  -0.0000094  -0.0000331  -0.0000208  -0.0000206
   51   0.0000497  -0.0000087  -0.0000170   0.0000436   0.0000876   0.0000223
   52   0.0000019  -0.0000006  -0.0000007  -0.0000115  -0.0000021   0.0000016
   53  -0.0000033  -0.0000020   0.0000019  -0.0000130  -0.0000126  -0.0000040
   54   0.0000033  -0.0000019  -0.0000037   0.0000016  -0.0000099   0.0000019
   55  -0.0000546   0.0000141   0.0000404   0.0000457  -0.0000647  -0.0000065
   56   0.0000556   0.0000019  -0.0000330   0.0001102  -0.0000465  -0.0000962
   57  -0.0000743  -0.0000112  -0.0000075   0.0000304  -0.0001092  -0.0000237
   58  -0.0000154   0.0000009   0.0000162  -0.0000606   0.0000209   0.0000140
   59   0.0000042  -0.0000001  -0.0000017   0.0000032  -0.0000018   0.0000124
   60   0.0000167   0.0000033  -0.0000053   0.0000326  -0.0000054  -0.0000206
   61  -0.0001389  -0.0000794   0.0000798  -0.0004341   0.0002411   0.0002497
   62  -0.0000511   0.0000453   0.0000722  -0.0003573   0.0000749   0.0001239
   63   0.0000554   0.0000068  -0.0000036   0.0001022   0.0000103   0.0000456
   64   0.0000329  -0.0000087  -0.0000173   0.0000184  -0.0000005  -0.0000041
   65  -0.0000017   0.0000008   0.0000066  -0.0000727  -0.0000059   0.0000107
   66   0.0000400  -0.0000194  -0.0000246  -0.0000576   0.0000145  -0.0000235
           19          20          21          22          23          24
    1   0.0000958   0.0000329  -0.0007530  -0.0508056   0.0031636   0.0228332
    2  -0.0000021  -0.0011714  -0.0000061   0.0203267   0.0084385  -0.0229064
    3  -0.0007387  -0.0000304  -0.0007227  -0.0265705  -0.0126730   0.0559741
    4  -0.0013201   0.0023376  -0.0021105  -0.0225475  -0.0084782   0.0344483
    5   0.0024476   0.0054202   0.0026773  -0.0072374  -0.0055197   0.0100844
    6  -0.0022464   0.0027334   0.0004812   0.0323417   0.0107658  -0.0521939
    7  -0.0010592   0.0005739  -0.0009261   0.0010936   0.0001954  -0.0015967
    8   0.0001928  -0.0000356   0.0002285  -0.0002295  -0.0005323  -0.0000802
    9   0.0001129   0.0000193  -0.0000285  -0.0004778  -0.0003627   0.0006747
   10  -0.0171129   0.0092142  -0.0138374   0.0351107   0.0209731  -0.0749557
   11  -0.0005947   0.0038659   0.0002968   0.0031044  -0.0026456   0.0247664
   12   0.0135690  -0.0051827   0.0108885  -0.0246050   0.0147893  -0.0207842
   13   0.0007418  -0.0010159  -0.0000004  -0.0027934   0.0023442  -0.0012105
   14  -0.0008894  -0.0036023  -0.0016016   0.0024408   0.0056102   0.0020188
   15  -0.0003535  -0.0014946   0.0001470  -0.0013510   0.0020340   0.0017964
   16  -0.2719804   0.0035868   0.1237463  -0.1112896  -0.0079837   0.0528950
   17   0.0026978  -0.0381676   0.0066614   0.0140213  -0.0879693   0.0727772
   18   0.1262594   0.0060413  -0.1240428  -0.0093400   0.0853703  -0.2935503
   19   0.2866705  -0.0056408  -0.1326224   0.0014748   0.0011673  -0.0023792
   20  -0.0056408   0.0291014  -0.0102471  -0.0089704   0.0028002   0.0056078
   21  -0.1326224  -0.0102471   0.1283183   0.0261350  -0.0001780  -0.0113978
   22   0.0014748  -0.0089704   0.0261350   0.5238268  -0.0578642  -0.0696614
   23   0.0011673   0.0028002  -0.0001780  -0.0578642   0.1751506  -0.1434284
   24  -0.0023792   0.0056078  -0.0113978  -0.0696614  -0.1434284   0.5556287
   25   0.0010383  -0.0008240   0.0002899  -0.1254492   0.0351191  -0.0415972
   26  -0.0002391  -0.0020463  -0.0011373   0.0364117  -0.0366996   0.0217614
   27  -0.0013008  -0.0008339   0.0005107  -0.0450973   0.0224434  -0.0599372
   28   0.0011441   0.0011128  -0.0008372  -0.2478629   0.0168017   0.0601286
   29   0.0008068   0.0039677   0.0031063  -0.0046685  -0.0630560   0.0181338
   30   0.0000655   0.0029530  -0.0030113   0.1191233   0.0054037  -0.1411142
   31   0.0003121  -0.0003520   0.0009166  -0.0000908  -0.0076749   0.0232438
   32   0.0001112   0.0000247   0.0002836   0.0004313   0.0000146   0.0086618
   33  -0.0004006   0.0005327  -0.0011765   0.0009464   0.0134441  -0.0346166
   34  -0.0000325  -0.0000416   0.0000407  -0.0011602   0.0027653  -0.0023525
   35  -0.0000681  -0.0001299  -0.0000711   0.0017908   0.0044281   0.0022942
   36   0.0000564  -0.0001051   0.0000313  -0.0018337   0.0026766  -0.0001396
   37   0.0000055  -0.0000079  -0.0000216  -0.0001008   0.0004305   0.0002590
   38   0.0000343   0.0000128  -0.0000041   0.0000989  -0.0001999   0.0002918
   39   0.0000087   0.0000506   0.0000026   0.0000811  -0.0007856  -0.0004633
   40   0.0000000  -0.0000169  -0.0000010   0.0005033   0.0000864  -0.0001191
   41  -0.0000174  -0.0000266  -0.0000099   0.0000380  -0.0000109  -0.0000896
   42  -0.0000043  -0.0000109   0.0000042  -0.0000376   0.0001224  -0.0002076
   43   0.0000108  -0.0000145  -0.0000079  -0.0001996   0.0003089   0.0000963
   44   0.0000118   0.0000061  -0.0000048  -0.0003232   0.0002311  -0.0001436
   45   0.0000008  -0.0000198   0.0000090   0.0002290   0.0002689   0.0003245
   46  -0.0000053  -0.0000035  -0.0000011   0.0002829  -0.0000336   0.0001388
   47  -0.0000082  -0.0000144  -0.0000037   0.0002299  -0.0000799   0.0000981
   48  -0.0000017  -0.0000002  -0.0000031  -0.0000915  -0.0000679  -0.0000385
   49  -0.0000016   0.0000100  -0.0000010   0.0000839  -0.0001041  -0.0001373
   50  -0.0000010   0.0000009   0.0000066   0.0001262   0.0000619   0.0000790
   51  -0.0000007   0.0000036  -0.0000048  -0.0000838  -0.0001648  -0.0000662
   52  -0.0000004  -0.0000009  -0.0000016   0.0000212  -0.0000176   0.0000036
   53   0.0000006   0.0000005   0.0000009   0.0000147   0.0000226   0.0000193
   54  -0.0000019  -0.0000027  -0.0000026  -0.0000142  -0.0000062  -0.0000131
   55   0.0000073   0.0000152   0.0000069  -0.0000338   0.0001583   0.0001603
   56  -0.0000112  -0.0000042   0.0000006  -0.0000649   0.0000821  -0.0000573
   57  -0.0000026   0.0000164   0.0000187   0.0002096   0.0003517   0.0002578
   58   0.0000010   0.0000040  -0.0000000   0.0000396  -0.0000672  -0.0000013
   59   0.0000004  -0.0000014   0.0000000  -0.0000161  -0.0000126  -0.0000086
   60  -0.0000011  -0.0000021  -0.0000017  -0.0000246   0.0000570   0.0000071
   61   0.0000148  -0.0000032  -0.0000120   0.0000497  -0.0012240  -0.0001506
   62  -0.0000022  -0.0000060  -0.0000045   0.0001263   0.0000034  -0.0000018
   63  -0.0000127  -0.0000225  -0.0000068   0.0000933  -0.0000172  -0.0001117
   64  -0.0000044   0.0000039  -0.0000022  -0.0001565  -0.0000649  -0.0000508
   65   0.0000037   0.0000055   0.0000061   0.0002151  -0.0001213   0.0001226
   66  -0.0000062  -0.0000060  -0.0000130   0.0000270  -0.0000472  -0.0000239
           25          26          27          28          29          30
    1  -0.0002164   0.0004149   0.0010438  -0.2379440   0.0657320  -0.0843363
    2  -0.0009952   0.0034333   0.0015692   0.0459997  -0.0820758   0.0413634
    3   0.0050199   0.0007224  -0.0012619  -0.0274223   0.0303699  -0.1279339
    4   0.0000691   0.0001741  -0.0008160   0.0370856   0.0023155  -0.0245249
    5  -0.0001989  -0.0004223  -0.0004117   0.0213318  -0.0034032   0.0155534
    6   0.0004546  -0.0006789   0.0011319  -0.0797179   0.0274745  -0.0234578
    7  -0.0014894   0.0005446  -0.0009095   0.0006557   0.0001738   0.0013568
    8   0.0005189  -0.0005444   0.0001564  -0.0008137   0.0035737   0.0017335
    9  -0.0008703   0.0001654  -0.0003221   0.0044814   0.0009544  -0.0016349
   10   0.0033088  -0.0014030   0.0044813  -0.0677966   0.0121956   0.0047436
   11   0.0002623   0.0037342   0.0015548   0.0119152  -0.0033739  -0.0016014
   12  -0.0002840   0.0024982  -0.0025568   0.0041832  -0.0018231   0.0004827
   13  -0.0006252   0.0005465  -0.0010953  -0.0013379   0.0001819  -0.0001992
   14   0.0001991  -0.0000356   0.0004011   0.0000925  -0.0006943  -0.0004373
   15  -0.0001139   0.0001939  -0.0003456  -0.0000128  -0.0004536   0.0004804
   16  -0.0151663   0.0161057  -0.0346178   0.0297473  -0.0126783   0.0211289
   17   0.0080414  -0.0024287   0.0140172  -0.0303693   0.0090873   0.0074756
   18  -0.0116736   0.0094420  -0.0159292   0.0722124  -0.0032384  -0.0276863
   19   0.0010383  -0.0002391  -0.0013008   0.0011441   0.0008068   0.0000655
   20  -0.0008240  -0.0020463  -0.0008339   0.0011128   0.0039677   0.0029530
   21   0.0002899  -0.0011373   0.0005107  -0.0008372   0.0031063  -0.0030113
   22  -0.1254492   0.0364117  -0.0450973  -0.2478629  -0.0046685   0.1191233
   23   0.0351191  -0.0366996   0.0224434   0.0168017  -0.0630560   0.0054037
   24  -0.0415972   0.0217614  -0.0599372   0.0601286   0.0181338  -0.1411142
   25   0.1779297  -0.0568035   0.0669866  -0.0340893   0.0139293  -0.0184114
   26  -0.0568035   0.0352427  -0.0365017   0.0060325  -0.0000982   0.0040302
   27   0.0669866  -0.0365017   0.0761954   0.0039071  -0.0002879   0.0015773
   28  -0.0340893   0.0060325   0.0039071   0.5885731  -0.0816586  -0.0375892
   29   0.0139293  -0.0000982  -0.0002879  -0.0816586   0.1717485  -0.1140989
   30  -0.0184114   0.0040302   0.0015773  -0.0375892  -0.1140989   0.4554048
   31  -0.0043012  -0.0018483   0.0071351  -0.0384063   0.0020153   0.0041964
   32   0.0002806  -0.0002537  -0.0019651   0.0006462  -0.0374233   0.0421042
   33   0.0012020  -0.0007038   0.0007243   0.0072831   0.0409058  -0.1405371
   34  -0.0003055  -0.0001307   0.0004755  -0.0303914   0.0043900   0.0089931
   35   0.0004119   0.0001126  -0.0000543   0.0088968   0.0038545  -0.0041303
   36  -0.0014396   0.0003340   0.0000406  -0.0056066  -0.0034862   0.0128979
   37  -0.0001627   0.0000913   0.0000131   0.0006675  -0.0003981   0.0022556
   38   0.0006873  -0.0000969   0.0000560   0.0022018  -0.0015378  -0.0019954
   39   0.0003682  -0.0001714   0.0000716   0.0002356   0.0023051  -0.0020886
   40  -0.0000225  -0.0000108  -0.0000297  -0.0003499  -0.0014238  -0.0004243
   41  -0.0002309   0.0000247  -0.0000485  -0.0005463  -0.0006762   0.0007069
   42  -0.0001529   0.0000196   0.0000101  -0.0009490  -0.0001566   0.0005142
   43   0.0003233  -0.0001095   0.0000181   0.0000636  -0.0001166  -0.0002260
   44   0.0002392  -0.0000686   0.0000845  -0.0000253  -0.0001114   0.0005053
   45   0.0000573   0.0000078  -0.0000378   0.0006498  -0.0005439  -0.0007656
   46  -0.0002695   0.0000841  -0.0000706   0.0000555  -0.0002320   0.0005716
   47  -0.0002494   0.0000788  -0.0000623  -0.0000221  -0.0000737   0.0004173
   48   0.0000508  -0.0000131   0.0000227   0.0000613   0.0000557  -0.0001655
   49  -0.0002100   0.0000419  -0.0000172  -0.0000301   0.0001252   0.0006450
   50  -0.0000645  -0.0000047  -0.0000336   0.0000975   0.0000983  -0.0000590
   51   0.0000318  -0.0000310   0.0000316  -0.0000190   0.0003657   0.0000960
   52  -0.0000199   0.0000085  -0.0000096   0.0000173  -0.0000184   0.0000633
   53  -0.0000035  -0.0000037  -0.0000016   0.0000136  -0.0000241  -0.0000173
   54  -0.0000080   0.0000052  -0.0000067  -0.0000305   0.0000117   0.0000484
   55   0.0001089   0.0000060  -0.0000242   0.0000339  -0.0005145  -0.0000871
   56  -0.0000646   0.0000232   0.0000252  -0.0002319   0.0004641  -0.0002011
   57   0.0001144  -0.0000300  -0.0000182   0.0006200  -0.0000344  -0.0012879
   58  -0.0000697   0.0000163  -0.0000225  -0.0000146  -0.0001122   0.0003454
   59   0.0000295  -0.0000024   0.0000064  -0.0000480   0.0000214  -0.0001134
   60   0.0000330  -0.0000135   0.0000095   0.0000979   0.0000393  -0.0001029
   61  -0.0003804   0.0000621  -0.0000507   0.0002333  -0.0003045   0.0021735
   62  -0.0002643   0.0000452  -0.0000890  -0.0019981  -0.0002249   0.0008231
   63   0.0000754   0.0000557   0.0001451  -0.0015092   0.0005561  -0.0025843
   64  -0.0000011   0.0000045   0.0000007  -0.0000524   0.0002528   0.0001443
   65  -0.0000198   0.0000104  -0.0000247   0.0005708  -0.0000449  -0.0004150
   66  -0.0001330   0.0000451  -0.0000553  -0.0001648  -0.0001450   0.0008633
           31          32          33          34          35          36
    1   0.0028836   0.0015152  -0.0027948  -0.1800420   0.0014943   0.0604303
    2   0.0078098  -0.0023164   0.0137560   0.0002919  -0.0781640  -0.0003064
    3  -0.0211054   0.0171922  -0.0322344   0.0599613  -0.0010061  -0.1128913
    4  -0.0032024   0.0021398  -0.0017117   0.0006189  -0.0095098   0.0268782
    5   0.0011596   0.0037425   0.0004428  -0.0026140   0.0043012   0.0016881
    6   0.0011567  -0.0003826   0.0040863   0.0133717   0.0043531  -0.0170802
    7  -0.0000789   0.0003404  -0.0009129  -0.0018972  -0.0010514   0.0029640
    8   0.0003710  -0.0001859   0.0007110   0.0003736  -0.0021967  -0.0008559
    9  -0.0009640   0.0007117  -0.0012961  -0.0027051   0.0007305  -0.0021630
   10   0.0010240  -0.0002924  -0.0004994   0.0015138   0.0011836  -0.0006972
   11  -0.0003018  -0.0009690   0.0006650   0.0016031   0.0039697   0.0032075
   12  -0.0001934   0.0005763  -0.0022485  -0.0012416   0.0039724  -0.0032669
   13   0.0001060  -0.0000790  -0.0000396   0.0004244  -0.0005054   0.0009983
   14  -0.0000958  -0.0002776  -0.0001405  -0.0000053   0.0001881  -0.0000389
   15  -0.0000315  -0.0001083  -0.0000221  -0.0003198   0.0002589  -0.0002212
   16  -0.0040708  -0.0001439   0.0050988   0.0001362   0.0002628  -0.0007925
   17   0.0016799   0.0037831  -0.0007829  -0.0002453  -0.0011615  -0.0000726
   18  -0.0001981   0.0003820   0.0032045  -0.0006646  -0.0001643  -0.0007844
   19   0.0003121   0.0001112  -0.0004006  -0.0000325  -0.0000681   0.0000564
   20  -0.0003520   0.0000247   0.0005327  -0.0000416  -0.0001299  -0.0001051
   21   0.0009166   0.0002836  -0.0011765   0.0000407  -0.0000711   0.0000313
   22  -0.0000908   0.0004313   0.0009464  -0.0011602   0.0017908  -0.0018337
   23  -0.0076749   0.0000146   0.0134441   0.0027653   0.0044281   0.0026766
   24   0.0232438   0.0086618  -0.0346166  -0.0023525   0.0022942  -0.0001396
   25  -0.0043012   0.0002806   0.0012020  -0.0003055   0.0004119  -0.0014396
   26  -0.0018483  -0.0002537  -0.0007038  -0.0001307   0.0001126   0.0003340
   27   0.0071351  -0.0019651   0.0007243   0.0004755  -0.0000543   0.0000406
   28  -0.0384063   0.0006462   0.0072831  -0.0303914   0.0088968  -0.0056066
   29   0.0020153  -0.0374233   0.0409058   0.0043900   0.0038545  -0.0034862
   30   0.0041964   0.0421042  -0.1405371   0.0089931  -0.0041303   0.0128979
   31   0.0497983  -0.0050553  -0.0084763  -0.0027587   0.0010340  -0.0032726
   32  -0.0050553   0.0365362  -0.0681662  -0.0008013  -0.0024049   0.0011171
   33  -0.0084763  -0.0681662   0.2046644   0.0025589  -0.0009334  -0.0018808
   34  -0.0027587  -0.0008013   0.0025589   0.5338623   0.0710991  -0.1707470
   35   0.0010340  -0.0024049  -0.0009334   0.0710991   0.5626033   0.1404083
   36  -0.0032726   0.0011171  -0.0018808  -0.1707470   0.1404083   0.3451022
   37  -0.0010363  -0.0005106  -0.0012997  -0.1768211  -0.0723219   0.0305128
   38   0.0008839  -0.0003519   0.0004898  -0.1234567  -0.2052300   0.0042971
   39  -0.0012345  -0.0004488   0.0005279   0.0063858  -0.0255100  -0.0796958
   40  -0.0000055  -0.0001348   0.0002082   0.0063440  -0.0090015  -0.0055236
   41   0.0001121   0.0003450  -0.0001030   0.0086051  -0.0339510  -0.0230054
   42   0.0001304  -0.0000222   0.0000838   0.0028592  -0.0126761  -0.0032784
   43   0.0004577   0.0002568   0.0000782  -0.0343204  -0.0576432  -0.0025836
   44   0.0000675  -0.0001414  -0.0002838  -0.0129336   0.0320838   0.0186036
   45  -0.0000862  -0.0000712  -0.0000438   0.0185560   0.0444888   0.0187182
   46  -0.0000711   0.0000638  -0.0002174  -0.0006395   0.0035968   0.0042812
   47  -0.0000648   0.0000489  -0.0000979  -0.0003429   0.0021714  -0.0006134
   48  -0.0000263   0.0000265   0.0000270   0.0024344  -0.0029181   0.0011018
   49  -0.0001667   0.0000345  -0.0001556  -0.0042098  -0.0127493  -0.0062598
   50  -0.0001845   0.0003255   0.0000903  -0.0122541  -0.0582773  -0.0182812
   51   0.0002879  -0.0000728   0.0000703  -0.0061425  -0.0180458  -0.0097638
   52  -0.0000121   0.0000146  -0.0000297   0.0001917  -0.0000648  -0.0007653
   53   0.0000080   0.0000079   0.0000113  -0.0000226  -0.0012325  -0.0000634
   54  -0.0000176   0.0000113  -0.0000231  -0.0007440  -0.0000393  -0.0006586
   55   0.0004898  -0.0003390  -0.0001180   0.0031053   0.0668443   0.0346811
   56  -0.0000459  -0.0004100   0.0002345   0.0286451   0.0249809  -0.0083988
   57  -0.0002167   0.0002056   0.0003022   0.0165908  -0.0305853  -0.0158106
   58  -0.0000070   0.0000805  -0.0001581  -0.0025813  -0.0012407   0.0047019
   59   0.0000339  -0.0000283   0.0000564  -0.0012422   0.0026368  -0.0011675
   60  -0.0000318  -0.0000035  -0.0000165   0.0047266  -0.0011520   0.0033147
   61  -0.0009160   0.0014425  -0.0005735  -0.1181903   0.0001038   0.0326468
   62   0.0004583  -0.0000515  -0.0002897   0.0525484  -0.2426254  -0.1161354
   63  -0.0012955  -0.0000442   0.0007046   0.0577575  -0.0856846  -0.1360545
   64   0.0000525  -0.0000018   0.0000115   0.0071522   0.0074390   0.0013710
   65  -0.0000098  -0.0000145   0.0001611  -0.0162393  -0.0159545   0.0001987
   66   0.0000831   0.0000124  -0.0002995  -0.0098105  -0.0135575   0.0024830
           37          38          39          40          41          42
    1  -0.0214091  -0.0070844   0.0110312  -0.0020214   0.0022940   0.0008975
    2  -0.0210537   0.0046587   0.0122725  -0.0022012  -0.0016727   0.0017165
    3   0.0044020   0.0046115   0.0030353  -0.0013197  -0.0009457  -0.0021325
    4  -0.0019106   0.0026156   0.0019916   0.0001072  -0.0016282  -0.0001034
    5   0.0002829  -0.0008275  -0.0014862  -0.0009131  -0.0006720   0.0008336
    6  -0.0027838  -0.0007619  -0.0003912  -0.0006234  -0.0000542  -0.0000693
    7   0.0010384  -0.0005660   0.0001075  -0.0000189   0.0001362   0.0003265
    8  -0.0004612  -0.0003198   0.0012302   0.0000479   0.0002617   0.0000843
    9  -0.0001320  -0.0002652  -0.0011838   0.0000534  -0.0000365   0.0002344
   10  -0.0001729  -0.0000641  -0.0001376   0.0001828   0.0003298  -0.0002630
   11   0.0004708   0.0001899  -0.0004791   0.0001343  -0.0001832  -0.0000251
   12   0.0005335  -0.0009617  -0.0008604  -0.0002747   0.0002553   0.0002782
   13  -0.0000873   0.0002447   0.0001970   0.0000432  -0.0001218  -0.0000495
   14   0.0001072   0.0001046   0.0000875  -0.0000249  -0.0000851  -0.0000523
   15   0.0001162  -0.0001227  -0.0000763  -0.0000178   0.0000329   0.0000069
   16  -0.0000574   0.0002475   0.0003387  -0.0001210  -0.0002420   0.0000121
   17  -0.0000573   0.0000031   0.0002317   0.0001190   0.0001552  -0.0001374
   18   0.0000972  -0.0001150   0.0002152   0.0001599   0.0000623   0.0000796
   19   0.0000055   0.0000343   0.0000087   0.0000000  -0.0000174  -0.0000043
   20  -0.0000079   0.0000128   0.0000506  -0.0000169  -0.0000266  -0.0000109
   21  -0.0000216  -0.0000041   0.0000026  -0.0000010  -0.0000099   0.0000042
   22  -0.0001008   0.0000989   0.0000811   0.0005033   0.0000380  -0.0000376
   23   0.0004305  -0.0001999  -0.0007856   0.0000864  -0.0000109   0.0001224
   24   0.0002590   0.0002918  -0.0004633  -0.0001191  -0.0000896  -0.0002076
   25  -0.0001627   0.0006873   0.0003682  -0.0000225  -0.0002309  -0.0001529
   26   0.0000913  -0.0000969  -0.0001714  -0.0000108   0.0000247   0.0000196
   27   0.0000131   0.0000560   0.0000716  -0.0000297  -0.0000485   0.0000101
   28   0.0006675   0.0022018   0.0002356  -0.0003499  -0.0005463  -0.0009490
   29  -0.0003981  -0.0015378   0.0023051  -0.0014238  -0.0006762  -0.0001566
   30   0.0022556  -0.0019954  -0.0020886  -0.0004243   0.0007069   0.0005142
   31  -0.0010363   0.0008839  -0.0012345  -0.0000055   0.0001121   0.0001304
   32  -0.0005106  -0.0003519  -0.0004488  -0.0001348   0.0003450  -0.0000222
   33  -0.0012997   0.0004898   0.0005279   0.0002082  -0.0001030   0.0000838
   34  -0.1768211  -0.1234567   0.0063858   0.0063440   0.0086051   0.0028592
   35  -0.0723219  -0.2052300  -0.0255100  -0.0090015  -0.0339510  -0.0126761
   36   0.0305128   0.0042971  -0.0796958  -0.0055236  -0.0230054  -0.0032784
   37   0.5023887   0.1005354  -0.1702711  -0.0441110   0.0223922   0.0219823
   38   0.1005354   0.4638544   0.1025194   0.0197857  -0.1158819  -0.0549599
   39  -0.1702711   0.1025194   0.2700042   0.0209659  -0.0563072  -0.0613583
   40  -0.0441110   0.0197857   0.0209659   0.0527772  -0.0296322  -0.0372148
   41   0.0223922  -0.1158819  -0.0563072  -0.0296322   0.1654095   0.0893257
   42   0.0219823  -0.0549599  -0.0613583  -0.0372148   0.0893257   0.0748183
   43  -0.2369062   0.0275985   0.1130058  -0.0054802   0.0038967   0.0069379
   44  -0.0244891  -0.0910427   0.0014907   0.0236100  -0.0168486  -0.0231105
   45   0.0888671  -0.0287635  -0.1284588   0.0161397  -0.0116789  -0.0115978
   46  -0.0222655  -0.0296920   0.0007175  -0.0048003  -0.0013749   0.0015858
   47  -0.0102432  -0.0128154  -0.0015270   0.0035585   0.0030899  -0.0001406
   48   0.0098754   0.0097647   0.0020048   0.0039367   0.0026863  -0.0019226
   49   0.0052833   0.0245208   0.0135978  -0.0028647   0.0006667   0.0042734
   50   0.0680166   0.0250797  -0.0316704  -0.0037733   0.0035433   0.0020066
   51   0.0342474  -0.0063744  -0.0141674   0.0021746  -0.0005646   0.0024452
   52   0.0020803  -0.0000186   0.0020318   0.0001075  -0.0000496   0.0000089
   53  -0.0007736  -0.0023347  -0.0032954   0.0010662  -0.0006289  -0.0009879
   54   0.0016341  -0.0037403   0.0028444   0.0005450  -0.0003532  -0.0003204
   55  -0.0537644  -0.0250165   0.0158532   0.0005143   0.0008544  -0.0002534
   56  -0.0247572  -0.0123050   0.0112907   0.0008979  -0.0014463  -0.0009410
   57   0.0158917   0.0114340  -0.0097901  -0.0002084  -0.0009269  -0.0008513
   58  -0.0011540  -0.0006972   0.0000004  -0.0000218   0.0002018  -0.0002590
   59  -0.0005933   0.0000228   0.0006351   0.0001748  -0.0000624   0.0001684
   60   0.0000530   0.0006912  -0.0002841  -0.0002695   0.0001506  -0.0004031
   61   0.0469349   0.0067254  -0.0180749  -0.0010344  -0.0063806  -0.0000228
   62  -0.0376207  -0.0502240  -0.0066415  -0.0020027   0.0004695  -0.0006094
   63  -0.0393229  -0.0326428   0.0174149   0.0020462   0.0019602   0.0038290
   64   0.0015610   0.0004123   0.0027969   0.0002720   0.0006985   0.0002952
   65   0.0009620  -0.0007528  -0.0037813  -0.0003459  -0.0011531  -0.0004471
   66   0.0031036  -0.0034409   0.0026790  -0.0002019  -0.0010566  -0.0001641
           43          44          45          46          47          48
    1   0.0005484  -0.0038251   0.0011989   0.0000691   0.0004730   0.0002947
    2  -0.0027772  -0.0020542  -0.0017612  -0.0013453  -0.0004373   0.0004622
    3   0.0015947  -0.0015410   0.0040893  -0.0005381  -0.0005544   0.0002577
    4  -0.0006051   0.0003237  -0.0006757  -0.0005852  -0.0003690   0.0001041
    5   0.0000797  -0.0000495  -0.0000233   0.0002677   0.0001809   0.0000136
    6   0.0003393  -0.0002785  -0.0000495  -0.0003345  -0.0002843   0.0001568
    7   0.0002163   0.0002576  -0.0000993   0.0001297   0.0000753  -0.0000647
    8   0.0002199  -0.0001194  -0.0002781  -0.0001074  -0.0000581   0.0000382
    9  -0.0001960  -0.0000997   0.0001142   0.0001409   0.0001743  -0.0000600
   10   0.0000095  -0.0000489   0.0000903   0.0001029   0.0000284  -0.0000132
   11   0.0000772   0.0002002   0.0000989   0.0000485  -0.0000309  -0.0000426
   12   0.0000968  -0.0000993   0.0002565   0.0001053   0.0000896  -0.0000086
   13  -0.0000172   0.0000497  -0.0000583  -0.0000453  -0.0000353   0.0000021
   14   0.0000090  -0.0000052   0.0000197  -0.0000121  -0.0000012  -0.0000057
   15   0.0000096  -0.0000018   0.0000302   0.0000246   0.0000201  -0.0000053
   16   0.0001051   0.0000138  -0.0001117  -0.0001756  -0.0001189   0.0000359
   17  -0.0001022  -0.0000257  -0.0001770   0.0000172   0.0000466   0.0000369
   18  -0.0000022   0.0000637  -0.0000437  -0.0000135   0.0000113  -0.0000075
   19   0.0000108   0.0000118   0.0000008  -0.0000053  -0.0000082  -0.0000017
   20  -0.0000145   0.0000061  -0.0000198  -0.0000035  -0.0000144  -0.0000002
   21  -0.0000079  -0.0000048   0.0000090  -0.0000011  -0.0000037  -0.0000031
   22  -0.0001996  -0.0003232   0.0002290   0.0002829   0.0002299  -0.0000915
   23   0.0003089   0.0002311   0.0002689  -0.0000336  -0.0000799  -0.0000679
   24   0.0000963  -0.0001436   0.0003245   0.0001388   0.0000981  -0.0000385
   25   0.0003233   0.0002392   0.0000573  -0.0002695  -0.0002494   0.0000508
   26  -0.0001095  -0.0000686   0.0000078   0.0000841   0.0000788  -0.0000131
   27   0.0000181   0.0000845  -0.0000378  -0.0000706  -0.0000623   0.0000227
   28   0.0000636  -0.0000253   0.0006498   0.0000555  -0.0000221   0.0000613
   29  -0.0001166  -0.0001114  -0.0005439  -0.0002320  -0.0000737   0.0000557
   30  -0.0002260   0.0005053  -0.0007656   0.0005716   0.0004173  -0.0001655
   31   0.0004577   0.0000675  -0.0000862  -0.0000711  -0.0000648  -0.0000263
   32   0.0002568  -0.0001414  -0.0000712   0.0000638   0.0000489   0.0000265
   33   0.0000782  -0.0002838  -0.0000438  -0.0002174  -0.0000979   0.0000270
   34  -0.0343204  -0.0129336   0.0185560  -0.0006395  -0.0003429   0.0024344
   35  -0.0576432   0.0320838   0.0444888   0.0035968   0.0021714  -0.0029181
   36  -0.0025836   0.0186036   0.0187182   0.0042812  -0.0006134   0.0011018
   37  -0.2369062  -0.0244891   0.0888671  -0.0222655  -0.0102432   0.0098754
   38   0.0275985  -0.0910427  -0.0287635  -0.0296920  -0.0128154   0.0097647
   39   0.1130058   0.0014907  -0.1284588   0.0007175  -0.0015270   0.0020048
   40  -0.0054802   0.0236100   0.0161397  -0.0048003   0.0035585   0.0039367
   41   0.0038967  -0.0168486  -0.0116789  -0.0013749   0.0030899   0.0026863
   42   0.0069379  -0.0231105  -0.0115978   0.0015858  -0.0001406  -0.0019226
   43   0.4641631   0.0287725  -0.1855761  -0.0819613  -0.0618344   0.0051398
   44   0.0287725   0.4877360   0.1563881  -0.0587025  -0.1087422  -0.0059560
   45  -0.1855761   0.1563881   0.3017042   0.0066083  -0.0041582  -0.0280441
   46  -0.0819613  -0.0587025   0.0066083   0.1105684   0.0963646  -0.0120657
   47  -0.0618344  -0.1087422  -0.0041582   0.0963646   0.1528938   0.0103983
   48   0.0051398  -0.0059560  -0.0280441  -0.0120657   0.0103983   0.0225853
   49  -0.1184610   0.0663135   0.0636764  -0.0023620  -0.0292550  -0.0098043
   50   0.0126301  -0.2340142  -0.0881797  -0.0094851  -0.0351928  -0.0133349
   51   0.0383358  -0.1196030  -0.1421190  -0.0004448  -0.0018396   0.0040026
   52  -0.0037208  -0.0024911   0.0027625   0.0003545  -0.0000552  -0.0017878
   53   0.0223886   0.0010417  -0.0140040   0.0013453   0.0002121   0.0005852
   54   0.0145363   0.0005543  -0.0051693  -0.0011480   0.0013518  -0.0013581
   55   0.0462940  -0.0380489  -0.0398790   0.0029964   0.0051410   0.0033007
   56   0.0058605  -0.0502608  -0.0313167   0.0004636   0.0008046  -0.0020103
   57  -0.0189624  -0.0058470   0.0168406   0.0010876  -0.0047175   0.0016148
   58  -0.0000086  -0.0037474   0.0021859  -0.0002454  -0.0010892  -0.0003025
   59  -0.0039615  -0.0004265  -0.0011424  -0.0002386  -0.0010704  -0.0004253
   60   0.0020722  -0.0012540   0.0049948   0.0000969   0.0000641   0.0000946
   61  -0.0301506   0.0240032   0.0251212  -0.0010539  -0.0021419  -0.0007772
   62   0.0236371  -0.0173443  -0.0189179  -0.0010761  -0.0009705   0.0004860
   63   0.0250410  -0.0191530  -0.0299013  -0.0002615   0.0011072   0.0000302
   64  -0.0003676   0.0009806   0.0003520  -0.0000792  -0.0000412  -0.0003014
   65   0.0008309  -0.0000501  -0.0002425   0.0000520  -0.0000394   0.0002209
   66   0.0002531  -0.0003100  -0.0008510  -0.0002626   0.0002671  -0.0002856
           49          50          51          52          53          54
    1   0.0002871  -0.0003204  -0.0010166  -0.0001324   0.0000734  -0.0001326
    2  -0.0002211  -0.0014151  -0.0001188   0.0001307   0.0000341   0.0001407
    3  -0.0008834   0.0000702  -0.0006628  -0.0001107   0.0001748  -0.0002793
    4  -0.0002954  -0.0000706   0.0004536   0.0000142  -0.0000370   0.0000555
    5   0.0002537   0.0002501  -0.0001193  -0.0000179   0.0000307  -0.0000530
    6  -0.0002314   0.0000431   0.0000939  -0.0000412  -0.0000189   0.0000190
    7  -0.0000372  -0.0000143  -0.0000538   0.0000010   0.0000133  -0.0000181
    8  -0.0000858   0.0001438   0.0001328   0.0000077  -0.0000029   0.0000208
    9   0.0003635   0.0001126   0.0000798  -0.0000021   0.0000225  -0.0000308
   10   0.0001069   0.0000449  -0.0000971   0.0000053   0.0000021  -0.0000020
   11  -0.0000851   0.0000161   0.0000257   0.0000239  -0.0000141   0.0000424
   12   0.0001382   0.0000288  -0.0001289  -0.0000116   0.0000076  -0.0000017
   13  -0.0000454  -0.0000216   0.0000497   0.0000019  -0.0000033   0.0000033
   14  -0.0000030  -0.0000213  -0.0000087  -0.0000006  -0.0000020  -0.0000019
   15   0.0000041  -0.0000094  -0.0000170  -0.0000007   0.0000019  -0.0000037
   16  -0.0000277  -0.0000331   0.0000436  -0.0000115  -0.0000130   0.0000016
   17   0.0000485  -0.0000208   0.0000876  -0.0000021  -0.0000126  -0.0000099
   18  -0.0000225  -0.0000206   0.0000223   0.0000016  -0.0000040   0.0000019
   19  -0.0000016  -0.0000010  -0.0000007  -0.0000004   0.0000006  -0.0000019
   20   0.0000100   0.0000009   0.0000036  -0.0000009   0.0000005  -0.0000027
   21  -0.0000010   0.0000066  -0.0000048  -0.0000016   0.0000009  -0.0000026
   22   0.0000839   0.0001262  -0.0000838   0.0000212   0.0000147  -0.0000142
   23  -0.0001041   0.0000619  -0.0001648  -0.0000176   0.0000226  -0.0000062
   24  -0.0001373   0.0000790  -0.0000662   0.0000036   0.0000193  -0.0000131
   25  -0.0002100  -0.0000645   0.0000318  -0.0000199  -0.0000035  -0.0000080
   26   0.0000419  -0.0000047  -0.0000310   0.0000085  -0.0000037   0.0000052
   27  -0.0000172  -0.0000336   0.0000316  -0.0000096  -0.0000016  -0.0000067
   28  -0.0000301   0.0000975  -0.0000190   0.0000173   0.0000136  -0.0000305
   29   0.0001252   0.0000983   0.0003657  -0.0000184  -0.0000241   0.0000117
   30   0.0006450  -0.0000590   0.0000960   0.0000633  -0.0000173   0.0000484
   31  -0.0001667  -0.0001845   0.0002879  -0.0000121   0.0000080  -0.0000176
   32   0.0000345   0.0003255  -0.0000728   0.0000146   0.0000079   0.0000113
   33  -0.0001556   0.0000903   0.0000703  -0.0000297   0.0000113  -0.0000231
   34  -0.0042098  -0.0122541  -0.0061425   0.0001917  -0.0000226  -0.0007440
   35  -0.0127493  -0.0582773  -0.0180458  -0.0000648  -0.0012325  -0.0000393
   36  -0.0062598  -0.0182812  -0.0097638  -0.0007653  -0.0000634  -0.0006586
   37   0.0052833   0.0680166   0.0342474   0.0020803  -0.0007736   0.0016341
   38   0.0245208   0.0250797  -0.0063744  -0.0000186  -0.0023347  -0.0037403
   39   0.0135978  -0.0316704  -0.0141674   0.0020318  -0.0032954   0.0028444
   40  -0.0028647  -0.0037733   0.0021746   0.0001075   0.0010662   0.0005450
   41   0.0006667   0.0035433  -0.0005646  -0.0000496  -0.0006289  -0.0003532
   42   0.0042734   0.0020066   0.0024452   0.0000089  -0.0009879  -0.0003204
   43  -0.1184610   0.0126301   0.0383358  -0.0037208   0.0223886   0.0145363
   44   0.0663135  -0.2340142  -0.1196030  -0.0024911   0.0010417   0.0005543
   45   0.0636764  -0.0881797  -0.1421190   0.0027625  -0.0140040  -0.0051693
   46  -0.0023620  -0.0094851  -0.0004448   0.0003545   0.0013453  -0.0011480
   47  -0.0292550  -0.0351928  -0.0018396  -0.0000552   0.0002121   0.0013518
   48  -0.0098043  -0.0133349   0.0040026  -0.0017878   0.0005852  -0.0013581
   49   0.6146443   0.1027212  -0.2324724  -0.2633630   0.0005059   0.1325293
   50   0.1027212   0.5813077   0.1541647   0.0029572  -0.0532381  -0.0100785
   51  -0.2324724   0.1541647   0.3389383   0.1336666  -0.0085564  -0.1176091
   52  -0.2633630   0.0029572   0.1336666   0.2753550   0.0005264  -0.1454548
   53   0.0005059  -0.0532381  -0.0085564   0.0005264   0.0531888   0.0132837
   54   0.1325293  -0.0100785  -0.1176091  -0.1454548   0.0132837   0.1155402
   55  -0.1966019  -0.0885298   0.0357991  -0.0108730  -0.0213691  -0.0015434
   56  -0.1416707  -0.2476849  -0.0057915   0.0023940   0.0053033  -0.0006517
   57   0.0107897  -0.0366613  -0.0860594   0.0096360   0.0131040   0.0043641
   58   0.0080322  -0.0171902  -0.0109605  -0.0002692   0.0012668  -0.0016650
   59   0.0074779  -0.0156914  -0.0133313   0.0007844   0.0001915   0.0015948
   60   0.0007520   0.0010269   0.0032806  -0.0018727   0.0013189  -0.0024035
   61  -0.0375004  -0.0548072   0.0009899   0.0008066  -0.0039705   0.0015786
   62  -0.0182590   0.0323977   0.0217159  -0.0042957  -0.0026551  -0.0019766
   63   0.0182227   0.0428544   0.0188450   0.0014480  -0.0021829   0.0049522
   64  -0.0022650   0.0001547   0.0052107  -0.0005542  -0.0010322  -0.0001037
   65  -0.0002849   0.0023338  -0.0018756   0.0001850   0.0001155  -0.0001033
   66   0.0049948  -0.0021520   0.0026927   0.0004655   0.0006016   0.0001096
           55          56          57          58          59          60
    1   0.0034058  -0.0000660   0.0017577   0.0000902  -0.0000879  -0.0000722
    2   0.0004263  -0.0026854  -0.0044924   0.0009559   0.0000571  -0.0005622
    3   0.0020345  -0.0042346   0.0033536   0.0004275   0.0000431  -0.0001697
    4  -0.0009382   0.0009243  -0.0002188  -0.0002734   0.0000334   0.0002346
    5   0.0001750  -0.0002789   0.0004007   0.0000473  -0.0000087  -0.0001424
    6   0.0000512   0.0002055   0.0004485  -0.0000565  -0.0000045   0.0001806
    7   0.0002256  -0.0003084  -0.0003128   0.0000738   0.0000225  -0.0001181
    8  -0.0002615   0.0000003  -0.0000506   0.0000012  -0.0000102   0.0000546
    9  -0.0004713  -0.0002567   0.0001430   0.0000221   0.0000094  -0.0001224
   10  -0.0000415  -0.0000136   0.0000457   0.0000120  -0.0000022  -0.0000185
   11  -0.0001709   0.0003296  -0.0001648  -0.0000805   0.0000040   0.0000399
   12   0.0001093  -0.0000034   0.0001758   0.0000008  -0.0000090  -0.0000358
   13  -0.0000546   0.0000556  -0.0000743  -0.0000154   0.0000042   0.0000167
   14   0.0000141   0.0000019  -0.0000112   0.0000009  -0.0000001   0.0000033
   15   0.0000404  -0.0000330  -0.0000075   0.0000162  -0.0000017  -0.0000053
   16   0.0000457   0.0001102   0.0000304  -0.0000606   0.0000032   0.0000326
   17  -0.0000647  -0.0000465  -0.0001092   0.0000209  -0.0000018  -0.0000054
   18  -0.0000065  -0.0000962  -0.0000237   0.0000140   0.0000124  -0.0000206
   19   0.0000073  -0.0000112  -0.0000026   0.0000010   0.0000004  -0.0000011
   20   0.0000152  -0.0000042   0.0000164   0.0000040  -0.0000014  -0.0000021
   21   0.0000069   0.0000006   0.0000187  -0.0000000   0.0000000  -0.0000017
   22  -0.0000338  -0.0000649   0.0002096   0.0000396  -0.0000161  -0.0000246
   23   0.0001583   0.0000821   0.0003517  -0.0000672  -0.0000126   0.0000570
   24   0.0001603  -0.0000573   0.0002578  -0.0000013  -0.0000086   0.0000071
   25   0.0001089  -0.0000646   0.0001144  -0.0000697   0.0000295   0.0000330
   26   0.0000060   0.0000232  -0.0000300   0.0000163  -0.0000024  -0.0000135
   27  -0.0000242   0.0000252  -0.0000182  -0.0000225   0.0000064   0.0000095
   28   0.0000339  -0.0002319   0.0006200  -0.0000146  -0.0000480   0.0000979
   29  -0.0005145   0.0004641  -0.0000344  -0.0001122   0.0000214   0.0000393
   30  -0.0000871  -0.0002011  -0.0012879   0.0003454  -0.0001134  -0.0001029
   31   0.0004898  -0.0000459  -0.0002167  -0.0000070   0.0000339  -0.0000318
   32  -0.0003390  -0.0004100   0.0002056   0.0000805  -0.0000283  -0.0000035
   33  -0.0001180   0.0002345   0.0003022  -0.0001581   0.0000564  -0.0000165
   34   0.0031053   0.0286451   0.0165908  -0.0025813  -0.0012422   0.0047266
   35   0.0668443   0.0249809  -0.0305853  -0.0012407   0.0026368  -0.0011520
   36   0.0346811  -0.0083988  -0.0158106   0.0047019  -0.0011675   0.0033147
   37  -0.0537644  -0.0247572   0.0158917  -0.0011540  -0.0005933   0.0000530
   38  -0.0250165  -0.0123050   0.0114340  -0.0006972   0.0000228   0.0006912
   39   0.0158532   0.0112907  -0.0097901   0.0000004   0.0006351  -0.0002841
   40   0.0005143   0.0008979  -0.0002084  -0.0000218   0.0001748  -0.0002695
   41   0.0008544  -0.0014463  -0.0009269   0.0002018  -0.0000624   0.0001506
   42  -0.0002534  -0.0009410  -0.0008513  -0.0002590   0.0001684  -0.0004031
   43   0.0462940   0.0058605  -0.0189624  -0.0000086  -0.0039615   0.0020722
   44  -0.0380489  -0.0502608  -0.0058470  -0.0037474  -0.0004265  -0.0012540
   45  -0.0398790  -0.0313167   0.0168406   0.0021859  -0.0011424   0.0049948
   46   0.0029964   0.0004636   0.0010876  -0.0002454  -0.0002386   0.0000969
   47   0.0051410   0.0008046  -0.0047175  -0.0010892  -0.0010704   0.0000641
   48   0.0033007  -0.0020103   0.0016148  -0.0003025  -0.0004253   0.0000946
   49  -0.1966019  -0.1416707   0.0107897   0.0080322   0.0074779   0.0007520
   50  -0.0885298  -0.2476849  -0.0366613  -0.0171902  -0.0156914   0.0010269
   51   0.0357991  -0.0057915  -0.0860594  -0.0109605  -0.0133313   0.0032806
   52  -0.0108730   0.0023940   0.0096360  -0.0002692   0.0007844  -0.0018727
   53  -0.0213691   0.0053033   0.0131040   0.0012668   0.0001915   0.0013189
   54  -0.0015434  -0.0006517   0.0043641  -0.0016650   0.0015948  -0.0024035
   55   0.5548837   0.0776791  -0.2077476  -0.0698479   0.0511716   0.0440258
   56   0.0776791   0.6380373   0.1944288   0.0511688  -0.2418846  -0.1274388
   57  -0.2077476   0.1944288   0.3456314   0.0440207  -0.1273359  -0.1220242
   58  -0.0698479   0.0511688   0.0440207   0.0683109  -0.0531599  -0.0502643
   59   0.0511716  -0.2418846  -0.1273359  -0.0531599   0.2532625   0.1390104
   60   0.0440258  -0.1274388  -0.1220242  -0.0502643   0.1390104   0.1204146
   61  -0.2684731   0.0209002   0.1287441  -0.0018521  -0.0014649   0.0022401
   62  -0.0308772  -0.1179611  -0.0081428   0.0230795   0.0030175  -0.0134500
   63   0.1041161  -0.0381180  -0.1413335   0.0138900   0.0007654  -0.0044982
   64  -0.0114826  -0.0218652  -0.0017958  -0.0001388   0.0010787  -0.0017087
   65   0.0027049   0.0049432  -0.0008291   0.0005404  -0.0000127   0.0015682
   66   0.0099514   0.0133663   0.0040580  -0.0019353   0.0012378  -0.0022084
           61          62          63          64          65          66
    1  -0.0111601   0.0064417   0.0123608  -0.0002312  -0.0006035  -0.0023092
    2   0.0229143   0.0041771  -0.0135586   0.0013426   0.0001283   0.0009851
    3   0.0200260  -0.0040154  -0.0086124  -0.0014265   0.0021464  -0.0020164
    4  -0.0025881  -0.0011854  -0.0002387   0.0007421  -0.0000868   0.0006064
    5   0.0018934  -0.0010211  -0.0003381  -0.0002120   0.0002587  -0.0002405
    6  -0.0018349   0.0016524   0.0009006   0.0001534  -0.0003265  -0.0001508
    7   0.0013189  -0.0002794   0.0002476  -0.0002221   0.0000901  -0.0001951
    8   0.0001548   0.0000644  -0.0002288   0.0001402  -0.0000635   0.0000157
    9   0.0004007   0.0007582  -0.0012990  -0.0000645  -0.0000644  -0.0000336
   10  -0.0000963   0.0000314   0.0002034  -0.0000714   0.0000062   0.0000611
   11  -0.0008595  -0.0003014   0.0005232   0.0000608  -0.0000878   0.0001681
   12   0.0000290  -0.0000400   0.0002901  -0.0001166  -0.0000579  -0.0002146
   13  -0.0001389  -0.0000511   0.0000554   0.0000329  -0.0000017   0.0000400
   14  -0.0000794   0.0000453   0.0000068  -0.0000087   0.0000008  -0.0000194
   15   0.0000798   0.0000722  -0.0000036  -0.0000173   0.0000066  -0.0000246
   16  -0.0004341  -0.0003573   0.0001022   0.0000184  -0.0000727  -0.0000576
   17   0.0002411   0.0000749   0.0000103  -0.0000005  -0.0000059   0.0000145
   18   0.0002497   0.0001239   0.0000456  -0.0000041   0.0000107  -0.0000235
   19   0.0000148  -0.0000022  -0.0000127  -0.0000044   0.0000037  -0.0000062
   20  -0.0000032  -0.0000060  -0.0000225   0.0000039   0.0000055  -0.0000060
   21  -0.0000120  -0.0000045  -0.0000068  -0.0000022   0.0000061  -0.0000130
   22   0.0000497   0.0001263   0.0000933  -0.0001565   0.0002151   0.0000270
   23  -0.0012240   0.0000034  -0.0000172  -0.0000649  -0.0001213  -0.0000472
   24  -0.0001506  -0.0000018  -0.0001117  -0.0000508   0.0001226  -0.0000239
   25  -0.0003804  -0.0002643   0.0000754  -0.0000011  -0.0000198  -0.0001330
   26   0.0000621   0.0000452   0.0000557   0.0000045   0.0000104   0.0000451
   27  -0.0000507  -0.0000890   0.0001451   0.0000007  -0.0000247  -0.0000553
   28   0.0002333  -0.0019981  -0.0015092  -0.0000524   0.0005708  -0.0001648
   29  -0.0003045  -0.0002249   0.0005561   0.0002528  -0.0000449  -0.0001450
   30   0.0021735   0.0008231  -0.0025843   0.0001443  -0.0004150   0.0008633
   31  -0.0009160   0.0004583  -0.0012955   0.0000525  -0.0000098   0.0000831
   32   0.0014425  -0.0000515  -0.0000442  -0.0000018  -0.0000145   0.0000124
   33  -0.0005735  -0.0002897   0.0007046   0.0000115   0.0001611  -0.0002995
   34  -0.1181903   0.0525484   0.0577575   0.0071522  -0.0162393  -0.0098105
   35   0.0001038  -0.2426254  -0.0856846   0.0074390  -0.0159545  -0.0135575
   36   0.0326468  -0.1161354  -0.1360545   0.0013710   0.0001987   0.0024830
   37   0.0469349  -0.0376207  -0.0393229   0.0015610   0.0009620   0.0031036
   38   0.0067254  -0.0502240  -0.0326428   0.0004123  -0.0007528  -0.0034409
   39  -0.0180749  -0.0066415   0.0174149   0.0027969  -0.0037813   0.0026790
   40  -0.0010344  -0.0020027   0.0020462   0.0002720  -0.0003459  -0.0002019
   41  -0.0063806   0.0004695   0.0019602   0.0006985  -0.0011531  -0.0010566
   42  -0.0000228  -0.0006094   0.0038290   0.0002952  -0.0004471  -0.0001641
   43  -0.0301506   0.0236371   0.0250410  -0.0003676   0.0008309   0.0002531
   44   0.0240032  -0.0173443  -0.0191530   0.0009806  -0.0000501  -0.0003100
   45   0.0251212  -0.0189179  -0.0299013   0.0003520  -0.0002425  -0.0008510
   46  -0.0010539  -0.0010761  -0.0002615  -0.0000792   0.0000520  -0.0002626
   47  -0.0021419  -0.0009705   0.0011072  -0.0000412  -0.0000394   0.0002671
   48  -0.0007772   0.0004860   0.0000302  -0.0003014   0.0002209  -0.0002856
   49  -0.0375004  -0.0182590   0.0182227  -0.0022650  -0.0002849   0.0049948
   50  -0.0548072   0.0323977   0.0428544   0.0001547   0.0023338  -0.0021520
   51   0.0009899   0.0217159   0.0188450   0.0052107  -0.0018756   0.0026927
   52   0.0008066  -0.0042957   0.0014480  -0.0005542   0.0001850   0.0004655
   53  -0.0039705  -0.0026551  -0.0021829  -0.0010322   0.0001155   0.0006016
   54   0.0015786  -0.0019766   0.0049522  -0.0001037  -0.0001033   0.0001096
   55  -0.2684731  -0.0308772   0.1041161  -0.0114826   0.0027049   0.0099514
   56   0.0209002  -0.1179611  -0.0381180  -0.0218652   0.0049432   0.0133663
   57   0.1287441  -0.0081428  -0.1413335  -0.0017958  -0.0008291   0.0040580
   58  -0.0018521   0.0230795   0.0138900  -0.0001388   0.0005404  -0.0019353
   59  -0.0014649   0.0030175   0.0007654   0.0010787  -0.0000127   0.0012378
   60   0.0022401  -0.0134500  -0.0044982  -0.0017087   0.0015682  -0.0022084
   61   0.5870418   0.1333735  -0.1987232  -0.1624309  -0.1405778   0.0059421
   62   0.1333735   0.6197476   0.1535959  -0.1414233  -0.2266576  -0.0089140
   63  -0.1987232   0.1535959   0.3210895   0.0057076  -0.0094493  -0.0438344
   64  -0.1624309  -0.1414233   0.0057076   0.1682262   0.1520813  -0.0104517
   65  -0.1405778  -0.2266576  -0.0094493   0.1520813   0.2371617   0.0131753
   66   0.0059421  -0.0089140  -0.0438344  -0.0104517   0.0131753   0.0373129
 **********************************************************************
 **                                                                  **
 **                       VIBRATIONAL ANALYSIS                       **
 **                       --------------------                       **
 **                                                                  **
 **        VIBRATIONAL FREQUENCIES (CM**-1) AND NORMAL MODES         **
 **     FORCE CONSTANTS (mDYN/ANGSTROM) AND REDUCED MASSES (AMU)     **
 **                  INFRARED INTENSITIES (KM/MOL)                   **
 **                                                                  **
 **********************************************************************


 Mode:                 1                      2                      3
 Frequency:        26.20                  44.50                  47.76
 Force Cnst:      0.0055                 0.0184                 0.0209
 Red. Mass:      13.5035                15.7452                15.5421
 IR Active:          YES                    YES                    YES
 IR Intens:        0.206                  0.298                  0.257
 Raman Active:       YES                    YES                    YES
               X      Y      Z        X      Y      Z        X      Y      Z
 C         -0.028  0.066 -0.048   -0.012 -0.075 -0.109    0.029 -0.093  0.032
 C          0.029  0.147 -0.017    0.058 -0.007 -0.081   -0.014 -0.000  0.059
 Cl         0.075  0.248 -0.029    0.087 -0.052 -0.162   -0.062 -0.042  0.112
 C          0.051  0.140  0.019    0.115  0.114  0.016   -0.023  0.138  0.048
 H          0.095  0.204  0.042    0.171  0.171  0.037   -0.059  0.213  0.073
 C          0.012  0.045  0.020    0.104  0.185  0.089    0.018  0.194  0.012
 H          0.026  0.034  0.046    0.151  0.307  0.173    0.018  0.319  0.012
 C         -0.046 -0.040 -0.011    0.029  0.095  0.056    0.059  0.084 -0.025
 Cl        -0.096 -0.169 -0.009    0.018  0.222  0.171    0.119  0.182 -0.071
 C         -0.064 -0.023 -0.043   -0.034 -0.065 -0.056    0.060 -0.081 -0.021
 Cl        -0.136 -0.108 -0.077   -0.143 -0.258 -0.128    0.101 -0.277 -0.090
 C         -0.047  0.061 -0.083   -0.016 -0.048 -0.114    0.035 -0.088  0.045
 C          0.038 -0.009  0.029   -0.057 -0.014 -0.051   -0.002 -0.058  0.072
 Cl         0.153 -0.074  0.185   -0.212 -0.002 -0.141    0.043 -0.175  0.278
 C          0.032 -0.027  0.019    0.030  0.010  0.095   -0.081  0.070 -0.066
 Cl         0.151 -0.124  0.185    0.020  0.019  0.269   -0.190  0.158 -0.127
 C         -0.068  0.031 -0.116    0.136  0.016  0.135   -0.094  0.141 -0.183
 H         -0.072  0.016 -0.122    0.201  0.031  0.244   -0.154  0.235 -0.288
 C         -0.159  0.105 -0.237    0.158 -0.001  0.037   -0.030  0.090 -0.164
 H         -0.237  0.150 -0.342    0.240  0.006  0.063   -0.035  0.143 -0.248
 C         -0.148  0.119 -0.219    0.086 -0.038 -0.078    0.026 -0.020 -0.061
 H         -0.216  0.175 -0.308    0.122 -0.066 -0.128    0.055 -0.043 -0.082
 TransDip  -0.006  0.009 -0.010    0.015  0.007  0.007   -0.003  0.014 -0.008

 Mode:                 4                      5                      6
 Frequency:        93.25                 104.54                 106.49
 Force Cnst:      0.0792                 0.0683                 0.0690
 Red. Mass:      15.4501                10.6005                10.3257
 IR Active:          YES                    YES                    YES
 IR Intens:        0.292                  0.575                  0.601
 Raman Active:       YES                    YES                    YES
               X      Y      Z        X      Y      Z        X      Y      Z
 C         -0.006 -0.145 -0.062   -0.045  0.055 -0.080   -0.005 -0.053 -0.067
 C          0.012 -0.098 -0.046   -0.025  0.005 -0.097    0.046  0.077 -0.022
 Cl         0.116  0.392  0.109    0.022  0.061 -0.146    0.068  0.020 -0.098
 C         -0.023 -0.279 -0.108   -0.017 -0.094 -0.089    0.105  0.302  0.076
 H         -0.030 -0.315 -0.121    0.004 -0.152 -0.109    0.145  0.456  0.131
 C         -0.032 -0.315 -0.122   -0.034 -0.092 -0.056    0.092  0.274  0.076
 H         -0.048 -0.398 -0.150   -0.028 -0.140 -0.047    0.119  0.377  0.124
 C          0.004 -0.124 -0.054   -0.057 -0.015 -0.029    0.034  0.084  0.007
 Cl         0.074  0.215  0.062   -0.085  0.061  0.072   -0.023 -0.160 -0.061
 C          0.007 -0.099 -0.047   -0.071  0.021 -0.063    0.014  0.038 -0.027
 Cl         0.063  0.130  0.036   -0.160 -0.021 -0.084    0.042  0.229  0.040
 C         -0.010 -0.132 -0.061   -0.005  0.052 -0.019   -0.015 -0.120 -0.069
 C         -0.047 -0.111 -0.031    0.045  0.014  0.041   -0.038 -0.110 -0.013
 Cl        -0.137 -0.162 -0.002    0.170 -0.049  0.200   -0.108 -0.189  0.070
 C         -0.039 -0.056 -0.013    0.066 -0.019  0.074   -0.020 -0.058  0.025
 Cl        -0.090 -0.019  0.060   -0.040  0.069 -0.172   -0.138  0.032  0.014
 C          0.001 -0.029 -0.039    0.150 -0.102  0.242    0.061 -0.065  0.070
 H          0.007  0.010 -0.029    0.193 -0.149  0.317    0.087 -0.042  0.113
 C          0.032 -0.054 -0.073    0.165 -0.113  0.288    0.099 -0.097  0.049
 H          0.064 -0.032 -0.092    0.237 -0.185  0.433    0.167 -0.101  0.086
 C          0.023 -0.110 -0.080    0.060 -0.011  0.106    0.042 -0.120 -0.038
 H          0.048 -0.129 -0.102    0.046  0.000  0.095    0.065 -0.138 -0.069
 TransDip   0.003 -0.015 -0.009    0.010 -0.016  0.016    0.016  0.017  0.010

 Mode:                 7                      8                      9
 Frequency:       171.77                 210.00                 210.55
 Force Cnst:      0.2453                 0.7808                 0.7356
 Red. Mass:      14.1087                30.0489                28.1641
 IR Active:          YES                    YES                    YES
 IR Intens:        0.503                  0.038                  0.027
 Raman Active:       YES                    YES                    YES
               X      Y      Z        X      Y      Z        X      Y      Z
 C          0.038 -0.112 -0.099   -0.060 -0.005 -0.037   -0.004 -0.035  0.052
 C         -0.032 -0.028 -0.047   -0.061  0.018 -0.046    0.009 -0.027  0.059
 Cl        -0.235 -0.031  0.304   -0.068  0.040 -0.068    0.098  0.001 -0.053
 C         -0.024  0.077 -0.028   -0.055  0.030 -0.050    0.005 -0.034  0.068
 H          0.014  0.152 -0.002   -0.079  0.048 -0.046    0.018 -0.036  0.068
 C         -0.022  0.066  0.006   -0.012  0.030 -0.091   -0.031 -0.039  0.083
 H         -0.007  0.134  0.030   -0.021  0.045 -0.109   -0.026 -0.053  0.093
 C         -0.013 -0.015 -0.010   -0.052  0.035 -0.100    0.002 -0.033  0.088
 Cl        -0.090 -0.029  0.115   -0.342 -0.057  0.350    0.253  0.058 -0.308
 C         -0.018 -0.065 -0.044   -0.027  0.027 -0.108   -0.010 -0.033  0.107
 Cl        -0.211  0.099  0.002    0.486 -0.044 -0.137   -0.335  0.020  0.140
 C          0.098 -0.092 -0.117   -0.034 -0.055  0.004   -0.035 -0.068  0.023
 C          0.106 -0.074 -0.101   -0.008 -0.089 -0.049   -0.023 -0.097 -0.070
 Cl         0.104 -0.097 -0.102    0.356  0.068 -0.163    0.423  0.082 -0.186
 C          0.140  0.022 -0.069   -0.042 -0.083 -0.067   -0.064 -0.101 -0.086
 Cl         0.073  0.101 -0.001   -0.297  0.095  0.234   -0.366  0.106  0.292
 C          0.227  0.065 -0.089   -0.021 -0.049 -0.097   -0.033 -0.074 -0.099
 H          0.242  0.112 -0.065   -0.045 -0.042 -0.137   -0.055 -0.075 -0.136
 C          0.257  0.040 -0.128   -0.018 -0.068 -0.009   -0.027 -0.099  0.017
 H          0.304  0.061 -0.140   -0.033 -0.085  0.010   -0.039 -0.129  0.058
 C          0.217 -0.041 -0.163    0.005 -0.078  0.040    0.001 -0.104  0.075
 H          0.279 -0.091 -0.236    0.031 -0.099  0.076    0.042 -0.138  0.154
 TransDip   0.019  0.008 -0.010    0.003 -0.000  0.005   -0.004  0.003  0.002

 Mode:                10                     11                     12
 Frequency:       215.33                 263.34                 282.21
 Force Cnst:      0.1288                 0.4515                 0.4579
 Red. Mass:       4.7132                11.0509                 9.7579
 IR Active:          YES                    YES                    YES
 IR Intens:        0.309                  0.265                  0.663
 Raman Active:       YES                    YES                    YES
               X      Y      Z        X      Y      Z        X      Y      Z
 C         -0.002  0.002 -0.008   -0.110 -0.231  0.009    0.022  0.186  0.097
 C         -0.016 -0.001 -0.013   -0.151 -0.082  0.043   -0.066  0.007  0.022
 Cl         0.000  0.014 -0.039   -0.006  0.072 -0.192   -0.022  0.062 -0.078
 C         -0.013  0.002 -0.010   -0.125  0.119  0.124   -0.118 -0.213 -0.046
 H         -0.016  0.002 -0.010   -0.070  0.339  0.204   -0.161 -0.534 -0.158
 C         -0.007  0.014 -0.011   -0.167  0.051  0.110   -0.093  0.022  0.060
 H         -0.008  0.019 -0.014   -0.126  0.233  0.185   -0.126 -0.177  0.001
 C         -0.003  0.015 -0.011   -0.186 -0.185  0.022   -0.010  0.343  0.173
 Cl        -0.024 -0.003  0.009   -0.084  0.083 -0.078   -0.066 -0.041 -0.064
 C         -0.001  0.014 -0.015   -0.149 -0.305  0.055    0.029  0.354  0.222
 Cl        -0.033  0.016 -0.019    0.088 -0.040  0.234    0.030 -0.119  0.108
 C          0.027 -0.017  0.035    0.000 -0.081  0.043    0.023 -0.011 -0.007
 C         -0.052  0.051 -0.100    0.021 -0.045  0.064    0.089 -0.072 -0.074
 Cl        -0.005 -0.029  0.048    0.055  0.026 -0.039   -0.030 -0.180 -0.073
 C         -0.098  0.096 -0.185    0.044  0.034  0.054    0.113 -0.008 -0.049
 Cl         0.076 -0.040  0.056    0.117  0.022 -0.067    0.043  0.094  0.014
 C         -0.123  0.116 -0.227    0.084  0.101 -0.017    0.098 -0.014 -0.046
 H         -0.199  0.181 -0.358    0.071  0.172 -0.040    0.091 -0.062 -0.058
 C          0.064 -0.035  0.088    0.114  0.089 -0.065    0.038  0.017 -0.029
 H          0.129 -0.086  0.196    0.124  0.133 -0.130    0.013  0.015 -0.038
 C          0.168 -0.126  0.269    0.115 -0.006 -0.041    0.020 -0.003 -0.028
 H          0.319 -0.250  0.521    0.175 -0.054 -0.117    0.035 -0.016 -0.066
 TransDip   0.009 -0.007  0.013   -0.005  0.012  0.010   -0.001 -0.025 -0.009

 Mode:                13                     14                     15
 Frequency:       289.34                 309.42                 332.14
 Force Cnst:      0.3583                 0.4374                 1.6892
 Red. Mass:       7.2641                 7.7546                25.9891
 IR Active:          YES                    YES                    YES
 IR Intens:        0.841                  0.100                  0.073
 Raman Active:       YES                    YES                    YES
               X      Y      Z        X      Y      Z        X      Y      Z
 C          0.024  0.012  0.030    0.046  0.208  0.074   -0.021  0.038 -0.065
 C         -0.046  0.027  0.023    0.074  0.382  0.135   -0.241  0.108 -0.091
 Cl        -0.007  0.027 -0.082   -0.013 -0.078 -0.031   -0.466  0.177 -0.264
 C         -0.047  0.002  0.010    0.041  0.236  0.080   -0.095  0.007  0.119
 H         -0.081 -0.013  0.004    0.057  0.306  0.105    0.111 -0.012  0.114
 C         -0.004  0.005 -0.050   -0.072 -0.283 -0.096   -0.043 -0.066  0.148
 H         -0.037  0.005 -0.110   -0.117 -0.535 -0.176   -0.128 -0.002 -0.009
 C          0.054  0.016 -0.042   -0.070 -0.257 -0.087    0.213 -0.132  0.154
 Cl         0.002 -0.018  0.048   -0.009  0.073  0.011    0.493 -0.175  0.236
 C          0.056  0.031 -0.054   -0.009 -0.010  0.013    0.066 -0.019 -0.024
 Cl        -0.087  0.045 -0.087    0.006 -0.011  0.026    0.053 -0.004 -0.013
 C          0.153 -0.118  0.257    0.015  0.041 -0.000   -0.024  0.029 -0.049
 C          0.204 -0.164  0.337    0.072 -0.025 -0.066   -0.052  0.049 -0.097
 Cl        -0.039  0.013 -0.060   -0.032 -0.132 -0.041    0.004 -0.004  0.014
 C          0.139 -0.111  0.225    0.074 -0.004 -0.063   -0.041  0.032 -0.074
 Cl        -0.023  0.020 -0.029    0.016  0.077  0.029    0.001 -0.004  0.011
 C         -0.053  0.039 -0.095    0.020 -0.043 -0.036    0.015 -0.022  0.033
 H         -0.215  0.165 -0.373    0.006 -0.120 -0.058    0.069 -0.071  0.125
 C         -0.076  0.056 -0.122   -0.038 -0.016  0.029    0.006 -0.015  0.026
 H         -0.240  0.185 -0.398   -0.067 -0.043  0.056    0.043 -0.050  0.095
 C          0.085 -0.072  0.155   -0.041  0.011  0.032   -0.039  0.029 -0.055
 H          0.056 -0.049  0.115   -0.051  0.019  0.055   -0.048  0.037 -0.058
 TransDip  -0.013  0.010 -0.024   -0.000 -0.010 -0.001    0.004 -0.003  0.007

 Mode:                16                     17                     18
 Frequency:       380.47                 428.46                 464.97
 Force Cnst:      0.7276                 0.8863                 0.7858
 Red. Mass:       8.5317                 8.1941                 6.1686
 IR Active:          YES                    YES                    YES
 IR Intens:        2.455                  4.349                  0.327
 Raman Active:       YES                    YES                    YES
               X      Y      Z        X      Y      Z        X      Y      Z
 C         -0.055 -0.056  0.015    0.114  0.074 -0.132   -0.080 -0.016 -0.152
 C         -0.050 -0.194 -0.021    0.113 -0.026 -0.228    0.113  0.070 -0.141
 Cl         0.039  0.006  0.023   -0.111  0.032 -0.009   -0.070  0.001  0.028
 C         -0.027 -0.076  0.021    0.155 -0.008 -0.218    0.221  0.022 -0.028
 H         -0.038  0.002  0.048    0.255 -0.009 -0.219    0.396 -0.006 -0.034
 C          0.037  0.144  0.058    0.115  0.091 -0.026    0.091 -0.145  0.104
 H          0.077  0.422  0.130    0.212  0.212  0.142    0.145 -0.365  0.201
 C         -0.002 -0.069 -0.024   -0.006 -0.055 -0.054   -0.060  0.041  0.135
 Cl         0.032 -0.008  0.010   -0.049  0.020 -0.017    0.002  0.014 -0.053
 C         -0.044 -0.162 -0.086    0.006 -0.112 -0.016   -0.112  0.098  0.033
 Cl         0.002  0.045 -0.070    0.001 -0.063  0.202    0.042 -0.015 -0.004
 C         -0.054  0.048  0.054    0.115  0.138 -0.062   -0.127 -0.083 -0.133
 C          0.048 -0.014 -0.059    0.181  0.054  0.026   -0.073 -0.098  0.128
 Cl         0.027 -0.136 -0.077   -0.075  0.064  0.065    0.048 -0.002 -0.039
 C          0.081  0.055 -0.044    0.153 -0.118 -0.027   -0.036  0.025  0.217
 Cl         0.154  0.238  0.025   -0.050  0.035  0.035    0.062  0.046 -0.028
 C         -0.124 -0.082  0.049   -0.033 -0.162 -0.132   -0.169  0.132  0.033
 H         -0.157 -0.310 -0.002   -0.117 -0.207 -0.278   -0.268  0.251 -0.135
 C         -0.254 -0.029  0.135   -0.085 -0.148 -0.010   -0.015  0.007  0.058
 H         -0.290 -0.055  0.158   -0.211 -0.193  0.003    0.124  0.081  0.007
 C         -0.238  0.002  0.120   -0.003  0.022  0.085   -0.035 -0.160  0.021
 H         -0.299  0.051  0.170   -0.111  0.107  0.227    0.032 -0.214  0.033
 TransDip  -0.041  0.007  0.027    0.053  0.007 -0.040   -0.000 -0.018  0.004

 Mode:                19                     20                     21
 Frequency:       475.41                 490.39                 519.11
 Force Cnst:      1.0571                 1.4257                 0.6361
 Red. Mass:       7.9382                10.0621                 4.0063
 IR Active:          YES                    YES                    YES
 IR Intens:        4.474                  8.184                  0.452
 Raman Active:       YES                    YES                    YES
               X      Y      Z        X      Y      Z        X      Y      Z
 C         -0.070  0.154 -0.002   -0.058 -0.064 -0.007   -0.004  0.001  0.003
 C          0.002 -0.026 -0.038   -0.058 -0.004  0.066   -0.011  0.008  0.013
 Cl        -0.015 -0.003  0.026    0.012 -0.006  0.006    0.014 -0.004  0.003
 C          0.077 -0.139  0.085   -0.008 -0.019  0.205   -0.028 -0.002 -0.005
 H          0.225 -0.204  0.067    0.109 -0.013  0.214   -0.050 -0.021 -0.012
 C          0.027  0.033  0.272   -0.091 -0.130  0.224   -0.019  0.014 -0.014
 H          0.119  0.203  0.441   -0.100 -0.250  0.215   -0.028  0.015 -0.031
 C         -0.123 -0.137  0.147   -0.083  0.002  0.202    0.003  0.012 -0.008
 Cl         0.003  0.026 -0.057   -0.020  0.020 -0.054    0.009 -0.006  0.009
 C         -0.172 -0.092 -0.014   -0.090  0.060  0.065    0.001 -0.008 -0.005
 Cl         0.050  0.044 -0.122    0.035  0.046 -0.163   -0.002 -0.001  0.004
 C         -0.025  0.219  0.012    0.044 -0.073 -0.055    0.001 -0.003  0.002
 C          0.114  0.036  0.022    0.077 -0.016 -0.051    0.134 -0.110  0.229
 Cl        -0.015 -0.106 -0.047   -0.075  0.191  0.133   -0.015  0.015 -0.019
 C          0.097 -0.055  0.018    0.116 -0.140 -0.131   -0.067  0.053 -0.125
 Cl        -0.102 -0.119 -0.004    0.051  0.127  0.030    0.010 -0.004  0.014
 C          0.115  0.063 -0.110    0.073 -0.248 -0.156   -0.076  0.060 -0.143
 H          0.055  0.111 -0.211    0.068 -0.292 -0.173   -0.129  0.104 -0.235
 C          0.066  0.136  0.059    0.025 -0.262 -0.143    0.133 -0.112  0.220
 H         -0.071  0.061  0.114   -0.046 -0.297 -0.129    0.290 -0.244  0.496
 C          0.085  0.236  0.098    0.041 -0.133 -0.083   -0.103  0.084 -0.185
 H          0.115  0.214  0.114   -0.013 -0.094 -0.040   -0.230  0.189 -0.406
 TransDip   0.018  0.043  0.049   -0.006 -0.091  0.012   -0.016  0.001 -0.014

 Mode:                22                     23                     24
 Frequency:       546.65                 552.58                 601.90
 Force Cnst:      0.8616                 1.3517                 1.1649
 Red. Mass:       4.8936                 7.5136                 5.4575
 IR Active:          YES                    YES                    YES
 IR Intens:        3.041                 21.427                  0.604
 Raman Active:       YES                    YES                    YES
               X      Y      Z        X      Y      Z        X      Y      Z
 C          0.013  0.071  0.022    0.110 -0.032  0.071   -0.071 -0.274 -0.094
 C          0.063  0.347  0.123    0.088 -0.015  0.034    0.019  0.043  0.015
 Cl         0.001 -0.020 -0.005   -0.135  0.048 -0.064   -0.008 -0.006 -0.004
 C         -0.051 -0.202 -0.073    0.196 -0.092  0.112    0.041  0.115  0.037
 H         -0.154 -0.726 -0.258    0.255 -0.125  0.101    0.017  0.037  0.009
 C          0.014  0.133  0.047    0.222 -0.063  0.089   -0.008 -0.164 -0.071
 H          0.005  0.094  0.030    0.253 -0.076  0.145   -0.102 -0.653 -0.239
 C          0.016  0.099  0.037    0.083 -0.039  0.039    0.076  0.368  0.119
 Cl         0.002 -0.011 -0.001   -0.135  0.057 -0.084   -0.003 -0.017 -0.006
 C         -0.062 -0.295 -0.104    0.108 -0.035  0.009   -0.041 -0.180 -0.073
 Cl         0.006  0.025  0.008   -0.018  0.018 -0.035   -0.000  0.005  0.008
 C         -0.014 -0.056 -0.034    0.180 -0.133  0.257   -0.001  0.095  0.053
 C         -0.037 -0.025 -0.004    0.000  0.001  0.029    0.050  0.051  0.003
 Cl         0.004  0.023  0.011    0.010 -0.015 -0.013   -0.004 -0.029 -0.011
 C         -0.023  0.004  0.022   -0.170  0.151 -0.224    0.039 -0.018 -0.050
 Cl         0.015  0.014 -0.003    0.005 -0.018  0.014   -0.014 -0.009  0.005
 C         -0.018  0.006  0.021    0.015 -0.019  0.148    0.046 -0.038 -0.034
 H         -0.007  0.031  0.038    0.177 -0.145  0.429    0.040 -0.111 -0.041
 C          0.014 -0.026 -0.035   -0.037  0.028 -0.019   -0.049  0.052  0.045
 H          0.071  0.002 -0.055   -0.015  0.065 -0.066   -0.184 -0.013  0.088
 C          0.006 -0.086 -0.030   -0.042  0.003 -0.043    0.001  0.159  0.080
 H          0.038 -0.113 -0.016   -0.171  0.110 -0.237   -0.028  0.185  0.107
 TransDip  -0.007 -0.054 -0.014    0.126 -0.034  0.070   -0.016 -0.018  0.004

 Mode:                25                     26                     27
 Frequency:       634.22                 685.96                 743.90
 Force Cnst:      1.6691                 2.3528                 2.4571
 Red. Mass:       7.0429                 8.4865                 7.5359
 IR Active:          YES                    YES                    YES
 IR Intens:       12.605                 21.233                 21.614
 Raman Active:       YES                    YES                    YES
               X      Y      Z        X      Y      Z        X      Y      Z
 C          0.046 -0.069  0.157    0.310 -0.027 -0.044    0.084  0.180  0.070
 C          0.007 -0.068  0.218   -0.031 -0.028 -0.046   -0.012 -0.129 -0.056
 Cl        -0.079  0.033 -0.051    0.016  0.000 -0.009   -0.000  0.005 -0.002
 C          0.027 -0.095  0.238   -0.113  0.072 -0.020    0.006  0.072 -0.014
 H         -0.150 -0.071  0.244    0.061  0.064 -0.014    0.059  0.174  0.023
 C          0.214 -0.014 -0.070   -0.274 -0.038  0.150   -0.055 -0.064 -0.001
 H          0.135  0.050 -0.213   -0.304 -0.093  0.104   -0.049 -0.082  0.011
 C          0.174 -0.007 -0.083    0.062  0.010  0.155    0.027  0.095  0.058
 Cl        -0.085  0.030 -0.037   -0.053  0.013 -0.014   -0.007 -0.001 -0.002
 C          0.178 -0.032 -0.008    0.168 -0.142  0.105    0.002 -0.159 -0.022
 Cl        -0.025  0.006 -0.003    0.001  0.025 -0.063    0.000  0.009 -0.010
 C         -0.142  0.091 -0.187    0.275  0.083 -0.151   -0.007 -0.156 -0.040
 C         -0.067  0.035 -0.109    0.070  0.218 -0.039    0.118 -0.168 -0.189
 Cl        -0.001  0.005  0.006    0.019 -0.055 -0.034   -0.023  0.082  0.053
 C          0.146 -0.130  0.235    0.041  0.115  0.160    0.234  0.091 -0.061
 Cl        -0.003  0.010 -0.011   -0.041 -0.037  0.002   -0.049 -0.064 -0.002
 C         -0.046  0.048 -0.137   -0.276  0.068  0.129    0.126  0.124 -0.028
 H         -0.203  0.173 -0.407   -0.326  0.162  0.046    0.023 -0.175 -0.193
 C          0.057 -0.037  0.087   -0.013 -0.136  0.004   -0.075  0.270  0.197
 H          0.114 -0.111  0.227    0.213 -0.045 -0.031    0.071  0.369  0.111
 C         -0.032  0.037 -0.058   -0.004 -0.052 -0.078   -0.220 -0.241 -0.003
 H          0.092 -0.065  0.119   -0.169  0.080  0.122   -0.075 -0.355 -0.210
 TransDip   0.090 -0.047  0.051    0.119  0.068  0.054    0.134 -0.007 -0.064

 Mode:                28                     29                     30
 Frequency:       749.40                 760.54                 795.44
 Force Cnst:      0.7621                 1.9166                 1.6234
 Red. Mass:       2.3032                 5.6239                 4.3547
 IR Active:          YES                    YES                    YES
 IR Intens:       18.280                 14.935                 65.509
 Raman Active:       YES                    YES                    YES
               X      Y      Z        X      Y      Z        X      Y      Z
 C          0.016  0.087  0.029   -0.011  0.370  0.120   -0.084  0.011 -0.167
 C         -0.027 -0.061  0.005   -0.058 -0.197 -0.069   -0.168  0.079 -0.052
 Cl        -0.001  0.002  0.000    0.005  0.003  0.008    0.039 -0.019  0.030
 C         -0.010  0.007  0.062    0.035  0.072  0.064   -0.054 -0.079  0.232
 H         -0.025  0.072  0.085    0.030  0.251  0.126    0.005 -0.127  0.220
 C          0.014 -0.028 -0.018    0.044 -0.098 -0.066    0.070 -0.006  0.020
 H         -0.009  0.005 -0.058    0.047 -0.078 -0.062   -0.058  0.064 -0.205
 C          0.034  0.038  0.003    0.005  0.168  0.025    0.108 -0.030 -0.030
 Cl        -0.006  0.001 -0.003    0.013 -0.007  0.002   -0.018  0.008 -0.012
 C          0.004 -0.050 -0.030   -0.110 -0.188 -0.125   -0.011  0.101 -0.191
 Cl        -0.000 -0.000  0.005    0.003  0.001  0.020    0.003 -0.024  0.063
 C         -0.060  0.069 -0.142    0.014 -0.002  0.090    0.042  0.040 -0.112
 C          0.089 -0.059  0.152   -0.119  0.049 -0.013    0.115  0.026  0.014
 Cl        -0.002 -0.001 -0.008    0.009 -0.020 -0.010   -0.002 -0.001 -0.001
 C         -0.048  0.043 -0.061   -0.101 -0.053  0.060    0.031  0.116 -0.079
 Cl        -0.001 -0.001 -0.000    0.025  0.027 -0.000   -0.021 -0.026  0.005
 C         -0.012 -0.004  0.032   -0.036 -0.029  0.019   -0.016 -0.007  0.113
 H          0.234 -0.175  0.456   -0.158  0.300 -0.199   -0.226  0.096 -0.247
 C         -0.050  0.024 -0.128    0.115 -0.165 -0.050    0.002 -0.020  0.035
 H          0.232 -0.164  0.290   -0.071 -0.002 -0.392   -0.189  0.270 -0.501
 C          0.022 -0.030  0.007    0.085  0.005 -0.038    0.021 -0.085  0.053
 H          0.293 -0.255  0.508   -0.141  0.186 -0.355   -0.213  0.106 -0.252
 TransDip   0.081 -0.034  0.106   -0.104  0.042 -0.051   -0.008  0.132 -0.223

 Mode:                31                     32                     33
 Frequency:       812.19                 819.65                 857.72
 Force Cnst:      1.0840                 0.5395                 3.3879
 Red. Mass:       2.7890                 1.3630                 7.8161
 IR Active:          YES                    YES                    YES
 IR Intens:        1.226                 29.821                  8.008
 Raman Active:       YES                    YES                    YES
               X      Y      Z        X      Y      Z        X      Y      Z
 C         -0.050  0.036 -0.078   -0.002 -0.014 -0.009    0.143  0.071 -0.095
 C         -0.090  0.044 -0.079    0.011  0.068  0.021   -0.094  0.057 -0.180
 Cl         0.025 -0.011  0.019   -0.000 -0.005 -0.001    0.034 -0.013  0.021
 C         -0.005 -0.019  0.068   -0.021 -0.102 -0.034   -0.045  0.031 -0.027
 H          0.079 -0.052  0.058    0.133  0.654  0.233    0.356 -0.072 -0.051
 C          0.025 -0.011  0.023   -0.020 -0.096 -0.032   -0.187 -0.027  0.164
 H         -0.014 -0.005 -0.045    0.125  0.634  0.224   -0.290  0.070 -0.015
 C          0.031 -0.004 -0.003    0.014  0.056  0.022    0.313 -0.096  0.110
 Cl        -0.002  0.002 -0.004   -0.002 -0.004 -0.002   -0.074  0.024 -0.027
 C         -0.038  0.048 -0.121    0.002  0.003 -0.002    0.257 -0.033 -0.114
 Cl         0.002 -0.012  0.034    0.000 -0.000  0.001   -0.004 -0.005  0.019
 C          0.109 -0.076  0.160    0.002 -0.001  0.002   -0.150 -0.024  0.012
 C         -0.038  0.053 -0.095    0.000  0.002 -0.002   -0.202 -0.134  0.078
 Cl         0.002 -0.002  0.002   -0.000 -0.000 -0.000    0.003  0.011  0.003
 C          0.072 -0.035  0.104    0.002 -0.000  0.001   -0.192 -0.198 -0.006
 Cl        -0.006 -0.002 -0.004   -0.000 -0.000  0.000    0.048  0.047 -0.005
 C         -0.070  0.052 -0.093   -0.001 -0.000 -0.001    0.165 -0.053 -0.089
 H          0.205 -0.179  0.380   -0.002 -0.003 -0.003    0.115  0.065 -0.175
 C         -0.017  0.008 -0.033   -0.001  0.001  0.003   -0.021  0.105  0.067
 H          0.363 -0.275  0.579   -0.004 -0.000  0.004   -0.343  0.004  0.081
 C         -0.049  0.031 -0.088   -0.001  0.003  0.000   -0.004  0.104  0.057
 H          0.113 -0.102  0.211   -0.003  0.005 -0.000    0.114  0.016  0.003
 TransDip   0.031  0.009 -0.014    0.035  0.163  0.054    0.007 -0.083 -0.037

 Mode:                34                     35                     36
 Frequency:       922.10                 960.65                 989.48
 Force Cnst:      0.6923                 0.7206                 0.7693
 Red. Mass:       1.3819                 1.3254                 1.3337
 IR Active:          YES                    YES                    YES
 IR Intens:        1.103                  0.047                  0.106
 Raman Active:       YES                    YES                    YES
               X      Y      Z        X      Y      Z        X      Y      Z
 C         -0.005 -0.001  0.002   -0.003 -0.012 -0.004    0.001  0.001 -0.002
 C         -0.007  0.005 -0.010   -0.002 -0.013 -0.004    0.002 -0.001  0.003
 Cl         0.001 -0.001  0.001    0.000  0.002  0.000   -0.000  0.000 -0.000
 C          0.004  0.000 -0.004    0.021  0.108  0.039   -0.001 -0.001  0.002
 H          0.014  0.001 -0.005   -0.126 -0.634 -0.224   -0.005  0.004  0.004
 C          0.005 -0.001  0.002   -0.022 -0.111 -0.040   -0.001  0.001 -0.001
 H          0.012 -0.011  0.014    0.132  0.657  0.232   -0.004 -0.000 -0.007
 C         -0.010  0.002 -0.002    0.002  0.015  0.004    0.002 -0.001  0.000
 Cl         0.002 -0.001  0.000   -0.000 -0.002 -0.001   -0.000  0.000 -0.000
 C         -0.013  0.007 -0.010    0.001  0.010  0.003    0.002 -0.002  0.003
 Cl         0.000 -0.001  0.002   -0.000 -0.000 -0.000   -0.000  0.000 -0.000
 C          0.024 -0.018  0.042    0.001 -0.001 -0.001   -0.003  0.003 -0.007
 C          0.002  0.003 -0.004    0.002  0.002 -0.001   -0.004  0.003 -0.006
 Cl        -0.000 -0.000  0.000    0.000 -0.000 -0.000    0.000 -0.000  0.000
 C         -0.010  0.016 -0.025    0.003  0.002 -0.000   -0.005  0.002 -0.006
 Cl         0.000 -0.002  0.002   -0.000 -0.000  0.000    0.001 -0.000  0.001
 C          0.052 -0.044  0.096   -0.002 -0.001  0.001    0.038 -0.031  0.063
 H         -0.321  0.260 -0.546   -0.005 -0.004 -0.005   -0.215  0.178 -0.373
 C         -0.000 -0.002 -0.004   -0.001  0.001  0.000   -0.059  0.049 -0.102
 H          0.021 -0.013  0.023   -0.000 -0.002  0.005    0.339 -0.275  0.583
 C         -0.058  0.046 -0.102    0.001  0.002  0.001    0.037 -0.031  0.066
 H          0.326 -0.270  0.563    0.001  0.003  0.001   -0.220  0.180 -0.376
 TransDip  -0.018  0.015 -0.024    0.001  0.007  0.001   -0.005  0.004 -0.008

 Mode:                37                     38                     39
 Frequency:      1043.73                1071.03                1114.41
 Force Cnst:      5.5647                 3.7356                 2.8464
 Red. Mass:       8.6698                 5.5272                 3.8901
 IR Active:          YES                    YES                    YES
 IR Intens:       52.929                 28.281                  4.656
 Raman Active:       YES                    YES                    YES
               X      Y      Z        X      Y      Z        X      Y      Z
 C          0.176  0.003 -0.121   -0.147 -0.032  0.080    0.006 -0.017  0.002
 C         -0.115  0.051 -0.077    0.118 -0.051  0.093   -0.214  0.089 -0.127
 Cl         0.010 -0.004  0.006   -0.012  0.005 -0.008    0.024 -0.009  0.013
 C         -0.032 -0.053  0.174    0.023  0.040 -0.123   -0.004  0.008 -0.018
 H         -0.130 -0.046  0.177    0.004  0.037 -0.125    0.203 -0.032 -0.038
 C          0.125  0.008 -0.098   -0.093 -0.008  0.073    0.116  0.000 -0.068
 H          0.124  0.020 -0.097   -0.078 -0.012  0.098    0.120  0.008 -0.082
 C         -0.214  0.071 -0.079    0.144 -0.048  0.055    0.017 -0.011  0.022
 Cl         0.024 -0.009  0.011   -0.013  0.005 -0.007   -0.008  0.003 -0.004
 C         -0.051 -0.057  0.189    0.010  0.065 -0.174    0.047 -0.087  0.222
 Cl         0.002  0.006 -0.017   -0.001 -0.007  0.017   -0.000  0.009 -0.025
 C          0.212  0.015 -0.100   -0.056  0.077  0.063   -0.093  0.013  0.052
 C         -0.104  0.291  0.194    0.005  0.229  0.106    0.001 -0.115 -0.054
 Cl         0.010 -0.033 -0.021    0.006 -0.029 -0.017   -0.001  0.009  0.005
 C         -0.206 -0.192  0.030    0.039  0.091  0.021    0.067  0.129  0.022
 Cl         0.018  0.020 -0.001   -0.012 -0.017 -0.001   -0.007 -0.014 -0.003
 C          0.256 -0.007 -0.153    0.207  0.061 -0.092    0.078  0.084 -0.005
 H          0.290  0.123 -0.109    0.298  0.381  0.012    0.186  0.511  0.136
 C         -0.047  0.131  0.092    0.061 -0.127 -0.095    0.033 -0.155 -0.092
 H         -0.101  0.105  0.099    0.228 -0.061 -0.164   -0.093 -0.232 -0.056
 C         -0.183 -0.205  0.002   -0.218 -0.194  0.036   -0.080  0.028  0.061
 H         -0.240 -0.166  0.090   -0.439 -0.052  0.223   -0.367  0.243  0.322
 TransDip  -0.218  0.058  0.059    0.131  0.090  0.062   -0.046  0.051  0.004

 Mode:                40                     41                     42
 Frequency:      1139.88                1162.38                1174.72
 Force Cnst:      2.1266                 1.1550                 1.2457
 Red. Mass:       2.7779                 1.4509                 1.5321
 IR Active:          YES                    YES                    YES
 IR Intens:        5.990                  5.731                 16.146
 Raman Active:       YES                    YES                    YES
               X      Y      Z        X      Y      Z        X      Y      Z
 C          0.086 -0.004 -0.055   -0.020 -0.005  0.034   -0.020 -0.015  0.010
 C          0.159 -0.044  0.038    0.014  0.006 -0.028   -0.015  0.007 -0.006
 Cl        -0.017  0.006 -0.008   -0.002 -0.000  0.001    0.001 -0.001  0.001
 C          0.021 -0.046  0.119    0.065 -0.031  0.050    0.012 -0.001 -0.004
 H          0.156 -0.079  0.130    0.733 -0.154  0.034    0.146 -0.028 -0.010
 C         -0.115  0.013  0.029   -0.078  0.022 -0.018   -0.004  0.003 -0.008
 H         -0.221  0.090 -0.126   -0.303  0.202 -0.400   -0.043  0.039 -0.078
 C         -0.112  0.057 -0.098   -0.024  0.029 -0.069    0.008 -0.001 -0.001
 Cl         0.016 -0.007  0.010    0.004 -0.003  0.005   -0.001  0.000 -0.000
 C         -0.013  0.038 -0.097    0.015 -0.021  0.048    0.003 -0.006  0.020
 Cl        -0.001 -0.005  0.013   -0.002  0.002 -0.004   -0.000  0.001 -0.002
 C          0.058 -0.014 -0.032   -0.051  0.001  0.031   -0.001  0.046  0.022
 C          0.005 -0.150 -0.075   -0.017  0.055  0.036    0.055 -0.032 -0.047
 Cl        -0.003  0.015  0.009    0.002 -0.007 -0.004   -0.004  0.005  0.005
 C         -0.043 -0.011  0.019    0.040  0.048 -0.000   -0.053 -0.134 -0.033
 Cl         0.005  0.002 -0.002   -0.005 -0.005  0.000    0.008  0.012  0.001
 C          0.045  0.071  0.008   -0.001 -0.022 -0.010   -0.055 -0.012  0.026
 H          0.155  0.546  0.169   -0.046 -0.230 -0.083   -0.059  0.007  0.037
 C         -0.015 -0.048 -0.014    0.008 -0.008 -0.008    0.066  0.047 -0.015
 H         -0.216 -0.155  0.054    0.035  0.004 -0.018    0.749  0.401 -0.247
 C         -0.038  0.048  0.043    0.009 -0.015 -0.012   -0.052 -0.002  0.029
 H         -0.329  0.279  0.334    0.122 -0.107 -0.122   -0.250  0.151  0.219
 TransDip  -0.013 -0.044 -0.064   -0.010  0.076 -0.004   -0.078 -0.102 -0.007

 Mode:                43                     44                     45
 Frequency:      1192.80                1216.49                1276.27
 Force Cnst:      1.6203                 1.3557                 4.9373
 Red. Mass:       1.9329                 1.5549                 5.1447
 IR Active:          YES                    YES                    YES
 IR Intens:       55.106                  9.779                  0.641
 Raman Active:       YES                    YES                    YES
               X      Y      Z        X      Y      Z        X      Y      Z
 C          0.045 -0.036  0.078   -0.049 -0.020  0.042   -0.170  0.083 -0.082
 C         -0.118  0.019  0.012   -0.043  0.005  0.016   -0.171 -0.060  0.256
 Cl         0.007 -0.002  0.002    0.003 -0.001  0.001    0.002 -0.000 -0.001
 C          0.009  0.004 -0.017    0.019  0.008 -0.033    0.175  0.000 -0.101
 H          0.383 -0.063 -0.032    0.254 -0.037 -0.045    0.451 -0.047 -0.121
 C         -0.019 -0.016  0.056    0.001  0.002 -0.008   -0.035  0.064 -0.160
 H          0.350 -0.327  0.723   -0.007  0.012 -0.026    0.006  0.037 -0.107
 C         -0.105  0.067 -0.129    0.018 -0.005  0.004   -0.087 -0.058  0.210
 Cl         0.012 -0.005  0.008   -0.001  0.001 -0.001   -0.001  0.001 -0.002
 C          0.100  0.016 -0.103    0.001  0.001  0.004    0.153 -0.015 -0.048
 Cl        -0.004 -0.003  0.010   -0.001  0.000 -0.001    0.001 -0.001  0.003
 C         -0.030  0.012 -0.015    0.022  0.056  0.008    0.130 -0.138 -0.131
 C         -0.005  0.005  0.010    0.093  0.025 -0.041    0.053  0.009 -0.029
 Cl         0.000 -0.001 -0.001   -0.004  0.001  0.003    0.001  0.004  0.001
 C          0.009  0.012  0.001   -0.022 -0.121 -0.044   -0.102  0.026  0.070
 Cl        -0.001 -0.001 -0.000    0.004  0.008  0.001    0.003  0.002 -0.000
 C          0.000 -0.006 -0.004   -0.040  0.032  0.038    0.011 -0.043 -0.026
 H         -0.014 -0.081 -0.027    0.099  0.679  0.266   -0.011 -0.133 -0.056
 C          0.008 -0.003 -0.005   -0.041  0.009  0.028    0.025  0.066  0.015
 H          0.059  0.025 -0.026   -0.229 -0.085  0.093   -0.291 -0.093  0.127
 C          0.001 -0.003  0.007    0.003 -0.043 -0.021    0.012  0.045  0.010
 H         -0.022  0.014 -0.019    0.304 -0.281 -0.317   -0.278  0.283  0.320
 TransDip  -0.175  0.092 -0.132   -0.068 -0.073 -0.007   -0.011 -0.023 -0.002

 Mode:                46                     47                     48
 Frequency:      1283.01                1297.56                1398.58
 Force Cnst:      4.8243                 4.9349                 4.7414
 Red. Mass:       4.9742                 4.9747                 4.1142
 IR Active:          YES                    YES                    YES
 IR Intens:        0.995                  1.469                 56.314
 Raman Active:       YES                    YES                    YES
               X      Y      Z        X      Y      Z        X      Y      Z
 C          0.015 -0.075  0.266    0.030  0.040 -0.105    0.287 -0.086  0.051
 C         -0.015  0.028 -0.076    0.061  0.002 -0.050   -0.106 -0.001  0.066
 Cl         0.006 -0.001 -0.001   -0.003  0.000  0.001    0.003  0.001 -0.004
 C         -0.124  0.051 -0.078    0.019 -0.031  0.074   -0.016  0.033 -0.082
 H          0.498 -0.054 -0.107   -0.401  0.047  0.099    0.111  0.015 -0.105
 C          0.091 -0.052  0.096   -0.046  0.010  0.000    0.130 -0.025 -0.003
 H         -0.044  0.063 -0.162    0.021 -0.054  0.138   -0.182  0.244 -0.584
 C          0.158 -0.004 -0.081   -0.051  0.020 -0.032   -0.177 -0.033  0.195
 Cl        -0.005  0.003 -0.005    0.002 -0.002  0.004    0.007 -0.000 -0.004
 C         -0.250  0.050 -0.011    0.098 -0.033  0.029   -0.066  0.086 -0.200
 Cl         0.000  0.001 -0.002   -0.001  0.000 -0.001    0.002 -0.004  0.009
 C          0.095 -0.172 -0.167   -0.183 -0.182  0.033   -0.060  0.064  0.028
 C          0.116  0.038 -0.043    0.241  0.130 -0.079   -0.015 -0.044 -0.008
 Cl         0.000  0.004  0.001   -0.001 -0.002  0.000   -0.000  0.001  0.000
 C         -0.134  0.037  0.097   -0.118  0.096  0.113   -0.011  0.051  0.032
 Cl         0.003  0.003 -0.000   -0.001  0.001  0.001    0.000 -0.002 -0.001
 C         -0.003 -0.081 -0.038   -0.053 -0.192 -0.060    0.020 -0.026 -0.024
 H          0.000 -0.063 -0.028    0.058  0.289  0.105    0.033  0.000 -0.018
 C          0.059  0.083  0.007    0.163  0.044 -0.074    0.002 -0.045 -0.021
 H         -0.332 -0.110  0.138    0.026 -0.031 -0.029    0.219  0.062 -0.102
 C         -0.008  0.060  0.041   -0.156  0.106  0.137   -0.062  0.029  0.056
 H         -0.259  0.269  0.244    0.362 -0.310 -0.342    0.256 -0.223 -0.286
 TransDip  -0.000 -0.027 -0.018   -0.030 -0.016  0.018   -0.002  0.071 -0.230

 Mode:                49                     50                     51
 Frequency:      1434.77                1456.75                1488.79
 Force Cnst:      3.8500                 3.0385                 3.8081
 Red. Mass:       3.1742                 2.4302                 2.9160
 IR Active:          YES                    YES                    YES
 IR Intens:       55.032                 92.329                  7.800
 Raman Active:       YES                    YES                    YES
               X      Y      Z        X      Y      Z        X      Y      Z
 C         -0.043 -0.011 -0.043    0.056  0.041 -0.132   -0.117 -0.007  0.090
 C          0.020 -0.011  0.030    0.049 -0.053  0.119   -0.034  0.024 -0.049
 Cl        -0.001  0.000 -0.001   -0.003  0.002 -0.004    0.001 -0.001  0.002
 C         -0.030  0.004  0.011   -0.138  0.020  0.021    0.099 -0.014 -0.018
 H          0.153 -0.036  0.007    0.590 -0.117  0.002   -0.312  0.064 -0.007
 C         -0.015  0.011 -0.025    0.004  0.035 -0.102   -0.025 -0.018  0.066
 H          0.093 -0.074  0.162    0.274 -0.179  0.349   -0.137  0.068 -0.113
 C          0.055 -0.002 -0.022    0.102 -0.028  0.020   -0.006  0.021 -0.055
 Cl        -0.002  0.001 -0.000   -0.004  0.002 -0.002    0.001 -0.001  0.002
 C         -0.028 -0.005  0.041   -0.117  0.007  0.045    0.049 -0.013  0.011
 Cl         0.000  0.000 -0.002    0.003 -0.000 -0.001   -0.002  0.001 -0.001
 C          0.104  0.210  0.049    0.016 -0.037 -0.008    0.166  0.010 -0.096
 C          0.074 -0.141 -0.110   -0.063 -0.012  0.029   -0.076 -0.080  0.007
 Cl        -0.003  0.006  0.005    0.002 -0.000 -0.001    0.003  0.003 -0.000
 C         -0.199  0.041  0.134    0.047  0.051 -0.004   -0.016  0.113  0.063
 Cl         0.007  0.002 -0.003   -0.002 -0.002 -0.000   -0.000 -0.003 -0.001
 C          0.071  0.080 -0.003    0.010 -0.070 -0.039    0.060 -0.105 -0.085
 H         -0.082 -0.619 -0.247    0.095  0.270  0.074    0.168  0.298  0.044
 C          0.046 -0.054 -0.053   -0.060 -0.027  0.021   -0.145 -0.062  0.055
 H         -0.122 -0.158 -0.003    0.320  0.168 -0.105    0.529  0.284 -0.174
 C         -0.083 -0.048  0.024   -0.016  0.064  0.037   -0.009  0.089  0.048
 H          0.246 -0.322 -0.289    0.174 -0.075 -0.121    0.312 -0.140 -0.250
 TransDip   0.056 -0.229 -0.033    0.281 -0.014  0.124    0.014  0.060 -0.065

 Mode:                52                     53                     54
 Frequency:      1585.30                1596.54                1602.14
 Force Cnst:      9.7647                 8.8321                12.0596
 Red. Mass:       6.5946                 5.8810                 7.9741
 IR Active:          YES                    YES                    YES
 IR Intens:        8.350                 16.776                  0.558
 Raman Active:       YES                    YES                    YES
               X      Y      Z        X      Y      Z        X      Y      Z
 C         -0.081  0.105 -0.248    0.006  0.018  0.006    0.212 -0.006 -0.107
 C         -0.025 -0.077  0.231   -0.002 -0.002 -0.001   -0.276 -0.024  0.223
 Cl         0.003  0.000 -0.003    0.000  0.000  0.000    0.002  0.001 -0.003
 C         -0.169  0.096 -0.174    0.002 -0.002 -0.000    0.410 -0.055 -0.077
 H          0.172  0.042 -0.211   -0.002  0.002  0.001   -0.513  0.120 -0.057
 C          0.226 -0.176  0.367   -0.002  0.001 -0.001   -0.174  0.010  0.072
 H         -0.281  0.242 -0.526    0.000 -0.001  0.003   -0.191  0.007  0.092
 C         -0.058  0.090 -0.220    0.001 -0.002 -0.000    0.224  0.032 -0.217
 Cl         0.001 -0.000  0.001   -0.000  0.000  0.000   -0.002 -0.001  0.003
 C          0.116 -0.053  0.084   -0.002 -0.002 -0.001   -0.310  0.033  0.081
 Cl        -0.002 -0.001  0.003    0.000  0.000  0.000    0.004 -0.001 -0.000
 C         -0.002 -0.011  0.021   -0.064 -0.251 -0.082   -0.009 -0.009 -0.002
 C         -0.006  0.004  0.002    0.141  0.138 -0.016   -0.054 -0.006  0.029
 Cl         0.000 -0.000  0.000   -0.002  0.001  0.002    0.000  0.001  0.000
 C          0.008 -0.006 -0.009   -0.057 -0.155 -0.040    0.057 -0.037 -0.050
 Cl        -0.000  0.000  0.000   -0.000 -0.001 -0.000   -0.000  0.001  0.001
 C         -0.005  0.007  0.006    0.142  0.360  0.089   -0.034  0.027  0.033
 H         -0.010 -0.012  0.001   -0.040 -0.481 -0.206   -0.058 -0.054  0.008
 C          0.012  0.001 -0.008   -0.210 -0.246  0.005    0.091  0.010 -0.048
 H         -0.017 -0.017  0.004    0.360  0.027 -0.197   -0.098 -0.091  0.013
 C         -0.012  0.005  0.005    0.001  0.179  0.084   -0.080  0.031  0.062
 H          0.014 -0.018  0.008    0.284 -0.023 -0.175    0.059 -0.084 -0.076
 TransDip  -0.042 -0.022  0.080   -0.109 -0.068  0.029    0.009  0.014  0.017

 Mode:                55                     56                     57
 Frequency:      1620.88                3182.20                3196.31
 Force Cnst:     10.1954                 6.4865                 6.5784
 Red. Mass:       6.5865                 1.0872                 1.0929
 IR Active:          YES                    YES                    YES
 IR Intens:        4.362                  2.604                  3.423
 Raman Active:       YES                    YES                    YES
               X      Y      Z        X      Y      Z        X      Y      Z
 C          0.096  0.001 -0.062    0.000  0.000  0.000   -0.000 -0.000 -0.000
 C         -0.053 -0.008  0.053   -0.000 -0.000  0.000    0.000 -0.000 -0.000
 Cl         0.001  0.000 -0.001    0.000  0.000  0.000   -0.000  0.000 -0.000
 C          0.066 -0.008 -0.015    0.000 -0.000  0.000   -0.000  0.000 -0.000
 H         -0.080  0.020 -0.013   -0.000  0.000 -0.000    0.000 -0.001  0.003
 C         -0.025 -0.002  0.018    0.000  0.000 -0.000   -0.000 -0.000  0.000
 H         -0.035  0.004  0.008   -0.000 -0.000  0.000    0.002  0.000 -0.001
 C          0.038  0.007 -0.041   -0.000  0.000 -0.000   -0.000 -0.000  0.000
 Cl        -0.000 -0.000  0.001    0.000 -0.000  0.000    0.000 -0.000 -0.000
 C         -0.061  0.006  0.017   -0.000 -0.000  0.000    0.000  0.000 -0.000
 Cl         0.001 -0.000 -0.000    0.000  0.000 -0.000    0.000 -0.000  0.000
 C         -0.213  0.046  0.145    0.001 -0.001 -0.001   -0.001  0.002  0.002
 C          0.217  0.044 -0.104   -0.000 -0.000 -0.000    0.001  0.000 -0.000
 Cl        -0.002 -0.003  0.000   -0.000  0.000  0.000   -0.000 -0.000 -0.000
 C         -0.180  0.110  0.156   -0.000 -0.000 -0.000   -0.000 -0.001 -0.000
 Cl         0.001 -0.002 -0.002    0.000 -0.000 -0.000    0.000  0.000 -0.000
 C          0.099 -0.085 -0.098   -0.017  0.002  0.010   -0.032  0.003  0.020
 H          0.169  0.155 -0.025    0.204 -0.007 -0.122    0.385 -0.011 -0.229
 C         -0.271 -0.023  0.146    0.014 -0.051 -0.032    0.014 -0.035 -0.024
 H          0.257  0.266 -0.023   -0.174  0.594  0.383   -0.124  0.405  0.264
 C          0.287 -0.140 -0.233    0.033  0.043  0.002   -0.042 -0.051 -0.000
 H         -0.291  0.324  0.322   -0.396 -0.499 -0.009    0.460  0.575  0.008
 TransDip  -0.052 -0.040  0.012    0.036 -0.022 -0.030   -0.019 -0.054 -0.015

 Mode:                58                     59                     60
 Frequency:      3200.49                3208.02                3213.50
 Force Cnst:      6.5715                 6.6444                 6.6680
 Red. Mass:       1.0889                 1.0958                 1.0959
 IR Active:          YES                    YES                    YES
 IR Intens:        0.051                  2.375                  0.049
 Raman Active:       YES                    YES                    YES
               X      Y      Z        X      Y      Z        X      Y      Z
 C          0.000 -0.000  0.000   -0.000  0.000  0.000    0.000 -0.000  0.000
 C         -0.002  0.000  0.000   -0.000  0.000 -0.000   -0.003  0.000  0.001
 Cl         0.000 -0.000  0.000    0.000  0.000  0.000    0.000 -0.000  0.000
 C          0.004  0.018 -0.054    0.000  0.000 -0.000    0.000  0.022 -0.063
 H         -0.022 -0.218  0.630   -0.000 -0.000  0.001   -0.019 -0.243  0.699
 C         -0.054 -0.001  0.033   -0.000  0.000  0.000    0.053 -0.001 -0.028
 H          0.643  0.001 -0.367    0.002  0.000 -0.001   -0.581  0.001  0.327
 C         -0.001  0.001 -0.002    0.000  0.000 -0.000    0.001 -0.001  0.003
 Cl         0.000 -0.000  0.000   -0.000  0.000  0.000   -0.000  0.000 -0.000
 C          0.000 -0.000 -0.000   -0.000 -0.000  0.000   -0.000  0.000  0.000
 Cl         0.000 -0.000  0.000   -0.000  0.000 -0.000    0.000 -0.000  0.000
 C         -0.000 -0.000  0.000    0.000 -0.001 -0.001   -0.000  0.000 -0.000
 C          0.000 -0.000 -0.000    0.000 -0.000 -0.000    0.000 -0.000 -0.000
 Cl         0.000  0.000 -0.000    0.000  0.000  0.000    0.000  0.000  0.000
 C          0.000  0.000  0.000    0.000 -0.003 -0.001   -0.000 -0.000  0.000
 Cl         0.000  0.000 -0.000    0.000  0.000  0.000    0.000 -0.000  0.000
 C          0.000 -0.000 -0.000   -0.066  0.000  0.039   -0.000 -0.000  0.000
 H         -0.003  0.000  0.002    0.739 -0.016 -0.437    0.001 -0.000 -0.000
 C         -0.000  0.000  0.000   -0.008  0.035  0.022   -0.000  0.000  0.000
 H          0.000 -0.001 -0.000    0.109 -0.376 -0.242    0.000 -0.001 -0.000
 C          0.000  0.000 -0.000    0.013  0.014 -0.001    0.000  0.000 -0.000
 H         -0.002 -0.002 -0.000   -0.131 -0.161 -0.001   -0.000 -0.000 -0.000
 TransDip  -0.006  0.003 -0.002   -0.021  0.035  0.028    0.006  0.002 -0.004

 STANDARD THERMODYNAMIC QUANTITIES AT   298.15 K  AND     1.00 ATM

   This Molecule has  0 Imaginary Frequencies
   Zero point vibrational energy:       82.993 kcal/mol

   Atom    1 Element C  Has Mass   12.00000
   Atom    2 Element C  Has Mass   12.00000
   Atom    3 Element Cl Has Mass   34.96885
   Atom    4 Element C  Has Mass   12.00000
   Atom    5 Element H  Has Mass    1.00783
   Atom    6 Element C  Has Mass   12.00000
   Atom    7 Element H  Has Mass    1.00783
   Atom    8 Element C  Has Mass   12.00000
   Atom    9 Element Cl Has Mass   34.96885
   Atom   10 Element C  Has Mass   12.00000
   Atom   11 Element Cl Has Mass   34.96885
   Atom   12 Element C  Has Mass   12.00000
   Atom   13 Element C  Has Mass   12.00000
   Atom   14 Element Cl Has Mass   34.96885
   Atom   15 Element C  Has Mass   12.00000
   Atom   16 Element Cl Has Mass   34.96885
   Atom   17 Element C  Has Mass   12.00000
   Atom   18 Element H  Has Mass    1.00783
   Atom   19 Element C  Has Mass   12.00000
   Atom   20 Element H  Has Mass    1.00783
   Atom   21 Element C  Has Mass   12.00000
   Atom   22 Element H  Has Mass    1.00783
   Molecular Mass:   323.883400 amu
   Principal axes and moments of inertia in amu*Bohr^2:
                             1           2           3
    Eigenvalues --     3935.71621  8912.66900 10230.56888
          X               0.97429     0.22523    -0.00542
          Y               0.12104    -0.50302     0.85575
          Z              -0.19002     0.83441     0.51735
   Rotational Symmetry Number is   1
   The Molecule is an Asymmetric Top
   Translational Enthalpy:        0.889 kcal/mol
   Rotational Enthalpy:           0.889 kcal/mol
   Vibrational Enthalpy:         90.795 kcal/mol
   gas constant (RT):             0.592 kcal/mol
   Translational Entropy:        43.221  cal/mol.K
   Rotational Entropy:           34.239  cal/mol.K
   Vibrational Entropy:          51.484  cal/mol.K

   Total Enthalpy:               93.165 kcal/mol
   Total Entropy:               128.944  cal/mol.K

 ======================================================================

 STANDARD THERMODYNAMIC QUANTITIES FOR ANHARMONIC VIBRATION -- TOSH

   Zero point vibrational energy: ************ kcal/mol

   Vibrational Enthalpy:       Infinity kcal/mol
   Vibrational Entropy:             NaN  cal/mol.K

   Total Enthalpy:             Infinity kcal/mol
   Total Entropy:                   NaN  cal/mol.K

 ======================================================================

 STANDARD THERMODYNAMIC QUANTITIES FOR ANHARMONIC VIBRATION -- VPT2

   Zero point vibrational energy: ************ kcal/mol

   Vibrational Enthalpy:       Infinity kcal/mol
   Vibrational Entropy:             NaN  cal/mol.K

   Total Enthalpy:             Infinity kcal/mol
   Total Entropy:                   NaN  cal/mol.K

 ======================================================================

Archival summary:
1\1\february\FREQ\ProcedureUnspecified\BasisUnspecified\l5125\taweetha\ThuMar520:00:342020ThuMar520:00:342020\0\\#,FREQ,ProcedureUnspecified,BasisUnspecified,\\0,1\Cl\C,1,1.74585\C,2,1.39928,1,120.635\C,3,1.3923,2,120.222,1,-179.758,0\H,4,1.08236,3,119.121,2,179.906,0\C,4,1.38984,3,119.89,2,-0.0611521,0\H,6,1.08337,4,119.748,3,179.942,0\C,6,1.39021,4,120.07,3,0.0557583,0\H,8,1.08337,6,120.304,4,179.817,0\C,8,1.39574,6,120.735,4,0.0118593,0\C,10,1.49336,8,119.483,6,179.817,0\C,11,1.39913,10,121.409,8,89.4636,0\C,12,1.39072,11,121.806,10,-178.809,0\H,13,1.08201,12,119.981,11,-179.883,0\C,13,1.38697,12,119.521,11,0.0736646,0\H,15,1.08213,13,120.354,12,179.962,0\C,15,1.39164,13,120.277,12,-0.0561214,0\C,17,1.3985,15,119.85,13,0.0503641,0\Cl,18,1.74515,17,120.22,15,-179.785,0\Cl,17,1.74657,15,118.569,13,179.885,0\Cl,3,1.74859,2,121.231,1,0.0887182,0\Cl,12,1.75394,11,119.948,10,1.55051,0\\\@

 Total job time:  3320.45s(wall), 19331.23s(cpu) 
 Thu Mar  5 20:00:34 2020

        *************************************************************
        *                                                           *
        *  Thank you very much for using Q-Chem.  Have a nice day.  *
        *                                                           *
        *************************************************************
