# Supplementary material for: Quantum Chemical Investigation of Polychlorinated Dibenzodioxins, Dibenzofurans and Biphenyls: Relative Stability and Planarity Analysis
Source: Molecules. 2020 Dec 3;25(23):5697. doi: 10.3390/molecules25235697 (PMC7730433; doi:10.3390/molecules25235697)
Supplement: Supplementary file 1 [file molecules-25-05697-s001.zip › PCB/B3LYP/ClHHClClClHHClH.out]

                  Welcome to Q-Chem
     A Quantum Leap Into The Future Of Chemistry


 Q-Chem 5.2 (devel), Q-Chem, Inc., Pleasanton, CA (2019)

 Yihan Shao,  Zhengting Gan,  E. Epifanovsky,  A. T. B. Gilbert,  M. Wormit,  
 J. Kussmann,  A. W. Lange,  A. Behn,  Jia Deng,  Xintian Feng,  D. Ghosh,  
 M. Goldey,  P. R. Horn,  L. D. Jacobson,  I. Kaliman,  T. Kus,  A. Landau,  
 Jie Liu,  E. I. Proynov,  R. M. Richard,  R. P. Steele,  E. J. Sundstrom,  
 H. L. Woodcock III,  P. M. Zimmerman,  D. Zuev,  B. Albrecht,  E. Alguire,  
 S. A. Baeppler,  D. Barton,  Z. Benda,  Y. A. Bernard,  E. J. Berquist,  
 K. B. Bravaya,  H. Burton,  D. Casanova,  Chun-Min Chang,  Yunqing Chen,  
 A. Chien,  K. D. Closser,  M. P. Coons,  S. Coriani,  S. Dasgupta,  
 A. L. Dempwolff,  M. Diedenhofen,  Hainam Do,  R. G. Edgar,  Po-Tung Fang,  
 S. Faraji,  S. Fatehi,  Qingguo Feng,  K. D. Fenk,  J. Fosso-Tande,  
 J. Gayvert,  Qinghui Ge,  A. Ghysels,  G. Gidofalvi,  J. Gomes,  
 J. Gonthier,  A. Gunina,  D. Hait,  M. W. D. Hanson-Heine,  
 P. H. P. Harbach,  A. W. Hauser,  M. F. Herbst,  J. E. Herr,  
 E. G. Hohenstein,  Z. C. Holden,  Kerwin Hui,  B. C. Huynh,  T.-C. Jagau,  
 Hyunjun Ji,  B. Kaduk,  K. Khistyaev,  Jaehoon Kim,  P. Klunzinger,  K. Koh,  
 D. Kosenkov,  L. Koulias,  T. Kowalczyk,  C. M. Krauter,  A. Kunitsa,  
 Ka Un Lao,  A. Laurent,  K. V. Lawler,  Joonho Lee,  D. Lefrancois,  
 S. Lehtola,  D. S. Levine,  Yi-Pei Li,  You-Sheng Lin,  Fenglai Liu,  
 E. Livshits,  A. Luenser,  P. Manohar,  E. Mansoor,  S. F. Manzer,  
 Shan-Ping Mao,  Yuezhi Mao,  N. Mardirossian,  A. V. Marenich,  
 T. Markovich,  L. A. Martinez-Martinez,  S. A. Maurer,  N. J. Mayhall,  
 S. C. McKenzie,  J.-M. Mewes,  P. Morgante,  A. F. Morrison,  
 J. W. Mullinax,  K. Nanda,  T. S. Nguyen-Beck,  R. Olivares-Amaya,  
 J. A. Parkhill,  Zheng Pei,  T. M. Perrine,  F. Plasser,  P. Pokhilko,  
 S. Prager,  A. Prociuk,  E. Ramos,  D. R. Rehn,  F. Rob,  M. Scheurer,  
 M. Schneider,  N. Sergueev,  S. M. Sharada,  S. Sharma,  D. W. Small,  
 T. Stauch,  T. Stein,  Yu-Chuan Su,  A. J. W. Thom,  A. Tkatchenko,  
 T. Tsuchimochi,  N. M. Tubman,  L. Vogt,  M. L. Vidal,  O. Vydrov,  
 M. A. Watson,  J. Wenzel,  M. de Wergifosse,  T. A. Wesolowski,  A. White,  
 J. Witte,  A. Yamada,  Jun Yang,  K. Yao,  S. Yeganeh,  S. R. Yost,  
 Zhi-Qiang You,  A. Zech,  Igor Ying Zhang,  Xing Zhang,  Yan Zhao,  
 Ying Zhu,  B. R. Brooks,  G. K. L. Chan,  C. J. Cramer,  M. S. Gordon,  
 W. J. Hehre,  A. Klamt,  M. W. Schmidt,  C. D. Sherrill,  D. G. Truhlar,  
 A. Aspuru-Guzik,  R. Baer,  A. T. Bell,  N. A. Besley,  Jeng-Da Chai,  
 A. E. DePrince, III,  R. A. DiStasio Jr.,  A. Dreuw,  B. D. Dunietz,  
 T. R. Furlani,  Chao-Ping Hsu,  Yousung Jung,  Jing Kong,  D. S. Lambrecht,  
 WanZhen Liang,  C. Ochsenfeld,  V. A. Rassolov,  L. V. Slipchenko,  
 J. E. Subotnik,  T. Van Voorhis,  J. M. Herbert,  A. I. Krylov,  
 P. M. W. Gill,  M. Head-Gordon

 Contributors to earlier versions of Q-Chem not listed above: 
 R. D. Adamson,  B. Austin,  J. Baker,  G. J. O. Beran,  K. Brandhorst,  
 S. T. Brown,  E. F. C. Byrd,  A. K. Chakraborty,  C.-L. Cheng,  
 Siu Hung Chien,  D. M. Chipman,  D. L. Crittenden,  H. Dachsel,  
 R. J. Doerksen,  A. D. Dutoi,  L. Fusti-Molnar,  W. A. Goddard III,  
 A. Golubeva-Zadorozhnaya,  S. R. Gwaltney,  G. Hawkins,  A. Heyden,  
 S. Hirata,  G. Kedziora,  F. J. Keil,  C. Kelley,  Jihan Kim,  R. A. King,  
 R. Z. Khaliullin,  P. P. Korambath,  W. Kurlancheek,  A. M. Lee,  M. S. Lee,  
 S. V. Levchenko,  Ching Yeh Lin,  D. Liotard,  R. C. Lochan,  I. Lotan,  
 P. E. Maslen,  N. Nair,  D. P. O'Neill,  D. Neuhauser,  E. Neuscamman,  
 C. M. Oana,  R. Olson,  B. Peters,  R. Peverati,  P. A. Pieniazek,  
 Y. M. Rhee,  J. Ritchie,  M. A. Rohrdanz,  E. Rosta,  N. J. Russ,  
 H. F. Schaefer III,  N. E. Schultz,  N. Shenvi,  A. C. Simmonett,  A. Sodt,  
 D. Stuck,  K. S. Thanthiriwatte,  V. Vanovschi,  Tao Wang,  A. Warshel,  
 C. F. Williams,  Q. Wu,  X. Xu,  W. Zhang

 Please cite Q-Chem as follows:
 Y. Shao et al., Mol. Phys. 113, 184-215 (2015)
 DOI: 10.1080/00268976.2014.952696

 Q-Chem 5.2.1 for Intel X86 EM64T Linux

 Parts of Q-Chem use Armadillo 8.300.2 (Tropical Shenanigans).
 http://arma.sourceforge.net/

 Q-Chem begins on Thu Mar  5 23:24:31 2020  

Host: 
0

     Scratch files written to /scratch/taweetham/qchem16054//
NAlpha2: 162
NElect   162
Mult     1

 Q-Chem warning in module libgen/rem_setup.C, line 2168:

 Setting Thresh to 1e-14


Checking the input file for inconsistencies... 	...done.

--------------------------------------------------------------
User input:
--------------------------------------------------------------
$MOLECULE
0 1
C 
C  1 1.394960
Cl  2 CCl 1 119.528007
C  2 1.386606 1 120.846377 3 178.766605 0
H  4 CH 2 119.698148 1 -179.612229 0
C  4 1.387279 2 120.235871 1 -0.083363 0
H  6 CH 4 120.254637 2 -179.958574 0
C  6 1.387279 4 119.490737 2 0.041992 0
Cl  8 CCl 6 120.064298 4 179.568218 0
C  8 1.386606 6 120.235863 4 0.041336 0
Cl  10 CCl 8 119.614146 6 178.681836 0
C  1 1.488550 2 120.827489 3 1.275929 0
C  12 1.394960 1 120.827496 2 -44.635695 0
Cl  13 CCl 12 119.528011 1 1.275194 0
C  13 1.386606 12 120.846392 1 -179.957497 0
H  15 CH 13 119.698155 12 -179.612829 0
C  15 1.387278 13 120.235860 12 -0.083872 0
H  17 CH 15 120.254633 13 -179.958492 0
C  17 1.387279 15 119.490737 13 0.041666 0
Cl  19 CCl 17 120.064293 15 179.568399 0
C  19 1.386606 17 120.235874 15 0.041790 0
H  21 CH 19 119.614152 17 178.681599 0

CH=1.08273
CCl=1.75400
$END

$REM
   JOB_TYPE	OPTIMIZATION
   BASIS	6-311++G**
   METHOD	B3LYP
   SCF_GUESS_ALWAYS     TRUE
   SYM_IGNORE   TRUE
   S2THRESH     15
   THRESH       15
$END

--------------------------------------------------------------
 ----------------------------------------------------------------
             Standard Nuclear Orientation (Angstroms)
    I     Atom           X                Y                Z
 ----------------------------------------------------------------
    1      C       0.0000000000     0.0000000000     0.0000000000
    2      C       0.0000000000     0.0000000000     1.3949600000
    3      Cl      1.5261815140     0.0000000000     2.2594170471
    4      C      -1.1901880373     0.0256249026     2.1059255403
    5      H      -1.1683702292     0.0315218534     3.1884196336
    6      C      -2.4041742747     0.0535064326     1.4351028665
    7      H      -3.3336980403     0.0741960811     1.9899557843
    8      C      -2.4180259722     0.0546630380     0.0478935036
    9      Cl     -3.9445745286     0.0782926128    -0.8155919614
   10      C      -1.2274122092     0.0272853135    -0.6622934626
   11      Cl     -1.2645630159    -0.0058824468    -2.4155862839
   12      C       1.2779219872    -0.0284629571    -0.7628147595
   13      C       2.3470698978     0.7895533347    -0.3971844912
   14      Cl      2.1937652685     1.8399754745     0.9991059581
   15      C       3.5373425750     0.7639926356    -1.1080106329
   16      H       4.3574386523     1.4022626844    -0.8041060066
   17      C       3.6820915760    -0.0819840560    -2.1979241218
   18      H       4.6116137590    -0.1026767181    -2.7527795786
   19      C       2.6267066856    -0.9012420975    -2.5714505845
   20      Cl      2.7893667858    -1.9684162207    -3.9539111020
   21      C       1.4361780334    -0.8737960689    -1.8611235872
   22      H       0.6116407652    -1.5017402028    -2.1743786128
 ----------------------------------------------------------------
 Nuclear Repulsion Energy =        1801.68293390 hartrees
 There are       81 alpha and       81 beta electrons
 Requested basis set is 6-311++G(d,p)
 There are 162 shells and 449 basis functions

 Total QAlloc Memory Limit   2000 MB
 Mega-Array Size       188 MB
 MEM_STATIC part       192 MB
 A cutoff of  1.0D-15 yielded  10358 shell pairs
 There are     86005 function pairs (     92506 Cartesian)
 Smallest overlap matrix eigenvalue = 2.53E-07
 Linear dependence detected in AO basis
 Number of orthogonalized atomic orbitals = 444
 Maximum deviation from orthogonality = 5.418E-10

 Scale SEOQF with 1.000000e-01/1.000000e-01/1.000000e-01

 Standard Electronic Orientation quadrupole field applied
 Nucleus-field energy     =    -0.0000000270 hartrees
 Guess from superposition of atomic densities
 Warning:  Energy on first SCF cycle will be non-variational
 SAD guess density has 162.000000 electrons

 -----------------------------------------------------------------------
  General SCF calculation program by
  Eric Jon Sundstrom, Paul Horn, Yuezhi Mao, Dmitri Zuev, Alec White,
  David Stuck, Shaama M.S., Shane Yost, Joonho Lee, David Small,
  Daniel Levine, Susi Lehtola, Hugh Burton, Evgeny Epifanovsky,
  Bang C. Huynh
 -----------------------------------------------------------------------
 Exchange:     0.2000 Hartree-Fock + 0.0800 Slater + 0.7200 B88
 Correlation:  0.1900 VWN1RPA + 0.8100 LYP
 Using SG-1 standard quadrature grid
 using 6 threads for integral computing
 -------------------------------------------------------
 OpenMP Integral computing Module                
 Release: version 2.0, May 2017, Q-Chem Inc. Pleasanton 
 -------------------------------------------------------
 A restricted SCF calculation will be
 performed using DIIS
 SCF converges when DIIS error is below 1.0e-08
 ---------------------------------------
  Cycle       Energy         DIIS error
 ---------------------------------------
    1   -2765.7495132437      2.98e-02  
    2   -2761.2829460245      2.40e-03  
    3   -2761.1957580052      2.96e-03  
    4   -2761.4238615477      5.07e-04  
    5   -2761.4296573831      2.02e-04  
    6   -2761.4303794166      1.16e-04  
    7   -2761.4307098380      2.52e-05  
    8   -2761.4307231874      1.03e-05  
    9   -2761.4307258028      2.75e-06  
   10   -2761.4307259823      1.03e-06  
   11   -2761.4307260079      3.45e-07  
   12   -2761.4307260110      1.08e-07  
   13   -2761.4307260112      4.59e-08  
   14   -2761.4307260114      1.63e-08  
   15   -2761.4307260113      4.63e-09  Convergence criterion met
 ---------------------------------------
 SCF time:   CPU 679.40s  wall 119.00s 
 SCF   energy in the final basis set =    -2761.4307260113
 Total energy in the final basis set =    -2761.4307260113

 --------------------------------------------------------------

                    Orbital Energies (a.u.)
 --------------------------------------------------------------

 Alpha MOs
 -- Occupied --
********-101.5725-101.5663-101.5628-101.5587 -10.2726 -10.2679 -10.2659
-10.2581 -10.2550 -10.2355 -10.2261 -10.2182 -10.2155 -10.2090 -10.2084
-10.2083  -9.4897  -9.4870  -9.4809  -9.4805  -9.4765  -7.2543  -7.2518
 -7.2456  -7.2447  -7.2446  -7.2438  -7.2419  -7.2411  -7.2406  -7.2356
 -7.2354  -7.2352  -7.2345  -7.2310  -7.2308  -0.9576  -0.9306  -0.9122
 -0.8844  -0.8795  -0.8559  -0.8324  -0.8103  -0.7701  -0.7517  -0.7358
 -0.6740  -0.6439  -0.6315  -0.6035  -0.5513  -0.5383  -0.5292  -0.5075
 -0.4976  -0.4791  -0.4670  -0.4640  -0.4590  -0.4508  -0.4421  -0.4214
 -0.4209  -0.4108  -0.4016  -0.3962  -0.3829  -0.3660  -0.3518  -0.3491
 -0.3383  -0.3298  -0.3286  -0.3226  -0.3043  -0.2794  -0.2720  -0.2656
 -0.2311
 -- Virtual --
 -0.0719  -0.0514  -0.0435  -0.0337  -0.0244  -0.0107  -0.0083  -0.0043
  0.0050   0.0097   0.0150   0.0187   0.0255   0.0283   0.0397   0.0466
  0.0498   0.0511   0.0568   0.0620   0.0674   0.0727   0.0767   0.0799
  0.0860   0.0893   0.0909   0.0988   0.1010   0.1042   0.1067   0.1088
  0.1109   0.1172   0.1179   0.1236   0.1267   0.1285   0.1304   0.1318
  0.1326   0.1356   0.1377   0.1401   0.1441   0.1491   0.1531   0.1628
  0.1662   0.1691   0.1720   0.1728   0.1810   0.1861   0.1902   0.1978
  0.2014   0.2031   0.2086   0.2149   0.2198   0.2216   0.2233   0.2269
  0.2288   0.2324   0.2401   0.2464   0.2484   0.2517   0.2552   0.2592
  0.2642   0.2653   0.2709   0.2739   0.2782   0.2814   0.2847   0.2856
  0.2934   0.2971   0.2981   0.3050   0.3082   0.3140   0.3226   0.3239
  0.3310   0.3371   0.3451   0.3575   0.3673   0.4011   0.4187   0.4253
  0.4295   0.4432   0.4508   0.4550   0.4629   0.4656   0.4674   0.4746
  0.4805   0.4855   0.4939   0.4996   0.5189   0.5226   0.5300   0.5338
  0.5391   0.5468   0.5499   0.5605   0.5648   0.5735   0.5806   0.5862
  0.5900   0.5970   0.6043   0.6071   0.6153   0.6161   0.6219   0.6258
  0.6315   0.6410   0.6511   0.6549   0.6708   0.6856   0.6921   0.7013
  0.7115   0.7185   0.7216   0.7290   0.7366   0.7553   0.7581   0.7918
  0.8022   0.8056   0.8182   0.8210   0.8343   0.8413   0.8440   0.8480
  0.8498   0.8551   0.8603   0.8652   0.8723   0.8728   0.8872   0.8876
  0.8919   0.8976   0.9073   0.9091   0.9226   0.9256   0.9319   0.9364
  0.9397   0.9469   0.9559   0.9624   0.9664   0.9706   0.9764   0.9855
  0.9937   1.0034   1.0074   1.0255   1.0309   1.0487   1.0612   1.0640
  1.0781   1.0959   1.1111   1.1127   1.1669   1.1766   1.1903   1.2170
  1.2178   1.2338   1.2428   1.2525   1.2677   1.2828   1.2872   1.3070
  1.3278   1.3380   1.3426   1.3570   1.3668   1.3785   1.4414   1.4658
  1.4855   1.4987   1.5099   1.5217   1.5388   1.5598   1.5749   1.5806
  1.6045   1.6167   1.6341   1.6446   1.6717   1.6780   1.7006   1.7041
  1.7168   1.7338   1.7878   1.7960   1.8191   1.8463   1.8522   1.8777
  1.8844   1.8998   1.9033   1.9132   1.9229   1.9333   1.9475   1.9745
  1.9761   1.9887   2.0056   2.0414   2.0548   2.0782   2.1013   2.1346
  2.1484   2.1570   2.1966   2.2033   2.2424   2.2568   2.2608   2.2819
  2.2868   2.3124   2.3304   2.3338   2.3622   2.3746   2.3896   2.4082
  2.4176   2.4458   2.4594   2.4812   2.4888   2.5166   2.5317   2.5390
  2.5547   2.5710   2.6108   2.6158   2.6411   2.6514   2.6595   2.6835
  2.6931   2.7035   2.7145   2.7364   2.7513   2.7588   2.7606   2.7788
  2.7870   2.7983   2.8076   2.8173   2.8323   2.8610   2.8918   2.9225
  2.9552   2.9717   3.0722   3.0832   3.1035   3.1049   3.1663   3.1762
  3.2005   3.2143   3.2746   3.2830   3.3528   3.3862   3.4117   3.4179
  3.5442   3.5739   3.6409   3.6685   3.7764   3.8502   3.8824   3.9954
  4.0499   4.0550   4.1350   4.4124   4.8154   4.8330   9.7644   9.7813
  9.8260   9.8537   9.8591  23.3680  23.5479  23.8361  23.8654  23.9037
 23.9405  24.0002  24.0068  24.0371  24.0822  24.1309  24.1530  25.7290
 25.8123  25.8357  25.9412  26.0584  26.1449  26.1897  26.2544  26.3604
 26.5645  26.5902  26.6287  26.7367  26.8516  26.9340 215.7576 215.7743
215.8305 215.8623 215.8777
 --------------------------------------------------------------

          Ground-State Mulliken Net Atomic Charges

     Atom                 Charge (a.u.)
  ----------------------------------------
      1 C                     0.215667
      2 C                    -0.349114
      3 Cl                    0.496074
      4 C                    -0.356954
      5 H                     0.207225
      6 C                    -0.993971
      7 H                     0.192087
      8 C                     0.606594
      9 Cl                    0.462614
     10 C                    -1.029907
     11 Cl                    0.700716
     12 C                     0.046800
     13 C                    -0.162353
     14 Cl                    0.463778
     15 C                    -0.565034
     16 H                     0.203897
     17 C                    -0.665558
     18 H                     0.181298
     19 C                     0.749938
     20 Cl                    0.477259
     21 C                    -1.071310
     22 H                     0.190253
  ----------------------------------------
  Sum of atomic charges =     0.000000

 -----------------------------------------------------------------
                    Cartesian Multipole Moments
 -----------------------------------------------------------------
    Charge (ESU x 10^10)
                 0.0000
    Dipole Moment (Debye)
         X       0.2659      Y       0.2330      Z       1.5348
       Tot       1.5749
    Quadrupole Moments (Debye-Ang)
        XX    -124.9757     XY       2.9207     YY    -136.9942
        XZ      -6.4794     YZ      -0.1310     ZZ    -131.6323
    Octopole Moments (Debye-Ang^2)
       XXX    -135.5600    XXY      16.5880    XYY     -68.3914
       YYY       1.9793    XXZ      76.0695    XYZ      -7.2530
       YYZ      77.1655    XZZ     -77.5452    YZZ      11.2381
       ZZZ     250.2515
    Hexadecapole Moments (Debye-Ang^3)
      XXXX   -4352.3701   XXXY     119.8954   XXYY    -944.7091
      XYYY      51.0838   YYYY    -841.8752   XXXZ     381.6602
      XXYZ    -168.8433   XYYZ     177.0711   YYYZ    -417.9197
      XXZZ   -1264.2628   XYZZ      42.9914   YYZZ    -684.8824
      XZZZ     495.8809   YZZZ    -412.3696   ZZZZ   -3231.0573
 -----------------------------------------------------------------
 Calculating analytic gradient of the SCF energy
 Gradient of SCF Energy
            1           2           3           4           5           6
    1  -0.0190543  -0.0023192   0.0464543   0.0023388  -0.0001090  -0.0007938
    2   0.0019244   0.0013632   0.0995549  -0.0014504   0.0005394  -0.0002622
    3   0.0088865  -0.0069663  -0.0656247  -0.0074776   0.0003003  -0.0037971
            7           8           9          10          11          12
    1  -0.0002194   0.0098079   0.0006996   0.0029635   0.0115197   0.0073576
    2   0.0000856   0.0003377  -0.0004063   0.0034532  -0.0075993  -0.0016939
    3   0.0009786   0.0063380  -0.0056813   0.0086197  -0.0001448  -0.0079760
           13          14          15          16          17          18
    1  -0.0014240  -0.0398886  -0.0065722   0.0004439  -0.0059453   0.0000194
    2  -0.0063076  -0.0959281  -0.0017334  -0.0003580  -0.0017546  -0.0004259
    3  -0.0040079   0.0749352  -0.0008254   0.0002830   0.0018491  -0.0002092
           19          20          21          22
    1   0.0045348  -0.0002171  -0.0028383  -0.0067583
    2  -0.0001983   0.0003966   0.0087804   0.0016826
    3  -0.0031056  -0.0000439   0.0061424  -0.0024729
 Max gradient component =       9.955E-02
 RMS gradient           =       2.280E-02
 Gradient time:  CPU 203.05 s  wall 34.06 s
 Geometry Optimization Parameters
   NAtoms,    NIC,     NZ,  NCons,   NDum,   NFix, NCnnct, MaxDiis
       22     163      22       0       0       0       0       0


** GEOMETRY OPTIMIZATION IN DELOCALIZED INTERNAL COORDINATES **
   Searching for a Minimum

   Optimization Cycle:   1

                       Coordinates (Angstroms)
     ATOM                X               Y               Z
      1  C         0.0000000000    0.0000000000    0.0000000000
      2  C         0.0000000000    0.0000000000    1.3949600000
      3  Cl        1.5261815140    0.0000000000    2.2594170471
      4  C        -1.1901880373    0.0256249026    2.1059255403
      5  H        -1.1683702292    0.0315218534    3.1884196336
      6  C        -2.4041742747    0.0535064326    1.4351028665
      7  H        -3.3336980403    0.0741960811    1.9899557843
      8  C        -2.4180259722    0.0546630380    0.0478935036
      9  Cl       -3.9445745286    0.0782926128   -0.8155919614
     10  C        -1.2274122092    0.0272853135   -0.6622934626
     11  Cl       -1.2645630159   -0.0058824468   -2.4155862839
     12  C         1.2779219872   -0.0284629571   -0.7628147595
     13  C         2.3470698978    0.7895533347   -0.3971844912
     14  Cl        2.1937652685    1.8399754745    0.9991059581
     15  C         3.5373425750    0.7639926356   -1.1080106329
     16  H         4.3574386523    1.4022626844   -0.8041060066
     17  C         3.6820915760   -0.0819840560   -2.1979241218
     18  H         4.6116137590   -0.1026767181   -2.7527795786
     19  C         2.6267066856   -0.9012420975   -2.5714505845
     20  Cl        2.7893667858   -1.9684162207   -3.9539111020
     21  C         1.4361780334   -0.8737960689   -1.8611235872
     22  H         0.6116407652   -1.5017402028   -2.1743786128
   Point Group: c1    Number of degrees of freedom:    60


   Energy is  -2761.430726011


 Attempting to generate delocalized internal coordinates
 Initial Hessian constructed with Jon Baker's OPTIMIZE code

 60 Hessian modes will be used to form the next step
  Hessian Eigenvalues:
     0.016227    0.017469    0.019571    0.020654    0.020945    0.022664
     0.023585    0.023588    0.023833    0.023841    0.024090    0.024090
     0.024114    0.024114    0.024135    0.024135    0.024143    0.024143
     0.059378    0.132214    0.159965    0.159995    0.159995    0.160000
     0.160000    0.219222    0.224136    0.225616    0.228390    0.235221
     0.245463    0.246738    0.249942    0.249992    0.249992    0.249996
     0.250000    0.289767    0.293507    0.301033    0.301033    0.301033
     0.328620    0.356665    0.356665    0.356665    0.356665    0.356665
     0.413459    0.417092    0.429781    0.431490    0.461538    0.462854
     0.471060    0.471193    0.478202    0.478203    0.479142    0.479142

 Minimum search - taking simple RFO step
 Searching for Lamda that Minimizes Along All modes
 Value Taken    Lamda =  -0.08452636
 Calculated Step too Large.  Step scaled by  0.482185
 Step Taken.  Stepsize is  0.300000

                             Maximum     Tolerance    Cnvgd?
         Gradient           0.103809      0.000300      NO
         Displacement       0.223297      0.001200      NO
         Energy change     *********      0.000001      NO


 New Cartesian Coordinates Obtained by Inverse Iteration

 Displacement from previous Coordinates is:  0.544270
 ----------------------------------------------------------------
             Standard Nuclear Orientation (Angstroms)
    I     Atom           X                Y                Z
 ----------------------------------------------------------------
    1      C      -0.0102246325    -0.0009041461    -0.0208452673
    2      C      -0.0180489937    -0.0273568311     1.3829280610
    3      Cl      1.4902254569    -0.0561317033     2.2637447887
    4      C      -1.2011096043    -0.0070727982     2.1074502365
    5      H      -1.1681415062    -0.0239829440     3.1893722263
    6      C      -2.4183139862     0.0429122391     1.4505580468
    7      H      -3.3427391297     0.0610278000     2.0131844387
    8      C      -2.4454447650     0.0747899306     0.0641281237
    9      Cl     -3.9913326082     0.1416839082    -0.7587970646
   10      C      -1.2612155248     0.0517739281    -0.6681049280
   11      Cl     -1.3746482128     0.0968600479    -2.4178224655
   12      C       1.2831115983    -0.0239658924    -0.7773103458
   13      C       2.3536670974     0.8128493185    -0.4293630832
   14      Cl      2.2056311425     1.8946434271     0.9347031444
   15      C       3.5521902039     0.7850985496    -1.1308017603
   16      H       4.3617733728     1.4401636858    -0.8349878137
   17      C       3.7156891077    -0.0828621522    -2.1991795840
   18      H       4.6493769707    -0.1070101041    -2.7467038046
   19      C       2.6691570220    -0.9230666825    -2.5551527969
   20      Cl      2.8564250516    -2.0274581791    -3.9050808339
   21      C       1.4712881039    -0.8947898580    -1.8570508884
   22      H       0.6689950283    -1.5505279486    -2.1612432813
 ----------------------------------------------------------------
 Nuclear Repulsion Energy =        1788.32641660 hartrees
 There are       81 alpha and       81 beta electrons
 Applying Cartesian multipole field
    Component          Value
    ---------          -----
     (2,0,0)        1.00000E-11
     (0,2,0)        2.00000E-11
     (0,0,2)       -3.00000E-11
 Nucleus-field energy     =    -0.0000000245 hartrees
 Requested basis set is 6-311++G(d,p)
 There are 162 shells and 449 basis functions
 A cutoff of  1.0D-15 yielded  10315 shell pairs
 There are     85643 function pairs (     92114 Cartesian)
 Smallest overlap matrix eigenvalue = 2.71E-07
 Linear dependence detected in AO basis
 Number of orthogonalized atomic orbitals = 445
 Maximum deviation from orthogonality = 4.673E-10
 Guess from superposition of atomic densities
 Warning:  Energy on first SCF cycle will be non-variational
 SAD guess density has 162.000000 electrons

 -----------------------------------------------------------------------
  General SCF calculation program by
  Eric Jon Sundstrom, Paul Horn, Yuezhi Mao, Dmitri Zuev, Alec White,
  David Stuck, Shaama M.S., Shane Yost, Joonho Lee, David Small,
  Daniel Levine, Susi Lehtola, Hugh Burton, Evgeny Epifanovsky,
  Bang C. Huynh
 -----------------------------------------------------------------------
 Exchange:     0.2000 Hartree-Fock + 0.0800 Slater + 0.7200 B88
 Correlation:  0.1900 VWN1RPA + 0.8100 LYP
 Using SG-1 standard quadrature grid
 using 6 threads for integral computing
 -------------------------------------------------------
 OpenMP Integral computing Module                
 Release: version 2.0, May 2017, Q-Chem Inc. Pleasanton 
 -------------------------------------------------------
 A restricted SCF calculation will be
 performed using DIIS
 SCF converges when DIIS error is below 1.0e-08
 ---------------------------------------
  Cycle       Energy         DIIS error
 ---------------------------------------
    1   -2765.6370588033      2.95e-02  
    2   -2761.3188347591      2.37e-03  
    3   -2761.2349858448      2.91e-03  
    4   -2761.4549674656      5.36e-04  
    5   -2761.4610156339      2.58e-04  
    6   -2761.4624653270      1.16e-04  
    7   -2761.4627985843      2.39e-05  
    8   -2761.4628093351      1.17e-05  
    9   -2761.4628127678      2.78e-06  
   10   -2761.4628129521      1.05e-06  
   11   -2761.4628129800      3.19e-07  
   12   -2761.4628129825      1.09e-07  
   13   -2761.4628129829      4.59e-08  
   14   -2761.4628129830      1.62e-08  
   15   -2761.4628129830      5.31e-09  Convergence criterion met
 ---------------------------------------
 SCF time:   CPU 674.73s  wall 119.00s 
 SCF   energy in the final basis set =    -2761.4628129830
 Total energy in the final basis set =    -2761.4628129830

 --------------------------------------------------------------

                    Orbital Energies (a.u.)
 --------------------------------------------------------------

 Alpha MOs
 -- Occupied --
********-101.5722-101.5665-101.5628-101.5590 -10.2749 -10.2676 -10.2664
-10.2594 -10.2560 -10.2396 -10.2297 -10.2174 -10.2143 -10.2102 -10.2097
-10.2091  -9.4896  -9.4868  -9.4810  -9.4800  -9.4762  -7.2542  -7.2516
 -7.2457  -7.2445  -7.2443  -7.2437  -7.2417  -7.2409  -7.2405  -7.2357
 -7.2356  -7.2346  -7.2340  -7.2308  -7.2304  -0.9528  -0.9282  -0.9098
 -0.8863  -0.8778  -0.8520  -0.8341  -0.8102  -0.7691  -0.7485  -0.7353
 -0.6737  -0.6415  -0.6297  -0.6040  -0.5496  -0.5365  -0.5287  -0.5079
 -0.4976  -0.4784  -0.4643  -0.4639  -0.4566  -0.4488  -0.4377  -0.4219
 -0.4171  -0.4100  -0.4004  -0.3951  -0.3823  -0.3652  -0.3503  -0.3498
 -0.3364  -0.3302  -0.3283  -0.3222  -0.3041  -0.2848  -0.2724  -0.2647
 -0.2433
 -- Virtual --
 -0.0728  -0.0514  -0.0438  -0.0332  -0.0269  -0.0108  -0.0074  -0.0016
  0.0049   0.0109   0.0149   0.0195   0.0261   0.0278   0.0401   0.0460
  0.0495   0.0509   0.0567   0.0630   0.0661   0.0722   0.0751   0.0797
  0.0853   0.0892   0.0916   0.0983   0.1011   0.1039   0.1058   0.1069
  0.1102   0.1160   0.1175   0.1236   0.1252   0.1287   0.1304   0.1312
  0.1317   0.1340   0.1375   0.1393   0.1434   0.1481   0.1514   0.1615
  0.1663   0.1684   0.1704   0.1716   0.1796   0.1835   0.1897   0.1952
  0.1977   0.2011   0.2065   0.2119   0.2176   0.2202   0.2209   0.2252
  0.2278   0.2299   0.2391   0.2449   0.2463   0.2502   0.2541   0.2588
  0.2630   0.2642   0.2678   0.2724   0.2749   0.2802   0.2838   0.2853
  0.2887   0.2943   0.2963   0.2985   0.3057   0.3095   0.3129   0.3224
  0.3270   0.3309   0.3371   0.3517   0.3565   0.3658   0.4099   0.4242
  0.4256   0.4339   0.4452   0.4525   0.4547   0.4625   0.4643   0.4676
  0.4752   0.4863   0.4871   0.4961   0.5017   0.5176   0.5211   0.5284
  0.5336   0.5370   0.5468   0.5516   0.5623   0.5719   0.5746   0.5816
  0.5884   0.5897   0.6010   0.6086   0.6107   0.6153   0.6165   0.6207
  0.6281   0.6354   0.6468   0.6507   0.6563   0.6768   0.6864   0.6923
  0.7020   0.7161   0.7173   0.7204   0.7288   0.7385   0.7585   0.7899
  0.7959   0.8035   0.8081   0.8201   0.8248   0.8310   0.8405   0.8447
  0.8487   0.8517   0.8598   0.8618   0.8646   0.8717   0.8749   0.8826
  0.8883   0.8909   0.8955   0.9095   0.9155   0.9205   0.9267   0.9301
  0.9353   0.9409   0.9504   0.9517   0.9641   0.9689   0.9723   0.9733
  0.9861   0.9898   0.9961   1.0028   1.0220   1.0266   1.0459   1.0543
  1.0613   1.0765   1.0885   1.0959   1.1105   1.1557   1.1724   1.1897
  1.2124   1.2187   1.2327   1.2385   1.2484   1.2646   1.2723   1.2858
  1.3076   1.3299   1.3323   1.3377   1.3451   1.3687   1.3724   1.4472
  1.4667   1.4816   1.4980   1.5075   1.5190   1.5380   1.5574   1.5663
  1.5789   1.6032   1.6160   1.6304   1.6439   1.6711   1.6781   1.6982
  1.7016   1.7143   1.7306   1.7835   1.7887   1.8169   1.8404   1.8514
  1.8743   1.8839   1.8922   1.9031   1.9102   1.9216   1.9346   1.9452
  1.9684   1.9735   1.9878   2.0026   2.0355   2.0529   2.0755   2.1011
  2.1350   2.1450   2.1527   2.1943   2.2100   2.2435   2.2581   2.2605
  2.2824   2.2854   2.3084   2.3259   2.3306   2.3641   2.3712   2.3830
  2.4006   2.4156   2.4446   2.4571   2.4809   2.4897   2.4976   2.5316
  2.5434   2.5494   2.5682   2.6104   2.6156   2.6333   2.6503   2.6575
  2.6802   2.6916   2.7031   2.7131   2.7327   2.7449   2.7549   2.7580
  2.7794   2.7821   2.7927   2.8032   2.8156   2.8321   2.8598   2.8867
  2.9132   2.9452   2.9717   3.0677   3.0780   3.0974   3.1008   3.1545
  3.1686   3.1912   3.1993   3.2678   3.2767   3.3443   3.3809   3.4089
  3.4150   3.5390   3.5669   3.6359   3.6683   3.7703   3.8457   3.8715
  3.9851   4.0490   4.0549   4.1328   4.4108   4.8053   4.8276   9.7595
  9.7805   9.8241   9.8262   9.8650  23.3710  23.5395  23.8237  23.8587
 23.8871  23.9248  23.9821  24.0002  24.0208  24.0710  24.1336  24.1473
 25.7367  25.8141  25.8336  25.9320  26.0588  26.1377  26.1911  26.2347
 26.3414  26.5073  26.5721  26.6245  26.7225  26.8300  26.9163 215.7524
215.7736 215.8229 215.8294 215.8854
 --------------------------------------------------------------

          Ground-State Mulliken Net Atomic Charges

     Atom                 Charge (a.u.)
  ----------------------------------------
      1 C                     0.174518
      2 C                    -0.594890
      3 Cl                    0.480811
      4 C                    -0.229500
      5 H                     0.212368
      6 C                    -1.068194
      7 H                     0.194065
      8 C                     0.457394
      9 Cl                    0.471816
     10 C                    -0.674176
     11 Cl                    0.647434
     12 C                     0.907778
     13 C                    -0.700598
     14 Cl                    0.426303
     15 C                    -0.692946
     16 H                     0.207622
     17 C                    -0.671570
     18 H                     0.181493
     19 C                     0.772870
     20 Cl                    0.472906
     21 C                    -1.169410
     22 H                     0.193905
  ----------------------------------------
  Sum of atomic charges =     0.000000

 -----------------------------------------------------------------
                    Cartesian Multipole Moments
 -----------------------------------------------------------------
    Charge (ESU x 10^10)
                -0.0000
    Dipole Moment (Debye)
         X       0.3168      Y       0.1795      Z       1.4893
       Tot       1.5332
    Quadrupole Moments (Debye-Ang)
        XX    -124.8597     XY       3.1782     YY    -136.7526
        XZ      -6.7235     YZ      -0.5139     ZZ    -131.5376
    Octopole Moments (Debye-Ang^2)
       XXX    -130.6004    XXY      16.2402    XYY     -66.2873
       YYY      -0.7454    XXZ      74.4300    XYZ      -7.6354
       YYZ      76.9194    XZZ     -76.4944    YZZ       9.3445
       ZZZ     250.2279
    Hexadecapole Moments (Debye-Ang^3)
      XXXX   -4454.6756   XXXY     148.4520   XXYY    -967.8210
      XYYY      78.8267   YYYY    -879.2047   XXXZ     394.8302
      XXYZ    -166.7170   XYYZ     183.2940   YYYZ    -400.5233
      XXZZ   -1273.5888   XYZZ      49.8300   YYZZ    -684.3685
      XZZZ     514.9668   YZZZ    -402.9652   ZZZZ   -3186.4678
 -----------------------------------------------------------------
 Calculating analytic gradient of the SCF energy
 Gradient of SCF Energy
            1           2           3           4           5           6
    1  -0.0103157  -0.0017210   0.0284873   0.0011687  -0.0004324   0.0002318
    2   0.0006682   0.0006405   0.0674794  -0.0007898   0.0004129  -0.0001691
    3   0.0057640  -0.0006276  -0.0440555  -0.0052902   0.0003550  -0.0024420
            7           8           9          10          11          12
    1   0.0000360   0.0059542   0.0007319  -0.0007932  -0.0006873   0.0053813
    2   0.0001081   0.0002791  -0.0001101   0.0017583  -0.0031240  -0.0019165
    3   0.0008203   0.0046667  -0.0043099   0.0042378  -0.0012753  -0.0041183
           13          14          15          16          17          18
    1   0.0019909  -0.0257939  -0.0032982   0.0005925  -0.0039352   0.0001777
    2  -0.0024973  -0.0661396  -0.0009013  -0.0003575  -0.0003758  -0.0001755
    3  -0.0026424   0.0483316  -0.0008773  -0.0000160   0.0019689  -0.0000546
           19          20          21          22
    1   0.0029386  -0.0002030   0.0007173  -0.0012284
    2  -0.0004638   0.0004733   0.0037834   0.0014169
    3  -0.0020301   0.0001767   0.0024756  -0.0010576
 Max gradient component =       6.748E-02
 RMS gradient           =       1.513E-02
 Gradient time:  CPU 201.04 s  wall 33.72 s
 Geometry Optimization Parameters
   NAtoms,    NIC,     NZ,  NCons,   NDum,   NFix, NCnnct, MaxDiis
       22     163      22       0       0       0       0       0

 Cartesian Hessian Update
 Hessian updated using BFGS update


** GEOMETRY OPTIMIZATION IN DELOCALIZED INTERNAL COORDINATES **
   Searching for a Minimum

   Optimization Cycle:   2

                       Coordinates (Angstroms)
     ATOM                X               Y               Z
      1  C        -0.0102246325   -0.0009041461   -0.0208452673
      2  C        -0.0180489937   -0.0273568311    1.3829280610
      3  Cl        1.4902254569   -0.0561317033    2.2637447887
      4  C        -1.2011096043   -0.0070727982    2.1074502365
      5  H        -1.1681415062   -0.0239829440    3.1893722263
      6  C        -2.4183139862    0.0429122391    1.4505580468
      7  H        -3.3427391297    0.0610278000    2.0131844387
      8  C        -2.4454447650    0.0747899306    0.0641281237
      9  Cl       -3.9913326082    0.1416839082   -0.7587970646
     10  C        -1.2612155248    0.0517739281   -0.6681049280
     11  Cl       -1.3746482128    0.0968600479   -2.4178224655
     12  C         1.2831115983   -0.0239658924   -0.7773103458
     13  C         2.3536670974    0.8128493185   -0.4293630832
     14  Cl        2.2056311425    1.8946434271    0.9347031444
     15  C         3.5521902039    0.7850985496   -1.1308017603
     16  H         4.3617733728    1.4401636858   -0.8349878137
     17  C         3.7156891077   -0.0828621522   -2.1991795840
     18  H         4.6493769707   -0.1070101041   -2.7467038046
     19  C         2.6691570220   -0.9230666825   -2.5551527969
     20  Cl        2.8564250516   -2.0274581791   -3.9050808339
     21  C         1.4712881039   -0.8947898580   -1.8570508884
     22  H         0.6689950283   -1.5505279486   -2.1612432813
   Point Group: c1    Number of degrees of freedom:    60


   Energy is  -2761.462812983

 Hessian updated using BFGS update

 56 Hessian modes will be used to form the next step
  Hessian Eigenvalues:
     0.016782    0.017480    0.019871    0.020655    0.020945    0.022665
     0.023586    0.023827    0.023840    0.024089    0.024090    0.024111
     0.024114    0.024127    0.024135    0.024142    0.024143    0.024307
     0.059410    0.109178    0.159984    0.159995    0.159998    0.159999
     0.160284    0.219050    0.224130    0.225594    0.228432    0.235290
     0.245689    0.247229    0.248951    0.249982    0.249992    0.249999
     0.286119    0.289766    0.300782    0.301005    0.306460    0.351453
     0.356660    0.361488    0.413536    0.425639    0.429731    0.457465
     0.462308    0.464383    0.470849    0.477861    0.478180    0.478525
     0.479104    0.514385

 Minimum search - taking simple RFO step
 Searching for Lamda that Minimizes Along All modes
 Value Taken    Lamda =  -0.04453126
 Calculated Step too Large.  Step scaled by  0.553483
 Step Taken.  Stepsize is  0.300000

                             Maximum     Tolerance    Cnvgd?
         Gradient           0.069761      0.000300      NO
         Displacement       0.247120      0.001200      NO
         Energy change     -0.032087      0.000001      NO


 New Cartesian Coordinates Obtained by Inverse Iteration

 Displacement from previous Coordinates is:  0.398272
 ----------------------------------------------------------------
             Standard Nuclear Orientation (Angstroms)
    I     Atom           X                Y                Z
 ----------------------------------------------------------------
    1      C       0.0072336431     0.0073941080     0.0015581852
    2      C      -0.0246890028    -0.0386722706     1.4068044786
    3      Cl      1.4610674116    -0.0982208373     2.3176204865
    4      C      -1.2198021036    -0.0259841765     2.1148303810
    5      H      -1.2020310768    -0.0593187406     3.1963242286
    6      C      -2.4258471697     0.0299078733     1.4363633213
    7      H      -3.3602580752     0.0395567345     1.9817540704
    8      C      -2.4348779528     0.0727539983     0.0474044188
    9      Cl     -3.9816049116     0.1413429691    -0.7706424023
   10      C      -1.2323471720     0.0593261360    -0.6661560943
   11      Cl     -1.2746595656     0.1161776993    -2.4165183522
   12      C       1.2922984964    -0.0071035718    -0.7555877909
   13      C       2.3691133251     0.8370557084    -0.4348765720
   14      Cl      2.2485854342     1.9543715212     0.9006645763
   15      C       3.5586733495     0.7964053573    -1.1547817265
   16      H       4.3708242160     1.4571972650    -0.8805305197
   17      C       3.7045930731    -0.0860320905    -2.2159268285
   18      H       4.6288682124    -0.1194803880    -2.7782685867
   19      C       2.6461520226    -0.9251230465    -2.5468034503
   20      Cl      2.8098522548    -2.0448149731    -3.8880969178
   21      C       1.4580187137    -0.8871098113    -1.8332290601
   22      H       0.6471480699    -1.5429558688    -2.1182806970
 ----------------------------------------------------------------
 Nuclear Repulsion Energy =        1784.33215173 hartrees
 There are       81 alpha and       81 beta electrons
 Applying Cartesian multipole field
    Component          Value
    ---------          -----
     (2,0,0)        1.00000E-11
     (0,2,0)        2.00000E-11
     (0,0,2)       -3.00000E-11
 Nucleus-field energy     =    -0.0000000246 hartrees
 Requested basis set is 6-311++G(d,p)
 There are 162 shells and 449 basis functions
 A cutoff of  1.0D-15 yielded  10321 shell pairs
 There are     85702 function pairs (     92177 Cartesian)
 Smallest overlap matrix eigenvalue = 2.69E-07
 Linear dependence detected in AO basis
 Number of orthogonalized atomic orbitals = 445
 Maximum deviation from orthogonality = 5.481E-10
 Guess from superposition of atomic densities
 Warning:  Energy on first SCF cycle will be non-variational
 SAD guess density has 162.000000 electrons

 -----------------------------------------------------------------------
  General SCF calculation program by
  Eric Jon Sundstrom, Paul Horn, Yuezhi Mao, Dmitri Zuev, Alec White,
  David Stuck, Shaama M.S., Shane Yost, Joonho Lee, David Small,
  Daniel Levine, Susi Lehtola, Hugh Burton, Evgeny Epifanovsky,
  Bang C. Huynh
 -----------------------------------------------------------------------
 Exchange:     0.2000 Hartree-Fock + 0.0800 Slater + 0.7200 B88
 Correlation:  0.1900 VWN1RPA + 0.8100 LYP
 Using SG-1 standard quadrature grid
 using 6 threads for integral computing
 -------------------------------------------------------
 OpenMP Integral computing Module                
 Release: version 2.0, May 2017, Q-Chem Inc. Pleasanton 
 -------------------------------------------------------
 A restricted SCF calculation will be
 performed using DIIS
 SCF converges when DIIS error is below 1.0e-08
 ---------------------------------------
  Cycle       Energy         DIIS error
 ---------------------------------------
    1   -2765.5900186452      2.93e-02  
    2   -2761.3389512236      2.36e-03  
    3   -2761.2560810481      2.90e-03  
    4   -2761.4740704462      5.35e-04  
    5   -2761.4800012538      2.65e-04  
    6   -2761.4815718491      1.13e-04  
    7   -2761.4818850695      2.33e-05  
    8   -2761.4818948943      1.22e-05  
    9   -2761.4818986950      2.68e-06  
   10   -2761.4818988626      1.07e-06  
   11   -2761.4818988918      3.05e-07  
   12   -2761.4818988942      1.12e-07  
   13   -2761.4818988944      4.63e-08  
   14   -2761.4818988944      1.67e-08  
   15   -2761.4818988944      5.59e-09  Convergence criterion met
 ---------------------------------------
 SCF time:   CPU 674.23s  wall 119.00s 
 SCF   energy in the final basis set =    -2761.4818988944
 Total energy in the final basis set =    -2761.4818988944

 --------------------------------------------------------------

                    Orbital Energies (a.u.)
 --------------------------------------------------------------

 Alpha MOs
 -- Occupied --
********-101.5731-101.5661-101.5641-101.5605 -10.2755 -10.2688 -10.2668
-10.2598 -10.2559 -10.2391 -10.2293 -10.2176 -10.2144 -10.2101 -10.2099
-10.2091  -9.4899  -9.4877  -9.4807  -9.4807  -9.4771  -7.2545  -7.2525
 -7.2453  -7.2452  -7.2448  -7.2440  -7.2425  -7.2418  -7.2415  -7.2354
 -7.2354  -7.2352  -7.2347  -7.2317  -7.2312  -0.9511  -0.9258  -0.9077
 -0.8875  -0.8803  -0.8488  -0.8353  -0.8101  -0.7688  -0.7466  -0.7352
 -0.6730  -0.6414  -0.6298  -0.6035  -0.5480  -0.5359  -0.5287  -0.5077
 -0.4978  -0.4791  -0.4643  -0.4628  -0.4558  -0.4476  -0.4343  -0.4220
 -0.4138  -0.4098  -0.3994  -0.3941  -0.3822  -0.3662  -0.3487  -0.3478
 -0.3353  -0.3302  -0.3293  -0.3242  -0.3034  -0.2922  -0.2715  -0.2631
 -0.2508
 -- Virtual --
 -0.0732  -0.0520  -0.0436  -0.0321  -0.0272  -0.0107  -0.0068  -0.0002
  0.0051   0.0110   0.0151   0.0196   0.0261   0.0274   0.0401   0.0460
  0.0498   0.0508   0.0569   0.0631   0.0659   0.0722   0.0745   0.0796
  0.0856   0.0884   0.0919   0.0985   0.1017   0.1041   0.1060   0.1066
  0.1100   0.1165   0.1174   0.1235   0.1251   0.1285   0.1303   0.1306
  0.1320   0.1343   0.1375   0.1396   0.1431   0.1476   0.1509   0.1604
  0.1664   0.1683   0.1702   0.1708   0.1784   0.1828   0.1885   0.1939
  0.1988   0.2012   0.2075   0.2114   0.2177   0.2198   0.2211   0.2241
  0.2264   0.2302   0.2387   0.2447   0.2470   0.2501   0.2531   0.2584
  0.2632   0.2635   0.2671   0.2722   0.2746   0.2788   0.2827   0.2859
  0.2890   0.2953   0.2963   0.2994   0.3066   0.3093   0.3129   0.3222
  0.3279   0.3298   0.3369   0.3504   0.3540   0.3670   0.4105   0.4236
  0.4260   0.4336   0.4447   0.4531   0.4558   0.4624   0.4647   0.4687
  0.4739   0.4874   0.4895   0.4947   0.5078   0.5183   0.5212   0.5257
  0.5301   0.5360   0.5465   0.5508   0.5628   0.5697   0.5744   0.5779
  0.5878   0.5891   0.6001   0.6088   0.6100   0.6139   0.6171   0.6194
  0.6254   0.6328   0.6481   0.6506   0.6558   0.6795   0.6853   0.6896
  0.7024   0.7128   0.7167   0.7204   0.7275   0.7412   0.7586   0.7981
  0.8022   0.8070   0.8199   0.8227   0.8246   0.8340   0.8391   0.8445
  0.8500   0.8531   0.8568   0.8608   0.8655   0.8728   0.8760   0.8788
  0.8886   0.8916   0.8961   0.9075   0.9186   0.9210   0.9327   0.9332
  0.9365   0.9400   0.9509   0.9562   0.9629   0.9677   0.9725   0.9729
  0.9850   0.9882   0.9956   1.0049   1.0154   1.0273   1.0415   1.0489
  1.0619   1.0783   1.0872   1.0930   1.1079   1.1570   1.1733   1.1848
  1.2103   1.2182   1.2305   1.2371   1.2458   1.2627   1.2737   1.2846
  1.3084   1.3198   1.3277   1.3362   1.3481   1.3682   1.3743   1.4440
  1.4676   1.4821   1.4984   1.5074   1.5168   1.5373   1.5580   1.5648
  1.5763   1.6029   1.6148   1.6294   1.6454   1.6704   1.6772   1.6994
  1.7019   1.7131   1.7302   1.7813   1.7913   1.8175   1.8401   1.8504
  1.8719   1.8814   1.8894   1.9035   1.9090   1.9200   1.9323   1.9461
  1.9687   1.9751   1.9857   2.0024   2.0337   2.0514   2.0738   2.1051
  2.1339   2.1484   2.1507   2.1925   2.2280   2.2531   2.2600   2.2610
  2.2835   2.2912   2.3087   2.3244   2.3320   2.3572   2.3654   2.3802
  2.3896   2.4180   2.4454   2.4583   2.4643   2.4892   2.4990   2.5307
  2.5436   2.5486   2.5654   2.6072   2.6122   2.6334   2.6487   2.6567
  2.6772   2.6871   2.7036   2.7112   2.7321   2.7409   2.7534   2.7585
  2.7767   2.7820   2.7914   2.8030   2.8156   2.8355   2.8592   2.8851
  2.9149   2.9473   2.9729   3.0673   3.0770   3.0930   3.1005   3.1501
  3.1655   3.1941   3.2040   3.2646   3.2743   3.3429   3.3752   3.4068
  3.4127   3.5362   3.5652   3.6370   3.6659   3.7677   3.8424   3.8711
  3.9853   4.0510   4.0550   4.1340   4.4099   4.8014   4.8255   9.7625
  9.7803   9.8023   9.8240   9.8655  23.3718  23.5448  23.8219  23.8562
 23.8823  23.9204  23.9768  23.9913  24.0162  24.0678  24.1283  24.1419
 25.8119  25.8320  25.8403  25.9410  26.0498  26.1357  26.1782  26.2435
 26.3431  26.3853  26.5711  26.6257  26.7097  26.8150  26.9166 215.7561
215.7733 215.7988 215.8278 215.8816
 --------------------------------------------------------------

          Ground-State Mulliken Net Atomic Charges

     Atom                 Charge (a.u.)
  ----------------------------------------
      1 C                     0.191099
      2 C                    -0.622268
      3 Cl                    0.476557
      4 C                    -0.201922
      5 H                     0.212716
      6 C                    -1.058486
      7 H                     0.195104
      8 C                     0.508538
      9 Cl                    0.471324
     10 C                    -0.717101
     11 Cl                    0.629294
     12 C                     0.876730
     13 C                    -0.739824
     14 Cl                    0.421042
     15 C                    -0.627762
     16 H                     0.205443
     17 C                    -0.635871
     18 H                     0.182053
     19 C                     0.776507
     20 Cl                    0.475255
     21 C                    -1.217270
     22 H                     0.198843
  ----------------------------------------
  Sum of atomic charges =     0.000000

 -----------------------------------------------------------------
                    Cartesian Multipole Moments
 -----------------------------------------------------------------
    Charge (ESU x 10^10)
                 0.0000
    Dipole Moment (Debye)
         X       0.2422      Y       0.1522      Z       1.4403
       Tot       1.4684
    Quadrupole Moments (Debye-Ang)
        XX    -124.7982     XY       3.2804     YY    -136.5770
        XZ      -7.0791     YZ      -0.8829     ZZ    -131.6030
    Octopole Moments (Debye-Ang^2)
       XXX    -135.5052    XXY      15.8146    XYY     -66.7397
       YYY      -0.8621    XXZ      73.3357    XYZ      -8.0581
       YYZ      76.7135    XZZ     -76.4853    YZZ       8.3885
       ZZZ     248.8553
    Hexadecapole Moments (Debye-Ang^3)
      XXXX   -4409.0279   XXXY     137.4224   XXYY    -963.2381
      XYYY      70.1932   YYYY    -901.3380   XXXZ     389.1877
      XXYZ    -165.5037   XYYZ     184.2046   YYYZ    -391.9834
      XXZZ   -1266.9688   XYZZ      46.2467   YYZZ    -689.9708
      XZZZ     512.0960   YZZZ    -399.1829   ZZZZ   -3191.3159
 -----------------------------------------------------------------
 Calculating analytic gradient of the SCF energy
 Gradient of SCF Energy
            1           2           3           4           5           6
    1  -0.0057144  -0.0005126   0.0168198   0.0006135  -0.0002048  -0.0008427
    2  -0.0000416  -0.0001712   0.0431485  -0.0003981   0.0002305   0.0000565
    3   0.0009858   0.0011139  -0.0283208  -0.0020455   0.0001636  -0.0009480
            7           8           9          10          11          12
    1   0.0001645   0.0019742  -0.0011403   0.0022291   0.0072273   0.0003071
    2   0.0000328   0.0002225  -0.0000759   0.0011008  -0.0049536  -0.0016868
    3   0.0005352   0.0033087  -0.0009358   0.0016303  -0.0005856  -0.0031161
           13          14          15          16          17          18
    1   0.0023211  -0.0159007  -0.0016281   0.0002260  -0.0015469   0.0001041
    2   0.0006296  -0.0425664   0.0000284  -0.0002354  -0.0004683  -0.0000727
    3  -0.0006855   0.0301742   0.0000493   0.0000172   0.0009594  -0.0000246
           19          20          21          22
    1   0.0013136  -0.0002340  -0.0023557  -0.0032200
    2  -0.0006658   0.0004085   0.0041775   0.0013000
    3  -0.0017178   0.0002873   0.0007477  -0.0015930
 Max gradient component =       4.315E-02
 RMS gradient           =       9.642E-03
 Gradient time:  CPU 202.00 s  wall 33.88 s
 Geometry Optimization Parameters
   NAtoms,    NIC,     NZ,  NCons,   NDum,   NFix, NCnnct, MaxDiis
       22     163      22       0       0       0       0       0

 Cartesian Hessian Update
 Hessian updated using BFGS update


** GEOMETRY OPTIMIZATION IN DELOCALIZED INTERNAL COORDINATES **
   Searching for a Minimum

   Optimization Cycle:   3

                       Coordinates (Angstroms)
     ATOM                X               Y               Z
      1  C         0.0072336431    0.0073941080    0.0015581852
      2  C        -0.0246890028   -0.0386722706    1.4068044786
      3  Cl        1.4610674116   -0.0982208373    2.3176204865
      4  C        -1.2198021036   -0.0259841765    2.1148303810
      5  H        -1.2020310768   -0.0593187406    3.1963242286
      6  C        -2.4258471697    0.0299078733    1.4363633213
      7  H        -3.3602580752    0.0395567345    1.9817540704
      8  C        -2.4348779528    0.0727539983    0.0474044188
      9  Cl       -3.9816049116    0.1413429691   -0.7706424023
     10  C        -1.2323471720    0.0593261360   -0.6661560943
     11  Cl       -1.2746595656    0.1161776993   -2.4165183522
     12  C         1.2922984964   -0.0071035718   -0.7555877909
     13  C         2.3691133251    0.8370557084   -0.4348765720
     14  Cl        2.2485854342    1.9543715212    0.9006645763
     15  C         3.5586733495    0.7964053573   -1.1547817265
     16  H         4.3708242160    1.4571972650   -0.8805305197
     17  C         3.7045930731   -0.0860320905   -2.2159268285
     18  H         4.6288682124   -0.1194803880   -2.7782685867
     19  C         2.6461520226   -0.9251230465   -2.5468034503
     20  Cl        2.8098522548   -2.0448149731   -3.8880969178
     21  C         1.4580187137   -0.8871098113   -1.8332290601
     22  H         0.6471480699   -1.5429558688   -2.1182806970
   Point Group: c1    Number of degrees of freedom:    60


   Energy is  -2761.481898894

 Hessian updated using BFGS update

 58 Hessian modes will be used to form the next step
  Hessian Eigenvalues:
     0.017228    0.017480    0.019794    0.020787    0.020947    0.022664
     0.023586    0.023817    0.023838    0.024089    0.024090    0.024113
     0.024114    0.024134    0.024139    0.024142    0.024143    0.024645
     0.057182    0.104041    0.159990    0.159995    0.159998    0.160027
     0.160209    0.219691    0.224130    0.225698    0.228433    0.235414
     0.245741    0.247799    0.249893    0.249983    0.249992    0.253147
     0.289698    0.292772    0.300776    0.301003    0.301049    0.309373
     0.354386    0.356659    0.356669    0.370579    0.414011    0.425804
     0.429786    0.455957    0.462595    0.468305    0.471329    0.477995
     0.478245    0.479095    0.480420    0.531974

 Minimum search - taking simple RFO step
 Searching for Lamda that Minimizes Along All modes
 Value Taken    Lamda =  -0.02934950
 Calculated Step too Large.  Step scaled by  0.546383
 Step Taken.  Stepsize is  0.300000

                             Maximum     Tolerance    Cnvgd?
         Gradient           0.043594      0.000300      NO
         Displacement       0.199337      0.001200      NO
         Energy change     -0.019086      0.000001      NO


 New Cartesian Coordinates Obtained by Inverse Iteration

 Displacement from previous Coordinates is:  0.636566
 ----------------------------------------------------------------
             Standard Nuclear Orientation (Angstroms)
    I     Atom           X                Y                Z
 ----------------------------------------------------------------
    1      C       0.0023916028     0.0099118602    -0.0142900234
    2      C      -0.0242944732    -0.0748549175     1.3894981288
    3      Cl      1.4635118157    -0.1713181121     2.2951004615
    4      C      -1.2142110326    -0.0756358390     2.1078967566
    5      H      -1.1866042807    -0.1428503568     3.1872653687
    6      C      -2.4239806092     0.0106825448     1.4392971579
    7      H      -3.3563002497     0.0127627740     1.9881008215
    8      C      -2.4424000649     0.1047782334     0.0522666144
    9      Cl     -3.9934520069     0.2330252267    -0.7452233358
   10      C      -1.2457350119     0.1037623851    -0.6707467140
   11      Cl     -1.3239890749     0.2763678156    -2.4106243918
   12      C       1.2873507476    -0.0005246967    -0.7668940264
   13      C       2.3488198528     0.8690797798    -0.4667729561
   14      Cl      2.2115715819     2.0231758095     0.8362279017
   15      C       3.5429494822     0.8270405890    -1.1816322858
   16      H       4.3401501819     1.5119783419    -0.9237616974
   17      C       3.7118668831    -0.0874256625    -2.2126421794
   18      H       4.6391437523    -0.1242399588    -2.7693490802
   19      C       2.6716394717    -0.9609053152    -2.5128636487
   20      Cl      2.8688266145    -2.1330382538    -3.8055139443
   21      C       1.4791142911    -0.9212662388    -1.8077458716
   22      H       0.6899417186    -1.6138324132    -2.0639679077
 ----------------------------------------------------------------
 Nuclear Repulsion Energy =        1778.94677588 hartrees
 There are       81 alpha and       81 beta electrons
 Applying Cartesian multipole field
    Component          Value
    ---------          -----
     (2,0,0)        1.00000E-11
     (0,2,0)        2.00000E-11
     (0,0,2)       -3.00000E-11
 Nucleus-field energy     =    -0.0000000214 hartrees
 Requested basis set is 6-311++G(d,p)
 There are 162 shells and 449 basis functions
 A cutoff of  1.0D-15 yielded  10315 shell pairs
 There are     85629 function pairs (     92091 Cartesian)
 Smallest overlap matrix eigenvalue = 2.70E-07
 Linear dependence detected in AO basis
 Number of orthogonalized atomic orbitals = 445
 Maximum deviation from orthogonality = 4.722E-10
 Guess from superposition of atomic densities
 Warning:  Energy on first SCF cycle will be non-variational
 SAD guess density has 162.000000 electrons

 -----------------------------------------------------------------------
  General SCF calculation program by
  Eric Jon Sundstrom, Paul Horn, Yuezhi Mao, Dmitri Zuev, Alec White,
  David Stuck, Shaama M.S., Shane Yost, Joonho Lee, David Small,
  Daniel Levine, Susi Lehtola, Hugh Burton, Evgeny Epifanovsky,
  Bang C. Huynh
 -----------------------------------------------------------------------
 Exchange:     0.2000 Hartree-Fock + 0.0800 Slater + 0.7200 B88
 Correlation:  0.1900 VWN1RPA + 0.8100 LYP
 Using SG-1 standard quadrature grid
 using 6 threads for integral computing
 -------------------------------------------------------
 OpenMP Integral computing Module                
 Release: version 2.0, May 2017, Q-Chem Inc. Pleasanton 
 -------------------------------------------------------
 A restricted SCF calculation will be
 performed using DIIS
 SCF converges when DIIS error is below 1.0e-08
 ---------------------------------------
  Cycle       Energy         DIIS error
 ---------------------------------------
    1   -2765.5537202859      2.92e-02  
    2   -2761.3531882929      2.35e-03  
    3   -2761.2723169408      2.88e-03  
    4   -2761.4867920662      5.38e-04  
    5   -2761.4927504112      2.70e-04  
    6   -2761.4944134837      1.11e-04  
    7   -2761.4947137301      2.35e-05  
    8   -2761.4947235636      1.26e-05  
    9   -2761.4947276728      2.64e-06  
   10   -2761.4947278333      1.08e-06  
   11   -2761.4947278636      2.89e-07  
   12   -2761.4947278658      1.14e-07  
   13   -2761.4947278660      4.45e-08  
   14   -2761.4947278663      1.70e-08  
   15   -2761.4947278660      5.57e-09  Convergence criterion met
 ---------------------------------------
 SCF time:   CPU 672.08s  wall 118.00s 
 SCF   energy in the final basis set =    -2761.4947278660
 Total energy in the final basis set =    -2761.4947278660

 --------------------------------------------------------------

                    Orbital Energies (a.u.)
 --------------------------------------------------------------

 Alpha MOs
 -- Occupied --
********-101.5730-101.5663-101.5651-101.5618 -10.2757 -10.2682 -10.2668
-10.2602 -10.2566 -10.2394 -10.2297 -10.2174 -10.2142 -10.2112 -10.2105
-10.2098  -9.4894  -9.4876  -9.4813  -9.4808  -9.4779  -7.2541  -7.2525
 -7.2459  -7.2455  -7.2444  -7.2436  -7.2425  -7.2425  -7.2418  -7.2360
 -7.2355  -7.2354  -7.2354  -7.2326  -7.2321  -0.9500  -0.9255  -0.9065
 -0.8883  -0.8793  -0.8473  -0.8362  -0.8105  -0.7679  -0.7457  -0.7357
 -0.6734  -0.6406  -0.6291  -0.6040  -0.5478  -0.5349  -0.5284  -0.5091
 -0.4978  -0.4786  -0.4643  -0.4621  -0.4552  -0.4465  -0.4330  -0.4224
 -0.4107  -0.4096  -0.3991  -0.3936  -0.3814  -0.3655  -0.3494  -0.3454
 -0.3341  -0.3305  -0.3293  -0.3242  -0.3024  -0.2992  -0.2723  -0.2630
 -0.2544
 -- Virtual --
 -0.0726  -0.0521  -0.0439  -0.0314  -0.0297  -0.0110  -0.0068   0.0008
  0.0050   0.0105   0.0145   0.0200   0.0260   0.0272   0.0405   0.0455
  0.0496   0.0506   0.0569   0.0634   0.0653   0.0720   0.0730   0.0797
  0.0856   0.0890   0.0927   0.0982   0.1013   0.1038   0.1052   0.1063
  0.1099   0.1161   0.1171   0.1235   0.1244   0.1273   0.1297   0.1311
  0.1317   0.1332   0.1378   0.1392   0.1423   0.1468   0.1495   0.1598
  0.1667   0.1674   0.1693   0.1708   0.1769   0.1808   0.1871   0.1925
  0.1981   0.2004   0.2070   0.2099   0.2165   0.2208   0.2221   0.2239
  0.2262   0.2304   0.2387   0.2440   0.2473   0.2509   0.2517   0.2584
  0.2632   0.2657   0.2672   0.2707   0.2733   0.2783   0.2829   0.2860
  0.2889   0.2928   0.2964   0.3010   0.3047   0.3100   0.3122   0.3243
  0.3269   0.3320   0.3362   0.3507   0.3523   0.3669   0.4120   0.4238
  0.4285   0.4340   0.4437   0.4524   0.4560   0.4602   0.4662   0.4689
  0.4725   0.4898   0.4909   0.4968   0.5070   0.5148   0.5194   0.5242
  0.5299   0.5349   0.5450   0.5543   0.5622   0.5662   0.5743   0.5804
  0.5868   0.5896   0.5967   0.6088   0.6104   0.6136   0.6186   0.6200
  0.6238   0.6392   0.6492   0.6558   0.6625   0.6805   0.6855   0.6878
  0.7039   0.7116   0.7166   0.7207   0.7269   0.7405   0.7615   0.7971
  0.8027   0.8086   0.8220   0.8253   0.8280   0.8388   0.8441   0.8446
  0.8490   0.8542   0.8601   0.8618   0.8632   0.8732   0.8758   0.8793
  0.8827   0.8957   0.8971   0.9061   0.9171   0.9222   0.9322   0.9339
  0.9362   0.9387   0.9497   0.9562   0.9653   0.9684   0.9722   0.9745
  0.9867   0.9886   0.9949   0.9981   1.0039   1.0258   1.0395   1.0448
  1.0590   1.0685   1.0853   1.0920   1.1104   1.1530   1.1742   1.1847
  1.2072   1.2166   1.2306   1.2356   1.2409   1.2591   1.2697   1.2850
  1.3092   1.3156   1.3293   1.3349   1.3474   1.3653   1.3764   1.4464
  1.4673   1.4808   1.4991   1.5074   1.5164   1.5390   1.5570   1.5652
  1.5776   1.6032   1.6165   1.6288   1.6450   1.6704   1.6760   1.6976
  1.7038   1.7107   1.7297   1.7800   1.7901   1.8170   1.8376   1.8503
  1.8683   1.8798   1.8869   1.9072   1.9130   1.9189   1.9338   1.9470
  1.9650   1.9745   1.9831   1.9993   2.0316   2.0514   2.0711   2.1054
  2.1337   2.1479   2.1513   2.1881   2.2342   2.2567   2.2611   2.2648
  2.2821   2.3018   2.3044   2.3240   2.3353   2.3396   2.3652   2.3808
  2.3912   2.4190   2.4447   2.4530   2.4583   2.4879   2.5061   2.5315
  2.5430   2.5456   2.5644   2.6020   2.6108   2.6285   2.6490   2.6587
  2.6787   2.6851   2.7038   2.7098   2.7264   2.7383   2.7525   2.7577
  2.7762   2.7820   2.7925   2.8020   2.8157   2.8337   2.8571   2.8834
  2.9109   2.9496   2.9773   3.0676   3.0755   3.0885   3.0976   3.1459
  3.1610   3.1937   3.2037   3.2624   3.2712   3.3418   3.3743   3.4060
  3.4106   3.5333   3.5643   3.6369   3.6657   3.7662   3.8437   3.8688
  3.9840   4.0517   4.0557   4.1309   4.4019   4.7978   4.8254   9.7604
  9.7805   9.7987   9.8241   9.8624  23.3734  23.5456  23.8174  23.8555
 23.8846  23.9195  23.9730  23.9895  24.0158  24.0661  24.1274  24.1393
 25.8129  25.8324  25.9131  25.9333  26.0392  26.1262  26.1496  26.2122
 26.3080  26.3855  26.5656  26.6189  26.6984  26.8057  26.9081 215.7542
215.7736 215.7973 215.8267 215.8746
 --------------------------------------------------------------

          Ground-State Mulliken Net Atomic Charges

     Atom                 Charge (a.u.)
  ----------------------------------------
      1 C                     0.246049
      2 C                    -0.719219
      3 Cl                    0.454427
      4 C                    -0.104106
      5 H                     0.214133
      6 C                    -1.073834
      7 H                     0.196566
      8 C                     0.480972
      9 Cl                    0.477979
     10 C                    -0.631296
     11 Cl                    0.600950
     12 C                     0.726903
     13 C                    -0.717716
     14 Cl                    0.380366
     15 C                    -0.518780
     16 H                     0.205378
     17 C                    -0.652443
     18 H                     0.181840
     19 C                     0.772088
     20 Cl                    0.468461
     21 C                    -1.192501
     22 H                     0.203784
  ----------------------------------------
  Sum of atomic charges =     0.000000

 -----------------------------------------------------------------
                    Cartesian Multipole Moments
 -----------------------------------------------------------------
    Charge (ESU x 10^10)
                 0.0000
    Dipole Moment (Debye)
         X       0.2559      Y       0.0844      Z       1.3993
       Tot       1.4250
    Quadrupole Moments (Debye-Ang)
        XX    -124.8157     XY       3.6347     YY    -136.4057
        XZ      -7.2220     YZ      -1.2052     ZZ    -131.5159
    Octopole Moments (Debye-Ang^2)
       XXX    -134.4118    XXY      14.7056    XYY     -65.8330
       YYY      -5.8059    XXZ      72.1240    XYZ      -8.2076
       YYZ      76.5066    XZZ     -75.7490    YZZ       6.2496
       ZZZ     248.4566
    Hexadecapole Moments (Debye-Ang^3)
      XXXX   -4443.3904   XXXY     178.6041   XXYY    -977.9657
      XYYY     110.8179   YYYY    -966.2723   XXXZ     396.3361
      XXYZ    -160.9732   XYYZ     187.0184   YYYZ    -366.0275
      XXZZ   -1257.9325   XYZZ      58.1514   YYZZ    -687.4790
      XZZZ     519.6782   YZZZ    -382.7609   ZZZZ   -3112.0891
 -----------------------------------------------------------------
 Calculating analytic gradient of the SCF energy
 Gradient of SCF Energy
            1           2           3           4           5           6
    1  -0.0005506   0.0003162   0.0096869   0.0004118   0.0000312  -0.0007182
    2  -0.0008969   0.0003069   0.0305976  -0.0001042   0.0001882  -0.0000185
    3  -0.0002866   0.0012265  -0.0191824  -0.0007274  -0.0000302  -0.0005162
            7           8           9          10          11          12
    1   0.0000686   0.0010712  -0.0001464   0.0003756  -0.0000996  -0.0008939
    2   0.0001327   0.0002560   0.0001205  -0.0005580  -0.0015567  -0.0001783
    3   0.0001249   0.0005913  -0.0005861   0.0006938  -0.0003870  -0.0002865
           13          14          15          16          17          18
    1   0.0013099  -0.0093109  -0.0007083   0.0000033  -0.0003918   0.0000395
    2   0.0007592  -0.0303101   0.0000293  -0.0001908  -0.0002335  -0.0001217
    3   0.0004729   0.0203061  -0.0000381   0.0001279  -0.0001271   0.0000153
           19          20          21          22
    1   0.0003083  -0.0001489  -0.0003159  -0.0003380
    2  -0.0003872   0.0001353   0.0015371   0.0004932
    3  -0.0003687   0.0000258  -0.0003782  -0.0006699
 Max gradient component =       3.060E-02
 RMS gradient           =       6.552E-03
 Gradient time:  CPU 200.27 s  wall 33.60 s
 Geometry Optimization Parameters
   NAtoms,    NIC,     NZ,  NCons,   NDum,   NFix, NCnnct, MaxDiis
       22     163      22       0       0       0       0       0

 Cartesian Hessian Update
 Hessian updated using BFGS update


** GEOMETRY OPTIMIZATION IN DELOCALIZED INTERNAL COORDINATES **
   Searching for a Minimum

   Optimization Cycle:   4

                       Coordinates (Angstroms)
     ATOM                X               Y               Z
      1  C         0.0023916028    0.0099118602   -0.0142900234
      2  C        -0.0242944732   -0.0748549175    1.3894981288
      3  Cl        1.4635118157   -0.1713181121    2.2951004615
      4  C        -1.2142110326   -0.0756358390    2.1078967566
      5  H        -1.1866042807   -0.1428503568    3.1872653687
      6  C        -2.4239806092    0.0106825448    1.4392971579
      7  H        -3.3563002497    0.0127627740    1.9881008215
      8  C        -2.4424000649    0.1047782334    0.0522666144
      9  Cl       -3.9934520069    0.2330252267   -0.7452233358
     10  C        -1.2457350119    0.1037623851   -0.6707467140
     11  Cl       -1.3239890749    0.2763678156   -2.4106243918
     12  C         1.2873507476   -0.0005246967   -0.7668940264
     13  C         2.3488198528    0.8690797798   -0.4667729561
     14  Cl        2.2115715819    2.0231758095    0.8362279017
     15  C         3.5429494822    0.8270405890   -1.1816322858
     16  H         4.3401501819    1.5119783419   -0.9237616974
     17  C         3.7118668831   -0.0874256625   -2.2126421794
     18  H         4.6391437523   -0.1242399588   -2.7693490802
     19  C         2.6716394717   -0.9609053152   -2.5128636487
     20  Cl        2.8688266145   -2.1330382538   -3.8055139443
     21  C         1.4791142911   -0.9212662388   -1.8077458716
     22  H         0.6899417186   -1.6138324132   -2.0639679077
   Point Group: c1    Number of degrees of freedom:    60


   Energy is  -2761.494727866

 Hessian updated using BFGS update

 59 Hessian modes will be used to form the next step
  Hessian Eigenvalues:
     0.017429    0.018100    0.019941    0.020934    0.021035    0.022650
     0.023586    0.023818    0.023836    0.024089    0.024090    0.024113
     0.024114    0.024130    0.024138    0.024140    0.024143    0.027610
     0.053075    0.078130    0.159995    0.159998    0.160005    0.160103
     0.160272    0.220180    0.224216    0.225685    0.228433    0.235441
     0.245745    0.247827    0.249918    0.249992    0.250059    0.253327
     0.289748    0.293321    0.300942    0.301029    0.301094    0.317141
     0.354855    0.356664    0.356668    0.356676    0.376278    0.414027
     0.426295    0.429846    0.457251    0.462594    0.468364    0.471595
     0.478077    0.478250    0.479107    0.480861    0.599790

 Minimum search - taking simple RFO step
 Searching for Lamda that Minimizes Along All modes
 Value Taken    Lamda =  -0.01708638
 Calculated Step too Large.  Step scaled by  0.632415
 Step Taken.  Stepsize is  0.300000

                             Maximum     Tolerance    Cnvgd?
         Gradient           0.030264      0.000300      NO
         Displacement       0.238453      0.001200      NO
         Energy change     -0.012829      0.000001      NO


 New Cartesian Coordinates Obtained by Inverse Iteration

 Displacement from previous Coordinates is:  0.450871
 ----------------------------------------------------------------
             Standard Nuclear Orientation (Angstroms)
    I     Atom           X                Y                Z
 ----------------------------------------------------------------
    1      C       0.0055700935     0.0235214567    -0.0097187245
    2      C      -0.0250356389    -0.0994695441     1.3898758426
    3      Cl      1.4617119054    -0.2412807661     2.2957697774
    4      C      -1.2170251402    -0.1142432679     2.1057964494
    5      H      -1.1929101296    -0.2146823481     3.1826393170
    6      C      -2.4236354344    -0.0047628207     1.4350195928
    7      H      -3.3586525506    -0.0169508389     1.9791757165
    8      C      -2.4388413888     0.1290283709     0.0502724572
    9      Cl     -3.9865731333     0.2815784859    -0.7461769731
   10      C      -1.2391301005     0.1445624600    -0.6677297476
   11      Cl     -1.3005147171     0.3706352375    -2.4008691532
   12      C       1.2895665178     0.0091745085    -0.7621655177
   13      C       2.3410260339     0.8967476586    -0.4894591302
   14      Cl      2.1917544828     2.0944743132     0.7746630739
   15      C       3.5335586111     0.8484944246    -1.2078441152
   16      H       4.3231185035     1.5507417340    -0.9735332022
   17      C       3.7086889091    -0.0928997678    -2.2131585996
   18      H       4.6339188824    -0.1355136623    -2.7725699728
   19      C       2.6751644514    -0.9836542538    -2.4865172369
   20      Cl      2.8824438452    -2.1893918128    -3.7473254954
   21      C       1.4837266826    -0.9366758253    -1.7800272229
   22      H       0.6983805071    -1.6427601465    -2.0124919869
 ----------------------------------------------------------------
 Nuclear Repulsion Energy =        1775.93268818 hartrees
 There are       81 alpha and       81 beta electrons
 Applying Cartesian multipole field
    Component          Value
    ---------          -----
     (2,0,0)        1.00000E-11
     (0,2,0)        2.00000E-11
     (0,0,2)       -3.00000E-11
 Nucleus-field energy     =    -0.0000000195 hartrees
 Requested basis set is 6-311++G(d,p)
 There are 162 shells and 449 basis functions
 A cutoff of  1.0D-15 yielded  10315 shell pairs
 There are     85640 function pairs (     92108 Cartesian)
 Smallest overlap matrix eigenvalue = 2.68E-07
 Linear dependence detected in AO basis
 Number of orthogonalized atomic orbitals = 445
 Maximum deviation from orthogonality = 6.376E-10
 Guess from superposition of atomic densities
 Warning:  Energy on first SCF cycle will be non-variational
 SAD guess density has 162.000000 electrons

 -----------------------------------------------------------------------
  General SCF calculation program by
  Eric Jon Sundstrom, Paul Horn, Yuezhi Mao, Dmitri Zuev, Alec White,
  David Stuck, Shaama M.S., Shane Yost, Joonho Lee, David Small,
  Daniel Levine, Susi Lehtola, Hugh Burton, Evgeny Epifanovsky,
  Bang C. Huynh
 -----------------------------------------------------------------------
 Exchange:     0.2000 Hartree-Fock + 0.0800 Slater + 0.7200 B88
 Correlation:  0.1900 VWN1RPA + 0.8100 LYP
 Using SG-1 standard quadrature grid
 using 6 threads for integral computing
 -------------------------------------------------------
 OpenMP Integral computing Module                
 Release: version 2.0, May 2017, Q-Chem Inc. Pleasanton 
 -------------------------------------------------------
 A restricted SCF calculation will be
 performed using DIIS
 SCF converges when DIIS error is below 1.0e-08
 ---------------------------------------
  Cycle       Energy         DIIS error
 ---------------------------------------
    1   -2765.5333111131      2.92e-02  
    2   -2761.3624858278      2.35e-03  
    3   -2761.2828662712      2.87e-03  
    4   -2761.4956936763      5.33e-04  
    5   -2761.5015450873      2.68e-04  
    6   -2761.5031919895      1.10e-04  
    7   -2761.5034861885      2.34e-05  
    8   -2761.5034957557      1.28e-05  
    9   -2761.5034999819      2.62e-06  
   10   -2761.5035001384      1.09e-06  
   11   -2761.5035001689      2.76e-07  
   12   -2761.5035001708      1.14e-07  
   13   -2761.5035001708      4.26e-08  
   14   -2761.5035001711      1.71e-08  
   15   -2761.5035001710      5.46e-09  Convergence criterion met
 ---------------------------------------
 SCF time:   CPU 671.64s  wall 118.00s 
 SCF   energy in the final basis set =    -2761.5035001710
 Total energy in the final basis set =    -2761.5035001710

 --------------------------------------------------------------

                    Orbital Energies (a.u.)
 --------------------------------------------------------------

 Alpha MOs
 -- Occupied --
********-101.5733-101.5664-101.5663-101.5630 -10.2755 -10.2683 -10.2670
-10.2602 -10.2569 -10.2389 -10.2294 -10.2176 -10.2143 -10.2116 -10.2107
-10.2099  -9.4894  -9.4879  -9.4822  -9.4808  -9.4787  -7.2541  -7.2527
 -7.2469  -7.2455  -7.2443  -7.2435  -7.2434  -7.2428  -7.2421  -7.2369
 -7.2363  -7.2355  -7.2353  -7.2334  -7.2330  -0.9496  -0.9251  -0.9053
 -0.8888  -0.8796  -0.8458  -0.8370  -0.8107  -0.7677  -0.7453  -0.7362
 -0.6732  -0.6404  -0.6291  -0.6043  -0.5474  -0.5343  -0.5285  -0.5101
 -0.4975  -0.4786  -0.4642  -0.4619  -0.4549  -0.4458  -0.4321  -0.4226
 -0.4098  -0.4076  -0.3986  -0.3928  -0.3810  -0.3655  -0.3492  -0.3430
 -0.3333  -0.3309  -0.3296  -0.3247  -0.3066  -0.3009  -0.2728  -0.2627
 -0.2569
 -- Virtual --
 -0.0716  -0.0523  -0.0439  -0.0313  -0.0310  -0.0112  -0.0067   0.0014
  0.0050   0.0098   0.0141   0.0200   0.0258   0.0270   0.0406   0.0453
  0.0496   0.0505   0.0570   0.0633   0.0652   0.0717   0.0722   0.0797
  0.0857   0.0889   0.0933   0.0978   0.1013   0.1038   0.1051   0.1063
  0.1099   0.1156   0.1174   0.1230   0.1240   0.1266   0.1292   0.1313
  0.1315   0.1331   0.1379   0.1393   0.1416   0.1465   0.1484   0.1592
  0.1663   0.1669   0.1692   0.1705   0.1758   0.1793   0.1857   0.1915
  0.1986   0.2007   0.2059   0.2105   0.2158   0.2212   0.2226   0.2242
  0.2259   0.2308   0.2389   0.2439   0.2472   0.2509   0.2512   0.2574
  0.2627   0.2673   0.2674   0.2694   0.2721   0.2780   0.2828   0.2868
  0.2881   0.2921   0.2962   0.3025   0.3046   0.3096   0.3129   0.3253
  0.3276   0.3338   0.3369   0.3498   0.3509   0.3669   0.4126   0.4233
  0.4309   0.4341   0.4418   0.4521   0.4561   0.4597   0.4672   0.4699
  0.4754   0.4913   0.4918   0.4970   0.5072   0.5084   0.5178   0.5242
  0.5309   0.5324   0.5432   0.5561   0.5627   0.5663   0.5748   0.5830
  0.5874   0.5910   0.5953   0.6081   0.6093   0.6123   0.6202   0.6210
  0.6238   0.6418   0.6491   0.6606   0.6657   0.6800   0.6857   0.6881
  0.7043   0.7098   0.7165   0.7219   0.7263   0.7400   0.7642   0.7965
  0.8037   0.8116   0.8214   0.8256   0.8319   0.8376   0.8448   0.8483
  0.8499   0.8545   0.8599   0.8620   0.8645   0.8716   0.8751   0.8788
  0.8823   0.8960   0.8999   0.9079   0.9159   0.9255   0.9323   0.9354
  0.9362   0.9395   0.9486   0.9574   0.9598   0.9677   0.9732   0.9745
  0.9795   0.9892   0.9932   1.0005   1.0038   1.0247   1.0368   1.0435
  1.0557   1.0629   1.0867   1.0948   1.1122   1.1527   1.1757   1.1845
  1.2055   1.2148   1.2295   1.2377   1.2411   1.2568   1.2740   1.2854
  1.3069   1.3133   1.3285   1.3350   1.3494   1.3637   1.3792   1.4472
  1.4675   1.4815   1.5000   1.5074   1.5156   1.5405   1.5586   1.5651
  1.5781   1.6035   1.6170   1.6285   1.6458   1.6702   1.6760   1.6973
  1.7054   1.7092   1.7302   1.7795   1.7924   1.8172   1.8361   1.8502
  1.8662   1.8764   1.8867   1.9121   1.9150   1.9187   1.9339   1.9482
  1.9635   1.9754   1.9823   1.9993   2.0304   2.0520   2.0694   2.1072
  2.1327   2.1457   2.1542   2.1853   2.2376   2.2562   2.2609   2.2691
  2.2817   2.2997   2.3081   2.3142   2.3276   2.3426   2.3650   2.3810
  2.3961   2.4208   2.4431   2.4511   2.4585   2.4874   2.5125   2.5329
  2.5420   2.5450   2.5657   2.5990   2.6088   2.6265   2.6504   2.6608
  2.6803   2.6847   2.7047   2.7089   2.7226   2.7378   2.7521   2.7575
  2.7750   2.7812   2.7924   2.8014   2.8156   2.8337   2.8563   2.8817
  2.9100   2.9524   2.9799   3.0685   3.0758   3.0853   3.0960   3.1440
  3.1604   3.1942   3.2069   3.2606   3.2702   3.3428   3.3730   3.4063
  3.4104   3.5326   3.5655   3.6376   3.6658   3.7663   3.8443   3.8693
  3.9845   4.0524   4.0557   4.1299   4.3942   4.7973   4.8265   9.7613
  9.7811   9.8047   9.8272   9.8537  23.3744  23.5466  23.8172  23.8563
 23.8861  23.9214  23.9726  23.9876  24.0195  24.0673  24.1266  24.1392
 25.8126  25.8314  25.9322  25.9606  25.9812  26.1031  26.1395  26.1996
 26.3031  26.4121  26.5651  26.6150  26.6953  26.8029  26.9079 215.7554
215.7743 215.8066 215.8305 215.8615
 --------------------------------------------------------------

          Ground-State Mulliken Net Atomic Charges

     Atom                 Charge (a.u.)
  ----------------------------------------
      1 C                     0.284872
      2 C                    -0.771428
      3 Cl                    0.423345
      4 C                    -0.041891
      5 H                     0.213775
      6 C                    -1.059686
      7 H                     0.197332
      8 C                     0.501050
      9 Cl                    0.481111
     10 C                    -0.640485
     11 Cl                    0.579548
     12 C                     0.618589
     13 C                    -0.760015
     14 Cl                    0.343549
     15 C                    -0.396769
     16 H                     0.203434
     17 C                    -0.662397
     18 H                     0.182241
     19 C                     0.777413
     20 Cl                    0.465868
     21 C                    -1.145624
     22 H                     0.206169
  ----------------------------------------
  Sum of atomic charges =     0.000000

 -----------------------------------------------------------------
                    Cartesian Multipole Moments
 -----------------------------------------------------------------
    Charge (ESU x 10^10)
                 0.0000
    Dipole Moment (Debye)
         X       0.2211      Y       0.0292      Z       1.3547
       Tot       1.3729
    Quadrupole Moments (Debye-Ang)
        XX    -124.8119     XY       3.8850     YY    -136.2799
        XZ      -7.4390     YZ      -1.5250     ZZ    -131.4657
    Octopole Moments (Debye-Ang^2)
       XXX    -136.1529    XXY      13.6696    XYY     -65.7709
       YYY      -8.5873    XXZ      71.1691    XYZ      -8.4470
       YYZ      76.4701    XZZ     -75.5490    YZZ       4.5490
       ZZZ     247.7202
    Hexadecapole Moments (Debye-Ang^3)
      XXXX   -4431.1380   XXXY     198.4157   XXYY    -983.3655
      XYYY     130.9597   YYYY   -1020.2187   XXXZ     398.5717
      XXYZ    -157.0973   XYYZ     188.5656   YYYZ    -345.2794
      XXZZ   -1245.9174   XYZZ      64.0091   YYZZ    -688.1729
      XZZZ     522.0157   YZZZ    -368.8573   ZZZZ   -3061.0161
 -----------------------------------------------------------------
 Calculating analytic gradient of the SCF energy
 Gradient of SCF Energy
            1           2           3           4           5           6
    1   0.0008479   0.0002637   0.0055280  -0.0002086   0.0001019  -0.0002135
    2  -0.0006317   0.0005157   0.0196618   0.0000352   0.0000777  -0.0000520
    3  -0.0007972   0.0006479  -0.0118788  -0.0001236  -0.0000448   0.0001249
            7           8           9          10          11          12
    1   0.0000054   0.0003488   0.0001232  -0.0001840  -0.0001239  -0.0009392
    2   0.0000736   0.0002848   0.0000087  -0.0007190  -0.0010674   0.0000865
    3  -0.0000134  -0.0004241  -0.0001342   0.0003124  -0.0000616   0.0007985
           13          14          15          16          17          18
    1   0.0004874  -0.0050590  -0.0002776   0.0000005   0.0001998  -0.0000367
    2   0.0002729  -0.0194996  -0.0001840  -0.0000239  -0.0000545  -0.0000439
    3   0.0006996   0.0127034  -0.0003654   0.0001073  -0.0000916   0.0000396
           19          20          21          22
    1  -0.0001561  -0.0000219  -0.0004129  -0.0002734
    2  -0.0000196  -0.0000524   0.0012058   0.0001254
    3   0.0001146  -0.0001138  -0.0010665  -0.0004330
 Max gradient component =       1.966E-02
 RMS gradient           =       4.149E-03
 Gradient time:  CPU 199.75 s  wall 33.51 s
 Geometry Optimization Parameters
   NAtoms,    NIC,     NZ,  NCons,   NDum,   NFix, NCnnct, MaxDiis
       22     163      22       0       0       0       0       0

 Cartesian Hessian Update
 Hessian updated using BFGS update


** GEOMETRY OPTIMIZATION IN DELOCALIZED INTERNAL COORDINATES **
   Searching for a Minimum

   Optimization Cycle:   5

                       Coordinates (Angstroms)
     ATOM                X               Y               Z
      1  C         0.0055700935    0.0235214567   -0.0097187245
      2  C        -0.0250356389   -0.0994695441    1.3898758426
      3  Cl        1.4617119054   -0.2412807661    2.2957697774
      4  C        -1.2170251402   -0.1142432679    2.1057964494
      5  H        -1.1929101296   -0.2146823481    3.1826393170
      6  C        -2.4236354344   -0.0047628207    1.4350195928
      7  H        -3.3586525506   -0.0169508389    1.9791757165
      8  C        -2.4388413888    0.1290283709    0.0502724572
      9  Cl       -3.9865731333    0.2815784859   -0.7461769731
     10  C        -1.2391301005    0.1445624600   -0.6677297476
     11  Cl       -1.3005147171    0.3706352375   -2.4008691532
     12  C         1.2895665178    0.0091745085   -0.7621655177
     13  C         2.3410260339    0.8967476586   -0.4894591302
     14  Cl        2.1917544828    2.0944743132    0.7746630739
     15  C         3.5335586111    0.8484944246   -1.2078441152
     16  H         4.3231185035    1.5507417340   -0.9735332022
     17  C         3.7086889091   -0.0928997678   -2.2131585996
     18  H         4.6339188824   -0.1355136623   -2.7725699728
     19  C         2.6751644514   -0.9836542538   -2.4865172369
     20  Cl        2.8824438452   -2.1893918128   -3.7473254954
     21  C         1.4837266826   -0.9366758253   -1.7800272229
     22  H         0.6983805071   -1.6427601465   -2.0124919869
   Point Group: c1    Number of degrees of freedom:    60


   Energy is  -2761.503500171

 Hessian updated using BFGS update

 60 Hessian modes will be used to form the next step
  Hessian Eigenvalues:
     0.017443    0.017899    0.019871    0.020933    0.021014    0.022643
     0.023577    0.023833    0.023857    0.024089    0.024091    0.024114
     0.024115    0.024137    0.024138    0.024143    0.024157    0.027567
     0.041220    0.073747    0.159995    0.160000    0.160007    0.160104
     0.160274    0.220180    0.224232    0.225691    0.228432    0.235482
     0.245743    0.247806    0.249914    0.249996    0.250066    0.253410
     0.289756    0.293294    0.300942    0.301032    0.301140    0.317090
     0.354852    0.356665    0.356667    0.356668    0.356676    0.376352
     0.414025    0.426295    0.429850    0.457158    0.462578    0.468388
     0.471616    0.478162    0.478267    0.479109    0.480932    0.599715

 Minimum search - taking simple RFO step
 Searching for Lamda that Minimizes Along All modes
 Value Taken    Lamda =  -0.01040384
 Calculated Step too Large.  Step scaled by  0.660354
 Step Taken.  Stepsize is  0.300000

                             Maximum     Tolerance    Cnvgd?
         Gradient           0.019262      0.000300      NO
         Displacement       0.231383      0.001200      NO
         Energy change     -0.008772      0.000001      NO


 New Cartesian Coordinates Obtained by Inverse Iteration

 Displacement from previous Coordinates is:  0.522266
 ----------------------------------------------------------------
             Standard Nuclear Orientation (Angstroms)
    I     Atom           X                Y                Z
 ----------------------------------------------------------------
    1      C       0.0048428015     0.0309814493    -0.0101121986
    2      C      -0.0236473491    -0.1344662522     1.3832722903
    3      Cl      1.4675709713    -0.3192020455     2.2791693764
    4      C      -1.2148512001    -0.1599892739     2.1000795856
    5      H      -1.1919660107    -0.2941139086     3.1733053967
    6      C      -2.4203418811    -0.0181631139     1.4325748050
    7      H      -3.3555651533    -0.0388834495     1.9762724393
    8      C      -2.4362076612     0.1605960177     0.0523858888
    9      Cl     -3.9824189692     0.3551351336    -0.7366817391
   10      C      -1.2357018461     0.1878816348    -0.6647613017
   11      Cl     -1.2788994736     0.4773520773    -2.3883511643
   12      C       1.2873547652     0.0158332744    -0.7649792304
   13      C       2.3225903684     0.9268403224    -0.5191812931
   14      Cl      2.1468659401     2.1643968928     0.7060002856
   15      C       3.5167374640     0.8744357367    -1.2346485479
   16      H       4.2955942705     1.5956082280    -1.0232145712
   17      C       3.7056292965    -0.0966537733    -2.2093350638
   18      H       4.6316763722    -0.1439003093    -2.7670645499
   19      C       2.6856110082    -1.0111757283    -2.4551737379
   20      Cl      2.9132141248    -2.2532711815    -3.6768312976
   21      C       1.4928558651    -0.9598000193    -1.7509744685
   22      H       0.7153674890    -1.6827681161    -1.9581257552
 ----------------------------------------------------------------
 Nuclear Repulsion Energy =        1773.88270734 hartrees
 There are       81 alpha and       81 beta electrons
 Applying Cartesian multipole field
    Component          Value
    ---------          -----
     (2,0,0)        1.00000E-11
     (0,2,0)        2.00000E-11
     (0,0,2)       -3.00000E-11
 Nucleus-field energy     =    -0.0000000169 hartrees
 Requested basis set is 6-311++G(d,p)
 There are 162 shells and 449 basis functions
 A cutoff of  1.0D-15 yielded  10310 shell pairs
 There are     85597 function pairs (     92059 Cartesian)
 Smallest overlap matrix eigenvalue = 2.62E-07
 Linear dependence detected in AO basis
 Number of orthogonalized atomic orbitals = 445
 Maximum deviation from orthogonality = 5.010E-10
 Guess from superposition of atomic densities
 Warning:  Energy on first SCF cycle will be non-variational
 SAD guess density has 162.000000 electrons

 -----------------------------------------------------------------------
  General SCF calculation program by
  Eric Jon Sundstrom, Paul Horn, Yuezhi Mao, Dmitri Zuev, Alec White,
  David Stuck, Shaama M.S., Shane Yost, Joonho Lee, David Small,
  Daniel Levine, Susi Lehtola, Hugh Burton, Evgeny Epifanovsky,
  Bang C. Huynh
 -----------------------------------------------------------------------
 Exchange:     0.2000 Hartree-Fock + 0.0800 Slater + 0.7200 B88
 Correlation:  0.1900 VWN1RPA + 0.8100 LYP
 Using SG-1 standard quadrature grid
 using 6 threads for integral computing
 -------------------------------------------------------
 OpenMP Integral computing Module                
 Release: version 2.0, May 2017, Q-Chem Inc. Pleasanton 
 -------------------------------------------------------
 A restricted SCF calculation will be
 performed using DIIS
 SCF converges when DIIS error is below 1.0e-08
 ---------------------------------------
  Cycle       Energy         DIIS error
 ---------------------------------------
    1   -2765.5196987980      2.92e-02  
    2   -2761.3682900360      2.34e-03  
    3   -2761.2896455177      2.86e-03  
    4   -2761.5014007810      5.28e-04  
    5   -2761.5071570237      2.65e-04  
    6   -2761.5087539999      1.09e-04  
    7   -2761.5090437827      2.31e-05  
    8   -2761.5090530098      1.28e-05  
    9   -2761.5090572933      2.62e-06  
   10   -2761.5090574496      1.08e-06  
   11   -2761.5090574805      2.67e-07  
   12   -2761.5090574819      1.13e-07  
   13   -2761.5090574823      4.09e-08  
   14   -2761.5090574823      1.70e-08  
   15   -2761.5090574824      5.38e-09  Convergence criterion met
 ---------------------------------------
 SCF time:   CPU 671.14s  wall 118.00s 
 SCF   energy in the final basis set =    -2761.5090574824
 Total energy in the final basis set =    -2761.5090574824

 --------------------------------------------------------------

                    Orbital Energies (a.u.)
 --------------------------------------------------------------

 Alpha MOs
 -- Occupied --
********-101.5735-101.5676-101.5664-101.5640 -10.2753 -10.2685 -10.2670
-10.2601 -10.2571 -10.2381 -10.2288 -10.2177 -10.2145 -10.2118 -10.2108
-10.2101  -9.4893  -9.4881  -9.4830  -9.4809  -9.4794  -7.2540  -7.2529
 -7.2477  -7.2456  -7.2442  -7.2441  -7.2435  -7.2429  -7.2423  -7.2377
 -7.2371  -7.2357  -7.2354  -7.2341  -7.2337  -0.9493  -0.9248  -0.9044
 -0.8891  -0.8797  -0.8448  -0.8376  -0.8107  -0.7676  -0.7452  -0.7368
 -0.6730  -0.6402  -0.6291  -0.6049  -0.5472  -0.5339  -0.5285  -0.5113
 -0.4972  -0.4786  -0.4641  -0.4617  -0.4548  -0.4452  -0.4316  -0.4228
 -0.4098  -0.4053  -0.3983  -0.3922  -0.3805  -0.3655  -0.3489  -0.3407
 -0.3327  -0.3313  -0.3298  -0.3252  -0.3124  -0.2993  -0.2737  -0.2627
 -0.2583
 -- Virtual --
 -0.0700  -0.0526  -0.0439  -0.0333  -0.0310  -0.0114  -0.0068   0.0017
  0.0050   0.0089   0.0138   0.0199   0.0255   0.0268   0.0408   0.0450
  0.0494   0.0506   0.0569   0.0630   0.0651   0.0704   0.0722   0.0796
  0.0858   0.0889   0.0940   0.0973   0.1013   0.1037   0.1049   0.1062
  0.1100   0.1145   0.1183   0.1224   0.1236   0.1258   0.1287   0.1307
  0.1316   0.1333   0.1376   0.1395   0.1411   0.1461   0.1477   0.1591
  0.1654   0.1663   0.1691   0.1703   0.1749   0.1778   0.1843   0.1908
  0.1990   0.2011   0.2050   0.2114   0.2151   0.2206   0.2230   0.2253
  0.2262   0.2314   0.2397   0.2438   0.2469   0.2502   0.2513   0.2562
  0.2618   0.2665   0.2681   0.2701   0.2707   0.2780   0.2829   0.2862
  0.2873   0.2917   0.2953   0.3034   0.3039   0.3097   0.3134   0.3257
  0.3284   0.3341   0.3392   0.3485   0.3505   0.3666   0.4128   0.4228
  0.4336   0.4338   0.4392   0.4520   0.4551   0.4607   0.4684   0.4694
  0.4812   0.4909   0.4932   0.4967   0.5031   0.5088   0.5177   0.5244
  0.5305   0.5329   0.5418   0.5579   0.5632   0.5662   0.5756   0.5831
  0.5900   0.5919   0.5961   0.6068   0.6082   0.6129   0.6219   0.6225
  0.6261   0.6445   0.6492   0.6653   0.6684   0.6783   0.6842   0.6923
  0.7045   0.7091   0.7172   0.7218   0.7262   0.7385   0.7681   0.7958
  0.8050   0.8128   0.8219   0.8271   0.8357   0.8367   0.8452   0.8491
  0.8514   0.8542   0.8583   0.8631   0.8655   0.8689   0.8747   0.8757
  0.8841   0.8952   0.8986   0.9097   0.9155   0.9269   0.9321   0.9343
  0.9375   0.9416   0.9437   0.9481   0.9592   0.9688   0.9730   0.9744
  0.9798   0.9896   0.9946   0.9996   1.0095   1.0218   1.0361   1.0422
  1.0522   1.0586   1.0855   1.0990   1.1174   1.1529   1.1778   1.1852
  1.2058   1.2141   1.2287   1.2364   1.2446   1.2548   1.2807   1.2862
  1.3026   1.3146   1.3286   1.3366   1.3507   1.3625   1.3834   1.4496
  1.4662   1.4823   1.5012   1.5074   1.5145   1.5433   1.5604   1.5664
  1.5793   1.6036   1.6169   1.6285   1.6460   1.6698   1.6766   1.6976
  1.7064   1.7083   1.7307   1.7793   1.7946   1.8172   1.8347   1.8503
  1.8632   1.8723   1.8860   1.9155   1.9190   1.9208   1.9351   1.9494
  1.9622   1.9750   1.9830   1.9998   2.0303   2.0531   2.0680   2.1079
  2.1319   2.1441   2.1575   2.1825   2.2407   2.2544   2.2604   2.2695
  2.2815   2.2939   2.2978   2.3122   2.3312   2.3459   2.3644   2.3817
  2.4014   2.4227   2.4430   2.4515   2.4596   2.4875   2.5107   2.5336
  2.5405   2.5452   2.5668   2.5985   2.6072   2.6233   2.6530   2.6639
  2.6830   2.6855   2.7057   2.7082   2.7183   2.7379   2.7519   2.7563
  2.7736   2.7796   2.7928   2.8001   2.8152   2.8338   2.8553   2.8788
  2.9086   2.9560   2.9833   3.0700   3.0771   3.0838   3.0944   3.1420
  3.1603   3.1944   3.2108   3.2599   3.2705   3.3444   3.3726   3.4070
  3.4099   3.5332   3.5675   3.6389   3.6668   3.7679   3.8448   3.8702
  3.9860   4.0527   4.0557   4.1293   4.3842   4.7982   4.8282   9.7635
  9.7815   9.8095   9.8369   9.8467  23.3756  23.5474  23.8188  23.8577
 23.8868  23.9236  23.9737  23.9874  24.0240  24.0706  24.1257  24.1396
 25.8110  25.8296  25.9191  25.9315  25.9802  26.1040  26.1384  26.1915
 26.3165  26.4085  26.5642  26.6119  26.6967  26.7987  26.9084 215.7577
215.7747 215.8111 215.8418 215.8543
 --------------------------------------------------------------

          Ground-State Mulliken Net Atomic Charges

     Atom                 Charge (a.u.)
  ----------------------------------------
      1 C                     0.290525
      2 C                    -0.785718
      3 Cl                    0.388512
      4 C                     0.013533
      5 H                     0.213050
      6 C                    -1.029031
      7 H                     0.198663
      8 C                     0.542598
      9 Cl                    0.485982
     10 C                    -0.675097
     11 Cl                    0.556039
     12 C                     0.490472
     13 C                    -0.768631
     14 Cl                    0.307562
     15 C                    -0.276963
     16 H                     0.201924
     17 C                    -0.682590
     18 H                     0.182913
     19 C                     0.771717
     20 Cl                    0.463183
     21 C                    -1.096922
     22 H                     0.208278
  ----------------------------------------
  Sum of atomic charges =     0.000000

 -----------------------------------------------------------------
                    Cartesian Multipole Moments
 -----------------------------------------------------------------
    Charge (ESU x 10^10)
                -0.0000
    Dipole Moment (Debye)
         X       0.2005      Y      -0.0280      Z       1.3188
       Tot       1.3342
    Quadrupole Moments (Debye-Ang)
        XX    -124.8716     XY       4.1594     YY    -136.1679
        XZ      -7.6095     YZ      -1.7827     ZZ    -131.3771
    Octopole Moments (Debye-Ang^2)
       XXX    -137.4860    XXY      12.6097    XYY     -65.6730
       YYY     -12.0016    XXZ      70.5117    XYZ      -8.6455
       YYZ      76.4115    XZZ     -75.2210    YZZ       2.7750
       ZZZ     247.0451
    Hexadecapole Moments (Debye-Ang^3)
      XXXX   -4421.2844   XXXY     228.2688   XXYY    -990.6834
      XYYY     161.0122   YYYY   -1084.9804   XXXZ     405.7123
      XXYZ    -152.0094   XYYZ     191.0363   YYYZ    -320.7012
      XXZZ   -1231.8684   XYZZ      73.1991   YYZZ    -687.5134
      XZZZ     527.8926   YZZZ    -350.8390   ZZZZ   -2993.4684
 -----------------------------------------------------------------
 Calculating analytic gradient of the SCF energy
 Gradient of SCF Energy
            1           2           3           4           5           6
    1   0.0009514   0.0000719   0.0034789  -0.0003804   0.0001211   0.0000077
    2  -0.0004426   0.0006076   0.0127776   0.0000780   0.0000514  -0.0001032
    3  -0.0006440  -0.0001741  -0.0072766   0.0000018  -0.0000351   0.0004470
            7           8           9          10          11          12
    1  -0.0000323  -0.0000405   0.0000619  -0.0002667   0.0002514  -0.0007604
    2   0.0000703   0.0002554  -0.0000109  -0.0009675  -0.0003859   0.0003959
    3  -0.0000460  -0.0006132   0.0001393   0.0001087  -0.0000801   0.0007466
           13          14          15          16          17          18
    1  -0.0000711  -0.0028609   0.0000200  -0.0000333   0.0003206  -0.0000365
    2  -0.0003666  -0.0123680  -0.0002404   0.0000149   0.0001408  -0.0000336
    3   0.0005588   0.0083238  -0.0003307   0.0001108  -0.0000930   0.0000241
           19          20          21          22
    1  -0.0004928   0.0000372  -0.0001826  -0.0001648
    2   0.0000216  -0.0001632   0.0006881  -0.0000198
    3   0.0003232  -0.0001612  -0.0011406  -0.0001895
 Max gradient component =       1.278E-02
 RMS gradient           =       2.660E-03
 Gradient time:  CPU 199.77 s  wall 33.51 s
 Geometry Optimization Parameters
   NAtoms,    NIC,     NZ,  NCons,   NDum,   NFix, NCnnct, MaxDiis
       22     163      22       0       0       0       0       0

 Cartesian Hessian Update
 Hessian updated using BFGS update


** GEOMETRY OPTIMIZATION IN DELOCALIZED INTERNAL COORDINATES **
   Searching for a Minimum

   Optimization Cycle:   6

                       Coordinates (Angstroms)
     ATOM                X               Y               Z
      1  C         0.0048428015    0.0309814493   -0.0101121986
      2  C        -0.0236473491   -0.1344662522    1.3832722903
      3  Cl        1.4675709713   -0.3192020455    2.2791693764
      4  C        -1.2148512001   -0.1599892739    2.1000795856
      5  H        -1.1919660107   -0.2941139086    3.1733053967
      6  C        -2.4203418811   -0.0181631139    1.4325748050
      7  H        -3.3555651533   -0.0388834495    1.9762724393
      8  C        -2.4362076612    0.1605960177    0.0523858888
      9  Cl       -3.9824189692    0.3551351336   -0.7366817391
     10  C        -1.2357018461    0.1878816348   -0.6647613017
     11  Cl       -1.2788994736    0.4773520773   -2.3883511643
     12  C         1.2873547652    0.0158332744   -0.7649792304
     13  C         2.3225903684    0.9268403224   -0.5191812931
     14  Cl        2.1468659401    2.1643968928    0.7060002856
     15  C         3.5167374640    0.8744357367   -1.2346485479
     16  H         4.2955942705    1.5956082280   -1.0232145712
     17  C         3.7056292965   -0.0966537733   -2.2093350638
     18  H         4.6316763722   -0.1439003093   -2.7670645499
     19  C         2.6856110082   -1.0111757283   -2.4551737379
     20  Cl        2.9132141248   -2.2532711815   -3.6768312976
     21  C         1.4928558651   -0.9598000193   -1.7509744685
     22  H         0.7153674890   -1.6827681161   -1.9581257552
   Point Group: c1    Number of degrees of freedom:    60


   Energy is  -2761.509057482

 Hessian updated using BFGS update

 60 Hessian modes will be used to form the next step
  Hessian Eigenvalues:
     0.017443    0.017691    0.019557    0.020929    0.020996    0.022676
     0.023581    0.023832    0.023852    0.024088    0.024091    0.024113
     0.024114    0.024133    0.024138    0.024143    0.024158    0.027629
     0.030142    0.070588    0.159995    0.160000    0.160007    0.160104
     0.160274    0.220301    0.224230    0.225698    0.228434    0.235483
     0.245745    0.247811    0.249933    0.249995    0.250070    0.253643
     0.289756    0.293281    0.300954    0.301038    0.301131    0.317051
     0.354854    0.356665    0.356667    0.356668    0.356676    0.376328
     0.414029    0.426394    0.429849    0.457088    0.462561    0.468389
     0.471627    0.478180    0.478265    0.479115    0.481006    0.599550

 Minimum search - taking simple RFO step
 Searching for Lamda that Minimizes Along All modes
 Value Taken    Lamda =  -0.00648612
 Calculated Step too Large.  Step scaled by  0.685509
 Step Taken.  Stepsize is  0.300000

                             Maximum     Tolerance    Cnvgd?
         Gradient           0.012536      0.000300      NO
         Displacement       0.238419      0.001200      NO
         Energy change     -0.005557      0.000001      NO


 New Cartesian Coordinates Obtained by Inverse Iteration

 Displacement from previous Coordinates is:  0.485291
 ----------------------------------------------------------------
             Standard Nuclear Orientation (Angstroms)
    I     Atom           X                Y                Z
 ----------------------------------------------------------------
    1      C       0.0042606709     0.0393020504    -0.0091168075
    2      C      -0.0230557645    -0.1681896525     1.3772715478
    3      Cl      1.4708876732    -0.4014139466     2.2607996085
    4      C      -1.2137169286    -0.2023179927     2.0941684926
    5      H      -1.1936208566    -0.3702380503     3.1627296028
    6      C      -2.4176269859    -0.0269785619     1.4305464967
    7      H      -3.3531595140    -0.0558398883     1.9734400053
    8      C      -2.4327498409     0.1932650519     0.0564401828
    9      Cl     -3.9753951671     0.4243854788    -0.7291350425
   10      C      -1.2319853660     0.2303728455    -0.6593610929
   11      Cl     -1.2648844760     0.5619590841    -2.3747879493
   12      C       1.2867106730     0.0219541306    -0.7662343022
   13      C       2.3063069944     0.9551880400    -0.5479905877
   14      Cl      2.1051861815     2.2292452552     0.6378435381
   15      C       3.5015824880     0.8988289013    -1.2607132562
   16      H       4.2704608475     1.6369141962    -1.0725412242
   17      C       3.7037296325    -0.0999460238    -2.2049098808
   18      H       4.6304202265    -0.1513062548    -2.7613064533
   19      C       2.6967027670    -1.0351732762    -2.4245603101
   20      Cl      2.9417568486    -2.3075969400    -3.6107050891
   21      C       1.5027323165    -0.9797810225    -1.7217221202
   22      H       0.7317687726    -1.7159598290    -1.9065302099
 ----------------------------------------------------------------
 Nuclear Repulsion Energy =        1772.12614969 hartrees
 There are       81 alpha and       81 beta electrons
 Applying Cartesian multipole field
    Component          Value
    ---------          -----
     (2,0,0)        1.00000E-11
     (0,2,0)        2.00000E-11
     (0,0,2)       -3.00000E-11
 Nucleus-field energy     =    -0.0000000145 hartrees
 Requested basis set is 6-311++G(d,p)
 There are 162 shells and 449 basis functions
 A cutoff of  1.0D-15 yielded  10305 shell pairs
 There are     85578 function pairs (     92034 Cartesian)
 Smallest overlap matrix eigenvalue = 2.55E-07
 Linear dependence detected in AO basis
 Number of orthogonalized atomic orbitals = 445
 Maximum deviation from orthogonality = 6.537E-10
 Guess from superposition of atomic densities
 Warning:  Energy on first SCF cycle will be non-variational
 SAD guess density has 162.000000 electrons

 -----------------------------------------------------------------------
  General SCF calculation program by
  Eric Jon Sundstrom, Paul Horn, Yuezhi Mao, Dmitri Zuev, Alec White,
  David Stuck, Shaama M.S., Shane Yost, Joonho Lee, David Small,
  Daniel Levine, Susi Lehtola, Hugh Burton, Evgeny Epifanovsky,
  Bang C. Huynh
 -----------------------------------------------------------------------
 Exchange:     0.2000 Hartree-Fock + 0.0800 Slater + 0.7200 B88
 Correlation:  0.1900 VWN1RPA + 0.8100 LYP
 Using SG-1 standard quadrature grid
 using 6 threads for integral computing
 -------------------------------------------------------
 OpenMP Integral computing Module                
 Release: version 2.0, May 2017, Q-Chem Inc. Pleasanton 
 -------------------------------------------------------
 A restricted SCF calculation will be
 performed using DIIS
 SCF converges when DIIS error is below 1.0e-08
 ---------------------------------------
  Cycle       Energy         DIIS error
 ---------------------------------------
    1   -2765.5117259710      2.92e-02  
    2   -2761.3719459004      2.34e-03  
    3   -2761.2939551808      2.85e-03  
    4   -2761.5051163654      5.24e-04  
    5   -2761.5107986829      2.62e-04  
    6   -2761.5123534859      1.09e-04  
    7   -2761.5126404741      2.28e-05  
    8   -2761.5126493530      1.28e-05  
    9   -2761.5126536451      2.63e-06  
   10   -2761.5126538027      1.08e-06  
   11   -2761.5126538325      2.58e-07  
   12   -2761.5126538344      1.11e-07  
   13   -2761.5126538349      3.91e-08  
   14   -2761.5126538347      1.65e-08  
   15   -2761.5126538347      5.36e-09  Convergence criterion met
 ---------------------------------------
 SCF time:   CPU 671.34s  wall 118.00s 
 SCF   energy in the final basis set =    -2761.5126538347
 Total energy in the final basis set =    -2761.5126538347

 --------------------------------------------------------------

                    Orbital Energies (a.u.)
 --------------------------------------------------------------

 Alpha MOs
 -- Occupied --
********-101.5735-101.5686-101.5665-101.5649 -10.2750 -10.2684 -10.2670
-10.2600 -10.2573 -10.2375 -10.2284 -10.2178 -10.2146 -10.2119 -10.2109
-10.2103  -9.4892  -9.4881  -9.4837  -9.4810  -9.4801  -7.2539  -7.2529
 -7.2485  -7.2457  -7.2447  -7.2441  -7.2434  -7.2430  -7.2423  -7.2385
 -7.2379  -7.2358  -7.2355  -7.2348  -7.2344  -0.9492  -0.9246  -0.9039
 -0.8894  -0.8796  -0.8441  -0.8382  -0.8106  -0.7675  -0.7451  -0.7371
 -0.6729  -0.6400  -0.6290  -0.6053  -0.5471  -0.5334  -0.5285  -0.5124
 -0.4968  -0.4786  -0.4641  -0.4617  -0.4548  -0.4448  -0.4312  -0.4229
 -0.4098  -0.4036  -0.3980  -0.3917  -0.3801  -0.3654  -0.3488  -0.3388
 -0.3325  -0.3317  -0.3299  -0.3255  -0.3173  -0.2977  -0.2748  -0.2629
 -0.2589
 -- Virtual --
 -0.0681  -0.0529  -0.0438  -0.0352  -0.0311  -0.0115  -0.0068   0.0019
  0.0051   0.0082   0.0136   0.0199   0.0253   0.0267   0.0409   0.0447
  0.0492   0.0509   0.0569   0.0627   0.0650   0.0691   0.0725   0.0794
  0.0857   0.0887   0.0945   0.0968   0.1014   0.1038   0.1046   0.1062
  0.1102   0.1134   0.1191   0.1220   0.1234   0.1253   0.1282   0.1297
  0.1318   0.1337   0.1374   0.1394   0.1408   0.1455   0.1476   0.1593
  0.1648   0.1660   0.1689   0.1703   0.1743   0.1768   0.1832   0.1903
  0.1990   0.2018   0.2052   0.2118   0.2143   0.2198   0.2226   0.2259
  0.2273   0.2320   0.2405   0.2438   0.2467   0.2492   0.2515   0.2552
  0.2600   0.2659   0.2683   0.2695   0.2716   0.2782   0.2816   0.2854
  0.2878   0.2912   0.2949   0.3029   0.3037   0.3115   0.3138   0.3243
  0.3290   0.3341   0.3393   0.3471   0.3510   0.3661   0.4127   0.4226
  0.4331   0.4361   0.4373   0.4518   0.4538   0.4620   0.4682   0.4705
  0.4848   0.4885   0.4935   0.4976   0.5046   0.5102   0.5181   0.5244
  0.5293   0.5355   0.5414   0.5588   0.5634   0.5666   0.5759   0.5822
  0.5897   0.5939   0.5971   0.6063   0.6089   0.6138   0.6226   0.6240
  0.6298   0.6465   0.6493   0.6688   0.6701   0.6770   0.6828   0.6949
  0.7037   0.7099   0.7173   0.7198   0.7274   0.7379   0.7714   0.7961
  0.8068   0.8124   0.8233   0.8289   0.8360   0.8377   0.8453   0.8486
  0.8529   0.8561   0.8579   0.8617   0.8656   0.8695   0.8723   0.8758
  0.8852   0.8939   0.8962   0.9071   0.9167   0.9233   0.9258   0.9352
  0.9372   0.9411   0.9437   0.9476   0.9603   0.9698   0.9722   0.9754
  0.9829   0.9901   0.9962   0.9989   1.0123   1.0193   1.0355   1.0408
  1.0496   1.0557   1.0831   1.1043   1.1238   1.1528   1.1801   1.1861
  1.2072   1.2152   1.2277   1.2359   1.2475   1.2542   1.2849   1.2894
  1.3001   1.3164   1.3281   1.3380   1.3516   1.3617   1.3883   1.4526
  1.4621   1.4830   1.5023   1.5068   1.5130   1.5464   1.5617   1.5679
  1.5799   1.6032   1.6164   1.6283   1.6463   1.6695   1.6775   1.6977
  1.7058   1.7084   1.7305   1.7789   1.7968   1.8169   1.8333   1.8507
  1.8599   1.8687   1.8841   1.9169   1.9209   1.9266   1.9366   1.9502
  1.9614   1.9740   1.9850   2.0011   2.0307   2.0540   2.0672   2.1080
  2.1313   2.1426   2.1594   2.1807   2.2435   2.2525   2.2605   2.2696
  2.2823   2.2883   2.2940   2.3107   2.3355   2.3449   2.3644   2.3829
  2.4052   2.4235   2.4437   2.4524   2.4612   2.4883   2.5050   2.5334
  2.5400   2.5463   2.5662   2.5980   2.6062   2.6188   2.6563   2.6672
  2.6850   2.6868   2.7059   2.7078   2.7145   2.7391   2.7518   2.7550
  2.7724   2.7778   2.7950   2.7982   2.8147   2.8344   2.8555   2.8745
  2.9072   2.9591   2.9860   3.0716   3.0790   3.0844   3.0937   3.1400
  3.1602   3.1946   3.2139   3.2602   3.2714   3.3460   3.3729   3.4081
  3.4094   3.5347   3.5695   3.6402   3.6680   3.7698   3.8455   3.8710
  3.9873   4.0529   4.0557   4.1291   4.3752   4.7998   4.8296   9.7656
  9.7819   9.8108   9.8308   9.8585  23.3773  23.5476  23.8203  23.8586
 23.8877  23.9250  23.9755  23.9883  24.0269  24.0745  24.1250  24.1405
 25.8092  25.8283  25.8983  25.9286  25.9770  26.1119  26.1390  26.1884
 26.3307  26.3842  26.5646  26.6107  26.7022  26.7861  26.9106 215.7598
215.7751 215.8113 215.8330 215.8709
 --------------------------------------------------------------

          Ground-State Mulliken Net Atomic Charges

     Atom                 Charge (a.u.)
  ----------------------------------------
      1 C                     0.268588
      2 C                    -0.778627
      3 Cl                    0.361368
      4 C                     0.037161
      5 H                     0.211855
      6 C                    -0.989447
      7 H                     0.200146
      8 C                     0.581956
      9 Cl                    0.490626
     10 C                    -0.715964
     11 Cl                    0.546916
     12 C                     0.382739
     13 C                    -0.787549
     14 Cl                    0.287236
     15 C                    -0.189469
     16 H                     0.200973
     17 C                    -0.691468
     18 H                     0.183812
     19 C                     0.751733
     20 Cl                    0.462873
     21 C                    -1.025016
     22 H                     0.209561
  ----------------------------------------
  Sum of atomic charges =     0.000000

 -----------------------------------------------------------------
                    Cartesian Multipole Moments
 -----------------------------------------------------------------
    Charge (ESU x 10^10)
                 0.0000
    Dipole Moment (Debye)
         X       0.1822      Y      -0.0773      Z       1.2871
       Tot       1.3023
    Quadrupole Moments (Debye-Ang)
        XX    -124.9386     XY       4.3986     YY    -136.0729
        XZ      -7.7387     YZ      -2.0034     ZZ    -131.2762
    Octopole Moments (Debye-Ang^2)
       XXX    -138.5932    XXY      11.6928    XYY     -65.5812
       YYY     -14.7184    XXZ      69.9140    XYZ      -8.8173
       YYZ      76.4056    XZZ     -74.9105    YZZ       1.2314
       ZZZ     246.3524
    Hexadecapole Moments (Debye-Ang^3)
      XXXX   -4413.2137   XXXY     255.7135   XXYY    -997.9810
      XYYY     188.6738   YYYY   -1147.5669   XXXZ     412.4040
      XXYZ    -146.8601   XYYZ     193.1854   YYYZ    -296.8022
      XXZZ   -1218.1734   XYZZ      81.8160   YYZZ    -687.0404
      XZZZ     533.6387   YZZZ    -332.1642   ZZZZ   -2929.0990
 -----------------------------------------------------------------
 Calculating analytic gradient of the SCF energy
 Gradient of SCF Energy
            1           2           3           4           5           6
    1   0.0003989  -0.0000189   0.0023152  -0.0002294   0.0000707   0.0001772
    2  -0.0001831   0.0005810   0.0082204   0.0000303   0.0000038  -0.0000852
    3  -0.0001627  -0.0006147  -0.0044596   0.0000606  -0.0000121   0.0003073
            7           8           9          10          11          12
    1  -0.0000437   0.0000524   0.0002101  -0.0005066   0.0001237  -0.0000703
    2   0.0000177   0.0001794  -0.0000565  -0.0006391  -0.0002649   0.0002970
    3  -0.0000746  -0.0005642  -0.0000365   0.0001580  -0.0000112   0.0004248
           13          14          15          16          17          18
    1  -0.0002826  -0.0016913   0.0001249  -0.0000191   0.0002341  -0.0000297
    2  -0.0008679  -0.0076433  -0.0001177   0.0000130   0.0001615  -0.0000229
    3   0.0004012   0.0054574  -0.0002294   0.0000654   0.0000397   0.0000021
           19          20          21          22
    1  -0.0004385   0.0000541  -0.0001792  -0.0002520
    2   0.0000345  -0.0001096   0.0003667   0.0000847
    3   0.0002635  -0.0001106  -0.0008564  -0.0000481
 Max gradient component =       8.220E-03
 RMS gradient           =       1.692E-03
 Gradient time:  CPU 199.81 s  wall 33.52 s
 Geometry Optimization Parameters
   NAtoms,    NIC,     NZ,  NCons,   NDum,   NFix, NCnnct, MaxDiis
       22     163      22       0       0       0       0       0

 Cartesian Hessian Update
 Hessian updated using BFGS update


** GEOMETRY OPTIMIZATION IN DELOCALIZED INTERNAL COORDINATES **
   Searching for a Minimum

   Optimization Cycle:   7

                       Coordinates (Angstroms)
     ATOM                X               Y               Z
      1  C         0.0042606709    0.0393020504   -0.0091168075
      2  C        -0.0230557645   -0.1681896525    1.3772715478
      3  Cl        1.4708876732   -0.4014139466    2.2607996085
      4  C        -1.2137169286   -0.2023179927    2.0941684926
      5  H        -1.1936208566   -0.3702380503    3.1627296028
      6  C        -2.4176269859   -0.0269785619    1.4305464967
      7  H        -3.3531595140   -0.0558398883    1.9734400053
      8  C        -2.4327498409    0.1932650519    0.0564401828
      9  Cl       -3.9753951671    0.4243854788   -0.7291350425
     10  C        -1.2319853660    0.2303728455   -0.6593610929
     11  Cl       -1.2648844760    0.5619590841   -2.3747879493
     12  C         1.2867106730    0.0219541306   -0.7662343022
     13  C         2.3063069944    0.9551880400   -0.5479905877
     14  Cl        2.1051861815    2.2292452552    0.6378435381
     15  C         3.5015824880    0.8988289013   -1.2607132562
     16  H         4.2704608475    1.6369141962   -1.0725412242
     17  C         3.7037296325   -0.0999460238   -2.2049098808
     18  H         4.6304202265   -0.1513062548   -2.7613064533
     19  C         2.6967027670   -1.0351732762   -2.4245603101
     20  Cl        2.9417568486   -2.3075969400   -3.6107050891
     21  C         1.5027323165   -0.9797810225   -1.7217221202
     22  H         0.7317687726   -1.7159598290   -1.9065302099
   Point Group: c1    Number of degrees of freedom:    60


   Energy is  -2761.512653835

 Hessian updated using BFGS update

 60 Hessian modes will be used to form the next step
  Hessian Eigenvalues:
     0.015289    0.017531    0.019049    0.020897    0.020959    0.022703
     0.023018    0.023614    0.023836    0.023871    0.024091    0.024093
     0.024114    0.024117    0.024138    0.024143    0.024146    0.024220
     0.027838    0.069446    0.159995    0.160002    0.160008    0.160099
     0.160315    0.220280    0.224238    0.225744    0.228436    0.235491
     0.245745    0.247807    0.249987    0.250007    0.250072    0.253744
     0.289759    0.293302    0.300951    0.301040    0.301119    0.317019
     0.354853    0.356665    0.356667    0.356668    0.356676    0.376333
     0.414041    0.426366    0.429855    0.457066    0.462489    0.468390
     0.471638    0.478163    0.478259    0.479117    0.481100    0.599296

 Minimum search - taking simple RFO step
 Searching for Lamda that Minimizes Along All modes
 Value Taken    Lamda =  -0.00422308
 Calculated Step too Large.  Step scaled by  0.681090
 Step Taken.  Stepsize is  0.300000

                             Maximum     Tolerance    Cnvgd?
         Gradient           0.008156      0.000300      NO
         Displacement       0.237409      0.001200      NO
         Energy change     -0.003596      0.000001      NO


 New Cartesian Coordinates Obtained by Inverse Iteration

 Displacement from previous Coordinates is:  0.504469
 ----------------------------------------------------------------
             Standard Nuclear Orientation (Angstroms)
    I     Atom           X                Y                Z
 ----------------------------------------------------------------
    1      C       0.0027927725     0.0387365120    -0.0091984953
    2      C      -0.0242262093    -0.2083731251     1.3698281020
    3      Cl      1.4709088472    -0.4911423254     2.2388679252
    4      C      -1.2140279426    -0.2442547471     2.0875506005
    5      H      -1.1969005855    -0.4424568809     3.1509695807
    6      C      -2.4157038873    -0.0303430672     1.4301080222
    7      H      -3.3508477989    -0.0595768525     1.9737672034
    8      C      -2.4295618563     0.2285529285     0.0629662922
    9      Cl     -3.9690837780     0.5074133440    -0.7133297333
   10      C      -1.2283743733     0.2672733241    -0.6532629821
   11      Cl     -1.2486377494     0.6427571196    -2.3591693372
   12      C       1.2850837203     0.0225213865    -0.7687951359
   13      C       2.2857844161     0.9809899362    -0.5788985942
   14      Cl      2.0574169201     2.2861428111     0.5694035659
   15      C       3.4822083849     0.9250580821    -1.2889285931
   16      H       4.2383170955     1.6815568429    -1.1236618368
   17      C       3.7021855336    -0.0989232609    -2.2023308760
   18      H       4.6301383148    -0.1507040230    -2.7566817924
   19      C       2.7126683268    -1.0581025694    -2.3945438047
   20      Cl      2.9808216909    -2.3594470401    -3.5431903698
   21      C       1.5171791055    -1.0035065550    -1.6929152952
   22      H       0.7581702447    -1.7574982449    -1.8549292979
 ----------------------------------------------------------------
 Nuclear Repulsion Energy =        1770.56741748 hartrees
 There are       81 alpha and       81 beta electrons
 Applying Cartesian multipole field
    Component          Value
    ---------          -----
     (2,0,0)        1.00000E-11
     (0,2,0)        2.00000E-11
     (0,0,2)       -3.00000E-11
 Nucleus-field energy     =    -0.0000000120 hartrees
 Requested basis set is 6-311++G(d,p)
 There are 162 shells and 449 basis functions
 A cutoff of  1.0D-15 yielded  10310 shell pairs
 There are     85680 function pairs (     92152 Cartesian)
 Smallest overlap matrix eigenvalue = 2.46E-07
 Linear dependence detected in AO basis
 Number of orthogonalized atomic orbitals = 445
 Maximum deviation from orthogonality = 4.011E-10
 Guess from superposition of atomic densities
 Warning:  Energy on first SCF cycle will be non-variational
 SAD guess density has 162.000000 electrons

 -----------------------------------------------------------------------
  General SCF calculation program by
  Eric Jon Sundstrom, Paul Horn, Yuezhi Mao, Dmitri Zuev, Alec White,
  David Stuck, Shaama M.S., Shane Yost, Joonho Lee, David Small,
  Daniel Levine, Susi Lehtola, Hugh Burton, Evgeny Epifanovsky,
  Bang C. Huynh
 -----------------------------------------------------------------------
 Exchange:     0.2000 Hartree-Fock + 0.0800 Slater + 0.7200 B88
 Correlation:  0.1900 VWN1RPA + 0.8100 LYP
 Using SG-1 standard quadrature grid
 using 6 threads for integral computing
 -------------------------------------------------------
 OpenMP Integral computing Module                
 Release: version 2.0, May 2017, Q-Chem Inc. Pleasanton 
 -------------------------------------------------------
 A restricted SCF calculation will be
 performed using DIIS
 SCF converges when DIIS error is below 1.0e-08
 ---------------------------------------
  Cycle       Energy         DIIS error
 ---------------------------------------
    1   -2765.5050676884      2.92e-02  
    2   -2761.3741936924      2.34e-03  
    3   -2761.2964440869      2.85e-03  
    4   -2761.5074876450      5.22e-04  
    5   -2761.5131359367      2.60e-04  
    6   -2761.5146729233      1.08e-04  
    7   -2761.5149565319      2.26e-05  
    8   -2761.5149651600      1.28e-05  
    9   -2761.5149694650      2.65e-06  
   10   -2761.5149696248      1.07e-06  
   11   -2761.5149696546      2.52e-07  
   12   -2761.5149696561      1.10e-07  
   13   -2761.5149696566      3.73e-08  
   14   -2761.5149696565      1.59e-08  
   15   -2761.5149696564      5.44e-09  Convergence criterion met
 ---------------------------------------
 SCF time:   CPU 670.65s  wall 118.00s 
 SCF   energy in the final basis set =    -2761.5149696564
 Total energy in the final basis set =    -2761.5149696564

 --------------------------------------------------------------

                    Orbital Energies (a.u.)
 --------------------------------------------------------------

 Alpha MOs
 -- Occupied --
********-101.5735-101.5694-101.5666-101.5656 -10.2749 -10.2685 -10.2670
-10.2599 -10.2574 -10.2370 -10.2282 -10.2179 -10.2147 -10.2119 -10.2109
-10.2103  -9.4892  -9.4881  -9.4844  -9.4811  -9.4806  -7.2539  -7.2530
 -7.2491  -7.2458  -7.2453  -7.2441  -7.2433  -7.2430  -7.2423  -7.2391
 -7.2386  -7.2359  -7.2356  -7.2353  -7.2350  -0.9491  -0.9245  -0.9035
 -0.8898  -0.8796  -0.8436  -0.8387  -0.8106  -0.7674  -0.7451  -0.7374
 -0.6727  -0.6398  -0.6289  -0.6058  -0.5470  -0.5330  -0.5285  -0.5134
 -0.4965  -0.4786  -0.4640  -0.4617  -0.4548  -0.4445  -0.4310  -0.4231
 -0.4098  -0.4022  -0.3978  -0.3915  -0.3798  -0.3653  -0.3485  -0.3371
 -0.3327  -0.3318  -0.3300  -0.3259  -0.3209  -0.2961  -0.2760  -0.2631
 -0.2592
 -- Virtual --
 -0.0661  -0.0532  -0.0437  -0.0372  -0.0312  -0.0117  -0.0068   0.0021
  0.0052   0.0075   0.0134   0.0198   0.0251   0.0265   0.0410   0.0444
  0.0489   0.0513   0.0569   0.0624   0.0648   0.0679   0.0727   0.0793
  0.0857   0.0886   0.0950   0.0964   0.1015   0.1038   0.1042   0.1062
  0.1105   0.1123   0.1196   0.1216   0.1233   0.1249   0.1277   0.1286
  0.1319   0.1342   0.1370   0.1392   0.1409   0.1449   0.1478   0.1594
  0.1640   0.1660   0.1686   0.1700   0.1739   0.1764   0.1825   0.1899
  0.1988   0.2027   0.2061   0.2115   0.2136   0.2191   0.2218   0.2265
  0.2279   0.2325   0.2400   0.2444   0.2466   0.2487   0.2511   0.2550
  0.2584   0.2654   0.2679   0.2693   0.2727   0.2779   0.2797   0.2859
  0.2877   0.2909   0.2948   0.3017   0.3039   0.3135   0.3141   0.3217
  0.3295   0.3338   0.3378   0.3456   0.3525   0.3657   0.4124   0.4224
  0.4325   0.4360   0.4385   0.4518   0.4523   0.4631   0.4673   0.4716
  0.4858   0.4862   0.4946   0.4987   0.5086   0.5115   0.5187   0.5243
  0.5289   0.5376   0.5424   0.5591   0.5633   0.5675   0.5757   0.5817
  0.5891   0.5938   0.5981   0.6066   0.6114   0.6143   0.6232   0.6259
  0.6336   0.6458   0.6493   0.6676   0.6725   0.6776   0.6830   0.6949
  0.7023   0.7103   0.7161   0.7175   0.7291   0.7380   0.7736   0.7962
  0.8085   0.8118   0.8243   0.8310   0.8357   0.8389   0.8451   0.8472
  0.8542   0.8578   0.8581   0.8619   0.8671   0.8697   0.8726   0.8758
  0.8845   0.8930   0.8946   0.9029   0.9126   0.9178   0.9231   0.9365
  0.9384   0.9427   0.9448   0.9511   0.9610   0.9712   0.9722   0.9779
  0.9855   0.9905   0.9974   1.0003   1.0103   1.0183   1.0361   1.0395
  1.0479   1.0544   1.0799   1.1097   1.1291   1.1526   1.1825   1.1859
  1.2090   1.2188   1.2268   1.2367   1.2482   1.2546   1.2847   1.2889
  1.3023   1.3183   1.3264   1.3389   1.3533   1.3610   1.3936   1.4513
  1.4580   1.4832   1.5030   1.5057   1.5112   1.5506   1.5625   1.5699
  1.5794   1.6028   1.6154   1.6280   1.6462   1.6697   1.6779   1.6981
  1.7048   1.7090   1.7292   1.7789   1.7984   1.8163   1.8316   1.8507
  1.8554   1.8656   1.8815   1.9178   1.9226   1.9314   1.9395   1.9499
  1.9610   1.9727   1.9866   2.0024   2.0325   2.0545   2.0669   2.1068
  2.1311   2.1413   2.1599   2.1798   2.2462   2.2503   2.2606   2.2719
  2.2825   2.2858   2.2963   2.3081   2.3387   2.3409   2.3634   2.3847
  2.4079   2.4247   2.4440   2.4532   2.4630   2.4877   2.4995   2.5324
  2.5401   2.5487   2.5645   2.5969   2.6063   2.6121   2.6590   2.6707
  2.6862   2.6882   2.7055   2.7074   2.7117   2.7409   2.7516   2.7538
  2.7711   2.7758   2.7952   2.7996   2.8147   2.8348   2.8560   2.8692
  2.9055   2.9620   2.9888   3.0736   3.0814   3.0864   3.0936   3.1374
  3.1593   3.1947   3.2167   3.2601   3.2729   3.3472   3.3734   3.4086
  3.4097   3.5364   3.5715   3.6410   3.6695   3.7719   3.8457   3.8716
  3.9886   4.0529   4.0558   4.1289   4.3671   4.8012   4.8301   9.7684
  9.7821   9.8103   9.8237   9.8654  23.3792  23.5479  23.8218  23.8586
 23.8869  23.9254  23.9772  23.9890  24.0283  24.0780  24.1244  24.1415
 25.8069  25.8275  25.9047  25.9297  25.9628  26.1225  26.1386  26.1902
 26.3347  26.3634  26.5639  26.6110  26.7097  26.7671  26.9149 215.7626
215.7753 215.8089 215.8265 215.8788
 --------------------------------------------------------------

          Ground-State Mulliken Net Atomic Charges

     Atom                 Charge (a.u.)
  ----------------------------------------
      1 C                     0.207724
      2 C                    -0.710580
      3 Cl                    0.357188
      4 C                     0.012519
      5 H                     0.210193
      6 C                    -0.936597
      7 H                     0.202200
      8 C                     0.643733
      9 Cl                    0.495276
     10 C                    -0.779838
     11 Cl                    0.548709
     12 C                     0.291521
     13 C                    -0.850767
     14 Cl                    0.302829
     15 C                    -0.134093
     16 H                     0.201460
     17 C                    -0.703739
     18 H                     0.184350
     19 C                     0.720086
     20 Cl                    0.462587
     21 C                    -0.935277
     22 H                     0.210516
  ----------------------------------------
  Sum of atomic charges =     0.000000

 -----------------------------------------------------------------
                    Cartesian Multipole Moments
 -----------------------------------------------------------------
    Charge (ESU x 10^10)
                -0.0000
    Dipole Moment (Debye)
         X       0.1666      Y      -0.1148      Z       1.2615
       Tot       1.2776
    Quadrupole Moments (Debye-Ang)
        XX    -125.0484     XY       4.6345     YY    -135.9747
        XZ      -7.8544     YZ      -2.1774     ZZ    -131.1678
    Octopole Moments (Debye-Ang^2)
       XXX    -139.9872    XXY      11.0630    XYY     -65.4977
       YYY     -17.1883    XXZ      69.4449    XYZ      -9.0506
       YYZ      76.2725    XZZ     -74.5576    YZZ      -0.0026
       ZZZ     245.4979
    Hexadecapole Moments (Debye-Ang^3)
      XXXX   -4409.1646   XXXY     287.6458   XXYY   -1006.0454
      XYYY     220.8336   YYYY   -1212.5574   XXXZ     423.2041
      XXYZ    -141.2776   XYYZ     196.5576   YYYZ    -271.6378
      XXZZ   -1204.8008   XYZZ      92.1697   YYZZ    -686.6768
      XZZZ     543.1405   YZZZ    -311.5601   ZZZZ   -2863.8135
 -----------------------------------------------------------------
 Calculating analytic gradient of the SCF energy
 Gradient of SCF Energy
            1           2           3           4           5           6
    1  -0.0001554  -0.0001125   0.0015489  -0.0001098  -0.0000020   0.0001231
    2  -0.0000451   0.0004679   0.0052108  -0.0000174   0.0000068  -0.0000398
    3   0.0000124  -0.0007092  -0.0026800   0.0000341  -0.0000127   0.0001492
            7           8           9          10          11          12
    1  -0.0000504  -0.0000761   0.0000640  -0.0001302   0.0003513   0.0002455
    2   0.0000035   0.0000366  -0.0000504  -0.0006019  -0.0001089   0.0002857
    3  -0.0000413  -0.0001883   0.0000496  -0.0000414  -0.0000231   0.0000765
           13          14          15          16          17          18
    1  -0.0002715  -0.0009297   0.0000750  -0.0000013   0.0000467  -0.0000030
    2  -0.0009569  -0.0044671   0.0000152  -0.0000130   0.0000733  -0.0000308
    3   0.0002971   0.0035134  -0.0000364   0.0000382   0.0000645   0.0000036
           19          20          21          22
    1  -0.0001817   0.0000517  -0.0002445  -0.0002381
    2  -0.0000086  -0.0000267   0.0001789   0.0000878
    3   0.0000970  -0.0000321  -0.0005571  -0.0000139
 Max gradient component =       5.211E-03
 RMS gradient           =       1.052E-03
 Gradient time:  CPU 199.10 s  wall 33.40 s
 Geometry Optimization Parameters
   NAtoms,    NIC,     NZ,  NCons,   NDum,   NFix, NCnnct, MaxDiis
       22     163      22       0       0       0       0       0

 Cartesian Hessian Update
 Hessian updated using BFGS update


** GEOMETRY OPTIMIZATION IN DELOCALIZED INTERNAL COORDINATES **
   Searching for a Minimum

   Optimization Cycle:   8

                       Coordinates (Angstroms)
     ATOM                X               Y               Z
      1  C         0.0027927725    0.0387365120   -0.0091984953
      2  C        -0.0242262093   -0.2083731251    1.3698281020
      3  Cl        1.4709088472   -0.4911423254    2.2388679252
      4  C        -1.2140279426   -0.2442547471    2.0875506005
      5  H        -1.1969005855   -0.4424568809    3.1509695807
      6  C        -2.4157038873   -0.0303430672    1.4301080222
      7  H        -3.3508477989   -0.0595768525    1.9737672034
      8  C        -2.4295618563    0.2285529285    0.0629662922
      9  Cl       -3.9690837780    0.5074133440   -0.7133297333
     10  C        -1.2283743733    0.2672733241   -0.6532629821
     11  Cl       -1.2486377494    0.6427571196   -2.3591693372
     12  C         1.2850837203    0.0225213865   -0.7687951359
     13  C         2.2857844161    0.9809899362   -0.5788985942
     14  Cl        2.0574169201    2.2861428111    0.5694035659
     15  C         3.4822083849    0.9250580821   -1.2889285931
     16  H         4.2383170955    1.6815568429   -1.1236618368
     17  C         3.7021855336   -0.0989232609   -2.2023308760
     18  H         4.6301383148   -0.1507040230   -2.7566817924
     19  C         2.7126683268   -1.0581025694   -2.3945438047
     20  Cl        2.9808216909   -2.3594470401   -3.5431903698
     21  C         1.5171791055   -1.0035065550   -1.6929152952
     22  H         0.7581702447   -1.7574982449   -1.8549292979
   Point Group: c1    Number of degrees of freedom:    60


   Energy is  -2761.514969656

 Hessian updated using BFGS update

 60 Hessian modes will be used to form the next step
  Hessian Eigenvalues:
     0.011159    0.017570    0.018714    0.020820    0.020948    0.021799
     0.022745    0.023603    0.023837    0.023872    0.024090    0.024092
     0.024114    0.024116    0.024138    0.024142    0.024144    0.024178
     0.027867    0.068927    0.159995    0.160001    0.160008    0.160101
     0.160305    0.220265    0.224238    0.225751    0.228469    0.235498
     0.245749    0.247800    0.249993    0.250061    0.250139    0.253800
     0.289759    0.293162    0.300946    0.301041    0.301117    0.317198
     0.354850    0.356665    0.356668    0.356668    0.356676    0.376308
     0.414046    0.426348    0.429856    0.456971    0.462431    0.468402
     0.471641    0.478170    0.478257    0.479118    0.481103    0.599186

 Minimum search - taking simple RFO step
 Searching for Lamda that Minimizes Along All modes
 Value Taken    Lamda =  -0.00257628
 Calculated Step too Large.  Step scaled by  0.707336
 Step Taken.  Stepsize is  0.300000

                             Maximum     Tolerance    Cnvgd?
         Gradient           0.005161      0.000300      NO
         Displacement       0.237848      0.001200      NO
         Energy change     -0.002316      0.000001      NO


 New Cartesian Coordinates Obtained by Inverse Iteration

 Displacement from previous Coordinates is:  0.507788
 ----------------------------------------------------------------
             Standard Nuclear Orientation (Angstroms)
    I     Atom           X                Y                Z
 ----------------------------------------------------------------
    1      C       0.0019043310     0.0343940234    -0.0086243759
    2      C      -0.0266528237    -0.2508824231     1.3625600938
    3      Cl      1.4670193510    -0.5877081228     2.2158479088
    4      C      -1.2159056367    -0.2837362348     2.0809618464
    5      H      -1.2026320973    -0.5112992477     3.1385529810
    6      C      -2.4140421678    -0.0285133398     1.4305322015
    7      H      -3.3489374005    -0.0550289959     1.9747639959
    8      C      -2.4248871711     0.2669112001     0.0709832815
    9      Cl     -3.9587877033     0.5947350402    -0.6973604503
   10      C      -1.2235637105     0.3026524426    -0.6453691579
   11      Cl     -1.2342365009     0.7140338022    -2.3423572287
   12      C       1.2840288365     0.0189438933    -0.7699708860
   13      C       2.2639079965     1.0033445429    -0.6095405936
   14      Cl      2.0072515829     2.3348053674     0.5030654448
   15      C       3.4606296352     0.9514660009    -1.3187334063
   16      H       4.2017034304     1.7273790674    -1.1769713255
   17      C       3.7004452068    -0.0947500196    -2.2020335209
   18      H       4.6289606684    -0.1437374785    -2.7557357002
   19      C       2.7309107664    -1.0790373673    -2.3650777838
   20      Cl      3.0241607588    -2.4066424831    -3.4765788264
   21      C       1.5346375175    -1.0286996509    -1.6632000347
   22      H       0.7903963229    -1.8019564216    -1.8020893149
 ----------------------------------------------------------------
 Nuclear Repulsion Energy =        1769.40045835 hartrees
 There are       81 alpha and       81 beta electrons
 Applying Cartesian multipole field
    Component          Value
    ---------          -----
     (2,0,0)        1.00000E-11
     (0,2,0)        2.00000E-11
     (0,0,2)       -3.00000E-11
 Nucleus-field energy     =    -0.0000000096 hartrees
 Requested basis set is 6-311++G(d,p)
 There are 162 shells and 449 basis functions
 A cutoff of  1.0D-15 yielded  10309 shell pairs
 There are     85713 function pairs (     92192 Cartesian)
 Smallest overlap matrix eigenvalue = 2.34E-07
 Linear dependence detected in AO basis
 Number of orthogonalized atomic orbitals = 445
 Maximum deviation from orthogonality = 5.959E-10
 Guess from superposition of atomic densities
 Warning:  Energy on first SCF cycle will be non-variational
 SAD guess density has 162.000000 electrons

 -----------------------------------------------------------------------
  General SCF calculation program by
  Eric Jon Sundstrom, Paul Horn, Yuezhi Mao, Dmitri Zuev, Alec White,
  David Stuck, Shaama M.S., Shane Yost, Joonho Lee, David Small,
  Daniel Levine, Susi Lehtola, Hugh Burton, Evgeny Epifanovsky,
  Bang C. Huynh
 -----------------------------------------------------------------------
 Exchange:     0.2000 Hartree-Fock + 0.0800 Slater + 0.7200 B88
 Correlation:  0.1900 VWN1RPA + 0.8100 LYP
 Using SG-1 standard quadrature grid
 using 6 threads for integral computing
 -------------------------------------------------------
 OpenMP Integral computing Module                
 Release: version 2.0, May 2017, Q-Chem Inc. Pleasanton 
 -------------------------------------------------------
 A restricted SCF calculation will be
 performed using DIIS
 SCF converges when DIIS error is below 1.0e-08
 ---------------------------------------
  Cycle       Energy         DIIS error
 ---------------------------------------
    1   -2765.5010003437      2.92e-02  
    2   -2761.3755857400      2.34e-03  
    3   -2761.2981803192      2.85e-03  
    4   -2761.5089811880      5.20e-04  
    5   -2761.5145937548      2.59e-04  
    6   -2761.5161087561      1.08e-04  
    7   -2761.5163905009      2.25e-05  
    8   -2761.5163989142      1.28e-05  
    9   -2761.5164032101      2.66e-06  
   10   -2761.5164033722      1.06e-06  
   11   -2761.5164034016      2.47e-07  
   12   -2761.5164034030      1.08e-07  
   13   -2761.5164034033      3.53e-08  
   14   -2761.5164034032      1.47e-08  
   15   -2761.5164034035      5.61e-09  Convergence criterion met
 ---------------------------------------
 SCF time:   CPU 670.43s  wall 118.00s 
 SCF   energy in the final basis set =    -2761.5164034035
 Total energy in the final basis set =    -2761.5164034035

 --------------------------------------------------------------

                    Orbital Energies (a.u.)
 --------------------------------------------------------------

 Alpha MOs
 -- Occupied --
********-101.5735-101.5701-101.5666-101.5662 -10.2746 -10.2685 -10.2670
-10.2598 -10.2575 -10.2365 -10.2279 -10.2180 -10.2148 -10.2119 -10.2109
-10.2103  -9.4891  -9.4881  -9.4849  -9.4812  -9.4810  -7.2538  -7.2529
 -7.2497  -7.2459  -7.2457  -7.2440  -7.2433  -7.2429  -7.2423  -7.2397
 -7.2392  -7.2359  -7.2358  -7.2357  -7.2354  -0.9490  -0.9244  -0.9033
 -0.8901  -0.8795  -0.8432  -0.8390  -0.8105  -0.7673  -0.7451  -0.7376
 -0.6726  -0.6396  -0.6287  -0.6062  -0.5469  -0.5326  -0.5285  -0.5142
 -0.4963  -0.4786  -0.4640  -0.4616  -0.4549  -0.4442  -0.4308  -0.4232
 -0.4098  -0.4011  -0.3975  -0.3914  -0.3795  -0.3652  -0.3483  -0.3358
 -0.3332  -0.3318  -0.3301  -0.3265  -0.3231  -0.2944  -0.2773  -0.2633
 -0.2593
 -- Virtual --
 -0.0639  -0.0535  -0.0437  -0.0391  -0.0312  -0.0118  -0.0068   0.0022
  0.0053   0.0070   0.0132   0.0198   0.0250   0.0263   0.0411   0.0441
  0.0487   0.0518   0.0570   0.0622   0.0647   0.0668   0.0730   0.0792
  0.0856   0.0884   0.0951   0.0964   0.1017   0.1036   0.1040   0.1062
  0.1107   0.1115   0.1199   0.1212   0.1235   0.1248   0.1270   0.1277
  0.1320   0.1347   0.1368   0.1391   0.1410   0.1445   0.1484   0.1592
  0.1632   0.1657   0.1680   0.1701   0.1736   0.1763   0.1822   0.1896
  0.1986   0.2038   0.2071   0.2104   0.2135   0.2186   0.2209   0.2270
  0.2280   0.2321   0.2386   0.2443   0.2456   0.2499   0.2504   0.2557
  0.2578   0.2646   0.2673   0.2699   0.2733   0.2765   0.2795   0.2866
  0.2876   0.2907   0.2943   0.3002   0.3042   0.3105   0.3167   0.3211
  0.3302   0.3337   0.3364   0.3441   0.3547   0.3654   0.4119   0.4224
  0.4321   0.4356   0.4404   0.4504   0.4522   0.4636   0.4662   0.4720
  0.4842   0.4871   0.4952   0.4993   0.5106   0.5133   0.5192   0.5243
  0.5290   0.5390   0.5441   0.5590   0.5635   0.5689   0.5756   0.5814
  0.5886   0.5927   0.5993   0.6064   0.6128   0.6151   0.6239   0.6284
  0.6367   0.6428   0.6497   0.6658   0.6726   0.6795   0.6846   0.6935
  0.7012   0.7084   0.7146   0.7163   0.7304   0.7389   0.7747   0.7961
  0.8104   0.8114   0.8239   0.8328   0.8359   0.8405   0.8448   0.8468
  0.8548   0.8573   0.8587   0.8637   0.8674   0.8696   0.8751   0.8761
  0.8819   0.8909   0.8956   0.9017   0.9067   0.9165   0.9215   0.9368
  0.9401   0.9437   0.9468   0.9550   0.9612   0.9707   0.9742   0.9819
  0.9866   0.9911   0.9977   1.0025   1.0079   1.0191   1.0373   1.0389
  1.0461   1.0550   1.0767   1.1145   1.1316   1.1527   1.1839   1.1872
  1.2101   1.2253   1.2270   1.2384   1.2485   1.2555   1.2832   1.2863
  1.3053   1.3193   1.3227   1.3391   1.3553   1.3602   1.3984   1.4409
  1.4608   1.4830   1.5027   1.5050   1.5094   1.5554   1.5632   1.5718
  1.5780   1.6033   1.6141   1.6276   1.6462   1.6697   1.6778   1.6983
  1.7040   1.7096   1.7275   1.7796   1.7998   1.8156   1.8297   1.8483
  1.8529   1.8631   1.8789   1.9191   1.9239   1.9343   1.9431   1.9486
  1.9613   1.9719   1.9876   2.0035   2.0354   2.0545   2.0670   2.1045
  2.1310   2.1403   2.1592   2.1799   2.2484   2.2488   2.2609   2.2734
  2.2803   2.2891   2.3017   2.3052   2.3327   2.3444   2.3626   2.3866
  2.4099   2.4259   2.4440   2.4538   2.4635   2.4844   2.4992   2.5314
  2.5405   2.5520   2.5624   2.5959   2.6044   2.6078   2.6605   2.6740
  2.6861   2.6903   2.7045   2.7067   2.7103   2.7426   2.7516   2.7536
  2.7686   2.7749   2.7919   2.8060   2.8160   2.8343   2.8563   2.8645
  2.9038   2.9647   2.9909   3.0760   3.0836   3.0893   3.0947   3.1347
  3.1574   3.1956   3.2192   3.2600   3.2751   3.3480   3.3744   3.4083
  3.4117   3.5386   3.5733   3.6414   3.6712   3.7742   3.8461   3.8722
  3.9899   4.0528   4.0558   4.1288   4.3603   4.8025   4.8294   9.7713
  9.7822   9.8083   9.8233   9.8618  23.3815  23.5483  23.8228  23.8581
 23.8867  23.9259  23.9788  23.9895  24.0290  24.0812  24.1236  24.1426
 25.8048  25.8272  25.9185  25.9343  25.9467  26.1292  26.1390  26.2014
 26.3117  26.3676  26.5640  26.6128  26.7126  26.7530  26.9242 215.7655
215.7754 215.8058 215.8280 215.8738
 --------------------------------------------------------------

          Ground-State Mulliken Net Atomic Charges

     Atom                 Charge (a.u.)
  ----------------------------------------
      1 C                     0.141228
      2 C                    -0.617544
      3 Cl                    0.371673
      4 C                    -0.052403
      5 H                     0.208174
      6 C                    -0.875507
      7 H                     0.204565
      8 C                     0.708303
      9 Cl                    0.500221
     10 C                    -0.853923
     11 Cl                    0.561056
     12 C                     0.207156
     13 C                    -0.932616
     14 Cl                    0.342315
     15 C                    -0.100405
     16 H                     0.203112
     17 C                    -0.719322
     18 H                     0.184679
     19 C                     0.683957
     20 Cl                    0.463290
     21 C                    -0.838898
     22 H                     0.210889
  ----------------------------------------
  Sum of atomic charges =     0.000000

 -----------------------------------------------------------------
                    Cartesian Multipole Moments
 -----------------------------------------------------------------
    Charge (ESU x 10^10)
                 0.0000
    Dipole Moment (Debye)
         X       0.1493      Y      -0.1418      Z       1.2383
       Tot       1.2553
    Quadrupole Moments (Debye-Ang)
        XX    -125.1799     XY       4.8635     YY    -135.8835
        XZ      -7.9504     YZ      -2.3277     ZZ    -131.0539
    Octopole Moments (Debye-Ang^2)
       XXX    -141.6673    XXY      10.6895    XYY     -65.4438
       YYY     -19.1731    XXZ      68.9734    XYZ      -9.3346
       YYZ      76.0849    XZZ     -74.2038    YZZ      -0.9182
       ZZZ     244.4944
    Hexadecapole Moments (Debye-Ang^3)
      XXXX   -4405.4464   XXXY     321.4647   XXYY   -1013.8877
      XYYY     254.6175   YYYY   -1277.6280   XXXZ     435.2564
      XXYZ    -135.6471   XYYZ     200.2359   YYYZ    -246.3087
      XXZZ   -1191.2179   XYZZ     103.4070   YYZZ    -686.7213
      XZZZ     553.7598   YZZZ    -290.0302   ZZZZ   -2800.7279
 -----------------------------------------------------------------
 Calculating analytic gradient of the SCF energy
 Gradient of SCF Energy
            1           2           3           4           5           6
    1  -0.0004598  -0.0001602   0.0010826   0.0000778  -0.0000316   0.0000272
    2   0.0001008   0.0003100   0.0031001  -0.0000287   0.0000005  -0.0000005
    3  -0.0000088  -0.0004365  -0.0015138   0.0000575  -0.0000142  -0.0000422
            7           8           9          10          11          12
    1  -0.0000335  -0.0000029   0.0000365   0.0000288   0.0002071   0.0003654
    2  -0.0000240  -0.0000724  -0.0000324  -0.0003735  -0.0000806   0.0001247
    3  -0.0000436  -0.0000478  -0.0000579  -0.0000854   0.0000755  -0.0001050
           13          14          15          16          17          18
    1  -0.0002440  -0.0004712   0.0000083   0.0000108  -0.0000186   0.0000216
    2  -0.0008080  -0.0024214   0.0000958  -0.0000204  -0.0000250  -0.0000149
    3   0.0002095   0.0021321   0.0000732   0.0000157   0.0000551   0.0000210
           19          20          21          22
    1   0.0000375   0.0000216  -0.0002909  -0.0002125
    2  -0.0000576   0.0000465   0.0001262   0.0000548
    3  -0.0000504   0.0000391  -0.0002416  -0.0000314
 Max gradient component =       3.100E-03
 RMS gradient           =       6.232E-04
 Gradient time:  CPU 198.97 s  wall 33.38 s
 Geometry Optimization Parameters
   NAtoms,    NIC,     NZ,  NCons,   NDum,   NFix, NCnnct, MaxDiis
       22     163      22       0       0       0       0       0

 Cartesian Hessian Update
 Hessian updated using BFGS update


** GEOMETRY OPTIMIZATION IN DELOCALIZED INTERNAL COORDINATES **
   Searching for a Minimum

   Optimization Cycle:   9

                       Coordinates (Angstroms)
     ATOM                X               Y               Z
      1  C         0.0019043310    0.0343940234   -0.0086243759
      2  C        -0.0266528237   -0.2508824231    1.3625600938
      3  Cl        1.4670193510   -0.5877081228    2.2158479088
      4  C        -1.2159056367   -0.2837362348    2.0809618464
      5  H        -1.2026320973   -0.5112992477    3.1385529810
      6  C        -2.4140421678   -0.0285133398    1.4305322015
      7  H        -3.3489374005   -0.0550289959    1.9747639959
      8  C        -2.4248871711    0.2669112001    0.0709832815
      9  Cl       -3.9587877033    0.5947350402   -0.6973604503
     10  C        -1.2235637105    0.3026524426   -0.6453691579
     11  Cl       -1.2342365009    0.7140338022   -2.3423572287
     12  C         1.2840288365    0.0189438933   -0.7699708860
     13  C         2.2639079965    1.0033445429   -0.6095405936
     14  Cl        2.0072515829    2.3348053674    0.5030654448
     15  C         3.4606296352    0.9514660009   -1.3187334063
     16  H         4.2017034304    1.7273790674   -1.1769713255
     17  C         3.7004452068   -0.0947500196   -2.2020335209
     18  H         4.6289606684   -0.1437374785   -2.7557357002
     19  C         2.7309107664   -1.0790373673   -2.3650777838
     20  Cl        3.0241607588   -2.4066424831   -3.4765788264
     21  C         1.5346375175   -1.0286996509   -1.6632000347
     22  H         0.7903963229   -1.8019564216   -1.8020893149
   Point Group: c1    Number of degrees of freedom:    60


   Energy is  -2761.516403403

 Hessian updated using BFGS update

 60 Hessian modes will be used to form the next step
  Hessian Eigenvalues:
     0.007832    0.017644    0.018633    0.020755    0.020944    0.021551
     0.022769    0.023611    0.023836    0.023891    0.024090    0.024092
     0.024115    0.024116    0.024138    0.024141    0.024144    0.024181
     0.027863    0.068652    0.159995    0.160000    0.160007    0.160105
     0.160289    0.220141    0.224239    0.225724    0.228457    0.235498
     0.245754    0.247793    0.249959    0.250009    0.250098    0.253844
     0.289764    0.293001    0.300959    0.301052    0.301114    0.317192
     0.354863    0.356665    0.356668    0.356668    0.356676    0.376344
     0.414052    0.426361    0.429856    0.456880    0.462406    0.468407
     0.471640    0.478194    0.478261    0.479125    0.481102    0.598516

 Minimum search - taking simple RFO step
 Searching for Lamda that Minimizes Along All modes
 Value Taken    Lamda =  -0.00142022
 Calculated Step too Large.  Step scaled by  0.774166
 Step Taken.  Stepsize is  0.300000

                             Maximum     Tolerance    Cnvgd?
         Gradient           0.003076      0.000300      NO
         Displacement       0.235847      0.001200      NO
         Energy change     -0.001434      0.000001      NO


 New Cartesian Coordinates Obtained by Inverse Iteration

 Displacement from previous Coordinates is:  0.528738
 ----------------------------------------------------------------
             Standard Nuclear Orientation (Angstroms)
    I     Atom           X                Y                Z
 ----------------------------------------------------------------
    1      C       0.0009688047     0.0232766791    -0.0085440048
    2      C      -0.0311671512    -0.2978812342     1.3541448398
    3      Cl      1.4580208807    -0.6908146463     2.1912618704
    4      C      -1.2197053128    -0.3218575892     2.0738819564
    5      H      -1.2109451717    -0.5763618782     3.1253793337
    6      C      -2.4124409719    -0.0209465159     1.4323145407
    7      H      -3.3466485814    -0.0388223256     1.9781145573
    8      C      -2.4188660055     0.3084309963     0.0806800540
    9      Cl     -3.9454262458     0.6909608638    -0.6768063093
   10      C      -1.2176721671     0.3340042329    -0.6369235953
   11      Cl     -1.2168421459     0.7788438931    -2.3250744384
   12      C       1.2833139925     0.0098070159    -0.7703720825
   13      C       2.2392954016     1.0214749025    -0.6399153247
   14      Cl      1.9512381366     2.3752256993     0.4382722465
   15      C       3.4354937596     0.9783475693    -1.3500950132
   16      H       4.1583154387     1.7752668821    -1.2324241804
   17      C       3.6980446268    -0.0867172902    -2.2043342918
   18      H       4.6262320873    -0.1290390795    -2.7591217806
   19      C       2.7525670980    -1.0983867064    -2.3362441890
   20      Cl      3.0753520636    -2.4494732461    -3.4106599660
   21      C       1.5563832230    -1.0569866872    -1.6326850122
   22      H       0.8307994326    -1.8516779401    -1.7472240621
 ----------------------------------------------------------------
 Nuclear Repulsion Energy =        1768.62836429 hartrees
 There are       81 alpha and       81 beta electrons
 Applying Cartesian multipole field
    Component          Value
    ---------          -----
     (2,0,0)        1.00000E-11
     (0,2,0)        2.00000E-11
     (0,0,2)       -3.00000E-11
 Nucleus-field energy     =    -0.0000000071 hartrees
 Requested basis set is 6-311++G(d,p)
 There are 162 shells and 449 basis functions
 A cutoff of  1.0D-15 yielded  10310 shell pairs
 There are     85674 function pairs (     92144 Cartesian)
 Smallest overlap matrix eigenvalue = 2.21E-07
 Linear dependence detected in AO basis
 Number of orthogonalized atomic orbitals = 445
 Maximum deviation from orthogonality = 5.931E-10
 Guess from superposition of atomic densities
 Warning:  Energy on first SCF cycle will be non-variational
 SAD guess density has 162.000000 electrons

 -----------------------------------------------------------------------
  General SCF calculation program by
  Eric Jon Sundstrom, Paul Horn, Yuezhi Mao, Dmitri Zuev, Alec White,
  David Stuck, Shaama M.S., Shane Yost, Joonho Lee, David Small,
  Daniel Levine, Susi Lehtola, Hugh Burton, Evgeny Epifanovsky,
  Bang C. Huynh
 -----------------------------------------------------------------------
 Exchange:     0.2000 Hartree-Fock + 0.0800 Slater + 0.7200 B88
 Correlation:  0.1900 VWN1RPA + 0.8100 LYP
 Using SG-1 standard quadrature grid
 using 6 threads for integral computing
 -------------------------------------------------------
 OpenMP Integral computing Module                
 Release: version 2.0, May 2017, Q-Chem Inc. Pleasanton 
 -------------------------------------------------------
 A restricted SCF calculation will be
 performed using DIIS
 SCF converges when DIIS error is below 1.0e-08
 ---------------------------------------
  Cycle       Energy         DIIS error
 ---------------------------------------
    1   -2765.4984193864      2.92e-02  
    2   -2761.3763594185      2.35e-03  
    3   -2761.2991838809      2.85e-03  
    4   -2761.5098698436      5.19e-04  
    5   -2761.5154656140      2.58e-04  
    6   -2761.5169684074      1.07e-04  
    7   -2761.5172480646      2.23e-05  
    8   -2761.5172563219      1.28e-05  
    9   -2761.5172606065      2.68e-06  
   10   -2761.5172607717      1.05e-06  
   11   -2761.5172608002      2.44e-07  
   12   -2761.5172608018      1.06e-07  
   13   -2761.5172608020      3.34e-08  
   14   -2761.5172608023      1.30e-08  
   15   -2761.5172608020      5.82e-09  Convergence criterion met
 ---------------------------------------
 SCF time:   CPU 669.94s  wall 118.00s 
 SCF   energy in the final basis set =    -2761.5172608020
 Total energy in the final basis set =    -2761.5172608020

 --------------------------------------------------------------

                    Orbital Energies (a.u.)
 --------------------------------------------------------------

 Alpha MOs
 -- Occupied --
********-101.5735-101.5706-101.5667-101.5666 -10.2745 -10.2684 -10.2670
-10.2597 -10.2576 -10.2361 -10.2277 -10.2180 -10.2148 -10.2118 -10.2109
-10.2104  -9.4890  -9.4881  -9.4854  -9.4814  -9.4812  -7.2537  -7.2529
 -7.2501  -7.2460  -7.2459  -7.2439  -7.2432  -7.2429  -7.2422  -7.2402
 -7.2396  -7.2361  -7.2360  -7.2358  -7.2357  -0.9489  -0.9243  -0.9032
 -0.8904  -0.8794  -0.8430  -0.8393  -0.8104  -0.7672  -0.7451  -0.7377
 -0.6725  -0.6394  -0.6284  -0.6066  -0.5468  -0.5323  -0.5285  -0.5150
 -0.4962  -0.4786  -0.4639  -0.4616  -0.4548  -0.4440  -0.4307  -0.4234
 -0.4098  -0.4005  -0.3971  -0.3915  -0.3794  -0.3651  -0.3481  -0.3348
 -0.3336  -0.3320  -0.3302  -0.3274  -0.3241  -0.2926  -0.2787  -0.2635
 -0.2593
 -- Virtual --
 -0.0617  -0.0538  -0.0441  -0.0407  -0.0312  -0.0119  -0.0068   0.0023
  0.0054   0.0065   0.0132   0.0198   0.0249   0.0261   0.0412   0.0439
  0.0485   0.0524   0.0573   0.0618   0.0644   0.0660   0.0732   0.0790
  0.0856   0.0883   0.0949   0.0966   0.1019   0.1031   0.1041   0.1063
  0.1103   0.1116   0.1197   0.1209   0.1236   0.1251   0.1261   0.1271
  0.1320   0.1352   0.1366   0.1391   0.1409   0.1443   0.1490   0.1590
  0.1622   0.1649   0.1671   0.1708   0.1734   0.1764   0.1821   0.1893
  0.1985   0.2051   0.2076   0.2089   0.2139   0.2180   0.2202   0.2267
  0.2281   0.2310   0.2370   0.2436   0.2457   0.2493   0.2510   0.2560
  0.2591   0.2636   0.2668   0.2707   0.2737   0.2755   0.2794   0.2871
  0.2878   0.2907   0.2931   0.2986   0.3038   0.3076   0.3192   0.3225
  0.3316   0.3340   0.3352   0.3429   0.3579   0.3652   0.4115   0.4226
  0.4318   0.4367   0.4418   0.4484   0.4534   0.4631   0.4656   0.4722
  0.4832   0.4877   0.4958   0.5000   0.5112   0.5136   0.5193   0.5248
  0.5293   0.5398   0.5454   0.5587   0.5645   0.5698   0.5761   0.5812
  0.5879   0.5926   0.6006   0.6053   0.6116   0.6163   0.6251   0.6317
  0.6392   0.6403   0.6498   0.6642   0.6726   0.6813   0.6859   0.6918
  0.7003   0.7053   0.7131   0.7165   0.7316   0.7406   0.7751   0.7957
  0.8115   0.8126   0.8230   0.8347   0.8369   0.8425   0.8446   0.8478
  0.8547   0.8572   0.8594   0.8643   0.8661   0.8687   0.8746   0.8774
  0.8805   0.8884   0.8951   0.9039   0.9049   0.9143   0.9210   0.9367
  0.9417   0.9448   0.9496   0.9581   0.9613   0.9701   0.9759   0.9854
  0.9868   0.9914   0.9952   1.0040   1.0105   1.0208   1.0381   1.0400
  1.0450   1.0566   1.0735   1.1174   1.1315   1.1531   1.1837   1.1916
  1.2110   1.2263   1.2343   1.2423   1.2488   1.2563   1.2800   1.2851
  1.3069   1.3156   1.3216   1.3401   1.3563   1.3609   1.4025   1.4321
  1.4638   1.4825   1.5001   1.5055   1.5082   1.5598   1.5639   1.5731
  1.5773   1.6053   1.6125   1.6271   1.6464   1.6695   1.6777   1.6986
  1.7036   1.7100   1.7263   1.7808   1.8010   1.8152   1.8275   1.8437
  1.8527   1.8610   1.8767   1.9206   1.9250   1.9358   1.9446   1.9489
  1.9626   1.9712   1.9882   2.0040   2.0389   2.0541   2.0677   2.1013
  2.1310   2.1395   2.1585   2.1810   2.2469   2.2512   2.2609   2.2710
  2.2805   2.2927   2.2997   2.3107   2.3271   2.3486   2.3613   2.3876
  2.4115   2.4271   2.4438   2.4536   2.4629   2.4816   2.5020   2.5306
  2.5407   2.5541   2.5612   2.5949   2.5975   2.6113   2.6606   2.6767
  2.6856   2.6928   2.7030   2.7067   2.7096   2.7434   2.7522   2.7541
  2.7652   2.7741   2.7885   2.8106   2.8213   2.8334   2.8537   2.8632
  2.9020   2.9671   2.9924   3.0783   3.0851   3.0929   3.0970   3.1318
  3.1544   3.1969   3.2218   3.2599   3.2782   3.3487   3.3760   3.4084
  3.4149   3.5412   3.5751   3.6419   3.6731   3.7768   3.8464   3.8729
  3.9912   4.0527   4.0559   4.1291   4.3550   4.8039   4.8277   9.7743
  9.7824   9.8064   9.8294   9.8534  23.3842  23.5491  23.8236  23.8574
 23.8862  23.9263  23.9801  23.9896  24.0294  24.0842  24.1231  24.1439
 25.8026  25.8271  25.9095  25.9308  25.9579  26.1290  26.1400  26.2206
 26.2936  26.3698  26.5644  26.6160  26.7021  26.7523  26.9403 215.7685
215.7757 215.8042 215.8360 215.8631
 --------------------------------------------------------------

          Ground-State Mulliken Net Atomic Charges

     Atom                 Charge (a.u.)
  ----------------------------------------
      1 C                     0.066568
      2 C                    -0.512829
      3 Cl                    0.394730
      4 C                    -0.134986
      5 H                     0.205894
      6 C                    -0.802532
      7 H                     0.207293
      8 C                     0.778477
      9 Cl                    0.506372
     10 C                    -0.939609
     11 Cl                    0.574010
     12 C                     0.114130
     13 C                    -1.004728
     14 Cl                    0.389237
     15 C                    -0.072126
     16 H                     0.205561
     17 C                    -0.740422
     18 H                     0.185183
     19 C                     0.646287
     20 Cl                    0.465397
     21 C                    -0.742608
     22 H                     0.210700
  ----------------------------------------
  Sum of atomic charges =     0.000000

 -----------------------------------------------------------------
                    Cartesian Multipole Moments
 -----------------------------------------------------------------
    Charge (ESU x 10^10)
                -0.0000
    Dipole Moment (Debye)
         X       0.1307      Y      -0.1571      Z       1.2182
       Tot       1.2352
    Quadrupole Moments (Debye-Ang)
        XX    -125.3434     XY       5.0913     YY    -135.7908
        XZ      -8.0388     YZ      -2.4532     ZZ    -130.9348
    Octopole Moments (Debye-Ang^2)
       XXX    -143.8096    XXY      10.6206    XYY     -65.4043
       YYY     -20.7680    XXZ      68.5721    XYZ      -9.7106
       YYZ      75.8143    XZZ     -73.8389    YZZ      -1.5144
       ZZZ     243.3464
    Hexadecapole Moments (Debye-Ang^3)
      XXXX   -4402.2528   XXXY     358.5413   XXYY   -1021.5261
      XYYY     291.4405   YYYY   -1343.6411   XXXZ     450.3085
      XXYZ    -129.8875   XYYZ     204.7894   YYYZ    -220.6998
      XXZZ   -1177.5662   XYZZ     116.0028   YYZZ    -687.2434
      XZZZ     566.8831   YZZZ    -267.5783   ZZZZ   -2739.2690
 -----------------------------------------------------------------
 Calculating analytic gradient of the SCF energy
 Gradient of SCF Energy
            1           2           3           4           5           6
    1  -0.0005666  -0.0001831   0.0007610   0.0001716  -0.0000463  -0.0000546
    2   0.0001504   0.0002652   0.0018236  -0.0000430   0.0000186   0.0000516
    3  -0.0001357  -0.0001468  -0.0009657   0.0000055  -0.0000122  -0.0001509
            7           8           9          10          11          12
    1  -0.0000236  -0.0000855  -0.0000336   0.0002574   0.0001892   0.0003173
    2  -0.0000323  -0.0001598   0.0000084  -0.0002895  -0.0000200  -0.0000023
    3  -0.0000192   0.0001446  -0.0000132  -0.0001720   0.0000780  -0.0001828
           13          14          15          16          17          18
    1  -0.0001896  -0.0002306  -0.0000340   0.0000130  -0.0000653   0.0000290
    2  -0.0005447  -0.0013368   0.0000971  -0.0000087  -0.0000957   0.0000001
    3   0.0001422   0.0013405   0.0001174   0.0000004   0.0000083   0.0000364
           19          20          21          22
    1   0.0001755  -0.0000054  -0.0003087  -0.0000873
    2  -0.0000641   0.0000715   0.0000940   0.0000161
    3  -0.0001015   0.0000649  -0.0000217  -0.0000166
 Max gradient component =       1.824E-03
 RMS gradient           =       3.892E-04
 Gradient time:  CPU 198.31 s  wall 33.27 s
 Geometry Optimization Parameters
   NAtoms,    NIC,     NZ,  NCons,   NDum,   NFix, NCnnct, MaxDiis
       22     163      22       0       0       0       0       0

 Cartesian Hessian Update
 Hessian updated using BFGS update


** GEOMETRY OPTIMIZATION IN DELOCALIZED INTERNAL COORDINATES **
   Searching for a Minimum

   Optimization Cycle:  10

                       Coordinates (Angstroms)
     ATOM                X               Y               Z
      1  C         0.0009688047    0.0232766791   -0.0085440048
      2  C        -0.0311671512   -0.2978812342    1.3541448398
      3  Cl        1.4580208807   -0.6908146463    2.1912618704
      4  C        -1.2197053128   -0.3218575892    2.0738819564
      5  H        -1.2109451717   -0.5763618782    3.1253793337
      6  C        -2.4124409719   -0.0209465159    1.4323145407
      7  H        -3.3466485814   -0.0388223256    1.9781145573
      8  C        -2.4188660055    0.3084309963    0.0806800540
      9  Cl       -3.9454262458    0.6909608638   -0.6768063093
     10  C        -1.2176721671    0.3340042329   -0.6369235953
     11  Cl       -1.2168421459    0.7788438931   -2.3250744384
     12  C         1.2833139925    0.0098070159   -0.7703720825
     13  C         2.2392954016    1.0214749025   -0.6399153247
     14  Cl        1.9512381366    2.3752256993    0.4382722465
     15  C         3.4354937596    0.9783475693   -1.3500950132
     16  H         4.1583154387    1.7752668821   -1.2324241804
     17  C         3.6980446268   -0.0867172902   -2.2043342918
     18  H         4.6262320873   -0.1290390795   -2.7591217806
     19  C         2.7525670980   -1.0983867064   -2.3362441890
     20  Cl        3.0753520636   -2.4494732461   -3.4106599660
     21  C         1.5563832230   -1.0569866872   -1.6326850122
     22  H         0.8307994326   -1.8516779401   -1.7472240621
   Point Group: c1    Number of degrees of freedom:    60


   Energy is  -2761.517260802

 Hessian updated using BFGS update

 60 Hessian modes will be used to form the next step
  Hessian Eigenvalues:
     0.004930    0.017660    0.018563    0.020720    0.020942    0.021462
     0.022769    0.023611    0.023838    0.023895    0.024091    0.024092
     0.024115    0.024117    0.024138    0.024142    0.024144    0.024180
     0.027900    0.068389    0.159995    0.159998    0.160007    0.160112
     0.160293    0.219948    0.224247    0.225659    0.228410    0.235506
     0.245755    0.247781    0.249677    0.250000    0.250087    0.253854
     0.289768    0.292743    0.300962    0.301046    0.301121    0.317182
     0.354863    0.356665    0.356668    0.356669    0.356676    0.376358
     0.414049    0.426346    0.429856    0.456982    0.462410    0.468406
     0.471640    0.478233    0.478310    0.479124    0.481103    0.597819

 Minimum search - taking simple RFO step
 Searching for Lamda that Minimizes Along All modes
 Value Taken    Lamda =  -0.00082748
 Calculated Step too Large.  Step scaled by  0.798628
 Step Taken.  Stepsize is  0.300000

                             Maximum     Tolerance    Cnvgd?
         Gradient           0.001857      0.000300      NO
         Displacement       0.238489      0.001200      NO
         Energy change     -0.000857      0.000001      NO


 New Cartesian Coordinates Obtained by Inverse Iteration

 Displacement from previous Coordinates is:  0.516065
 ----------------------------------------------------------------
             Standard Nuclear Orientation (Angstroms)
    I     Atom           X                Y                Z
 ----------------------------------------------------------------
    1      C       0.0016349588     0.0105597053    -0.0063602689
    2      C      -0.0370981491    -0.3450234166     1.3473668493
    3      Cl      1.4432218275    -0.7922691249     2.1728531056
    4      C      -1.2258870917    -0.3583637365     2.0671630133
    5      H      -1.2234230025    -0.6387766213     3.1121181659
    6      C      -2.4110786484    -0.0117614264     1.4342910467
    7      H      -3.3450609924    -0.0199132897     1.9807112753
    8      C      -2.4103775830     0.3500501269     0.0910238717
    9      Cl     -3.9269237565     0.7843465005    -0.6581788807
   10      C      -1.2091665536     0.3635779377    -0.6265421100
   11      Cl     -1.1972389109     0.8370310210    -2.3065468259
   12      C       1.2843551426    -0.0009772267    -0.7682341148
   13      C       2.2158990779     1.0363384470    -0.6686320226
   14      Cl      1.8953945936     2.4116987564     0.3726218449
   15      C       3.4103443995     1.0031974961    -1.3819940464
   16      H       4.1138827006     1.8204441012    -1.2892676512
   17      C       3.6950205261    -0.0778009135    -2.2088846927
   18      H       4.6214094709    -0.1122982611    -2.7671876879
   19      C       2.7740374386    -1.1151526933    -2.3091720649
   20      Cl      3.1253401491    -2.4859663177    -3.3494469955
   21      C       1.5794709016    -1.0839495488    -1.6017382264
   22      H       0.8725546937    -1.8983179201    -1.6923384361
 ----------------------------------------------------------------
 Nuclear Repulsion Energy =        1768.09591384 hartrees
 There are       81 alpha and       81 beta electrons
 Applying Cartesian multipole field
    Component          Value
    ---------          -----
     (2,0,0)        1.00000E-11
     (0,2,0)        2.00000E-11
     (0,0,2)       -3.00000E-11
 Nucleus-field energy     =    -0.0000000049 hartrees
 Requested basis set is 6-311++G(d,p)
 There are 162 shells and 449 basis functions
 A cutoff of  1.0D-15 yielded  10308 shell pairs
 There are     85646 function pairs (     92110 Cartesian)
 Smallest overlap matrix eigenvalue = 2.08E-07
 Linear dependence detected in AO basis
 Number of orthogonalized atomic orbitals = 445
 Maximum deviation from orthogonality = 3.532E-10
 Guess from superposition of atomic densities
 Warning:  Energy on first SCF cycle will be non-variational
 SAD guess density has 162.000000 electrons

 -----------------------------------------------------------------------
  General SCF calculation program by
  Eric Jon Sundstrom, Paul Horn, Yuezhi Mao, Dmitri Zuev, Alec White,
  David Stuck, Shaama M.S., Shane Yost, Joonho Lee, David Small,
  Daniel Levine, Susi Lehtola, Hugh Burton, Evgeny Epifanovsky,
  Bang C. Huynh
 -----------------------------------------------------------------------
 Exchange:     0.2000 Hartree-Fock + 0.0800 Slater + 0.7200 B88
 Correlation:  0.1900 VWN1RPA + 0.8100 LYP
 Using SG-1 standard quadrature grid
 using 6 threads for integral computing
 -------------------------------------------------------
 OpenMP Integral computing Module                
 Release: version 2.0, May 2017, Q-Chem Inc. Pleasanton 
 -------------------------------------------------------
 A restricted SCF calculation will be
 performed using DIIS
 SCF converges when DIIS error is below 1.0e-08
 ---------------------------------------
  Cycle       Energy         DIIS error
 ---------------------------------------
    1   -2765.4970457444      2.91e-02  
    2   -2761.3768450360      2.35e-03  
    3   -2761.2999908814      2.85e-03  
    4   -2761.5104185292      5.18e-04  
    5   -2761.5159958396      2.57e-04  
    6   -2761.5174871077      1.07e-04  
    7   -2761.5177659060      2.23e-05  
    8   -2761.5177741042      1.28e-05  
    9   -2761.5177783723      2.70e-06  
   10   -2761.5177785400      1.04e-06  
   11   -2761.5177785685      2.41e-07  
   12   -2761.5177785698      1.04e-07  
   13   -2761.5177785701      3.18e-08  
   14   -2761.5177785703      1.08e-08  
   15   -2761.5177785701      5.79e-09  Convergence criterion met
 ---------------------------------------
 SCF time:   CPU 668.06s  wall 118.00s 
 SCF   energy in the final basis set =    -2761.5177785701
 Total energy in the final basis set =    -2761.5177785701

 --------------------------------------------------------------

                    Orbital Energies (a.u.)
 --------------------------------------------------------------

 Alpha MOs
 -- Occupied --
********-101.5734-101.5710-101.5668-101.5667 -10.2743 -10.2684 -10.2671
-10.2597 -10.2576 -10.2359 -10.2276 -10.2180 -10.2149 -10.2118 -10.2109
-10.2104  -9.4888  -9.4880  -9.4858  -9.4816  -9.4812  -7.2536  -7.2528
 -7.2505  -7.2463  -7.2459  -7.2437  -7.2430  -7.2429  -7.2422  -7.2406
 -7.2400  -7.2363  -7.2360  -7.2359  -7.2357  -0.9489  -0.9243  -0.9032
 -0.8906  -0.8793  -0.8428  -0.8395  -0.8104  -0.7671  -0.7451  -0.7377
 -0.6725  -0.6394  -0.6280  -0.6069  -0.5467  -0.5320  -0.5285  -0.5155
 -0.4961  -0.4786  -0.4639  -0.4617  -0.4548  -0.4439  -0.4306  -0.4235
 -0.4098  -0.4001  -0.3967  -0.3916  -0.3793  -0.3649  -0.3479  -0.3347
 -0.3335  -0.3324  -0.3302  -0.3280  -0.3244  -0.2909  -0.2801  -0.2636
 -0.2593
 -- Virtual --
 -0.0596  -0.0540  -0.0452  -0.0415  -0.0312  -0.0119  -0.0068   0.0023
  0.0054   0.0062   0.0131   0.0198   0.0249   0.0260   0.0413   0.0438
  0.0483   0.0529   0.0576   0.0613   0.0642   0.0655   0.0734   0.0788
  0.0857   0.0883   0.0946   0.0968   0.1019   0.1027   0.1045   0.1065
  0.1098   0.1120   0.1192   0.1206   0.1235   0.1252   0.1258   0.1268
  0.1320   0.1356   0.1364   0.1393   0.1407   0.1444   0.1498   0.1586
  0.1611   0.1639   0.1663   0.1712   0.1733   0.1766   0.1823   0.1889
  0.1986   0.2057   0.2072   0.2084   0.2147   0.2170   0.2199   0.2253
  0.2284   0.2305   0.2357   0.2427   0.2469   0.2483   0.2516   0.2557
  0.2609   0.2626   0.2662   0.2712   0.2736   0.2756   0.2789   0.2870
  0.2886   0.2913   0.2922   0.2974   0.3026   0.3072   0.3212   0.3239
  0.3334   0.3341   0.3347   0.3424   0.3615   0.3652   0.4111   0.4230
  0.4313   0.4390   0.4429   0.4465   0.4553   0.4617   0.4652   0.4724
  0.4823   0.4880   0.4962   0.5010   0.5114   0.5124   0.5193   0.5259
  0.5296   0.5401   0.5464   0.5582   0.5663   0.5702   0.5773   0.5812
  0.5873   0.5934   0.6016   0.6036   0.6109   0.6159   0.6268   0.6342
  0.6403   0.6408   0.6496   0.6622   0.6737   0.6816   0.6873   0.6907
  0.6987   0.7051   0.7115   0.7178   0.7325   0.7426   0.7750   0.7951
  0.8122   0.8153   0.8223   0.8363   0.8382   0.8440   0.8450   0.8492
  0.8545   0.8572   0.8599   0.8635   0.8654   0.8671   0.8723   0.8778
  0.8798   0.8892   0.8931   0.9039   0.9062   0.9119   0.9213   0.9370
  0.9429   0.9462   0.9522   0.9596   0.9618   0.9692   0.9763   0.9828
  0.9877   0.9911   0.9943   1.0080   1.0135   1.0233   1.0372   1.0418
  1.0454   1.0580   1.0711   1.1168   1.1317   1.1541   1.1833   1.1973
  1.2119   1.2272   1.2371   1.2471   1.2530   1.2582   1.2774   1.2861
  1.3071   1.3113   1.3222   1.3426   1.3560   1.3633   1.4057   1.4271
  1.4663   1.4820   1.4969   1.5063   1.5076   1.5621   1.5640   1.5733
  1.5785   1.6095   1.6111   1.6269   1.6471   1.6688   1.6781   1.6986
  1.7033   1.7103   1.7260   1.7821   1.8027   1.8152   1.8253   1.8397
  1.8527   1.8596   1.8752   1.9223   1.9260   1.9365   1.9430   1.9511
  1.9643   1.9711   1.9887   2.0043   2.0424   2.0533   2.0689   2.0979
  2.1307   2.1390   2.1585   2.1829   2.2458   2.2533   2.2608   2.2682
  2.2799   2.2875   2.3043   2.3163   2.3240   2.3521   2.3603   2.3870
  2.4131   2.4278   2.4436   2.4521   2.4636   2.4796   2.5058   2.5303
  2.5404   2.5530   2.5614   2.5902   2.5964   2.6164   2.6600   2.6788
  2.6853   2.6948   2.7020   2.7070   2.7093   2.7437   2.7530   2.7550
  2.7616   2.7726   2.7855   2.8120   2.8286   2.8336   2.8491   2.8642
  2.9001   2.9689   2.9932   3.0800   3.0858   3.0971   3.0994   3.1293
  3.1504   3.1983   3.2246   3.2601   3.2823   3.3491   3.3778   3.4084
  3.4194   3.5441   3.5768   3.6424   3.6749   3.7794   3.8472   3.8738
  3.9921   4.0527   4.0559   4.1297   4.3512   4.8053   4.8254   9.7767
  9.7826   9.8064   9.8385   9.8471  23.3872  23.5499  23.8240  23.8567
 23.8865  23.9273  23.9812  23.9894  24.0298  24.0865  24.1228  24.1450
 25.8006  25.8270  25.8826  25.9355  25.9698  26.1259  26.1413  26.2375
 26.2908  26.3642  26.5661  26.6198  26.6874  26.7540  26.9624 215.7707
215.7761 215.8047 215.8474 215.8548
 --------------------------------------------------------------

          Ground-State Mulliken Net Atomic Charges

     Atom                 Charge (a.u.)
  ----------------------------------------
      1 C                     0.003491
      2 C                    -0.426885
      3 Cl                    0.414883
      4 C                    -0.214006
      5 H                     0.203797
      6 C                    -0.726825
      7 H                     0.209897
      8 C                     0.839370
      9 Cl                    0.513141
     10 C                    -1.031458
     11 Cl                    0.581803
     12 C                     0.022589
     13 C                    -1.038112
     14 Cl                    0.420653
     15 C                    -0.044142
     16 H                     0.207969
     17 C                    -0.758115
     18 H                     0.186079
     19 C                     0.611955
     20 Cl                    0.469149
     21 C                    -0.655358
     22 H                     0.210124
  ----------------------------------------
  Sum of atomic charges =     0.000000

 -----------------------------------------------------------------
                    Cartesian Multipole Moments
 -----------------------------------------------------------------
    Charge (ESU x 10^10)
                -0.0000
    Dipole Moment (Debye)
         X       0.1096      Y      -0.1667      Z       1.1974
       Tot       1.2139
    Quadrupole Moments (Debye-Ang)
        XX    -125.5013     XY       5.3030     YY    -135.7094
        XZ      -8.1179     YZ      -2.5692     ZZ    -130.8200
    Octopole Moments (Debye-Ang^2)
       XXX    -146.2525    XXY      10.6189    XYY     -65.4194
       YYY     -22.1468    XXZ      68.1500    XYZ     -10.0925
       YYZ      75.5188    XZZ     -73.4825    YZZ      -1.9656
       ZZZ     242.0214
    Hexadecapole Moments (Debye-Ang^3)
      XXXX   -4395.5828   XXXY     394.0360   XXYY   -1028.2953
      XYYY     326.4465   YYYY   -1408.5397   XXXZ     465.9061
      XXYZ    -124.0629   XYYZ     209.4958   YYYZ    -195.5370
      XXZZ   -1163.8724   XYZZ     128.2906   YYZZ    -688.7639
      XZZZ     580.4525   YZZZ    -244.9865   ZZZZ   -2684.3309
 -----------------------------------------------------------------
 Calculating analytic gradient of the SCF energy
 Gradient of SCF Energy
            1           2           3           4           5           6
    1  -0.0006019  -0.0000513   0.0004846   0.0002554  -0.0000441  -0.0000543
    2   0.0001385   0.0001868   0.0010441  -0.0000492   0.0000219   0.0000725
    3  -0.0003257   0.0001375  -0.0005837   0.0000159  -0.0000020  -0.0002362
            7           8           9          10          11          12
    1  -0.0000078  -0.0000823   0.0000447   0.0002362   0.0000220   0.0003560
    2  -0.0000317  -0.0001244   0.0000187  -0.0000892  -0.0000479  -0.0000231
    3  -0.0000159   0.0002111  -0.0000774  -0.0001048   0.0000675  -0.0002229
           13          14          15          16          17          18
    1  -0.0001948  -0.0001490  -0.0000639   0.0000075  -0.0000907   0.0000139
    2  -0.0004045  -0.0008729   0.0000814   0.0000091  -0.0001613   0.0000145
    3   0.0001741   0.0008017   0.0001236  -0.0000228  -0.0000202   0.0000225
           19          20          21          22
    1   0.0002544  -0.0000163  -0.0003161  -0.0000024
    2   0.0000142   0.0000559   0.0001379   0.0000088
    3  -0.0000760   0.0000310   0.0000912   0.0000114
 Max gradient component =       1.044E-03
 RMS gradient           =       2.641E-04
 Gradient time:  CPU 198.58 s  wall 33.31 s
 Geometry Optimization Parameters
   NAtoms,    NIC,     NZ,  NCons,   NDum,   NFix, NCnnct, MaxDiis
       22     163      22       0       0       0       0       0

 Cartesian Hessian Update
 Hessian updated using BFGS update


** GEOMETRY OPTIMIZATION IN DELOCALIZED INTERNAL COORDINATES **
   Searching for a Minimum

   Optimization Cycle:  11

                       Coordinates (Angstroms)
     ATOM                X               Y               Z
      1  C         0.0016349588    0.0105597053   -0.0063602689
      2  C        -0.0370981491   -0.3450234166    1.3473668493
      3  Cl        1.4432218275   -0.7922691249    2.1728531056
      4  C        -1.2258870917   -0.3583637365    2.0671630133
      5  H        -1.2234230025   -0.6387766213    3.1121181659
      6  C        -2.4110786484   -0.0117614264    1.4342910467
      7  H        -3.3450609924   -0.0199132897    1.9807112753
      8  C        -2.4103775830    0.3500501269    0.0910238717
      9  Cl       -3.9269237565    0.7843465005   -0.6581788807
     10  C        -1.2091665536    0.3635779377   -0.6265421100
     11  Cl       -1.1972389109    0.8370310210   -2.3065468259
     12  C         1.2843551426   -0.0009772267   -0.7682341148
     13  C         2.2158990779    1.0363384470   -0.6686320226
     14  Cl        1.8953945936    2.4116987564    0.3726218449
     15  C         3.4103443995    1.0031974961   -1.3819940464
     16  H         4.1138827006    1.8204441012   -1.2892676512
     17  C         3.6950205261   -0.0778009135   -2.2088846927
     18  H         4.6214094709   -0.1122982611   -2.7671876879
     19  C         2.7740374386   -1.1151526933   -2.3091720649
     20  Cl        3.1253401491   -2.4859663177   -3.3494469955
     21  C         1.5794709016   -1.0839495488   -1.6017382264
     22  H         0.8725546937   -1.8983179201   -1.6923384361
   Point Group: c1    Number of degrees of freedom:    60


   Energy is  -2761.517778570

 Hessian updated using BFGS update

 60 Hessian modes will be used to form the next step
  Hessian Eigenvalues:
     0.002930    0.017662    0.018518    0.020728    0.020943    0.021409
     0.022767    0.023623    0.023838    0.023895    0.024091    0.024092
     0.024115    0.024117    0.024138    0.024143    0.024149    0.024178
     0.027922    0.067964    0.159994    0.159997    0.160008    0.160108
     0.160294    0.219639    0.224253    0.225597    0.228476    0.235507
     0.245748    0.247775    0.249412    0.249997    0.250077    0.254046
     0.289765    0.292550    0.300962    0.301035    0.301124    0.317224
     0.354864    0.356665    0.356668    0.356669    0.356676    0.376410
     0.414175    0.426496    0.429857    0.457018    0.462404    0.468428
     0.471665    0.478232    0.478289    0.479126    0.481131    0.597706

 Minimum search - taking simple RFO step
 Searching for Lamda that Minimizes Along All modes
 Value Taken    Lamda =  -0.00050956
 Calculated Step too Large.  Step scaled by  0.786206
 Step Taken.  Stepsize is  0.300000

                             Maximum     Tolerance    Cnvgd?
         Gradient           0.001108      0.000300      NO
         Displacement       0.238794      0.001200      NO
         Energy change     -0.000518      0.000001      NO


 New Cartesian Coordinates Obtained by Inverse Iteration

 Displacement from previous Coordinates is:  0.511570
 ----------------------------------------------------------------
             Standard Nuclear Orientation (Angstroms)
    I     Atom           X                Y                Z
 ----------------------------------------------------------------
    1      C       0.0030659426    -0.0008419247    -0.0032023084
    2      C      -0.0441780806    -0.3908584926     1.3402728889
    3      Cl      1.4250900192    -0.8893427367     2.1562398309
    4      C      -1.2338185997    -0.3956140202     2.0592965022
    5      H      -1.2384175808    -0.7022304478     3.0968904703
    6      C      -2.4102847078    -0.0050484803     1.4359408536
    7      H      -3.3441441923    -0.0045754161     1.9826760152
    8      C      -2.4010007771     0.3895941875     0.1019576613
    9      Cl     -3.9069682099     0.8743693226    -0.6372425408
   10      C      -1.1993781882     0.3926359325    -0.6149048447
   11      Cl     -1.1739623098     0.8986601794    -2.2850460319
   12      C       1.2859467656    -0.0100195736    -0.7653091291
   13      C       2.1931942366     1.0513120143    -0.6985291405
   14      Cl      1.8416851328     2.4485782818     0.3033574987
   15      C       3.3857049191     1.0262137112    -1.4153546060
   16      H       4.0704388879     1.8617191754    -1.3479476730
   17      C       3.6918588333    -0.0699895304    -2.2141023987
   18      H       4.6163270192    -0.0982527478    -2.7759263876
   19      C       2.7947772915    -1.1305957037    -2.2820280194
   20      Cl      3.1740044330    -2.5204675937    -3.2870206264
   21      C       1.6025913128    -1.1082317414    -1.5700234320
   22      H       0.9137790447    -1.9403408003    -1.6363694341
 ----------------------------------------------------------------
 Nuclear Repulsion Energy =        1767.69937873 hartrees
 There are       81 alpha and       81 beta electrons
 Applying Cartesian multipole field
    Component          Value
    ---------          -----
     (2,0,0)        1.00000E-11
     (0,2,0)        2.00000E-11
     (0,0,2)       -3.00000E-11
 Nucleus-field energy     =    -0.0000000027 hartrees
 Requested basis set is 6-311++G(d,p)
 There are 162 shells and 449 basis functions
 A cutoff of  1.0D-15 yielded  10314 shell pairs
 There are     85695 function pairs (     92170 Cartesian)
 Smallest overlap matrix eigenvalue = 1.96E-07
 Linear dependence detected in AO basis
 Number of orthogonalized atomic orbitals = 445
 Maximum deviation from orthogonality = 4.903E-10
 Guess from superposition of atomic densities
 Warning:  Energy on first SCF cycle will be non-variational
 SAD guess density has 162.000000 electrons

 -----------------------------------------------------------------------
  General SCF calculation program by
  Eric Jon Sundstrom, Paul Horn, Yuezhi Mao, Dmitri Zuev, Alec White,
  David Stuck, Shaama M.S., Shane Yost, Joonho Lee, David Small,
  Daniel Levine, Susi Lehtola, Hugh Burton, Evgeny Epifanovsky,
  Bang C. Huynh
 -----------------------------------------------------------------------
 Exchange:     0.2000 Hartree-Fock + 0.0800 Slater + 0.7200 B88
 Correlation:  0.1900 VWN1RPA + 0.8100 LYP
 Using SG-1 standard quadrature grid
 using 6 threads for integral computing
 -------------------------------------------------------
 OpenMP Integral computing Module                
 Release: version 2.0, May 2017, Q-Chem Inc. Pleasanton 
 -------------------------------------------------------
 A restricted SCF calculation will be
 performed using DIIS
 SCF converges when DIIS error is below 1.0e-08
 ---------------------------------------
  Cycle       Energy         DIIS error
 ---------------------------------------
    1   -2765.4952951573      2.91e-02  
    2   -2761.3771460319      2.35e-03  
    3   -2761.3005103615      2.85e-03  
    4   -2761.5107300924      5.18e-04  
    5   -2761.5163040610      2.57e-04  
    6   -2761.5177956491      1.07e-04  
    7   -2761.5180735162      2.23e-05  
    8   -2761.5180817542      1.28e-05  
    9   -2761.5180860244      2.71e-06  
   10   -2761.5180861944      1.04e-06  
   11   -2761.5180862223      2.40e-07  
   12   -2761.5180862237      1.03e-07  
   13   -2761.5180862239      3.08e-08  
   14   -2761.5180862239      8.96e-09  Convergence criterion met
 ---------------------------------------
 SCF time:   CPU 631.01s  wall 111.00s 
 SCF   energy in the final basis set =    -2761.5180862239
 Total energy in the final basis set =    -2761.5180862239

 --------------------------------------------------------------

                    Orbital Energies (a.u.)
 --------------------------------------------------------------

 Alpha MOs
 -- Occupied --
********-101.5734-101.5713-101.5670-101.5667 -10.2742 -10.2683 -10.2672
-10.2597 -10.2577 -10.2358 -10.2276 -10.2180 -10.2149 -10.2118 -10.2110
-10.2104  -9.4887  -9.4880  -9.4861  -9.4817  -9.4812  -7.2535  -7.2528
 -7.2508  -7.2464  -7.2459  -7.2436  -7.2429  -7.2428  -7.2422  -7.2409
 -7.2403  -7.2365  -7.2362  -7.2359  -7.2357  -0.9489  -0.9242  -0.9031
 -0.8908  -0.8791  -0.8427  -0.8396  -0.8103  -0.7671  -0.7451  -0.7378
 -0.6725  -0.6395  -0.6276  -0.6073  -0.5467  -0.5318  -0.5286  -0.5159
 -0.4960  -0.4786  -0.4638  -0.4617  -0.4548  -0.4438  -0.4305  -0.4236
 -0.4098  -0.3998  -0.3963  -0.3918  -0.3793  -0.3648  -0.3477  -0.3352
 -0.3333  -0.3325  -0.3303  -0.3283  -0.3245  -0.2894  -0.2814  -0.2636
 -0.2594
 -- Virtual --
 -0.0575  -0.0543  -0.0468  -0.0418  -0.0312  -0.0120  -0.0068   0.0024
  0.0052   0.0061   0.0132   0.0198   0.0248   0.0259   0.0414   0.0436
  0.0481   0.0532   0.0581   0.0607   0.0639   0.0653   0.0735   0.0786
  0.0857   0.0883   0.0945   0.0969   0.1017   0.1025   0.1050   0.1066
  0.1094   0.1124   0.1186   0.1204   0.1233   0.1245   0.1259   0.1272
  0.1320   0.1358   0.1362   0.1396   0.1405   0.1446   0.1504   0.1580
  0.1603   0.1630   0.1656   0.1712   0.1736   0.1769   0.1826   0.1886
  0.1987   0.2053   0.2058   0.2096   0.2153   0.2159   0.2201   0.2236
  0.2287   0.2307   0.2346   0.2419   0.2471   0.2486   0.2519   0.2553
  0.2613   0.2621   0.2657   0.2711   0.2735   0.2762   0.2783   0.2867
  0.2886   0.2920   0.2932   0.2964   0.3016   0.3073   0.3225   0.3252
  0.3327   0.3346   0.3356   0.3433   0.3650   0.3654   0.4108   0.4233
  0.4312   0.4410   0.4438   0.4456   0.4576   0.4599   0.4647   0.4729
  0.4815   0.4883   0.4964   0.5020   0.5087   0.5133   0.5192   0.5274
  0.5298   0.5403   0.5471   0.5576   0.5678   0.5713   0.5778   0.5816
  0.5868   0.5944   0.6016   0.6032   0.6104   0.6142   0.6287   0.6350
  0.6410   0.6430   0.6492   0.6599   0.6748   0.6819   0.6878   0.6907
  0.6967   0.7078   0.7104   0.7204   0.7336   0.7442   0.7745   0.7945
  0.8131   0.8184   0.8226   0.8373   0.8394   0.8438   0.8469   0.8508
  0.8542   0.8567   0.8601   0.8619   0.8653   0.8660   0.8704   0.8772
  0.8797   0.8914   0.8917   0.9029   0.9059   0.9106   0.9220   0.9378
  0.9435   0.9473   0.9540   0.9593   0.9632   0.9681   0.9752   0.9774
  0.9877   0.9903   0.9969   1.0116   1.0156   1.0259   1.0365   1.0423
  1.0473   1.0580   1.0700   1.1139   1.1329   1.1552   1.1829   1.2024
  1.2132   1.2277   1.2372   1.2489   1.2552   1.2638   1.2775   1.2888
  1.3052   1.3110   1.3236   1.3461   1.3555   1.3668   1.4078   1.4246
  1.4682   1.4817   1.4938   1.5069   1.5074   1.5622   1.5639   1.5734
  1.5801   1.6088   1.6170   1.6267   1.6483   1.6682   1.6788   1.6981
  1.7034   1.7107   1.7260   1.7831   1.8048   1.8160   1.8233   1.8368
  1.8526   1.8586   1.8744   1.9240   1.9268   1.9369   1.9413   1.9527
  1.9652   1.9718   1.9890   2.0047   2.0457   2.0521   2.0707   2.0945
  2.1302   2.1386   2.1590   2.1851   2.2451   2.2550   2.2602   2.2659
  2.2766   2.2828   2.3101   2.3200   2.3229   2.3547   2.3589   2.3854
  2.4144   2.4280   2.4432   2.4514   2.4650   2.4776   2.5093   2.5301
  2.5394   2.5505   2.5615   2.5862   2.5967   2.6217   2.6591   2.6801
  2.6856   2.6957   2.7019   2.7072   2.7092   2.7435   2.7535   2.7558
  2.7585   2.7711   2.7830   2.8127   2.8293   2.8392   2.8454   2.8654
  2.8985   2.9702   2.9937   3.0812   3.0858   3.1007   3.1018   3.1275
  3.1457   3.1994   3.2276   3.2606   3.2868   3.3494   3.3794   3.4081
  3.4249   3.5468   3.5784   3.6431   3.6765   3.7817   3.8481   3.8747
  3.9929   4.0526   4.0560   4.1303   4.3484   4.8066   4.8229   9.7784
  9.7828   9.8071   9.8425   9.8510  23.3904  23.5508  23.8242  23.8560
 23.8868  23.9281  23.9819  23.9889  24.0301  24.0882  24.1228  24.1458
 25.7982  25.8269  25.8584  25.9394  25.9749  26.1229  26.1420  26.2472
 26.3039  26.3518  26.5677  26.6228  26.6771  26.7507  26.9853 215.7722
215.7765 215.8055 215.8510 215.8601
 --------------------------------------------------------------

          Ground-State Mulliken Net Atomic Charges

     Atom                 Charge (a.u.)
  ----------------------------------------
      1 C                    -0.043372
      2 C                    -0.359063
      3 Cl                    0.430285
      4 C                    -0.275798
      5 H                     0.202164
      6 C                    -0.654871
      7 H                     0.212122
      8 C                     0.888715
      9 Cl                    0.520341
     10 C                    -1.115538
     11 Cl                    0.577090
     12 C                    -0.053214
     13 C                    -1.042166
     14 Cl                    0.433291
     15 C                    -0.022741
     16 H                     0.209846
     17 C                    -0.764840
     18 H                     0.187085
     19 C                     0.585128
     20 Cl                    0.473067
     21 C                    -0.596937
     22 H                     0.209407
  ----------------------------------------
  Sum of atomic charges =     0.000000

 -----------------------------------------------------------------
                    Cartesian Multipole Moments
 -----------------------------------------------------------------
    Charge (ESU x 10^10)
                -0.0000
    Dipole Moment (Debye)
         X       0.0887      Y      -0.1787      Z       1.1750
       Tot       1.1918
    Quadrupole Moments (Debye-Ang)
        XX    -125.6419     XY       5.4988     YY    -135.6475
        XZ      -8.1976     YZ      -2.6801     ZZ    -130.7137
    Octopole Moments (Debye-Ang^2)
       XXX    -148.8142    XXY      10.4392    XYY     -65.5144
       YYY     -23.7849    XXZ      67.6943    XYZ     -10.4080
       YYZ      75.1866    XZZ     -73.1020    YZZ      -2.4836
       ZZZ     240.4714
    Hexadecapole Moments (Debye-Ang^3)
      XXXX   -4387.5290   XXXY     427.5685   XXYY   -1035.4334
      XYYY     359.4100   YYYY   -1476.0961   XXXZ     481.8239
      XXYZ    -117.7268   XYYZ     214.3793   YYYZ    -169.9549
      XXZZ   -1149.9212   XYZZ     140.1690   YYZZ    -690.7084
      XZZZ     594.4042   YZZZ    -221.6071   ZZZZ   -2629.7432
 -----------------------------------------------------------------
 Calculating analytic gradient of the SCF energy
 Gradient of SCF Energy
            1           2           3           4           5           6
    1  -0.0005735   0.0001316   0.0002235   0.0002401  -0.0000450  -0.0000547
    2   0.0000710   0.0001888   0.0005111  -0.0000414   0.0000146   0.0000950
    3  -0.0003218   0.0001197  -0.0002970  -0.0000154  -0.0000008  -0.0002440
            7           8           9          10          11          12
    1  -0.0000029  -0.0001803   0.0000426   0.0003131   0.0001009   0.0003264
    2  -0.0000132  -0.0000727   0.0000160  -0.0000736  -0.0000728  -0.0001265
    3   0.0000068   0.0003068  -0.0000311  -0.0000635   0.0000361  -0.0001955
           13          14          15          16          17          18
    1  -0.0002304  -0.0001000  -0.0000279   0.0000095  -0.0000961  -0.0000036
    2  -0.0001915  -0.0004822   0.0000540   0.0000099  -0.0001613   0.0000136
    3   0.0001132   0.0004831   0.0000916  -0.0000223  -0.0000231   0.0000036
           19          20          21          22
    1   0.0002151  -0.0000154  -0.0002503  -0.0000227
    2   0.0000842   0.0000223   0.0001277   0.0000268
    3  -0.0000268  -0.0000192   0.0000959   0.0000036
 Max gradient component =       5.735E-04
 RMS gradient           =       1.838E-04
 Gradient time:  CPU 198.11 s  wall 33.24 s
 Geometry Optimization Parameters
   NAtoms,    NIC,     NZ,  NCons,   NDum,   NFix, NCnnct, MaxDiis
       22     163      22       0       0       0       0       0

 Cartesian Hessian Update
 Hessian updated using BFGS update


** GEOMETRY OPTIMIZATION IN DELOCALIZED INTERNAL COORDINATES **
   Searching for a Minimum

   Optimization Cycle:  12

                       Coordinates (Angstroms)
     ATOM                X               Y               Z
      1  C         0.0030659426   -0.0008419247   -0.0032023084
      2  C        -0.0441780806   -0.3908584926    1.3402728889
      3  Cl        1.4250900192   -0.8893427367    2.1562398309
      4  C        -1.2338185997   -0.3956140202    2.0592965022
      5  H        -1.2384175808   -0.7022304478    3.0968904703
      6  C        -2.4102847078   -0.0050484803    1.4359408536
      7  H        -3.3441441923   -0.0045754161    1.9826760152
      8  C        -2.4010007771    0.3895941875    0.1019576613
      9  Cl       -3.9069682099    0.8743693226   -0.6372425408
     10  C        -1.1993781882    0.3926359325   -0.6149048447
     11  Cl       -1.1739623098    0.8986601794   -2.2850460319
     12  C         1.2859467656   -0.0100195736   -0.7653091291
     13  C         2.1931942366    1.0513120143   -0.6985291405
     14  Cl        1.8416851328    2.4485782818    0.3033574987
     15  C         3.3857049191    1.0262137112   -1.4153546060
     16  H         4.0704388879    1.8617191754   -1.3479476730
     17  C         3.6918588333   -0.0699895304   -2.2141023987
     18  H         4.6163270192   -0.0982527478   -2.7759263876
     19  C         2.7947772915   -1.1305957037   -2.2820280194
     20  Cl        3.1740044330   -2.5204675937   -3.2870206264
     21  C         1.6025913128   -1.1082317414   -1.5700234320
     22  H         0.9137790447   -1.9403408003   -1.6363694341
   Point Group: c1    Number of degrees of freedom:    60


   Energy is  -2761.518086224

 Hessian updated using BFGS update

 60 Hessian modes will be used to form the next step
  Hessian Eigenvalues:
     0.001975    0.017710    0.018478    0.020740    0.020944    0.021413
     0.022762    0.023622    0.023838    0.023909    0.024091    0.024093
     0.024116    0.024117    0.024138    0.024143    0.024150    0.024178
     0.027923    0.067439    0.159990    0.159998    0.160008    0.160099
     0.160294    0.219236    0.224289    0.225585    0.228574    0.235506
     0.245743    0.247785    0.249718    0.249996    0.250091    0.253912
     0.289784    0.292608    0.300964    0.301031    0.301127    0.317247
     0.354874    0.356665    0.356668    0.356669    0.356677    0.376409
     0.414071    0.426473    0.429863    0.457020    0.462404    0.468436
     0.471627    0.478122    0.478258    0.479107    0.481107    0.597727

 Minimum search - taking simple RFO step
 Searching for Lamda that Minimizes Along All modes
 Value Taken    Lamda =  -0.00025019
 Calculated Step too Large.  Step scaled by  0.906614
 Step Taken.  Stepsize is  0.300000

                             Maximum     Tolerance    Cnvgd?
         Gradient           0.000568      0.000300      NO
         Displacement       0.238272      0.001200      NO
         Energy change     -0.000308      0.000001      NO


 New Cartesian Coordinates Obtained by Inverse Iteration

 Displacement from previous Coordinates is:  0.510553
 ----------------------------------------------------------------
             Standard Nuclear Orientation (Angstroms)
    I     Atom           X                Y                Z
 ----------------------------------------------------------------
    1      C       0.0049891768    -0.0067283929     0.0003957023
    2      C      -0.0516536544    -0.4338907391     1.3318404535
    3      Cl      1.4059165377    -0.9814547565     2.1383155213
    4      C      -1.2425576464    -0.4347269475     2.0495294785
    5      H      -1.2543384230    -0.7697827808     3.0782765997
    6      C      -2.4100175047    -0.0031297301     1.4368297909
    7      H      -3.3441210288     0.0015467322     1.9831384096
    8      C      -2.3914612693     0.4272311371     0.1138274867
    9      Cl     -3.8870241011     0.9587144723    -0.6141369673
   10      C      -1.1893689811     0.4253135743    -0.6015534087
   11      Cl     -1.1516997534     0.9675627089    -2.2598910528
   12      C       1.2873556889    -0.0142464966    -0.7628614399
   13      C       2.1722557968     1.0675707527    -0.7302840606
   14      Cl      1.7918959129     2.4872605086     0.2291437023
   15      C       3.3628267012     1.0470024270    -1.4504037067
   16      H       4.0301107616     1.8981585009    -1.4090704209
   17      C       3.6891503376    -0.0647262259    -2.2190603462
   18      H       4.6121194016    -0.0898282059    -2.7835188953
   19      C       2.8142305017    -1.1453579199    -2.2532567845
   20      Cl      3.2203032530    -2.5556000490    -3.2189032802
   21      C       1.6243975548    -1.1281105299    -1.5371400867
   22      H       0.9530019296    -1.9761044444    -1.5775915465
 ----------------------------------------------------------------
 Nuclear Repulsion Energy =        1767.42076320 hartrees
 There are       81 alpha and       81 beta electrons
 Applying Cartesian multipole field
    Component          Value
    ---------          -----
     (2,0,0)        1.00000E-11
     (0,2,0)        2.00000E-11
     (0,0,2)       -3.00000E-11
 Nucleus-field energy     =    -0.0000000003 hartrees
 Requested basis set is 6-311++G(d,p)
 There are 162 shells and 449 basis functions
 A cutoff of  1.0D-15 yielded  10318 shell pairs
 There are     85684 function pairs (     92144 Cartesian)
 Smallest overlap matrix eigenvalue = 1.87E-07
 Linear dependence detected in AO basis
 Number of orthogonalized atomic orbitals = 445
 Maximum deviation from orthogonality = 8.055E-10
 Guess from superposition of atomic densities
 Warning:  Energy on first SCF cycle will be non-variational
 SAD guess density has 162.000000 electrons

 -----------------------------------------------------------------------
  General SCF calculation program by
  Eric Jon Sundstrom, Paul Horn, Yuezhi Mao, Dmitri Zuev, Alec White,
  David Stuck, Shaama M.S., Shane Yost, Joonho Lee, David Small,
  Daniel Levine, Susi Lehtola, Hugh Burton, Evgeny Epifanovsky,
  Bang C. Huynh
 -----------------------------------------------------------------------
 Exchange:     0.2000 Hartree-Fock + 0.0800 Slater + 0.7200 B88
 Correlation:  0.1900 VWN1RPA + 0.8100 LYP
 Using SG-1 standard quadrature grid
 using 6 threads for integral computing
 -------------------------------------------------------
 OpenMP Integral computing Module                
 Release: version 2.0, May 2017, Q-Chem Inc. Pleasanton 
 -------------------------------------------------------
 A restricted SCF calculation will be
 performed using DIIS
 SCF converges when DIIS error is below 1.0e-08
 ---------------------------------------
  Cycle       Energy         DIIS error
 ---------------------------------------
    1   -2765.4932598899      2.91e-02  
    2   -2761.3773640713      2.35e-03  
    3   -2761.3009571684      2.84e-03  
    4   -2761.5108735617      5.18e-04  
    5   -2761.5164493965      2.57e-04  
    6   -2761.5179473769      1.07e-04  
    7   -2761.5182247847      2.25e-05  
    8   -2761.5182331469      1.28e-05  
    9   -2761.5182374300      2.72e-06  
   10   -2761.5182376015      1.03e-06  
   11   -2761.5182376292      2.40e-07  
   12   -2761.5182376308      1.03e-07  
   13   -2761.5182376309      3.07e-08  
   14   -2761.5182376311      8.42e-09  Convergence criterion met
 ---------------------------------------
 SCF time:   CPU 630.33s  wall 111.00s 
 SCF   energy in the final basis set =    -2761.5182376311
 Total energy in the final basis set =    -2761.5182376311

 --------------------------------------------------------------

                    Orbital Energies (a.u.)
 --------------------------------------------------------------

 Alpha MOs
 -- Occupied --
********-101.5734-101.5716-101.5671-101.5667 -10.2740 -10.2683 -10.2673
-10.2597 -10.2577 -10.2358 -10.2276 -10.2181 -10.2149 -10.2118 -10.2110
-10.2104  -9.4885  -9.4880  -9.4863  -9.4818  -9.4812  -7.2533  -7.2528
 -7.2510  -7.2465  -7.2459  -7.2434  -7.2428  -7.2427  -7.2422  -7.2412
 -7.2406  -7.2366  -7.2362  -7.2360  -7.2357  -0.9488  -0.9242  -0.9031
 -0.8910  -0.8789  -0.8426  -0.8397  -0.8103  -0.7671  -0.7451  -0.7378
 -0.6724  -0.6397  -0.6271  -0.6076  -0.5466  -0.5317  -0.5286  -0.5162
 -0.4960  -0.4786  -0.4637  -0.4618  -0.4547  -0.4437  -0.4305  -0.4237
 -0.4098  -0.3996  -0.3960  -0.3920  -0.3793  -0.3647  -0.3476  -0.3357
 -0.3334  -0.3323  -0.3302  -0.3284  -0.3246  -0.2882  -0.2826  -0.2637
 -0.2594
 -- Virtual --
 -0.0559  -0.0545  -0.0483  -0.0418  -0.0312  -0.0120  -0.0068   0.0023
  0.0049   0.0061   0.0132   0.0198   0.0248   0.0259   0.0413   0.0435
  0.0480   0.0535   0.0584   0.0603   0.0637   0.0652   0.0736   0.0784
  0.0858   0.0885   0.0943   0.0969   0.1013   0.1024   0.1055   0.1068
  0.1091   0.1129   0.1179   0.1203   0.1232   0.1239   0.1256   0.1281
  0.1320   0.1359   0.1361   0.1400   0.1405   0.1445   0.1509   0.1569
  0.1598   0.1621   0.1652   0.1710   0.1741   0.1774   0.1830   0.1885
  0.1987   0.2042   0.2052   0.2109   0.2138   0.2170   0.2206   0.2222
  0.2289   0.2313   0.2338   0.2411   0.2466   0.2490   0.2526   0.2552
  0.2604   0.2622   0.2657   0.2706   0.2740   0.2766   0.2779   0.2865
  0.2880   0.2922   0.2950   0.2959   0.3014   0.3073   0.3229   0.3264
  0.3319   0.3343   0.3365   0.3446   0.3655   0.3674   0.4106   0.4234
  0.4314   0.4419   0.4430   0.4477   0.4574   0.4597   0.4644   0.4741
  0.4814   0.4882   0.4968   0.5024   0.5066   0.5139   0.5190   0.5287
  0.5301   0.5403   0.5474   0.5572   0.5683   0.5725   0.5774   0.5822
  0.5869   0.5949   0.6012   0.6048   0.6093   0.6127   0.6303   0.6353
  0.6408   0.6451   0.6486   0.6583   0.6745   0.6826   0.6864   0.6922
  0.6953   0.7083   0.7114   0.7240   0.7351   0.7451   0.7739   0.7941
  0.8139   0.8220   0.8238   0.8372   0.8406   0.8432   0.8481   0.8517
  0.8541   0.8559   0.8588   0.8620   0.8641   0.8670   0.8696   0.8759
  0.8796   0.8908   0.8939   0.9001   0.9065   0.9098   0.9226   0.9389
  0.9441   0.9477   0.9550   0.9585   0.9643   0.9670   0.9705   0.9761
  0.9879   0.9898   0.9981   1.0130   1.0173   1.0273   1.0369   1.0422
  1.0485   1.0571   1.0697   1.1112   1.1342   1.1563   1.1827   1.2050
  1.2148   1.2268   1.2373   1.2508   1.2557   1.2658   1.2794   1.2914
  1.3030   1.3125   1.3251   1.3492   1.3554   1.3704   1.4083   1.4237
  1.4696   1.4816   1.4918   1.5069   1.5077   1.5609   1.5646   1.5731
  1.5811   1.6077   1.6226   1.6270   1.6497   1.6678   1.6796   1.6972
  1.7036   1.7114   1.7259   1.7841   1.8065   1.8178   1.8221   1.8346
  1.8522   1.8581   1.8740   1.9259   1.9270   1.9370   1.9400   1.9534
  1.9649   1.9733   1.9893   2.0050   2.0487   2.0507   2.0730   2.0913
  2.1296   2.1385   2.1599   2.1870   2.2447   2.2561   2.2591   2.2643
  2.2733   2.2807   2.3127   2.3210   2.3251   2.3559   2.3581   2.3837
  2.4153   2.4271   2.4429   2.4529   2.4660   2.4757   2.5112   2.5305
  2.5378   2.5484   2.5614   2.5835   2.5970   2.6254   2.6586   2.6806
  2.6862   2.6956   2.7024   2.7072   2.7094   2.7425   2.7536   2.7559
  2.7569   2.7701   2.7811   2.8133   2.8276   2.8399   2.8474   2.8664
  2.8973   2.9710   2.9938   3.0819   3.0855   3.1019   3.1045   3.1268
  3.1416   3.2002   3.2298   3.2610   3.2908   3.3495   3.3806   3.4073
  3.4297   3.5486   3.5795   3.6436   3.6775   3.7833   3.8489   3.8755
  3.9933   4.0525   4.0562   4.1309   4.3468   4.8075   4.8210   9.7793
  9.7830   9.8073   9.8425   9.8594  23.3928  23.5514  23.8239  23.8554
 23.8874  23.9290  23.9823  23.9880  24.0302  24.0892  24.1227  24.1462
 25.7959  25.8265  25.8438  25.9412  25.9758  26.1210  26.1427  26.2515
 26.3235  26.3343  26.5689  26.6232  26.6739  26.7447  27.0013 215.7730
215.7769 215.8056 215.8508 215.8697
 --------------------------------------------------------------

          Ground-State Mulliken Net Atomic Charges

     Atom                 Charge (a.u.)
  ----------------------------------------
      1 C                    -0.068910
      2 C                    -0.318015
      3 Cl                    0.443911
      4 C                    -0.315608
      5 H                     0.201444
      6 C                    -0.600831
      7 H                     0.213421
      8 C                     0.922949
      9 Cl                    0.526354
     10 C                    -1.185286
     11 Cl                    0.562310
     12 C                    -0.096030
     13 C                    -1.016816
     14 Cl                    0.431145
     15 C                    -0.013938
     16 H                     0.210858
     17 C                    -0.760351
     18 H                     0.187891
     19 C                     0.571820
     20 Cl                    0.476070
     21 C                    -0.581206
     22 H                     0.208816
  ----------------------------------------
  Sum of atomic charges =     0.000000

 -----------------------------------------------------------------
                    Cartesian Multipole Moments
 -----------------------------------------------------------------
    Charge (ESU x 10^10)
                -0.0000
    Dipole Moment (Debye)
         X       0.0694      Y      -0.1966      Z       1.1490
       Tot       1.1677
    Quadrupole Moments (Debye-Ang)
        XX    -125.7615     XY       5.6833     YY    -135.6087
        XZ      -8.2776     YZ      -2.7973     ZZ    -130.6127
    Octopole Moments (Debye-Ang^2)
       XXX    -151.2326    XXY       9.9398    XYY     -65.6712
       YYY     -25.8481    XXZ      67.1211    XYZ     -10.6047
       YYZ      74.8339    XZZ     -72.6564    YZZ      -3.1800
       ZZZ     238.6498
    Hexadecapole Moments (Debye-Ang^3)
      XXXX   -4380.1765   XXXY     459.0339   XXYY   -1043.6849
      XYYY     390.1472   YYYY   -1547.6713   XXXZ     496.6692
      XXYZ    -110.7406   XYYZ     219.0069   YYYZ    -143.4872
      XXZZ   -1135.4418   XYZZ     151.5557   YYZZ    -692.6514
      XZZZ     607.6002   YZZZ    -197.0276   ZZZZ   -2571.6172
 -----------------------------------------------------------------
 Calculating analytic gradient of the SCF energy
 Gradient of SCF Energy
            1           2           3           4           5           6
    1  -0.0004145   0.0002207   0.0000843   0.0001589  -0.0000305  -0.0000275
    2   0.0000965   0.0000930   0.0000781  -0.0000041  -0.0000076   0.0000670
    3  -0.0001838   0.0000247   0.0000118   0.0000074   0.0000053  -0.0001721
            7           8           9          10          11          12
    1   0.0000110  -0.0001571   0.0000543   0.0002374   0.0001459   0.0002198
    2  -0.0000014   0.0000008  -0.0000050   0.0000368  -0.0001166  -0.0001461
    3   0.0000218   0.0002236  -0.0000280   0.0000208  -0.0000031  -0.0001948
           13          14          15          16          17          18
    1  -0.0001974  -0.0001202  -0.0000059   0.0000121  -0.0000728  -0.0000105
    2  -0.0000813  -0.0001773   0.0000263   0.0000005  -0.0000967   0.0000014
    3   0.0000102   0.0002509   0.0000318  -0.0000081  -0.0000271  -0.0000085
           19          20          21          22
    1   0.0000947   0.0000105  -0.0001466  -0.0000665
    2   0.0001105  -0.0000101   0.0001269   0.0000085
    3  -0.0000010  -0.0000462   0.0000620   0.0000023
 Max gradient component =       4.145E-04
 RMS gradient           =       1.147E-04
 Gradient time:  CPU 198.08 s  wall 33.24 s
 Geometry Optimization Parameters
   NAtoms,    NIC,     NZ,  NCons,   NDum,   NFix, NCnnct, MaxDiis
       22     163      22       0       0       0       0       0

 Cartesian Hessian Update
 Hessian updated using BFGS update


** GEOMETRY OPTIMIZATION IN DELOCALIZED INTERNAL COORDINATES **
   Searching for a Minimum

   Optimization Cycle:  13

                       Coordinates (Angstroms)
     ATOM                X               Y               Z
      1  C         0.0049891768   -0.0067283929    0.0003957023
      2  C        -0.0516536544   -0.4338907391    1.3318404535
      3  Cl        1.4059165377   -0.9814547565    2.1383155213
      4  C        -1.2425576464   -0.4347269475    2.0495294785
      5  H        -1.2543384230   -0.7697827808    3.0782765997
      6  C        -2.4100175047   -0.0031297301    1.4368297909
      7  H        -3.3441210288    0.0015467322    1.9831384096
      8  C        -2.3914612693    0.4272311371    0.1138274867
      9  Cl       -3.8870241011    0.9587144723   -0.6141369673
     10  C        -1.1893689811    0.4253135743   -0.6015534087
     11  Cl       -1.1516997534    0.9675627089   -2.2598910528
     12  C         1.2873556889   -0.0142464966   -0.7628614399
     13  C         2.1722557968    1.0675707527   -0.7302840606
     14  Cl        1.7918959129    2.4872605086    0.2291437023
     15  C         3.3628267012    1.0470024270   -1.4504037067
     16  H         4.0301107616    1.8981585009   -1.4090704209
     17  C         3.6891503376   -0.0647262259   -2.2190603462
     18  H         4.6121194016   -0.0898282059   -2.7835188953
     19  C         2.8142305017   -1.1453579199   -2.2532567845
     20  Cl        3.2203032530   -2.5556000490   -3.2189032802
     21  C         1.6243975548   -1.1281105299   -1.5371400867
     22  H         0.9530019296   -1.9761044444   -1.5775915465
   Point Group: c1    Number of degrees of freedom:    60


   Energy is  -2761.518237631

 Hessian updated using BFGS update

 60 Hessian modes will be used to form the next step
  Hessian Eigenvalues:
     0.001601    0.017662    0.018428    0.020741    0.020944    0.021408
     0.022733    0.023624    0.023838    0.023905    0.024091    0.024093
     0.024116    0.024120    0.024138    0.024143    0.024147    0.024179
     0.027928    0.066941    0.159981    0.159998    0.160008    0.160084
     0.160293    0.218482    0.224323    0.225606    0.228965    0.235515
     0.245746    0.247793    0.249986    0.250076    0.250947    0.253827
     0.289819    0.292622    0.300971    0.301035    0.301130    0.317260
     0.354876    0.356665    0.356668    0.356669    0.356677    0.376581
     0.413937    0.426439    0.429849    0.457068    0.462405    0.468449
     0.471516    0.477859    0.478248    0.479090    0.481082    0.596705

 Minimum search - taking simple RFO step
 Searching for Lamda that Minimizes Along All modes
 Value Taken    Lamda =  -0.00005021
 Step Taken.  Stepsize is  0.164270

                             Maximum     Tolerance    Cnvgd?
         Gradient           0.000609      0.000300      NO
         Displacement       0.129390      0.001200      NO
         Energy change     -0.000151      0.000001      NO


 New Cartesian Coordinates Obtained by Inverse Iteration

 Displacement from previous Coordinates is:  0.281610
 ----------------------------------------------------------------
             Standard Nuclear Orientation (Angstroms)
    I     Atom           X                Y                Z
 ----------------------------------------------------------------
    1      C       0.0058804672    -0.0064108136     0.0021134966
    2      C      -0.0560555255    -0.4550417463     1.3259290404
    3      Cl      1.3956478207    -1.0276064517     2.1259468685
    4      C      -1.2477503853    -0.4578892371     2.0427071232
    5      H      -1.2627706670    -0.8097428177     3.0657977756
    6      C      -2.4108125753    -0.0062766493     1.4367203026
    7      H      -3.3452524175    -0.0022640231     1.9824687923
    8      C      -2.3873545208     0.4455005713     0.1207851081
    9      Cl     -3.8780962038     1.0014335828    -0.5988674463
   10      C      -1.1849706807     0.4446842620    -0.5937168236
   11      Cl     -1.1418270897     1.0116416020    -2.2435519448
   12      C       1.2879867934    -0.0127146534    -0.7619222799
   13      C       2.1627122075     1.0782518874    -0.7490080832
   14      Cl      1.7698028274     2.5115683184     0.1848777500
   15      C       3.3524461012     1.0570738356    -1.4704829784
   16      H       4.0114313113     1.9152405643    -1.4441804183
   17      C       3.6887170325    -0.0640262882    -2.2209164922
   18      H       4.6112063747    -0.0896288370    -2.7861617433
   19      C       2.8242272643    -1.1535229466    -2.2357557701
   20      Cl      3.2430792026    -2.5761969267    -3.1773910899
   21      C       1.6353893218    -1.1359938827    -1.5181168371
   22      H       0.9726745332    -1.9914057549    -1.5436492019
 ----------------------------------------------------------------
 Nuclear Repulsion Energy =        1767.17353868 hartrees
 There are       81 alpha and       81 beta electrons
 Applying Cartesian multipole field
    Component          Value
    ---------          -----
     (2,0,0)        1.00000E-11
     (0,2,0)        2.00000E-11
     (0,0,2)       -3.00000E-11
 Nucleus-field energy     =     0.0000000012 hartrees
 Requested basis set is 6-311++G(d,p)
 There are 162 shells and 449 basis functions
 A cutoff of  1.0D-15 yielded  10325 shell pairs
 There are     85739 function pairs (     92206 Cartesian)
 Smallest overlap matrix eigenvalue = 1.85E-07
 Linear dependence detected in AO basis
 Number of orthogonalized atomic orbitals = 445
 Maximum deviation from orthogonality = 2.879E-10
 Guess from superposition of atomic densities
 Warning:  Energy on first SCF cycle will be non-variational
 SAD guess density has 162.000000 electrons

 -----------------------------------------------------------------------
  General SCF calculation program by
  Eric Jon Sundstrom, Paul Horn, Yuezhi Mao, Dmitri Zuev, Alec White,
  David Stuck, Shaama M.S., Shane Yost, Joonho Lee, David Small,
  Daniel Levine, Susi Lehtola, Hugh Burton, Evgeny Epifanovsky,
  Bang C. Huynh
 -----------------------------------------------------------------------
 Exchange:     0.2000 Hartree-Fock + 0.0800 Slater + 0.7200 B88
 Correlation:  0.1900 VWN1RPA + 0.8100 LYP
 Using SG-1 standard quadrature grid
 using 6 threads for integral computing
 -------------------------------------------------------
 OpenMP Integral computing Module                
 Release: version 2.0, May 2017, Q-Chem Inc. Pleasanton 
 -------------------------------------------------------
 A restricted SCF calculation will be
 performed using DIIS
 SCF converges when DIIS error is below 1.0e-08
 ---------------------------------------
  Cycle       Energy         DIIS error
 ---------------------------------------
    1   -2765.4919437716      2.91e-02  
    2   -2761.3774463450      2.34e-03  
    3   -2761.3010751415      2.84e-03  
    4   -2761.5108731116      5.19e-04  
    5   -2761.5164650755      2.58e-04  
    6   -2761.5179782698      1.07e-04  
    7   -2761.5182550910      2.26e-05  
    8   -2761.5182636018      1.29e-05  
    9   -2761.5182679159      2.72e-06  
   10   -2761.5182680881      1.03e-06  
   11   -2761.5182681156      2.40e-07  
   12   -2761.5182681169      1.03e-07  
   13   -2761.5182681172      3.09e-08  
   14   -2761.5182681172      8.79e-09  Convergence criterion met
 ---------------------------------------
 SCF time:   CPU 630.30s  wall 111.00s 
 SCF   energy in the final basis set =    -2761.5182681172
 Total energy in the final basis set =    -2761.5182681172

 --------------------------------------------------------------

                    Orbital Energies (a.u.)
 --------------------------------------------------------------

 Alpha MOs
 -- Occupied --
********-101.5734-101.5717-101.5671-101.5667 -10.2740 -10.2683 -10.2674
-10.2598 -10.2577 -10.2358 -10.2277 -10.2181 -10.2149 -10.2118 -10.2110
-10.2104  -9.4885  -9.4880  -9.4864  -9.4818  -9.4812  -7.2532  -7.2528
 -7.2511  -7.2465  -7.2459  -7.2433  -7.2428  -7.2426  -7.2422  -7.2412
 -7.2406  -7.2366  -7.2362  -7.2360  -7.2357  -0.9488  -0.9241  -0.9031
 -0.8911  -0.8788  -0.8426  -0.8397  -0.8104  -0.7671  -0.7451  -0.7378
 -0.6724  -0.6399  -0.6268  -0.6077  -0.5466  -0.5317  -0.5286  -0.5162
 -0.4960  -0.4786  -0.4637  -0.4618  -0.4547  -0.4437  -0.4304  -0.4237
 -0.4098  -0.3995  -0.3960  -0.3921  -0.3794  -0.3646  -0.3475  -0.3359
 -0.3335  -0.3322  -0.3300  -0.3284  -0.3246  -0.2879  -0.2830  -0.2636
 -0.2594
 -- Virtual --
 -0.0557  -0.0543  -0.0488  -0.0418  -0.0312  -0.0121  -0.0068   0.0023
  0.0047   0.0061   0.0133   0.0198   0.0248   0.0259   0.0413   0.0435
  0.0479   0.0536   0.0583   0.0605   0.0635   0.0652   0.0737   0.0783
  0.0858   0.0885   0.0942   0.0969   0.1011   0.1024   0.1058   0.1070
  0.1090   0.1132   0.1175   0.1203   0.1231   0.1235   0.1255   0.1286
  0.1321   0.1358   0.1361   0.1402   0.1406   0.1444   0.1512   0.1563
  0.1597   0.1618   0.1651   0.1711   0.1742   0.1778   0.1832   0.1885
  0.1985   0.2034   0.2052   0.2116   0.2127   0.2176   0.2211   0.2217
  0.2291   0.2316   0.2336   0.2408   0.2464   0.2488   0.2531   0.2554
  0.2599   0.2620   0.2658   0.2702   0.2744   0.2767   0.2778   0.2865
  0.2875   0.2921   0.2951   0.2963   0.3016   0.3073   0.3228   0.3269
  0.3314   0.3339   0.3369   0.3450   0.3655   0.3680   0.4107   0.4234
  0.4316   0.4420   0.4426   0.4489   0.4563   0.4602   0.4642   0.4748
  0.4817   0.4878   0.4970   0.5023   0.5066   0.5139   0.5188   0.5292
  0.5302   0.5401   0.5474   0.5570   0.5685   0.5722   0.5768   0.5824
  0.5872   0.5948   0.6011   0.6057   0.6086   0.6122   0.6308   0.6356
  0.6404   0.6452   0.6489   0.6580   0.6741   0.6826   0.6855   0.6931
  0.6949   0.7080   0.7118   0.7250   0.7358   0.7453   0.7734   0.7940
  0.8143   0.8234   0.8251   0.8366   0.8413   0.8426   0.8483   0.8519
  0.8545   0.8555   0.8581   0.8624   0.8637   0.8674   0.8698   0.8751
  0.8796   0.8907   0.8945   0.8987   0.9070   0.9097   0.9227   0.9389
  0.9445   0.9482   0.9553   0.9582   0.9642   0.9664   0.9688   0.9762
  0.9883   0.9895   0.9981   1.0126   1.0183   1.0275   1.0374   1.0419
  1.0484   1.0567   1.0693   1.1104   1.1347   1.1567   1.1825   1.2056
  1.2151   1.2260   1.2372   1.2519   1.2559   1.2661   1.2797   1.2919
  1.3023   1.3135   1.3254   1.3496   1.3554   1.3714   1.4080   1.4237
  1.4702   1.4814   1.4914   1.5069   1.5077   1.5604   1.5649   1.5727
  1.5811   1.6074   1.6237   1.6272   1.6499   1.6677   1.6801   1.6966
  1.7037   1.7117   1.7256   1.7845   1.8067   1.8185   1.8218   1.8334
  1.8519   1.8580   1.8739   1.9264   1.9272   1.9368   1.9396   1.9536
  1.9644   1.9738   1.9894   2.0050   2.0490   2.0509   2.0742   2.0898
  2.1293   2.1386   2.1601   2.1875   2.2448   2.2565   2.2586   2.2644
  2.2727   2.2797   2.3128   2.3211   2.3261   2.3557   2.3581   2.3831
  2.4155   2.4266   2.4430   2.4544   2.4661   2.4748   2.5112   2.5309
  2.5367   2.5479   2.5615   2.5825   2.5971   2.6262   2.6584   2.6806
  2.6865   2.6953   2.7026   2.7070   2.7095   2.7418   2.7537   2.7555
  2.7569   2.7697   2.7805   2.8136   2.8267   2.8395   2.8486   2.8666
  2.8970   2.9711   2.9937   3.0821   3.0851   3.1022   3.1050   3.1266
  3.1400   3.2004   3.2303   3.2612   3.2918   3.3494   3.3810   3.4066
  3.4311   3.5488   3.5797   3.6437   3.6777   3.7835   3.8490   3.8756
  3.9932   4.0524   4.0562   4.1309   4.3466   4.8077   4.8204   9.7795
  9.7831   9.8072   9.8424   9.8613  23.3934  23.5515  23.8236  23.8550
 23.8877  23.9290  23.9822  23.9875  24.0302  24.0891  24.1229  24.1460
 25.7958  25.8263  25.8409  25.9409  25.9758  26.1205  26.1430  26.2520
 26.3226  26.3353  26.5691  26.6218  26.6755  26.7414  27.0044 215.7732
215.7769 215.8054 215.8505 215.8719
 --------------------------------------------------------------

          Ground-State Mulliken Net Atomic Charges

     Atom                 Charge (a.u.)
  ----------------------------------------
      1 C                    -0.077087
      2 C                    -0.305074
      3 Cl                    0.451813
      4 C                    -0.325272
      5 H                     0.201522
      6 C                    -0.582924
      7 H                     0.213638
      8 C                     0.935716
      9 Cl                    0.528546
     10 C                    -1.210135
     11 Cl                    0.551729
     12 C                    -0.105277
     13 C                    -0.990446
     14 Cl                    0.428661
     15 C                    -0.020178
     16 H                     0.210950
     17 C                    -0.752668
     18 H                     0.188045
     19 C                     0.573077
     20 Cl                    0.476712
     21 C                    -0.599854
     22 H                     0.208504
  ----------------------------------------
  Sum of atomic charges =     0.000000

 -----------------------------------------------------------------
                    Cartesian Multipole Moments
 -----------------------------------------------------------------
    Charge (ESU x 10^10)
                -0.0000
    Dipole Moment (Debye)
         X       0.0611      Y      -0.2117      Z       1.1334
       Tot       1.1546
    Quadrupole Moments (Debye-Ang)
        XX    -125.8133     XY       5.7793     YY    -135.6014
        XZ      -8.3264     YZ      -2.8684     ZZ    -130.5593
    Octopole Moments (Debye-Ang^2)
       XXX    -152.3477    XXY       9.4179    XYY     -65.7848
       YYY     -27.3500    XXZ      66.7260    XYZ     -10.6293
       YYZ      74.6333    XZZ     -72.3443    YZZ      -3.7252
       ZZZ     237.5127
    Hexadecapole Moments (Debye-Ang^3)
      XXXX   -4378.7960   XXXY     474.6176   XXYY   -1049.4004
      XYYY     405.3369   YYYY   -1589.6873   XXXZ     503.8490
      XXYZ    -106.5535   XYYZ     221.3864   YYYZ    -128.4629
      XXZZ   -1127.3682   XYZZ     157.3381   YYZZ    -693.4624
      XZZZ     614.2339   YZZZ    -182.8909   ZZZZ   -2535.9748
 -----------------------------------------------------------------
 Calculating analytic gradient of the SCF energy
 Gradient of SCF Energy
            1           2           3           4           5           6
    1  -0.0001721   0.0001567  -0.0000450   0.0000586  -0.0000173   0.0000097
    2  -0.0000490   0.0001282  -0.0000581   0.0000011  -0.0000134   0.0000317
    3   0.0001030  -0.0000969   0.0000465  -0.0000123   0.0000071  -0.0000816
            7           8           9          10          11          12
    1   0.0000111  -0.0001064   0.0000331   0.0001171   0.0001260   0.0000232
    2   0.0000056   0.0000089   0.0000029  -0.0000033  -0.0000630  -0.0001548
    3   0.0000304   0.0001277   0.0000165   0.0000180  -0.0000139  -0.0001538
           13          14          15          16          17          18
    1   0.0000007  -0.0000642   0.0000075   0.0000105  -0.0000398  -0.0000120
    2   0.0000766  -0.0000235   0.0000370  -0.0000086  -0.0000282  -0.0000038
    3  -0.0000665   0.0001193   0.0000009  -0.0000014  -0.0000070  -0.0000153
           19          20          21          22
    1  -0.0000053   0.0000109  -0.0000497  -0.0000533
    2   0.0000710  -0.0000116   0.0000645  -0.0000103
    3   0.0000096  -0.0000345   0.0000167  -0.0000123
 Max gradient component =       1.721E-04
 RMS gradient           =       6.456E-05
 Gradient time:  CPU 198.45 s  wall 33.29 s
 Geometry Optimization Parameters
   NAtoms,    NIC,     NZ,  NCons,   NDum,   NFix, NCnnct, MaxDiis
       22     163      22       0       0       0       0       0

 Cartesian Hessian Update
 Hessian updated using BFGS update


** GEOMETRY OPTIMIZATION IN DELOCALIZED INTERNAL COORDINATES **
   Searching for a Minimum

   Optimization Cycle:  14

                       Coordinates (Angstroms)
     ATOM                X               Y               Z
      1  C         0.0058804672   -0.0064108136    0.0021134966
      2  C        -0.0560555255   -0.4550417463    1.3259290404
      3  Cl        1.3956478207   -1.0276064517    2.1259468685
      4  C        -1.2477503853   -0.4578892371    2.0427071232
      5  H        -1.2627706670   -0.8097428177    3.0657977756
      6  C        -2.4108125753   -0.0062766493    1.4367203026
      7  H        -3.3452524175   -0.0022640231    1.9824687923
      8  C        -2.3873545208    0.4455005713    0.1207851081
      9  Cl       -3.8780962038    1.0014335828   -0.5988674463
     10  C        -1.1849706807    0.4446842620   -0.5937168236
     11  Cl       -1.1418270897    1.0116416020   -2.2435519448
     12  C         1.2879867934   -0.0127146534   -0.7619222799
     13  C         2.1627122075    1.0782518874   -0.7490080832
     14  Cl        1.7698028274    2.5115683184    0.1848777500
     15  C         3.3524461012    1.0570738356   -1.4704829784
     16  H         4.0114313113    1.9152405643   -1.4441804183
     17  C         3.6887170325   -0.0640262882   -2.2209164922
     18  H         4.6112063747   -0.0896288370   -2.7861617433
     19  C         2.8242272643   -1.1535229466   -2.2357557701
     20  Cl        3.2430792026   -2.5761969267   -3.1773910899
     21  C         1.6353893218   -1.1359938827   -1.5181168371
     22  H         0.9726745332   -1.9914057549   -1.5436492019
   Point Group: c1    Number of degrees of freedom:    60


   Energy is  -2761.518268117

 Hessian updated using BFGS update

 60 Hessian modes will be used to form the next step
  Hessian Eigenvalues:
     0.001372    0.017311    0.018377    0.020751    0.020944    0.021419
     0.022665    0.023610    0.023839    0.023883    0.024091    0.024092
     0.024113    0.024116    0.024138    0.024144    0.024153    0.024187
     0.027863    0.066903    0.159936    0.159998    0.160009    0.160049
     0.160289    0.216566    0.223910    0.225604    0.227732    0.235509
     0.245748    0.247395    0.247928    0.249993    0.250081    0.253293
     0.289837    0.292770    0.300939    0.301040    0.301078    0.316808
     0.354840    0.356665    0.356669    0.356670    0.356675    0.376359
     0.414730    0.426488    0.429811    0.457115    0.462646    0.468545
     0.471312    0.477544    0.478247    0.479091    0.481054    0.587351

 Minimum search - taking simple RFO step
 Searching for Lamda that Minimizes Along All modes
 Value Taken    Lamda =  -0.00000598
 Step Taken.  Stepsize is  0.047974

                             Maximum     Tolerance    Cnvgd?
         Gradient           0.000486      0.000300      NO
         Displacement       0.036963      0.001200      NO
         Energy change     -0.000030      0.000001      NO


 New Cartesian Coordinates Obtained by Inverse Iteration

 Displacement from previous Coordinates is:  0.086699
 ----------------------------------------------------------------
             Standard Nuclear Orientation (Angstroms)
    I     Atom           X                Y                Z
 ----------------------------------------------------------------
    1      C       0.0060811027    -0.0032821963     0.0022377259
    2      C      -0.0569332975    -0.4597208855     1.3234226746
    3      Cl      1.3942005986    -1.0379080110     2.1209014684
    4      C      -1.2488243499    -0.4656852283     2.0399756266
    5      H      -1.2641270402    -0.8234973763     3.0609844724
    6      C      -2.4112768741    -0.0096995535     1.4362980457
    7      H      -3.3460032201    -0.0082852673     1.9815506338
    8      C      -2.3868846914     0.4499502272     0.1229770189
    9      Cl     -3.8772709480     1.0110328394    -0.5935891366
   10      C      -1.1844551182     0.4524372493    -0.5912456232
   11      Cl     -1.1413588901     1.0285292411    -2.2378669005
   12      C       1.2880118125    -0.0099282734    -0.7620272541
   13      C       2.1610425486     1.0823651671    -0.7549991575
   14      Cl      1.7652486779     2.5207211536     0.1696255371
   15      C       3.3509391146     1.0590905314    -1.4761545209
   16      H       4.0083395096     1.9185946237    -1.4544623820
   17      C       3.6893942656    -0.0654596201    -2.2204031966
   18      H       4.6120922720    -0.0925551027    -2.7852498294
   19      C       2.8265347831    -1.1563482325    -2.2296090808
   20      Cl      3.2475035826    -2.5835598150    -3.1633004402
   21      C       1.6375908019    -1.1366898694    -1.5122306771
   22      H       0.9764665524    -1.9934280061    -1.5332098562
 ----------------------------------------------------------------
 Nuclear Repulsion Energy =        1767.03558622 hartrees
 There are       81 alpha and       81 beta electrons
 Applying Cartesian multipole field
    Component          Value
    ---------          -----
     (2,0,0)        1.00000E-11
     (0,2,0)        2.00000E-11
     (0,0,2)       -3.00000E-11
 Nucleus-field energy     =     0.0000000017 hartrees
 Requested basis set is 6-311++G(d,p)
 There are 162 shells and 449 basis functions
 A cutoff of  1.0D-15 yielded  10319 shell pairs
 There are     85722 function pairs (     92189 Cartesian)
 Smallest overlap matrix eigenvalue = 1.85E-07
 Linear dependence detected in AO basis
 Number of orthogonalized atomic orbitals = 445
 Maximum deviation from orthogonality = 3.804E-10
 Guess from superposition of atomic densities
 Warning:  Energy on first SCF cycle will be non-variational
 SAD guess density has 162.000000 electrons

 -----------------------------------------------------------------------
  General SCF calculation program by
  Eric Jon Sundstrom, Paul Horn, Yuezhi Mao, Dmitri Zuev, Alec White,
  David Stuck, Shaama M.S., Shane Yost, Joonho Lee, David Small,
  Daniel Levine, Susi Lehtola, Hugh Burton, Evgeny Epifanovsky,
  Bang C. Huynh
 -----------------------------------------------------------------------
 Exchange:     0.2000 Hartree-Fock + 0.0800 Slater + 0.7200 B88
 Correlation:  0.1900 VWN1RPA + 0.8100 LYP
 Using SG-1 standard quadrature grid
 using 6 threads for integral computing
 -------------------------------------------------------
 OpenMP Integral computing Module                
 Release: version 2.0, May 2017, Q-Chem Inc. Pleasanton 
 -------------------------------------------------------
 A restricted SCF calculation will be
 performed using DIIS
 SCF converges when DIIS error is below 1.0e-08
 ---------------------------------------
  Cycle       Energy         DIIS error
 ---------------------------------------
    1   -2765.4913698302      2.91e-02  
    2   -2761.3774843142      2.34e-03  
    3   -2761.3011210239      2.84e-03  
    4   -2761.5108660910      5.20e-04  
    5   -2761.5164644127      2.59e-04  
    6   -2761.5179821582      1.07e-04  
    7   -2761.5182587155      2.26e-05  
    8   -2761.5182672708      1.29e-05  
    9   -2761.5182715939      2.72e-06  
   10   -2761.5182717662      1.03e-06  
   11   -2761.5182717937      2.40e-07  
   12   -2761.5182717952      1.03e-07  
   13   -2761.5182717953      3.10e-08  
   14   -2761.5182717953      8.95e-09  Convergence criterion met
 ---------------------------------------
 SCF time:   CPU 630.06s  wall 111.00s 
 SCF   energy in the final basis set =    -2761.5182717953
 Total energy in the final basis set =    -2761.5182717953

 --------------------------------------------------------------

                    Orbital Energies (a.u.)
 --------------------------------------------------------------

 Alpha MOs
 -- Occupied --
********-101.5734-101.5717-101.5671-101.5667 -10.2740 -10.2683 -10.2674
-10.2598 -10.2577 -10.2359 -10.2278 -10.2181 -10.2149 -10.2118 -10.2110
-10.2104  -9.4884  -9.4879  -9.4864  -9.4818  -9.4812  -7.2532  -7.2528
 -7.2511  -7.2465  -7.2459  -7.2433  -7.2428  -7.2426  -7.2421  -7.2412
 -7.2406  -7.2366  -7.2362  -7.2360  -7.2357  -0.9488  -0.9241  -0.9030
 -0.8911  -0.8788  -0.8426  -0.8397  -0.8104  -0.7670  -0.7451  -0.7378
 -0.6724  -0.6400  -0.6267  -0.6078  -0.5466  -0.5317  -0.5286  -0.5162
 -0.4961  -0.4786  -0.4637  -0.4618  -0.4547  -0.4437  -0.4304  -0.4237
 -0.4098  -0.3995  -0.3960  -0.3921  -0.3794  -0.3646  -0.3475  -0.3360
 -0.3335  -0.3322  -0.3300  -0.3284  -0.3246  -0.2878  -0.2831  -0.2636
 -0.2594
 -- Virtual --
 -0.0557  -0.0542  -0.0489  -0.0418  -0.0312  -0.0121  -0.0068   0.0023
  0.0047   0.0061   0.0133   0.0198   0.0248   0.0260   0.0412   0.0435
  0.0479   0.0537   0.0583   0.0605   0.0635   0.0652   0.0737   0.0783
  0.0858   0.0886   0.0942   0.0969   0.1011   0.1024   0.1058   0.1070
  0.1090   0.1133   0.1174   0.1203   0.1231   0.1234   0.1255   0.1287
  0.1321   0.1358   0.1361   0.1403   0.1406   0.1443   0.1512   0.1561
  0.1596   0.1617   0.1651   0.1712   0.1743   0.1779   0.1832   0.1885
  0.1984   0.2031   0.2052   0.2119   0.2125   0.2178   0.2212   0.2217
  0.2291   0.2318   0.2336   0.2407   0.2463   0.2488   0.2532   0.2555
  0.2597   0.2619   0.2659   0.2700   0.2746   0.2767   0.2777   0.2866
  0.2873   0.2921   0.2949   0.2964   0.3017   0.3073   0.3228   0.3269
  0.3314   0.3337   0.3370   0.3450   0.3655   0.3680   0.4107   0.4234
  0.4316   0.4420   0.4425   0.4492   0.4559   0.4602   0.4641   0.4750
  0.4819   0.4876   0.4970   0.5023   0.5067   0.5137   0.5187   0.5293
  0.5303   0.5399   0.5473   0.5570   0.5686   0.5721   0.5767   0.5824
  0.5872   0.5946   0.6011   0.6058   0.6085   0.6119   0.6309   0.6356
  0.6403   0.6451   0.6493   0.6580   0.6739   0.6824   0.6853   0.6933
  0.6949   0.7080   0.7119   0.7251   0.7358   0.7454   0.7732   0.7939
  0.8143   0.8235   0.8257   0.8364   0.8414   0.8425   0.8483   0.8520
  0.8546   0.8553   0.8580   0.8625   0.8636   0.8674   0.8700   0.8748
  0.8796   0.8906   0.8945   0.8985   0.9072   0.9097   0.9226   0.9388
  0.9445   0.9485   0.9554   0.9583   0.9640   0.9660   0.9686   0.9762
  0.9885   0.9895   0.9979   1.0123   1.0186   1.0274   1.0376   1.0417
  1.0483   1.0566   1.0690   1.1103   1.1348   1.1568   1.1826   1.2056
  1.2150   1.2258   1.2371   1.2521   1.2560   1.2662   1.2797   1.2919
  1.3021   1.3139   1.3251   1.3496   1.3554   1.3712   1.4078   1.4238
  1.4704   1.4813   1.4915   1.5069   1.5075   1.5604   1.5650   1.5726
  1.5811   1.6074   1.6239   1.6271   1.6498   1.6677   1.6803   1.6963
  1.7038   1.7116   1.7254   1.7846   1.8066   1.8186   1.8218   1.8329
  1.8518   1.8579   1.8738   1.9262   1.9275   1.9368   1.9395   1.9535
  1.9641   1.9739   1.9895   2.0050   2.0488   2.0512   2.0746   2.0893
  2.1293   2.1387   2.1602   2.1875   2.2449   2.2566   2.2584   2.2646
  2.2726   2.2794   2.3127   2.3212   2.3262   2.3556   2.3582   2.3831
  2.4155   2.4264   2.4430   2.4548   2.4660   2.4745   2.5110   2.5310
  2.5363   2.5477   2.5615   2.5823   2.5971   2.6260   2.6584   2.6806
  2.6865   2.6952   2.7026   2.7070   2.7096   2.7417   2.7537   2.7554
  2.7569   2.7695   2.7804   2.8137   2.8265   2.8394   2.8487   2.8665
  2.8970   2.9710   2.9937   3.0821   3.0850   3.1022   3.1050   3.1264
  3.1397   3.2003   3.2302   3.2612   3.2918   3.3494   3.3810   3.4064
  3.4312   3.5487   3.5797   3.6436   3.6777   3.7836   3.8489   3.8757
  3.9931   4.0524   4.0562   4.1308   4.3466   4.8075   4.8204   9.7795
  9.7831   9.8071   9.8424   9.8613  23.3934  23.5515  23.8233  23.8548
 23.8878  23.9291  23.9820  23.9873  24.0301  24.0889  24.1229  24.1459
 25.7961  25.8262  25.8408  25.9406  25.9758  26.1204  26.1429  26.2517
 26.3195  26.3380  26.5689  26.6212  26.6763  26.7407  27.0041 215.7732
215.7769 215.8053 215.8504 215.8720
 --------------------------------------------------------------

          Ground-State Mulliken Net Atomic Charges

     Atom                 Charge (a.u.)
  ----------------------------------------
      1 C                    -0.077732
      2 C                    -0.305856
      3 Cl                    0.454193
      4 C                    -0.325583
      5 H                     0.201643
      6 C                    -0.580158
      7 H                     0.213651
      8 C                     0.936709
      9 Cl                    0.529108
     10 C                    -1.214084
     11 Cl                    0.548656
     12 C                    -0.104612
     13 C                    -0.976729
     14 Cl                    0.427676
     15 C                    -0.024029
     16 H                     0.210876
     17 C                    -0.748372
     18 H                     0.187997
     19 C                     0.575491
     20 Cl                    0.476681
     21 C                    -0.613968
     22 H                     0.208443
  ----------------------------------------
  Sum of atomic charges =     0.000000

 -----------------------------------------------------------------
                    Cartesian Multipole Moments
 -----------------------------------------------------------------
    Charge (ESU x 10^10)
                 0.0000
    Dipole Moment (Debye)
         X       0.0603      Y      -0.2198      Z       1.1282
       Tot       1.1510
    Quadrupole Moments (Debye-Ang)
        XX    -125.8174     XY       5.8066     YY    -135.6077
        XZ      -8.3396     YZ      -2.8941     ZZ    -130.5464
    Octopole Moments (Debye-Ang^2)
       XXX    -152.4475    XXY       9.1084    XYY     -65.8179
       YYY     -28.0198    XXZ      66.5708    XYZ     -10.5807
       YYZ      74.5952    XZZ     -72.2070    YZZ      -4.0042
       ZZZ     237.1613
    Hexadecapole Moments (Debye-Ang^3)
      XXXX   -4379.6325   XXXY     478.4062   XXYY   -1051.6956
      XYYY     409.0273   YYYY   -1603.0688   XXXZ     505.0854
      XXYZ    -105.1719   XYYZ     221.8623   YYYZ    -123.8466
      XXZZ   -1124.9408   XYZZ     158.7690   YYZZ    -693.4739
      XZZZ     615.5572   YZZZ    -178.5419   ZZZZ   -2523.3469
 -----------------------------------------------------------------
 Calculating analytic gradient of the SCF energy
 Gradient of SCF Energy
            1           2           3           4           5           6
    1   0.0000098   0.0000790  -0.0000023  -0.0000022   0.0000015   0.0000127
    2   0.0000229   0.0000507  -0.0000882   0.0000095  -0.0000129  -0.0000037
    3   0.0000998  -0.0000692   0.0000632   0.0000061   0.0000021  -0.0000005
            7           8           9          10          11          12
    1   0.0000097  -0.0000336   0.0000122   0.0000051   0.0000320  -0.0000185
    2  -0.0000003   0.0000202   0.0000040   0.0000263  -0.0000280  -0.0000761
    3   0.0000200   0.0000073   0.0000200  -0.0000029  -0.0000198  -0.0000574
           13          14          15          16          17          18
    1   0.0000431  -0.0000537  -0.0000204   0.0000005  -0.0000048  -0.0000091
    2   0.0000485  -0.0000352   0.0000242  -0.0000071  -0.0000206  -0.0000029
    3  -0.0000352   0.0000338   0.0000094  -0.0000020  -0.0000153  -0.0000171
           19          20          21          22
    1  -0.0000011  -0.0000073  -0.0000213  -0.0000313
    2   0.0000271  -0.0000048   0.0000464   0.0000001
    3  -0.0000092  -0.0000230   0.0000052  -0.0000151
 Max gradient component =       9.976E-05
 RMS gradient           =       3.248E-05
 Gradient time:  CPU 198.58 s  wall 33.32 s
 Geometry Optimization Parameters
   NAtoms,    NIC,     NZ,  NCons,   NDum,   NFix, NCnnct, MaxDiis
       22     163      22       0       0       0       0       0

 Cartesian Hessian Update
 Hessian updated using BFGS update


** GEOMETRY OPTIMIZATION IN DELOCALIZED INTERNAL COORDINATES **
   Searching for a Minimum

   Optimization Cycle:  15

                       Coordinates (Angstroms)
     ATOM                X               Y               Z
      1  C         0.0060811027   -0.0032821963    0.0022377259
      2  C        -0.0569332975   -0.4597208855    1.3234226746
      3  Cl        1.3942005986   -1.0379080110    2.1209014684
      4  C        -1.2488243499   -0.4656852283    2.0399756266
      5  H        -1.2641270402   -0.8234973763    3.0609844724
      6  C        -2.4112768741   -0.0096995535    1.4362980457
      7  H        -3.3460032201   -0.0082852673    1.9815506338
      8  C        -2.3868846914    0.4499502272    0.1229770189
      9  Cl       -3.8772709480    1.0110328394   -0.5935891366
     10  C        -1.1844551182    0.4524372493   -0.5912456232
     11  Cl       -1.1413588901    1.0285292411   -2.2378669005
     12  C         1.2880118125   -0.0099282734   -0.7620272541
     13  C         2.1610425486    1.0823651671   -0.7549991575
     14  Cl        1.7652486779    2.5207211536    0.1696255371
     15  C         3.3509391146    1.0590905314   -1.4761545209
     16  H         4.0083395096    1.9185946237   -1.4544623820
     17  C         3.6893942656   -0.0654596201   -2.2204031966
     18  H         4.6120922720   -0.0925551027   -2.7852498294
     19  C         2.8265347831   -1.1563482325   -2.2296090808
     20  Cl        3.2475035826   -2.5835598150   -3.1633004402
     21  C         1.6375908019   -1.1366898694   -1.5122306771
     22  H         0.9764665524   -1.9934280061   -1.5332098562
   Point Group: c1    Number of degrees of freedom:    60


   Energy is  -2761.518271795

 Hessian updated using BFGS update

 60 Hessian modes will be used to form the next step
  Hessian Eigenvalues:
     0.001407    0.016217    0.018425    0.020701    0.021051    0.021413
     0.022061    0.023584    0.023834    0.023864    0.024073    0.024093
     0.024108    0.024118    0.024138    0.024145    0.024150    0.024189
     0.028071    0.066663    0.159429    0.159999    0.160002    0.160036
     0.160290    0.194586    0.221006    0.225682    0.225859    0.235392
     0.238414    0.245778    0.247973    0.250004    0.250562    0.253353
     0.289564    0.292762    0.300682    0.301028    0.301137    0.315652
     0.354745    0.356663    0.356668    0.356669    0.356683    0.374607
     0.414957    0.426678    0.429625    0.456080    0.462294    0.468867
     0.471208    0.477559    0.478804    0.479125    0.481064    0.572621

 Minimum search - taking simple RFO step
 Searching for Lamda that Minimizes Along All modes
 Value Taken    Lamda =  -0.00000121
 Step Taken.  Stepsize is  0.010609

                             Maximum     Tolerance    Cnvgd?
         Gradient           0.000237      0.000300     YES
         Displacement       0.006606      0.001200      NO
         Energy change     -0.000004      0.000001      NO


 New Cartesian Coordinates Obtained by Inverse Iteration

 Displacement from previous Coordinates is:  0.026102
 ----------------------------------------------------------------
             Standard Nuclear Orientation (Angstroms)
    I     Atom           X                Y                Z
 ----------------------------------------------------------------
    1      C       0.0058357141    -0.0019636606     0.0019279575
    2      C      -0.0571905478    -0.4602478179     1.3224547458
    3      Cl      1.3945528070    -1.0380178079     2.1189414502
    4      C      -1.2490381724    -0.4681201997     2.0390316562
    5      H      -1.2640087870    -0.8274365596     3.0595134350
    6      C      -2.4116767215    -0.0118226782     1.4360167069
    7      H      -3.3465091582    -0.0117685650     1.9810800692
    8      C      -2.3872471614     0.4502791322     0.1235342967
    9      Cl     -3.8778407162     1.0124458889    -0.5918681992
   10      C      -1.1848305936     0.4545499461    -0.5906726991
   11      Cl     -1.1418424802     1.0347214514    -2.2358121758
   12      C       1.2878267860    -0.0083267569    -0.7623087521
   13      C       2.1610466039     1.0838725385    -0.7567271703
   14      Cl      1.7659254063     2.5240005685     0.1653696615
   15      C       3.3511718780     1.0592201387    -1.4775137541
   16      H       4.0086823349     1.9186735314    -1.4568739703
   17      C       3.6897863926    -0.0664241373    -2.2199543155
   18      H       4.6127282143    -0.0944388881    -2.7843556059
   19      C       2.8267883012    -1.1572116445    -2.2278040571
   20      Cl      3.2477594735    -2.5859085983    -3.1591472477
   21      C       1.6376990125    -1.1362795668    -1.5107515464
   22      H       0.9766926064    -1.9931227193    -1.5304553371
 ----------------------------------------------------------------
 Nuclear Repulsion Energy =        1766.97242823 hartrees
 There are       81 alpha and       81 beta electrons
 Applying Cartesian multipole field
    Component          Value
    ---------          -----
     (2,0,0)        1.00000E-11
     (0,2,0)        2.00000E-11
     (0,0,2)       -3.00000E-11
 Nucleus-field energy     =     0.0000000019 hartrees
 Requested basis set is 6-311++G(d,p)
 There are 162 shells and 449 basis functions
 A cutoff of  1.0D-15 yielded  10318 shell pairs
 There are     85694 function pairs (     92161 Cartesian)
 Smallest overlap matrix eigenvalue = 1.85E-07
 Linear dependence detected in AO basis
 Number of orthogonalized atomic orbitals = 445
 Maximum deviation from orthogonality = 9.927E-10
 Guess from superposition of atomic densities
 Warning:  Energy on first SCF cycle will be non-variational
 SAD guess density has 162.000000 electrons

 -----------------------------------------------------------------------
  General SCF calculation program by
  Eric Jon Sundstrom, Paul Horn, Yuezhi Mao, Dmitri Zuev, Alec White,
  David Stuck, Shaama M.S., Shane Yost, Joonho Lee, David Small,
  Daniel Levine, Susi Lehtola, Hugh Burton, Evgeny Epifanovsky,
  Bang C. Huynh
 -----------------------------------------------------------------------
 Exchange:     0.2000 Hartree-Fock + 0.0800 Slater + 0.7200 B88
 Correlation:  0.1900 VWN1RPA + 0.8100 LYP
 Using SG-1 standard quadrature grid
 using 6 threads for integral computing
 -------------------------------------------------------
 OpenMP Integral computing Module                
 Release: version 2.0, May 2017, Q-Chem Inc. Pleasanton 
 -------------------------------------------------------
 A restricted SCF calculation will be
 performed using DIIS
 SCF converges when DIIS error is below 1.0e-08
 ---------------------------------------
  Cycle       Energy         DIIS error
 ---------------------------------------
    1   -2765.4914292549      2.91e-02  
    2   -2761.3774888883      2.34e-03  
    3   -2761.3011154403      2.84e-03  
    4   -2761.5108605085      5.20e-04  
    5   -2761.5164628881      2.59e-04  
    6   -2761.5179829688      1.07e-04  
    7   -2761.5182593925      2.27e-05  
    8   -2761.5182679629      1.29e-05  
    9   -2761.5182722923      2.72e-06  
   10   -2761.5182724645      1.03e-06  
   11   -2761.5182724921      2.40e-07  
   12   -2761.5182724934      1.03e-07  
   13   -2761.5182724939      3.10e-08  
   14   -2761.5182724938      8.95e-09  Convergence criterion met
 ---------------------------------------
 SCF time:   CPU 629.80s  wall 111.00s 
 SCF   energy in the final basis set =    -2761.5182724938
 Total energy in the final basis set =    -2761.5182724938

 --------------------------------------------------------------

                    Orbital Energies (a.u.)
 --------------------------------------------------------------

 Alpha MOs
 -- Occupied --
********-101.5734-101.5717-101.5671-101.5667 -10.2741 -10.2683 -10.2674
-10.2598 -10.2577 -10.2359 -10.2278 -10.2181 -10.2149 -10.2118 -10.2110
-10.2104  -9.4884  -9.4879  -9.4864  -9.4818  -9.4812  -7.2532  -7.2528
 -7.2511  -7.2465  -7.2459  -7.2433  -7.2428  -7.2426  -7.2421  -7.2412
 -7.2406  -7.2366  -7.2362  -7.2360  -7.2357  -0.9488  -0.9241  -0.9031
 -0.8911  -0.8788  -0.8426  -0.8397  -0.8104  -0.7670  -0.7451  -0.7378
 -0.6724  -0.6400  -0.6267  -0.6078  -0.5465  -0.5317  -0.5286  -0.5162
 -0.4961  -0.4786  -0.4638  -0.4618  -0.4547  -0.4437  -0.4304  -0.4237
 -0.4098  -0.3995  -0.3960  -0.3921  -0.3794  -0.3646  -0.3475  -0.3360
 -0.3335  -0.3322  -0.3300  -0.3284  -0.3246  -0.2878  -0.2831  -0.2636
 -0.2594
 -- Virtual --
 -0.0558  -0.0542  -0.0489  -0.0418  -0.0312  -0.0121  -0.0068   0.0023
  0.0047   0.0061   0.0133   0.0198   0.0248   0.0260   0.0412   0.0435
  0.0479   0.0537   0.0583   0.0605   0.0635   0.0652   0.0738   0.0783
  0.0857   0.0886   0.0942   0.0969   0.1011   0.1024   0.1058   0.1070
  0.1090   0.1133   0.1174   0.1204   0.1231   0.1234   0.1255   0.1287
  0.1321   0.1358   0.1361   0.1403   0.1407   0.1443   0.1512   0.1561
  0.1596   0.1617   0.1651   0.1712   0.1743   0.1779   0.1832   0.1885
  0.1984   0.2030   0.2052   0.2119   0.2124   0.2179   0.2213   0.2216
  0.2291   0.2318   0.2337   0.2407   0.2463   0.2487   0.2532   0.2555
  0.2596   0.2618   0.2659   0.2700   0.2746   0.2767   0.2777   0.2867
  0.2873   0.2921   0.2948   0.2964   0.3017   0.3073   0.3228   0.3269
  0.3314   0.3337   0.3371   0.3451   0.3656   0.3680   0.4107   0.4234
  0.4316   0.4420   0.4425   0.4492   0.4558   0.4603   0.4641   0.4750
  0.4819   0.4876   0.4970   0.5023   0.5068   0.5137   0.5187   0.5293
  0.5303   0.5399   0.5473   0.5570   0.5686   0.5721   0.5767   0.5824
  0.5872   0.5945   0.6011   0.6058   0.6085   0.6119   0.6309   0.6356
  0.6402   0.6450   0.6494   0.6579   0.6738   0.6823   0.6853   0.6934
  0.6949   0.7080   0.7119   0.7251   0.7358   0.7454   0.7732   0.7939
  0.8144   0.8235   0.8259   0.8363   0.8414   0.8425   0.8484   0.8521
  0.8546   0.8553   0.8580   0.8625   0.8635   0.8673   0.8700   0.8747
  0.8796   0.8905   0.8945   0.8985   0.9072   0.9096   0.9226   0.9388
  0.9445   0.9486   0.9554   0.9583   0.9640   0.9660   0.9686   0.9762
  0.9886   0.9896   0.9978   1.0121   1.0188   1.0273   1.0376   1.0417
  1.0483   1.0565   1.0689   1.1102   1.1348   1.1569   1.1826   1.2055
  1.2150   1.2258   1.2370   1.2521   1.2560   1.2663   1.2797   1.2919
  1.3022   1.3140   1.3250   1.3496   1.3552   1.3711   1.4079   1.4239
  1.4705   1.4813   1.4914   1.5069   1.5075   1.5604   1.5650   1.5727
  1.5811   1.6074   1.6240   1.6270   1.6497   1.6677   1.6803   1.6963
  1.7038   1.7116   1.7254   1.7846   1.8065   1.8186   1.8218   1.8329
  1.8518   1.8578   1.8738   1.9262   1.9275   1.9368   1.9395   1.9536
  1.9641   1.9738   1.9895   2.0049   2.0488   2.0513   2.0747   2.0892
  2.1293   2.1387   2.1602   2.1875   2.2449   2.2565   2.2584   2.2646
  2.2727   2.2794   2.3127   2.3212   2.3262   2.3556   2.3583   2.3832
  2.4155   2.4264   2.4431   2.4549   2.4659   2.4745   2.5109   2.5311
  2.5362   2.5477   2.5616   2.5823   2.5971   2.6259   2.6583   2.6805
  2.6865   2.6952   2.7026   2.7069   2.7096   2.7417   2.7537   2.7554
  2.7569   2.7695   2.7804   2.8137   2.8265   2.8394   2.8486   2.8666
  2.8970   2.9709   2.9937   3.0821   3.0849   3.1022   3.1049   3.1265
  3.1396   3.2003   3.2302   3.2613   3.2917   3.3493   3.3810   3.4063
  3.4312   3.5486   3.5798   3.6436   3.6777   3.7836   3.8488   3.8757
  3.9931   4.0524   4.0562   4.1307   4.3467   4.8075   4.8204   9.7794
  9.7831   9.8071   9.8423   9.8613  23.3934  23.5514  23.8233  23.8547
 23.8878  23.9291  23.9820  23.9872  24.0301  24.0889  24.1230  24.1458
 25.7962  25.8262  25.8408  25.9405  25.9758  26.1204  26.1429  26.2517
 26.3189  26.3385  26.5687  26.6210  26.6766  26.7406  27.0037 215.7732
215.7769 215.8054 215.8502 215.8720
 --------------------------------------------------------------

          Ground-State Mulliken Net Atomic Charges

     Atom                 Charge (a.u.)
  ----------------------------------------
      1 C                    -0.078729
      2 C                    -0.306913
      3 Cl                    0.454797
      4 C                    -0.324446
      5 H                     0.201682
      6 C                    -0.579975
      7 H                     0.213648
      8 C                     0.936881
      9 Cl                    0.529252
     10 C                    -1.213748
     11 Cl                    0.547583
     12 C                    -0.105570
     13 C                    -0.969532
     14 Cl                    0.427918
     15 C                    -0.025487
     16 H                     0.210837
     17 C                    -0.746459
     18 H                     0.187945
     19 C                     0.576513
     20 Cl                    0.476544
     21 C                    -0.621173
     22 H                     0.208430
  ----------------------------------------
  Sum of atomic charges =     0.000000

 -----------------------------------------------------------------
                    Cartesian Multipole Moments
 -----------------------------------------------------------------
    Charge (ESU x 10^10)
                 0.0000
    Dipole Moment (Debye)
         X       0.0607      Y      -0.2238      Z       1.1275
       Tot       1.1511
    Quadrupole Moments (Debye-Ang)
        XX    -125.8147     XY       5.8131     YY    -135.6119
        XZ      -8.3428     YZ      -2.9023     ZZ    -130.5444
    Octopole Moments (Debye-Ang^2)
       XXX    -152.4078    XXY       8.9574    XYY     -65.8363
       YYY     -28.3197    XXZ      66.5255    XYZ     -10.5458
       YYZ      74.5902    XZZ     -72.1672    YZZ      -4.1292
       ZZZ     237.0778
    Hexadecapole Moments (Debye-Ang^3)
      XXXX   -4380.6498   XXXY     478.8492   XXYY   -1052.5479
      XYYY     409.4772   YYYY   -1606.7026   XXXZ     505.1168
      XXYZ    -104.7983   XYYZ     221.9274   YYYZ    -122.7333
      XXZZ   -1124.3751   XYZZ     158.9647   YYZZ    -693.3521
      XZZZ     615.6976   YZZZ    -177.5114   ZZZZ   -2519.2962
 -----------------------------------------------------------------
 Calculating analytic gradient of the SCF energy
 Gradient of SCF Energy
            1           2           3           4           5           6
    1   0.0000344   0.0000166  -0.0000243  -0.0000143   0.0000079   0.0000120
    2  -0.0000567   0.0000511  -0.0000446   0.0000012  -0.0000088  -0.0000158
    3   0.0000835  -0.0000583  -0.0000031   0.0000034   0.0000027   0.0000264
            7           8           9          10          11          12
    1   0.0000079   0.0000082  -0.0000006  -0.0000119   0.0000167  -0.0000447
    2   0.0000011   0.0000135   0.0000106  -0.0000081  -0.0000007  -0.0000292
    3   0.0000139  -0.0000127   0.0000267   0.0000085   0.0000047  -0.0000138
           13          14          15          16          17          18
    1   0.0000564   0.0000072  -0.0000145   0.0000024  -0.0000085  -0.0000074
    2   0.0000649  -0.0000065   0.0000094  -0.0000044  -0.0000078   0.0000001
    3  -0.0000278   0.0000052   0.0000066  -0.0000020  -0.0000090  -0.0000114
           19          20          21          22
    1   0.0000014  -0.0000169  -0.0000125  -0.0000158
    2   0.0000093   0.0000057   0.0000135   0.0000022
    3  -0.0000124  -0.0000158  -0.0000009  -0.0000142
 Max gradient component =       8.349E-05
 RMS gradient           =       2.383E-05
 Gradient time:  CPU 198.39 s  wall 33.28 s
 Geometry Optimization Parameters
   NAtoms,    NIC,     NZ,  NCons,   NDum,   NFix, NCnnct, MaxDiis
       22     163      22       0       0       0       0       0

 Cartesian Hessian Update
 Hessian updated using BFGS update


** GEOMETRY OPTIMIZATION IN DELOCALIZED INTERNAL COORDINATES **
   Searching for a Minimum

   Optimization Cycle:  16

                       Coordinates (Angstroms)
     ATOM                X               Y               Z
      1  C         0.0058357141   -0.0019636606    0.0019279575
      2  C        -0.0571905478   -0.4602478179    1.3224547458
      3  Cl        1.3945528070   -1.0380178079    2.1189414502
      4  C        -1.2490381724   -0.4681201997    2.0390316562
      5  H        -1.2640087870   -0.8274365596    3.0595134350
      6  C        -2.4116767215   -0.0118226782    1.4360167069
      7  H        -3.3465091582   -0.0117685650    1.9810800692
      8  C        -2.3872471614    0.4502791322    0.1235342967
      9  Cl       -3.8778407162    1.0124458889   -0.5918681992
     10  C        -1.1848305936    0.4545499461   -0.5906726991
     11  Cl       -1.1418424802    1.0347214514   -2.2358121758
     12  C         1.2878267860   -0.0083267569   -0.7623087521
     13  C         2.1610466039    1.0838725385   -0.7567271703
     14  Cl        1.7659254063    2.5240005685    0.1653696615
     15  C         3.3511718780    1.0592201387   -1.4775137541
     16  H         4.0086823349    1.9186735314   -1.4568739703
     17  C         3.6897863926   -0.0664241373   -2.2199543155
     18  H         4.6127282143   -0.0944388881   -2.7843556059
     19  C         2.8267883012   -1.1572116445   -2.2278040571
     20  Cl        3.2477594735   -2.5859085983   -3.1591472477
     21  C         1.6376990125   -1.1362795668   -1.5107515464
     22  H         0.9766926064   -1.9931227193   -1.5304553371
   Point Group: c1    Number of degrees of freedom:    60


   Energy is  -2761.518272494

 Hessian updated using BFGS update

 60 Hessian modes will be used to form the next step
  Hessian Eigenvalues:
     0.001553    0.013343    0.018438    0.019974    0.020994    0.021137
     0.021634    0.023693    0.023827    0.023896    0.024075    0.024093
     0.024116    0.024128    0.024140    0.024143    0.024155    0.024205
     0.028349    0.070328    0.158852    0.159987    0.160003    0.160036
     0.160305    0.183075    0.219483    0.225407    0.225769    0.235623
     0.237923    0.245808    0.247931    0.250105    0.250508    0.254486
     0.289648    0.293813    0.300670    0.301100    0.301138    0.315273
     0.354588    0.356662    0.356669    0.356670    0.356683    0.372448
     0.421076    0.426203    0.429490    0.453544    0.462844    0.469915
     0.471362    0.477853    0.478530    0.479141    0.481118    0.564273

 Minimum search - taking simple RFO step
 Searching for Lamda that Minimizes Along All modes
 Value Taken    Lamda =   0.00000000
 Step Taken.  Stepsize is  0.004312

                             Maximum     Tolerance    Cnvgd?
         Gradient           0.000057      0.000300     YES
         Displacement       0.002498      0.001200      NO
         Energy change     -0.000001      0.000001     YES

 Final energy is   -2761.5182724937731     


 ******************************
 **  OPTIMIZATION CONVERGED  **
 ******************************

                       Coordinates (Angstroms)
     ATOM                X               Y               Z
      1  C         0.0058357141   -0.0019636606    0.0019279575
      2  C        -0.0571905478   -0.4602478179    1.3224547458
      3  Cl        1.3945528070   -1.0380178079    2.1189414502
      4  C        -1.2490381724   -0.4681201997    2.0390316562
      5  H        -1.2640087870   -0.8274365596    3.0595134350
      6  C        -2.4116767215   -0.0118226782    1.4360167069
      7  H        -3.3465091582   -0.0117685650    1.9810800692
      8  C        -2.3872471614    0.4502791322    0.1235342967
      9  Cl       -3.8778407162    1.0124458889   -0.5918681992
     10  C        -1.1848305936    0.4545499461   -0.5906726991
     11  Cl       -1.1418424802    1.0347214514   -2.2358121758
     12  C         1.2878267860   -0.0083267569   -0.7623087521
     13  C         2.1610466039    1.0838725385   -0.7567271703
     14  Cl        1.7659254063    2.5240005685    0.1653696615
     15  C         3.3511718780    1.0592201387   -1.4775137541
     16  H         4.0086823349    1.9186735314   -1.4568739703
     17  C         3.6897863926   -0.0664241373   -2.2199543155
     18  H         4.6127282143   -0.0944388881   -2.7843556059
     19  C         2.8267883012   -1.1572116445   -2.2278040571
     20  Cl        3.2477594735   -2.5859085983   -3.1591472477
     21  C         1.6376990125   -1.1362795668   -1.5107515464
     22  H         0.9766926064   -1.9931227193   -1.5304553371

Z-matrix Print:
$molecule
0 1
Cl
C  1 1.744973
C  2 1.398540 1 120.242384
C  3 1.391670 2 119.849829 1 -179.876388 0
H  4 1.082130 3 119.352555 2 -179.985512 0
C  4 1.386926 3 120.303073 2 0.001325 0
H  6 1.081996 4 120.512366 3 179.953768 0
C  6 1.390700 4 119.506970 3 0.023236 0
C  8 1.399210 6 121.785853 4 0.035761 0
C  9 1.492514 8 121.368905 6 -179.480689 0
C  10 1.398161 9 119.503793 8 89.682576 0
H  11 1.082358 10 119.707641 9 0.069524 0
C  11 1.388717 10 120.187145 9 179.962335 0
C  13 1.390915 11 121.099694 10 -0.062057 0
H  14 1.082199 13 120.391287 11 -179.891559 0
C  14 1.390307 13 119.132840 11 0.129074 0
H  16 1.082315 14 120.341113 13 179.949608 0
C  16 1.391596 14 119.949135 13 -0.077128 0
Cl 3 1.746339 2 121.578613 1 0.206888 0
Cl 8 1.753787 6 118.264464 4 179.742768 0
Cl 18 1.755093 16 118.632969 14 -179.850116 0
Cl 13 1.756642 11 119.420228 10 179.896923 0
$end


 --------------------------------------------------------------

                    Orbital Energies (a.u.)
 --------------------------------------------------------------

 Alpha MOs
 -- Occupied --
********-101.5734-101.5717-101.5671-101.5667 -10.2741 -10.2683 -10.2674
-10.2598 -10.2577 -10.2359 -10.2278 -10.2181 -10.2149 -10.2118 -10.2110
-10.2104  -9.4884  -9.4879  -9.4864  -9.4818  -9.4812  -7.2532  -7.2528
 -7.2511  -7.2465  -7.2459  -7.2433  -7.2428  -7.2426  -7.2421  -7.2412
 -7.2406  -7.2366  -7.2362  -7.2360  -7.2357  -0.9488  -0.9241  -0.9031
 -0.8911  -0.8788  -0.8426  -0.8397  -0.8104  -0.7670  -0.7451  -0.7378
 -0.6724  -0.6400  -0.6267  -0.6078  -0.5465  -0.5317  -0.5286  -0.5162
 -0.4961  -0.4786  -0.4638  -0.4618  -0.4547  -0.4437  -0.4304  -0.4237
 -0.4098  -0.3995  -0.3960  -0.3921  -0.3794  -0.3646  -0.3475  -0.3360
 -0.3335  -0.3322  -0.3300  -0.3284  -0.3246  -0.2878  -0.2831  -0.2636
 -0.2594
 -- Virtual --
 -0.0558  -0.0542  -0.0489  -0.0418  -0.0312  -0.0121  -0.0068   0.0023
  0.0047   0.0061   0.0133   0.0198   0.0248   0.0260   0.0412   0.0435
  0.0479   0.0537   0.0583   0.0605   0.0635   0.0652   0.0738   0.0783
  0.0857   0.0886   0.0942   0.0969   0.1011   0.1024   0.1058   0.1070
  0.1090   0.1133   0.1174   0.1204   0.1231   0.1234   0.1255   0.1287
  0.1321   0.1358   0.1361   0.1403   0.1407   0.1443   0.1512   0.1561
  0.1596   0.1617   0.1651   0.1712   0.1743   0.1779   0.1832   0.1885
  0.1984   0.2030   0.2052   0.2119   0.2124   0.2179   0.2213   0.2216
  0.2291   0.2318   0.2337   0.2407   0.2463   0.2487   0.2532   0.2555
  0.2596   0.2618   0.2659   0.2700   0.2746   0.2767   0.2777   0.2867
  0.2873   0.2921   0.2948   0.2964   0.3017   0.3073   0.3228   0.3269
  0.3314   0.3337   0.3371   0.3451   0.3656   0.3680   0.4107   0.4234
  0.4316   0.4420   0.4425   0.4492   0.4558   0.4603   0.4641   0.4750
  0.4819   0.4876   0.4970   0.5023   0.5068   0.5137   0.5187   0.5293
  0.5303   0.5399   0.5473   0.5570   0.5686   0.5721   0.5767   0.5824
  0.5872   0.5945   0.6011   0.6058   0.6085   0.6119   0.6309   0.6356
  0.6402   0.6450   0.6494   0.6579   0.6738   0.6823   0.6853   0.6934
  0.6949   0.7080   0.7119   0.7251   0.7358   0.7454   0.7732   0.7939
  0.8144   0.8235   0.8259   0.8363   0.8414   0.8425   0.8484   0.8521
  0.8546   0.8553   0.8580   0.8625   0.8635   0.8673   0.8700   0.8747
  0.8796   0.8905   0.8945   0.8985   0.9072   0.9096   0.9226   0.9388
  0.9445   0.9486   0.9554   0.9583   0.9640   0.9660   0.9686   0.9762
  0.9886   0.9896   0.9978   1.0121   1.0188   1.0273   1.0376   1.0417
  1.0483   1.0565   1.0689   1.1102   1.1348   1.1569   1.1826   1.2055
  1.2150   1.2258   1.2370   1.2521   1.2560   1.2663   1.2797   1.2919
  1.3022   1.3140   1.3250   1.3496   1.3552   1.3711   1.4079   1.4239
  1.4705   1.4813   1.4914   1.5069   1.5075   1.5604   1.5650   1.5727
  1.5811   1.6074   1.6240   1.6270   1.6497   1.6677   1.6803   1.6963
  1.7038   1.7116   1.7254   1.7846   1.8065   1.8186   1.8218   1.8329
  1.8518   1.8578   1.8738   1.9262   1.9275   1.9368   1.9395   1.9536
  1.9641   1.9738   1.9895   2.0049   2.0488   2.0513   2.0747   2.0892
  2.1293   2.1387   2.1602   2.1875   2.2449   2.2565   2.2584   2.2646
  2.2727   2.2794   2.3127   2.3212   2.3262   2.3556   2.3583   2.3832
  2.4155   2.4264   2.4431   2.4549   2.4659   2.4745   2.5109   2.5311
  2.5362   2.5477   2.5616   2.5823   2.5971   2.6259   2.6583   2.6805
  2.6865   2.6952   2.7026   2.7069   2.7096   2.7417   2.7537   2.7554
  2.7569   2.7695   2.7804   2.8137   2.8265   2.8394   2.8486   2.8666
  2.8970   2.9709   2.9937   3.0821   3.0849   3.1022   3.1049   3.1265
  3.1396   3.2003   3.2302   3.2613   3.2917   3.3493   3.3810   3.4063
  3.4312   3.5486   3.5798   3.6436   3.6777   3.7836   3.8488   3.8757
  3.9931   4.0524   4.0562   4.1307   4.3467   4.8075   4.8204   9.7794
  9.7831   9.8071   9.8423   9.8613  23.3934  23.5514  23.8233  23.8547
 23.8878  23.9291  23.9820  23.9872  24.0301  24.0889  24.1230  24.1458
 25.7962  25.8262  25.8408  25.9405  25.9758  26.1204  26.1429  26.2517
 26.3189  26.3385  26.5687  26.6210  26.6766  26.7406  27.0037 215.7732
215.7769 215.8054 215.8502 215.8720
 --------------------------------------------------------------

          Ground-State Mulliken Net Atomic Charges

     Atom                 Charge (a.u.)
  ----------------------------------------
      1 C                    -0.078729
      2 C                    -0.306913
      3 Cl                    0.454797
      4 C                    -0.324446
      5 H                     0.201682
      6 C                    -0.579975
      7 H                     0.213648
      8 C                     0.936881
      9 Cl                    0.529252
     10 C                    -1.213748
     11 Cl                    0.547583
     12 C                    -0.105570
     13 C                    -0.969532
     14 Cl                    0.427918
     15 C                    -0.025487
     16 H                     0.210837
     17 C                    -0.746459
     18 H                     0.187945
     19 C                     0.576513
     20 Cl                    0.476544
     21 C                    -0.621173
     22 H                     0.208430
  ----------------------------------------
  Sum of atomic charges =     0.000000

 -----------------------------------------------------------------
                    Cartesian Multipole Moments
 -----------------------------------------------------------------
    Charge (ESU x 10^10)
                 0.0000
    Dipole Moment (Debye)
         X       0.0607      Y      -0.2238      Z       1.1275
       Tot       1.1511
    Quadrupole Moments (Debye-Ang)
        XX    -125.8147     XY       5.8131     YY    -135.6119
        XZ      -8.3428     YZ      -2.9023     ZZ    -130.5444
    Octopole Moments (Debye-Ang^2)
       XXX    -152.4078    XXY       8.9574    XYY     -65.8363
       YYY     -28.3197    XXZ      66.5255    XYZ     -10.5458
       YYZ      74.5902    XZZ     -72.1672    YZZ      -4.1292
       ZZZ     237.0778
    Hexadecapole Moments (Debye-Ang^3)
      XXXX   -4380.6498   XXXY     478.8492   XXYY   -1052.5479
      XYYY     409.4772   YYYY   -1606.7026   XXXZ     505.1168
      XXYZ    -104.7983   XYYZ     221.9274   YYYZ    -122.7333
      XXZZ   -1124.3751   XYZZ     158.9647   YYZZ    -693.3521
      XZZZ     615.6976   YZZZ    -177.5114   ZZZZ   -2519.2962
 -----------------------------------------------------------------
Archival summary:
1\1\february\OPT\ProcedureUnspecified\BasisUnspecified\l5125\taweetha\FriMar600:04:352020FriMar600:04:352020\0\\#,OPT,ProcedureUnspecified,BasisUnspecified,\\0,1\Cl\C,1,1.74497\C,2,1.39854,1,120.242\C,3,1.39167,2,119.85,1,-179.876,0\H,4,1.08213,3,119.353,2,-179.986,0\C,4,1.38693,3,120.303,2,0.00132537,0\H,6,1.082,4,120.512,3,179.954,0\C,6,1.3907,4,119.507,3,0.0232358,0\C,8,1.39921,6,121.786,4,0.0357612,0\C,9,1.49251,8,121.369,6,-179.481,0\C,10,1.39816,9,119.504,8,89.6826,0\H,11,1.08236,10,119.708,9,0.0695243,0\C,11,1.38872,10,120.187,9,179.962,0\C,13,1.39092,11,121.1,10,-0.0620569,0\H,14,1.0822,13,120.391,11,-179.892,0\C,14,1.39031,13,119.133,11,0.129074,0\H,16,1.08232,14,120.341,13,179.95,0\C,16,1.3916,14,119.949,13,-0.0771282,0\Cl,3,1.74634,2,121.579,1,0.206888,0\Cl,8,1.75379,6,118.264,4,179.743,0\Cl,18,1.75509,16,118.633,14,-179.85,0\Cl,13,1.75664,11,119.42,10,179.897,0\\\@

 Total job time:  2404.34s(wall), 13754.80s(cpu) 
 Fri Mar  6 00:04:35 2020

        *************************************************************
        *                                                           *
        *  Thank you very much for using Q-Chem.  Have a nice day.  *
        *                                                           *
        *************************************************************


 
User input: 2 of 2 
 
                  Welcome to Q-Chem
     A Quantum Leap Into The Future Of Chemistry


 Q-Chem 5.2 (devel), Q-Chem, Inc., Pleasanton, CA (2019)

 Yihan Shao,  Zhengting Gan,  E. Epifanovsky,  A. T. B. Gilbert,  M. Wormit,  
 J. Kussmann,  A. W. Lange,  A. Behn,  Jia Deng,  Xintian Feng,  D. Ghosh,  
 M. Goldey,  P. R. Horn,  L. D. Jacobson,  I. Kaliman,  T. Kus,  A. Landau,  
 Jie Liu,  E. I. Proynov,  R. M. Richard,  R. P. Steele,  E. J. Sundstrom,  
 H. L. Woodcock III,  P. M. Zimmerman,  D. Zuev,  B. Albrecht,  E. Alguire,  
 S. A. Baeppler,  D. Barton,  Z. Benda,  Y. A. Bernard,  E. J. Berquist,  
 K. B. Bravaya,  H. Burton,  D. Casanova,  Chun-Min Chang,  Yunqing Chen,  
 A. Chien,  K. D. Closser,  M. P. Coons,  S. Coriani,  S. Dasgupta,  
 A. L. Dempwolff,  M. Diedenhofen,  Hainam Do,  R. G. Edgar,  Po-Tung Fang,  
 S. Faraji,  S. Fatehi,  Qingguo Feng,  K. D. Fenk,  J. Fosso-Tande,  
 J. Gayvert,  Qinghui Ge,  A. Ghysels,  G. Gidofalvi,  J. Gomes,  
 J. Gonthier,  A. Gunina,  D. Hait,  M. W. D. Hanson-Heine,  
 P. H. P. Harbach,  A. W. Hauser,  M. F. Herbst,  J. E. Herr,  
 E. G. Hohenstein,  Z. C. Holden,  Kerwin Hui,  B. C. Huynh,  T.-C. Jagau,  
 Hyunjun Ji,  B. Kaduk,  K. Khistyaev,  Jaehoon Kim,  P. Klunzinger,  K. Koh,  
 D. Kosenkov,  L. Koulias,  T. Kowalczyk,  C. M. Krauter,  A. Kunitsa,  
 Ka Un Lao,  A. Laurent,  K. V. Lawler,  Joonho Lee,  D. Lefrancois,  
 S. Lehtola,  D. S. Levine,  Yi-Pei Li,  You-Sheng Lin,  Fenglai Liu,  
 E. Livshits,  A. Luenser,  P. Manohar,  E. Mansoor,  S. F. Manzer,  
 Shan-Ping Mao,  Yuezhi Mao,  N. Mardirossian,  A. V. Marenich,  
 T. Markovich,  L. A. Martinez-Martinez,  S. A. Maurer,  N. J. Mayhall,  
 S. C. McKenzie,  J.-M. Mewes,  P. Morgante,  A. F. Morrison,  
 J. W. Mullinax,  K. Nanda,  T. S. Nguyen-Beck,  R. Olivares-Amaya,  
 J. A. Parkhill,  Zheng Pei,  T. M. Perrine,  F. Plasser,  P. Pokhilko,  
 S. Prager,  A. Prociuk,  E. Ramos,  D. R. Rehn,  F. Rob,  M. Scheurer,  
 M. Schneider,  N. Sergueev,  S. M. Sharada,  S. Sharma,  D. W. Small,  
 T. Stauch,  T. Stein,  Yu-Chuan Su,  A. J. W. Thom,  A. Tkatchenko,  
 T. Tsuchimochi,  N. M. Tubman,  L. Vogt,  M. L. Vidal,  O. Vydrov,  
 M. A. Watson,  J. Wenzel,  M. de Wergifosse,  T. A. Wesolowski,  A. White,  
 J. Witte,  A. Yamada,  Jun Yang,  K. Yao,  S. Yeganeh,  S. R. Yost,  
 Zhi-Qiang You,  A. Zech,  Igor Ying Zhang,  Xing Zhang,  Yan Zhao,  
 Ying Zhu,  B. R. Brooks,  G. K. L. Chan,  C. J. Cramer,  M. S. Gordon,  
 W. J. Hehre,  A. Klamt,  M. W. Schmidt,  C. D. Sherrill,  D. G. Truhlar,  
 A. Aspuru-Guzik,  R. Baer,  A. T. Bell,  N. A. Besley,  Jeng-Da Chai,  
 A. E. DePrince, III,  R. A. DiStasio Jr.,  A. Dreuw,  B. D. Dunietz,  
 T. R. Furlani,  Chao-Ping Hsu,  Yousung Jung,  Jing Kong,  D. S. Lambrecht,  
 WanZhen Liang,  C. Ochsenfeld,  V. A. Rassolov,  L. V. Slipchenko,  
 J. E. Subotnik,  T. Van Voorhis,  J. M. Herbert,  A. I. Krylov,  
 P. M. W. Gill,  M. Head-Gordon

 Contributors to earlier versions of Q-Chem not listed above: 
 R. D. Adamson,  B. Austin,  J. Baker,  G. J. O. Beran,  K. Brandhorst,  
 S. T. Brown,  E. F. C. Byrd,  A. K. Chakraborty,  C.-L. Cheng,  
 Siu Hung Chien,  D. M. Chipman,  D. L. Crittenden,  H. Dachsel,  
 R. J. Doerksen,  A. D. Dutoi,  L. Fusti-Molnar,  W. A. Goddard III,  
 A. Golubeva-Zadorozhnaya,  S. R. Gwaltney,  G. Hawkins,  A. Heyden,  
 S. Hirata,  G. Kedziora,  F. J. Keil,  C. Kelley,  Jihan Kim,  R. A. King,  
 R. Z. Khaliullin,  P. P. Korambath,  W. Kurlancheek,  A. M. Lee,  M. S. Lee,  
 S. V. Levchenko,  Ching Yeh Lin,  D. Liotard,  R. C. Lochan,  I. Lotan,  
 P. E. Maslen,  N. Nair,  D. P. O'Neill,  D. Neuhauser,  E. Neuscamman,  
 C. M. Oana,  R. Olson,  B. Peters,  R. Peverati,  P. A. Pieniazek,  
 Y. M. Rhee,  J. Ritchie,  M. A. Rohrdanz,  E. Rosta,  N. J. Russ,  
 H. F. Schaefer III,  N. E. Schultz,  N. Shenvi,  A. C. Simmonett,  A. Sodt,  
 D. Stuck,  K. S. Thanthiriwatte,  V. Vanovschi,  Tao Wang,  A. Warshel,  
 C. F. Williams,  Q. Wu,  X. Xu,  W. Zhang

 Please cite Q-Chem as follows:
 Y. Shao et al., Mol. Phys. 113, 184-215 (2015)
 DOI: 10.1080/00268976.2014.952696

 Q-Chem 5.2.1 for Intel X86 EM64T Linux

 Parts of Q-Chem use Armadillo 8.300.2 (Tropical Shenanigans).
 http://arma.sourceforge.net/

 Q-Chem begins on Fri Mar  6 00:04:35 2020  

Host: 
0

     Scratch files written to /scratch/taweetham/qchem16054//
NAlpha2: 162
NElect   162
Mult     1
The previous job contains 0 fragments, simply inherited here

 Q-Chem warning in module libgen/rem_setup.C, line 2168:

 Setting Thresh to 1e-14


Checking the input file for inconsistencies... 	...done.

--------------------------------------------------------------
User input:
--------------------------------------------------------------

$MOLECULE
READ
$END

$REM
   JOB_TYPE 	FREQUENCY
   BASIS 	6-311++G**
   METHOD	B3LYP
   SCF_GUESS_ALWAYS     TRUE
   SYM_IGNORE   TRUE
   S2THRESH     15
   THRESH       15
   MEM_TOTAL    10000
$END

--------------------------------------------------------------
 ----------------------------------------------------------------
             Standard Nuclear Orientation (Angstroms)
    I     Atom           X                Y                Z
 ----------------------------------------------------------------
    1      C       0.0058357141    -0.0019636606     0.0019279575
    2      C      -0.0571905478    -0.4602478179     1.3224547458
    3      Cl      1.3945528070    -1.0380178079     2.1189414502
    4      C      -1.2490381724    -0.4681201997     2.0390316562
    5      H      -1.2640087870    -0.8274365596     3.0595134350
    6      C      -2.4116767215    -0.0118226782     1.4360167069
    7      H      -3.3465091582    -0.0117685650     1.9810800692
    8      C      -2.3872471614     0.4502791322     0.1235342967
    9      Cl     -3.8778407162     1.0124458889    -0.5918681992
   10      C      -1.1848305936     0.4545499461    -0.5906726991
   11      Cl     -1.1418424802     1.0347214514    -2.2358121758
   12      C       1.2878267860    -0.0083267569    -0.7623087521
   13      C       2.1610466039     1.0838725385    -0.7567271703
   14      Cl      1.7659254063     2.5240005685     0.1653696615
   15      C       3.3511718780     1.0592201387    -1.4775137541
   16      H       4.0086823349     1.9186735314    -1.4568739703
   17      C       3.6897863926    -0.0664241373    -2.2199543155
   18      H       4.6127282143    -0.0944388881    -2.7843556059
   19      C       2.8267883012    -1.1572116445    -2.2278040571
   20      Cl      3.2477594735    -2.5859085983    -3.1591472477
   21      C       1.6376990125    -1.1362795668    -1.5107515464
   22      H       0.9766926064    -1.9931227193    -1.5304553371
 ----------------------------------------------------------------
 Nuclear Repulsion Energy =        1766.97242823 hartrees
 There are       81 alpha and       81 beta electrons
 Requested basis set is 6-311++G(d,p)
 There are 162 shells and 449 basis functions

 Total QAlloc Memory Limit  10000 MB
 Mega-Array Size       188 MB
 MEM_STATIC part       192 MB
 A cutoff of  1.0D-15 yielded  10318 shell pairs
 There are     85694 function pairs (     92161 Cartesian)
 Smallest overlap matrix eigenvalue = 1.85E-07
 Linear dependence detected in AO basis
 Number of orthogonalized atomic orbitals = 445
 Maximum deviation from orthogonality = 4.836E-10
 Guess from superposition of atomic densities
 Warning:  Energy on first SCF cycle will be non-variational
 SAD guess density has 162.000000 electrons

 -----------------------------------------------------------------------
  General SCF calculation program by
  Eric Jon Sundstrom, Paul Horn, Yuezhi Mao, Dmitri Zuev, Alec White,
  David Stuck, Shaama M.S., Shane Yost, Joonho Lee, David Small,
  Daniel Levine, Susi Lehtola, Hugh Burton, Evgeny Epifanovsky,
  Bang C. Huynh
 -----------------------------------------------------------------------
 Exchange:     0.2000 Hartree-Fock + 0.0800 Slater + 0.7200 B88
 Correlation:  0.1900 VWN1RPA + 0.8100 LYP
 Using SG-1 standard quadrature grid
 using 6 threads for integral computing
 -------------------------------------------------------
 OpenMP Integral computing Module                
 Release: version 2.0, May 2017, Q-Chem Inc. Pleasanton 
 -------------------------------------------------------
 A restricted SCF calculation will be
 performed using DIIS
 SCF converges when DIIS error is below 1.0e-08
 ---------------------------------------
  Cycle       Energy         DIIS error
 ---------------------------------------
    1   -2765.4914292549      2.91e-02  
    2   -2761.3774888880      2.34e-03  
    3   -2761.3011154399      2.84e-03  
    4   -2761.5108605084      5.20e-04  
    5   -2761.5164628881      2.59e-04  
    6   -2761.5179829686      1.07e-04  
    7   -2761.5182593924      2.27e-05  
    8   -2761.5182679628      1.29e-05  
    9   -2761.5182722925      2.72e-06  
   10   -2761.5182724643      1.03e-06  
   11   -2761.5182724921      2.40e-07  
   12   -2761.5182724934      1.03e-07  
   13   -2761.5182724935      3.10e-08  
   14   -2761.5182724936      8.95e-09  Convergence criterion met
 ---------------------------------------
 SCF time:   CPU 628.71s  wall 111.00s 
 SCF   energy in the final basis set =    -2761.5182724936
 Total energy in the final basis set =    -2761.5182724936

 --------------------------------------------------------------

                    Orbital Energies (a.u.)
 --------------------------------------------------------------

 Alpha MOs
 -- Occupied --
********-101.5734-101.5717-101.5671-101.5667 -10.2741 -10.2683 -10.2674
-10.2598 -10.2577 -10.2359 -10.2278 -10.2181 -10.2149 -10.2118 -10.2110
-10.2104  -9.4884  -9.4879  -9.4864  -9.4818  -9.4812  -7.2532  -7.2528
 -7.2511  -7.2465  -7.2459  -7.2433  -7.2428  -7.2426  -7.2421  -7.2412
 -7.2406  -7.2366  -7.2362  -7.2360  -7.2357  -0.9488  -0.9241  -0.9031
 -0.8911  -0.8788  -0.8426  -0.8397  -0.8104  -0.7670  -0.7451  -0.7378
 -0.6724  -0.6400  -0.6267  -0.6078  -0.5465  -0.5317  -0.5286  -0.5162
 -0.4961  -0.4786  -0.4638  -0.4618  -0.4547  -0.4437  -0.4304  -0.4237
 -0.4098  -0.3995  -0.3960  -0.3921  -0.3794  -0.3646  -0.3475  -0.3360
 -0.3335  -0.3322  -0.3300  -0.3284  -0.3246  -0.2878  -0.2831  -0.2636
 -0.2594
 -- Virtual --
 -0.0558  -0.0542  -0.0489  -0.0418  -0.0312  -0.0121  -0.0068   0.0023
  0.0047   0.0061   0.0133   0.0198   0.0248   0.0260   0.0412   0.0435
  0.0479   0.0537   0.0583   0.0605   0.0635   0.0652   0.0738   0.0783
  0.0857   0.0886   0.0942   0.0969   0.1011   0.1024   0.1058   0.1070
  0.1090   0.1133   0.1174   0.1204   0.1231   0.1234   0.1255   0.1287
  0.1321   0.1358   0.1361   0.1403   0.1407   0.1443   0.1512   0.1561
  0.1596   0.1617   0.1651   0.1712   0.1743   0.1779   0.1832   0.1885
  0.1984   0.2030   0.2052   0.2119   0.2124   0.2179   0.2213   0.2216
  0.2291   0.2318   0.2337   0.2407   0.2463   0.2487   0.2532   0.2555
  0.2596   0.2618   0.2659   0.2700   0.2746   0.2767   0.2777   0.2867
  0.2873   0.2921   0.2948   0.2964   0.3017   0.3073   0.3228   0.3269
  0.3314   0.3337   0.3371   0.3451   0.3656   0.3680   0.4107   0.4234
  0.4316   0.4420   0.4425   0.4492   0.4558   0.4603   0.4641   0.4750
  0.4819   0.4876   0.4970   0.5023   0.5068   0.5137   0.5187   0.5293
  0.5303   0.5399   0.5473   0.5570   0.5686   0.5721   0.5767   0.5824
  0.5872   0.5945   0.6011   0.6058   0.6085   0.6119   0.6309   0.6356
  0.6402   0.6450   0.6494   0.6579   0.6738   0.6823   0.6853   0.6934
  0.6949   0.7080   0.7119   0.7251   0.7358   0.7454   0.7732   0.7939
  0.8144   0.8235   0.8259   0.8363   0.8414   0.8425   0.8484   0.8521
  0.8546   0.8553   0.8580   0.8625   0.8635   0.8673   0.8700   0.8747
  0.8796   0.8905   0.8945   0.8985   0.9072   0.9096   0.9226   0.9388
  0.9445   0.9486   0.9554   0.9583   0.9640   0.9660   0.9686   0.9762
  0.9886   0.9896   0.9978   1.0121   1.0188   1.0273   1.0376   1.0417
  1.0483   1.0565   1.0689   1.1102   1.1348   1.1569   1.1826   1.2055
  1.2150   1.2258   1.2370   1.2521   1.2560   1.2663   1.2797   1.2919
  1.3022   1.3140   1.3250   1.3496   1.3552   1.3711   1.4079   1.4239
  1.4705   1.4813   1.4914   1.5069   1.5075   1.5604   1.5650   1.5727
  1.5811   1.6074   1.6240   1.6270   1.6497   1.6677   1.6803   1.6963
  1.7038   1.7116   1.7254   1.7846   1.8065   1.8186   1.8218   1.8329
  1.8518   1.8578   1.8738   1.9262   1.9275   1.9368   1.9395   1.9536
  1.9641   1.9738   1.9895   2.0049   2.0488   2.0513   2.0747   2.0892
  2.1293   2.1387   2.1602   2.1875   2.2449   2.2565   2.2584   2.2646
  2.2727   2.2794   2.3127   2.3212   2.3262   2.3556   2.3583   2.3832
  2.4155   2.4264   2.4431   2.4549   2.4659   2.4745   2.5109   2.5311
  2.5362   2.5477   2.5616   2.5823   2.5971   2.6259   2.6583   2.6805
  2.6865   2.6952   2.7026   2.7069   2.7096   2.7417   2.7537   2.7554
  2.7569   2.7695   2.7804   2.8137   2.8265   2.8394   2.8486   2.8666
  2.8970   2.9709   2.9937   3.0821   3.0849   3.1022   3.1049   3.1265
  3.1396   3.2003   3.2302   3.2613   3.2917   3.3493   3.3810   3.4063
  3.4312   3.5486   3.5798   3.6436   3.6777   3.7836   3.8488   3.8757
  3.9931   4.0524   4.0562   4.1307   4.3467   4.8075   4.8204   9.7794
  9.7831   9.8071   9.8423   9.8613  23.3934  23.5514  23.8233  23.8547
 23.8878  23.9291  23.9820  23.9872  24.0301  24.0889  24.1230  24.1458
 25.7962  25.8262  25.8408  25.9405  25.9758  26.1204  26.1429  26.2517
 26.3189  26.3385  26.5687  26.6210  26.6766  26.7406  27.0037 215.7732
215.7769 215.8054 215.8502 215.8720
 --------------------------------------------------------------

          Ground-State Mulliken Net Atomic Charges

     Atom                 Charge (a.u.)
  ----------------------------------------
      1 C                    -0.078729
      2 C                    -0.306913
      3 Cl                    0.454797
      4 C                    -0.324446
      5 H                     0.201682
      6 C                    -0.579975
      7 H                     0.213648
      8 C                     0.936881
      9 Cl                    0.529252
     10 C                    -1.213748
     11 Cl                    0.547583
     12 C                    -0.105570
     13 C                    -0.969532
     14 Cl                    0.427918
     15 C                    -0.025487
     16 H                     0.210837
     17 C                    -0.746459
     18 H                     0.187945
     19 C                     0.576513
     20 Cl                    0.476544
     21 C                    -0.621173
     22 H                     0.208430
  ----------------------------------------
  Sum of atomic charges =     0.000000

 -----------------------------------------------------------------
                    Cartesian Multipole Moments
 -----------------------------------------------------------------
    Charge (ESU x 10^10)
                -0.0000
    Dipole Moment (Debye)
         X       0.0607      Y      -0.2238      Z       1.1275
       Tot       1.1511
    Quadrupole Moments (Debye-Ang)
        XX    -125.8147     XY       5.8131     YY    -135.6119
        XZ      -8.3428     YZ      -2.9023     ZZ    -130.5444
    Octopole Moments (Debye-Ang^2)
       XXX    -152.4078    XXY       8.9574    XYY     -65.8363
       YYY     -28.3197    XXZ      66.5255    XYZ     -10.5458
       YYZ      74.5902    XZZ     -72.1672    YZZ      -4.1292
       ZZZ     237.0778
    Hexadecapole Moments (Debye-Ang^3)
      XXXX   -4380.6498   XXXY     478.8492   XXYY   -1052.5479
      XYYY     409.4772   YYYY   -1606.7026   XXXZ     505.1168
      XXYZ    -104.7983   XYYZ     221.9274   YYYZ    -122.7333
      XXZZ   -1124.3751   XYZZ     158.9647   YYZZ    -693.3521
      XZZZ     615.6976   YZZZ    -177.5114   ZZZZ   -2519.2962
 -----------------------------------------------------------------
 Calculating MO derivatives via CPSCF
    1     0    69    0.0181286  
    2     0    69    0.0055851  
    3     0    69    0.0005189  
    4     1    68    0.0000386  
    5    63     6    0.0000025  
    6    69     0    0.0000001  Converged
 Time for AOints: 1431.4 s (CPU) 241.5 s (wall)
 ------------------------------------------------------------------------------
                     AOints        : Timing summary (seconds)
 ------------------------------------------------------------------------------
     job step          cpu (% of tot)      sys (% of tot)     wall (% of tot)
 ------------------------------------------------------------------------------
  AOints            0.1431E+04 ( 9.0)   0.3600E-04 ( 5.6)   0.2415E+03 ( 9.0)
 ------------------------------------------------------------------------------
   Grand Totals     0.1582E+05          0.6460E-03          0.2690E+04
 ------------------------------------------------------------------------------
 Polarizability Matrix (a.u.)
            1           2           3
    1-234.8851838  22.0272925  23.0998166
    2  22.0272925-175.5837086  -6.9656522
    3  23.0998166  -6.9656522-196.5641417
 Calculating analytic Hessian of the SCF energy

 Direct stationary perturbation theory relativistic correction:

 rels  =       3.985146258280
 relv  =     -15.326506262703
 rel2e =       4.192663601056
 E_rel =      -7.148696403367

 Hessian of the SCF Energy
            1           2           3           4           5           6
    1   0.6070095  -0.0743580  -0.0464768  -0.1087573  -0.0075845   0.0494863
    2  -0.0743580   0.2347156  -0.1348757   0.0126030  -0.0864754   0.0653282
    3  -0.0464768  -0.1348757   0.5772678  -0.0054404   0.0765811  -0.2710869
    4  -0.1087573   0.0126030  -0.0054404   0.5325027  -0.0521622  -0.0901242
    5  -0.0075845  -0.0864754   0.0765811  -0.0521622   0.1769851  -0.1324924
    6   0.0494863   0.0653282  -0.2710869  -0.0901242  -0.1324924   0.5431271
    7  -0.0117211   0.0063815  -0.0096762  -0.1187566   0.0339125  -0.0419734
    8   0.0140028  -0.0021218   0.0087944   0.0333657  -0.0370949   0.0215811
    9  -0.0300113   0.0130369  -0.0157615  -0.0417136   0.0217112  -0.0606358
   10   0.0288467  -0.0282487   0.0656902  -0.2528794   0.0131186   0.0723463
   11  -0.0131678   0.0095702  -0.0021769  -0.0076253  -0.0680950   0.0249079
   12   0.0235925   0.0070396  -0.0264476   0.1326177   0.0121865  -0.1728894
   13  -0.0040949   0.0010610   0.0023516   0.0020045  -0.0091238   0.0259264
   14   0.0009062   0.0045466   0.0010519   0.0011441   0.0025519  -0.0004731
   15   0.0028787   0.0009133   0.0008387  -0.0026893   0.0055526  -0.0113904
   16  -0.0134747   0.0115278  -0.0238101  -0.0583982   0.0046900   0.0253841
   17   0.0111032  -0.0098141   0.0199306   0.0227897   0.0102279  -0.0237191
   18  -0.0238230   0.0197752  -0.0424406  -0.0258339  -0.0126030   0.0583726
   19   0.0000772  -0.0000012  -0.0007461  -0.0013786   0.0025082  -0.0022017
   20   0.0000292  -0.0011698  -0.0000205   0.0024037   0.0054047   0.0027246
   21  -0.0007668  -0.0000075  -0.0006967  -0.0020796   0.0026653   0.0005643
   22  -0.0507655   0.0200890  -0.0249241  -0.0216939  -0.0072583   0.0320446
   23   0.0029619   0.0085915  -0.0128823  -0.0084346  -0.0054802   0.0110192
   24   0.0242218  -0.0233856   0.0557550   0.0340915   0.0103720  -0.0529970
   25  -0.0001320  -0.0009574   0.0049916   0.0000554  -0.0002116   0.0004778
   26   0.0004282   0.0034072   0.0007330   0.0001766  -0.0004086  -0.0007041
   27   0.0010344   0.0016168  -0.0013393  -0.0008106  -0.0004197   0.0011346
   28  -0.2397422   0.0467087  -0.0259336   0.0357452   0.0218300  -0.0805517
   29   0.0665406  -0.0824452   0.0295931   0.0027765  -0.0037101   0.0274945
   30  -0.0825898   0.0408295  -0.1262853  -0.0254531   0.0152674  -0.0218432
   31   0.0025588   0.0080350  -0.0215854  -0.0032239   0.0011582   0.0012936
   32   0.0017528  -0.0023749   0.0172703   0.0021361   0.0037950  -0.0003922
   33  -0.0032832   0.0137024  -0.0317737  -0.0015773   0.0004153   0.0040407
   34  -0.1802368  -0.0007712   0.0613265   0.0011918  -0.0027010   0.0132047
   35  -0.0002901  -0.0784831  -0.0001351  -0.0096979   0.0041924   0.0044974
   36   0.0613800   0.0001439  -0.1146112   0.0268438   0.0022240  -0.0175622
   37  -0.0207488  -0.0204930   0.0047155  -0.0020176   0.0000785  -0.0028521
   38  -0.0067966   0.0055008   0.0048550   0.0028900  -0.0007373  -0.0006397
   39   0.0113780   0.0128958   0.0031932   0.0020076  -0.0018218  -0.0004710
   40  -0.0016999  -0.0017179  -0.0012348   0.0000809  -0.0007224  -0.0006002
   41   0.0024825  -0.0011780  -0.0009018  -0.0015788  -0.0006151  -0.0000619
   42   0.0008218   0.0015747  -0.0020512  -0.0001822   0.0008392  -0.0000184
   43   0.0006183  -0.0036601   0.0011378  -0.0010677   0.0003272   0.0000288
   44  -0.0032875  -0.0029312  -0.0021847  -0.0003784   0.0002556  -0.0006312
   45   0.0013668  -0.0018049   0.0038286  -0.0007304   0.0001475  -0.0000523
   46  -0.0002339  -0.0009811  -0.0002180  -0.0002740   0.0001345  -0.0000299
   47   0.0001889   0.0002563  -0.0000758  -0.0000266  -0.0000002  -0.0000789
   48   0.0003393   0.0006216   0.0002936   0.0002013  -0.0000247   0.0002123
   49   0.0002126   0.0000267  -0.0007099  -0.0002303   0.0001260  -0.0002187
   50  -0.0008440  -0.0013009   0.0003754   0.0001983   0.0002295   0.0002153
   51  -0.0011923  -0.0002001  -0.0005222   0.0004852  -0.0002629   0.0001095
   52  -0.0001631   0.0001307  -0.0001651   0.0000324   0.0000005  -0.0000325
   53   0.0001278   0.0000085   0.0001866  -0.0000422   0.0000093  -0.0000169
   54  -0.0001613   0.0001881  -0.0003499   0.0000827  -0.0000249   0.0000237
   55   0.0035783   0.0001416   0.0021338  -0.0008639   0.0002905   0.0003073
   56   0.0006683  -0.0016854  -0.0044294   0.0001331  -0.0001791  -0.0003165
   57   0.0023416  -0.0041065   0.0036221  -0.0005435   0.0007195   0.0003103
   58   0.0001866   0.0007909   0.0003171  -0.0003563   0.0000672  -0.0002073
   59  -0.0005853  -0.0004950   0.0000498   0.0005079  -0.0001570   0.0003430
   60  -0.0003467  -0.0007601  -0.0000867   0.0003500  -0.0002346   0.0002716
   61  -0.0110625   0.0223512   0.0198306  -0.0024740   0.0017500  -0.0018505
   62   0.0061694   0.0037232  -0.0039227  -0.0010523  -0.0009444   0.0017389
   63   0.0122135  -0.0136197  -0.0092954  -0.0001415  -0.0005270   0.0009395
   64  -0.0002521   0.0013473  -0.0015742   0.0007560  -0.0002391   0.0001438
   65  -0.0004523   0.0001561   0.0021863  -0.0001201   0.0002497  -0.0003248
   66  -0.0024033   0.0010897  -0.0020522   0.0006413  -0.0002660  -0.0001589
            7           8           9          10          11          12
    1  -0.0117211   0.0140028  -0.0300113   0.0288467  -0.0131678   0.0235925
    2   0.0063815  -0.0021218   0.0130369  -0.0282487   0.0095702   0.0070396
    3  -0.0096762   0.0087944  -0.0157615   0.0656902  -0.0021769  -0.0264476
    4  -0.1187566   0.0333657  -0.0417136  -0.2528794  -0.0076253   0.1326177
    5   0.0339125  -0.0370949   0.0217112   0.0131186  -0.0680950   0.0121865
    6  -0.0419734   0.0215811  -0.0606358   0.0723463   0.0249079  -0.1728894
    7   0.1698330  -0.0553079   0.0674701  -0.0395853   0.0164588  -0.0212367
    8  -0.0553079   0.0358186  -0.0364062   0.0081530   0.0012528   0.0039920
    9   0.0674701  -0.0364062   0.0770004   0.0029516  -0.0010135   0.0053788
   10  -0.0395853   0.0081530   0.0029516   0.6429099  -0.0985634  -0.0244644
   11   0.0164588   0.0012528  -0.0010135  -0.0985634   0.2144027  -0.1923239
   12  -0.0212367   0.0039920   0.0053788  -0.0244644  -0.1923239   0.6814111
   13   0.0005980  -0.0008317   0.0004735  -0.0550882   0.0024765   0.0048701
   14  -0.0003210  -0.0019584  -0.0012161   0.0014030  -0.0691943   0.0966494
   15  -0.0009700  -0.0009505   0.0008554   0.0074505   0.0961704  -0.3098138
   16  -0.0002831   0.0004815   0.0012324  -0.2791357   0.0843500  -0.1078605
   17  -0.0014352   0.0041587   0.0012664   0.0615555  -0.0926005   0.0588621
   18   0.0067280   0.0000283   0.0000183  -0.0436381   0.0453709  -0.1613344
   19  -0.0010686   0.0001925   0.0001287  -0.0170959  -0.0006026   0.0139501
   20   0.0005774  -0.0000423   0.0000066   0.0092169   0.0039148  -0.0053509
   21  -0.0009119   0.0002235  -0.0000177  -0.0134189   0.0003198   0.0108865
   22   0.0010958  -0.0002434  -0.0004890   0.0337916   0.0035479  -0.0254893
   23   0.0001961  -0.0005393  -0.0003779   0.0213805  -0.0028381   0.0145220
   24  -0.0016320  -0.0000728   0.0007054  -0.0756350   0.0248471  -0.0191711
   25  -0.0015169   0.0005219  -0.0008526   0.0033816   0.0002815  -0.0003502
   26   0.0005541  -0.0005465   0.0001574  -0.0013932   0.0037286   0.0025407
   27  -0.0008909   0.0001483  -0.0002972   0.0044023   0.0015641  -0.0025946
   28   0.0006790  -0.0007803   0.0044561  -0.0677014   0.0119158   0.0052904
   29   0.0002179   0.0035693   0.0009872   0.0121573  -0.0032205  -0.0019314
   30   0.0013397   0.0017738  -0.0016921   0.0057336  -0.0017345   0.0003250
   31  -0.0001000   0.0003838  -0.0009776   0.0010371  -0.0002928  -0.0002425
   32   0.0003517  -0.0001956   0.0007047  -0.0002762  -0.0009995   0.0005841
   33  -0.0009244   0.0007059  -0.0012596  -0.0005769   0.0006788  -0.0022343
   34  -0.0019009   0.0003721  -0.0026911   0.0014642   0.0014811  -0.0014126
   35  -0.0009881  -0.0022189   0.0007603   0.0012276   0.0041100   0.0039060
   36   0.0029453  -0.0009062  -0.0021688  -0.0008289   0.0030986  -0.0033125
   37   0.0010727  -0.0004100  -0.0001521  -0.0001451   0.0005830   0.0006081
   38  -0.0006336  -0.0002763  -0.0003474  -0.0001408   0.0000829  -0.0009788
   39   0.0000981   0.0013201  -0.0011807  -0.0001098  -0.0002927  -0.0008099
   40  -0.0000204   0.0000320   0.0000581   0.0001823   0.0000764  -0.0002551
   41   0.0001359   0.0002922  -0.0000200   0.0003052  -0.0001569   0.0002752
   42   0.0003205   0.0000461   0.0002484  -0.0002107  -0.0000782   0.0002673
   43   0.0003258   0.0001205  -0.0000659   0.0001020   0.0000512   0.0001373
   44   0.0003540  -0.0002424   0.0001550   0.0000446   0.0001749   0.0000686
   45  -0.0000765  -0.0002993   0.0001495   0.0001005  -0.0000026   0.0002848
   46   0.0000490  -0.0000543   0.0000016   0.0000267   0.0000399   0.0000711
   47   0.0000255   0.0000002   0.0000492  -0.0000088  -0.0000358   0.0000136
   48  -0.0001232   0.0000472  -0.0001079  -0.0000180  -0.0000182  -0.0000447
   49  -0.0000317  -0.0000343   0.0003522   0.0000811  -0.0000284   0.0001479
   50  -0.0000256   0.0001811  -0.0000283  -0.0000129   0.0000118  -0.0000629
   51  -0.0000558   0.0001416   0.0000457  -0.0001104   0.0000940  -0.0001369
   52  -0.0000016   0.0000047  -0.0000046   0.0000026   0.0000155  -0.0000184
   53   0.0000111  -0.0000007   0.0000197   0.0000093  -0.0000012   0.0000148
   54  -0.0000212   0.0000189  -0.0000327  -0.0000140   0.0000112  -0.0000168
   55   0.0001496  -0.0002768  -0.0005418  -0.0000362  -0.0002053   0.0001179
   56  -0.0001440  -0.0000913   0.0000454   0.0000758   0.0002390   0.0001385
   57  -0.0002968  -0.0000810   0.0002464   0.0001045  -0.0003046   0.0001942
   58   0.0001100  -0.0000128   0.0000999   0.0000362  -0.0000612   0.0000164
   59  -0.0001057   0.0000628  -0.0001764  -0.0000577   0.0000771  -0.0000625
   60  -0.0000916   0.0000567  -0.0001614  -0.0000278   0.0000786  -0.0000263
   61   0.0012944   0.0001824   0.0003300  -0.0001073  -0.0007848   0.0000296
   62  -0.0003065   0.0000569   0.0007365   0.0000540  -0.0003333  -0.0000449
   63   0.0001826  -0.0001880  -0.0013022   0.0002252   0.0006365   0.0003057
   64  -0.0002209   0.0001383  -0.0000546  -0.0000866   0.0000537  -0.0001151
   65   0.0000911  -0.0000644  -0.0000507  -0.0000008  -0.0000914  -0.0000384
   66  -0.0002035   0.0000260  -0.0000305   0.0000499   0.0001686  -0.0002221
           13          14          15          16          17          18
    1  -0.0040949   0.0009062   0.0028787  -0.0134747   0.0111032  -0.0238230
    2   0.0010610   0.0045466   0.0009133   0.0115278  -0.0098141   0.0197752
    3   0.0023516   0.0010519   0.0008387  -0.0238101   0.0199306  -0.0424406
    4   0.0020045   0.0011441  -0.0026893  -0.0583982   0.0227897  -0.0258339
    5  -0.0091238   0.0025519   0.0055526   0.0046900   0.0102279  -0.0126030
    6   0.0259264  -0.0004731  -0.0113904   0.0253841  -0.0237191   0.0583726
    7   0.0005980  -0.0003210  -0.0009700  -0.0002831  -0.0014352   0.0067280
    8  -0.0008317  -0.0019584  -0.0009505   0.0004815   0.0041587   0.0000283
    9   0.0004735  -0.0012161   0.0008554   0.0012324   0.0012664   0.0000183
   10  -0.0550882   0.0014030   0.0074505  -0.2791357   0.0615555  -0.0436381
   11   0.0024765  -0.0691943   0.0961704   0.0843500  -0.0926005   0.0453709
   12   0.0048701   0.0966494  -0.3098138  -0.1078605   0.0588621  -0.1613344
   13   0.0562938  -0.0041372  -0.0066481   0.0041265   0.0089516  -0.0257015
   14  -0.0041372   0.0624787  -0.1054816  -0.0007651   0.0003560   0.0092842
   15  -0.0066481  -0.1054816   0.3250901   0.0018231   0.0034233  -0.0073466
   16   0.0041265  -0.0007651   0.0018231   0.7157272  -0.1001572  -0.0635829
   17   0.0089516   0.0003560   0.0034233  -0.1001572   0.2052155  -0.1606707
   18  -0.0257015   0.0092842  -0.0073466  -0.0635829  -0.1606707   0.6157244
   19   0.0007406  -0.0009186  -0.0003782  -0.2684711   0.0026838   0.1283109
   20  -0.0010410  -0.0035928  -0.0014974   0.0035187  -0.0383668   0.0061970
   21  -0.0000090  -0.0016046   0.0001365   0.1258560   0.0067360  -0.1276473
   22  -0.0028236   0.0024745  -0.0012725  -0.1108282   0.0151067  -0.0117272
   23   0.0023979   0.0055868   0.0020190  -0.0068649  -0.0884052   0.0859988
   24  -0.0011317   0.0019945   0.0018461   0.0503385   0.0730967  -0.2936931
   25  -0.0006396   0.0002043  -0.0001073  -0.0157822   0.0083072  -0.0116570
   26   0.0005494  -0.0000404   0.0001854   0.0163724  -0.0025673   0.0092975
   27  -0.0010882   0.0003960  -0.0003255  -0.0345401   0.0140193  -0.0152243
   28  -0.0013372   0.0000996   0.0000135   0.0311112  -0.0305472   0.0712571
   29   0.0001718  -0.0006908  -0.0004600  -0.0128295   0.0089958  -0.0029470
   30  -0.0001746  -0.0004392   0.0004717   0.0203525   0.0079826  -0.0290128
   31   0.0001050  -0.0000984  -0.0000346  -0.0040184   0.0016744  -0.0001120
   32  -0.0000813  -0.0002815  -0.0001095  -0.0001417   0.0038002   0.0003835
   33  -0.0000425  -0.0001372  -0.0000191   0.0052005  -0.0008354   0.0031519
   34   0.0004457   0.0000100  -0.0003226   0.0000942  -0.0001270  -0.0006142
   35  -0.0004910   0.0001916   0.0002623   0.0001496  -0.0011941  -0.0001608
   36   0.0010003  -0.0000321  -0.0002342  -0.0007870   0.0000820  -0.0007133
   37  -0.0000921   0.0001016   0.0001144  -0.0000877  -0.0002056   0.0000390
   38   0.0002527   0.0001090  -0.0001355   0.0003720   0.0000321  -0.0001246
   39   0.0002081   0.0000778  -0.0000879   0.0003435   0.0000496   0.0001184
   40   0.0000376  -0.0000235  -0.0000161  -0.0000940   0.0001218   0.0001236
   41  -0.0001225  -0.0000847   0.0000344  -0.0002188   0.0001430   0.0000629
   42  -0.0000526  -0.0000518   0.0000094  -0.0000066  -0.0000767   0.0000640
   43  -0.0000484   0.0000049   0.0000339  -0.0000445   0.0000078   0.0000385
   44  -0.0000159  -0.0000185   0.0000358  -0.0002096  -0.0000064   0.0000572
   45  -0.0000757   0.0000174   0.0000373  -0.0001029  -0.0000626   0.0000092
   46  -0.0000198  -0.0000042   0.0000135  -0.0000461  -0.0000027  -0.0000014
   47  -0.0000023   0.0000068   0.0000001   0.0000201   0.0000021  -0.0000001
   48   0.0000101  -0.0000043  -0.0000083   0.0000326   0.0000169  -0.0000196
   49  -0.0000398  -0.0000082  -0.0000038  -0.0000005   0.0000139  -0.0000445
   50   0.0000086  -0.0000202  -0.0000239   0.0000507  -0.0000070   0.0000115
   51   0.0000631  -0.0000105  -0.0000243   0.0000595   0.0000498   0.0000145
   52   0.0000026  -0.0000007  -0.0000012  -0.0000122  -0.0000116  -0.0000010
   53  -0.0000040  -0.0000018   0.0000019  -0.0000084  -0.0000117  -0.0000064
   54   0.0000045  -0.0000009  -0.0000034   0.0000037  -0.0000044   0.0000043
   55  -0.0000599   0.0000129   0.0000417   0.0000716  -0.0000843   0.0000070
   56  -0.0000027   0.0000247   0.0000172  -0.0001257  -0.0000098  -0.0001087
   57  -0.0001127   0.0000032   0.0000230  -0.0000941  -0.0000704  -0.0000197
   58  -0.0000196   0.0000000   0.0000170  -0.0000835   0.0000301   0.0000034
   59   0.0000355  -0.0000170  -0.0000318   0.0001610  -0.0000393   0.0000103
   60   0.0000305  -0.0000024  -0.0000199   0.0001199  -0.0000035  -0.0000139
   61  -0.0001234  -0.0000792   0.0000720  -0.0003879   0.0002186   0.0002294
   62  -0.0000467   0.0000452   0.0000645  -0.0002968   0.0000945   0.0001339
   63   0.0000578  -0.0000004  -0.0000085   0.0000930  -0.0000837   0.0000112
   64   0.0000324  -0.0000052  -0.0000147   0.0000135   0.0000066   0.0000027
   65  -0.0000051   0.0000032   0.0000099  -0.0000761  -0.0000040   0.0000109
   66   0.0000407  -0.0000202  -0.0000260  -0.0000553   0.0000118  -0.0000237
           19          20          21          22          23          24
    1   0.0000772   0.0000292  -0.0007668  -0.0507655   0.0029619   0.0242218
    2  -0.0000012  -0.0011698  -0.0000075   0.0200890   0.0085915  -0.0233856
    3  -0.0007461  -0.0000205  -0.0006967  -0.0249241  -0.0128823   0.0557550
    4  -0.0013786   0.0024037  -0.0020796  -0.0216939  -0.0084346   0.0340915
    5   0.0025082   0.0054047   0.0026653  -0.0072583  -0.0054802   0.0103720
    6  -0.0022017   0.0027246   0.0005643   0.0320446   0.0110192  -0.0529970
    7  -0.0010686   0.0005774  -0.0009119   0.0010958   0.0001961  -0.0016320
    8   0.0001925  -0.0000423   0.0002235  -0.0002434  -0.0005393  -0.0000728
    9   0.0001287   0.0000066  -0.0000177  -0.0004890  -0.0003779   0.0007054
   10  -0.0170959   0.0092169  -0.0134189   0.0337916   0.0213805  -0.0756350
   11  -0.0006026   0.0039148   0.0003198   0.0035479  -0.0028381   0.0248471
   12   0.0139501  -0.0053509   0.0108865  -0.0254893   0.0145220  -0.0191711
   13   0.0007406  -0.0010410  -0.0000090  -0.0028236   0.0023979  -0.0011317
   14  -0.0009186  -0.0035928  -0.0016046   0.0024745   0.0055868   0.0019945
   15  -0.0003782  -0.0014974   0.0001365  -0.0012725   0.0020190   0.0018461
   16  -0.2684711   0.0035187   0.1258560  -0.1108282  -0.0068649   0.0503385
   17   0.0026838  -0.0383668   0.0067360   0.0151067  -0.0884052   0.0730967
   18   0.1283109   0.0061970  -0.1276473  -0.0117272   0.0859988  -0.2936931
   19   0.2829788  -0.0057016  -0.1348712   0.0017968   0.0011816  -0.0025588
   20  -0.0057016   0.0292618  -0.0103636  -0.0089091   0.0028052   0.0057293
   21  -0.1348712  -0.0103636   0.1321204   0.0258857  -0.0001425  -0.0117002
   22   0.0017968  -0.0089091   0.0258857   0.5217801  -0.0602554  -0.0694966
   23   0.0011816   0.0028052  -0.0001425  -0.0602554   0.1759786  -0.1436343
   24  -0.0025588   0.0057293  -0.0117002  -0.0694966  -0.1436343   0.5566823
   25   0.0009879  -0.0008381   0.0003023  -0.1266002   0.0357918  -0.0404426
   26  -0.0002566  -0.0020326  -0.0011424   0.0371074  -0.0369302   0.0214793
   27  -0.0012598  -0.0008305   0.0004868  -0.0439748   0.0222043  -0.0586992
   28   0.0011200   0.0011466  -0.0008831  -0.2451863   0.0168972   0.0615432
   29   0.0008597   0.0039649   0.0031182  -0.0044916  -0.0631130   0.0182192
   30   0.0000144   0.0029595  -0.0029846   0.1204106   0.0052783  -0.1434659
   31   0.0003182  -0.0003497   0.0008965   0.0002299  -0.0075183   0.0228252
   32   0.0001140   0.0000122   0.0002814   0.0005658  -0.0000056   0.0087451
   33  -0.0004212   0.0005425  -0.0011778   0.0004949   0.0136387  -0.0348982
   34  -0.0000318  -0.0000428   0.0000389  -0.0012101   0.0026058  -0.0023962
   35  -0.0000664  -0.0001390  -0.0000736   0.0019458   0.0044480   0.0024848
   36   0.0000567  -0.0001059   0.0000222  -0.0018469   0.0024805  -0.0000772
   37   0.0000081  -0.0000002  -0.0000127  -0.0000851   0.0005929   0.0003329
   38   0.0000349   0.0000221  -0.0000010  -0.0000681  -0.0002329   0.0001583
   39   0.0000126   0.0000518   0.0000125   0.0000901  -0.0005446  -0.0003764
   40  -0.0000015  -0.0000146  -0.0000010   0.0004693   0.0000627  -0.0000931
   41  -0.0000193  -0.0000272  -0.0000094   0.0000628  -0.0000501  -0.0001020
   42  -0.0000046  -0.0000122   0.0000029  -0.0000771   0.0000681  -0.0001828
   43   0.0000035  -0.0000187  -0.0000134   0.0000808   0.0001185   0.0001607
   44   0.0000020  -0.0000077  -0.0000071   0.0000756   0.0001775   0.0000459
   45  -0.0000066  -0.0000193   0.0000007   0.0001627   0.0000788   0.0002114
   46  -0.0000009  -0.0000030  -0.0000026   0.0000179   0.0000358   0.0000249
   47  -0.0000003  -0.0000012   0.0000008  -0.0000161  -0.0000123  -0.0000169
   48  -0.0000013   0.0000022  -0.0000012  -0.0000299  -0.0000663  -0.0000243
   49  -0.0000023   0.0000084  -0.0000016   0.0000318  -0.0000646  -0.0001297
   50   0.0000042  -0.0000030   0.0000031  -0.0000620   0.0000903   0.0000182
   51   0.0000021   0.0000030  -0.0000083  -0.0001270  -0.0001169  -0.0000605
   52   0.0000000   0.0000010  -0.0000009   0.0000255   0.0000052   0.0000036
   53  -0.0000001  -0.0000015   0.0000001   0.0000086   0.0000150   0.0000130
   54  -0.0000015  -0.0000003  -0.0000013  -0.0000109   0.0000088  -0.0000165
   55   0.0000103   0.0000082   0.0000094  -0.0001166   0.0002579   0.0001431
   56  -0.0000199   0.0000165   0.0000065   0.0003508  -0.0000876   0.0000712
   57  -0.0000045   0.0000140   0.0000276   0.0005004   0.0003174   0.0004185
   58  -0.0000001   0.0000039  -0.0000006   0.0001130  -0.0001098   0.0000398
   59   0.0000038  -0.0000157  -0.0000058  -0.0002909   0.0001308  -0.0001195
   60   0.0000012  -0.0000081  -0.0000051  -0.0002410   0.0000518  -0.0000947
   61   0.0000142   0.0000000  -0.0000138   0.0000383  -0.0011818  -0.0001523
   62  -0.0000014  -0.0000091  -0.0000040   0.0000593  -0.0000124  -0.0000722
   63  -0.0000147  -0.0000162  -0.0000074   0.0000879   0.0001156  -0.0001316
   64  -0.0000049   0.0000048  -0.0000018  -0.0001639  -0.0000607  -0.0000534
   65   0.0000033   0.0000064   0.0000071   0.0002039  -0.0001189   0.0001309
   66  -0.0000065  -0.0000055  -0.0000129   0.0000300  -0.0000339  -0.0000300
           25          26          27          28          29          30
    1  -0.0001320   0.0004282   0.0010344  -0.2397422   0.0665406  -0.0825898
    2  -0.0009574   0.0034072   0.0016168   0.0467087  -0.0824452   0.0408295
    3   0.0049916   0.0007330  -0.0013393  -0.0259336   0.0295931  -0.1262853
    4   0.0000554   0.0001766  -0.0008106   0.0357452   0.0027765  -0.0254531
    5  -0.0002116  -0.0004086  -0.0004197   0.0218300  -0.0037101   0.0152674
    6   0.0004778  -0.0007041   0.0011346  -0.0805517   0.0274945  -0.0218432
    7  -0.0015169   0.0005541  -0.0008909   0.0006790   0.0002179   0.0013397
    8   0.0005219  -0.0005465   0.0001483  -0.0007803   0.0035693   0.0017738
    9  -0.0008526   0.0001574  -0.0002972   0.0044561   0.0009872  -0.0016921
   10   0.0033816  -0.0013932   0.0044023  -0.0677014   0.0121573   0.0057336
   11   0.0002815   0.0037286   0.0015641   0.0119158  -0.0032205  -0.0017345
   12  -0.0003502   0.0025407  -0.0025946   0.0052904  -0.0019314   0.0003250
   13  -0.0006396   0.0005494  -0.0010882  -0.0013372   0.0001718  -0.0001746
   14   0.0002043  -0.0000404   0.0003960   0.0000996  -0.0006908  -0.0004392
   15  -0.0001073   0.0001854  -0.0003255   0.0000135  -0.0004600   0.0004717
   16  -0.0157822   0.0163724  -0.0345401   0.0311112  -0.0128295   0.0203525
   17   0.0083072  -0.0025673   0.0140193  -0.0305472   0.0089958   0.0079826
   18  -0.0116570   0.0092975  -0.0152243   0.0712571  -0.0029470  -0.0290128
   19   0.0009879  -0.0002566  -0.0012598   0.0011200   0.0008597   0.0000144
   20  -0.0008381  -0.0020326  -0.0008305   0.0011466   0.0039649   0.0029595
   21   0.0003023  -0.0011424   0.0004868  -0.0008831   0.0031182  -0.0029846
   22  -0.1266002   0.0371074  -0.0439748  -0.2451863  -0.0044916   0.1204106
   23   0.0357918  -0.0369302   0.0222043   0.0168972  -0.0631130   0.0052783
   24  -0.0404426   0.0214793  -0.0586992   0.0615432   0.0182192  -0.1434659
   25   0.1796994  -0.0578462   0.0651594  -0.0342922   0.0140311  -0.0178142
   26  -0.0578462   0.0356424  -0.0360299   0.0061064  -0.0001495   0.0039525
   27   0.0651594  -0.0360299   0.0742294   0.0044422  -0.0005301   0.0018316
   28  -0.0342922   0.0061064   0.0044422   0.5872052  -0.0834586  -0.0393487
   29   0.0140311  -0.0001495  -0.0005301  -0.0834586   0.1723123  -0.1134644
   30  -0.0178142   0.0039525   0.0018316  -0.0393487  -0.1134644   0.4551795
   31  -0.0041571  -0.0018751   0.0072186  -0.0379397   0.0025789   0.0025628
   32   0.0002560  -0.0002333  -0.0019906   0.0011816  -0.0374298   0.0420766
   33   0.0012870  -0.0006891   0.0005779   0.0056943   0.0409281  -0.1399523
   34  -0.0003098  -0.0000980   0.0004873  -0.0304466   0.0041249   0.0095958
   35   0.0004115   0.0001066  -0.0000892   0.0089208   0.0038692  -0.0042542
   36  -0.0014312   0.0003849   0.0000695  -0.0049008  -0.0034729   0.0129622
   37  -0.0001739   0.0000716   0.0000112   0.0006861  -0.0004872   0.0021340
   38   0.0007856  -0.0001300   0.0000889   0.0022145  -0.0014470  -0.0021723
   39   0.0004149  -0.0002175   0.0000478   0.0002056   0.0022622  -0.0023379
   40  -0.0000367  -0.0000045  -0.0000325  -0.0002461  -0.0012513  -0.0003700
   41  -0.0002629   0.0000444  -0.0000517  -0.0004997  -0.0005795   0.0007755
   42  -0.0001455   0.0000309   0.0000228  -0.0008736  -0.0001228   0.0004973
   43   0.0000730  -0.0000295  -0.0000425   0.0001089  -0.0001519   0.0002608
   44  -0.0001804   0.0000628  -0.0000245  -0.0000836  -0.0003503   0.0011774
   45   0.0000265   0.0000079  -0.0000210   0.0006280  -0.0002911  -0.0006509
   46  -0.0000542   0.0000242  -0.0000118   0.0000171  -0.0001624   0.0003267
   47   0.0000004  -0.0000034   0.0000031  -0.0000340   0.0000663  -0.0000014
   48   0.0000239   0.0000019   0.0000070   0.0001042  -0.0000582  -0.0001228
   49  -0.0001616   0.0000266  -0.0000028   0.0000020   0.0001449   0.0005525
   50   0.0001432  -0.0000650   0.0000148   0.0001105   0.0001878  -0.0002685
   51   0.0001075  -0.0000467   0.0000371  -0.0000050   0.0004259   0.0000248
   52  -0.0000197   0.0000068  -0.0000085   0.0000039  -0.0000338   0.0000629
   53   0.0000004  -0.0000049   0.0000011   0.0000214  -0.0000111  -0.0000281
   54  -0.0000105   0.0000052  -0.0000046  -0.0000474  -0.0000140   0.0000513
   55   0.0001711  -0.0000077  -0.0000084  -0.0000430  -0.0006038  -0.0002184
   56  -0.0005113   0.0001371  -0.0000831  -0.0003196   0.0002411   0.0005025
   57  -0.0001555   0.0000400  -0.0000967   0.0006128  -0.0005199  -0.0009941
   58  -0.0001213   0.0000338  -0.0000360   0.0000428  -0.0000791   0.0003277
   59   0.0002935  -0.0000743   0.0000753  -0.0000540   0.0001617  -0.0004743
   60   0.0002275  -0.0000578   0.0000679   0.0000538   0.0002961  -0.0004032
   61  -0.0003622   0.0000471  -0.0000490   0.0003130  -0.0002938   0.0021027
   62  -0.0001927   0.0000471  -0.0000580  -0.0019445  -0.0001573   0.0007040
   63   0.0000862   0.0000257   0.0001430  -0.0015902   0.0006386  -0.0024873
   64  -0.0000091   0.0000061   0.0000009  -0.0000947   0.0002393   0.0001838
   65  -0.0000279   0.0000099  -0.0000245   0.0005680  -0.0000618  -0.0004435
   66  -0.0001380   0.0000455  -0.0000531  -0.0001666  -0.0001515   0.0008894
           31          32          33          34          35          36
    1   0.0025588   0.0017528  -0.0032832  -0.1802368  -0.0002901   0.0613800
    2   0.0080350  -0.0023749   0.0137024  -0.0007712  -0.0784831   0.0001439
    3  -0.0215854   0.0172703  -0.0317737   0.0613265  -0.0001351  -0.1146112
    4  -0.0032239   0.0021361  -0.0015773   0.0011918  -0.0096979   0.0268438
    5   0.0011582   0.0037950   0.0004153  -0.0027010   0.0041924   0.0022240
    6   0.0012936  -0.0003922   0.0040407   0.0132047   0.0044974  -0.0175622
    7  -0.0001000   0.0003517  -0.0009244  -0.0019009  -0.0009881   0.0029453
    8   0.0003838  -0.0001956   0.0007059   0.0003721  -0.0022189  -0.0009062
    9  -0.0009776   0.0007047  -0.0012596  -0.0026911   0.0007603  -0.0021688
   10   0.0010371  -0.0002762  -0.0005769   0.0014642   0.0012276  -0.0008289
   11  -0.0002928  -0.0009995   0.0006788   0.0014811   0.0041100   0.0030986
   12  -0.0002425   0.0005841  -0.0022343  -0.0014126   0.0039060  -0.0033125
   13   0.0001050  -0.0000813  -0.0000425   0.0004457  -0.0004910   0.0010003
   14  -0.0000984  -0.0002815  -0.0001372   0.0000100   0.0001916  -0.0000321
   15  -0.0000346  -0.0001095  -0.0000191  -0.0003226   0.0002623  -0.0002342
   16  -0.0040184  -0.0001417   0.0052005   0.0000942   0.0001496  -0.0007870
   17   0.0016744   0.0038002  -0.0008354  -0.0001270  -0.0011941   0.0000820
   18  -0.0001120   0.0003835   0.0031519  -0.0006142  -0.0001608  -0.0007133
   19   0.0003182   0.0001140  -0.0004212  -0.0000318  -0.0000664   0.0000567
   20  -0.0003497   0.0000122   0.0005425  -0.0000428  -0.0001390  -0.0001059
   21   0.0008965   0.0002814  -0.0011778   0.0000389  -0.0000736   0.0000222
   22   0.0002299   0.0005658   0.0004949  -0.0012101   0.0019458  -0.0018469
   23  -0.0075183  -0.0000056   0.0136387   0.0026058   0.0044480   0.0024805
   24   0.0228252   0.0087451  -0.0348982  -0.0023962   0.0024848  -0.0000772
   25  -0.0041571   0.0002560   0.0012870  -0.0003098   0.0004115  -0.0014312
   26  -0.0018751  -0.0002333  -0.0006891  -0.0000980   0.0001066   0.0003849
   27   0.0072186  -0.0019906   0.0005779   0.0004873  -0.0000892   0.0000695
   28  -0.0379397   0.0011816   0.0056943  -0.0304466   0.0089208  -0.0049008
   29   0.0025789  -0.0374298   0.0409281   0.0041249   0.0038692  -0.0034729
   30   0.0025628   0.0420766  -0.1399523   0.0095958  -0.0042542   0.0129622
   31   0.0491998  -0.0059884  -0.0061922  -0.0027484   0.0010716  -0.0032834
   32  -0.0059884   0.0365856  -0.0682386  -0.0007738  -0.0024006   0.0011029
   33  -0.0061922  -0.0682386   0.2040765   0.0025670  -0.0009690  -0.0019420
   34  -0.0027484  -0.0007738   0.0025670   0.5364901   0.0799373  -0.1741852
   35   0.0010716  -0.0024006  -0.0009690   0.0799373   0.5596036   0.1353282
   36  -0.0032834   0.0011029  -0.0019420  -0.1741852   0.1353282   0.3479705
   37  -0.0010756  -0.0005103  -0.0012650  -0.1814726  -0.0767323   0.0315548
   38   0.0009358  -0.0003477   0.0005304  -0.1260904  -0.2083274   0.0062517
   39  -0.0011906  -0.0004707   0.0006659   0.0079187  -0.0233712  -0.0815904
   40   0.0000179  -0.0001291   0.0002181   0.0059044  -0.0103001  -0.0061569
   41   0.0000713   0.0003305  -0.0001211   0.0088730  -0.0316602  -0.0223241
   42   0.0001465  -0.0000026   0.0000848   0.0031054  -0.0108156  -0.0030021
   43   0.0003795   0.0002625  -0.0000805  -0.0338887  -0.0540230  -0.0001542
   44  -0.0000614  -0.0000443  -0.0004852  -0.0156309   0.0307917   0.0194301
   45  -0.0001729  -0.0000817  -0.0000719   0.0182612   0.0422720   0.0189299
   46  -0.0000225   0.0000552  -0.0001642  -0.0022541   0.0003615   0.0045975
   47   0.0000035  -0.0000260   0.0000422  -0.0000647   0.0018459  -0.0015516
   48  -0.0000275   0.0000584  -0.0000115   0.0043943  -0.0018251   0.0016966
   49  -0.0001252   0.0000534  -0.0001164  -0.0045271  -0.0145961  -0.0067801
   50  -0.0000852   0.0002729   0.0001551  -0.0141440  -0.0592205  -0.0179611
   51   0.0003301  -0.0001120   0.0000885  -0.0066602  -0.0176570  -0.0088847
   52  -0.0000130   0.0000150  -0.0000287   0.0001970  -0.0000488  -0.0007482
   53   0.0000087   0.0000050   0.0000140   0.0001011  -0.0011385  -0.0001193
   54  -0.0000171   0.0000127  -0.0000205  -0.0006778  -0.0000184  -0.0006184
   55   0.0004630  -0.0003396  -0.0001409   0.0038342   0.0716499   0.0367932
   56  -0.0001665  -0.0002881   0.0000576   0.0265769   0.0271360  -0.0063560
   57  -0.0002611   0.0003576   0.0001509   0.0151305  -0.0332881  -0.0170821
   58  -0.0000306   0.0000767  -0.0001127  -0.0018951  -0.0039921   0.0017103
   59   0.0000902  -0.0000887   0.0001421  -0.0002144   0.0023412  -0.0007615
   60   0.0000242  -0.0001073   0.0001225   0.0035507   0.0014540   0.0028572
   61  -0.0008980   0.0014076  -0.0005293  -0.1164459  -0.0019960   0.0330129
   62   0.0004374  -0.0000748  -0.0002347   0.0515402  -0.2388372  -0.1168537
   63  -0.0012728  -0.0000864   0.0006901   0.0589151  -0.0847911  -0.1353634
   64   0.0000429   0.0000121  -0.0000061   0.0077519   0.0075538   0.0012073
   65  -0.0000132  -0.0000114   0.0001569  -0.0149755  -0.0150181  -0.0000823
   66   0.0000721   0.0000147  -0.0002885  -0.0095408  -0.0135176   0.0026586
           37          38          39          40          41          42
    1  -0.0207488  -0.0067966   0.0113780  -0.0016999   0.0024825   0.0008218
    2  -0.0204930   0.0055008   0.0128958  -0.0017179  -0.0011780   0.0015747
    3   0.0047155   0.0048550   0.0031932  -0.0012348  -0.0009018  -0.0020512
    4  -0.0020176   0.0028900   0.0020076   0.0000809  -0.0015788  -0.0001822
    5   0.0000785  -0.0007373  -0.0018218  -0.0007224  -0.0006151   0.0008392
    6  -0.0028521  -0.0006397  -0.0004710  -0.0006002  -0.0000619  -0.0000184
    7   0.0010727  -0.0006336   0.0000981  -0.0000204   0.0001359   0.0003205
    8  -0.0004100  -0.0002763   0.0013201   0.0000320   0.0002922   0.0000461
    9  -0.0001521  -0.0003474  -0.0011807   0.0000581  -0.0000200   0.0002484
   10  -0.0001451  -0.0001408  -0.0001098   0.0001823   0.0003052  -0.0002107
   11   0.0005830   0.0000829  -0.0002927   0.0000764  -0.0001569  -0.0000782
   12   0.0006081  -0.0009788  -0.0008099  -0.0002551   0.0002752   0.0002673
   13  -0.0000921   0.0002527   0.0002081   0.0000376  -0.0001225  -0.0000526
   14   0.0001016   0.0001090   0.0000778  -0.0000235  -0.0000847  -0.0000518
   15   0.0001144  -0.0001355  -0.0000879  -0.0000161   0.0000344   0.0000094
   16  -0.0000877   0.0003720   0.0003435  -0.0000940  -0.0002188  -0.0000066
   17  -0.0002056   0.0000321   0.0000496   0.0001218   0.0001430  -0.0000767
   18   0.0000390  -0.0001246   0.0001184   0.0001236   0.0000629   0.0000640
   19   0.0000081   0.0000349   0.0000126  -0.0000015  -0.0000193  -0.0000046
   20  -0.0000002   0.0000221   0.0000518  -0.0000146  -0.0000272  -0.0000122
   21  -0.0000127  -0.0000010   0.0000125  -0.0000010  -0.0000094   0.0000029
   22  -0.0000851  -0.0000681   0.0000901   0.0004693   0.0000628  -0.0000771
   23   0.0005929  -0.0002329  -0.0005446   0.0000627  -0.0000501   0.0000681
   24   0.0003329   0.0001583  -0.0003764  -0.0000931  -0.0001020  -0.0001828
   25  -0.0001739   0.0007856   0.0004149  -0.0000367  -0.0002629  -0.0001455
   26   0.0000716  -0.0001300  -0.0002175  -0.0000045   0.0000444   0.0000309
   27   0.0000112   0.0000889   0.0000478  -0.0000325  -0.0000517   0.0000228
   28   0.0006861   0.0022145   0.0002056  -0.0002461  -0.0004997  -0.0008736
   29  -0.0004872  -0.0014470   0.0022622  -0.0012513  -0.0005795  -0.0001228
   30   0.0021340  -0.0021723  -0.0023379  -0.0003700   0.0007755   0.0004973
   31  -0.0010756   0.0009358  -0.0011906   0.0000179   0.0000713   0.0001465
   32  -0.0005103  -0.0003477  -0.0004707  -0.0001291   0.0003305  -0.0000026
   33  -0.0012650   0.0005304   0.0006659   0.0002181  -0.0001211   0.0000848
   34  -0.1814726  -0.1260904   0.0079187   0.0059044   0.0088730   0.0031054
   35  -0.0767323  -0.2083274  -0.0233712  -0.0103001  -0.0316602  -0.0108156
   36   0.0315548   0.0062517  -0.0815904  -0.0061569  -0.0223241  -0.0030021
   37   0.5177429   0.1106550  -0.1786549  -0.0423795   0.0179355   0.0197632
   38   0.1106550   0.4606496   0.0943843   0.0187283  -0.1114835  -0.0533773
   39  -0.1786549   0.0943843   0.2774169   0.0203000  -0.0528322  -0.0594415
   40  -0.0423795   0.0187283   0.0203000   0.0449552  -0.0294932  -0.0334996
   41   0.0179355  -0.1114835  -0.0528322  -0.0294932   0.1593186   0.0879698
   42   0.0197632  -0.0533773  -0.0594415  -0.0334996   0.0879698   0.0730893
   43  -0.2584713   0.0105685   0.1195409  -0.0048433   0.0059674   0.0083288
   44  -0.0417526  -0.1043751   0.0065695   0.0267539  -0.0148970  -0.0251058
   45   0.0949557  -0.0246595  -0.1338481   0.0182001  -0.0126983  -0.0126450
   46  -0.0122248  -0.0219496  -0.0014366   0.0001315   0.0002307  -0.0015407
   47   0.0026324   0.0026165  -0.0017452   0.0012879   0.0005485   0.0007044
   48   0.0102741   0.0128966   0.0030086  -0.0010059   0.0013382  -0.0013128
   49   0.0047255   0.0265927   0.0157400  -0.0021954   0.0006251   0.0041281
   50   0.0707555   0.0269153  -0.0338913  -0.0039385   0.0032685   0.0019234
   51   0.0369556  -0.0075121  -0.0159323   0.0019404  -0.0008170   0.0026850
   52   0.0030100  -0.0004323   0.0023516  -0.0000909  -0.0000116   0.0000970
   53  -0.0005652  -0.0018175  -0.0040300   0.0008557  -0.0006415  -0.0008538
   54   0.0022382  -0.0041226   0.0039559   0.0005168  -0.0003438  -0.0003939
   55  -0.0596448  -0.0275251   0.0164878   0.0014072  -0.0001291  -0.0009478
   56  -0.0281268  -0.0169138   0.0133226   0.0007260   0.0004285  -0.0002288
   57   0.0161007   0.0129087  -0.0132175  -0.0005128   0.0002708   0.0004203
   58   0.0014181   0.0006984  -0.0005238  -0.0001315   0.0006141   0.0000189
   59   0.0009534   0.0007084  -0.0002319   0.0006390  -0.0014983  -0.0008095
   60  -0.0003931  -0.0000596   0.0001601   0.0000305  -0.0007936  -0.0009862
   61   0.0483053   0.0084946  -0.0181718  -0.0016935  -0.0057281   0.0004872
   62  -0.0359534  -0.0500109  -0.0076725  -0.0013369  -0.0004813  -0.0012537
   63  -0.0397391  -0.0344476   0.0179806   0.0026043   0.0013815   0.0028304
   64   0.0016473   0.0004156   0.0029796   0.0002465   0.0007618   0.0003239
   65   0.0008868  -0.0005409  -0.0038155  -0.0003512  -0.0010208  -0.0003680
   66   0.0032736  -0.0035040   0.0027306  -0.0002137  -0.0010318  -0.0001882
           43          44          45          46          47          48
    1   0.0006183  -0.0032875   0.0013668  -0.0002339   0.0001889   0.0003393
    2  -0.0036601  -0.0029312  -0.0018049  -0.0009811   0.0002563   0.0006216
    3   0.0011378  -0.0021847   0.0038286  -0.0002180  -0.0000758   0.0002936
    4  -0.0010677  -0.0003784  -0.0007304  -0.0002740  -0.0000266   0.0002013
    5   0.0003272   0.0002556   0.0001475   0.0001345  -0.0000002  -0.0000247
    6   0.0000288  -0.0006312  -0.0000523  -0.0000299  -0.0000789   0.0002123
    7   0.0003258   0.0003540  -0.0000765   0.0000490   0.0000255  -0.0001232
    8   0.0001205  -0.0002424  -0.0002993  -0.0000543   0.0000002   0.0000472
    9  -0.0000659   0.0001550   0.0001495   0.0000016   0.0000492  -0.0001079
   10   0.0001020   0.0000446   0.0001005   0.0000267  -0.0000088  -0.0000180
   11   0.0000512   0.0001749  -0.0000026   0.0000399  -0.0000358  -0.0000182
   12   0.0001373   0.0000686   0.0002848   0.0000711   0.0000136  -0.0000447
   13  -0.0000484  -0.0000159  -0.0000757  -0.0000198  -0.0000023   0.0000101
   14   0.0000049  -0.0000185   0.0000174  -0.0000042   0.0000068  -0.0000043
   15   0.0000339   0.0000358   0.0000373   0.0000135   0.0000001  -0.0000083
   16  -0.0000445  -0.0002096  -0.0001029  -0.0000461   0.0000201   0.0000326
   17   0.0000078  -0.0000064  -0.0000626  -0.0000027   0.0000021   0.0000169
   18   0.0000385   0.0000572   0.0000092  -0.0000014  -0.0000001  -0.0000196
   19   0.0000035   0.0000020  -0.0000066  -0.0000009  -0.0000003  -0.0000013
   20  -0.0000187  -0.0000077  -0.0000193  -0.0000030  -0.0000012   0.0000022
   21  -0.0000134  -0.0000071   0.0000007  -0.0000026   0.0000008  -0.0000012
   22   0.0000808   0.0000756   0.0001627   0.0000179  -0.0000161  -0.0000299
   23   0.0001185   0.0001775   0.0000788   0.0000358  -0.0000123  -0.0000663
   24   0.0001607   0.0000459   0.0002114   0.0000249  -0.0000169  -0.0000243
   25   0.0000730  -0.0001804   0.0000265  -0.0000542   0.0000004   0.0000239
   26  -0.0000295   0.0000628   0.0000079   0.0000242  -0.0000034   0.0000019
   27  -0.0000425  -0.0000245  -0.0000210  -0.0000118   0.0000031   0.0000070
   28   0.0001089  -0.0000836   0.0006280   0.0000171  -0.0000340   0.0001042
   29  -0.0001519  -0.0003503  -0.0002911  -0.0001624   0.0000663  -0.0000582
   30   0.0002608   0.0011774  -0.0006509   0.0003267  -0.0000014  -0.0001228
   31   0.0003795  -0.0000614  -0.0001729  -0.0000225   0.0000035  -0.0000275
   32   0.0002625  -0.0000443  -0.0000817   0.0000552  -0.0000260   0.0000584
   33  -0.0000805  -0.0004852  -0.0000719  -0.0001642   0.0000422  -0.0000115
   34  -0.0338887  -0.0156309   0.0182612  -0.0022541  -0.0000647   0.0043943
   35  -0.0540230   0.0307917   0.0422720   0.0003615   0.0018459  -0.0018251
   36  -0.0001542   0.0194301   0.0189299   0.0045975  -0.0015516   0.0016966
   37  -0.2584713  -0.0417526   0.0949557  -0.0122248   0.0026324   0.0102741
   38   0.0105685  -0.1043751  -0.0246595  -0.0219496   0.0026165   0.0128966
   39   0.1195409   0.0065695  -0.1338481  -0.0014366  -0.0017452   0.0030086
   40  -0.0048433   0.0267539   0.0182001   0.0001315   0.0012879  -0.0010059
   41   0.0059674  -0.0148970  -0.0126983   0.0002307   0.0005485   0.0013382
   42   0.0083288  -0.0251058  -0.0126450  -0.0015407   0.0007044  -0.0013128
   43   0.5651229   0.1356064  -0.1933814  -0.1582474  -0.1435140   0.0045239
   44   0.1356064   0.6435883   0.1647508  -0.1413081  -0.2330297  -0.0105313
   45  -0.1933814   0.1647508   0.3260343   0.0054893  -0.0092387  -0.0432138
   46  -0.1582474  -0.1413081   0.0054893   0.1629784   0.1529066  -0.0092164
   47  -0.1435140  -0.2330297  -0.0092387   0.1529066   0.2441738   0.0141981
   48   0.0045239  -0.0105313  -0.0432138  -0.0092164   0.0141981   0.0369201
   49  -0.1255247   0.0574315   0.0655186   0.0087704  -0.0157106  -0.0105155
   50   0.0026499  -0.2570960  -0.0951866   0.0078997  -0.0148326  -0.0136701
   51   0.0392427  -0.1280421  -0.1470011   0.0008195   0.0004245   0.0035222
   52  -0.0015802  -0.0012724   0.0024878  -0.0004377   0.0010451  -0.0018656
   53   0.0224094   0.0031858  -0.0135902   0.0005990   0.0001544   0.0018527
   54   0.0138249   0.0005633  -0.0043887  -0.0020381   0.0015548  -0.0023976
   55   0.0484524  -0.0356474  -0.0396512   0.0021686   0.0007768   0.0032338
   56   0.0081696  -0.0499675  -0.0339301   0.0005868  -0.0005743  -0.0039568
   57  -0.0184663  -0.0077882   0.0177829   0.0031363  -0.0040574   0.0031362
   58  -0.0011348  -0.0012292   0.0024074   0.0001111  -0.0003309  -0.0001626
   59  -0.0060114   0.0002940   0.0018655   0.0005978  -0.0010081  -0.0008975
   60   0.0001017  -0.0009805   0.0033597   0.0002847  -0.0003368  -0.0002214
   61  -0.0301132   0.0198122   0.0245440  -0.0003663   0.0007993   0.0000127
   62   0.0203899  -0.0155212  -0.0172871   0.0009715  -0.0000578  -0.0001245
   63   0.0249370  -0.0169768  -0.0277509   0.0000815  -0.0000312  -0.0010755
   64  -0.0003060   0.0009763   0.0000527  -0.0000889   0.0000221  -0.0001841
   65   0.0007532  -0.0000429   0.0000132   0.0000220  -0.0000895   0.0001433
   66  -0.0000956  -0.0000959  -0.0009834  -0.0001869   0.0001432  -0.0002352
           49          50          51          52          53          54
    1   0.0002126  -0.0008440  -0.0011923  -0.0001631   0.0001278  -0.0001613
    2   0.0000267  -0.0013009  -0.0002001   0.0001307   0.0000085   0.0001881
    3  -0.0007099   0.0003754  -0.0005222  -0.0001651   0.0001866  -0.0003499
    4  -0.0002303   0.0001983   0.0004852   0.0000324  -0.0000422   0.0000827
    5   0.0001260   0.0002295  -0.0002629   0.0000005   0.0000093  -0.0000249
    6  -0.0002187   0.0002153   0.0001095  -0.0000325  -0.0000169   0.0000237
    7  -0.0000317  -0.0000256  -0.0000558  -0.0000016   0.0000111  -0.0000212
    8  -0.0000343   0.0001811   0.0001416   0.0000047  -0.0000007   0.0000189
    9   0.0003522  -0.0000283   0.0000457  -0.0000046   0.0000197  -0.0000327
   10   0.0000811  -0.0000129  -0.0001104   0.0000026   0.0000093  -0.0000140
   11  -0.0000284   0.0000118   0.0000940   0.0000155  -0.0000012   0.0000112
   12   0.0001479  -0.0000629  -0.0001369  -0.0000184   0.0000148  -0.0000168
   13  -0.0000398   0.0000086   0.0000631   0.0000026  -0.0000040   0.0000045
   14  -0.0000082  -0.0000202  -0.0000105  -0.0000007  -0.0000018  -0.0000009
   15  -0.0000038  -0.0000239  -0.0000243  -0.0000012   0.0000019  -0.0000034
   16  -0.0000005   0.0000507   0.0000595  -0.0000122  -0.0000084   0.0000037
   17   0.0000139  -0.0000070   0.0000498  -0.0000116  -0.0000117  -0.0000044
   18  -0.0000445   0.0000115   0.0000145  -0.0000010  -0.0000064   0.0000043
   19  -0.0000023   0.0000042   0.0000021   0.0000000  -0.0000001  -0.0000015
   20   0.0000084  -0.0000030   0.0000030   0.0000010  -0.0000015  -0.0000003
   21  -0.0000016   0.0000031  -0.0000083  -0.0000009   0.0000001  -0.0000013
   22   0.0000318  -0.0000620  -0.0001270   0.0000255   0.0000086  -0.0000109
   23  -0.0000646   0.0000903  -0.0001169   0.0000052   0.0000150   0.0000088
   24  -0.0001297   0.0000182  -0.0000605   0.0000036   0.0000130  -0.0000165
   25  -0.0001616   0.0001432   0.0001075  -0.0000197   0.0000004  -0.0000105
   26   0.0000266  -0.0000650  -0.0000467   0.0000068  -0.0000049   0.0000052
   27  -0.0000028   0.0000148   0.0000371  -0.0000085   0.0000011  -0.0000046
   28   0.0000020   0.0001105  -0.0000050   0.0000039   0.0000214  -0.0000474
   29   0.0001449   0.0001878   0.0004259  -0.0000338  -0.0000111  -0.0000140
   30   0.0005525  -0.0002685   0.0000248   0.0000629  -0.0000281   0.0000513
   31  -0.0001252  -0.0000852   0.0003301  -0.0000130   0.0000087  -0.0000171
   32   0.0000534   0.0002729  -0.0001120   0.0000150   0.0000050   0.0000127
   33  -0.0001164   0.0001551   0.0000885  -0.0000287   0.0000140  -0.0000205
   34  -0.0045271  -0.0141440  -0.0066602   0.0001970   0.0001011  -0.0006778
   35  -0.0145961  -0.0592205  -0.0176570  -0.0000488  -0.0011385  -0.0000184
   36  -0.0067801  -0.0179611  -0.0088847  -0.0007482  -0.0001193  -0.0006184
   37   0.0047255   0.0707555   0.0369556   0.0030100  -0.0005652   0.0022382
   38   0.0265927   0.0269153  -0.0075121  -0.0004323  -0.0018175  -0.0041226
   39   0.0157400  -0.0338913  -0.0159323   0.0023516  -0.0040300   0.0039559
   40  -0.0021954  -0.0039385   0.0019404  -0.0000909   0.0008557   0.0005168
   41   0.0006251   0.0032685  -0.0008170  -0.0000116  -0.0006415  -0.0003438
   42   0.0041281   0.0019234   0.0026850   0.0000970  -0.0008538  -0.0003939
   43  -0.1255247   0.0026499   0.0392427  -0.0015802   0.0224094   0.0138249
   44   0.0574315  -0.2570960  -0.1280421  -0.0012724   0.0031858   0.0005633
   45   0.0655186  -0.0951866  -0.1470011   0.0024878  -0.0135902  -0.0043887
   46   0.0087704   0.0078997   0.0008195  -0.0004377   0.0005990  -0.0020381
   47  -0.0157106  -0.0148326   0.0004245   0.0010451   0.0001544   0.0015548
   48  -0.0105155  -0.0136701   0.0035222  -0.0018656   0.0018527  -0.0023976
   49   0.6055185   0.0887718  -0.2404863  -0.2611265   0.0018649   0.1354568
   50   0.0887718   0.5791542   0.1619712   0.0000324  -0.0537093  -0.0087025
   51  -0.2404863   0.1619712   0.3526931   0.1346285  -0.0097878  -0.1207544
   52  -0.2611265   0.0000324   0.1346285   0.2721797   0.0002085  -0.1475705
   53   0.0018649  -0.0537093  -0.0097878   0.0002085   0.0526603   0.0133581
   54   0.1354568  -0.0087025  -0.1207544  -0.1475705   0.0133581   0.1191463
   55  -0.1951104  -0.0878931   0.0346838  -0.0121480  -0.0211010  -0.0011735
   56  -0.1391286  -0.2233645   0.0075889   0.0033662   0.0036703  -0.0016402
   57   0.0102838  -0.0229641  -0.0833528   0.0105601   0.0129687   0.0028121
   58   0.0068097  -0.0109455  -0.0065669   0.0002454   0.0002084  -0.0015722
   59   0.0103905  -0.0337234  -0.0244992   0.0010275   0.0005202   0.0008187
   60   0.0036353  -0.0118101  -0.0031933  -0.0012476   0.0012983  -0.0011519
   61  -0.0346081  -0.0531037   0.0009573   0.0004059  -0.0036604   0.0012699
   62  -0.0164215   0.0311820   0.0200606  -0.0041783  -0.0031596  -0.0016251
   63   0.0185428   0.0419277   0.0189305   0.0010227  -0.0019538   0.0039376
   64  -0.0024621   0.0004288   0.0049251  -0.0005122  -0.0010531  -0.0000816
   65  -0.0000873   0.0018460  -0.0016957   0.0001305   0.0002703  -0.0000428
   66   0.0046494  -0.0020473   0.0017202   0.0004786   0.0006577   0.0002193
           55          56          57          58          59          60
    1   0.0035783   0.0006683   0.0023416   0.0001866  -0.0005853  -0.0003467
    2   0.0001416  -0.0016854  -0.0041065   0.0007909  -0.0004950  -0.0007601
    3   0.0021338  -0.0044294   0.0036221   0.0003171   0.0000498  -0.0000867
    4  -0.0008639   0.0001331  -0.0005435  -0.0003563   0.0005079   0.0003500
    5   0.0002905  -0.0001791   0.0007195   0.0000672  -0.0001570  -0.0002346
    6   0.0003073  -0.0003165   0.0003103  -0.0002073   0.0003430   0.0002716
    7   0.0001496  -0.0001440  -0.0002968   0.0001100  -0.0001057  -0.0000916
    8  -0.0002768  -0.0000913  -0.0000810  -0.0000128   0.0000628   0.0000567
    9  -0.0005418   0.0000454   0.0002464   0.0000999  -0.0001764  -0.0001614
   10  -0.0000362   0.0000758   0.0001045   0.0000362  -0.0000577  -0.0000278
   11  -0.0002053   0.0002390  -0.0003046  -0.0000612   0.0000771   0.0000786
   12   0.0001179   0.0001385   0.0001942   0.0000164  -0.0000625  -0.0000263
   13  -0.0000599  -0.0000027  -0.0001127  -0.0000196   0.0000355   0.0000305
   14   0.0000129   0.0000247   0.0000032   0.0000000  -0.0000170  -0.0000024
   15   0.0000417   0.0000172   0.0000230   0.0000170  -0.0000318  -0.0000199
   16   0.0000716  -0.0001257  -0.0000941  -0.0000835   0.0001610   0.0001199
   17  -0.0000843  -0.0000098  -0.0000704   0.0000301  -0.0000393  -0.0000035
   18   0.0000070  -0.0001087  -0.0000197   0.0000034   0.0000103  -0.0000139
   19   0.0000103  -0.0000199  -0.0000045  -0.0000001   0.0000038   0.0000012
   20   0.0000082   0.0000165   0.0000140   0.0000039  -0.0000157  -0.0000081
   21   0.0000094   0.0000065   0.0000276  -0.0000006  -0.0000058  -0.0000051
   22  -0.0001166   0.0003508   0.0005004   0.0001130  -0.0002909  -0.0002410
   23   0.0002579  -0.0000876   0.0003174  -0.0001098   0.0001308   0.0000518
   24   0.0001431   0.0000712   0.0004185   0.0000398  -0.0001195  -0.0000947
   25   0.0001711  -0.0005113  -0.0001555  -0.0001213   0.0002935   0.0002275
   26  -0.0000077   0.0001371   0.0000400   0.0000338  -0.0000743  -0.0000578
   27  -0.0000084  -0.0000831  -0.0000967  -0.0000360   0.0000753   0.0000679
   28  -0.0000430  -0.0003196   0.0006128   0.0000428  -0.0000540   0.0000538
   29  -0.0006038   0.0002411  -0.0005199  -0.0000791   0.0001617   0.0002961
   30  -0.0002184   0.0005025  -0.0009941   0.0003277  -0.0004743  -0.0004032
   31   0.0004630  -0.0001665  -0.0002611  -0.0000306   0.0000902   0.0000242
   32  -0.0003396  -0.0002881   0.0003576   0.0000767  -0.0000887  -0.0001073
   33  -0.0001409   0.0000576   0.0001509  -0.0001127   0.0001421   0.0001225
   34   0.0038342   0.0265769   0.0151305  -0.0018951  -0.0002144   0.0035507
   35   0.0716499   0.0271360  -0.0332881  -0.0039921   0.0023412   0.0014540
   36   0.0367932  -0.0063560  -0.0170821   0.0017103  -0.0007615   0.0028572
   37  -0.0596448  -0.0281268   0.0161007   0.0014181   0.0009534  -0.0003931
   38  -0.0275251  -0.0169138   0.0129087   0.0006984   0.0007084  -0.0000596
   39   0.0164878   0.0133226  -0.0132175  -0.0005238  -0.0002319   0.0001601
   40   0.0014072   0.0007260  -0.0005128  -0.0001315   0.0006390   0.0000305
   41  -0.0001291   0.0004285   0.0002708   0.0006141  -0.0014983  -0.0007936
   42  -0.0009478  -0.0002288   0.0004203   0.0000189  -0.0008095  -0.0009862
   43   0.0484524   0.0081696  -0.0184663  -0.0011348  -0.0060114   0.0001017
   44  -0.0356474  -0.0499675  -0.0077882  -0.0012292   0.0002940  -0.0009805
   45  -0.0396512  -0.0339301   0.0177829   0.0024074   0.0018655   0.0033597
   46   0.0021686   0.0005868   0.0031363   0.0001111   0.0005978   0.0002847
   47   0.0007768  -0.0005743  -0.0040574  -0.0003309  -0.0010081  -0.0003368
   48   0.0032338  -0.0039568   0.0031362  -0.0001626  -0.0008975  -0.0002214
   49  -0.1951104  -0.1391286   0.0102838   0.0068097   0.0103905   0.0036353
   50  -0.0878931  -0.2233645  -0.0229641  -0.0109455  -0.0337234  -0.0118101
   51   0.0346838   0.0075889  -0.0833528  -0.0065669  -0.0244992  -0.0031933
   52  -0.0121480   0.0033662   0.0105601   0.0002454   0.0010275  -0.0012476
   53  -0.0211010   0.0036703   0.0129687   0.0002084   0.0005202   0.0012983
   54  -0.0011735  -0.0016402   0.0028121  -0.0015722   0.0008187  -0.0011519
   55   0.5263346   0.1217180  -0.1800985  -0.0432711   0.0192272   0.0211370
   56   0.1217180   0.4746979   0.0944746   0.0194400  -0.1113105  -0.0535529
   57  -0.1800985   0.0944746   0.2769500   0.0211302  -0.0534261  -0.0604861
   58  -0.0432711   0.0194400   0.0211302   0.0428265  -0.0324758  -0.0338788
   59   0.0192272  -0.1113105  -0.0534261  -0.0324758   0.1571798   0.0887738
   60   0.0211370  -0.0535529  -0.0604861  -0.0338788   0.0887738   0.0733545
   61  -0.2636400   0.0087068   0.1224216  -0.0049656   0.0056114   0.0082190
   62  -0.0428564  -0.1050084   0.0061450   0.0262032  -0.0135591  -0.0241384
   63   0.0976404  -0.0245887  -0.1341365   0.0181052  -0.0119173  -0.0120376
   64  -0.0117078  -0.0219701  -0.0017767   0.0001100   0.0002563  -0.0015392
   65   0.0025875   0.0028846  -0.0016144   0.0010699   0.0005108   0.0008365
   66   0.0100468   0.0129658   0.0032900  -0.0011329   0.0013349  -0.0013058
           61          62          63          64          65          66
    1  -0.0110625   0.0061694   0.0122135  -0.0002521  -0.0004523  -0.0024033
    2   0.0223512   0.0037232  -0.0136197   0.0013473   0.0001561   0.0010897
    3   0.0198306  -0.0039227  -0.0092954  -0.0015742   0.0021863  -0.0020522
    4  -0.0024740  -0.0010523  -0.0001415   0.0007560  -0.0001201   0.0006413
    5   0.0017500  -0.0009444  -0.0005270  -0.0002391   0.0002497  -0.0002660
    6  -0.0018505   0.0017389   0.0009395   0.0001438  -0.0003248  -0.0001589
    7   0.0012944  -0.0003065   0.0001826  -0.0002209   0.0000911  -0.0002035
    8   0.0001824   0.0000569  -0.0001880   0.0001383  -0.0000644   0.0000260
    9   0.0003300   0.0007365  -0.0013022  -0.0000546  -0.0000507  -0.0000305
   10  -0.0001073   0.0000540   0.0002252  -0.0000866  -0.0000008   0.0000499
   11  -0.0007848  -0.0003333   0.0006365   0.0000537  -0.0000914   0.0001686
   12   0.0000296  -0.0000449   0.0003057  -0.0001151  -0.0000384  -0.0002221
   13  -0.0001234  -0.0000467   0.0000578   0.0000324  -0.0000051   0.0000407
   14  -0.0000792   0.0000452  -0.0000004  -0.0000052   0.0000032  -0.0000202
   15   0.0000720   0.0000645  -0.0000085  -0.0000147   0.0000099  -0.0000260
   16  -0.0003879  -0.0002968   0.0000930   0.0000135  -0.0000761  -0.0000553
   17   0.0002186   0.0000945  -0.0000837   0.0000066  -0.0000040   0.0000118
   18   0.0002294   0.0001339   0.0000112   0.0000027   0.0000109  -0.0000237
   19   0.0000142  -0.0000014  -0.0000147  -0.0000049   0.0000033  -0.0000065
   20   0.0000000  -0.0000091  -0.0000162   0.0000048   0.0000064  -0.0000055
   21  -0.0000138  -0.0000040  -0.0000074  -0.0000018   0.0000071  -0.0000129
   22   0.0000383   0.0000593   0.0000879  -0.0001639   0.0002039   0.0000300
   23  -0.0011818  -0.0000124   0.0001156  -0.0000607  -0.0001189  -0.0000339
   24  -0.0001523  -0.0000722  -0.0001316  -0.0000534   0.0001309  -0.0000300
   25  -0.0003622  -0.0001927   0.0000862  -0.0000091  -0.0000279  -0.0001380
   26   0.0000471   0.0000471   0.0000257   0.0000061   0.0000099   0.0000455
   27  -0.0000490  -0.0000580   0.0001430   0.0000009  -0.0000245  -0.0000531
   28   0.0003130  -0.0019445  -0.0015902  -0.0000947   0.0005680  -0.0001666
   29  -0.0002938  -0.0001573   0.0006386   0.0002393  -0.0000618  -0.0001515
   30   0.0021027   0.0007040  -0.0024873   0.0001838  -0.0004435   0.0008894
   31  -0.0008980   0.0004374  -0.0012728   0.0000429  -0.0000132   0.0000721
   32   0.0014076  -0.0000748  -0.0000864   0.0000121  -0.0000114   0.0000147
   33  -0.0005293  -0.0002347   0.0006901  -0.0000061   0.0001569  -0.0002885
   34  -0.1164459   0.0515402   0.0589151   0.0077519  -0.0149755  -0.0095408
   35  -0.0019960  -0.2388372  -0.0847911   0.0075538  -0.0150181  -0.0135176
   36   0.0330129  -0.1168537  -0.1353634   0.0012073  -0.0000823   0.0026586
   37   0.0483053  -0.0359534  -0.0397391   0.0016473   0.0008868   0.0032736
   38   0.0084946  -0.0500109  -0.0344476   0.0004156  -0.0005409  -0.0035040
   39  -0.0181718  -0.0076725   0.0179806   0.0029796  -0.0038155   0.0027306
   40  -0.0016935  -0.0013369   0.0026043   0.0002465  -0.0003512  -0.0002137
   41  -0.0057281  -0.0004813   0.0013815   0.0007618  -0.0010208  -0.0010318
   42   0.0004872  -0.0012537   0.0028304   0.0003239  -0.0003680  -0.0001882
   43  -0.0301132   0.0203899   0.0249370  -0.0003060   0.0007532  -0.0000956
   44   0.0198122  -0.0155212  -0.0169768   0.0009763  -0.0000429  -0.0000959
   45   0.0245440  -0.0172871  -0.0277509   0.0000527   0.0000132  -0.0009834
   46  -0.0003663   0.0009715   0.0000815  -0.0000889   0.0000220  -0.0001869
   47   0.0007993  -0.0000578  -0.0000312   0.0000221  -0.0000895   0.0001432
   48   0.0000127  -0.0001245  -0.0010755  -0.0001841   0.0001433  -0.0002352
   49  -0.0346081  -0.0164215   0.0185428  -0.0024621  -0.0000873   0.0046494
   50  -0.0531037   0.0311820   0.0419277   0.0004288   0.0018460  -0.0020473
   51   0.0009573   0.0200606   0.0189305   0.0049251  -0.0016957   0.0017202
   52   0.0004059  -0.0041783   0.0010227  -0.0005122   0.0001305   0.0004786
   53  -0.0036604  -0.0031596  -0.0019538  -0.0010531   0.0002703   0.0006577
   54   0.0012699  -0.0016251   0.0039376  -0.0000816  -0.0000428   0.0002193
   55  -0.2636400  -0.0428564   0.0976404  -0.0117078   0.0025875   0.0100468
   56   0.0087068  -0.1050084  -0.0245887  -0.0219701   0.0028846   0.0129658
   57   0.1224216   0.0061450  -0.1341365  -0.0017767  -0.0016144   0.0032900
   58  -0.0049656   0.0262032   0.0181052   0.0001100   0.0010699  -0.0011329
   59   0.0056114  -0.0135591  -0.0119173   0.0002563   0.0005108   0.0013349
   60   0.0082190  -0.0241384  -0.0120376  -0.0015392   0.0008365  -0.0013058
   61   0.5759720   0.1407869  -0.1973278  -0.1591007  -0.1433390   0.0045757
   62   0.1407869   0.6250209   0.1539147  -0.1420271  -0.2319941  -0.0102008
   63  -0.1973278   0.1539147   0.3208930   0.0052965  -0.0094110  -0.0430649
   64  -0.1591007  -0.1420271   0.0052965   0.1644094   0.1531323  -0.0097149
   65  -0.1433390  -0.2319941  -0.0094110   0.1531323   0.2431212   0.0144168
   66   0.0045757  -0.0102008  -0.0430649  -0.0097149   0.0144168   0.0371674
 **********************************************************************
 **                                                                  **
 **                       VIBRATIONAL ANALYSIS                       **
 **                       --------------------                       **
 **                                                                  **
 **        VIBRATIONAL FREQUENCIES (CM**-1) AND NORMAL MODES         **
 **     FORCE CONSTANTS (mDYN/ANGSTROM) AND REDUCED MASSES (AMU)     **
 **                  INFRARED INTENSITIES (KM/MOL)                   **
 **                                                                  **
 **********************************************************************


 Mode:                 1                      2                      3
 Frequency:        21.27                  44.90                  59.67
 Force Cnst:      0.0055                 0.0188                 0.0228
 Red. Mass:      20.7696                15.8574                10.8536
 IR Active:          YES                    YES                    YES
 IR Intens:        0.025                  0.230                  0.262
 Raman Active:       YES                    YES                    YES
               X      Y      Z        X      Y      Z        X      Y      Z
 C          0.010  0.044  0.030    0.025  0.114  0.037    0.058 -0.062  0.134
 C          0.005  0.173  0.074    0.004 -0.001 -0.004   -0.026 -0.057  0.129
 Cl         0.010  0.297  0.151    0.019  0.061  0.015   -0.090 -0.079  0.230
 C         -0.008  0.198  0.053   -0.032 -0.186 -0.067   -0.074 -0.030  0.055
 H         -0.014  0.300  0.088   -0.048 -0.279 -0.100   -0.143 -0.027  0.055
 C         -0.017  0.085 -0.017   -0.053 -0.276 -0.096   -0.029 -0.006 -0.013
 H         -0.028  0.097 -0.035   -0.088 -0.452 -0.157   -0.061  0.014 -0.067
 C         -0.013 -0.047 -0.063   -0.026 -0.135 -0.046    0.059 -0.006 -0.012
 Cl        -0.025 -0.196 -0.155   -0.060 -0.296 -0.101    0.125  0.033 -0.115
 C          0.003 -0.061 -0.037    0.020  0.097  0.033    0.101 -0.039  0.064
 Cl         0.012 -0.208 -0.090    0.075  0.371  0.132    0.218 -0.052  0.063
 C          0.018  0.011  0.042    0.021  0.099  0.029    0.059 -0.060  0.136
 C          0.106 -0.061  0.146    0.074  0.054 -0.031   -0.041  0.021 -0.030
 Cl         0.226 -0.120  0.289    0.171  0.108 -0.075   -0.088  0.056 -0.104
 C          0.100 -0.086  0.136    0.054 -0.036 -0.063   -0.138  0.099 -0.193
 H          0.171 -0.143  0.219    0.098 -0.068 -0.113   -0.218  0.163 -0.327
 C         -0.002 -0.036  0.014   -0.020 -0.080 -0.031   -0.148  0.106 -0.208
 H         -0.011 -0.053 -0.000   -0.035 -0.146 -0.052   -0.236  0.178 -0.356
 C         -0.093  0.037 -0.094   -0.075 -0.037  0.032   -0.047  0.025 -0.040
 Cl        -0.231  0.110 -0.270   -0.178 -0.105  0.088   -0.094  0.061 -0.117
 C         -0.082  0.059 -0.078   -0.054  0.055  0.060    0.063 -0.064  0.145
 H         -0.157  0.118 -0.164   -0.099  0.088  0.109    0.127 -0.115  0.252
 TransDip   0.001  0.004  0.003   -0.001 -0.014 -0.007   -0.012  0.005 -0.010

 Mode:                 4                      5                      6
 Frequency:        91.92                  94.31                 104.66
 Force Cnst:      0.0851                 0.0467                 0.0645
 Red. Mass:      17.1002                 8.9206                 9.9871
 IR Active:          YES                    YES                    YES
 IR Intens:        0.188                  0.551                  0.567
 Raman Active:       YES                    YES                    YES
               X      Y      Z        X      Y      Z        X      Y      Z
 C         -0.031 -0.150 -0.055   -0.008  0.002 -0.014   -0.010 -0.053 -0.016
 C         -0.016 -0.088 -0.033   -0.009  0.004 -0.015    0.017  0.082  0.033
 Cl         0.085  0.414  0.142   -0.003  0.022 -0.016   -0.004 -0.025 -0.005
 C         -0.051 -0.256 -0.092   -0.010  0.003 -0.017    0.068  0.332  0.120
 H         -0.054 -0.279 -0.100   -0.011  0.004 -0.017    0.100  0.496  0.178
 C         -0.060 -0.299 -0.106   -0.010  0.003 -0.018    0.063  0.306  0.109
 H         -0.076 -0.378 -0.134   -0.010  0.002 -0.019    0.087  0.419  0.149
 C         -0.023 -0.118 -0.042   -0.009  0.006 -0.017    0.020  0.094  0.034
 Cl         0.042  0.206  0.076   -0.006  0.013 -0.018   -0.035 -0.182 -0.067
 C         -0.019 -0.092 -0.034   -0.008  0.005 -0.015    0.010  0.039  0.016
 Cl         0.035  0.171  0.060   -0.013  0.008 -0.016    0.051  0.219  0.081
 C         -0.029 -0.150 -0.054   -0.021  0.012 -0.035   -0.026 -0.120 -0.042
 C         -0.061 -0.129 -0.016   -0.052  0.038 -0.086   -0.056 -0.099 -0.017
 Cl        -0.169 -0.181  0.007    0.125 -0.114  0.227   -0.154 -0.149  0.011
 C         -0.042 -0.079  0.018   -0.176  0.140 -0.294   -0.048 -0.044 -0.001
 H         -0.064 -0.062  0.052   -0.234  0.186 -0.389   -0.075 -0.024  0.019
 C          0.002 -0.056  0.003   -0.187  0.150 -0.315   -0.011 -0.025 -0.011
 H          0.016 -0.021  0.024   -0.256  0.207 -0.431   -0.004  0.007 -0.002
 C          0.031 -0.078 -0.047   -0.057  0.045 -0.099    0.022 -0.052 -0.040
 Cl         0.110 -0.027 -0.097    0.101 -0.083  0.170    0.119 -0.008 -0.072
 C          0.011 -0.130 -0.069   -0.011  0.006 -0.021    0.006 -0.104 -0.055
 H          0.033 -0.147 -0.101    0.051 -0.044  0.080    0.031 -0.123 -0.076
 TransDip  -0.001 -0.013 -0.004   -0.011  0.008 -0.019    0.004  0.022  0.008

 Mode:                 7                      8                      9
 Frequency:       145.13                 209.98                 216.99
 Force Cnst:      0.3259                 0.7848                 0.2136
 Red. Mass:      26.2628                30.2119                 7.6999
 IR Active:          YES                    YES                    YES
 IR Intens:        0.021                  0.043                  0.250
 Raman Active:       YES                    YES                    YES
               X      Y      Z        X      Y      Z        X      Y      Z
 C         -0.025 -0.025 -0.006   -0.072  0.016 -0.043   -0.055 -0.015  0.035
 C         -0.123  0.007  0.026   -0.080  0.031 -0.060   -0.074 -0.004  0.023
 Cl        -0.314 -0.042  0.328   -0.091  0.050 -0.089    0.057  0.060 -0.199
 C         -0.140  0.030  0.010   -0.071  0.042 -0.065   -0.068 -0.001  0.036
 H         -0.123  0.040  0.014   -0.101  0.058 -0.060   -0.077  0.006  0.039
 C         -0.136  0.016  0.034   -0.016  0.049 -0.113   -0.065  0.012  0.015
 H         -0.138  0.024  0.030   -0.028  0.070 -0.135   -0.070  0.021  0.007
 C         -0.101  0.001  0.040   -0.067  0.052 -0.124   -0.049  0.010  0.011
 Cl        -0.165 -0.015  0.128   -0.433 -0.073  0.456   -0.025  0.023 -0.059
 C         -0.084 -0.008  0.038   -0.036  0.044 -0.137   -0.039  0.001  0.019
 Cl        -0.255  0.049  0.057    0.603 -0.055 -0.188   -0.054  0.006  0.030
 C          0.041 -0.054 -0.039   -0.016 -0.020  0.030    0.027 -0.089  0.163
 C          0.102 -0.074 -0.094   -0.017 -0.017  0.013   -0.030 -0.038  0.037
 Cl         0.384  0.056 -0.194    0.045  0.013 -0.008    0.090  0.015  0.006
 C          0.096 -0.074 -0.112   -0.034 -0.008 -0.013   -0.083 -0.007 -0.046
 H          0.073 -0.058 -0.104   -0.052  0.007 -0.040   -0.162  0.057 -0.179
 C          0.113 -0.043 -0.110   -0.035 -0.001 -0.014   -0.060 -0.022  0.006
 H          0.105 -0.036 -0.122   -0.062  0.019 -0.058   -0.158  0.052 -0.157
 C          0.123 -0.043 -0.091    0.000 -0.028  0.042    0.074 -0.125  0.222
 Cl         0.358  0.067 -0.181    0.027  0.024 -0.026    0.025  0.067 -0.097
 C          0.108 -0.058 -0.073    0.020 -0.049  0.080    0.166 -0.208  0.386
 H          0.132 -0.078 -0.086    0.035 -0.061  0.102    0.253 -0.279  0.534
 TransDip  -0.002 -0.002 -0.003    0.002 -0.003  0.006   -0.012 -0.005  0.009

 Mode:                10                     11                     12
 Frequency:       226.91                 272.10                 299.69
 Force Cnst:      0.3508                 0.3214                 0.5922
 Red. Mass:      11.5643                 7.3676                11.1909
 IR Active:          YES                    YES                    YES
 IR Intens:        0.876                  1.059                  0.677
 Raman Active:       YES                    YES                    YES
               X      Y      Z        X      Y      Z        X      Y      Z
 C         -0.107 -0.056  0.097    0.055  0.273  0.097    0.007 -0.028  0.009
 C         -0.067 -0.029  0.095    0.015  0.083  0.028   -0.103 -0.068 -0.022
 Cl         0.075  0.036 -0.135    0.000  0.009  0.002   -0.066  0.075 -0.108
 C         -0.073 -0.008  0.109   -0.041 -0.193 -0.067   -0.115 -0.062 -0.006
 H         -0.071  0.019  0.120   -0.105 -0.525 -0.185   -0.082 -0.125 -0.027
 C         -0.102 -0.019  0.102   -0.011 -0.041 -0.010   -0.130  0.072  0.101
 H         -0.092 -0.010  0.121   -0.063 -0.295 -0.100   -0.108  0.092  0.140
 C         -0.109 -0.036  0.086    0.062  0.308  0.113   -0.098  0.099  0.113
 Cl         0.019  0.048 -0.127   -0.011 -0.057 -0.020   -0.102  0.018 -0.067
 C         -0.089 -0.070  0.133    0.081  0.401  0.147   -0.049  0.010  0.157
 Cl         0.165 -0.090  0.176   -0.007 -0.076 -0.022    0.053 -0.101  0.225
 C         -0.176 -0.011 -0.027    0.003  0.042  0.006    0.089  0.018 -0.049
 C         -0.110 -0.057  0.039    0.037 -0.005 -0.043    0.132 -0.002 -0.092
 Cl         0.128  0.087 -0.078   -0.068 -0.084  0.001   -0.026 -0.138 -0.049
 C         -0.093 -0.099  0.085    0.032 -0.045 -0.042    0.177  0.093 -0.062
 H         -0.035 -0.147  0.178    0.075 -0.078 -0.071    0.105  0.147  0.011
 C         -0.132 -0.061  0.052   -0.048 -0.088 -0.003    0.293  0.133 -0.100
 H         -0.067 -0.125  0.163   -0.055 -0.157 -0.012    0.308  0.171 -0.079
 C         -0.218  0.018 -0.118   -0.082 -0.061  0.016    0.258  0.149 -0.081
 Cl         0.169  0.050  0.012    0.089  0.013 -0.046   -0.116 -0.046  0.045
 C         -0.293  0.059 -0.229   -0.088 -0.017  0.028    0.239  0.112 -0.092
 H         -0.364  0.115 -0.330   -0.132  0.016  0.062    0.328  0.045 -0.177
 TransDip  -0.026 -0.008  0.013   -0.007 -0.031 -0.010    0.023  0.014  0.000

 Mode:                13                     14                     15
 Frequency:       308.09                 318.95                 330.37
 Force Cnst:      0.4167                 0.4412                 1.7211
 Red. Mass:       7.4512                 7.3613                26.7639
 IR Active:          YES                    YES                    YES
 IR Intens:        0.062                  0.051                  0.051
 Raman Active:       YES                    YES                    YES
               X      Y      Z        X      Y      Z        X      Y      Z
 C          0.051  0.202  0.077    0.007 -0.025  0.018   -0.036 -0.034  0.015
 C          0.057  0.382  0.137   -0.078 -0.026  0.006    0.066 -0.066  0.023
 Cl        -0.028 -0.067 -0.055   -0.052  0.049 -0.080    0.137 -0.056  0.099
 C          0.025  0.242  0.087   -0.063 -0.034  0.022    0.047 -0.024 -0.014
 H          0.046  0.318  0.114   -0.074 -0.056  0.014   -0.016 -0.007 -0.008
 C         -0.090 -0.278 -0.091   -0.009  0.038  0.001    0.063  0.024 -0.042
 H         -0.138 -0.519 -0.174   -0.038  0.085 -0.050    0.078  0.044 -0.017
 C         -0.078 -0.268 -0.086    0.067  0.031  0.004   -0.003  0.029 -0.050
 Cl        -0.013  0.075  0.014    0.057 -0.040  0.051   -0.051  0.016 -0.029
 C         -0.009 -0.026  0.017    0.047  0.010 -0.032   -0.010  0.003 -0.054
 Cl         0.003 -0.014  0.042   -0.043  0.025 -0.050   -0.020  0.043 -0.100
 C          0.050  0.043  0.028    0.102 -0.092  0.175   -0.113 -0.115 -0.004
 C          0.108 -0.015 -0.003    0.194 -0.167  0.324   -0.020 -0.236 -0.129
 Cl        -0.058 -0.086 -0.019   -0.029  0.014 -0.075    0.164 -0.412 -0.288
 C          0.095 -0.017 -0.032    0.123 -0.094  0.205    0.007 -0.002 -0.021
 H          0.113 -0.030 -0.054    0.147 -0.114  0.270   -0.119  0.087  0.092
 C          0.010 -0.020 -0.064   -0.137  0.130 -0.249    0.003  0.063  0.049
 H         -0.023 -0.059 -0.117   -0.276  0.244 -0.482   -0.033 -0.109  0.007
 C         -0.022  0.003 -0.014   -0.109  0.109 -0.196   -0.116  0.199  0.184
 Cl         0.031  0.008 -0.006    0.019 -0.009  0.064   -0.139  0.486  0.309
 C         -0.007  0.021  0.028    0.014 -0.005  0.010   -0.142 -0.058  0.063
 H         -0.022  0.032  0.050    0.029 -0.016  0.008   -0.025 -0.142 -0.038
 TransDip   0.005 -0.004 -0.004   -0.005  0.003 -0.005   -0.006 -0.004 -0.001

 Mode:                16                     17                     18
 Frequency:       332.66                 417.07                 438.76
 Force Cnst:      1.3319                 0.5658                 0.5106
 Red. Mass:      20.4281                 5.5209                 4.5016
 IR Active:          YES                    YES                    YES
 IR Intens:        0.035                  2.465                  1.793
 Raman Active:       YES                    YES                    YES
               X      Y      Z        X      Y      Z        X      Y      Z
 C         -0.030  0.030 -0.060    0.057  0.052 -0.064   -0.028  0.011 -0.129
 C         -0.192  0.083 -0.078    0.032 -0.101 -0.145    0.103  0.081 -0.130
 Cl        -0.387  0.143 -0.196   -0.055  0.023  0.000   -0.066  0.000  0.023
 C         -0.062  0.003  0.100    0.063 -0.047 -0.118    0.165  0.037 -0.079
 H          0.113 -0.008  0.096    0.125 -0.015 -0.107    0.280  0.008 -0.089
 C         -0.020 -0.057  0.128    0.067  0.132  0.030    0.071 -0.097  0.023
 H         -0.089 -0.001  0.004    0.153  0.363  0.175    0.108 -0.266  0.087
 C          0.183 -0.115  0.127   -0.023 -0.089 -0.038   -0.027  0.035  0.064
 Cl         0.429 -0.151  0.192   -0.023  0.014 -0.009    0.007  0.005 -0.027
 C          0.048 -0.016 -0.028   -0.026 -0.160 -0.039   -0.056  0.078  0.031
 Cl         0.052  0.001 -0.026    0.008 -0.023  0.104    0.031 -0.033  0.057
 C         -0.066  0.020 -0.077    0.070  0.156 -0.029   -0.110 -0.011 -0.173
 C         -0.109  0.046 -0.194    0.162  0.090 -0.054   -0.125 -0.009 -0.040
 Cl         0.045 -0.078 -0.016   -0.061 -0.009  0.031    0.030  0.017 -0.003
 C         -0.077  0.053 -0.125    0.175 -0.071 -0.065   -0.001 -0.057  0.205
 H         -0.115  0.082 -0.151    0.331 -0.187 -0.126    0.096 -0.138  0.467
 C          0.068 -0.068  0.155   -0.093 -0.143 -0.075   -0.085  0.100 -0.062
 H          0.149 -0.176  0.295   -0.160 -0.309 -0.176   -0.109  0.196 -0.104
 C          0.014 -0.016  0.123   -0.157 -0.073  0.048   -0.003  0.030 -0.049
 Cl        -0.030  0.097  0.030    0.039  0.078  0.015   -0.019 -0.001  0.014
 C         -0.070  0.010 -0.034   -0.085  0.020  0.133    0.091 -0.124  0.096
 H         -0.082  0.020 -0.084   -0.163  0.077  0.301    0.262 -0.259  0.297
 TransDip   0.002 -0.004  0.005    0.046  0.002 -0.021    0.032 -0.027  0.010

 Mode:                19                     20                     21
 Frequency:       467.07                 489.53                 532.66
 Force Cnst:      0.9039                 0.6134                 1.0312
 Red. Mass:       7.0320                 4.3445                 6.1688
 IR Active:          YES                    YES                    YES
 IR Intens:        8.536                  0.240                 16.134
 Raman Active:       YES                    YES                    YES
               X      Y      Z        X      Y      Z        X      Y      Z
 C          0.111 -0.071 -0.061   -0.039  0.034 -0.070   -0.010 -0.196 -0.052
 C          0.085  0.047 -0.086    0.062  0.020 -0.084   -0.053 -0.180 -0.034
 Cl        -0.052  0.019 -0.029   -0.059  0.010  0.008   -0.003  0.012 -0.005
 C          0.054  0.106 -0.196    0.165 -0.052  0.038    0.024  0.168  0.122
 H         -0.020  0.126 -0.193    0.332 -0.096  0.024    0.110  0.476  0.233
 C          0.075  0.001 -0.257    0.076 -0.077  0.182   -0.059 -0.184 -0.001
 H          0.049 -0.120 -0.309    0.145 -0.136  0.304   -0.101 -0.367 -0.072
 C          0.112  0.098 -0.159   -0.070 -0.034  0.144    0.008  0.049  0.063
 Cl        -0.031 -0.010  0.036   -0.033  0.030 -0.065   -0.023  0.009 -0.016
 C          0.155  0.047 -0.007   -0.104  0.012  0.020    0.051  0.195  0.091
 Cl        -0.045 -0.068  0.196    0.032  0.015 -0.061   -0.002 -0.006 -0.042
 C          0.078 -0.143  0.049    0.024 -0.019  0.039    0.053 -0.089 -0.026
 C          0.011 -0.101  0.161    0.118 -0.096  0.203    0.055 -0.024 -0.085
 Cl         0.014  0.040 -0.003   -0.007  0.005 -0.014   -0.046  0.113  0.083
 C         -0.148  0.057 -0.058   -0.055  0.045 -0.087    0.091 -0.136 -0.118
 H         -0.309  0.184 -0.296   -0.236  0.190 -0.388    0.160 -0.187 -0.130
 C         -0.041 -0.001  0.094   -0.002  0.003  0.001    0.079 -0.159 -0.104
 H         -0.066  0.062  0.053   -0.111  0.093 -0.182    0.090 -0.270 -0.081
 C          0.032 -0.057  0.082    0.088 -0.071  0.149   -0.009 -0.044 -0.071
 Cl        -0.027  0.035  0.026   -0.005  0.003 -0.009   -0.024  0.115  0.073
 C         -0.068 -0.055 -0.129   -0.044  0.036 -0.075    0.029 -0.074 -0.046
 H         -0.197  0.051 -0.365   -0.202  0.163 -0.337    0.053 -0.092 -0.046
 TransDip   0.017 -0.002 -0.092    0.009  0.003 -0.013    0.056 -0.107 -0.044

 Mode:                22                     23                     24
 Frequency:       554.21                 562.46                 610.40
 Force Cnst:      1.0829                 1.3229                 1.2861
 Red. Mass:       5.9838                 7.0972                 5.8586
 IR Active:          YES                    YES                    YES
 IR Intens:       22.626                 31.947                  6.292
 Raman Active:       YES                    YES                    YES
               X      Y      Z        X      Y      Z        X      Y      Z
 C          0.017 -0.049 -0.003   -0.116  0.025 -0.098   -0.044 -0.246 -0.095
 C          0.069  0.340  0.137   -0.067  0.064 -0.050   -0.002  0.008 -0.003
 Cl        -0.017 -0.014 -0.016    0.126 -0.049  0.062    0.002 -0.007 -0.001
 C         -0.024 -0.159 -0.021   -0.168  0.078 -0.127    0.019  0.129  0.041
 H         -0.112 -0.662 -0.199   -0.200  0.042 -0.140    0.019  0.091  0.028
 C          0.018  0.049  0.048   -0.217  0.053 -0.055   -0.050 -0.162 -0.050
 H         -0.024 -0.143 -0.021   -0.240  0.012 -0.093   -0.143 -0.618 -0.210
 C          0.047  0.182  0.086   -0.096  0.067 -0.001    0.066  0.346  0.131
 Cl        -0.023 -0.005 -0.017    0.129 -0.055  0.072   -0.002 -0.016 -0.005
 C         -0.039 -0.286 -0.090   -0.136  0.006 -0.017   -0.039 -0.182 -0.060
 Cl         0.003  0.028 -0.007    0.022 -0.014  0.031    0.002  0.007 -0.001
 C          0.020 -0.115 -0.025   -0.143  0.089 -0.202    0.042  0.127  0.036
 C         -0.011 -0.058 -0.055    0.084 -0.077  0.100    0.070  0.127  0.020
 Cl        -0.024  0.086  0.059   -0.020  0.032  0.014    0.014 -0.071 -0.042
 C          0.008 -0.099 -0.068    0.052 -0.080  0.001    0.064  0.116  0.013
 H          0.021 -0.109 -0.050   -0.027 -0.016 -0.132    0.126  0.072 -0.045
 C          0.075 -0.092 -0.053   -0.009  0.005 -0.162   -0.085  0.027  0.069
 H          0.111 -0.134  0.009   -0.231  0.166 -0.534   -0.099 -0.054  0.051
 C          0.015 -0.017 -0.084    0.165 -0.121  0.226   -0.088  0.017  0.051
 Cl        -0.024  0.076  0.053   -0.011  0.032  0.002    0.023 -0.048 -0.036
 C          0.042 -0.098 -0.056   -0.004  0.025 -0.050   -0.049  0.115  0.089
 H          0.110 -0.151 -0.061   -0.053  0.066 -0.186   -0.141  0.186  0.183
 TransDip   0.045 -0.138 -0.047   -0.136  0.032 -0.115   -0.037  0.053  0.048

 Mode:                25                     26                     27
 Frequency:       639.14                 661.25                 731.82
 Force Cnst:      1.5014                 1.9778                 2.3197
 Red. Mass:       6.2379                 7.6773                 7.3516
 IR Active:          YES                    YES                    YES
 IR Intens:        4.800                  6.110                  8.004
 Raman Active:       YES                    YES                    YES
               X      Y      Z        X      Y      Z        X      Y      Z
 C          0.014 -0.065  0.134   -0.201  0.028  0.021    0.221 -0.097 -0.042
 C          0.009 -0.066  0.192    0.031 -0.022 -0.025    0.045  0.061 -0.039
 Cl        -0.069  0.028 -0.041   -0.010 -0.001  0.010    0.002  0.001 -0.010
 C          0.034 -0.077  0.213    0.104  0.015 -0.027   -0.053  0.034 -0.131
 H         -0.137 -0.052  0.222    0.026  0.053 -0.018    0.094 -0.052 -0.159
 C          0.202 -0.021 -0.084    0.159 -0.019 -0.116   -0.199  0.025  0.126
 H          0.124  0.010 -0.221    0.178 -0.087 -0.089   -0.175  0.005  0.170
 C          0.155  0.020 -0.079   -0.032  0.079 -0.066    0.027 -0.080  0.087
 Cl        -0.068  0.023 -0.029    0.042 -0.014  0.011   -0.033  0.010 -0.006
 C          0.140 -0.037 -0.024   -0.130  0.028 -0.087    0.159 -0.026  0.135
 Cl        -0.021  0.003  0.005    0.001 -0.016  0.046   -0.002  0.017 -0.050
 C         -0.148  0.115 -0.146   -0.151  0.124  0.228    0.172  0.083  0.046
 C         -0.044  0.019 -0.047   -0.099 -0.043  0.103   -0.153  0.186  0.031
 Cl        -0.004 -0.002 -0.001   -0.011 -0.026 -0.006    0.015 -0.057 -0.032
 C          0.051 -0.100  0.092   -0.189 -0.280 -0.097   -0.213 -0.213  0.102
 H          0.076 -0.121  0.159   -0.272 -0.218 -0.088   -0.043 -0.349  0.115
 C         -0.039  0.038 -0.160    0.198 -0.150 -0.106   -0.155 -0.077 -0.027
 H         -0.235  0.211 -0.490    0.307 -0.065  0.068   -0.135  0.220 -0.003
 C          0.155 -0.105  0.237    0.021  0.076 -0.126    0.104 -0.169 -0.024
 Cl        -0.001  0.006 -0.012    0.021  0.011 -0.002   -0.010  0.049  0.028
 C         -0.033  0.097 -0.062    0.130  0.304  0.129    0.156  0.198 -0.062
 H         -0.057  0.117 -0.125    0.175  0.271  0.137   -0.059  0.370 -0.085
 TransDip   0.062 -0.023  0.024   -0.075  0.026 -0.002    0.081 -0.023  0.034

 Mode:                28                     29                     30
 Frequency:       757.31                 764.26                 802.84
 Force Cnst:      2.7518                 1.3966                 3.2153
 Red. Mass:       8.1438                 4.0584                 8.4668
 IR Active:          YES                    YES                    YES
 IR Intens:        0.868                  6.210                 41.561
 Raman Active:       YES                    YES                    YES
               X      Y      Z        X      Y      Z        X      Y      Z
 C          0.142  0.467  0.183   -0.087 -0.077 -0.023    0.093 -0.165  0.236
 C         -0.027 -0.281 -0.119    0.024  0.062 -0.017    0.294 -0.094  0.167
 Cl        -0.002  0.010 -0.001    0.002 -0.004  0.004   -0.072  0.033 -0.053
 C          0.033  0.147 -0.029    0.037 -0.005 -0.069    0.066  0.092 -0.324
 H          0.120  0.384  0.055    0.027 -0.075 -0.097   -0.139  0.103 -0.326
 C         -0.075 -0.135 -0.026    0.032  0.025 -0.007   -0.070  0.047 -0.055
 H         -0.042 -0.135  0.032    0.071 -0.040  0.058    0.108 -0.118  0.246
 C          0.031  0.209  0.101   -0.076 -0.015 -0.020   -0.183  0.015  0.012
 Cl        -0.002 -0.004 -0.001    0.023 -0.006  0.007    0.031 -0.013  0.020
 C         -0.043 -0.325 -0.068   -0.075  0.067 -0.003    0.034 -0.103  0.352
 Cl         0.001  0.016 -0.012    0.002 -0.004  0.006   -0.007  0.037 -0.102
 C          0.036 -0.081  0.080    0.094 -0.136  0.281   -0.156  0.026 -0.028
 C         -0.099 -0.051 -0.092   -0.097  0.061 -0.225    0.019 -0.104  0.003
 Cl        -0.001  0.020  0.014   -0.000  0.007  0.012   -0.007  0.018  0.010
 C         -0.046 -0.069  0.049    0.107 -0.000  0.054    0.052  0.005 -0.026
 H         -0.054 -0.070  0.222    0.239 -0.106  0.365   -0.134  0.151 -0.073
 C          0.024  0.041 -0.057   -0.007  0.063 -0.113    0.127  0.015 -0.028
 H          0.025  0.134 -0.060   -0.037 -0.014 -0.161    0.046 -0.055 -0.159
 C          0.069 -0.016  0.030    0.035  0.004  0.142   -0.049  0.116  0.069
 Cl        -0.006  0.005  0.006    0.007 -0.017 -0.012    0.012 -0.029 -0.022
 C         -0.018 -0.066 -0.064   -0.083  0.021 -0.020   -0.100  0.019  0.057
 H         -0.058 -0.031 -0.289   -0.350  0.239 -0.540    0.086 -0.128  0.223
 TransDip   0.027 -0.012 -0.000   -0.075  0.026 -0.012    0.005 -0.051  0.200

 Mode:                31                     32                     33
 Frequency:       820.16                 828.26                 862.81
 Force Cnst:      0.5406                 0.5597                 3.2354
 Red. Mass:       1.3640                 1.3848                 7.3765
 IR Active:          YES                    YES                    YES
 IR Intens:       29.556                 32.061                  7.658
 Raman Active:       YES                    YES                    YES
               X      Y      Z        X      Y      Z        X      Y      Z
 C         -0.004 -0.015 -0.005    0.003 -0.003  0.005    0.100 -0.036 -0.112
 C          0.015  0.067  0.025    0.006 -0.003  0.006   -0.073  0.086 -0.150
 Cl        -0.001 -0.004 -0.002   -0.002  0.001 -0.002    0.030 -0.013  0.017
 C         -0.020 -0.102 -0.037    0.000  0.001 -0.004   -0.039  0.015 -0.046
 H          0.131  0.656  0.232   -0.007  0.006 -0.002    0.339 -0.035 -0.059
 C         -0.019 -0.095 -0.035   -0.001  0.001 -0.002   -0.169 -0.017  0.155
 H          0.134  0.630  0.227    0.002  0.002  0.003   -0.256  0.067  0.007
 C          0.009  0.058  0.020   -0.002  0.001  0.000    0.282 -0.097  0.094
 Cl        -0.000 -0.004 -0.001    0.000 -0.000  0.000   -0.066  0.022 -0.023
 C         -0.001  0.002  0.002    0.003 -0.003  0.009    0.237  0.001 -0.095
 Cl         0.000  0.000 -0.000   -0.000  0.001 -0.002   -0.003 -0.006  0.016
 C          0.002 -0.000  0.003   -0.010  0.007 -0.016   -0.133  0.005  0.052
 C          0.000  0.004 -0.001    0.037 -0.030  0.062   -0.055 -0.158 -0.027
 Cl         0.000 -0.001 -0.000   -0.002  0.002 -0.004   -0.007  0.025  0.016
 C          0.002  0.001  0.001   -0.053  0.043 -0.089   -0.019 -0.075 -0.027
 H          0.005 -0.001 -0.002    0.327 -0.263  0.548   -0.266  0.108  0.195
 C         -0.002 -0.001  0.000   -0.048  0.040 -0.083    0.222  0.044 -0.110
 H         -0.005 -0.001 -0.005    0.332 -0.268  0.554    0.191 -0.111 -0.156
 C         -0.000 -0.001  0.001    0.030 -0.023  0.051   -0.088  0.227  0.173
 Cl         0.000 -0.000 -0.000   -0.002  0.002 -0.004    0.023 -0.049 -0.038
 C          0.000  0.003 -0.000   -0.001  0.000 -0.000   -0.193  0.067  0.111
 H         -0.004  0.007 -0.002    0.010 -0.008  0.015   -0.029 -0.059  0.242
 TransDip   0.031  0.161  0.059    0.084 -0.068  0.146    0.051  0.066  0.031

 Mode:                34                     35                     36
 Frequency:       904.98                 961.54                 970.71
 Force Cnst:      0.7387                 0.7227                 0.7508
 Red. Mass:       1.5308                 1.3267                 1.3523
 IR Active:          YES                    YES                    YES
 IR Intens:        3.148                  0.044                  0.001
 Raman Active:       YES                    YES                    YES
               X      Y      Z        X      Y      Z        X      Y      Z
 C         -0.009  0.002  0.004   -0.003 -0.012 -0.003    0.001  0.001 -0.001
 C         -0.009  0.006 -0.013   -0.002 -0.013 -0.004    0.001 -0.001  0.002
 Cl         0.002 -0.001  0.002    0.000  0.002  0.000   -0.000  0.000 -0.000
 C          0.006  0.001 -0.006    0.022  0.108  0.038   -0.001 -0.001  0.001
 H          0.017 -0.002 -0.007   -0.127 -0.632 -0.225   -0.002  0.004  0.003
 C          0.009 -0.002  0.001   -0.024 -0.112 -0.039   -0.001  0.001 -0.001
 H          0.020 -0.013  0.020    0.136  0.657  0.234   -0.003 -0.001 -0.005
 C         -0.018  0.005 -0.003    0.004  0.014  0.005    0.002 -0.000  0.000
 Cl         0.004 -0.001  0.001   -0.001 -0.002 -0.001   -0.000  0.000 -0.000
 C         -0.022  0.010 -0.015    0.002  0.010  0.003    0.002 -0.002  0.002
 Cl         0.001 -0.001  0.002   -0.000 -0.000 -0.000   -0.000  0.000 -0.000
 C          0.041 -0.031  0.065   -0.002 -0.001 -0.000   -0.004  0.004 -0.008
 C         -0.004  0.011 -0.011    0.001  0.001  0.000   -0.010  0.007 -0.016
 Cl         0.000 -0.001 -0.000    0.000 -0.000 -0.000    0.001 -0.001  0.002
 C          0.014 -0.005  0.019    0.002  0.001 -0.000    0.057 -0.047  0.097
 H         -0.016  0.020 -0.060    0.002  0.002 -0.005   -0.328  0.263 -0.543
 C         -0.017  0.005 -0.010   -0.001 -0.001 -0.000   -0.058  0.047 -0.099
 H          0.006 -0.009  0.029   -0.000 -0.008  0.002    0.331 -0.267  0.554
 C          0.035 -0.034  0.047   -0.001  0.001  0.001    0.008 -0.006  0.015
 Cl        -0.003  0.003 -0.002    0.000 -0.000 -0.000   -0.001  0.001 -0.001
 C         -0.079  0.068 -0.149    0.001  0.003  0.001    0.008 -0.006  0.014
 H          0.470 -0.376  0.764    0.001  0.003  0.002   -0.046  0.037 -0.074
 TransDip   0.021 -0.029  0.044   -0.001  0.005  0.004    0.001  0.001  0.000

 Mode:                37                     38                     39
 Frequency:      1038.06                1080.28                1110.11
 Force Cnst:      4.7436                 5.4771                 1.4965
 Red. Mass:       7.4715                 7.9658                 2.0611
 IR Active:          YES                    YES                    YES
 IR Intens:       78.941                 29.975                 56.909
 Raman Active:       YES                    YES                    YES
               X      Y      Z        X      Y      Z        X      Y      Z
 C          0.154 -0.011 -0.118   -0.184 -0.008  0.116   -0.004  0.010  0.006
 C         -0.097  0.044 -0.058    0.189 -0.089  0.145    0.025 -0.013  0.016
 Cl         0.008 -0.003  0.005   -0.021  0.008 -0.012   -0.003  0.001 -0.002
 C         -0.028 -0.050  0.164    0.026  0.050 -0.155    0.001  0.000 -0.003
 H         -0.142 -0.047  0.167   -0.063  0.069 -0.148   -0.024  0.009  0.001
 C          0.114  0.006 -0.093   -0.131 -0.010  0.105   -0.014 -0.000  0.009
 H          0.116  0.023 -0.086   -0.106 -0.031  0.149   -0.013 -0.004  0.013
 C         -0.204  0.069 -0.071    0.178 -0.060  0.066    0.003 -0.001 -0.000
 Cl         0.024 -0.009  0.010   -0.014  0.006 -0.008    0.000 -0.000  0.000
 C         -0.054 -0.045  0.167   -0.010  0.097 -0.265   -0.006  0.010 -0.029
 Cl         0.002  0.005 -0.015   -0.001 -0.010  0.027    0.000 -0.001  0.003
 C          0.217  0.046 -0.092   -0.051  0.048  0.047    0.002 -0.025 -0.013
 C         -0.044  0.255  0.145   -0.053  0.357  0.203    0.005  0.075  0.033
 Cl         0.006 -0.026 -0.016    0.010 -0.042 -0.026   -0.000 -0.005 -0.002
 C         -0.157 -0.147  0.023    0.021  0.037  0.006   -0.014 -0.090 -0.035
 H         -0.219 -0.097  0.087    0.232 -0.095 -0.189    0.321 -0.347 -0.360
 C          0.253  0.040 -0.131    0.178  0.004 -0.105   -0.088 -0.015  0.045
 H          0.293  0.197 -0.085    0.248  0.226 -0.034   -0.142 -0.189 -0.006
 C         -0.046  0.135  0.093    0.057 -0.121 -0.091   -0.027  0.211  0.116
 Cl         0.004 -0.011 -0.008   -0.008  0.021  0.015    0.005 -0.022 -0.013
 C         -0.212 -0.207  0.021   -0.137 -0.247 -0.035    0.060 -0.014 -0.041
 H         -0.326 -0.129  0.160   -0.135 -0.279 -0.064    0.464 -0.308 -0.432
 TransDip  -0.140  0.227  0.099    0.161  0.056  0.041   -0.023  0.207  0.122

 Mode:                40                     41                     42
 Frequency:      1126.21                1157.44                1163.18
 Force Cnst:      4.7858                 1.2442                 1.0509
 Red. Mass:       6.4042                 1.5763                 1.3182
 IR Active:          YES                    YES                    YES
 IR Intens:        5.600                  6.593                  2.892
 Raman Active:       YES                    YES                    YES
               X      Y      Z        X      Y      Z        X      Y      Z
 C          0.093 -0.003 -0.078   -0.017 -0.007 -0.010   -0.020 -0.015  0.025
 C          0.340 -0.120  0.149   -0.043  0.005  0.016    0.003  0.009 -0.023
 Cl        -0.038  0.014 -0.019    0.005 -0.001  0.001   -0.001 -0.000  0.001
 C          0.010 -0.050  0.135   -0.047  0.033 -0.063    0.049 -0.022  0.033
 H         -0.184 -0.027  0.168   -0.510  0.117 -0.050    0.556 -0.118  0.012
 C         -0.192  0.008  0.089    0.076 -0.018  0.004   -0.054  0.016 -0.015
 H         -0.256  0.047  0.025    0.244 -0.146  0.272   -0.223  0.152 -0.292
 C         -0.138  0.065 -0.103    0.047 -0.035  0.071   -0.016  0.021 -0.049
 Cl         0.024 -0.009  0.013   -0.007  0.003 -0.006    0.003 -0.002  0.004
 C         -0.066  0.119 -0.290   -0.011  0.008 -0.011    0.014 -0.016  0.041
 Cl         0.000 -0.013  0.035    0.001 -0.000 -0.000   -0.001  0.001 -0.004
 C          0.172  0.006 -0.083    0.029  0.021 -0.009   -0.036  0.017  0.030
 C          0.067 -0.141 -0.110    0.062 -0.048 -0.060    0.031 -0.014 -0.025
 Cl        -0.006  0.018  0.012   -0.004  0.007  0.006   -0.002  0.002  0.002
 C         -0.095 -0.092  0.012   -0.022 -0.079 -0.025    0.014 -0.043 -0.029
 H         -0.302  0.043  0.205    0.120 -0.195 -0.166    0.227 -0.207 -0.234
 C         -0.017  0.040  0.029   -0.019  0.062  0.041   -0.010  0.051  0.030
 H          0.017  0.219  0.092    0.102  0.595  0.226    0.103  0.538  0.198
 C         -0.034  0.072  0.055    0.008  0.013  0.002    0.017 -0.019 -0.019
 Cl         0.003 -0.010 -0.006   -0.001 -0.002 -0.001   -0.002  0.001  0.001
 C         -0.012  0.053  0.028   -0.035 -0.011  0.016   -0.034 -0.020  0.011
 H         -0.244  0.238  0.283   -0.110  0.044  0.086   -0.037 -0.024  0.010
 TransDip   0.059 -0.014 -0.045    0.069 -0.043 -0.009    0.003 -0.022 -0.050

 Mode:                43                     44                     45
 Frequency:      1193.16                1256.84                1277.55
 Force Cnst:      1.6235                 2.4758                 1.7686
 Red. Mass:       1.9356                 2.6602                 1.8392
 IR Active:          YES                    YES                    YES
 IR Intens:       56.357                  0.287                  5.138
 Raman Active:       YES                    YES                    YES
               X      Y      Z        X      Y      Z        X      Y      Z
 C          0.046 -0.037  0.077   -0.123 -0.018  0.091    0.044 -0.044  0.032
 C         -0.119  0.019  0.014   -0.111 -0.011  0.099    0.046  0.021 -0.075
 Cl         0.007 -0.002  0.002    0.005 -0.001  0.000   -0.000 -0.000  0.000
 C          0.009  0.004 -0.018    0.048  0.026 -0.101   -0.055  0.004  0.025
 H          0.375 -0.062 -0.039    0.562 -0.067 -0.138   -0.094  0.007  0.028
 C         -0.017 -0.016  0.056    0.016  0.012 -0.043    0.015 -0.021  0.049
 H          0.365 -0.334  0.722   -0.024  0.053 -0.131   -0.002 -0.006  0.024
 C         -0.108  0.068 -0.127    0.041 -0.032  0.068    0.033  0.017 -0.064
 Cl         0.013 -0.005  0.008   -0.004  0.002 -0.003   -0.000 -0.000  0.000
 C          0.099  0.017 -0.104   -0.021  0.012 -0.016   -0.056  0.010  0.015
 Cl        -0.004 -0.003  0.010    0.000  0.000 -0.001   -0.000  0.000 -0.001
 C         -0.030  0.012 -0.015    0.128  0.028 -0.073   -0.008  0.148  0.071
 C         -0.004  0.001  0.008    0.160  0.031 -0.079    0.026 -0.013 -0.021
 Cl         0.000 -0.001 -0.001   -0.004  0.003  0.004   -0.002 -0.000  0.001
 C          0.008  0.004 -0.002   -0.105 -0.061  0.033    0.027 -0.030 -0.030
 H          0.035 -0.015 -0.035   -0.508  0.224  0.410   -0.346  0.245  0.324
 C          0.001  0.002 -0.000   -0.040 -0.036  0.007    0.003  0.018  0.007
 H          0.009  0.026  0.010   -0.054 -0.060  0.003    0.051  0.221  0.075
 C          0.002 -0.008 -0.005    0.022  0.068  0.020   -0.082 -0.079  0.012
 Cl        -0.000  0.001  0.000    0.000 -0.004 -0.002   -0.000  0.003  0.001
 C          0.001 -0.005  0.006   -0.010 -0.027 -0.005    0.011 -0.043 -0.025
 H         -0.006  0.001 -0.035    0.032 -0.056 -0.052    0.454 -0.382 -0.468
 TransDip  -0.183  0.081 -0.133    0.013  0.011 -0.001    0.024 -0.056 -0.039

 Mode:                46                     47                     48
 Frequency:      1280.50                1303.79                1388.35
 Force Cnst:      6.2378                 4.8356                 4.2382
 Red. Mass:       6.4569                 4.8282                 3.7319
 IR Active:          YES                    YES                    YES
 IR Intens:        0.684                  1.625                 32.117
 Raman Active:       YES                    YES                    YES
               X      Y      Z        X      Y      Z        X      Y      Z
 C         -0.103  0.110 -0.297    0.020  0.032 -0.083    0.217 -0.046  0.048
 C         -0.074 -0.059  0.213    0.057  0.004 -0.053   -0.091 -0.013  0.083
 Cl        -0.004  0.001 -0.000   -0.003  0.000  0.001    0.003  0.001 -0.004
 C          0.209 -0.048  0.016    0.014 -0.027  0.065   -0.026  0.032 -0.077
 H         -0.233  0.027  0.039   -0.347  0.040  0.092    0.217 -0.006 -0.103
 C         -0.105  0.083 -0.174   -0.041  0.007  0.007    0.107 -0.016 -0.016
 H          0.044 -0.038  0.085    0.020 -0.050  0.127   -0.121  0.179 -0.434
 C         -0.196 -0.028  0.195   -0.037  0.020 -0.037   -0.113 -0.034  0.160
 Cl         0.005 -0.002  0.004    0.002 -0.001  0.003    0.005  0.000 -0.004
 C          0.313 -0.052 -0.023    0.082 -0.030  0.029   -0.087  0.071 -0.155
 Cl         0.000 -0.001  0.003   -0.001  0.000 -0.001    0.002 -0.003  0.007
 C         -0.008  0.123  0.098   -0.159 -0.169  0.025   -0.007 -0.103 -0.074
 C         -0.052 -0.034  0.008    0.237  0.136 -0.077   -0.066 -0.001  0.042
 Cl        -0.001 -0.001  0.000   -0.001 -0.003 -0.001    0.003  0.000 -0.002
 C          0.060 -0.015 -0.046   -0.109  0.087  0.107    0.034  0.089  0.024
 H         -0.144  0.140  0.160   -0.126  0.100  0.124    0.126  0.039 -0.059
 C          0.022  0.042  0.008   -0.061 -0.199 -0.059    0.043 -0.093 -0.071
 H          0.056  0.176  0.051    0.060  0.321  0.118    0.187  0.475  0.118
 C         -0.099 -0.089  0.014    0.179  0.034 -0.091   -0.118 -0.058  0.044
 Cl         0.000  0.003  0.001    0.000  0.004  0.002    0.004  0.002 -0.002
 C          0.025 -0.031 -0.039   -0.173  0.095  0.146   -0.004  0.120  0.065
 H          0.374 -0.299 -0.324    0.350 -0.312 -0.348    0.303 -0.094 -0.252
 TransDip  -0.008 -0.025 -0.005    0.008 -0.038 -0.013    0.018  0.097 -0.152

 Mode:                49                     50                     51
 Frequency:      1419.34                1461.15                1497.93
 Force Cnst:      4.3673                 3.3448                 3.8529
 Red. Mass:       3.6795                 2.6590                 2.9144
 IR Active:          YES                    YES                    YES
 IR Intens:       55.694                103.251                 45.527
 Raman Active:       YES                    YES                    YES
               X      Y      Z        X      Y      Z        X      Y      Z
 C          0.167 -0.075  0.043    0.085  0.026 -0.155   -0.098 -0.017  0.064
 C         -0.058  0.023 -0.023    0.055 -0.055  0.127   -0.029  0.018 -0.029
 Cl         0.003 -0.000 -0.001   -0.003  0.002 -0.004    0.001 -0.001  0.002
 C          0.027  0.008 -0.035   -0.156  0.024  0.025    0.076 -0.009 -0.016
 H         -0.193  0.050 -0.036    0.638 -0.129 -0.008   -0.225  0.046 -0.004
 C          0.069 -0.025  0.029    0.012  0.037 -0.113   -0.020 -0.014  0.050
 H         -0.192  0.191 -0.422    0.296 -0.184  0.344   -0.100  0.047 -0.072
 C         -0.146 -0.006  0.104    0.094 -0.032  0.035    0.003  0.017 -0.046
 Cl         0.006 -0.001 -0.001   -0.004  0.002 -0.003    0.000 -0.001  0.001
 C          0.021  0.042 -0.124   -0.124  0.013  0.039    0.031 -0.010  0.013
 Cl        -0.000 -0.002  0.005    0.004 -0.000 -0.001   -0.001  0.000 -0.001
 C         -0.111  0.160  0.117   -0.005  0.060  0.050    0.167  0.079 -0.065
 C          0.063 -0.031 -0.050   -0.004 -0.053 -0.025   -0.014 -0.129 -0.053
 Cl        -0.003  0.000  0.002   -0.000  0.002  0.001    0.001  0.005  0.002
 C         -0.051 -0.052  0.007   -0.049  0.027  0.042   -0.145  0.101  0.135
 H          0.029 -0.132 -0.084    0.165 -0.138 -0.163    0.403 -0.313 -0.392
 C         -0.036  0.097  0.068    0.019  0.031  0.004    0.098  0.038 -0.040
 H         -0.202 -0.585 -0.161   -0.036 -0.226 -0.087    0.043 -0.272 -0.156
 C          0.190  0.022 -0.101    0.055 -0.029 -0.048   -0.035 -0.092 -0.023
 Cl        -0.006  0.001  0.004   -0.001  0.002  0.002    0.001  0.004  0.001
 C         -0.074 -0.110 -0.005   -0.067  0.000  0.037   -0.076  0.055  0.072
 H         -0.146 -0.087  0.023    0.118 -0.151 -0.129    0.311 -0.235 -0.301
 TransDip  -0.086 -0.051 -0.217    0.258 -0.194  0.037    0.028 -0.157 -0.146

 Mode:                52                     53                     54
 Frequency:      1585.45                1594.25                1602.59
 Force Cnst:      9.7386                 9.7779                12.2074
 Red. Mass:       6.5757                 6.5296                 8.0673
 IR Active:          YES                    YES                    YES
 IR Intens:        8.629                  7.531                  0.156
 Raman Active:       YES                    YES                    YES
               X      Y      Z        X      Y      Z        X      Y      Z
 C         -0.085  0.104 -0.246    0.004  0.025 -0.007    0.217 -0.004 -0.113
 C         -0.022 -0.077  0.230    0.007 -0.007  0.006   -0.277 -0.025  0.230
 Cl         0.003  0.000 -0.003    0.000  0.000 -0.000    0.002  0.001 -0.003
 C         -0.170  0.096 -0.171   -0.021  0.005 -0.006    0.412 -0.056 -0.084
 H          0.167  0.043 -0.213    0.028 -0.001 -0.008   -0.517  0.122 -0.050
 C          0.230 -0.177  0.362    0.016 -0.008  0.014   -0.174  0.009  0.075
 H         -0.289  0.246 -0.522   -0.006  0.010 -0.026   -0.192  0.008  0.094
 C         -0.061  0.091 -0.219   -0.010  0.002 -0.003    0.223  0.032 -0.222
 Cl         0.001 -0.000  0.001    0.000 -0.000 -0.000   -0.002 -0.001  0.003
 C          0.117 -0.053  0.082    0.011 -0.004 -0.001   -0.313  0.034  0.086
 Cl        -0.002 -0.001  0.003   -0.000  0.000  0.000    0.004 -0.001 -0.000
 C          0.002  0.004  0.026   -0.089 -0.276 -0.078   -0.021 -0.012  0.003
 C         -0.016 -0.005  0.004    0.165  0.178 -0.013   -0.053  0.001  0.032
 Cl         0.000 -0.000  0.000   -0.003 -0.000  0.002    0.000  0.000  0.000
 C          0.012  0.004 -0.007   -0.029 -0.200 -0.079    0.068 -0.039 -0.059
 H         -0.005  0.019  0.015   -0.178 -0.117  0.049   -0.071  0.067  0.075
 C         -0.012 -0.019 -0.001    0.110  0.404  0.128   -0.034  0.018  0.029
 H         -0.002  0.028  0.016   -0.109 -0.562 -0.206   -0.048 -0.019  0.019
 C          0.018  0.015 -0.006   -0.147 -0.234 -0.025    0.069  0.007 -0.038
 Cl        -0.000 -0.000  0.000    0.001  0.001 -0.000   -0.001 -0.000  0.000
 C         -0.009 -0.006 -0.002   -0.012  0.166  0.087   -0.062  0.026  0.050
 H         -0.002 -0.013  0.020    0.238 -0.011 -0.146    0.045 -0.059 -0.058
 TransDip  -0.041 -0.016  0.083    0.026 -0.072 -0.043    0.006 -0.007  0.009

 Mode:                55                     56                     57
 Frequency:      1625.13                3199.57                3200.95
 Force Cnst:     11.1461                 6.5684                 6.5734
 Red. Mass:       7.1630                 1.0890                 1.0889
 IR Active:          YES                    YES                    YES
 IR Intens:        7.134                  0.260                  0.048
 Raman Active:       YES                    YES                    YES
               X      Y      Z        X      Y      Z        X      Y      Z
 C          0.093  0.002 -0.061    0.000 -0.000 -0.000    0.000 -0.000  0.000
 C         -0.046 -0.007  0.048   -0.000  0.000 -0.000   -0.002  0.000  0.000
 Cl         0.001  0.000 -0.001   -0.000 -0.000  0.000    0.000 -0.000  0.000
 C          0.056 -0.007 -0.014    0.000  0.000 -0.000    0.003  0.019 -0.055
 H         -0.068  0.017 -0.010   -0.000 -0.002  0.006   -0.013 -0.222  0.633
 C         -0.021 -0.001  0.016   -0.000 -0.000  0.000   -0.054 -0.001  0.034
 H         -0.030  0.004  0.008    0.006  0.000 -0.003    0.634  0.002 -0.374
 C          0.032  0.006 -0.035   -0.000  0.000 -0.000   -0.001  0.001 -0.002
 Cl        -0.000 -0.000  0.000   -0.000  0.000  0.000    0.000 -0.000  0.000
 C         -0.054  0.006  0.016    0.000  0.000  0.000    0.000 -0.000 -0.000
 Cl         0.001 -0.000 -0.000   -0.000  0.000 -0.000    0.000 -0.000  0.000
 C         -0.227  0.021  0.145    0.000  0.001  0.000   -0.000  0.000  0.000
 C          0.270  0.056 -0.134    0.002 -0.001 -0.001   -0.000 -0.000 -0.000
 Cl        -0.003 -0.003  0.000   -0.000  0.000  0.000    0.000  0.000 -0.000
 C         -0.242  0.117  0.201   -0.040 -0.049  0.000    0.000  0.000  0.000
 H          0.207 -0.231 -0.236    0.445  0.577  0.011   -0.004 -0.005 -0.000
 C          0.124 -0.036 -0.092    0.050  0.001 -0.029   -0.000 -0.000  0.000
 H          0.158  0.036 -0.077   -0.577  0.012  0.350    0.005 -0.000 -0.003
 C         -0.261 -0.036  0.138   -0.001 -0.002 -0.001    0.000  0.000 -0.000
 Cl         0.002  0.002 -0.001   -0.000  0.000  0.000    0.000 -0.000 -0.000
 C          0.273 -0.127 -0.223   -0.004 -0.005  0.000   -0.000 -0.000 -0.000
 H         -0.269  0.294  0.303    0.043  0.055  0.001    0.001  0.002  0.000
 TransDip  -0.066  0.024  0.049    0.002 -0.014 -0.008   -0.006  0.003 -0.001

 Mode:                58                     59                     60
 Frequency:      3206.04                3213.10                3213.97
 Force Cnst:      6.6128                 6.6652                 6.6699
 Red. Mass:       1.0919                 1.0958                 1.0959
 IR Active:          YES                    YES                    YES
 IR Intens:        0.060                  0.383                  0.033
 Raman Active:       YES                    YES                    YES
               X      Y      Z        X      Y      Z        X      Y      Z
 C         -0.000 -0.000 -0.000   -0.000 -0.000  0.000    0.000 -0.000  0.000
 C          0.000  0.000 -0.000   -0.000  0.000 -0.000   -0.003  0.000  0.001
 Cl        -0.000  0.000 -0.000    0.000 -0.000  0.000    0.000 -0.000  0.000
 C         -0.000 -0.000  0.000    0.000 -0.000  0.000   -0.001  0.022 -0.062
 H          0.000  0.001 -0.002    0.000  0.001 -0.002   -0.010 -0.245  0.694
 C          0.000 -0.000 -0.000   -0.000  0.000  0.000    0.053 -0.001 -0.029
 H         -0.002  0.000  0.001    0.002  0.000 -0.001   -0.580  0.000  0.337
 C          0.000 -0.000  0.000    0.000  0.000 -0.000    0.001 -0.001  0.003
 Cl        -0.000 -0.000 -0.000   -0.000  0.000  0.000   -0.000  0.000 -0.000
 C          0.000  0.000 -0.000   -0.000 -0.000  0.000   -0.000  0.000  0.000
 Cl         0.000 -0.000  0.000   -0.000  0.000 -0.000    0.000 -0.000  0.000
 C         -0.001  0.002  0.002    0.000  0.000 -0.000   -0.000  0.000 -0.000
 C          0.000  0.001  0.000    0.002 -0.001 -0.002    0.000 -0.000 -0.000
 Cl        -0.000 -0.000 -0.000   -0.000  0.000  0.000    0.000  0.000  0.000
 C          0.000 -0.000 -0.000   -0.036 -0.049 -0.002   -0.000 -0.000 -0.000
 H         -0.000 -0.000  0.000    0.412  0.539  0.013    0.001  0.002  0.000
 C         -0.007  0.001  0.005   -0.055  0.003  0.034   -0.000  0.000  0.000
 H          0.088 -0.003 -0.053    0.619 -0.018 -0.378    0.002 -0.000 -0.001
 C          0.003 -0.001 -0.002    0.001  0.003  0.001    0.000  0.000  0.000
 Cl        -0.000  0.000  0.000    0.000 -0.000 -0.000    0.000 -0.000 -0.000
 C         -0.053 -0.068 -0.001    0.004  0.005 -0.000    0.000  0.000 -0.000
 H          0.606  0.783  0.017   -0.046 -0.059 -0.001   -0.000 -0.000 -0.000
 TransDip  -0.006  0.003  0.004   -0.017 -0.007  0.007    0.005  0.001 -0.003

 STANDARD THERMODYNAMIC QUANTITIES AT   298.15 K  AND     1.00 ATM

   This Molecule has  0 Imaginary Frequencies
   Zero point vibrational energy:       82.986 kcal/mol

   Atom    1 Element C  Has Mass   12.00000
   Atom    2 Element C  Has Mass   12.00000
   Atom    3 Element Cl Has Mass   34.96885
   Atom    4 Element C  Has Mass   12.00000
   Atom    5 Element H  Has Mass    1.00783
   Atom    6 Element C  Has Mass   12.00000
   Atom    7 Element H  Has Mass    1.00783
   Atom    8 Element C  Has Mass   12.00000
   Atom    9 Element Cl Has Mass   34.96885
   Atom   10 Element C  Has Mass   12.00000
   Atom   11 Element Cl Has Mass   34.96885
   Atom   12 Element C  Has Mass   12.00000
   Atom   13 Element C  Has Mass   12.00000
   Atom   14 Element Cl Has Mass   34.96885
   Atom   15 Element C  Has Mass   12.00000
   Atom   16 Element H  Has Mass    1.00783
   Atom   17 Element C  Has Mass   12.00000
   Atom   18 Element H  Has Mass    1.00783
   Atom   19 Element C  Has Mass   12.00000
   Atom   20 Element Cl Has Mass   34.96885
   Atom   21 Element C  Has Mass   12.00000
   Atom   22 Element H  Has Mass    1.00783
   Molecular Mass:   323.883400 amu
   Principal axes and moments of inertia in amu*Bohr^2:
                             1           2           3
    Eigenvalues --     4571.69160  9167.07977  9982.76036
          X               0.89941     0.34802     0.26446
          Y              -0.27755    -0.01270     0.96063
          Z              -0.33768     0.93740    -0.08517
   Rotational Symmetry Number is   1
   The Molecule is an Asymmetric Top
   Translational Enthalpy:        0.889 kcal/mol
   Rotational Enthalpy:           0.889 kcal/mol
   Vibrational Enthalpy:         90.811 kcal/mol
   gas constant (RT):             0.592 kcal/mol
   Translational Entropy:        43.221  cal/mol.K
   Rotational Entropy:           34.391  cal/mol.K
   Vibrational Entropy:          51.861  cal/mol.K

   Total Enthalpy:               93.181 kcal/mol
   Total Entropy:               129.473  cal/mol.K

 ======================================================================

 STANDARD THERMODYNAMIC QUANTITIES FOR ANHARMONIC VIBRATION -- TOSH

   Zero point vibrational energy: ************ kcal/mol

   Vibrational Enthalpy:       Infinity kcal/mol
   Vibrational Entropy:             NaN  cal/mol.K

   Total Enthalpy:             Infinity kcal/mol
   Total Entropy:                   NaN  cal/mol.K

 ======================================================================

 STANDARD THERMODYNAMIC QUANTITIES FOR ANHARMONIC VIBRATION -- VPT2

   Zero point vibrational energy: ************ kcal/mol

   Vibrational Enthalpy:       Infinity kcal/mol
   Vibrational Entropy:             NaN  cal/mol.K

   Total Enthalpy:             Infinity kcal/mol
   Total Entropy:                   NaN  cal/mol.K

 ======================================================================

Archival summary:
1\1\february\FREQ\ProcedureUnspecified\BasisUnspecified\l5125\taweetha\FriMar600:59:362020FriMar600:59:362020\0\\#,FREQ,ProcedureUnspecified,BasisUnspecified,\\0,1\Cl\C,1,1.74497\C,2,1.39854,1,120.242\C,3,1.39167,2,119.85,1,-179.876,0\H,4,1.08213,3,119.353,2,-179.986,0\C,4,1.38693,3,120.303,2,0.00132537,0\H,6,1.082,4,120.512,3,179.954,0\C,6,1.3907,4,119.507,3,0.0232358,0\C,8,1.39921,6,121.786,4,0.0357612,0\C,9,1.49251,8,121.369,6,-179.481,0\C,10,1.39816,9,119.504,8,89.6826,0\H,11,1.08236,10,119.708,9,0.0695243,0\C,11,1.38872,10,120.187,9,179.962,0\C,13,1.39092,11,121.1,10,-0.0620569,0\H,14,1.0822,13,120.391,11,-179.892,0\C,14,1.39031,13,119.133,11,0.129074,0\H,16,1.08232,14,120.341,13,179.95,0\C,16,1.3916,14,119.949,13,-0.0771282,0\Cl,3,1.74634,2,121.579,1,0.206888,0\Cl,8,1.75379,6,118.264,4,179.743,0\Cl,18,1.75509,16,118.633,14,-179.85,0\Cl,13,1.75664,11,119.42,10,179.897,0\\\@

 Total job time:  3300.86s(wall), 19207.57s(cpu) 
 Fri Mar  6 00:59:36 2020

        *************************************************************
        *                                                           *
        *  Thank you very much for using Q-Chem.  Have a nice day.  *
        *                                                           *
        *************************************************************
