# Supplementary material for: Quantum Chemical Investigation of Polychlorinated Dibenzodioxins, Dibenzofurans and Biphenyls: Relative Stability and Planarity Analysis
Source: Molecules. 2020 Dec 3;25(23):5697. doi: 10.3390/molecules25235697 (PMC7730433; doi:10.3390/molecules25235697)
Supplement: Supplementary file 1 [file molecules-25-05697-s001.zip › PCB/B3LYP/ClHHClClClHHHH.out]

                  Welcome to Q-Chem
     A Quantum Leap Into The Future Of Chemistry


 Q-Chem 5.2 (devel), Q-Chem, Inc., Pleasanton, CA (2019)

 Yihan Shao,  Zhengting Gan,  E. Epifanovsky,  A. T. B. Gilbert,  M. Wormit,  
 J. Kussmann,  A. W. Lange,  A. Behn,  Jia Deng,  Xintian Feng,  D. Ghosh,  
 M. Goldey,  P. R. Horn,  L. D. Jacobson,  I. Kaliman,  T. Kus,  A. Landau,  
 Jie Liu,  E. I. Proynov,  R. M. Richard,  R. P. Steele,  E. J. Sundstrom,  
 H. L. Woodcock III,  P. M. Zimmerman,  D. Zuev,  B. Albrecht,  E. Alguire,  
 S. A. Baeppler,  D. Barton,  Z. Benda,  Y. A. Bernard,  E. J. Berquist,  
 K. B. Bravaya,  H. Burton,  D. Casanova,  Chun-Min Chang,  Yunqing Chen,  
 A. Chien,  K. D. Closser,  M. P. Coons,  S. Coriani,  S. Dasgupta,  
 A. L. Dempwolff,  M. Diedenhofen,  Hainam Do,  R. G. Edgar,  Po-Tung Fang,  
 S. Faraji,  S. Fatehi,  Qingguo Feng,  K. D. Fenk,  J. Fosso-Tande,  
 J. Gayvert,  Qinghui Ge,  A. Ghysels,  G. Gidofalvi,  J. Gomes,  
 J. Gonthier,  A. Gunina,  D. Hait,  M. W. D. Hanson-Heine,  
 P. H. P. Harbach,  A. W. Hauser,  M. F. Herbst,  J. E. Herr,  
 E. G. Hohenstein,  Z. C. Holden,  Kerwin Hui,  B. C. Huynh,  T.-C. Jagau,  
 Hyunjun Ji,  B. Kaduk,  K. Khistyaev,  Jaehoon Kim,  P. Klunzinger,  K. Koh,  
 D. Kosenkov,  L. Koulias,  T. Kowalczyk,  C. M. Krauter,  A. Kunitsa,  
 Ka Un Lao,  A. Laurent,  K. V. Lawler,  Joonho Lee,  D. Lefrancois,  
 S. Lehtola,  D. S. Levine,  Yi-Pei Li,  You-Sheng Lin,  Fenglai Liu,  
 E. Livshits,  A. Luenser,  P. Manohar,  E. Mansoor,  S. F. Manzer,  
 Shan-Ping Mao,  Yuezhi Mao,  N. Mardirossian,  A. V. Marenich,  
 T. Markovich,  L. A. Martinez-Martinez,  S. A. Maurer,  N. J. Mayhall,  
 S. C. McKenzie,  J.-M. Mewes,  P. Morgante,  A. F. Morrison,  
 J. W. Mullinax,  K. Nanda,  T. S. Nguyen-Beck,  R. Olivares-Amaya,  
 J. A. Parkhill,  Zheng Pei,  T. M. Perrine,  F. Plasser,  P. Pokhilko,  
 S. Prager,  A. Prociuk,  E. Ramos,  D. R. Rehn,  F. Rob,  M. Scheurer,  
 M. Schneider,  N. Sergueev,  S. M. Sharada,  S. Sharma,  D. W. Small,  
 T. Stauch,  T. Stein,  Yu-Chuan Su,  A. J. W. Thom,  A. Tkatchenko,  
 T. Tsuchimochi,  N. M. Tubman,  L. Vogt,  M. L. Vidal,  O. Vydrov,  
 M. A. Watson,  J. Wenzel,  M. de Wergifosse,  T. A. Wesolowski,  A. White,  
 J. Witte,  A. Yamada,  Jun Yang,  K. Yao,  S. Yeganeh,  S. R. Yost,  
 Zhi-Qiang You,  A. Zech,  Igor Ying Zhang,  Xing Zhang,  Yan Zhao,  
 Ying Zhu,  B. R. Brooks,  G. K. L. Chan,  C. J. Cramer,  M. S. Gordon,  
 W. J. Hehre,  A. Klamt,  M. W. Schmidt,  C. D. Sherrill,  D. G. Truhlar,  
 A. Aspuru-Guzik,  R. Baer,  A. T. Bell,  N. A. Besley,  Jeng-Da Chai,  
 A. E. DePrince, III,  R. A. DiStasio Jr.,  A. Dreuw,  B. D. Dunietz,  
 T. R. Furlani,  Chao-Ping Hsu,  Yousung Jung,  Jing Kong,  D. S. Lambrecht,  
 WanZhen Liang,  C. Ochsenfeld,  V. A. Rassolov,  L. V. Slipchenko,  
 J. E. Subotnik,  T. Van Voorhis,  J. M. Herbert,  A. I. Krylov,  
 P. M. W. Gill,  M. Head-Gordon

 Contributors to earlier versions of Q-Chem not listed above: 
 R. D. Adamson,  B. Austin,  J. Baker,  G. J. O. Beran,  K. Brandhorst,  
 S. T. Brown,  E. F. C. Byrd,  A. K. Chakraborty,  C.-L. Cheng,  
 Siu Hung Chien,  D. M. Chipman,  D. L. Crittenden,  H. Dachsel,  
 R. J. Doerksen,  A. D. Dutoi,  L. Fusti-Molnar,  W. A. Goddard III,  
 A. Golubeva-Zadorozhnaya,  S. R. Gwaltney,  G. Hawkins,  A. Heyden,  
 S. Hirata,  G. Kedziora,  F. J. Keil,  C. Kelley,  Jihan Kim,  R. A. King,  
 R. Z. Khaliullin,  P. P. Korambath,  W. Kurlancheek,  A. M. Lee,  M. S. Lee,  
 S. V. Levchenko,  Ching Yeh Lin,  D. Liotard,  R. C. Lochan,  I. Lotan,  
 P. E. Maslen,  N. Nair,  D. P. O'Neill,  D. Neuhauser,  E. Neuscamman,  
 C. M. Oana,  R. Olson,  B. Peters,  R. Peverati,  P. A. Pieniazek,  
 Y. M. Rhee,  J. Ritchie,  M. A. Rohrdanz,  E. Rosta,  N. J. Russ,  
 H. F. Schaefer III,  N. E. Schultz,  N. Shenvi,  A. C. Simmonett,  A. Sodt,  
 D. Stuck,  K. S. Thanthiriwatte,  V. Vanovschi,  Tao Wang,  A. Warshel,  
 C. F. Williams,  Q. Wu,  X. Xu,  W. Zhang

 Please cite Q-Chem as follows:
 Y. Shao et al., Mol. Phys. 113, 184-215 (2015)
 DOI: 10.1080/00268976.2014.952696

 Q-Chem 5.2.1 for Intel X86 EM64T Linux

 Parts of Q-Chem use Armadillo 8.300.2 (Tropical Shenanigans).
 http://arma.sourceforge.net/

 Q-Chem begins on Fri Mar  6 00:59:36 2020  

Host: 
0

     Scratch files written to /scratch/taweetham/qchem16246//
NAlpha2: 146
NElect   146
Mult     1

 Q-Chem warning in module libgen/rem_setup.C, line 2168:

 Setting Thresh to 1e-14


Checking the input file for inconsistencies... 	...done.

--------------------------------------------------------------
User input:
--------------------------------------------------------------
$MOLECULE
0 1
C 
C  1 1.394960
Cl  2 CCl 1 119.528007
C  2 1.386606 1 120.846377 3 178.766605 0
H  4 CH 2 119.698148 1 -179.612229 0
C  4 1.387279 2 120.235871 1 -0.083363 0
H  6 CH 4 120.254637 2 -179.958574 0
C  6 1.387279 4 119.490737 2 0.041992 0
Cl  8 CCl 6 120.064298 4 179.568218 0
C  8 1.386606 6 120.235863 4 0.041336 0
Cl  10 CCl 8 119.614146 6 178.681836 0
C  1 1.488550 2 120.827489 3 1.275929 0
C  12 1.394960 1 120.827496 2 -44.635695 0
Cl  13 CCl 12 119.528011 1 1.275194 0
C  13 1.386606 12 120.846392 1 -179.957497 0
H  15 CH 13 119.698155 12 -179.612829 0
C  15 1.387278 13 120.235860 12 -0.083872 0
H  17 CH 15 120.254633 13 -179.958492 0
C  17 1.387279 15 119.490737 13 0.041666 0
H  19 CH 17 120.064293 15 179.568399 0
C  19 1.386606 17 120.235874 15 0.041790 0
H  21 CH 19 119.614152 17 178.681599 0

CH=1.08273
CCl=1.75400
$END

$REM
   JOB_TYPE	OPTIMIZATION
   BASIS	6-311++G**
   METHOD	B3LYP
   SCF_GUESS_ALWAYS     TRUE
   SYM_IGNORE   TRUE
   S2THRESH     15
   THRESH       15
$END

--------------------------------------------------------------
 ----------------------------------------------------------------
             Standard Nuclear Orientation (Angstroms)
    I     Atom           X                Y                Z
 ----------------------------------------------------------------
    1      C       0.0000000000     0.0000000000     0.0000000000
    2      C       0.0000000000     0.0000000000     1.3949600000
    3      Cl      1.5261815140     0.0000000000     2.2594170471
    4      C      -1.1901880373     0.0256249026     2.1059255403
    5      H      -1.1683702292     0.0315218534     3.1884196336
    6      C      -2.4041742747     0.0535064326     1.4351028665
    7      H      -3.3336980403     0.0741960811     1.9899557843
    8      C      -2.4180259722     0.0546630380     0.0478935036
    9      Cl     -3.9445745286     0.0782926128    -0.8155919614
   10      C      -1.2274122092     0.0272853135    -0.6622934626
   11      Cl     -1.2645630159    -0.0058824468    -2.4155862839
   12      C       1.2779219872    -0.0284629571    -0.7628147595
   13      C       2.3470698978     0.7895533347    -0.3971844912
   14      Cl      2.1937652685     1.8399754745     0.9991059581
   15      C       3.5373425750     0.7639926356    -1.1080106329
   16      H       4.3574386523     1.4022626844    -0.8041060066
   17      C       3.6820915760    -0.0819840560    -2.1979241218
   18      H       4.6116137590    -0.1026767181    -2.7527795786
   19      C       2.6267066856    -0.9012420975    -2.5714505845
   20      H       2.7271154486    -1.5600000441    -3.4248322698
   21      C       1.4361780334    -0.8737960689    -1.8611235872
   22      H       0.6116407652    -1.5017402028    -2.1743786128
 ----------------------------------------------------------------
 Nuclear Repulsion Energy =        1551.26539158 hartrees
 There are       73 alpha and       73 beta electrons
 Requested basis set is 6-311++G(d,p)
 There are 154 shells and 426 basis functions

 Total QAlloc Memory Limit   2000 MB
 Mega-Array Size       188 MB
 MEM_STATIC part       192 MB
 A cutoff of  1.0D-15 yielded   9679 shell pairs
 There are     79220 function pairs (     85232 Cartesian)
 Smallest overlap matrix eigenvalue = 2.82E-07
 Linear dependence detected in AO basis
 Number of orthogonalized atomic orbitals = 422
 Maximum deviation from orthogonality = 5.185E-10

 Scale SEOQF with 1.000000e-01/1.000000e-01/1.000000e-01

 Standard Electronic Orientation quadrupole field applied
 Nucleus-field energy     =    -0.0000000088 hartrees
 Guess from superposition of atomic densities
 Warning:  Energy on first SCF cycle will be non-variational
 SAD guess density has 146.000000 electrons

 -----------------------------------------------------------------------
  General SCF calculation program by
  Eric Jon Sundstrom, Paul Horn, Yuezhi Mao, Dmitri Zuev, Alec White,
  David Stuck, Shaama M.S., Shane Yost, Joonho Lee, David Small,
  Daniel Levine, Susi Lehtola, Hugh Burton, Evgeny Epifanovsky,
  Bang C. Huynh
 -----------------------------------------------------------------------
 Exchange:     0.2000 Hartree-Fock + 0.0800 Slater + 0.7200 B88
 Correlation:  0.1900 VWN1RPA + 0.8100 LYP
 Using SG-1 standard quadrature grid
 using 6 threads for integral computing
 -------------------------------------------------------
 OpenMP Integral computing Module                
 Release: version 2.0, May 2017, Q-Chem Inc. Pleasanton 
 -------------------------------------------------------
 A restricted SCF calculation will be
 performed using DIIS
 SCF converges when DIIS error is below 1.0e-08
 ---------------------------------------
  Cycle       Energy         DIIS error
 ---------------------------------------
    1   -2305.9183176553      3.09e-02  
    2   -2301.6401310341      2.66e-03  
    3   -2301.5316231746      3.36e-03  
    4   -2301.8005729856      5.96e-04  
    5   -2301.8071072902      3.11e-04  
    6   -2301.8091910000      1.19e-04  
    7   -2301.8094887261      3.23e-05  
    8   -2301.8095089633      1.30e-05  
    9   -2301.8095128899      2.96e-06  
   10   -2301.8095130849      8.27e-07  
   11   -2301.8095130993      3.86e-07  
   12   -2301.8095131028      1.13e-07  
   13   -2301.8095131030      5.05e-08  
   14   -2301.8095131031      1.72e-08  
   15   -2301.8095131031      4.53e-09  Convergence criterion met
 ---------------------------------------
 SCF time:   CPU 596.25s  wall 105.00s 
 SCF   energy in the final basis set =    -2301.8095131031
 Total energy in the final basis set =    -2301.8095131031

 --------------------------------------------------------------

                    Orbital Energies (a.u.)
 --------------------------------------------------------------

 Alpha MOs
 -- Occupied --
********-101.5689-101.5577-101.5519 -10.2674 -10.2634 -10.2603 -10.2501
-10.2291 -10.2144 -10.2134 -10.2108 -10.1965 -10.1953 -10.1951 -10.1903
 -9.4852  -9.4835  -9.4753  -9.4698  -7.2498  -7.2483  -7.2401  -7.2395
 -7.2393  -7.2384  -7.2376  -7.2338  -7.2300  -7.2294  -7.2244  -7.2241
 -0.9513  -0.9236  -0.8928  -0.8749  -0.8601  -0.8334  -0.8044  -0.7625
 -0.7523  -0.7362  -0.6637  -0.6368  -0.6227  -0.6016  -0.5497  -0.5304
 -0.5240  -0.4910  -0.4899  -0.4730  -0.4619  -0.4559  -0.4500  -0.4440
 -0.4334  -0.4141  -0.4106  -0.4001  -0.3844  -0.3773  -0.3660  -0.3592
 -0.3442  -0.3371  -0.3238  -0.3181  -0.2983  -0.2785  -0.2689  -0.2597
 -0.2261
 -- Virtual --
 -0.0642  -0.0466  -0.0355  -0.0279  -0.0160  -0.0094  -0.0044  -0.0004
  0.0108   0.0133   0.0202   0.0240   0.0299   0.0382   0.0441   0.0510
  0.0539   0.0578   0.0624   0.0708   0.0731   0.0810   0.0841   0.0880
  0.0918   0.0937   0.1003   0.1035   0.1063   0.1084   0.1123   0.1132
  0.1176   0.1210   0.1227   0.1289   0.1299   0.1329   0.1355   0.1381
  0.1399   0.1458   0.1469   0.1536   0.1556   0.1611   0.1643   0.1713
  0.1743   0.1806   0.1832   0.1886   0.1958   0.1977   0.2013   0.2085
  0.2105   0.2158   0.2202   0.2228   0.2260   0.2282   0.2336   0.2383
  0.2437   0.2514   0.2537   0.2540   0.2572   0.2628   0.2655   0.2676
  0.2771   0.2789   0.2798   0.2842   0.2904   0.2920   0.2936   0.3027
  0.3040   0.3102   0.3131   0.3190   0.3260   0.3326   0.3375   0.3443
  0.3494   0.3715   0.3843   0.4117   0.4267   0.4325   0.4449   0.4560
  0.4596   0.4680   0.4729   0.4784   0.4852   0.4879   0.4999   0.5185
  0.5258   0.5271   0.5349   0.5449   0.5501   0.5550   0.5559   0.5648
  0.5717   0.5842   0.5883   0.5959   0.5973   0.6051   0.6116   0.6153
  0.6208   0.6263   0.6324   0.6362   0.6388   0.6542   0.6556   0.6712
  0.6786   0.6949   0.7053   0.7153   0.7223   0.7260   0.7272   0.7473
  0.7534   0.7654   0.7770   0.8011   0.8037   0.8177   0.8266   0.8305
  0.8391   0.8479   0.8528   0.8542   0.8591   0.8619   0.8747   0.8788
  0.8834   0.8885   0.9002   0.9059   0.9151   0.9202   0.9270   0.9294
  0.9427   0.9435   0.9525   0.9580   0.9675   0.9744   0.9779   0.9904
  0.9968   1.0009   1.0108   1.0217   1.0372   1.0436   1.0582   1.0684
  1.0868   1.0951   1.1149   1.1224   1.1287   1.1809   1.1932   1.2129
  1.2300   1.2391   1.2542   1.2825   1.2883   1.3021   1.3259   1.3372
  1.3417   1.3601   1.3710   1.3750   1.4265   1.4760   1.4907   1.4968
  1.5129   1.5240   1.5325   1.5638   1.5672   1.5770   1.5853   1.5998
  1.6316   1.6437   1.6556   1.6561   1.6819   1.7081   1.7189   1.7323
  1.7440   1.7829   1.7963   1.8285   1.8398   1.8564   1.8726   1.8803
  1.8896   1.8927   1.9178   1.9232   1.9322   1.9518   1.9585   1.9684
  1.9789   1.9924   2.0291   2.0341   2.0517   2.0631   2.1081   2.1418
  2.1494   2.2028   2.2102   2.2253   2.2606   2.2707   2.2886   2.3035
  2.3348   2.3476   2.3647   2.3684   2.3844   2.4155   2.4245   2.4447
  2.4595   2.4797   2.4861   2.5088   2.5372   2.5428   2.5792   2.5851
  2.6174   2.6261   2.6493   2.6619   2.6740   2.6954   2.7010   2.7117
  2.7289   2.7347   2.7547   2.7565   2.7642   2.7834   2.7902   2.8051
  2.8202   2.8338   2.8396   2.8569   2.8776   2.8999   2.9293   2.9632
  2.9836   3.0793   3.0908   3.1107   3.1621   3.1919   3.2043   3.2207
  3.2588   3.2827   3.3595   3.3830   3.4069   3.4189   3.5226   3.5614
  3.5935   3.6552   3.7078   3.8495   3.8631   3.9998   4.0409   4.0561
  4.0798   4.1497   4.4214   4.8224   4.8438   9.7685   9.8300   9.8568
  9.8642  23.3852  23.5929  23.8451  23.9098  23.9207  23.9514  24.0119
 24.0145  24.0758  24.0949  24.1367  24.1890  25.7353  25.8201  25.9445
 26.0749  26.1650  26.2572  26.3569  26.5755  26.5972  26.7408  26.8439
 26.9256 215.7615 215.8343 215.8649 215.8833
 --------------------------------------------------------------

          Ground-State Mulliken Net Atomic Charges

     Atom                 Charge (a.u.)
  ----------------------------------------
      1 C                     0.105247
      2 C                    -0.325628
      3 Cl                    0.518260
      4 C                    -0.385327
      5 H                     0.202465
      6 C                    -0.983364
      7 H                     0.190251
      8 C                     0.566654
      9 Cl                    0.456802
     10 C                    -0.926760
     11 Cl                    0.633875
     12 C                     1.337294
     13 C                    -0.786879
     14 Cl                    0.483710
     15 C                    -0.558647
     16 H                     0.199404
     17 C                    -0.528884
     18 H                     0.158693
     19 C                    -0.234738
     20 H                     0.175950
     21 C                    -0.457853
     22 H                     0.159474
  ----------------------------------------
  Sum of atomic charges =     0.000000

 -----------------------------------------------------------------
                    Cartesian Multipole Moments
 -----------------------------------------------------------------
    Charge (ESU x 10^10)
                -0.0000
    Dipole Moment (Debye)
         X       0.7313      Y      -0.8399      Z       0.0410
       Tot       1.1144
    Quadrupole Moments (Debye-Ang)
        XX    -113.5730     XY      -0.3574     YY    -123.4637
        XZ     -10.8245     YZ       4.1604     ZZ    -113.0025
    Octopole Moments (Debye-Ang^2)
       XXX     -36.2946    XXY     -17.3444    XYY     -30.2187
       YYY     -73.8697    XXZ      17.3748    XYZ       4.9310
       YYZ      22.2005    XZZ     -23.1703    YZZ     -28.6025
       ZZZ      76.6195
    Hexadecapole Moments (Debye-Ang^3)
      XXXX   -3818.6356   XXXY    -113.1622   XXYY    -787.3976
      XYYY    -160.3760   YYYY    -539.6251   XXXZ     -47.1752
      XXYZ     -37.5329   XYYZ      25.0274   YYYZ    -123.5218
      XXZZ    -921.9688   XYZZ     -66.9536   YYZZ    -424.7015
      XZZZ      11.6309   YZZZ     -78.8895   ZZZZ   -1973.8963
 -----------------------------------------------------------------
 Calculating analytic gradient of the SCF energy
 Gradient of SCF Energy
            1           2           3           4           5           6
    1  -0.0197887  -0.0016341   0.0463689   0.0022344  -0.0000548  -0.0005600
    2   0.0014054   0.0012620   0.0995923  -0.0013904   0.0005376  -0.0003268
    3   0.0084494  -0.0068557  -0.0657099  -0.0075461   0.0002662  -0.0038110
            7           8           9          10          11          12
    1  -0.0002122   0.0093954   0.0011002   0.0028739   0.0118715   0.0108919
    2   0.0000872   0.0004424  -0.0004074   0.0035462  -0.0078652  -0.0012985
    3   0.0009797   0.0061605  -0.0055330   0.0079017   0.0001657  -0.0090618
           13          14          15          16          17          18
    1  -0.0018397  -0.0397347  -0.0103266   0.0007309  -0.0010670  -0.0009285
    2  -0.0046632  -0.0965006  -0.0040699  -0.0009749  -0.0019904  -0.0009747
    3  -0.0018066   0.0741378  -0.0014754  -0.0006102  -0.0009614  -0.0003784
           19          20          21          22
    1   0.0030643   0.0000406  -0.0062916  -0.0061342
    2   0.0049652   0.0010786   0.0059219   0.0016234
    3   0.0036070   0.0002308   0.0049087  -0.0030578
 Max gradient component =       9.959E-02
 RMS gradient           =       2.282E-02
 Gradient time:  CPU 173.95 s  wall 29.20 s
 Geometry Optimization Parameters
   NAtoms,    NIC,     NZ,  NCons,   NDum,   NFix, NCnnct, MaxDiis
       22     163      22       0       0       0       0       0


** GEOMETRY OPTIMIZATION IN DELOCALIZED INTERNAL COORDINATES **
   Searching for a Minimum

   Optimization Cycle:   1

                       Coordinates (Angstroms)
     ATOM                X               Y               Z
      1  C         0.0000000000    0.0000000000    0.0000000000
      2  C         0.0000000000    0.0000000000    1.3949600000
      3  Cl        1.5261815140    0.0000000000    2.2594170471
      4  C        -1.1901880373    0.0256249026    2.1059255403
      5  H        -1.1683702292    0.0315218534    3.1884196336
      6  C        -2.4041742747    0.0535064326    1.4351028665
      7  H        -3.3336980403    0.0741960811    1.9899557843
      8  C        -2.4180259722    0.0546630380    0.0478935036
      9  Cl       -3.9445745286    0.0782926128   -0.8155919614
     10  C        -1.2274122092    0.0272853135   -0.6622934626
     11  Cl       -1.2645630159   -0.0058824468   -2.4155862839
     12  C         1.2779219872   -0.0284629571   -0.7628147595
     13  C         2.3470698978    0.7895533347   -0.3971844912
     14  Cl        2.1937652685    1.8399754745    0.9991059581
     15  C         3.5373425750    0.7639926356   -1.1080106329
     16  H         4.3574386523    1.4022626844   -0.8041060066
     17  C         3.6820915760   -0.0819840560   -2.1979241218
     18  H         4.6116137590   -0.1026767181   -2.7527795786
     19  C         2.6267066856   -0.9012420975   -2.5714505845
     20  H         2.7271154486   -1.5600000441   -3.4248322698
     21  C         1.4361780334   -0.8737960689   -1.8611235872
     22  H         0.6116407652   -1.5017402028   -2.1743786128
   Point Group: c1    Number of degrees of freedom:    60


   Energy is  -2301.809513103


 Attempting to generate delocalized internal coordinates
 Initial Hessian constructed with Jon Baker's OPTIMIZE code

 60 Hessian modes will be used to form the next step
  Hessian Eigenvalues:
     0.016227    0.017469    0.019571    0.020654    0.020945    0.022664
     0.023585    0.023588    0.023833    0.023841    0.024090    0.024090
     0.024114    0.024114    0.024135    0.024135    0.024142    0.024143
     0.059373    0.132214    0.159965    0.159995    0.159995    0.159996
     0.160000    0.160000    0.219210    0.220001    0.224847    0.226194
     0.228453    0.245395    0.245848    0.249942    0.249992    0.249996
     0.250000    0.289746    0.293502    0.301033    0.301033    0.328620
     0.356665    0.356665    0.356665    0.356665    0.356665    0.356665
     0.412694    0.416668    0.429281    0.431458    0.461411    0.462789
     0.471056    0.471190    0.478202    0.478203    0.479142    0.479142

 Minimum search - taking simple RFO step
 Searching for Lamda that Minimizes Along All modes
 Value Taken    Lamda =  -0.08523276
 Calculated Step too Large.  Step scaled by  0.481166
 Step Taken.  Stepsize is  0.300000

                             Maximum     Tolerance    Cnvgd?
         Gradient           0.103549      0.000300      NO
         Displacement       0.221104      0.001200      NO
         Energy change     *********      0.000001      NO


 New Cartesian Coordinates Obtained by Inverse Iteration

 Displacement from previous Coordinates is:  0.543430
 ----------------------------------------------------------------
             Standard Nuclear Orientation (Angstroms)
    I     Atom           X                Y                Z
 ----------------------------------------------------------------
    1      C      -0.0104685703    -0.0011285184    -0.0212672736
    2      C      -0.0188737719    -0.0253759592     1.3826442376
    3      Cl      1.4893016657    -0.0519938086     2.2637648978
    4      C      -1.2018023152    -0.0046355960     2.1074325773
    5      H      -1.1686764471    -0.0199121228     3.1893933152
    6      C      -2.4191513995     0.0437986968     1.4508233060
    7      H      -3.3435506437     0.0623095650     2.0134884904
    8      C      -2.4461253362     0.0737096862     0.0644470476
    9      Cl     -3.9923858719     0.1389327646    -0.7585172434
   10      C      -1.2619558114     0.0502167168    -0.6679553440
   11      Cl     -1.3772727880     0.0936778727    -2.4177981174
   12      C       1.2833838203    -0.0252886401    -0.7777607836
   13      C       2.3533257361     0.8127549505    -0.4304929763
   14      Cl      2.2026720245     1.8969121808     0.9322925384
   15      C       3.5531382795     0.7858390791    -1.1296631607
   16      H       4.3608363923     1.4430122909    -0.8325335866
   17      C       3.7168600549    -0.0852491226    -2.1963990954
   18      H       4.6527194287    -0.1076257496    -2.7411010107
   19      C       2.6736405982    -0.9296796774    -2.5557738969
   20      H       2.7902971919    -1.6135211218    -3.3877012575
   21      C       1.4755548546    -0.8976959213    -1.8563804651
   22      H       0.6725927636    -1.5539677933    -2.1582382182
 ----------------------------------------------------------------
 Nuclear Repulsion Energy =        1539.29665122 hartrees
 There are       73 alpha and       73 beta electrons
 Applying Cartesian multipole field
    Component          Value
    ---------          -----
     (2,0,0)        1.00000E-11
     (0,2,0)        2.00000E-11
     (0,0,2)       -3.00000E-11
 Nucleus-field energy     =    -0.0000000074 hartrees
 Requested basis set is 6-311++G(d,p)
 There are 154 shells and 426 basis functions
 A cutoff of  1.0D-15 yielded   9638 shell pairs
 There are     78862 function pairs (     84843 Cartesian)
 Smallest overlap matrix eigenvalue = 3.06E-07
 Linear dependence detected in AO basis
 Number of orthogonalized atomic orbitals = 422
 Maximum deviation from orthogonality = 3.869E-10
 Guess from superposition of atomic densities
 Warning:  Energy on first SCF cycle will be non-variational
 SAD guess density has 146.000000 electrons

 -----------------------------------------------------------------------
  General SCF calculation program by
  Eric Jon Sundstrom, Paul Horn, Yuezhi Mao, Dmitri Zuev, Alec White,
  David Stuck, Shaama M.S., Shane Yost, Joonho Lee, David Small,
  Daniel Levine, Susi Lehtola, Hugh Burton, Evgeny Epifanovsky,
  Bang C. Huynh
 -----------------------------------------------------------------------
 Exchange:     0.2000 Hartree-Fock + 0.0800 Slater + 0.7200 B88
 Correlation:  0.1900 VWN1RPA + 0.8100 LYP
 Using SG-1 standard quadrature grid
 using 6 threads for integral computing
 -------------------------------------------------------
 OpenMP Integral computing Module                
 Release: version 2.0, May 2017, Q-Chem Inc. Pleasanton 
 -------------------------------------------------------
 A restricted SCF calculation will be
 performed using DIIS
 SCF converges when DIIS error is below 1.0e-08
 ---------------------------------------
  Cycle       Energy         DIIS error
 ---------------------------------------
    1   -2305.7991072640      3.06e-02  
    2   -2301.6772212654      2.63e-03  
    3   -2301.5721841368      3.31e-03  
    4   -2301.8310016802      6.48e-04  
    5   -2301.8387593939      3.40e-04  
    6   -2301.8413508173      1.11e-04  
    7   -2301.8416013242      3.28e-05  
    8   -2301.8416224170      1.35e-05  
    9   -2301.8416266699      2.67e-06  
   10   -2301.8416268227      9.43e-07  
   11   -2301.8416268416      4.12e-07  
   12   -2301.8416268455      1.20e-07  
   13   -2301.8416268457      5.42e-08  
   14   -2301.8416268459      1.58e-08  
   15   -2301.8416268458      4.94e-09  Convergence criterion met
 ---------------------------------------
 SCF time:   CPU 591.63s  wall 104.00s 
 SCF   energy in the final basis set =    -2301.8416268458
 Total energy in the final basis set =    -2301.8416268458

 --------------------------------------------------------------

                    Orbital Energies (a.u.)
 --------------------------------------------------------------

 Alpha MOs
 -- Occupied --
********-101.5686-101.5577-101.5521 -10.2699 -10.2632 -10.2610 -10.2515
-10.2336 -10.2182 -10.2127 -10.2097 -10.1974 -10.1972 -10.1962 -10.1917
 -9.4852  -9.4833  -9.4749  -9.4694  -7.2499  -7.2481  -7.2401  -7.2393
 -7.2392  -7.2382  -7.2374  -7.2337  -7.2296  -7.2289  -7.2240  -7.2236
 -0.9467  -0.9194  -0.8929  -0.8733  -0.8572  -0.8348  -0.8036  -0.7616
 -0.7498  -0.7354  -0.6633  -0.6334  -0.6216  -0.6020  -0.5483  -0.5289
 -0.5235  -0.4912  -0.4892  -0.4723  -0.4592  -0.4556  -0.4473  -0.4424
 -0.4279  -0.4144  -0.4079  -0.3992  -0.3842  -0.3755  -0.3635  -0.3592
 -0.3453  -0.3357  -0.3238  -0.3181  -0.2976  -0.2833  -0.2678  -0.2603
 -0.2391
 -- Virtual --
 -0.0652  -0.0466  -0.0349  -0.0282  -0.0186  -0.0096  -0.0041   0.0023
  0.0108   0.0149   0.0204   0.0248   0.0296   0.0382   0.0446   0.0509
  0.0536   0.0576   0.0623   0.0706   0.0728   0.0810   0.0832   0.0879
  0.0918   0.0941   0.1004   0.1034   0.1053   0.1077   0.1121   0.1127
  0.1169   0.1205   0.1227   0.1287   0.1302   0.1333   0.1339   0.1371
  0.1400   0.1451   0.1456   0.1527   0.1547   0.1609   0.1632   0.1716
  0.1743   0.1791   0.1826   0.1871   0.1935   0.1967   0.2008   0.2066
  0.2092   0.2125   0.2187   0.2218   0.2249   0.2265   0.2327   0.2392
  0.2436   0.2497   0.2515   0.2537   0.2575   0.2621   0.2651   0.2662
  0.2763   0.2785   0.2795   0.2824   0.2896   0.2918   0.2927   0.3009
  0.3046   0.3102   0.3115   0.3189   0.3233   0.3311   0.3370   0.3430
  0.3515   0.3678   0.3825   0.4141   0.4265   0.4337   0.4449   0.4550
  0.4582   0.4664   0.4707   0.4780   0.4885   0.4927   0.5022   0.5162
  0.5215   0.5257   0.5346   0.5465   0.5487   0.5534   0.5559   0.5652
  0.5725   0.5784   0.5909   0.5924   0.5966   0.6034   0.6107   0.6177
  0.6200   0.6233   0.6317   0.6328   0.6424   0.6544   0.6590   0.6701
  0.6805   0.6963   0.7060   0.7132   0.7202   0.7236   0.7263   0.7448
  0.7555   0.7768   0.7940   0.8011   0.8063   0.8175   0.8271   0.8325
  0.8361   0.8481   0.8507   0.8573   0.8590   0.8628   0.8743   0.8776
  0.8806   0.8861   0.8993   0.9051   0.9146   0.9204   0.9236   0.9310
  0.9385   0.9436   0.9504   0.9567   0.9676   0.9751   0.9772   0.9900
  0.9932   0.9983   1.0022   1.0207   1.0299   1.0393   1.0518   1.0662
  1.0814   1.0868   1.1060   1.1141   1.1218   1.1674   1.1922   1.2093
  1.2266   1.2382   1.2466   1.2697   1.2856   1.3035   1.3285   1.3322
  1.3335   1.3484   1.3657   1.3753   1.4309   1.4712   1.4865   1.4946
  1.5102   1.5231   1.5288   1.5617   1.5633   1.5727   1.5768   1.5965
  1.6297   1.6421   1.6525   1.6568   1.6820   1.7061   1.7146   1.7287
  1.7397   1.7769   1.7922   1.8214   1.8360   1.8555   1.8661   1.8801
  1.8827   1.8920   1.9165   1.9175   1.9240   1.9496   1.9582   1.9602
  1.9770   1.9893   2.0258   2.0312   2.0449   2.0585   2.1068   2.1414
  2.1457   2.1986   2.2219   2.2228   2.2612   2.2659   2.2898   2.2985
  2.3316   2.3394   2.3641   2.3720   2.3763   2.4073   2.4209   2.4413
  2.4576   2.4723   2.4794   2.4972   2.5351   2.5460   2.5726   2.5786
  2.6121   2.6244   2.6429   2.6589   2.6686   2.6905   2.6986   2.7084
  2.7218   2.7302   2.7515   2.7526   2.7615   2.7836   2.7842   2.7995
  2.8165   2.8261   2.8367   2.8524   2.8745   2.8923   2.9203   2.9532
  2.9793   3.0744   3.0851   3.1043   3.1490   3.1797   3.1935   3.2051
  3.2511   3.2736   3.3495   3.3757   3.4024   3.4140   3.5179   3.5522
  3.5854   3.6496   3.7012   3.8421   3.8527   3.9894   4.0391   4.0570
  4.0751   4.1455   4.4193   4.8116   4.8371   9.7629   9.8256   9.8287
  9.8700  23.3870  23.5839  23.8301  23.8925  23.9117  23.9323  23.9925
 24.0054  24.0538  24.0877  24.1390  24.1809  25.7428  25.8189  25.9361
 26.0755  26.1634  26.2339  26.3320  26.5073  26.5708  26.7218  26.8186
 26.9073 215.7552 215.8245 215.8312 215.8903
 --------------------------------------------------------------

          Ground-State Mulliken Net Atomic Charges

     Atom                 Charge (a.u.)
  ----------------------------------------
      1 C                     0.205487
      2 C                    -0.548721
      3 Cl                    0.497637
      4 C                    -0.291244
      5 H                     0.206499
      6 C                    -1.039827
      7 H                     0.192016
      8 C                     0.417995
      9 Cl                    0.467599
     10 C                    -0.615905
     11 Cl                    0.610356
     12 C                     1.174206
     13 C                    -0.849909
     14 Cl                    0.440609
     15 C                    -0.458990
     16 H                     0.200547
     17 C                    -0.491367
     18 H                     0.160285
     19 C                    -0.257998
     20 H                     0.175313
     21 C                    -0.357007
     22 H                     0.162420
  ----------------------------------------
  Sum of atomic charges =     0.000000

 -----------------------------------------------------------------
                    Cartesian Multipole Moments
 -----------------------------------------------------------------
    Charge (ESU x 10^10)
                 0.0000
    Dipole Moment (Debye)
         X       0.8031      Y      -0.9303      Z       0.0375
       Tot       1.2296
    Quadrupole Moments (Debye-Ang)
        XX    -113.3121     XY      -0.2955     YY    -123.0899
        XZ     -11.0873     YZ       3.8912     ZZ    -113.1585
    Octopole Moments (Debye-Ang^2)
       XXX     -28.1881    XXY     -19.0858    XYY     -26.7289
       YYY     -79.0059    XXZ      16.0161    XYZ       5.1194
       YYZ      22.1726    XZZ     -21.5562    YZZ     -31.3307
       ZZZ      79.7839
    Hexadecapole Moments (Debye-Ang^3)
      XXXX   -3894.4812   XXXY     -98.3531   XXYY    -801.8093
      XYYY    -144.8081   YYYY    -560.6516   XXXZ     -39.6409
      XXYZ     -31.7086   XYYZ      28.4927   YYYZ    -101.9130
      XXZZ    -931.1778   XYZZ     -65.2199   YYZZ    -425.0740
      XZZZ      28.6867   YZZZ     -65.2560   ZZZZ   -1961.7427
 -----------------------------------------------------------------
 Calculating analytic gradient of the SCF energy
 Gradient of SCF Energy
            1           2           3           4           5           6
    1  -0.0109665  -0.0012150   0.0284029   0.0010483  -0.0004155   0.0004457
    2   0.0002931   0.0006264   0.0675873  -0.0007816   0.0004129  -0.0001832
    3   0.0056127  -0.0005373  -0.0443363  -0.0053544   0.0003429  -0.0024554
            7           8           9          10          11          12
    1   0.0000349   0.0056556   0.0010421  -0.0008660  -0.0007259   0.0080397
    2   0.0001029   0.0003559  -0.0001209   0.0018106  -0.0031793  -0.0013776
    3   0.0008245   0.0045832  -0.0042368   0.0036771  -0.0010371  -0.0047641
           13          14          15          16          17          18
    1   0.0017142  -0.0256571  -0.0061560   0.0008919  -0.0002254  -0.0005642
    2  -0.0012318  -0.0666880  -0.0024495  -0.0007235  -0.0005488  -0.0006316
    3  -0.0010060   0.0479321  -0.0010185  -0.0005866  -0.0001292  -0.0001787
           19          20          21          22
    1   0.0017401   0.0001904  -0.0019706  -0.0004436
    2   0.0032369   0.0006632   0.0014165   0.0014102
    3   0.0024612  -0.0000214   0.0016650  -0.0014372
 Max gradient component =       6.759E-02
 RMS gradient           =       1.518E-02
 Gradient time:  CPU 172.81 s  wall 29.01 s
 Geometry Optimization Parameters
   NAtoms,    NIC,     NZ,  NCons,   NDum,   NFix, NCnnct, MaxDiis
       22     163      22       0       0       0       0       0

 Cartesian Hessian Update
 Hessian updated using BFGS update


** GEOMETRY OPTIMIZATION IN DELOCALIZED INTERNAL COORDINATES **
   Searching for a Minimum

   Optimization Cycle:   2

                       Coordinates (Angstroms)
     ATOM                X               Y               Z
      1  C        -0.0104685703   -0.0011285184   -0.0212672736
      2  C        -0.0188737719   -0.0253759592    1.3826442376
      3  Cl        1.4893016657   -0.0519938086    2.2637648978
      4  C        -1.2018023152   -0.0046355960    2.1074325773
      5  H        -1.1686764471   -0.0199121228    3.1893933152
      6  C        -2.4191513995    0.0437986968    1.4508233060
      7  H        -3.3435506437    0.0623095650    2.0134884904
      8  C        -2.4461253362    0.0737096862    0.0644470476
      9  Cl       -3.9923858719    0.1389327646   -0.7585172434
     10  C        -1.2619558114    0.0502167168   -0.6679553440
     11  Cl       -1.3772727880    0.0936778727   -2.4177981174
     12  C         1.2833838203   -0.0252886401   -0.7777607836
     13  C         2.3533257361    0.8127549505   -0.4304929763
     14  Cl        2.2026720245    1.8969121808    0.9322925384
     15  C         3.5531382795    0.7858390791   -1.1296631607
     16  H         4.3608363923    1.4430122909   -0.8325335866
     17  C         3.7168600549   -0.0852491226   -2.1963990954
     18  H         4.6527194287   -0.1076257496   -2.7411010107
     19  C         2.6736405982   -0.9296796774   -2.5557738969
     20  H         2.7902971919   -1.6135211218   -3.3877012575
     21  C         1.4755548546   -0.8976959213   -1.8563804651
     22  H         0.6725927636   -1.5539677933   -2.1582382182
   Point Group: c1    Number of degrees of freedom:    60


   Energy is  -2301.841626846

 Hessian updated using BFGS update

 56 Hessian modes will be used to form the next step
  Hessian Eigenvalues:
     0.016804    0.017485    0.019877    0.020657    0.020945    0.022664
     0.023586    0.023826    0.023840    0.024089    0.024090    0.024111
     0.024114    0.024128    0.024135    0.024142    0.024142    0.024356
     0.059414    0.108497    0.159976    0.159993    0.159996    0.159998
     0.160000    0.160312    0.219096    0.219972    0.224789    0.226248
     0.228517    0.245420    0.246629    0.248929    0.249982    0.249999
     0.286290    0.289738    0.300825    0.301016    0.306689    0.351983
     0.356657    0.362644    0.412693    0.425256    0.429294    0.457519
     0.462059    0.464456    0.470754    0.477924    0.478170    0.478501
     0.479087    0.518944

 Minimum search - taking simple RFO step
 Searching for Lamda that Minimizes Along All modes
 Value Taken    Lamda =  -0.04501659
 Calculated Step too Large.  Step scaled by  0.548669
 Step Taken.  Stepsize is  0.300000

                             Maximum     Tolerance    Cnvgd?
         Gradient           0.069840      0.000300      NO
         Displacement       0.247105      0.001200      NO
         Energy change     -0.032114      0.000001      NO


 New Cartesian Coordinates Obtained by Inverse Iteration

 Displacement from previous Coordinates is:  0.391850
 ----------------------------------------------------------------
             Standard Nuclear Orientation (Angstroms)
    I     Atom           X                Y                Z
 ----------------------------------------------------------------
    1      C       0.0069962315     0.0073969712     0.0017299720
    2      C      -0.0261390549    -0.0356965949     1.4072876000
    3      Cl      1.4593509496    -0.0927984978     2.3188677112
    4      C      -1.2210252755    -0.0219412096     2.1157783821
    5      H      -1.2029544230    -0.0529679378     3.1973638266
    6      C      -2.4273803358     0.0319272097     1.4378123521
    7      H      -3.3617286438     0.0423278827     1.9832929606
    8      C      -2.4360570787     0.0718040585     0.0489299826
    9      Cl     -3.9836368756     0.1378627909    -0.7691023164
   10      C      -1.2335043398     0.0575072374    -0.6648118842
   11      Cl     -1.2782070864     0.1108268273    -2.4157497620
   12      C       1.2922649220    -0.0092127737    -0.7562313863
   13      C       2.3694401318     0.8354563038    -0.4370572344
   14      Cl      2.2461036174     1.9559740409     0.8976291451
   15      C       3.5609239813     0.7963546919    -1.1538670474
   16      H       4.3703856056     1.4598382319    -0.8768625527
   17      C       3.7039418491    -0.0905014725    -2.2132321925
   18      H       4.6322238382    -0.1198486127    -2.7711522031
   19      C       2.6505500204    -0.9359937556    -2.5517725380
   20      H       2.7501647072    -1.6292942887    -3.3784454863
   21      C       1.4635333811    -0.8898197705    -1.8336993803
   22      H       0.6488137337    -1.5441115602    -2.1140039680
 ----------------------------------------------------------------
 Nuclear Repulsion Energy =        1534.08003206 hartrees
 There are       73 alpha and       73 beta electrons
 Applying Cartesian multipole field
    Component          Value
    ---------          -----
     (2,0,0)        1.00000E-11
     (0,2,0)        2.00000E-11
     (0,0,2)       -3.00000E-11
 Nucleus-field energy     =    -0.0000000077 hartrees
 Requested basis set is 6-311++G(d,p)
 There are 154 shells and 426 basis functions
 A cutoff of  1.0D-15 yielded   9639 shell pairs
 There are     78864 function pairs (     84850 Cartesian)
 Smallest overlap matrix eigenvalue = 3.05E-07
 Linear dependence detected in AO basis
 Number of orthogonalized atomic orbitals = 422
 Maximum deviation from orthogonality = 3.657E-10
 Guess from superposition of atomic densities
 Warning:  Energy on first SCF cycle will be non-variational
 SAD guess density has 146.000000 electrons

 -----------------------------------------------------------------------
  General SCF calculation program by
  Eric Jon Sundstrom, Paul Horn, Yuezhi Mao, Dmitri Zuev, Alec White,
  David Stuck, Shaama M.S., Shane Yost, Joonho Lee, David Small,
  Daniel Levine, Susi Lehtola, Hugh Burton, Evgeny Epifanovsky,
  Bang C. Huynh
 -----------------------------------------------------------------------
 Exchange:     0.2000 Hartree-Fock + 0.0800 Slater + 0.7200 B88
 Correlation:  0.1900 VWN1RPA + 0.8100 LYP
 Using SG-1 standard quadrature grid
 using 6 threads for integral computing
 -------------------------------------------------------
 OpenMP Integral computing Module                
 Release: version 2.0, May 2017, Q-Chem Inc. Pleasanton 
 -------------------------------------------------------
 A restricted SCF calculation will be
 performed using DIIS
 SCF converges when DIIS error is below 1.0e-08
 ---------------------------------------
  Cycle       Energy         DIIS error
 ---------------------------------------
    1   -2305.7467055567      3.04e-02  
    2   -2301.6978978036      2.62e-03  
    3   -2301.5947006705      3.29e-03  
    4   -2301.8501409737      6.47e-04  
    5   -2301.8578409603      3.42e-04  
    6   -2301.8604864010      1.07e-04  
    7   -2301.8607166759      3.35e-05  
    8   -2301.8607388844      1.36e-05  
    9   -2301.8607432082      2.55e-06  
   10   -2301.8607433431      1.01e-06  
   11   -2301.8607433658      3.99e-07  
   12   -2301.8607433693      1.25e-07  
   13   -2301.8607433698      5.34e-08  
   14   -2301.8607433697      1.58e-08  
   15   -2301.8607433697      5.56e-09  Convergence criterion met
 ---------------------------------------
 SCF time:   CPU 590.85s  wall 104.00s 
 SCF   energy in the final basis set =    -2301.8607433697
 Total energy in the final basis set =    -2301.8607433697

 --------------------------------------------------------------

                    Orbital Energies (a.u.)
 --------------------------------------------------------------

 Alpha MOs
 -- Occupied --
********-101.5696-101.5591-101.5535 -10.2705 -10.2644 -10.2615 -10.2520
-10.2333 -10.2178 -10.2129 -10.2098 -10.1974 -10.1974 -10.1967 -10.1920
 -9.4854  -9.4841  -9.4756  -9.4701  -7.2500  -7.2490  -7.2403  -7.2402
 -7.2395  -7.2390  -7.2383  -7.2346  -7.2304  -7.2297  -7.2248  -7.2243
 -0.9451  -0.9154  -0.8938  -0.8756  -0.8542  -0.8357  -0.8035  -0.7610
 -0.7482  -0.7352  -0.6625  -0.6330  -0.6218  -0.6017  -0.5471  -0.5282
 -0.5233  -0.4911  -0.4886  -0.4731  -0.4586  -0.4549  -0.4468  -0.4411
 -0.4233  -0.4143  -0.4056  -0.3987  -0.3839  -0.3757  -0.3624  -0.3589
 -0.3431  -0.3342  -0.3250  -0.3205  -0.2970  -0.2896  -0.2664  -0.2589
 -0.2478
 -- Virtual --
 -0.0656  -0.0474  -0.0348  -0.0273  -0.0190  -0.0095  -0.0038   0.0037
  0.0109   0.0154   0.0203   0.0251   0.0289   0.0381   0.0447   0.0509
  0.0534   0.0578   0.0626   0.0704   0.0722   0.0812   0.0835   0.0880
  0.0911   0.0939   0.1005   0.1035   0.1050   0.1078   0.1122   0.1129
  0.1170   0.1205   0.1229   0.1287   0.1301   0.1334   0.1339   0.1371
  0.1401   0.1440   0.1452   0.1518   0.1540   0.1603   0.1636   0.1711
  0.1737   0.1790   0.1816   0.1861   0.1939   0.1960   0.2001   0.2066
  0.2091   0.2134   0.2177   0.2206   0.2243   0.2259   0.2315   0.2388
  0.2434   0.2501   0.2515   0.2537   0.2580   0.2623   0.2648   0.2654
  0.2761   0.2789   0.2790   0.2820   0.2888   0.2918   0.2927   0.3008
  0.3054   0.3099   0.3113   0.3196   0.3236   0.3313   0.3370   0.3430
  0.3497   0.3653   0.3827   0.4141   0.4269   0.4330   0.4454   0.4550
  0.4585   0.4662   0.4742   0.4760   0.4877   0.4940   0.5071   0.5177
  0.5196   0.5246   0.5334   0.5460   0.5478   0.5525   0.5562   0.5624
  0.5714   0.5753   0.5870   0.5912   0.5964   0.6017   0.6118   0.6177
  0.6205   0.6223   0.6296   0.6321   0.6400   0.6521   0.6613   0.6719
  0.6814   0.6952   0.7065   0.7138   0.7180   0.7215   0.7254   0.7441
  0.7577   0.7772   0.7994   0.8065   0.8181   0.8254   0.8297   0.8310
  0.8377   0.8474   0.8527   0.8557   0.8577   0.8632   0.8749   0.8779
  0.8789   0.8864   0.8996   0.9093   0.9097   0.9205   0.9255   0.9376
  0.9421   0.9486   0.9516   0.9577   0.9658   0.9722   0.9772   0.9873
  0.9920   0.9970   1.0072   1.0150   1.0257   1.0358   1.0492   1.0652
  1.0751   1.0908   1.1032   1.1124   1.1217   1.1680   1.1883   1.2099
  1.2231   1.2361   1.2407   1.2729   1.2846   1.3043   1.3195   1.3266
  1.3361   1.3440   1.3644   1.3758   1.4272   1.4724   1.4867   1.4943
  1.5097   1.5212   1.5286   1.5610   1.5619   1.5712   1.5752   1.5957
  1.6274   1.6424   1.6502   1.6559   1.6813   1.7080   1.7137   1.7284
  1.7411   1.7763   1.7918   1.8195   1.8378   1.8547   1.8655   1.8779
  1.8790   1.8905   1.9139   1.9175   1.9241   1.9463   1.9571   1.9616
  1.9775   1.9883   2.0225   2.0300   2.0423   2.0573   2.1101   2.1406
  2.1491   2.1966   2.2202   2.2523   2.2603   2.2677   2.2944   2.2997
  2.3303   2.3365   2.3590   2.3670   2.3778   2.3922   2.4229   2.4414
  2.4529   2.4671   2.4753   2.4995   2.5345   2.5467   2.5648   2.5741
  2.6099   2.6196   2.6416   2.6566   2.6670   2.6885   2.6972   2.7055
  2.7185   2.7317   2.7513   2.7543   2.7596   2.7809   2.7833   2.8021
  2.8157   2.8244   2.8388   2.8499   2.8720   2.8901   2.9211   2.9545
  2.9799   3.0733   3.0844   3.1009   3.1437   3.1750   3.1955   3.2098
  3.2471   3.2687   3.3460   3.3695   3.4023   3.4111   3.5165   3.5487
  3.5842   3.6479   3.6976   3.8399   3.8508   3.9893   4.0380   4.0574
  4.0761   4.1462   4.4190   4.8068   4.8338   9.7667   9.8035   9.8245
  9.8704  23.3881  23.5880  23.8283  23.8870  23.9081  23.9275  23.9863
 23.9969  24.0475  24.0830  24.1336  24.1740  25.8177  25.8418  25.9448
 26.0629  26.1546  26.2423  26.3312  26.3857  26.5702  26.7086  26.8007
 26.9061 215.7598 215.7994 215.8277 215.8864
 --------------------------------------------------------------

          Ground-State Mulliken Net Atomic Charges

     Atom                 Charge (a.u.)
  ----------------------------------------
      1 C                     0.210858
      2 C                    -0.559678
      3 Cl                    0.492275
      4 C                    -0.266443
      5 H                     0.206810
      6 C                    -1.031311
      7 H                     0.193278
      8 C                     0.458188
      9 Cl                    0.466864
     10 C                    -0.648058
     11 Cl                    0.600556
     12 C                     1.118762
     13 C                    -0.864820
     14 Cl                    0.433324
     15 C                    -0.384613
     16 H                     0.199193
     17 C                    -0.492954
     18 H                     0.160532
     19 C                    -0.251382
     20 H                     0.176074
     21 C                    -0.383584
     22 H                     0.166128
  ----------------------------------------
  Sum of atomic charges =     0.000000

 -----------------------------------------------------------------
                    Cartesian Multipole Moments
 -----------------------------------------------------------------
    Charge (ESU x 10^10)
                 0.0000
    Dipole Moment (Debye)
         X       0.7073      Y      -0.9779      Z      -0.0104
       Tot       1.2069
    Quadrupole Moments (Debye-Ang)
        XX    -113.4060     XY      -0.2026     YY    -122.8700
        XZ     -11.3333     YZ       3.5975     ZZ    -113.2404
    Octopole Moments (Debye-Ang^2)
       XXX     -35.3987    XXY     -19.4872    XYY     -27.6310
       YYY     -79.7787    XXZ      15.8596    XYZ       4.6911
       YYZ      21.9267    XZZ     -22.5836    YZZ     -32.7054
       ZZZ      79.0021
    Hexadecapole Moments (Debye-Ang^3)
      XXXX   -3872.3631   XXXY    -106.3658   XXYY    -799.6836
      XYYY    -151.9229   YYYY    -577.3970   XXXZ     -32.7660
      XXYZ     -30.7320   XYYZ      31.9505   YYYZ     -92.6478
      XXZZ    -932.5086   XYZZ     -68.4998   YYZZ    -431.0122
      XZZZ      36.2562   YZZZ     -59.8238   ZZZZ   -1977.1612
 -----------------------------------------------------------------
 Calculating analytic gradient of the SCF energy
 Gradient of SCF Energy
            1           2           3           4           5           6
    1  -0.0062051  -0.0002187   0.0167464   0.0005125  -0.0002105  -0.0006941
    2  -0.0002705  -0.0002049   0.0431938  -0.0003823   0.0002283   0.0000304
    3   0.0009581   0.0012251  -0.0285631  -0.0020741   0.0001641  -0.0009565
            7           8           9          10          11          12
    1   0.0001612   0.0017483  -0.0009857   0.0022289   0.0072052   0.0019514
    2   0.0000296   0.0002982  -0.0000843   0.0011811  -0.0050375  -0.0013368
    3   0.0005388   0.0033112  -0.0008893   0.0013078  -0.0005084  -0.0034683
           13          14          15          16          17          18
    1   0.0022245  -0.0158476  -0.0031794   0.0004548   0.0005404  -0.0003303
    2   0.0013923  -0.0429133  -0.0006600  -0.0003665  -0.0004799  -0.0003396
    3   0.0001995   0.0299469   0.0001727  -0.0002336  -0.0001246  -0.0001322
           19          20          21          22
    1   0.0006168  -0.0000974  -0.0037708  -0.0028510
    2   0.0013087   0.0003152   0.0028594   0.0012386
    3   0.0008023  -0.0001543   0.0003385  -0.0018605
 Max gradient component =       4.319E-02
 RMS gradient           =       9.673E-03
 Gradient time:  CPU 172.21 s  wall 28.91 s
 Geometry Optimization Parameters
   NAtoms,    NIC,     NZ,  NCons,   NDum,   NFix, NCnnct, MaxDiis
       22     163      22       0       0       0       0       0

 Cartesian Hessian Update
 Hessian updated using BFGS update


** GEOMETRY OPTIMIZATION IN DELOCALIZED INTERNAL COORDINATES **
   Searching for a Minimum

   Optimization Cycle:   3

                       Coordinates (Angstroms)
     ATOM                X               Y               Z
      1  C         0.0069962315    0.0073969712    0.0017299720
      2  C        -0.0261390549   -0.0356965949    1.4072876000
      3  Cl        1.4593509496   -0.0927984978    2.3188677112
      4  C        -1.2210252755   -0.0219412096    2.1157783821
      5  H        -1.2029544230   -0.0529679378    3.1973638266
      6  C        -2.4273803358    0.0319272097    1.4378123521
      7  H        -3.3617286438    0.0423278827    1.9832929606
      8  C        -2.4360570787    0.0718040585    0.0489299826
      9  Cl       -3.9836368756    0.1378627909   -0.7691023164
     10  C        -1.2335043398    0.0575072374   -0.6648118842
     11  Cl       -1.2782070864    0.1108268273   -2.4157497620
     12  C         1.2922649220   -0.0092127737   -0.7562313863
     13  C         2.3694401318    0.8354563038   -0.4370572344
     14  Cl        2.2461036174    1.9559740409    0.8976291451
     15  C         3.5609239813    0.7963546919   -1.1538670474
     16  H         4.3703856056    1.4598382319   -0.8768625527
     17  C         3.7039418491   -0.0905014725   -2.2132321925
     18  H         4.6322238382   -0.1198486127   -2.7711522031
     19  C         2.6505500204   -0.9359937556   -2.5517725380
     20  H         2.7501647072   -1.6292942887   -3.3784454863
     21  C         1.4635333811   -0.8898197705   -1.8336993803
     22  H         0.6488137337   -1.5441115602   -2.1140039680
   Point Group: c1    Number of degrees of freedom:    60


   Energy is  -2301.860743370

 Hessian updated using BFGS update

 57 Hessian modes will be used to form the next step
  Hessian Eigenvalues:
     0.017286    0.017496    0.019807    0.020803    0.020947    0.022664
     0.023585    0.023818    0.023839    0.024089    0.024090    0.024113
     0.024114    0.024135    0.024137    0.024142    0.024143    0.024777
     0.057426    0.104084    0.159973    0.159995    0.159997    0.159998
     0.160035    0.160245    0.219531    0.220323    0.224784    0.226431
     0.228519    0.245424    0.247335    0.249931    0.249983    0.253052
     0.289638    0.292810    0.300830    0.301026    0.309742    0.354201
     0.356658    0.356679    0.371634    0.412982    0.425532    0.429345
     0.456298    0.462561    0.468296    0.471686    0.478053    0.478246
     0.479074    0.480617    0.536698

 Minimum search - taking simple RFO step
 Searching for Lamda that Minimizes Along All modes
 Value Taken    Lamda =  -0.02925801
 Calculated Step too Large.  Step scaled by  0.549714
 Step Taken.  Stepsize is  0.300000

                             Maximum     Tolerance    Cnvgd?
         Gradient           0.043652      0.000300      NO
         Displacement       0.198852      0.001200      NO
         Energy change     -0.019117      0.000001      NO


 New Cartesian Coordinates Obtained by Inverse Iteration

 Displacement from previous Coordinates is:  0.611790
 ----------------------------------------------------------------
             Standard Nuclear Orientation (Angstroms)
    I     Atom           X                Y                Z
 ----------------------------------------------------------------
    1      C       0.0031469201     0.0098564042    -0.0130953067
    2      C      -0.0260521538    -0.0687263311     1.3912325159
    3      Cl      1.4609882006    -0.1593175290     2.2993140685
    4      C      -1.2163193934    -0.0679835217     2.1091247237
    5      H      -1.1891025628    -0.1303769639     3.1888089774
    6      C      -2.4260933892     0.0133393926     1.4397754357
    7      H      -3.3588468778     0.0164062147     1.9878101877
    8      C      -2.4428417519     0.1011666673     0.0524795340
    9      Cl     -3.9944115716     0.2233558030    -0.7469819611
   10      C      -1.2454163583     0.0990043857    -0.6693617166
   11      Cl     -1.3236986105     0.2641807892    -2.4106526604
   12      C       1.2878398934    -0.0036912852    -0.7661968363
   13      C       2.3495073121     0.8673140079    -0.4699315220
   14      Cl      2.2077479439     2.0280499895     0.8301100410
   15      C       3.5462284443     0.8265798336    -1.1807652148
   16      H       4.3394033007     1.5156840217    -0.9207574034
   17      C       3.7112998057    -0.0955741951    -2.2070936208
   18      H       4.6444121317    -0.1269386714    -2.7573526120
   19      C       2.6784689639    -0.9783905755    -2.5158590574
   20      H       2.7980991787    -1.7059628387    -3.3097440295
   21      C       1.4873865948    -0.9261289640    -1.8050992405
   22      H       0.6923138346    -1.6167568618    -2.0530603216
 ----------------------------------------------------------------
 Nuclear Repulsion Energy =        1529.76423244 hartrees
 There are       73 alpha and       73 beta electrons
 Applying Cartesian multipole field
    Component          Value
    ---------          -----
     (2,0,0)        1.00000E-11
     (0,2,0)        2.00000E-11
     (0,0,2)       -3.00000E-11
 Nucleus-field energy     =    -0.0000000062 hartrees
 Requested basis set is 6-311++G(d,p)
 There are 154 shells and 426 basis functions
 A cutoff of  1.0D-15 yielded   9636 shell pairs
 There are     78818 function pairs (     84791 Cartesian)
 Smallest overlap matrix eigenvalue = 3.16E-07
 Linear dependence detected in AO basis
 Number of orthogonalized atomic orbitals = 422
 Maximum deviation from orthogonality = 2.619E-10
 Guess from superposition of atomic densities
 Warning:  Energy on first SCF cycle will be non-variational
 SAD guess density has 146.000000 electrons

 -----------------------------------------------------------------------
  General SCF calculation program by
  Eric Jon Sundstrom, Paul Horn, Yuezhi Mao, Dmitri Zuev, Alec White,
  David Stuck, Shaama M.S., Shane Yost, Joonho Lee, David Small,
  Daniel Levine, Susi Lehtola, Hugh Burton, Evgeny Epifanovsky,
  Bang C. Huynh
 -----------------------------------------------------------------------
 Exchange:     0.2000 Hartree-Fock + 0.0800 Slater + 0.7200 B88
 Correlation:  0.1900 VWN1RPA + 0.8100 LYP
 Using SG-1 standard quadrature grid
 using 6 threads for integral computing
 -------------------------------------------------------
 OpenMP Integral computing Module                
 Release: version 2.0, May 2017, Q-Chem Inc. Pleasanton 
 -------------------------------------------------------
 A restricted SCF calculation will be
 performed using DIIS
 SCF converges when DIIS error is below 1.0e-08
 ---------------------------------------
  Cycle       Energy         DIIS error
 ---------------------------------------
    1   -2305.7095994238      3.03e-02  
    2   -2301.7126204960      2.60e-03  
    3   -2301.6122037981      3.26e-03  
    4   -2301.8628602096      6.52e-04  
    5   -2301.8707147726      3.43e-04  
    6   -2301.8733848019      1.05e-04  
    7   -2301.8736042866      3.42e-05  
    8   -2301.8736278283      1.36e-05  
    9   -2301.8736321402      2.54e-06  
   10   -2301.8736322702      1.07e-06  
   11   -2301.8736322962      3.84e-07  
   12   -2301.8736322995      1.32e-07  
   13   -2301.8736322997      5.14e-08  
   14   -2301.8736322999      1.60e-08  
   15   -2301.8736323000      5.78e-09  Convergence criterion met
 ---------------------------------------
 SCF time:   CPU 589.67s  wall 104.00s 
 SCF   energy in the final basis set =    -2301.8736323000
 Total energy in the final basis set =    -2301.8736323000

 --------------------------------------------------------------

                    Orbital Energies (a.u.)
 --------------------------------------------------------------

 Alpha MOs
 -- Occupied --
********-101.5695-101.5601-101.5547 -10.2707 -10.2639 -10.2616 -10.2524
-10.2336 -10.2181 -10.2129 -10.2097 -10.1986 -10.1980 -10.1974 -10.1929
 -9.4850  -9.4841  -9.4763  -9.4708  -7.2497  -7.2489  -7.2409  -7.2399
 -7.2392  -7.2390  -7.2383  -7.2354  -7.2310  -7.2304  -7.2255  -7.2251
 -0.9441  -0.9141  -0.8939  -0.8747  -0.8532  -0.8360  -0.8038  -0.7603
 -0.7476  -0.7354  -0.6628  -0.6318  -0.6215  -0.6022  -0.5471  -0.5277
 -0.5230  -0.4916  -0.4890  -0.4727  -0.4581  -0.4546  -0.4461  -0.4401
 -0.4212  -0.4144  -0.4042  -0.3972  -0.3834  -0.3753  -0.3611  -0.3575
 -0.3436  -0.3328  -0.3250  -0.3205  -0.2968  -0.2947  -0.2664  -0.2594
 -0.2521
 -- Virtual --
 -0.0650  -0.0473  -0.0347  -0.0270  -0.0213  -0.0098  -0.0038   0.0046
  0.0107   0.0148   0.0202   0.0253   0.0286   0.0382   0.0449   0.0505
  0.0533   0.0577   0.0624   0.0702   0.0718   0.0811   0.0825   0.0881
  0.0917   0.0944   0.1002   0.1029   0.1048   0.1072   0.1120   0.1131
  0.1166   0.1204   0.1230   0.1283   0.1292   0.1314   0.1344   0.1360
  0.1401   0.1425   0.1453   0.1504   0.1532   0.1607   0.1633   0.1707
  0.1738   0.1774   0.1820   0.1846   0.1912   0.1945   0.1992   0.2051
  0.2081   0.2140   0.2157   0.2222   0.2233   0.2264   0.2317   0.2388
  0.2447   0.2496   0.2504   0.2532   0.2585   0.2627   0.2653   0.2668
  0.2731   0.2781   0.2792   0.2822   0.2877   0.2916   0.2942   0.3008
  0.3053   0.3084   0.3143   0.3202   0.3232   0.3313   0.3385   0.3421
  0.3507   0.3638   0.3823   0.4152   0.4264   0.4363   0.4463   0.4527
  0.4586   0.4640   0.4751   0.4756   0.4921   0.4953   0.5053   0.5146
  0.5185   0.5236   0.5345   0.5442   0.5469   0.5536   0.5585   0.5630
  0.5668   0.5767   0.5867   0.5909   0.5976   0.5999   0.6126   0.6163
  0.6200   0.6220   0.6293   0.6318   0.6464   0.6532   0.6648   0.6784
  0.6821   0.6949   0.7068   0.7126   0.7148   0.7216   0.7274   0.7430
  0.7571   0.7797   0.8010   0.8063   0.8170   0.8286   0.8326   0.8352
  0.8405   0.8485   0.8531   0.8561   0.8611   0.8650   0.8721   0.8755
  0.8793   0.8864   0.9014   0.9085   0.9111   0.9196   0.9280   0.9388
  0.9407   0.9441   0.9504   0.9606   0.9682   0.9734   0.9766   0.9896
  0.9943   0.9982   1.0006   1.0048   1.0219   1.0350   1.0452   1.0631
  1.0693   1.0909   1.0960   1.1123   1.1221   1.1609   1.1900   1.2085
  1.2205   1.2315   1.2402   1.2667   1.2837   1.3052   1.3151   1.3276
  1.3366   1.3421   1.3611   1.3799   1.4281   1.4715   1.4855   1.4943
  1.5095   1.5214   1.5298   1.5586   1.5615   1.5712   1.5747   1.5977
  1.6283   1.6443   1.6482   1.6556   1.6800   1.7095   1.7126   1.7273
  1.7385   1.7742   1.7933   1.8160   1.8357   1.8547   1.8639   1.8735
  1.8789   1.8933   1.9096   1.9202   1.9264   1.9473   1.9550   1.9581
  1.9787   1.9882   2.0216   2.0297   2.0386   2.0537   2.1098   2.1398
  2.1522   2.1942   2.2193   2.2595   2.2636   2.2700   2.2967   2.3053
  2.3298   2.3341   2.3453   2.3666   2.3833   2.3886   2.4225   2.4404
  2.4481   2.4653   2.4726   2.5063   2.5349   2.5461   2.5608   2.5724
  2.6047   2.6168   2.6373   2.6580   2.6687   2.6854   2.6966   2.7026
  2.7159   2.7303   2.7504   2.7534   2.7625   2.7805   2.7855   2.7990
  2.8150   2.8236   2.8386   2.8471   2.8701   2.8875   2.9181   2.9570
  2.9844   3.0741   3.0825   3.0975   3.1390   3.1698   3.1931   3.2100
  3.2435   3.2661   3.3440   3.3688   3.3999   3.4094   3.5168   3.5444
  3.5833   3.6471   3.6982   3.8404   3.8491   3.9881   4.0371   4.0584
  4.0759   4.1426   4.4117   4.8028   4.8328   9.7646   9.7993   9.8245
  9.8672  23.3895  23.5888  23.8239  23.8896  23.9063  23.9271  23.9822
 23.9950  24.0469  24.0804  24.1325  24.1709  25.8173  25.9180  25.9379
 26.0469  26.1509  26.1863  26.3005  26.3799  26.5645  26.6987  26.7891
 26.8991 215.7578 215.7974 215.8267 215.8792
 --------------------------------------------------------------

          Ground-State Mulliken Net Atomic Charges

     Atom                 Charge (a.u.)
  ----------------------------------------
      1 C                     0.246690
      2 C                    -0.618322
      3 Cl                    0.470361
      4 C                    -0.188988
      5 H                     0.208453
      6 C                    -1.049265
      7 H                     0.194711
      8 C                     0.424651
      9 Cl                    0.474897
     10 C                    -0.548105
     11 Cl                    0.569052
     12 C                     0.949546
     13 C                    -0.840939
     14 Cl                    0.393953
     15 C                    -0.266426
     16 H                     0.199426
     17 C                    -0.469091
     18 H                     0.161509
     19 C                    -0.267753
     20 H                     0.175754
     21 C                    -0.393169
     22 H                     0.173056
  ----------------------------------------
  Sum of atomic charges =     0.000000

 -----------------------------------------------------------------
                    Cartesian Multipole Moments
 -----------------------------------------------------------------
    Charge (ESU x 10^10)
                 0.0000
    Dipole Moment (Debye)
         X       0.7436      Y      -1.1028      Z      -0.0029
       Tot       1.3301
    Quadrupole Moments (Debye-Ang)
        XX    -113.2282     XY      -0.0923     YY    -122.4886
        XZ     -11.4549     YZ       3.4015     ZZ    -113.5413
    Octopole Moments (Debye-Ang^2)
       XXX     -31.6958    XXY     -22.4630    XYY     -25.3534
       YYY     -88.2576    XXZ      15.4304    XYZ       5.0784
       YYZ      22.1423    XZZ     -21.9320    YZZ     -35.8759
       ZZZ      83.6326
    Hexadecapole Moments (Debye-Ang^3)
      XXXX   -3878.1092   XXXY     -82.9885   XXYY    -803.3850
      XYYY    -127.8236   YYYY    -615.4645   XXXZ     -26.8592
      XXYZ     -22.3342   XYYZ      32.9862   YYYZ     -61.5327
      XXZZ    -928.0761   XYZZ     -62.4268   YYZZ    -430.7449
      XZZZ      48.4226   YZZZ     -39.0068   ZZZZ   -1952.5210
 -----------------------------------------------------------------
 Calculating analytic gradient of the SCF energy
 Gradient of SCF Energy
            1           2           3           4           5           6
    1  -0.0008314   0.0004269   0.0096643   0.0003765   0.0000331  -0.0006899
    2  -0.0010335   0.0002847   0.0305414  -0.0000935   0.0001825  -0.0000324
    3  -0.0003642   0.0012695  -0.0193688  -0.0007241  -0.0000353  -0.0005198
            7           8           9          10          11          12
    1   0.0000653   0.0009966  -0.0001208   0.0004485   0.0000531  -0.0002966
    2   0.0001288   0.0002813   0.0001208  -0.0004758  -0.0016706  -0.0000890
    3   0.0001225   0.0006021  -0.0005690   0.0006137  -0.0003320  -0.0004467
           13          14          15          16          17          18
    1   0.0012371  -0.0092893  -0.0012088   0.0000849   0.0003117  -0.0000783
    2   0.0010801  -0.0304017  -0.0002098  -0.0002394  -0.0001836  -0.0002363
    3   0.0007639   0.0203153   0.0000129   0.0000300  -0.0003739  -0.0000585
           19          20          21          22
    1   0.0000896  -0.0001074  -0.0009452  -0.0002200
    2   0.0003293   0.0001260   0.0011360   0.0004547
    3   0.0003192  -0.0000945  -0.0004077  -0.0007548
 Max gradient component =       3.054E-02
 RMS gradient           =       6.565E-03
 Gradient time:  CPU 172.92 s  wall 29.03 s
 Geometry Optimization Parameters
   NAtoms,    NIC,     NZ,  NCons,   NDum,   NFix, NCnnct, MaxDiis
       22     163      22       0       0       0       0       0

 Cartesian Hessian Update
 Hessian updated using BFGS update


** GEOMETRY OPTIMIZATION IN DELOCALIZED INTERNAL COORDINATES **
   Searching for a Minimum

   Optimization Cycle:   4

                       Coordinates (Angstroms)
     ATOM                X               Y               Z
      1  C         0.0031469201    0.0098564042   -0.0130953067
      2  C        -0.0260521538   -0.0687263311    1.3912325159
      3  Cl        1.4609882006   -0.1593175290    2.2993140685
      4  C        -1.2163193934   -0.0679835217    2.1091247237
      5  H        -1.1891025628   -0.1303769639    3.1888089774
      6  C        -2.4260933892    0.0133393926    1.4397754357
      7  H        -3.3588468778    0.0164062147    1.9878101877
      8  C        -2.4428417519    0.1011666673    0.0524795340
      9  Cl       -3.9944115716    0.2233558030   -0.7469819611
     10  C        -1.2454163583    0.0990043857   -0.6693617166
     11  Cl       -1.3236986105    0.2641807892   -2.4106526604
     12  C         1.2878398934   -0.0036912852   -0.7661968363
     13  C         2.3495073121    0.8673140079   -0.4699315220
     14  Cl        2.2077479439    2.0280499895    0.8301100410
     15  C         3.5462284443    0.8265798336   -1.1807652148
     16  H         4.3394033007    1.5156840217   -0.9207574034
     17  C         3.7112998057   -0.0955741951   -2.2070936208
     18  H         4.6444121317   -0.1269386714   -2.7573526120
     19  C         2.6784689639   -0.9783905755   -2.5158590574
     20  H         2.7980991787   -1.7059628387   -3.3097440295
     21  C         1.4873865948   -0.9261289640   -1.8050992405
     22  H         0.6923138346   -1.6167568618   -2.0530603216
   Point Group: c1    Number of degrees of freedom:    60


   Energy is  -2301.873632300

 Hessian updated using BFGS update

 58 Hessian modes will be used to form the next step
  Hessian Eigenvalues:
     0.017425    0.018113    0.019938    0.020936    0.021030    0.022649
     0.023584    0.023816    0.023836    0.024089    0.024090    0.024113
     0.024114    0.024130    0.024137    0.024140    0.024143    0.027711
     0.053296    0.078140    0.159994    0.159996    0.159997    0.160022
     0.160129    0.160252    0.219857    0.220408    0.224845    0.226406
     0.228519    0.245427    0.247289    0.249934    0.250040    0.253350
     0.289724    0.293431    0.300953    0.301075    0.317216    0.354696
     0.356664    0.356676    0.356680    0.376705    0.412998    0.426038
     0.429371    0.457261    0.462581    0.468337    0.471940    0.478088
     0.478246    0.479075    0.481113    0.601164

 Minimum search - taking simple RFO step
 Searching for Lamda that Minimizes Along All modes
 Value Taken    Lamda =  -0.01709185
 Calculated Step too Large.  Step scaled by  0.633156
 Step Taken.  Stepsize is  0.300000

                             Maximum     Tolerance    Cnvgd?
         Gradient           0.030270      0.000300      NO
         Displacement       0.237931      0.001200      NO
         Energy change     -0.012889      0.000001      NO


 New Cartesian Coordinates Obtained by Inverse Iteration

 Displacement from previous Coordinates is:  0.441212
 ----------------------------------------------------------------
             Standard Nuclear Orientation (Angstroms)
    I     Atom           X                Y                Z
 ----------------------------------------------------------------
    1      C       0.0064749686     0.0242208688    -0.0084576155
    2      C      -0.0270149156    -0.0907408840     1.3919984315
    3      Cl      1.4588620701    -0.2246013225     2.3013957780
    4      C      -1.2193941003    -0.1042155622     2.1072862852
    5      H      -1.1956495682    -0.1985050021     3.1847082743
    6      C      -2.4261004187    -0.0019194411     1.4353930628
    7      H      -3.3616014043    -0.0135300495     1.9786862695
    8      C      -2.4394246907     0.1239541059     0.0500924513
    9      Cl     -3.9877993762     0.2677755101    -0.7490401418
   10      C      -1.2389160585     0.1387656644    -0.6665530186
   11      Cl     -1.3009054434     0.3565711696    -2.4015991473
   12      C       1.2900360585     0.0057320323    -0.7610005183
   13      C       2.3419590808     0.8946428887    -0.4935308263
   14      Cl      2.1874638583     2.1013273520     0.7659300658
   15      C       3.5375435456     0.8468417738    -1.2072452279
   16      H       4.3225891337     1.5537281754    -0.9713589318
   17      C       3.7084725119    -0.1041519068    -2.2057870396
   18      H       4.6405962390    -0.1406181045    -2.7575872969
   19      C       2.6834584245    -1.0057618802    -2.4874539057
   20      H       2.8088156894    -1.7548258750    -3.2600760798
   21      C       1.4935405136    -0.9430516665    -1.7752964677
   22      H       0.7010537371    -1.6465480746    -1.9978004205
 ----------------------------------------------------------------
 Nuclear Repulsion Energy =        1526.76100265 hartrees
 There are       73 alpha and       73 beta electrons
 Applying Cartesian multipole field
    Component          Value
    ---------          -----
     (2,0,0)        1.00000E-11
     (0,2,0)        2.00000E-11
     (0,0,2)       -3.00000E-11
 Nucleus-field energy     =    -0.0000000054 hartrees
 Requested basis set is 6-311++G(d,p)
 There are 154 shells and 426 basis functions
 A cutoff of  1.0D-15 yielded   9636 shell pairs
 There are     78855 function pairs (     84839 Cartesian)
 Smallest overlap matrix eigenvalue = 3.14E-07
 Linear dependence detected in AO basis
 Number of orthogonalized atomic orbitals = 422
 Maximum deviation from orthogonality = 2.504E-10
 Guess from superposition of atomic densities
 Warning:  Energy on first SCF cycle will be non-variational
 SAD guess density has 146.000000 electrons

 -----------------------------------------------------------------------
  General SCF calculation program by
  Eric Jon Sundstrom, Paul Horn, Yuezhi Mao, Dmitri Zuev, Alec White,
  David Stuck, Shaama M.S., Shane Yost, Joonho Lee, David Small,
  Daniel Levine, Susi Lehtola, Hugh Burton, Evgeny Epifanovsky,
  Bang C. Huynh
 -----------------------------------------------------------------------
 Exchange:     0.2000 Hartree-Fock + 0.0800 Slater + 0.7200 B88
 Correlation:  0.1900 VWN1RPA + 0.8100 LYP
 Using SG-1 standard quadrature grid
 using 6 threads for integral computing
 -------------------------------------------------------
 OpenMP Integral computing Module                
 Release: version 2.0, May 2017, Q-Chem Inc. Pleasanton 
 -------------------------------------------------------
 A restricted SCF calculation will be
 performed using DIIS
 SCF converges when DIIS error is below 1.0e-08
 ---------------------------------------
  Cycle       Energy         DIIS error
 ---------------------------------------
    1   -2305.6887174770      3.03e-02  
    2   -2301.7221676450      2.60e-03  
    3   -2301.6237243798      3.25e-03  
    4   -2301.8718092732      6.47e-04  
    5   -2301.8795200711      3.42e-04  
    6   -2301.8821790466      1.04e-04  
    7   -2301.8823913367      3.45e-05  
    8   -2301.8824154133      1.36e-05  
    9   -2301.8824196959      2.54e-06  
   10   -2301.8824198243      1.10e-06  
   11   -2301.8824198519      3.72e-07  
   12   -2301.8824198549      1.35e-07  
   13   -2301.8824198552      4.96e-08  
   14   -2301.8824198556      1.61e-08  
   15   -2301.8824198554      5.82e-09  Convergence criterion met
 ---------------------------------------
 SCF time:   CPU 589.22s  wall 104.00s 
 SCF   energy in the final basis set =    -2301.8824198554
 Total energy in the final basis set =    -2301.8824198554

 --------------------------------------------------------------

                    Orbital Energies (a.u.)
 --------------------------------------------------------------

 Alpha MOs
 -- Occupied --
********-101.5698-101.5614-101.5558 -10.2706 -10.2640 -10.2618 -10.2524
-10.2332 -10.2177 -10.2131 -10.2098 -10.1989 -10.1981 -10.1975 -10.1932
 -9.4849  -9.4844  -9.4772  -9.4716  -7.2496  -7.2492  -7.2419  -7.2398
 -7.2393  -7.2391  -7.2386  -7.2362  -7.2319  -7.2313  -7.2263  -7.2258
 -0.9437  -0.9127  -0.8942  -0.8749  -0.8521  -0.8364  -0.8039  -0.7601
 -0.7473  -0.7358  -0.6626  -0.6314  -0.6217  -0.6026  -0.5469  -0.5274
 -0.5230  -0.4919  -0.4890  -0.4727  -0.4581  -0.4542  -0.4459  -0.4395
 -0.4197  -0.4145  -0.4029  -0.3958  -0.3829  -0.3754  -0.3611  -0.3553
 -0.3431  -0.3315  -0.3256  -0.3211  -0.3031  -0.2937  -0.2663  -0.2595
 -0.2552
 -- Virtual --
 -0.0641  -0.0475  -0.0347  -0.0268  -0.0229  -0.0100  -0.0038   0.0051
  0.0105   0.0140   0.0201   0.0253   0.0284   0.0382   0.0449   0.0501
  0.0533   0.0577   0.0624   0.0699   0.0711   0.0810   0.0823   0.0882
  0.0917   0.0947   0.0999   0.1025   0.1051   0.1069   0.1118   0.1135
  0.1166   0.1205   0.1230   0.1276   0.1284   0.1305   0.1346   0.1358
  0.1399   0.1415   0.1453   0.1491   0.1527   0.1609   0.1635   0.1698
  0.1736   0.1765   0.1819   0.1832   0.1900   0.1938   0.1984   0.2043
  0.2080   0.2144   0.2147   0.2228   0.2236   0.2267   0.2316   0.2385
  0.2457   0.2491   0.2499   0.2528   0.2589   0.2626   0.2653   0.2680
  0.2708   0.2779   0.2795   0.2821   0.2876   0.2917   0.2948   0.3008
  0.3049   0.3082   0.3148   0.3206   0.3250   0.3321   0.3393   0.3421
  0.3510   0.3626   0.3819   0.4159   0.4261   0.4382   0.4469   0.4509
  0.4589   0.4633   0.4752   0.4799   0.4941   0.4967   0.5043   0.5113
  0.5156   0.5237   0.5349   0.5404   0.5458   0.5540   0.5604   0.5633
  0.5656   0.5790   0.5867   0.5901   0.5988   0.6008   0.6128   0.6150
  0.6190   0.6223   0.6288   0.6338   0.6494   0.6535   0.6672   0.6796
  0.6874   0.6932   0.7060   0.7113   0.7151   0.7211   0.7283   0.7421
  0.7567   0.7824   0.8029   0.8070   0.8176   0.8279   0.8330   0.8392
  0.8403   0.8489   0.8531   0.8559   0.8630   0.8685   0.8709   0.8737
  0.8805   0.8864   0.9006   0.9101   0.9109   0.9201   0.9305   0.9404
  0.9430   0.9449   0.9505   0.9619   0.9652   0.9700   0.9770   0.9827
  0.9953   0.9967   1.0008   1.0059   1.0204   1.0331   1.0442   1.0599
  1.0642   1.0923   1.0949   1.1153   1.1231   1.1593   1.1907   1.2073
  1.2204   1.2275   1.2427   1.2698   1.2840   1.3043   1.3100   1.3282
  1.3345   1.3441   1.3602   1.3830   1.4282   1.4713   1.4859   1.4949
  1.5093   1.5205   1.5312   1.5582   1.5612   1.5709   1.5763   1.5985
  1.6287   1.6459   1.6476   1.6559   1.6790   1.7106   1.7121   1.7273
  1.7383   1.7728   1.7959   1.8146   1.8354   1.8546   1.8631   1.8709
  1.8789   1.8945   1.9064   1.9249   1.9279   1.9463   1.9541   1.9579
  1.9807   1.9888   2.0204   2.0307   2.0373   2.0514   2.1108   2.1387
  2.1551   2.1926   2.2188   2.2584   2.2634   2.2765   2.2955   2.3103
  2.3197   2.3327   2.3375   2.3676   2.3820   2.3964   2.4230   2.4419
  2.4460   2.4663   2.4723   2.5116   2.5357   2.5455   2.5598   2.5729
  2.6022   2.6143   2.6347   2.6593   2.6705   2.6843   2.6964   2.7019
  2.7145   2.7303   2.7495   2.7533   2.7647   2.7791   2.7845   2.7978
  2.8143   2.8230   2.8393   2.8465   2.8696   2.8856   2.9173   2.9597
  2.9871   3.0752   3.0827   3.0952   3.1370   3.1682   3.1934   3.2128
  3.2403   3.2644   3.3442   3.3683   3.3992   3.4094   3.5186   3.5430
  3.5846   3.6468   3.6999   3.8414   3.8492   3.9886   4.0365   4.0584
  4.0765   4.1413   4.4047   4.8021   4.8336   9.7653   9.8056   9.8263
  9.8584  23.3906  23.5895  23.8235  23.8911  23.9071  23.9298  23.9819
 23.9934  24.0511  24.0801  24.1318  24.1701  25.8168  25.9353  25.9648
 25.9860  26.1313  26.1648  26.2962  26.4073  26.5638  26.6946  26.7859
 26.8991 215.7588 215.8073 215.8285 215.8660
 --------------------------------------------------------------

          Ground-State Mulliken Net Atomic Charges

     Atom                 Charge (a.u.)
  ----------------------------------------
      1 C                     0.282923
      2 C                    -0.636791
      3 Cl                    0.442326
      4 C                    -0.142994
      5 H                     0.208289
      6 C                    -1.033632
      7 H                     0.195719
      8 C                     0.442393
      9 Cl                    0.478563
     10 C                    -0.544067
     11 Cl                    0.552459
     12 C                     0.799192
     13 C                    -0.866890
     14 Cl                    0.359979
     15 C                    -0.146971
     16 H                     0.197951
     17 C                    -0.446509
     18 H                     0.162097
     19 C                    -0.264049
     20 H                     0.176061
     21 C                    -0.391842
     22 H                     0.175793
  ----------------------------------------
  Sum of atomic charges =     0.000000

 -----------------------------------------------------------------
                    Cartesian Multipole Moments
 -----------------------------------------------------------------
    Charge (ESU x 10^10)
                -0.0000
    Dipole Moment (Debye)
         X       0.7130      Y      -1.1972      Z      -0.0159
       Tot       1.3936
    Quadrupole Moments (Debye-Ang)
        XX    -113.1623     XY       0.0241     YY    -122.2338
        XZ     -11.6013     YZ       3.1574     ZZ    -113.7344
    Octopole Moments (Debye-Ang^2)
       XXX     -32.7145    XXY     -24.5963    XYY     -24.7071
       YYY     -93.4559    XXZ      15.3320    XYZ       5.0769
       YYZ      22.4406    XZZ     -22.2427    YZZ     -38.2214
       ZZZ      86.3309
    Hexadecapole Moments (Debye-Ang^3)
      XXXX   -3859.8190   XXXY     -71.9603   XXYY    -803.7820
      XYYY    -116.3383   YYYY    -651.4613   XXXZ     -20.2439
      XXYZ     -16.7155   XYYZ      34.8074   YYYZ     -37.9025
      XXZZ    -922.3042   XYZZ     -59.2582   YYZZ    -433.1258
      XZZZ      58.3454   YZZZ     -22.9399   ZZZZ   -1938.3630
 -----------------------------------------------------------------
 Calculating analytic gradient of the SCF energy
 Gradient of SCF Energy
            1           2           3           4           5           6
    1   0.0007999   0.0002575   0.0055416  -0.0001915   0.0001031  -0.0002277
    2  -0.0007034   0.0005119   0.0196087   0.0000459   0.0000721  -0.0000549
    3  -0.0008759   0.0006704  -0.0120180  -0.0001415  -0.0000491   0.0001075
            7           8           9          10          11          12
    1   0.0000054   0.0003658   0.0001085  -0.0001559  -0.0000805  -0.0009243
    2   0.0000674   0.0002821   0.0000133  -0.0006819  -0.0011246   0.0000683
    3  -0.0000166  -0.0004082  -0.0001456   0.0003518  -0.0000867   0.0007978
           13          14          15          16          17          18
    1   0.0004556  -0.0050967  -0.0002434  -0.0000095   0.0001830  -0.0000054
    2   0.0002956  -0.0194598  -0.0002244  -0.0000684   0.0000129  -0.0000454
    3   0.0006859   0.0128715  -0.0004133   0.0000782  -0.0000056  -0.0000048
           19          20          21          22
    1  -0.0000591  -0.0000805  -0.0004462  -0.0002997
    2  -0.0000274   0.0000833   0.0012353   0.0000931
    3   0.0000282  -0.0000191  -0.0009771  -0.0004297
 Max gradient component =       1.961E-02
 RMS gradient           =       4.157E-03
 Gradient time:  CPU 171.01 s  wall 28.71 s
 Geometry Optimization Parameters
   NAtoms,    NIC,     NZ,  NCons,   NDum,   NFix, NCnnct, MaxDiis
       22     163      22       0       0       0       0       0

 Cartesian Hessian Update
 Hessian updated using BFGS update


** GEOMETRY OPTIMIZATION IN DELOCALIZED INTERNAL COORDINATES **
   Searching for a Minimum

   Optimization Cycle:   5

                       Coordinates (Angstroms)
     ATOM                X               Y               Z
      1  C         0.0064749686    0.0242208688   -0.0084576155
      2  C        -0.0270149156   -0.0907408840    1.3919984315
      3  Cl        1.4588620701   -0.2246013225    2.3013957780
      4  C        -1.2193941003   -0.1042155622    2.1072862852
      5  H        -1.1956495682   -0.1985050021    3.1847082743
      6  C        -2.4261004187   -0.0019194411    1.4353930628
      7  H        -3.3616014043   -0.0135300495    1.9786862695
      8  C        -2.4394246907    0.1239541059    0.0500924513
      9  Cl       -3.9877993762    0.2677755101   -0.7490401418
     10  C        -1.2389160585    0.1387656644   -0.6665530186
     11  Cl       -1.3009054434    0.3565711696   -2.4015991473
     12  C         1.2900360585    0.0057320323   -0.7610005183
     13  C         2.3419590808    0.8946428887   -0.4935308263
     14  Cl        2.1874638583    2.1013273520    0.7659300658
     15  C         3.5375435456    0.8468417738   -1.2072452279
     16  H         4.3225891337    1.5537281754   -0.9713589318
     17  C         3.7084725119   -0.1041519068   -2.2057870396
     18  H         4.6405962390   -0.1406181045   -2.7575872969
     19  C         2.6834584245   -1.0057618802   -2.4874539057
     20  H         2.8088156894   -1.7548258750   -3.2600760798
     21  C         1.4935405136   -0.9430516665   -1.7752964677
     22  H         0.7010537371   -1.6465480746   -1.9978004205
   Point Group: c1    Number of degrees of freedom:    60


   Energy is  -2301.882419855

 Hessian updated using BFGS update

 59 Hessian modes will be used to form the next step
  Hessian Eigenvalues:
     0.017443    0.017920    0.019867    0.020934    0.021010    0.022637
     0.023574    0.023833    0.023858    0.024089    0.024091    0.024114
     0.024114    0.024136    0.024137    0.024142    0.024157    0.027658
     0.041396    0.073567    0.159995    0.159996    0.160005    0.160023
     0.160149    0.160250    0.219860    0.220419    0.224860    0.226401
     0.228520    0.245430    0.247273    0.249924    0.250047    0.253463
     0.289724    0.293407    0.300953    0.301101    0.317187    0.354694
     0.356665    0.356666    0.356676    0.356679    0.376762    0.412995
     0.426038    0.429375    0.457171    0.462558    0.468359    0.471954
     0.478185    0.478256    0.479083    0.481177    0.601113

 Minimum search - taking simple RFO step
 Searching for Lamda that Minimizes Along All modes
 Value Taken    Lamda =  -0.01042239
 Calculated Step too Large.  Step scaled by  0.660726
 Step Taken.  Stepsize is  0.300000

                             Maximum     Tolerance    Cnvgd?
         Gradient           0.019236      0.000300      NO
         Displacement       0.230422      0.001200      NO
         Energy change     -0.008788      0.000001      NO


 New Cartesian Coordinates Obtained by Inverse Iteration

 Displacement from previous Coordinates is:  0.507833
 ----------------------------------------------------------------
             Standard Nuclear Orientation (Angstroms)
    I     Atom           X                Y                Z
 ----------------------------------------------------------------
    1      C       0.0060019483     0.0324549456    -0.0085320148
    2      C      -0.0257564398    -0.1226980825     1.3862158277
    3      Cl      1.4643805866    -0.2966070865     2.2870442767
    4      C      -1.2175844477    -0.1473243120     2.1020288052
    5      H      -1.1952469320    -0.2736994684     3.1762215642
    6      C      -2.4231771040    -0.0153803974     1.4325351254
    7      H      -3.3590648101    -0.0360915289     1.9750423667
    8      C      -2.4368759357     0.1535524406     0.0512973418
    9      Cl     -3.9837837634     0.3359318560    -0.7416653061
   10      C      -1.2353515910     0.1806418723    -0.6640621889
   11      Cl     -1.2789931881     0.4602209632    -2.3901500554
   12      C       1.2881735255     0.0122275292    -0.7630660484
   13      C       2.3238941993     0.9247446150    -0.5239959452
   14      Cl      2.1425146388     2.1736824948     0.6937736038
   15      C       3.5213896552     0.8716106738    -1.2340887476
   16      H       4.2954709298     1.5978781316    -1.0221481725
   17      C       3.7065426376    -0.1110309380    -2.1995382127
   18      H       4.6400231057    -0.1526001905    -2.7487641134
   19      C       2.6953546229    -1.0369980564    -2.4525730638
   20      H       2.8337466293    -1.8097434611    -3.1992335526
   21      C       1.5036821343    -0.9677323648    -1.7437271666
   22      H       0.7187194535    -1.6879498636    -1.9399103427
 ----------------------------------------------------------------
 Nuclear Repulsion Energy =        1524.89928339 hartrees
 There are       73 alpha and       73 beta electrons
 Applying Cartesian multipole field
    Component          Value
    ---------          -----
     (2,0,0)        1.00000E-11
     (0,2,0)        2.00000E-11
     (0,0,2)       -3.00000E-11
 Nucleus-field energy     =    -0.0000000042 hartrees
 Requested basis set is 6-311++G(d,p)
 There are 154 shells and 426 basis functions
 A cutoff of  1.0D-15 yielded   9638 shell pairs
 There are     78834 function pairs (     84813 Cartesian)
 Smallest overlap matrix eigenvalue = 3.09E-07
 Linear dependence detected in AO basis
 Number of orthogonalized atomic orbitals = 422
 Maximum deviation from orthogonality = 4.719E-10
 Guess from superposition of atomic densities
 Warning:  Energy on first SCF cycle will be non-variational
 SAD guess density has 146.000000 electrons

 -----------------------------------------------------------------------
  General SCF calculation program by
  Eric Jon Sundstrom, Paul Horn, Yuezhi Mao, Dmitri Zuev, Alec White,
  David Stuck, Shaama M.S., Shane Yost, Joonho Lee, David Small,
  Daniel Levine, Susi Lehtola, Hugh Burton, Evgeny Epifanovsky,
  Bang C. Huynh
 -----------------------------------------------------------------------
 Exchange:     0.2000 Hartree-Fock + 0.0800 Slater + 0.7200 B88
 Correlation:  0.1900 VWN1RPA + 0.8100 LYP
 Using SG-1 standard quadrature grid
 using 6 threads for integral computing
 -------------------------------------------------------
 OpenMP Integral computing Module                
 Release: version 2.0, May 2017, Q-Chem Inc. Pleasanton 
 -------------------------------------------------------
 A restricted SCF calculation will be
 performed using DIIS
 SCF converges when DIIS error is below 1.0e-08
 ---------------------------------------
  Cycle       Energy         DIIS error
 ---------------------------------------
    1   -2305.6749254800      3.03e-02  
    2   -2301.7282120708      2.59e-03  
    3   -2301.6316188361      3.23e-03  
    4   -2301.8776131920      6.40e-04  
    5   -2301.8851315399      3.40e-04  
    6   -2301.8877523447      1.03e-04  
    7   -2301.8879599572      3.47e-05  
    8   -2301.8879843184      1.36e-05  
    9   -2301.8879886030      2.58e-06  
   10   -2301.8879887341      1.13e-06  
   11   -2301.8879887629      3.65e-07  
   12   -2301.8879887660      1.37e-07  
   13   -2301.8879887663      4.81e-08  
   14   -2301.8879887663      1.63e-08  
   15   -2301.8879887665      5.77e-09  Convergence criterion met
 ---------------------------------------
 SCF time:   CPU 588.86s  wall 104.00s 
 SCF   energy in the final basis set =    -2301.8879887665
 Total energy in the final basis set =    -2301.8879887665

 --------------------------------------------------------------

                    Orbital Energies (a.u.)
 --------------------------------------------------------------

 Alpha MOs
 -- Occupied --
********-101.5700-101.5626-101.5568 -10.2704 -10.2642 -10.2618 -10.2523
-10.2324 -10.2171 -10.2133 -10.2100 -10.1991 -10.1983 -10.1977 -10.1935
 -9.4848  -9.4846  -9.4780  -9.4722  -7.2495  -7.2494  -7.2428  -7.2397
 -7.2394  -7.2390  -7.2388  -7.2369  -7.2328  -7.2322  -7.2270  -7.2266
 -0.9435  -0.9117  -0.8943  -0.8750  -0.8514  -0.8366  -0.8039  -0.7600
 -0.7472  -0.7363  -0.6624  -0.6309  -0.6220  -0.6031  -0.5468  -0.5273
 -0.5230  -0.4924  -0.4889  -0.4726  -0.4582  -0.4539  -0.4458  -0.4390
 -0.4189  -0.4144  -0.4020  -0.3941  -0.3823  -0.3757  -0.3612  -0.3532
 -0.3425  -0.3304  -0.3260  -0.3217  -0.3088  -0.2919  -0.2667  -0.2598
 -0.2571
 -- Virtual --
 -0.0626  -0.0478  -0.0346  -0.0268  -0.0247  -0.0102  -0.0039   0.0055
  0.0103   0.0131   0.0200   0.0251   0.0280   0.0383   0.0449   0.0496
  0.0533   0.0577   0.0623   0.0696   0.0703   0.0805   0.0821   0.0884
  0.0918   0.0952   0.0996   0.1021   0.1054   0.1064   0.1116   0.1138
  0.1167   0.1207   0.1228   0.1263   0.1282   0.1300   0.1341   0.1361
  0.1392   0.1409   0.1454   0.1479   0.1525   0.1611   0.1638   0.1687
  0.1733   0.1754   0.1814   0.1822   0.1887   0.1935   0.1975   0.2035
  0.2080   0.2135   0.2154   0.2229   0.2243   0.2280   0.2318   0.2383
  0.2463   0.2486   0.2493   0.2530   0.2593   0.2616   0.2650   0.2692
  0.2699   0.2774   0.2800   0.2819   0.2872   0.2920   0.2949   0.3007
  0.3038   0.3066   0.3139   0.3217   0.3269   0.3332   0.3389   0.3430
  0.3528   0.3616   0.3814   0.4162   0.4255   0.4396   0.4467   0.4502
  0.4596   0.4630   0.4762   0.4850   0.4943   0.4979   0.5031   0.5091
  0.5154   0.5238   0.5354   0.5374   0.5451   0.5542   0.5627   0.5639
  0.5657   0.5811   0.5858   0.5899   0.6002   0.6031   0.6117   0.6167
  0.6183   0.6223   0.6290   0.6369   0.6521   0.6549   0.6702   0.6798
  0.6898   0.6944   0.7048   0.7117   0.7158   0.7214   0.7283   0.7405
  0.7562   0.7863   0.8048   0.8074   0.8176   0.8283   0.8329   0.8395
  0.8439   0.8499   0.8522   0.8561   0.8631   0.8693   0.8710   0.8716
  0.8818   0.8858   0.8990   0.9072   0.9121   0.9196   0.9297   0.9421
  0.9428   0.9456   0.9507   0.9528   0.9636   0.9715   0.9767   0.9823
  0.9950   0.9987   1.0017   1.0107   1.0178   1.0320   1.0435   1.0571
  1.0597   1.0906   1.0937   1.1192   1.1285   1.1587   1.1923   1.2066
  1.2215   1.2266   1.2444   1.2749   1.2840   1.3011   1.3086   1.3284
  1.3343   1.3474   1.3603   1.3876   1.4295   1.4695   1.4865   1.4964
  1.5092   1.5191   1.5330   1.5581   1.5620   1.5710   1.5788   1.5987
  1.6296   1.6473   1.6477   1.6560   1.6780   1.7109   1.7126   1.7277
  1.7377   1.7704   1.7991   1.8136   1.8340   1.8548   1.8623   1.8688
  1.8788   1.8949   1.9035   1.9301   1.9312   1.9453   1.9528   1.9584
  1.9829   1.9905   2.0201   2.0313   2.0382   2.0493   2.1109   2.1377
  2.1586   2.1915   2.2185   2.2564   2.2626   2.2782   2.2938   2.3005
  2.3140   2.3341   2.3406   2.3680   2.3846   2.4019   2.4229   2.4448
  2.4468   2.4662   2.4731   2.5084   2.5356   2.5449   2.5595   2.5727
  2.6022   2.6133   2.6308   2.6623   2.6724   2.6843   2.6967   2.7018
  2.7135   2.7302   2.7477   2.7535   2.7663   2.7774   2.7833   2.7961
  2.8129   2.8223   2.8402   2.8456   2.8696   2.8825   2.9163   2.9632
  2.9906   3.0770   3.0833   3.0941   3.1358   3.1669   3.1940   3.2161
  3.2384   3.2637   3.3449   3.3688   3.3981   3.4100   3.5209   3.5428
  3.5867   3.6471   3.7030   3.8432   3.8492   3.9899   4.0358   4.0585
  4.0772   4.1405   4.3951   4.8030   4.8349   9.7673   9.8119   9.8348
  9.8498  23.3919  23.5901  23.8248  23.8918  23.9087  23.9326  23.9831
 23.9934  24.0573  24.0808  24.1310  24.1697  25.8149  25.9236  25.9319
 25.9849  26.1298  26.1619  26.3083  26.4045  26.5624  26.6944  26.7830
 26.9006 215.7608 215.8137 215.8394 215.8556
 --------------------------------------------------------------

          Ground-State Mulliken Net Atomic Charges

     Atom                 Charge (a.u.)
  ----------------------------------------
      1 C                     0.288144
      2 C                    -0.630946
      3 Cl                    0.410064
      4 C                    -0.097333
      5 H                     0.207870
      6 C                    -1.004887
      7 H                     0.197202
      8 C                     0.482347
      9 Cl                    0.483071
     10 C                    -0.568540
     11 Cl                    0.534595
     12 C                     0.654095
     13 C                    -0.855416
     14 Cl                    0.326275
     15 C                    -0.044308
     16 H                     0.196658
     17 C                    -0.415044
     18 H                     0.163008
     19 C                    -0.270463
     20 H                     0.176099
     21 C                    -0.411031
     22 H                     0.178538
  ----------------------------------------
  Sum of atomic charges =     0.000000

 -----------------------------------------------------------------
                    Cartesian Multipole Moments
 -----------------------------------------------------------------
    Charge (ESU x 10^10)
                 0.0000
    Dipole Moment (Debye)
         X       0.7048      Y      -1.2939      Z      -0.0091
       Tot       1.4734
    Quadrupole Moments (Debye-Ang)
        XX    -113.0928     XY       0.1409     YY    -121.9752
        XZ     -11.7020     YZ       2.9608     ZZ    -113.9569
    Octopole Moments (Debye-Ang^2)
       XXX     -32.4791    XXY     -26.9961    XYY     -23.7517
       YYY     -99.5867    XXZ      15.5414    XYZ       5.1466
       YYZ      22.8796    XZZ     -22.3139    YZZ     -40.5870
       ZZZ      89.8883
    Hexadecapole Moments (Debye-Ang^3)
      XXXX   -3835.1427   XXXY     -54.2515   XXYY    -804.0110
      XYYY     -97.7908   YYYY    -694.8379   XXXZ     -10.7323
      XXYZ      -9.6716   XYYZ      37.1287   YYYZ     -10.6588
      XXZZ    -914.1396   XYZZ     -53.4499   YYZZ    -434.7835
      XZZZ      71.2446   YZZZ      -3.5784   ZZZZ   -1915.3951
 -----------------------------------------------------------------
 Calculating analytic gradient of the SCF energy
 Gradient of SCF Energy
            1           2           3           4           5           6
    1   0.0009965   0.0000316   0.0034942  -0.0003476   0.0001204  -0.0000251
    2  -0.0005074   0.0006267   0.0127109   0.0000854   0.0000462  -0.0000985
    3  -0.0007345  -0.0001584  -0.0073845  -0.0000105  -0.0000389   0.0004297
            7           8           9          10          11          12
    1  -0.0000309  -0.0000049   0.0000392  -0.0002644   0.0002654  -0.0009168
    2   0.0000622   0.0002275  -0.0000050  -0.0009485  -0.0004032   0.0003467
    3  -0.0000496  -0.0006090   0.0001286   0.0001835  -0.0001168   0.0008157
           13          14          15          16          17          18
    1  -0.0000358  -0.0028962   0.0001287  -0.0000559   0.0001427   0.0000186
    2  -0.0004276  -0.0122627  -0.0002006  -0.0000047   0.0001831   0.0000022
    3   0.0004481   0.0085031  -0.0003625   0.0001086   0.0000558   0.0000121
           19          20          21          22
    1  -0.0002984  -0.0000753  -0.0000781  -0.0002077
    2  -0.0002125   0.0000261   0.0007988  -0.0000450
    3   0.0000140   0.0000054  -0.0010699  -0.0001699
 Max gradient component =       1.271E-02
 RMS gradient           =       2.663E-03
 Gradient time:  CPU 171.51 s  wall 28.80 s
 Geometry Optimization Parameters
   NAtoms,    NIC,     NZ,  NCons,   NDum,   NFix, NCnnct, MaxDiis
       22     163      22       0       0       0       0       0

 Cartesian Hessian Update
 Hessian updated using BFGS update


** GEOMETRY OPTIMIZATION IN DELOCALIZED INTERNAL COORDINATES **
   Searching for a Minimum

   Optimization Cycle:   6

                       Coordinates (Angstroms)
     ATOM                X               Y               Z
      1  C         0.0060019483    0.0324549456   -0.0085320148
      2  C        -0.0257564398   -0.1226980825    1.3862158277
      3  Cl        1.4643805866   -0.2966070865    2.2870442767
      4  C        -1.2175844477   -0.1473243120    2.1020288052
      5  H        -1.1952469320   -0.2736994684    3.1762215642
      6  C        -2.4231771040   -0.0153803974    1.4325351254
      7  H        -3.3590648101   -0.0360915289    1.9750423667
      8  C        -2.4368759357    0.1535524406    0.0512973418
      9  Cl       -3.9837837634    0.3359318560   -0.7416653061
     10  C        -1.2353515910    0.1806418723   -0.6640621889
     11  Cl       -1.2789931881    0.4602209632   -2.3901500554
     12  C         1.2881735255    0.0122275292   -0.7630660484
     13  C         2.3238941993    0.9247446150   -0.5239959452
     14  Cl        2.1425146388    2.1736824948    0.6937736038
     15  C         3.5213896552    0.8716106738   -1.2340887476
     16  H         4.2954709298    1.5978781316   -1.0221481725
     17  C         3.7065426376   -0.1110309380   -2.1995382127
     18  H         4.6400231057   -0.1526001905   -2.7487641134
     19  C         2.6953546229   -1.0369980564   -2.4525730638
     20  H         2.8337466293   -1.8097434611   -3.1992335526
     21  C         1.5036821343   -0.9677323648   -1.7437271666
     22  H         0.7187194535   -1.6879498636   -1.9399103427
   Point Group: c1    Number of degrees of freedom:    60


   Energy is  -2301.887988766

 Hessian updated using BFGS update

 60 Hessian modes will be used to form the next step
  Hessian Eigenvalues:
     0.017443    0.017702    0.019541    0.020931    0.020991    0.022672
     0.023583    0.023834    0.023853    0.024088    0.024091    0.024112
     0.024114    0.024135    0.024137    0.024142    0.024157    0.027748
     0.030280    0.070422    0.159995    0.159996    0.160005    0.160023
     0.160158    0.160247    0.219918    0.220491    0.224866    0.226397
     0.228521    0.245430    0.247296    0.249940    0.250053    0.253722
     0.289727    0.293396    0.300965    0.301097    0.317136    0.354695
     0.356665    0.356665    0.356666    0.356676    0.356678    0.376724
     0.412996    0.426136    0.429375    0.457105    0.462534    0.468359
     0.471972    0.478199    0.478254    0.479092    0.481248    0.600878

 Minimum search - taking simple RFO step
 Searching for Lamda that Minimizes Along All modes
 Value Taken    Lamda =  -0.00648759
 Calculated Step too Large.  Step scaled by  0.686324
 Step Taken.  Stepsize is  0.300000

                             Maximum     Tolerance    Cnvgd?
         Gradient           0.012487      0.000300      NO
         Displacement       0.237461      0.001200      NO
         Energy change     -0.005569      0.000001      NO


 New Cartesian Coordinates Obtained by Inverse Iteration

 Displacement from previous Coordinates is:  0.474116
 ----------------------------------------------------------------
             Standard Nuclear Orientation (Angstroms)
    I     Atom           X                Y                Z
 ----------------------------------------------------------------
    1      C       0.0055543930     0.0420327158    -0.0072392146
    2      C      -0.0252022518    -0.1536825092     1.3810413856
    3      Cl      1.4675599509    -0.3733159174     2.2710524683
    4      C      -1.2167243693    -0.1877389279     2.0965766851
    5      H      -1.1972697113    -0.3469184989     3.1665040328
    6      C      -2.4207996042    -0.0245361810     1.4300666299
    7      H      -3.3571587482    -0.0542376436     1.9714476676
    8      C      -2.4336308978     0.1847012503     0.0544208450
    9      Cl     -3.9770739246     0.4003595457    -0.7362842544
   10      C      -1.2316691476     0.2222791184    -0.6592300115
   11      Cl     -1.2649082610     0.5422104964    -2.3776820203
   12      C       1.2877749684     0.0188123018    -0.7637998660
   13      C       2.3079996441     0.9533806025    -0.5536102035
   14      Cl      2.1011788261     2.2406134123     0.6221373718
   15      C       3.5068610007     0.8949428250    -1.2604091525
   16      H       4.2710043720     1.6382183736    -1.0728343883
   17      C       3.7057057457    -0.1169625612    -2.1930275079
   18      H       4.6401346390    -0.1637381103    -2.7402588632
   19      C       2.7074268373    -1.0637915931    -2.4182246994
   20      H       2.8578955382    -1.8569100595    -3.1408120400
   21      C       1.5139776415    -0.9886443116    -1.7120967140
   22      H       0.7354232141    -1.7219845563    -1.8850341701
 ----------------------------------------------------------------
 Nuclear Repulsion Energy =        1523.24878353 hartrees
 There are       73 alpha and       73 beta electrons
 Applying Cartesian multipole field
    Component          Value
    ---------          -----
     (2,0,0)        1.00000E-11
     (0,2,0)        2.00000E-11
     (0,0,2)       -3.00000E-11
 Nucleus-field energy     =    -0.0000000030 hartrees
 Requested basis set is 6-311++G(d,p)
 There are 154 shells and 426 basis functions
 A cutoff of  1.0D-15 yielded   9641 shell pairs
 There are     78882 function pairs (     84863 Cartesian)
 Smallest overlap matrix eigenvalue = 3.01E-07
 Linear dependence detected in AO basis
 Number of orthogonalized atomic orbitals = 422
 Maximum deviation from orthogonality = 7.377E-10
 Guess from superposition of atomic densities
 Warning:  Energy on first SCF cycle will be non-variational
 SAD guess density has 146.000000 electrons

 -----------------------------------------------------------------------
  General SCF calculation program by
  Eric Jon Sundstrom, Paul Horn, Yuezhi Mao, Dmitri Zuev, Alec White,
  David Stuck, Shaama M.S., Shane Yost, Joonho Lee, David Small,
  Daniel Levine, Susi Lehtola, Hugh Burton, Evgeny Epifanovsky,
  Bang C. Huynh
 -----------------------------------------------------------------------
 Exchange:     0.2000 Hartree-Fock + 0.0800 Slater + 0.7200 B88
 Correlation:  0.1900 VWN1RPA + 0.8100 LYP
 Using SG-1 standard quadrature grid
 using 6 threads for integral computing
 -------------------------------------------------------
 OpenMP Integral computing Module                
 Release: version 2.0, May 2017, Q-Chem Inc. Pleasanton 
 -------------------------------------------------------
 A restricted SCF calculation will be
 performed using DIIS
 SCF converges when DIIS error is below 1.0e-08
 ---------------------------------------
  Cycle       Energy         DIIS error
 ---------------------------------------
    1   -2305.6667398745      3.03e-02  
    2   -2301.7320351515      2.59e-03  
    3   -2301.6367152330      3.22e-03  
    4   -2301.8813880500      6.34e-04  
    5   -2301.8887638469      3.38e-04  
    6   -2301.8913557959      1.02e-04  
    7   -2301.8915600455      3.47e-05  
    8   -2301.8915844127      1.36e-05  
    9   -2301.8915887053      2.61e-06  
   10   -2301.8915888397      1.14e-06  
   11   -2301.8915888693      3.58e-07  
   12   -2301.8915888720      1.39e-07  
   13   -2301.8915888725      4.69e-08  
   14   -2301.8915888725      1.63e-08  
   15   -2301.8915888724      5.69e-09  Convergence criterion met
 ---------------------------------------
 SCF time:   CPU 589.00s  wall 104.00s 
 SCF   energy in the final basis set =    -2301.8915888724
 Total energy in the final basis set =    -2301.8915888724

 --------------------------------------------------------------

                    Orbital Energies (a.u.)
 --------------------------------------------------------------

 Alpha MOs
 -- Occupied --
********-101.5699-101.5637-101.5577 -10.2701 -10.2642 -10.2619 -10.2522
-10.2319 -10.2167 -10.2134 -10.2102 -10.1991 -10.1985 -10.1977 -10.1937
 -9.4847  -9.4846  -9.4788  -9.4729  -7.2494  -7.2494  -7.2436  -7.2396
 -7.2395  -7.2389  -7.2388  -7.2375  -7.2336  -7.2330  -7.2276  -7.2272
 -0.9434  -0.9110  -0.8946  -0.8750  -0.8509  -0.8369  -0.8037  -0.7599
 -0.7472  -0.7367  -0.6623  -0.6304  -0.6224  -0.6036  -0.5467  -0.5272
 -0.5230  -0.4929  -0.4888  -0.4726  -0.4583  -0.4536  -0.4458  -0.4387
 -0.4185  -0.4144  -0.4015  -0.3928  -0.3818  -0.3761  -0.3612  -0.3514
 -0.3422  -0.3296  -0.3266  -0.3219  -0.3137  -0.2901  -0.2674  -0.2601
 -0.2582
 -- Virtual --
 -0.0608  -0.0479  -0.0345  -0.0272  -0.0263  -0.0103  -0.0039   0.0057
  0.0100   0.0125   0.0199   0.0248   0.0279   0.0383   0.0449   0.0492
  0.0535   0.0578   0.0623   0.0693   0.0696   0.0800   0.0821   0.0885
  0.0916   0.0956   0.0994   0.1019   0.1056   0.1060   0.1113   0.1140
  0.1169   0.1204   0.1223   0.1260   0.1280   0.1296   0.1335   0.1366
  0.1383   0.1407   0.1455   0.1469   0.1525   0.1613   0.1643   0.1678
  0.1728   0.1748   0.1799   0.1823   0.1874   0.1938   0.1968   0.2029
  0.2084   0.2131   0.2160   0.2233   0.2241   0.2293   0.2321   0.2381
  0.2454   0.2479   0.2491   0.2536   0.2592   0.2597   0.2650   0.2692
  0.2712   0.2765   0.2803   0.2823   0.2865   0.2929   0.2944   0.2999
  0.3029   0.3051   0.3135   0.3227   0.3271   0.3339   0.3384   0.3440
  0.3538   0.3607   0.3809   0.4163   0.4250   0.4396   0.4463   0.4508
  0.4599   0.4631   0.4775   0.4876   0.4946   0.4960   0.5057   0.5093
  0.5173   0.5237   0.5343   0.5368   0.5447   0.5538   0.5634   0.5653
  0.5671   0.5818   0.5845   0.5906   0.6004   0.6043   0.6115   0.6175
  0.6196   0.6228   0.6296   0.6405   0.6530   0.6584   0.6732   0.6804
  0.6853   0.6977   0.7044   0.7128   0.7168   0.7211   0.7277   0.7396
  0.7568   0.7895   0.8065   0.8088   0.8173   0.8290   0.8327   0.8395
  0.8465   0.8500   0.8518   0.8565   0.8620   0.8664   0.8730   0.8735
  0.8831   0.8850   0.8985   0.9032   0.9121   0.9176   0.9255   0.9330
  0.9415   0.9463   0.9511   0.9566   0.9657   0.9725   0.9776   0.9840
  0.9949   1.0006   1.0032   1.0125   1.0155   1.0306   1.0435   1.0541
  1.0568   1.0879   1.0928   1.1223   1.1368   1.1584   1.1942   1.2067
  1.2223   1.2286   1.2453   1.2828   1.2835   1.2985   1.3078   1.3284
  1.3334   1.3500   1.3609   1.3927   1.4316   1.4657   1.4866   1.4978
  1.5090   1.5171   1.5345   1.5583   1.5638   1.5707   1.5812   1.5982
  1.6304   1.6482   1.6487   1.6560   1.6774   1.7103   1.7128   1.7281
  1.7374   1.7669   1.8023   1.8131   1.8321   1.8551   1.8603   1.8678
  1.8781   1.8938   1.9022   1.9325   1.9358   1.9446   1.9522   1.9599
  1.9849   1.9924   2.0191   2.0312   2.0411   2.0477   2.1103   2.1369
  2.1611   2.1913   2.2181   2.2549   2.2626   2.2791   2.2913   2.2960
  2.3107   2.3335   2.3446   2.3677   2.3876   2.4058   2.4222   2.4453
  2.4502   2.4662   2.4753   2.5008   2.5353   2.5456   2.5590   2.5706
  2.6020   2.6129   2.6258   2.6653   2.6741   2.6854   2.6973   2.7018
  2.7129   2.7299   2.7463   2.7540   2.7666   2.7766   2.7830   2.7958
  2.8109   2.8213   2.8411   2.8455   2.8702   2.8783   2.9150   2.9662
  2.9934   3.0789   3.0846   3.0950   3.1350   3.1659   3.1951   3.2185
  3.2379   3.2638   3.3452   3.3700   3.3969   3.4109   3.5231   3.5437
  3.5886   3.6477   3.7061   3.8448   3.8498   3.9910   4.0351   4.0586
  4.0777   4.1402   4.3861   4.8046   4.8361   9.7692   9.8138   9.8334
  9.8557  23.3934  23.5902  23.8261  23.8925  23.9102  23.9343  23.9848
 23.9943  24.0620  24.0826  24.1304  24.1700  25.8131  25.9020  25.9277
 25.9815  26.1350  26.1665  26.3184  26.3826  26.5627  26.6988  26.7718
 26.9041 215.7627 215.8145 215.8351 215.8665
 --------------------------------------------------------------

          Ground-State Mulliken Net Atomic Charges

     Atom                 Charge (a.u.)
  ----------------------------------------
      1 C                     0.276989
      2 C                    -0.623600
      3 Cl                    0.383943
      4 C                    -0.071614
      5 H                     0.207113
      6 C                    -0.969086
      7 H                     0.198780
      8 C                     0.524301
      9 Cl                    0.486759
     10 C                    -0.604144
     11 Cl                    0.531355
     12 C                     0.542842
     13 C                    -0.845263
     14 Cl                    0.305831
     15 C                     0.018098
     16 H                     0.195583
     17 C                    -0.374279
     18 H                     0.163924
     19 C                    -0.288939
     20 H                     0.175797
     21 C                    -0.414912
     22 H                     0.180523
  ----------------------------------------
  Sum of atomic charges =     0.000000

 -----------------------------------------------------------------
                    Cartesian Multipole Moments
 -----------------------------------------------------------------
    Charge (ESU x 10^10)
                 0.0000
    Dipole Moment (Debye)
         X       0.6971      Y      -1.3760      Z       0.0008
       Tot       1.5425
    Quadrupole Moments (Debye-Ang)
        XX    -113.0414     XY       0.2449     YY    -121.7562
        XZ     -11.7572     YZ       2.7751     ZZ    -114.1473
    Octopole Moments (Debye-Ang^2)
       XXX     -32.1191    XXY     -29.1071    XYY     -22.8883
       YYY    -104.6760    XXZ      15.7780    XYZ       5.1826
       YYZ      23.4091    XZZ     -22.3852    YZZ     -42.5520
       ZZZ      93.1735
    Hexadecapole Moments (Debye-Ang^3)
      XXXX   -3813.3717   XXXY     -37.7220   XXYY    -804.9582
      XYYY     -80.4273   YYYY    -738.3771   XXXZ      -1.7110
      XXYZ      -3.0798   XYYZ      39.3039   YYYZ      14.9320
      XXZZ    -905.9543   XYZZ     -47.6243   YYZZ    -436.7857
      XZZZ      83.6593   YZZZ      15.2392   ZZZZ   -1892.3348
 -----------------------------------------------------------------
 Calculating analytic gradient of the SCF energy
 Gradient of SCF Energy
            1           2           3           4           5           6
    1   0.0004728  -0.0000489   0.0023163  -0.0002004   0.0000692   0.0001512
    2  -0.0002329   0.0006000   0.0081492   0.0000324  -0.0000024  -0.0000831
    3  -0.0002364  -0.0006002  -0.0045335   0.0000590  -0.0000148   0.0002942
            7           8           9          10          11          12
    1  -0.0000421   0.0000814   0.0001989  -0.0005316   0.0001234  -0.0002335
    2   0.0000062   0.0001643  -0.0000568  -0.0006325  -0.0002669   0.0002699
    3  -0.0000779  -0.0005621  -0.0000497   0.0002168  -0.0000333   0.0004860
           13          14          15          16          17          18
    1  -0.0002436  -0.0017115   0.0001930  -0.0000344   0.0000881   0.0000142
    2  -0.0009365  -0.0075469  -0.0000664   0.0000001   0.0001754   0.0000145
    3   0.0003103   0.0055897  -0.0002365   0.0000698   0.0001302   0.0000068
           19          20          21          22
    1  -0.0002783  -0.0000173  -0.0000798  -0.0002869
    2  -0.0001673   0.0000325   0.0004767   0.0000704
    3   0.0000135   0.0000048  -0.0007973  -0.0000394
 Max gradient component =       8.149E-03
 RMS gradient           =       1.690E-03
 Gradient time:  CPU 170.42 s  wall 28.62 s
 Geometry Optimization Parameters
   NAtoms,    NIC,     NZ,  NCons,   NDum,   NFix, NCnnct, MaxDiis
       22     163      22       0       0       0       0       0

 Cartesian Hessian Update
 Hessian updated using BFGS update


** GEOMETRY OPTIMIZATION IN DELOCALIZED INTERNAL COORDINATES **
   Searching for a Minimum

   Optimization Cycle:   7

                       Coordinates (Angstroms)
     ATOM                X               Y               Z
      1  C         0.0055543930    0.0420327158   -0.0072392146
      2  C        -0.0252022518   -0.1536825092    1.3810413856
      3  Cl        1.4675599509   -0.3733159174    2.2710524683
      4  C        -1.2167243693   -0.1877389279    2.0965766851
      5  H        -1.1972697113   -0.3469184989    3.1665040328
      6  C        -2.4207996042   -0.0245361810    1.4300666299
      7  H        -3.3571587482   -0.0542376436    1.9714476676
      8  C        -2.4336308978    0.1847012503    0.0544208450
      9  Cl       -3.9770739246    0.4003595457   -0.7362842544
     10  C        -1.2316691476    0.2222791184   -0.6592300115
     11  Cl       -1.2649082610    0.5422104964   -2.3776820203
     12  C         1.2877749684    0.0188123018   -0.7637998660
     13  C         2.3079996441    0.9533806025   -0.5536102035
     14  Cl        2.1011788261    2.2406134123    0.6221373718
     15  C         3.5068610007    0.8949428250   -1.2604091525
     16  H         4.2710043720    1.6382183736   -1.0728343883
     17  C         3.7057057457   -0.1169625612   -2.1930275079
     18  H         4.6401346390   -0.1637381103   -2.7402588632
     19  C         2.7074268373   -1.0637915931   -2.4182246994
     20  H         2.8578955382   -1.8569100595   -3.1408120400
     21  C         1.5139776415   -0.9886443116   -1.7120967140
     22  H         0.7354232141   -1.7219845563   -1.8850341701
   Point Group: c1    Number of degrees of freedom:    60


   Energy is  -2301.891588872

 Hessian updated using BFGS update

 60 Hessian modes will be used to form the next step
  Hessian Eigenvalues:
     0.015327    0.017527    0.019019    0.020904    0.020958    0.022690
     0.023133    0.023616    0.023837    0.023875    0.024091    0.024093
     0.024114    0.024118    0.024137    0.024140    0.024147    0.024204
     0.027940    0.069314    0.159995    0.159997    0.160006    0.160022
     0.160156    0.160283    0.219919    0.220478    0.224864    0.226445
     0.228527    0.245430    0.247293    0.249988    0.250060    0.253833
     0.289730    0.293393    0.300962    0.301098    0.317095    0.354696
     0.356665    0.356665    0.356666    0.356676    0.356678    0.376726
     0.413010    0.426111    0.429379    0.457085    0.462466    0.468360
     0.471981    0.478173    0.478250    0.479095    0.481344    0.600616

 Minimum search - taking simple RFO step
 Searching for Lamda that Minimizes Along All modes
 Value Taken    Lamda =  -0.00421511
 Calculated Step too Large.  Step scaled by  0.682528
 Step Taken.  Stepsize is  0.300000

                             Maximum     Tolerance    Cnvgd?
         Gradient           0.008094      0.000300      NO
         Displacement       0.236392      0.001200      NO
         Energy change     -0.003600      0.000001      NO


 New Cartesian Coordinates Obtained by Inverse Iteration

 Displacement from previous Coordinates is:  0.492680
 ----------------------------------------------------------------
             Standard Nuclear Orientation (Angstroms)
    I     Atom           X                Y                Z
 ----------------------------------------------------------------
    1      C       0.0044258780     0.0423836775    -0.0067564867
    2      C      -0.0263331911    -0.1914832180     1.3747210102
    3      Cl      1.4676105693    -0.4574463388     2.2521600975
    4      C      -1.2174052717    -0.2280606897     2.0904153814
    5      H      -1.2011762474    -0.4165018802     3.1556408721
    6      C      -2.4192648135    -0.0283296641     1.4288289896
    7      H      -3.3555416361    -0.0590018738     1.9704261016
    8      C      -2.4305215361     0.2183948395     0.0596011872
    9      Cl     -3.9709854304     0.4791452124    -0.7233631546
   10      C      -1.2277701219     0.2580835402    -0.6538517536
   11      Cl     -1.2478567108     0.6201112173    -2.3634245295
   12      C       1.2867603009     0.0195437176    -0.7653875088
   13      C       2.2879609810     0.9794361721    -0.5851395528
   14      Cl      2.0534263111     2.2994887415     0.5500834888
   15      C       3.4881208038     0.9203590145    -1.2889214173
   16      H       4.2393298183     1.6823374453    -1.1257439428
   17      C       3.7053086706    -0.1181364752    -2.1883484593
   18      H       4.6409744576    -0.1662205428    -2.7333722195
   19      C       2.7245944181    -1.0891406195    -2.3839805964
   20      H       2.8906497808    -1.9015281749    -3.0813326899
   21      C       1.5291313203    -1.0135236088    -1.6802705898
   22      H       0.7626215043    -1.7648207202    -1.8292802468
 ----------------------------------------------------------------
 Nuclear Repulsion Energy =        1521.88947218 hartrees
 There are       73 alpha and       73 beta electrons
 Applying Cartesian multipole field
    Component          Value
    ---------          -----
     (2,0,0)        1.00000E-11
     (0,2,0)        2.00000E-11
     (0,0,2)       -3.00000E-11
 Nucleus-field energy     =    -0.0000000018 hartrees
 Requested basis set is 6-311++G(d,p)
 There are 154 shells and 426 basis functions
 A cutoff of  1.0D-15 yielded   9644 shell pairs
 There are     78954 function pairs (     84945 Cartesian)
 Smallest overlap matrix eigenvalue = 2.94E-07
 Linear dependence detected in AO basis
 Number of orthogonalized atomic orbitals = 422
 Maximum deviation from orthogonality = 3.047E-10
 Guess from superposition of atomic densities
 Warning:  Energy on first SCF cycle will be non-variational
 SAD guess density has 146.000000 electrons

 -----------------------------------------------------------------------
  General SCF calculation program by
  Eric Jon Sundstrom, Paul Horn, Yuezhi Mao, Dmitri Zuev, Alec White,
  David Stuck, Shaama M.S., Shane Yost, Joonho Lee, David Small,
  Daniel Levine, Susi Lehtola, Hugh Burton, Evgeny Epifanovsky,
  Bang C. Huynh
 -----------------------------------------------------------------------
 Exchange:     0.2000 Hartree-Fock + 0.0800 Slater + 0.7200 B88
 Correlation:  0.1900 VWN1RPA + 0.8100 LYP
 Using SG-1 standard quadrature grid
 using 6 threads for integral computing
 -------------------------------------------------------
 OpenMP Integral computing Module                
 Release: version 2.0, May 2017, Q-Chem Inc. Pleasanton 
 -------------------------------------------------------
 A restricted SCF calculation will be
 performed using DIIS
 SCF converges when DIIS error is below 1.0e-08
 ---------------------------------------
  Cycle       Energy         DIIS error
 ---------------------------------------
    1   -2305.6599583871      3.02e-02  
    2   -2301.7343806542      2.59e-03  
    3   -2301.6397367068      3.22e-03  
    4   -2301.8837948834      6.32e-04  
    5   -2301.8910972726      3.37e-04  
    6   -2301.8936726422      1.02e-04  
    7   -2301.8938740333      3.47e-05  
    8   -2301.8938984079      1.36e-05  
    9   -2301.8939027270      2.65e-06  
   10   -2301.8939028658      1.14e-06  
   11   -2301.8939028958      3.55e-07  
   12   -2301.8939028986      1.39e-07  
   13   -2301.8939028990      4.61e-08  
   14   -2301.8939028989      1.63e-08  
   15   -2301.8939028989      5.63e-09  Convergence criterion met
 ---------------------------------------
 SCF time:   CPU 588.54s  wall 104.00s 
 SCF   energy in the final basis set =    -2301.8939028989
 Total energy in the final basis set =    -2301.8939028989

 --------------------------------------------------------------

                    Orbital Energies (a.u.)
 --------------------------------------------------------------

 Alpha MOs
 -- Occupied --
********-101.5699-101.5646-101.5584 -10.2700 -10.2643 -10.2620 -10.2520
-10.2313 -10.2164 -10.2135 -10.2103 -10.1991 -10.1985 -10.1977 -10.1938
 -9.4847  -9.4846  -9.4795  -9.4734  -7.2495  -7.2494  -7.2443  -7.2396
 -7.2395  -7.2388  -7.2388  -7.2380  -7.2343  -7.2338  -7.2282  -7.2278
 -0.9433  -0.9105  -0.8948  -0.8750  -0.8507  -0.8370  -0.8036  -0.7599
 -0.7472  -0.7369  -0.6621  -0.6298  -0.6228  -0.6039  -0.5466  -0.5271
 -0.5230  -0.4934  -0.4886  -0.4726  -0.4584  -0.4533  -0.4459  -0.4385
 -0.4182  -0.4145  -0.4010  -0.3915  -0.3814  -0.3764  -0.3613  -0.3499
 -0.3419  -0.3290  -0.3270  -0.3221  -0.3175  -0.2882  -0.2683  -0.2606
 -0.2586
 -- Virtual --
 -0.0589  -0.0481  -0.0344  -0.0286  -0.0269  -0.0105  -0.0040   0.0060
  0.0097   0.0120   0.0198   0.0246   0.0278   0.0383   0.0448   0.0488
  0.0537   0.0581   0.0622   0.0687   0.0690   0.0795   0.0820   0.0886
  0.0915   0.0959   0.0992   0.1018   0.1055   0.1060   0.1110   0.1140
  0.1172   0.1197   0.1219   0.1262   0.1278   0.1294   0.1328   0.1371
  0.1376   0.1407   0.1457   0.1461   0.1526   0.1613   0.1646   0.1670
  0.1723   0.1744   0.1786   0.1824   0.1863   0.1942   0.1960   0.2021
  0.2092   0.2127   0.2170   0.2235   0.2238   0.2298   0.2330   0.2380
  0.2430   0.2471   0.2498   0.2536   0.2588   0.2593   0.2649   0.2693
  0.2723   0.2752   0.2798   0.2832   0.2855   0.2934   0.2939   0.2990
  0.3016   0.3059   0.3128   0.3219   0.3271   0.3342   0.3379   0.3447
  0.3541   0.3598   0.3805   0.4162   0.4247   0.4394   0.4462   0.4520
  0.4593   0.4637   0.4787   0.4878   0.4934   0.4968   0.5091   0.5108
  0.5195   0.5235   0.5330   0.5366   0.5448   0.5531   0.5626   0.5674
  0.5690   0.5812   0.5838   0.5918   0.5989   0.6050   0.6122   0.6163
  0.6220   0.6236   0.6310   0.6441   0.6528   0.6620   0.6744   0.6794
  0.6840   0.6988   0.7035   0.7125   0.7175   0.7194   0.7279   0.7395
  0.7576   0.7921   0.8066   0.8114   0.8162   0.8302   0.8324   0.8403
  0.8470   0.8494   0.8522   0.8559   0.8607   0.8652   0.8743   0.8771
  0.8840   0.8859   0.8976   0.9013   0.9083   0.9145   0.9200   0.9277
  0.9411   0.9480   0.9546   0.9604   0.9676   0.9742   0.9807   0.9858
  0.9956   1.0023   1.0056   1.0118   1.0126   1.0301   1.0436   1.0516
  1.0556   1.0839   1.0930   1.1252   1.1441   1.1586   1.1944   1.2077
  1.2237   1.2324   1.2451   1.2807   1.2881   1.2991   1.3077   1.3278
  1.3314   1.3534   1.3613   1.3980   1.4328   1.4591   1.4862   1.4992
  1.5088   1.5144   1.5363   1.5585   1.5667   1.5708   1.5829   1.5961
  1.6309   1.6490   1.6498   1.6558   1.6767   1.7099   1.7129   1.7279
  1.7371   1.7632   1.8049   1.8125   1.8297   1.8550   1.8575   1.8667
  1.8767   1.8920   1.9016   1.9342   1.9394   1.9448   1.9515   1.9622
  1.9865   1.9947   2.0177   2.0306   2.0445   2.0469   2.1085   2.1363
  2.1627   2.1914   2.2179   2.2532   2.2645   2.2787   2.2903   2.2988
  2.3083   2.3296   2.3485   2.3658   2.3901   2.4093   2.4222   2.4455
  2.4523   2.4661   2.4774   2.4933   2.5348   2.5471   2.5565   2.5686
  2.6013   2.6118   2.6199   2.6676   2.6759   2.6873   2.6979   2.7020
  2.7127   2.7294   2.7457   2.7545   2.7668   2.7766   2.7837   2.7967
  2.8082   2.8203   2.8418   2.8457   2.8706   2.8734   2.9135   2.9692
  2.9960   3.0812   3.0866   3.0970   3.1340   3.1644   3.1960   3.2205
  3.2389   3.2637   3.3448   3.3714   3.3960   3.4121   3.5252   3.5452
  3.5907   3.6480   3.7091   3.8458   3.8504   3.9923   4.0346   4.0587
  4.0781   4.1399   4.3780   4.8061   4.8365   9.7718   9.8139   9.8258
  9.8633  23.3952  23.5903  23.8275  23.8916  23.9107  23.9346  23.9865
 23.9950  24.0646  24.0853  24.1301  24.1704  25.8106  25.9081  25.9276
 25.9671  26.1401  26.1789  26.3133  26.3682  26.5623  26.7050  26.7545
 26.9097 215.7654 215.8129 215.8278 215.8753
 --------------------------------------------------------------

          Ground-State Mulliken Net Atomic Charges

     Atom                 Charge (a.u.)
  ----------------------------------------
      1 C                     0.238373
      2 C                    -0.577565
      3 Cl                    0.378109
      4 C                    -0.081738
      5 H                     0.205959
      6 C                    -0.921927
      7 H                     0.200877
      8 C                     0.586417
      9 Cl                    0.490264
     10 C                    -0.663588
     11 Cl                    0.538048
     12 C                     0.465514
     13 C                    -0.873301
     14 Cl                    0.317122
     15 C                     0.038592
     16 H                     0.195659
     17 C                    -0.336097
     18 H                     0.164641
     19 C                    -0.318881
     20 H                     0.175159
     21 C                    -0.404576
     22 H                     0.182937
  ----------------------------------------
  Sum of atomic charges =     0.000000

 -----------------------------------------------------------------
                    Cartesian Multipole Moments
 -----------------------------------------------------------------
    Charge (ESU x 10^10)
                -0.0000
    Dipole Moment (Debye)
         X       0.6976      Y      -1.4437      Z       0.0176
       Tot       1.6035
    Quadrupole Moments (Debye-Ang)
        XX    -112.9957     XY       0.3383     YY    -121.5372
        XZ     -11.8139     YZ       2.6229     ZZ    -114.3345
    Octopole Moments (Debye-Ang^2)
       XXX     -31.5579    XXY     -30.9696    XYY     -21.8960
       YYY    -109.4147    XXZ      16.0516    XYZ       5.1664
       YYZ      23.8653    XZZ     -22.2459    YZZ     -44.1188
       ZZZ      96.3077
    Hexadecapole Moments (Debye-Ang^3)
      XXXX   -3790.0369   XXXY     -17.7578   XXYY    -805.7475
      XYYY     -59.2522   YYYY    -784.3086   XXXZ       9.7058
      XXYZ       3.8948   XYYZ      42.3279   YYYZ      41.2924
      XXZZ    -897.0081   XYZZ     -40.2692   YYZZ    -439.0678
      XZZZ      98.3631   YZZZ      35.3508   ZZZZ   -1868.5033
 -----------------------------------------------------------------
 Calculating analytic gradient of the SCF energy
 Gradient of SCF Energy
            1           2           3           4           5           6
    1  -0.0000966  -0.0001123   0.0015367  -0.0000957  -0.0000029   0.0001055
    2  -0.0000993   0.0004686   0.0051481  -0.0000215  -0.0000019  -0.0000423
    3  -0.0000323  -0.0007181  -0.0027200   0.0000329  -0.0000151   0.0001415
            7           8           9          10          11          12
    1  -0.0000505  -0.0000701   0.0000644  -0.0001559   0.0003570   0.0001507
    2  -0.0000073   0.0000360  -0.0000545  -0.0005942  -0.0001071   0.0002801
    3  -0.0000440  -0.0001803   0.0000397  -0.0000004  -0.0000466   0.0001044
           13          14          15          16          17          18
    1  -0.0002394  -0.0009337   0.0000905  -0.0000090  -0.0000100   0.0000168
    2  -0.0009883  -0.0043911   0.0000513  -0.0000191   0.0000596  -0.0000028
    3   0.0002675   0.0035840  -0.0000253   0.0000388   0.0000873   0.0000125
           19          20          21          22
    1  -0.0001335   0.0000401  -0.0001997  -0.0002529
    2  -0.0000882   0.0000452   0.0002407   0.0000881
    3   0.0000073   0.0000109  -0.0005275  -0.0000173
 Max gradient component =       5.148E-03
 RMS gradient           =       1.047E-03
 Gradient time:  CPU 170.61 s  wall 28.65 s
 Geometry Optimization Parameters
   NAtoms,    NIC,     NZ,  NCons,   NDum,   NFix, NCnnct, MaxDiis
       22     163      22       0       0       0       0       0

 Cartesian Hessian Update
 Hessian updated using BFGS update


** GEOMETRY OPTIMIZATION IN DELOCALIZED INTERNAL COORDINATES **
   Searching for a Minimum

   Optimization Cycle:   8

                       Coordinates (Angstroms)
     ATOM                X               Y               Z
      1  C         0.0044258780    0.0423836775   -0.0067564867
      2  C        -0.0263331911   -0.1914832180    1.3747210102
      3  Cl        1.4676105693   -0.4574463388    2.2521600975
      4  C        -1.2174052717   -0.2280606897    2.0904153814
      5  H        -1.2011762474   -0.4165018802    3.1556408721
      6  C        -2.4192648135   -0.0283296641    1.4288289896
      7  H        -3.3555416361   -0.0590018738    1.9704261016
      8  C        -2.4305215361    0.2183948395    0.0596011872
      9  Cl       -3.9709854304    0.4791452124   -0.7233631546
     10  C        -1.2277701219    0.2580835402   -0.6538517536
     11  Cl       -1.2478567108    0.6201112173   -2.3634245295
     12  C         1.2867603009    0.0195437176   -0.7653875088
     13  C         2.2879609810    0.9794361721   -0.5851395528
     14  Cl        2.0534263111    2.2994887415    0.5500834888
     15  C         3.4881208038    0.9203590145   -1.2889214173
     16  H         4.2393298183    1.6823374453   -1.1257439428
     17  C         3.7053086706   -0.1181364752   -2.1883484593
     18  H         4.6409744576   -0.1662205428   -2.7333722195
     19  C         2.7245944181   -1.0891406195   -2.3839805964
     20  H         2.8906497808   -1.9015281749   -3.0813326899
     21  C         1.5291313203   -1.0135236088   -1.6802705898
     22  H         0.7626215043   -1.7648207202   -1.8292802468
   Point Group: c1    Number of degrees of freedom:    60


   Energy is  -2301.893902899

 Hessian updated using BFGS update

 60 Hessian modes will be used to form the next step
  Hessian Eigenvalues:
     0.011208    0.017571    0.018697    0.020838    0.020948    0.021845
     0.022738    0.023605    0.023836    0.023876    0.024090    0.024092
     0.024115    0.024115    0.024137    0.024139    0.024144    0.024177
     0.027967    0.068829    0.159996    0.159997    0.160005    0.160021
     0.160167    0.160267    0.219909    0.220484    0.224868    0.226446
     0.228559    0.245432    0.247293    0.250055    0.250160    0.253874
     0.289728    0.293230    0.300957    0.301096    0.317269    0.354693
     0.356665    0.356665    0.356666    0.356676    0.356678    0.376697
     0.413014    0.426102    0.429378    0.456991    0.462410    0.468375
     0.471982    0.478187    0.478248    0.479097    0.481346    0.600507

 Minimum search - taking simple RFO step
 Searching for Lamda that Minimizes Along All modes
 Value Taken    Lamda =  -0.00255597
 Calculated Step too Large.  Step scaled by  0.710978
 Step Taken.  Stepsize is  0.300000

                             Maximum     Tolerance    Cnvgd?
         Gradient           0.005099      0.000300      NO
         Displacement       0.236999      0.001200      NO
         Energy change     -0.002314      0.000001      NO


 New Cartesian Coordinates Obtained by Inverse Iteration

 Displacement from previous Coordinates is:  0.496311
 ----------------------------------------------------------------
             Standard Nuclear Orientation (Angstroms)
    I     Atom           X                Y                Z
 ----------------------------------------------------------------
    1      C       0.0039535961     0.0388124098    -0.0054824743
    2      C      -0.0286911053    -0.2317869619     1.3687795554
    3      Cl      1.4640033906    -0.5489092403     2.2324144545
    4      C      -1.2196924634    -0.2659735984     2.0843623644
    5      H      -1.2076254631    -0.4827566256     3.1442501472
    6      C      -2.4180610212    -0.0268806979     1.4282918434
    7      H      -3.3544749281    -0.0552963667     1.9697881345
    8      C      -2.4259355862     0.2551291073     0.0660441703
    9      Cl     -3.9609934295     0.5625856830    -0.7106282619
   10      C      -1.2225975160     0.2922922634    -0.6467600446
   11      Cl     -1.2324849782     0.6885292082    -2.3480176642
   12      C       1.2864776479     0.0159211761    -0.7653719661
   13      C       2.2665363679     1.0019396286    -0.6163945393
   14      Cl      2.0029556891     2.3497591585     0.4802148144
   15      C       3.4671683045     0.9460768406    -1.3190639798
   16      H       4.2030595328     1.7277333644    -1.1808630812
   17      C       3.7047564665    -0.1157663321    -2.1860734510
   18      H       4.6408903260    -0.1616827976    -2.7304836281
   19      C       2.7442818440    -1.1121622000    -2.3503592342
   20      H       2.9268236215    -1.9418341583    -3.0228621506
   21      C       1.5476294732    -1.0399118814    -1.6472689961
   22      H       0.7960800862    -1.8107282077    -1.7718120317
 ----------------------------------------------------------------
 Nuclear Repulsion Energy =        1520.93051454 hartrees
 There are       73 alpha and       73 beta electrons
 Applying Cartesian multipole field
    Component          Value
    ---------          -----
     (2,0,0)        1.00000E-11
     (0,2,0)        2.00000E-11
     (0,0,2)       -3.00000E-11
 Nucleus-field energy     =    -0.0000000006 hartrees
 Requested basis set is 6-311++G(d,p)
 There are 154 shells and 426 basis functions
 A cutoff of  1.0D-15 yielded   9651 shell pairs
 There are     79006 function pairs (     85002 Cartesian)
 Smallest overlap matrix eigenvalue = 2.86E-07
 Linear dependence detected in AO basis
 Number of orthogonalized atomic orbitals = 422
 Maximum deviation from orthogonality = 4.228E-10
 Guess from superposition of atomic densities
 Warning:  Energy on first SCF cycle will be non-variational
 SAD guess density has 146.000000 electrons

 -----------------------------------------------------------------------
  General SCF calculation program by
  Eric Jon Sundstrom, Paul Horn, Yuezhi Mao, Dmitri Zuev, Alec White,
  David Stuck, Shaama M.S., Shane Yost, Joonho Lee, David Small,
  Daniel Levine, Susi Lehtola, Hugh Burton, Evgeny Epifanovsky,
  Bang C. Huynh
 -----------------------------------------------------------------------
 Exchange:     0.2000 Hartree-Fock + 0.0800 Slater + 0.7200 B88
 Correlation:  0.1900 VWN1RPA + 0.8100 LYP
 Using SG-1 standard quadrature grid
 using 6 threads for integral computing
 -------------------------------------------------------
 OpenMP Integral computing Module                
 Release: version 2.0, May 2017, Q-Chem Inc. Pleasanton 
 -------------------------------------------------------
 A restricted SCF calculation will be
 performed using DIIS
 SCF converges when DIIS error is below 1.0e-08
 ---------------------------------------
  Cycle       Energy         DIIS error
 ---------------------------------------
    1   -2305.6557633825      3.02e-02  
    2   -2301.7358464561      2.59e-03  
    3   -2301.6418806558      3.21e-03  
    4   -2301.8853028256      6.29e-04  
    5   -2301.8925396767      3.36e-04  
    6   -2301.8951023663      1.02e-04  
    7   -2301.8953016971      3.47e-05  
    8   -2301.8953259113      1.37e-05  
    9   -2301.8953302634      2.68e-06  
   10   -2301.8953304065      1.14e-06  
   11   -2301.8953304365      3.52e-07  
   12   -2301.8953304391      1.40e-07  
   13   -2301.8953304396      4.54e-08  
   14   -2301.8953304396      1.63e-08  
   15   -2301.8953304397      5.58e-09  Convergence criterion met
 ---------------------------------------
 SCF time:   CPU 588.79s  wall 104.00s 
 SCF   energy in the final basis set =    -2301.8953304397
 Total energy in the final basis set =    -2301.8953304397

 --------------------------------------------------------------

                    Orbital Energies (a.u.)
 --------------------------------------------------------------

 Alpha MOs
 -- Occupied --
********-101.5698-101.5653-101.5590 -10.2698 -10.2642 -10.2620 -10.2519
-10.2309 -10.2161 -10.2136 -10.2104 -10.1991 -10.1986 -10.1976 -10.1938
 -9.4846  -9.4846  -9.4801  -9.4738  -7.2494  -7.2493  -7.2449  -7.2395
 -7.2395  -7.2388  -7.2387  -7.2385  -7.2350  -7.2344  -7.2286  -7.2283
 -0.9433  -0.9102  -0.8952  -0.8749  -0.8505  -0.8372  -0.8035  -0.7598
 -0.7471  -0.7371  -0.6620  -0.6292  -0.6231  -0.6043  -0.5466  -0.5270
 -0.5230  -0.4938  -0.4885  -0.4726  -0.4585  -0.4532  -0.4458  -0.4383
 -0.4180  -0.4146  -0.4007  -0.3906  -0.3810  -0.3768  -0.3612  -0.3486
 -0.3419  -0.3288  -0.3274  -0.3221  -0.3202  -0.2863  -0.2695  -0.2611
 -0.2588
 -- Virtual --
 -0.0570  -0.0483  -0.0344  -0.0303  -0.0271  -0.0106  -0.0040   0.0061
  0.0093   0.0118   0.0198   0.0243   0.0278   0.0384   0.0448   0.0486
  0.0539   0.0585   0.0621   0.0678   0.0687   0.0790   0.0820   0.0888
  0.0914   0.0961   0.0991   0.1018   0.1052   0.1061   0.1105   0.1138
  0.1175   0.1190   0.1217   0.1265   0.1275   0.1295   0.1321   0.1370
  0.1375   0.1410   0.1455   0.1459   0.1528   0.1611   0.1648   0.1664
  0.1717   0.1743   0.1775   0.1825   0.1853   0.1944   0.1953   0.2014
  0.2101   0.2124   0.2183   0.2230   0.2242   0.2296   0.2338   0.2375
  0.2396   0.2469   0.2501   0.2528   0.2585   0.2608   0.2647   0.2692
  0.2729   0.2742   0.2790   0.2835   0.2864   0.2922   0.2947   0.2979
  0.3012   0.3076   0.3119   0.3185   0.3284   0.3346   0.3376   0.3448
  0.3548   0.3591   0.3801   0.4160   0.4246   0.4397   0.4461   0.4525
  0.4586   0.4646   0.4792   0.4875   0.4926   0.4987   0.5094   0.5143
  0.5211   0.5229   0.5322   0.5359   0.5449   0.5524   0.5625   0.5692
  0.5707   0.5806   0.5838   0.5928   0.5961   0.6061   0.6105   0.6166
  0.6234   0.6244   0.6332   0.6469   0.6519   0.6652   0.6724   0.6782
  0.6870   0.6992   0.7023   0.7111   0.7166   0.7181   0.7278   0.7400
  0.7583   0.7938   0.8061   0.8130   0.8158   0.8301   0.8331   0.8416
  0.8471   0.8489   0.8533   0.8548   0.8601   0.8653   0.8748   0.8796
  0.8851   0.8861   0.8956   0.9009   0.9068   0.9120   0.9167   0.9251
  0.9419   0.9502   0.9574   0.9634   0.9687   0.9762   0.9852   0.9865
  0.9973   1.0035   1.0078   1.0095   1.0118   1.0307   1.0436   1.0500
  1.0559   1.0805   1.0936   1.1274   1.1488   1.1602   1.1938   1.2097
  1.2256   1.2373   1.2451   1.2767   1.2894   1.3012   1.3095   1.3246
  1.3300   1.3563   1.3615   1.4025   1.4319   1.4530   1.4853   1.5004
  1.5086   1.5113   1.5384   1.5587   1.5686   1.5732   1.5842   1.5932
  1.6311   1.6494   1.6518   1.6553   1.6757   1.7096   1.7128   1.7273
  1.7370   1.7607   1.8072   1.8119   1.8272   1.8525   1.8566   1.8649
  1.8750   1.8909   1.9009   1.9352   1.9413   1.9458   1.9510   1.9650
  1.9876   1.9967   2.0162   2.0300   2.0452   2.0493   2.1059   2.1359
  2.1636   2.1917   2.2181   2.2519   2.2671   2.2766   2.2928   2.3037
  2.3080   2.3231   2.3527   2.3642   2.3914   2.4125   2.4232   2.4456
  2.4521   2.4640   2.4785   2.4917   2.5348   2.5489   2.5528   2.5674
  2.6005   2.6074   2.6175   2.6683   2.6782   2.6892   2.6983   2.7026
  2.7128   2.7283   2.7459   2.7551   2.7670   2.7769   2.7851   2.7982
  2.8061   2.8203   2.8418   2.8465   2.8668   2.8730   2.9119   2.9720
  2.9977   3.0837   3.0897   3.0996   3.1328   3.1624   3.1971   3.2215
  3.2414   3.2639   3.3436   3.3732   3.3953   3.4134   3.5270   3.5479
  3.5926   3.6481   3.7123   3.8462   3.8516   3.9935   4.0343   4.0587
  4.0784   4.1399   4.3712   4.8076   4.8360   9.7743   9.8123   9.8245
  9.8617  23.3973  23.5907  23.8284  23.8915  23.9106  23.9346  23.9881
 23.9955  24.0656  24.0884  24.1296  24.1708  25.8085  25.9203  25.9341
 25.9503  26.1421  26.2003  26.2892  26.3700  26.5631  26.7056  26.7432
 26.9203 215.7680 215.8097 215.8285 215.8728
 --------------------------------------------------------------

          Ground-State Mulliken Net Atomic Charges

     Atom                 Charge (a.u.)
  ----------------------------------------
      1 C                     0.205277
      2 C                    -0.516341
      3 Cl                    0.389680
      4 C                    -0.127231
      5 H                     0.204471
      6 C                    -0.865714
      7 H                     0.203220
      8 C                     0.652207
      9 Cl                    0.494277
     10 C                    -0.737691
     11 Cl                    0.554420
     12 C                     0.418266
     13 C                    -0.932474
     14 Cl                    0.350880
     15 C                     0.029403
     16 H                     0.196962
     17 C                    -0.304862
     18 H                     0.165099
     19 C                    -0.350772
     20 H                     0.174429
     21 C                    -0.388530
     22 H                     0.185025
  ----------------------------------------
  Sum of atomic charges =     0.000000

 -----------------------------------------------------------------
                    Cartesian Multipole Moments
 -----------------------------------------------------------------
    Charge (ESU x 10^10)
                 0.0000
    Dipole Moment (Debye)
         X       0.6994      Y      -1.4979      Z       0.0352
       Tot       1.6535
    Quadrupole Moments (Debye-Ang)
        XX    -112.9541     XY       0.4250     YY    -121.3343
        XZ     -11.8605     YZ       2.4844     ZZ    -114.5044
    Octopole Moments (Debye-Ang^2)
       XXX     -31.0573    XXY     -32.5361    XYY     -20.8884
       YYY    -113.4631    XXZ      16.2675    XYZ       5.0917
       YYZ      24.2951    XZZ     -22.0088    YZZ     -45.2761
       ZZZ      99.1566
    Hexadecapole Moments (Debye-Ang^3)
      XXXX   -3764.5949   XXXY       4.0571   XXYY    -806.0977
      XYYY     -36.2884   YYYY    -831.1149   XXXZ      21.6433
      XXYZ      10.7376   XYYZ      45.5498   YYYZ      67.2539
      XXZZ    -887.1899   XYZZ     -31.9777   YYZZ    -441.8306
      XZZZ     113.3502   YZZZ      55.7922   ZZZZ   -1845.5025
 -----------------------------------------------------------------
 Calculating analytic gradient of the SCF energy
 Gradient of SCF Energy
            1           2           3           4           5           6
    1  -0.0004272  -0.0001450   0.0010588   0.0000716  -0.0000335   0.0000207
    2   0.0000652   0.0002718   0.0030673  -0.0000333  -0.0000118  -0.0000103
    3  -0.0000194  -0.0004657  -0.0015321   0.0000570  -0.0000162  -0.0000436
            7           8           9          10          11          12
    1  -0.0000343  -0.0000028   0.0000397   0.0000122   0.0002195   0.0003454
    2  -0.0000337  -0.0000526  -0.0000477  -0.0003696  -0.0000838   0.0001395
    3  -0.0000467  -0.0000437  -0.0000662  -0.0000605   0.0000594  -0.0000942
           13          14          15          16          17          18
    1  -0.0002310  -0.0004663   0.0000051   0.0000082  -0.0000097   0.0000275
    2  -0.0008058  -0.0023576   0.0001154  -0.0000187  -0.0000487   0.0000021
    3   0.0002208   0.0021579   0.0000878   0.0000171   0.0000452   0.0000261
           19          20          21          22
    1  -0.0000184   0.0000622  -0.0002814  -0.0002213
    2  -0.0000336   0.0000468   0.0001369   0.0000624
    3  -0.0000149   0.0000162  -0.0002464  -0.0000380
 Max gradient component =       3.067E-03
 RMS gradient           =       6.177E-04
 Gradient time:  CPU 170.08 s  wall 28.56 s
 Geometry Optimization Parameters
   NAtoms,    NIC,     NZ,  NCons,   NDum,   NFix, NCnnct, MaxDiis
       22     163      22       0       0       0       0       0

 Cartesian Hessian Update
 Hessian updated using BFGS update


** GEOMETRY OPTIMIZATION IN DELOCALIZED INTERNAL COORDINATES **
   Searching for a Minimum

   Optimization Cycle:   9

                       Coordinates (Angstroms)
     ATOM                X               Y               Z
      1  C         0.0039535961    0.0388124098   -0.0054824743
      2  C        -0.0286911053   -0.2317869619    1.3687795554
      3  Cl        1.4640033906   -0.5489092403    2.2324144545
      4  C        -1.2196924634   -0.2659735984    2.0843623644
      5  H        -1.2076254631   -0.4827566256    3.1442501472
      6  C        -2.4180610212   -0.0268806979    1.4282918434
      7  H        -3.3544749281   -0.0552963667    1.9697881345
      8  C        -2.4259355862    0.2551291073    0.0660441703
      9  Cl       -3.9609934295    0.5625856830   -0.7106282619
     10  C        -1.2225975160    0.2922922634   -0.6467600446
     11  Cl       -1.2324849782    0.6885292082   -2.3480176642
     12  C         1.2864776479    0.0159211761   -0.7653719661
     13  C         2.2665363679    1.0019396286   -0.6163945393
     14  Cl        2.0029556891    2.3497591585    0.4802148144
     15  C         3.4671683045    0.9460768406   -1.3190639798
     16  H         4.2030595328    1.7277333644   -1.1808630812
     17  C         3.7047564665   -0.1157663321   -2.1860734510
     18  H         4.6408903260   -0.1616827976   -2.7304836281
     19  C         2.7442818440   -1.1121622000   -2.3503592342
     20  H         2.9268236215   -1.9418341583   -3.0228621506
     21  C         1.5476294732   -1.0399118814   -1.6472689961
     22  H         0.7960800862   -1.8107282077   -1.7718120317
   Point Group: c1    Number of degrees of freedom:    60


   Energy is  -2301.895330440

 Hessian updated using BFGS update

 60 Hessian modes will be used to form the next step
  Hessian Eigenvalues:
     0.007847    0.017656    0.018623    0.020771    0.020944    0.021561
     0.022773    0.023613    0.023836    0.023894    0.024090    0.024092
     0.024115    0.024116    0.024137    0.024139    0.024144    0.024185
     0.027964    0.068604    0.159996    0.159997    0.160004    0.160020
     0.160171    0.160248    0.219845    0.220413    0.224858    0.226440
     0.228555    0.245433    0.247297    0.250009    0.250096    0.253927
     0.289733    0.293047    0.300969    0.301094    0.317268    0.354704
     0.356665    0.356665    0.356666    0.356676    0.356677    0.376727
     0.413015    0.426113    0.429377    0.456897    0.462380    0.468378
     0.471981    0.478210    0.478250    0.479103    0.481339    0.599796

 Minimum search - taking simple RFO step
 Searching for Lamda that Minimizes Along All modes
 Value Taken    Lamda =  -0.00140363
 Calculated Step too Large.  Step scaled by  0.778680
 Step Taken.  Stepsize is  0.300000

                             Maximum     Tolerance    Cnvgd?
         Gradient           0.003021      0.000300      NO
         Displacement       0.235000      0.001200      NO
         Energy change     -0.001428      0.000001      NO


 New Cartesian Coordinates Obtained by Inverse Iteration

 Displacement from previous Coordinates is:  0.518629
 ----------------------------------------------------------------
             Standard Nuclear Orientation (Angstroms)
    I     Atom           X                Y                Z
 ----------------------------------------------------------------
    1      C       0.0034279652     0.0278516077    -0.0047566199
    2      C      -0.0330695725    -0.2768670899     1.3617710739
    3      Cl      1.4555785849    -0.6481464204     2.2109004892
    4      C      -1.2238311524    -0.3023034574     2.0779076445
    5      H      -1.2165464288    -0.5447132510     3.1322860824
    6      C      -2.4169619061    -0.0193341907     1.4290227585
    7      H      -3.3531148664    -0.0390929983     1.9713982666
    8      C      -2.4201091315     0.2949349520     0.0739291740
    9      Cl     -3.9481212861     0.6557544809    -0.6935164197
   10      C      -1.2163964824     0.3220334171    -0.6393214288
   11      Cl     -1.2141213263     0.7500882833    -2.3323711738
   12      C       1.2866086280     0.0062500069    -0.7644878214
   13      C       2.2420859142     1.0199500920    -0.6473229750
   14      Cl      1.9458470855     2.3910502494     0.4122581961
   15      C       3.4424150817     0.9725491930    -1.3507068739
   16      H       4.1594532922     1.7755859575    -1.2379735724
   17      C       3.7037507767    -0.1089238424    -2.1864275514
   18      H       4.6394965385    -0.1482828299    -2.7319875754
   19      C       2.7681193323    -1.1332504907    -2.3173882725
   20      H       2.9696992544    -1.9781103433    -2.9651900464
   21      C       1.5710968442    -1.0695774681    -1.6132768482
   22      H       0.8387527099    -1.8623560858    -1.7120425259
 ----------------------------------------------------------------
 Nuclear Repulsion Energy =        1520.42046114 hartrees
 There are       73 alpha and       73 beta electrons
 Applying Cartesian multipole field
    Component          Value
    ---------          -----
     (2,0,0)        1.00000E-11
     (0,2,0)        2.00000E-11
     (0,0,2)       -3.00000E-11
 Nucleus-field energy     =     0.0000000006 hartrees
 Requested basis set is 6-311++G(d,p)
 There are 154 shells and 426 basis functions
 A cutoff of  1.0D-15 yielded   9649 shell pairs
 There are     78943 function pairs (     84926 Cartesian)
 Smallest overlap matrix eigenvalue = 2.78E-07
 Linear dependence detected in AO basis
 Number of orthogonalized atomic orbitals = 422
 Maximum deviation from orthogonality = 5.840E-10
 Guess from superposition of atomic densities
 Warning:  Energy on first SCF cycle will be non-variational
 SAD guess density has 146.000000 electrons

 -----------------------------------------------------------------------
  General SCF calculation program by
  Eric Jon Sundstrom, Paul Horn, Yuezhi Mao, Dmitri Zuev, Alec White,
  David Stuck, Shaama M.S., Shane Yost, Joonho Lee, David Small,
  Daniel Levine, Susi Lehtola, Hugh Burton, Evgeny Epifanovsky,
  Bang C. Huynh
 -----------------------------------------------------------------------
 Exchange:     0.2000 Hartree-Fock + 0.0800 Slater + 0.7200 B88
 Correlation:  0.1900 VWN1RPA + 0.8100 LYP
 Using SG-1 standard quadrature grid
 using 6 threads for integral computing
 -------------------------------------------------------
 OpenMP Integral computing Module                
 Release: version 2.0, May 2017, Q-Chem Inc. Pleasanton 
 -------------------------------------------------------
 A restricted SCF calculation will be
 performed using DIIS
 SCF converges when DIIS error is below 1.0e-08
 ---------------------------------------
  Cycle       Energy         DIIS error
 ---------------------------------------
    1   -2305.6532046303      3.02e-02  
    2   -2301.7366674657      2.59e-03  
    3   -2301.6431783316      3.21e-03  
    4   -2301.8861994780      6.28e-04  
    5   -2301.8934010304      3.36e-04  
    6   -2301.8959568550      1.01e-04  
    7   -2301.8961542948      3.45e-05  
    8   -2301.8961782801      1.38e-05  
    9   -2301.8961826753      2.72e-06  
   10   -2301.8961828227      1.14e-06  
   11   -2301.8961828527      3.50e-07  
   12   -2301.8961828553      1.40e-07  
   13   -2301.8961828558      4.49e-08  
   14   -2301.8961828558      1.63e-08  
   15   -2301.8961828559      5.55e-09  Convergence criterion met
 ---------------------------------------
 SCF time:   CPU 588.05s  wall 103.00s 
 SCF   energy in the final basis set =    -2301.8961828559
 Total energy in the final basis set =    -2301.8961828559

 --------------------------------------------------------------

                    Orbital Energies (a.u.)
 --------------------------------------------------------------

 Alpha MOs
 -- Occupied --
********-101.5697-101.5658-101.5593 -10.2696 -10.2642 -10.2620 -10.2518
-10.2305 -10.2159 -10.2137 -10.2105 -10.1990 -10.1986 -10.1976 -10.1939
 -9.4846  -9.4844  -9.4806  -9.4742  -7.2494  -7.2492  -7.2454  -7.2394
 -7.2394  -7.2388  -7.2388  -7.2386  -7.2355  -7.2349  -7.2289  -7.2286
 -0.9432  -0.9099  -0.8955  -0.8749  -0.8505  -0.8373  -0.8033  -0.7597
 -0.7471  -0.7373  -0.6619  -0.6287  -0.6232  -0.6046  -0.5465  -0.5270
 -0.5230  -0.4942  -0.4884  -0.4726  -0.4585  -0.4531  -0.4458  -0.4381
 -0.4178  -0.4148  -0.4004  -0.3898  -0.3807  -0.3772  -0.3611  -0.3475
 -0.3419  -0.3289  -0.3277  -0.3225  -0.3217  -0.2843  -0.2708  -0.2615
 -0.2588
 -- Virtual --
 -0.0550  -0.0484  -0.0347  -0.0318  -0.0271  -0.0106  -0.0040   0.0063
  0.0089   0.0116   0.0199   0.0240   0.0278   0.0383   0.0448   0.0485
  0.0541   0.0591   0.0620   0.0669   0.0685   0.0785   0.0818   0.0889
  0.0914   0.0961   0.0991   0.1019   0.1049   0.1063   0.1099   0.1135
  0.1176   0.1189   0.1215   0.1263   0.1275   0.1297   0.1316   0.1365
  0.1378   0.1414   0.1452   0.1461   0.1530   0.1607   0.1649   0.1658
  0.1712   0.1742   0.1767   0.1827   0.1846   0.1943   0.1946   0.2005
  0.2104   0.2131   0.2196   0.2226   0.2246   0.2289   0.2337   0.2350
  0.2380   0.2463   0.2510   0.2526   0.2583   0.2631   0.2638   0.2687
  0.2725   0.2749   0.2781   0.2834   0.2885   0.2910   0.2950   0.2968
  0.3011   0.3076   0.3130   0.3152   0.3307   0.3349   0.3374   0.3445
  0.3556   0.3596   0.3799   0.4158   0.4250   0.4408   0.4464   0.4515
  0.4591   0.4654   0.4790   0.4857   0.4940   0.5008   0.5091   0.5163
  0.5215   0.5221   0.5321   0.5351   0.5449   0.5518   0.5632   0.5706
  0.5715   0.5809   0.5839   0.5926   0.5941   0.6069   0.6086   0.6175
  0.6232   0.6249   0.6356   0.6486   0.6513   0.6685   0.6699   0.6793
  0.6890   0.6989   0.7019   0.7096   0.7146   0.7176   0.7280   0.7410
  0.7589   0.7947   0.8049   0.8131   0.8165   0.8293   0.8351   0.8432
  0.8479   0.8489   0.8542   0.8542   0.8602   0.8659   0.8745   0.8796
  0.8844   0.8859   0.8923   0.9018   0.9091   0.9101   0.9146   0.9230
  0.9440   0.9533   0.9587   0.9657   0.9698   0.9772   0.9867   0.9887
  0.9989   1.0026   1.0057   1.0133   1.0136   1.0326   1.0434   1.0499
  1.0565   1.0782   1.0940   1.1279   1.1486   1.1667   1.1933   1.2129
  1.2273   1.2393   1.2492   1.2725   1.2887   1.3023   1.3129   1.3188
  1.3318   1.3583   1.3621   1.4055   1.4298   1.4501   1.4844   1.5012
  1.5076   1.5086   1.5409   1.5588   1.5689   1.5777   1.5832   1.5930
  1.6311   1.6497   1.6536   1.6550   1.6749   1.7094   1.7127   1.7266
  1.7370   1.7595   1.8090   1.8114   1.8250   1.8489   1.8565   1.8627
  1.8736   1.8910   1.8997   1.9362   1.9426   1.9464   1.9505   1.9679
  1.9881   1.9985   2.0153   2.0298   2.0452   2.0525   2.1028   2.1355
  2.1643   2.1923   2.2187   2.2506   2.2693   2.2735   2.2962   2.3035
  2.3117   2.3190   2.3563   2.3632   2.3912   2.4148   2.4258   2.4457
  2.4505   2.4593   2.4798   2.4951   2.5355   2.5461   2.5529   2.5655
  2.5978   2.6032   2.6195   2.6674   2.6806   2.6905   2.6985   2.7040
  2.7134   2.7270   2.7468   2.7558   2.7664   2.7765   2.7865   2.7977
  2.8061   2.8227   2.8415   2.8477   2.8616   2.8749   2.9100   2.9746
  2.9987   3.0860   3.0937   3.1024   3.1315   3.1597   3.1983   3.2221
  3.2446   3.2655   3.3420   3.3751   3.3950   3.4152   3.5286   3.5519
  3.5946   3.6483   3.7158   3.8464   3.8531   3.9947   4.0342   4.0585
  4.0787   4.1401   4.3658   4.8090   4.8344   9.7770   9.8102   9.8298
  9.8552  23.3997  23.5915  23.8292  23.8912  23.9105  23.9346  23.9893
 23.9959  24.0660  24.0917  24.1295  24.1714  25.8062  25.9118  25.9326
 25.9600  26.1420  26.2242  26.2698  26.3705  26.5641  26.6938  26.7450
 26.9374 215.7707 215.8077 215.8356 215.8643
 --------------------------------------------------------------

          Ground-State Mulliken Net Atomic Charges

     Atom                 Charge (a.u.)
  ----------------------------------------
      1 C                     0.172697
      2 C                    -0.443699
      3 Cl                    0.409178
      4 C                    -0.190628
      5 H                     0.202654
      6 C                    -0.796662
      7 H                     0.205867
      8 C                     0.723188
      9 Cl                    0.499881
     10 C                    -0.826392
     11 Cl                    0.570267
     12 C                     0.391395
     13 C                    -1.006109
     14 Cl                    0.392718
     15 C                     0.007759
     16 H                     0.199307
     17 C                    -0.283001
     18 H                     0.165385
     19 C                    -0.378669
     20 H                     0.173751
     21 C                    -0.375513
     22 H                     0.186626
  ----------------------------------------
  Sum of atomic charges =     0.000000

 -----------------------------------------------------------------
                    Cartesian Multipole Moments
 -----------------------------------------------------------------
    Charge (ESU x 10^10)
                -0.0000
    Dipole Moment (Debye)
         X       0.7054      Y      -1.5372      Z       0.0545
       Tot       1.6922
    Quadrupole Moments (Debye-Ang)
        XX    -112.9105     XY       0.5037     YY    -121.1388
        XZ     -11.9164     YZ       2.3636     ZZ    -114.6580
    Octopole Moments (Debye-Ang^2)
       XXX     -30.5582    XXY     -33.7771    XYY     -19.7835
       YYY    -116.8827    XXZ      16.4561    XYZ       4.9303
       YYZ      24.6704    XZZ     -21.5990    YZZ     -46.0104
       ZZZ     101.7562
    Hexadecapole Moments (Debye-Ang^3)
      XXXX   -3735.2544   XXXY      28.7744   XXYY    -805.6639
      XYYY     -10.2656   YYYY    -879.5443   XXXZ      35.2294
      XXYZ      17.6321   XYYZ      49.3893   YYYZ      93.0001
      XXZZ    -876.2658   XYZZ     -22.3789   YYZZ    -445.1098
      XZZZ     129.5824   YZZZ      76.6569   ZZZZ   -1822.8022
 -----------------------------------------------------------------
 Calculating analytic gradient of the SCF energy
 Gradient of SCF Energy
            1           2           3           4           5           6
    1  -0.0005567  -0.0001822   0.0007519   0.0001490  -0.0000485  -0.0000549
    2   0.0001332   0.0002090   0.0018353  -0.0000453   0.0000050   0.0000367
    3  -0.0001209  -0.0001755  -0.0009892   0.0000042  -0.0000161  -0.0001455
            7           8           9          10          11          12
    1  -0.0000264  -0.0000773  -0.0000449   0.0002552   0.0002087   0.0003502
    2  -0.0000403  -0.0001449  -0.0000119  -0.0002930  -0.0000149   0.0000200
    3  -0.0000233   0.0001352  -0.0000172  -0.0001633   0.0000738  -0.0001691
           13          14          15          16          17          18
    1  -0.0002014  -0.0002237  -0.0000334   0.0000112  -0.0000239   0.0000306
    2  -0.0005396  -0.0012815   0.0000960  -0.0000010  -0.0001044   0.0000084
    3   0.0001520   0.0013616   0.0001191   0.0000035  -0.0000077   0.0000403
           19          20          21          22
    1   0.0000552   0.0000596  -0.0003081  -0.0000905
    2   0.0000153   0.0000314   0.0000712   0.0000153
    3  -0.0000006   0.0000201  -0.0000614  -0.0000200
 Max gradient component =       1.835E-03
 RMS gradient           =       3.874E-04
 Gradient time:  CPU 169.99 s  wall 28.55 s
 Geometry Optimization Parameters
   NAtoms,    NIC,     NZ,  NCons,   NDum,   NFix, NCnnct, MaxDiis
       22     163      22       0       0       0       0       0

 Cartesian Hessian Update
 Hessian updated using BFGS update


** GEOMETRY OPTIMIZATION IN DELOCALIZED INTERNAL COORDINATES **
   Searching for a Minimum

   Optimization Cycle:  10

                       Coordinates (Angstroms)
     ATOM                X               Y               Z
      1  C         0.0034279652    0.0278516077   -0.0047566199
      2  C        -0.0330695725   -0.2768670899    1.3617710739
      3  Cl        1.4555785849   -0.6481464204    2.2109004892
      4  C        -1.2238311524   -0.3023034574    2.0779076445
      5  H        -1.2165464288   -0.5447132510    3.1322860824
      6  C        -2.4169619061   -0.0193341907    1.4290227585
      7  H        -3.3531148664   -0.0390929983    1.9713982666
      8  C        -2.4201091315    0.2949349520    0.0739291740
      9  Cl       -3.9481212861    0.6557544809   -0.6935164197
     10  C        -1.2163964824    0.3220334171   -0.6393214288
     11  Cl       -1.2141213263    0.7500882833   -2.3323711738
     12  C         1.2866086280    0.0062500069   -0.7644878214
     13  C         2.2420859142    1.0199500920   -0.6473229750
     14  Cl        1.9458470855    2.3910502494    0.4122581961
     15  C         3.4424150817    0.9725491930   -1.3507068739
     16  H         4.1594532922    1.7755859575   -1.2379735724
     17  C         3.7037507767   -0.1089238424   -2.1864275514
     18  H         4.6394965385   -0.1482828299   -2.7319875754
     19  C         2.7681193323   -1.1332504907   -2.3173882725
     20  H         2.9696992544   -1.9781103433   -2.9651900464
     21  C         1.5710968442   -1.0695774681   -1.6132768482
     22  H         0.8387527099   -1.8623560858   -1.7120425259
   Point Group: c1    Number of degrees of freedom:    60


   Energy is  -2301.896182856

 Hessian updated using BFGS update

 60 Hessian modes will be used to form the next step
  Hessian Eigenvalues:
     0.004888    0.017679    0.018558    0.020725    0.020943    0.021455
     0.022771    0.023614    0.023838    0.023899    0.024091    0.024092
     0.024115    0.024116    0.024137    0.024140    0.024144    0.024184
     0.028019    0.068378    0.159993    0.159997    0.160002    0.160021
     0.160168    0.160258    0.219728    0.220329    0.224835    0.226427
     0.228512    0.245439    0.247282    0.249721    0.250082    0.253932
     0.289739    0.292784    0.300975    0.301091    0.317268    0.354704
     0.356665    0.356666    0.356666    0.356676    0.356677    0.376739
     0.413018    0.426096    0.429376    0.456987    0.462371    0.468378
     0.471980    0.478233    0.478296    0.479101    0.481349    0.599010

 Minimum search - taking simple RFO step
 Searching for Lamda that Minimizes Along All modes
 Value Taken    Lamda =  -0.00082759
 Calculated Step too Large.  Step scaled by  0.795684
 Step Taken.  Stepsize is  0.300000

                             Maximum     Tolerance    Cnvgd?
         Gradient           0.001846      0.000300      NO
         Displacement       0.238432      0.001200      NO
         Energy change     -0.000852      0.000001      NO


 New Cartesian Coordinates Obtained by Inverse Iteration

 Displacement from previous Coordinates is:  0.506822
 ----------------------------------------------------------------
             Standard Nuclear Orientation (Angstroms)
    I     Atom           X                Y                Z
 ----------------------------------------------------------------
    1      C       0.0043775739     0.0145736268    -0.0021393648
    2      C      -0.0388427629    -0.3224884023     1.3563686946
    3      Cl      1.4412393776    -0.7475749225     2.1952324802
    4      C      -1.2301739248    -0.3365427365     2.0720221056
    5      H      -1.2293044105    -0.6031747529     3.1205921764
    6      C      -2.4160104704    -0.0092601875     1.4302123725
    7      H      -3.3522542164    -0.0185905808     1.9727149033
    8      C      -2.4119320991     0.3350889454     0.0825053608
    9      Cl     -3.9300986114     0.7469555502    -0.6782648274
   10      C      -1.2078443178     0.3494114986    -0.6301500893
   11      Cl     -1.1943379656     0.8032311368    -2.3160299119
   12      C       1.2884382191    -0.0055529709    -0.7611329994
   13      C       2.2186428808     1.0341615063    -0.6761652829
   14      Cl      1.8883156583     2.4271946266     0.3443048641
   15      C       3.4174456697     0.9970545909    -1.3824831759
   16      H       4.1143825187     1.8207918833    -1.2957388483
   17      C       3.7021798292    -0.1005401058    -2.1892029400
   18      H       4.6360504593    -0.1315671929    -2.7384723749
   19      C       2.7921912560    -1.1511640326    -2.2868316899
   20      H       3.0118982280    -2.0082996256    -2.9123316175
   21      C       1.5963409667    -1.0978502792    -1.5792379477
   22      H       0.8833559968    -1.9107678035    -1.6530679071
 ----------------------------------------------------------------
 Nuclear Repulsion Energy =        1520.14075161 hartrees
 There are       73 alpha and       73 beta electrons
 Applying Cartesian multipole field
    Component          Value
    ---------          -----
     (2,0,0)        1.00000E-11
     (0,2,0)        2.00000E-11
     (0,0,2)       -3.00000E-11
 Nucleus-field energy     =     0.0000000016 hartrees
 Requested basis set is 6-311++G(d,p)
 There are 154 shells and 426 basis functions
 A cutoff of  1.0D-15 yielded   9649 shell pairs
 There are     78917 function pairs (     84891 Cartesian)
 Smallest overlap matrix eigenvalue = 2.72E-07
 Linear dependence detected in AO basis
 Number of orthogonalized atomic orbitals = 422
 Maximum deviation from orthogonality = 2.869E-10
 Guess from superposition of atomic densities
 Warning:  Energy on first SCF cycle will be non-variational
 SAD guess density has 146.000000 electrons

 -----------------------------------------------------------------------
  General SCF calculation program by
  Eric Jon Sundstrom, Paul Horn, Yuezhi Mao, Dmitri Zuev, Alec White,
  David Stuck, Shaama M.S., Shane Yost, Joonho Lee, David Small,
  Daniel Levine, Susi Lehtola, Hugh Burton, Evgeny Epifanovsky,
  Bang C. Huynh
 -----------------------------------------------------------------------
 Exchange:     0.2000 Hartree-Fock + 0.0800 Slater + 0.7200 B88
 Correlation:  0.1900 VWN1RPA + 0.8100 LYP
 Using SG-1 standard quadrature grid
 using 6 threads for integral computing
 -------------------------------------------------------
 OpenMP Integral computing Module                
 Release: version 2.0, May 2017, Q-Chem Inc. Pleasanton 
 -------------------------------------------------------
 A restricted SCF calculation will be
 performed using DIIS
 SCF converges when DIIS error is below 1.0e-08
 ---------------------------------------
  Cycle       Energy         DIIS error
 ---------------------------------------
    1   -2305.6520284600      3.02e-02  
    2   -2301.7371848746      2.59e-03  
    3   -2301.6441784237      3.21e-03  
    4   -2301.8867420361      6.27e-04  
    5   -2301.8939194391      3.36e-04  
    6   -2301.8964750508      1.01e-04  
    7   -2301.8966710846      3.44e-05  
    8   -2301.8966947312      1.38e-05  
    9   -2301.8966991649      2.74e-06  
   10   -2301.8966993158      1.14e-06  
   11   -2301.8966993457      3.48e-07  
   12   -2301.8966993482      1.39e-07  
   13   -2301.8966993488      4.45e-08  
   14   -2301.8966993487      1.62e-08  
   15   -2301.8966993488      5.53e-09  Convergence criterion met
 ---------------------------------------
 SCF time:   CPU 588.20s  wall 103.00s 
 SCF   energy in the final basis set =    -2301.8966993488
 Total energy in the final basis set =    -2301.8966993488

 --------------------------------------------------------------

                    Orbital Energies (a.u.)
 --------------------------------------------------------------

 Alpha MOs
 -- Occupied --
********-101.5695-101.5663-101.5596 -10.2694 -10.2641 -10.2621 -10.2517
-10.2303 -10.2157 -10.2137 -10.2105 -10.1989 -10.1986 -10.1975 -10.1939
 -9.4845  -9.4843  -9.4811  -9.4744  -7.2493  -7.2490  -7.2458  -7.2394
 -7.2392  -7.2390  -7.2387  -7.2385  -7.2359  -7.2353  -7.2292  -7.2288
 -0.9432  -0.9098  -0.8958  -0.8747  -0.8504  -0.8374  -0.8032  -0.7597
 -0.7471  -0.7373  -0.6619  -0.6284  -0.6232  -0.6048  -0.5465  -0.5269
 -0.5230  -0.4945  -0.4884  -0.4726  -0.4586  -0.4530  -0.4457  -0.4381
 -0.4177  -0.4150  -0.4002  -0.3893  -0.3804  -0.3775  -0.3611  -0.3466
 -0.3421  -0.3293  -0.3280  -0.3232  -0.3218  -0.2825  -0.2721  -0.2617
 -0.2588
 -- Virtual --
 -0.0531  -0.0485  -0.0357  -0.0324  -0.0271  -0.0107  -0.0040   0.0065
  0.0086   0.0115   0.0200   0.0238   0.0279   0.0383   0.0448   0.0484
  0.0541   0.0598   0.0620   0.0659   0.0684   0.0780   0.0817   0.0891
  0.0914   0.0961   0.0991   0.1020   0.1048   0.1066   0.1092   0.1132
  0.1174   0.1191   0.1215   0.1258   0.1275   0.1302   0.1314   0.1362
  0.1379   0.1419   0.1452   0.1460   0.1533   0.1602   0.1643   0.1657
  0.1710   0.1740   0.1760   0.1829   0.1842   0.1934   0.1945   0.1997
  0.2100   0.2147   0.2207   0.2223   0.2248   0.2279   0.2312   0.2346
  0.2373   0.2454   0.2520   0.2532   0.2581   0.2621   0.2651   0.2681
  0.2723   0.2761   0.2775   0.2835   0.2884   0.2923   0.2950   0.2962
  0.3011   0.3065   0.3126   0.3154   0.3336   0.3354   0.3372   0.3440
  0.3555   0.3620   0.3798   0.4156   0.4257   0.4420   0.4471   0.4503
  0.4608   0.4658   0.4784   0.4834   0.4958   0.5024   0.5094   0.5159
  0.5209   0.5219   0.5326   0.5346   0.5446   0.5514   0.5647   0.5712
  0.5722   0.5816   0.5839   0.5904   0.5948   0.6054   0.6098   0.6183
  0.6217   0.6260   0.6375   0.6490   0.6514   0.6670   0.6721   0.6821
  0.6895   0.6981   0.7034   0.7081   0.7132   0.7172   0.7293   0.7422
  0.7597   0.7951   0.8036   0.8133   0.8175   0.8289   0.8371   0.8442
  0.8494   0.8497   0.8541   0.8542   0.8605   0.8672   0.8734   0.8776
  0.8836   0.8854   0.8924   0.9001   0.9097   0.9109   0.9128   0.9221
  0.9465   0.9560   0.9590   0.9669   0.9719   0.9764   0.9857   0.9879
  0.9989   1.0021   1.0077   1.0156   1.0178   1.0347   1.0433   1.0508
  1.0568   1.0774   1.0940   1.1269   1.1465   1.1758   1.1940   1.2164
  1.2282   1.2376   1.2564   1.2703   1.2886   1.3033   1.3130   1.3166
  1.3355   1.3586   1.3638   1.4072   1.4293   1.4492   1.4838   1.5017
  1.5038   1.5086   1.5431   1.5588   1.5689   1.5795   1.5808   1.5982
  1.6309   1.6503   1.6534   1.6572   1.6746   1.7087   1.7127   1.7263
  1.7371   1.7592   1.8102   1.8119   1.8237   1.8457   1.8561   1.8610
  1.8726   1.8921   1.8983   1.9370   1.9435   1.9466   1.9502   1.9703
  1.9883   1.9997   2.0152   2.0301   2.0457   2.0552   2.0997   2.1351
  2.1653   2.1933   2.2190   2.2498   2.2699   2.2715   2.2916   2.3067
  2.3115   2.3220   2.3588   2.3639   2.3898   2.4161   2.4288   2.4445
  2.4495   2.4555   2.4810   2.5001   2.5360   2.5415   2.5549   2.5620
  2.5932   2.6029   2.6234   2.6661   2.6828   2.6911   2.6986   2.7058
  2.7142   2.7256   2.7486   2.7565   2.7648   2.7747   2.7877   2.7957
  2.8066   2.8268   2.8412   2.8496   2.8566   2.8774   2.9081   2.9767
  2.9990   3.0876   3.0978   3.1048   3.1303   3.1564   3.1994   3.2224
  3.2470   3.2697   3.3405   3.3771   3.3949   3.4172   3.5297   3.5565
  3.5965   3.6486   3.7196   3.8467   3.8547   3.9957   4.0342   4.0583
  4.0792   4.1405   4.3620   4.8102   4.8324   9.7791   9.8098   9.8377
  9.8505  23.4024  23.5924  23.8293  23.8917  23.9106  23.9352  23.9903
 23.9960  24.0661  24.0944  24.1294  24.1720  25.8041  25.8853  25.9381
 25.9727  26.1419  26.2335  26.2728  26.3644  26.5660  26.6792  26.7480
 26.9600 215.7729 215.8078 215.8457 215.8576
 --------------------------------------------------------------

          Ground-State Mulliken Net Atomic Charges

     Atom                 Charge (a.u.)
  ----------------------------------------
      1 C                     0.154390
      2 C                    -0.381810
      3 Cl                    0.425232
      4 C                    -0.253684
      5 H                     0.200904
      6 C                    -0.723834
      7 H                     0.208312
      8 C                     0.784889
      9 Cl                    0.506582
     10 C                    -0.922085
     11 Cl                    0.579768
     12 C                     0.383637
     13 C                    -1.069266
     14 Cl                    0.421039
     15 C                    -0.011473
     16 H                     0.201934
     17 C                    -0.266991
     18 H                     0.165620
     19 C                    -0.398986
     20 H                     0.173256
     21 C                    -0.364962
     22 H                     0.187529
  ----------------------------------------
  Sum of atomic charges =     0.000000

 -----------------------------------------------------------------
                    Cartesian Multipole Moments
 -----------------------------------------------------------------
    Charge (ESU x 10^10)
                -0.0000
    Dipole Moment (Debye)
         X       0.7097      Y      -1.5655      Z       0.0689
       Tot       1.7203
    Quadrupole Moments (Debye-Ang)
        XX    -112.8630     XY       0.5749     YY    -120.9718
        XZ     -11.9692     YZ       2.2500     ZZ    -114.7832
    Octopole Moments (Debye-Ang^2)
       XXX     -30.3405    XXY     -34.7839    XYY     -18.7642
       YYY    -119.6740    XXZ      16.5606    XYZ       4.7307
       YYZ      25.0065    XZZ     -21.1389    YZZ     -46.4814
       ZZZ     103.8444
    Hexadecapole Moments (Debye-Ang^3)
      XXXX   -3702.6336   XXXY      52.9978   XXYY    -804.6966
      XYYY      15.1052   YYYY    -928.2365   XXXZ      49.1291
      XXYZ      24.3184   XYYZ      53.4304   YYYZ     117.7048
      XXZZ    -864.7848   XYZZ     -12.7666   YYZZ    -449.2813
      XZZZ     145.6403   YZZZ      97.2395   ZZZZ   -1803.3310
 -----------------------------------------------------------------
 Calculating analytic gradient of the SCF energy
 Gradient of SCF Energy
            1           2           3           4           5           6
    1  -0.0005997  -0.0000806   0.0005026   0.0002294  -0.0000457  -0.0000449
    2   0.0001403   0.0001703   0.0010564  -0.0000484   0.0000121   0.0000563
    3  -0.0003023   0.0001346  -0.0006204   0.0000144  -0.0000052  -0.0002288
            7           8           9          10          11          12
    1  -0.0000117  -0.0000607   0.0000312   0.0002227   0.0000249   0.0004057
    2  -0.0000424  -0.0001387   0.0000119  -0.0000954  -0.0000420   0.0000057
    3  -0.0000220   0.0001829  -0.0000804  -0.0001164   0.0000778  -0.0002019
           13          14          15          16          17          18
    1  -0.0002270  -0.0001443  -0.0000506   0.0000044  -0.0000527   0.0000185
    2  -0.0004272  -0.0008345   0.0000704   0.0000215  -0.0001448   0.0000202
    3   0.0001629   0.0008381   0.0001102  -0.0000179  -0.0000311   0.0000245
           19          20          21          22
    1   0.0001335   0.0000476  -0.0002987  -0.0000039
    2   0.0000841   0.0000114   0.0001057   0.0000071
    3   0.0000087   0.0000093   0.0000544   0.0000086
 Max gradient component =       1.056E-03
 RMS gradient           =       2.641E-04
 Gradient time:  CPU 169.69 s  wall 28.49 s
 Geometry Optimization Parameters
   NAtoms,    NIC,     NZ,  NCons,   NDum,   NFix, NCnnct, MaxDiis
       22     163      22       0       0       0       0       0

 Cartesian Hessian Update
 Hessian updated using BFGS update


** GEOMETRY OPTIMIZATION IN DELOCALIZED INTERNAL COORDINATES **
   Searching for a Minimum

   Optimization Cycle:  11

                       Coordinates (Angstroms)
     ATOM                X               Y               Z
      1  C         0.0043775739    0.0145736268   -0.0021393648
      2  C        -0.0388427629   -0.3224884023    1.3563686946
      3  Cl        1.4412393776   -0.7475749225    2.1952324802
      4  C        -1.2301739248   -0.3365427365    2.0720221056
      5  H        -1.2293044105   -0.6031747529    3.1205921764
      6  C        -2.4160104704   -0.0092601875    1.4302123725
      7  H        -3.3522542164   -0.0185905808    1.9727149033
      8  C        -2.4119320991    0.3350889454    0.0825053608
      9  Cl       -3.9300986114    0.7469555502   -0.6782648274
     10  C        -1.2078443178    0.3494114986   -0.6301500893
     11  Cl       -1.1943379656    0.8032311368   -2.3160299119
     12  C         1.2884382191   -0.0055529709   -0.7611329994
     13  C         2.2186428808    1.0341615063   -0.6761652829
     14  Cl        1.8883156583    2.4271946266    0.3443048641
     15  C         3.4174456697    0.9970545909   -1.3824831759
     16  H         4.1143825187    1.8207918833   -1.2957388483
     17  C         3.7021798292   -0.1005401058   -2.1892029400
     18  H         4.6360504593   -0.1315671929   -2.7384723749
     19  C         2.7921912560   -1.1511640326   -2.2868316899
     20  H         3.0118982280   -2.0082996256   -2.9123316175
     21  C         1.5963409667   -1.0978502792   -1.5792379477
     22  H         0.8833559968   -1.9107678035   -1.6530679071
   Point Group: c1    Number of degrees of freedom:    60


   Energy is  -2301.896699349

 Hessian updated using BFGS update

 60 Hessian modes will be used to form the next step
  Hessian Eigenvalues:
     0.002912    0.017680    0.018517    0.020723    0.020943    0.021396
     0.022780    0.023626    0.023839    0.023900    0.024091    0.024093
     0.024115    0.024116    0.024138    0.024141    0.024147    0.024182
     0.028032    0.068014    0.159989    0.159997    0.160001    0.160022
     0.160161    0.160261    0.219527    0.220233    0.224794    0.226414
     0.228502    0.245436    0.247268    0.249342    0.250066    0.254108
     0.289742    0.292562    0.300974    0.301091    0.317301    0.354707
     0.356665    0.356665    0.356666    0.356676    0.356679    0.376812
     0.413157    0.426265    0.429374    0.457027    0.462359    0.468398
     0.472002    0.478230    0.478278    0.479108    0.481387    0.598977

 Minimum search - taking simple RFO step
 Searching for Lamda that Minimizes Along All modes
 Value Taken    Lamda =  -0.00051081
 Calculated Step too Large.  Step scaled by  0.783573
 Step Taken.  Stepsize is  0.300000

                             Maximum     Tolerance    Cnvgd?
         Gradient           0.001133      0.000300      NO
         Displacement       0.239707      0.001200      NO
         Energy change     -0.000516      0.000001      NO


 New Cartesian Coordinates Obtained by Inverse Iteration

 Displacement from previous Coordinates is:  0.498735
 ----------------------------------------------------------------
             Standard Nuclear Orientation (Angstroms)
    I     Atom           X                Y                Z
 ----------------------------------------------------------------
    1      C       0.0061911538     0.0018236759     0.0015913787
    2      C      -0.0457881332    -0.3671970765     1.3510485661
    3      Cl      1.4231100922    -0.8425327736     2.1827138522
    4      C      -1.2382914910    -0.3711524119     2.0653601226
    5      H      -1.2446510147    -0.6617682338     3.1075448436
    6      C      -2.4155834767    -0.0010164527     1.4312629465
    7      H      -3.3519795762    -0.0004398756     1.9736274130
    8      C      -2.4027421855     0.3733174716     0.0916253956
    9      Cl     -3.9103848516     0.8344693709    -0.6613336400
   10      C      -1.1978781831     0.3756953979    -0.6197648916
   11      Cl     -1.1708328226     0.8584164707    -2.2971901124
   12      C       1.2909779670    -0.0161163567    -0.7567445489
   13      C       2.1959821205     1.0478997180    -0.7056405202
   14      Cl      1.8324324230     2.4630898483     0.2726886914
   15      C       3.3930550566     1.0194183485    -1.4151635345
   16      H       4.0702610141     1.8617534203    -1.3546929368
   17      C       3.7005133903    -0.0930620801    -2.1926464879
   18      H       4.6321984702    -0.1169142062    -2.7459439017
   19      C       2.8155661453    -1.1673129717    -2.2568141136
   20      H       3.0524177871    -2.0355179272    -2.8604569222
   21      C       1.6218300657    -1.1234028962    -1.5446807731
   22      H       0.9276559039    -1.9543606879    -1.5936868461
 ----------------------------------------------------------------
 Nuclear Repulsion Energy =        1519.96761420 hartrees
 There are       73 alpha and       73 beta electrons
 Applying Cartesian multipole field
    Component          Value
    ---------          -----
     (2,0,0)        1.00000E-11
     (0,2,0)        2.00000E-11
     (0,0,2)       -3.00000E-11
 Nucleus-field energy     =     0.0000000027 hartrees
 Requested basis set is 6-311++G(d,p)
 There are 154 shells and 426 basis functions
 A cutoff of  1.0D-15 yielded   9656 shell pairs
 There are     78992 function pairs (     84976 Cartesian)
 Smallest overlap matrix eigenvalue = 2.65E-07
 Linear dependence detected in AO basis
 Number of orthogonalized atomic orbitals = 422
 Maximum deviation from orthogonality = 2.257E-10
 Guess from superposition of atomic densities
 Warning:  Energy on first SCF cycle will be non-variational
 SAD guess density has 146.000000 electrons

 -----------------------------------------------------------------------
  General SCF calculation program by
  Eric Jon Sundstrom, Paul Horn, Yuezhi Mao, Dmitri Zuev, Alec White,
  David Stuck, Shaama M.S., Shane Yost, Joonho Lee, David Small,
  Daniel Levine, Susi Lehtola, Hugh Burton, Evgeny Epifanovsky,
  Bang C. Huynh
 -----------------------------------------------------------------------
 Exchange:     0.2000 Hartree-Fock + 0.0800 Slater + 0.7200 B88
 Correlation:  0.1900 VWN1RPA + 0.8100 LYP
 Using SG-1 standard quadrature grid
 using 6 threads for integral computing
 -------------------------------------------------------
 OpenMP Integral computing Module                
 Release: version 2.0, May 2017, Q-Chem Inc. Pleasanton 
 -------------------------------------------------------
 A restricted SCF calculation will be
 performed using DIIS
 SCF converges when DIIS error is below 1.0e-08
 ---------------------------------------
  Cycle       Energy         DIIS error
 ---------------------------------------
    1   -2305.6505739340      3.02e-02  
    2   -2301.7374858032      2.59e-03  
    3   -2301.6447061495      3.21e-03  
    4   -2301.8870201314      6.27e-04  
    5   -2301.8942189906      3.36e-04  
    6   -2301.8967825044      1.01e-04  
    7   -2301.8969771313      3.42e-05  
    8   -2301.8970004880      1.39e-05  
    9   -2301.8970049635      2.76e-06  
   10   -2301.8970051174      1.14e-06  
   11   -2301.8970051472      3.46e-07  
   12   -2301.8970051498      1.39e-07  
   13   -2301.8970051503      4.43e-08  
   14   -2301.8970051504      1.62e-08  
   15   -2301.8970051503      5.53e-09  Convergence criterion met
 ---------------------------------------
 SCF time:   CPU 587.75s  wall 104.00s 
 SCF   energy in the final basis set =    -2301.8970051503
 Total energy in the final basis set =    -2301.8970051503

 --------------------------------------------------------------

                    Orbital Energies (a.u.)
 --------------------------------------------------------------

 Alpha MOs
 -- Occupied --
********-101.5694-101.5667-101.5598 -10.2693 -10.2641 -10.2622 -10.2517
-10.2301 -10.2157 -10.2137 -10.2106 -10.1989 -10.1986 -10.1975 -10.1939
 -9.4845  -9.4841  -9.4814  -9.4745  -7.2493  -7.2489  -7.2461  -7.2393
 -7.2391  -7.2390  -7.2387  -7.2383  -7.2363  -7.2356  -7.2293  -7.2290
 -0.9432  -0.9095  -0.8961  -0.8746  -0.8504  -0.8375  -0.8032  -0.7596
 -0.7470  -0.7374  -0.6618  -0.6284  -0.6229  -0.6051  -0.5465  -0.5269
 -0.5230  -0.4946  -0.4883  -0.4725  -0.4586  -0.4530  -0.4457  -0.4380
 -0.4175  -0.4151  -0.4001  -0.3889  -0.3803  -0.3779  -0.3610  -0.3458
 -0.3424  -0.3297  -0.3283  -0.3235  -0.3218  -0.2807  -0.2736  -0.2618
 -0.2589
 -- Virtual --
 -0.0516  -0.0486  -0.0370  -0.0326  -0.0270  -0.0107  -0.0040   0.0065
  0.0083   0.0114   0.0201   0.0235   0.0280   0.0383   0.0448   0.0484
  0.0540   0.0606   0.0621   0.0651   0.0684   0.0776   0.0815   0.0892
  0.0916   0.0961   0.0991   0.1020   0.1047   0.1069   0.1086   0.1130
  0.1172   0.1194   0.1216   0.1253   0.1275   0.1309   0.1314   0.1358
  0.1378   0.1422   0.1455   0.1459   0.1534   0.1596   0.1634   0.1657
  0.1709   0.1739   0.1756   0.1829   0.1844   0.1926   0.1946   0.1989
  0.2094   0.2162   0.2213   0.2222   0.2245   0.2270   0.2294   0.2345
  0.2365   0.2446   0.2523   0.2545   0.2582   0.2606   0.2664   0.2678
  0.2722   0.2768   0.2771   0.2837   0.2870   0.2942   0.2952   0.2963
  0.3012   0.3060   0.3108   0.3169   0.3355   0.3368   0.3377   0.3436
  0.3550   0.3647   0.3796   0.4154   0.4265   0.4428   0.4472   0.4511
  0.4630   0.4657   0.4772   0.4820   0.4973   0.5028   0.5111   0.5140
  0.5198   0.5224   0.5336   0.5343   0.5443   0.5512   0.5665   0.5712
  0.5734   0.5819   0.5840   0.5894   0.5950   0.6051   0.6108   0.6186
  0.6195   0.6271   0.6392   0.6492   0.6510   0.6642   0.6750   0.6851
  0.6891   0.6968   0.7035   0.7093   0.7123   0.7179   0.7320   0.7436
  0.7603   0.7951   0.8026   0.8141   0.8183   0.8294   0.8387   0.8454
  0.8497   0.8520   0.8535   0.8542   0.8604   0.8688   0.8716   0.8751
  0.8834   0.8847   0.8940   0.8979   0.9100   0.9110   0.9116   0.9225
  0.9482   0.9570   0.9598   0.9673   0.9725   0.9755   0.9803   0.9883
  0.9994   1.0020   1.0104   1.0171   1.0215   1.0368   1.0434   1.0515
  1.0567   1.0772   1.0939   1.1248   1.1450   1.1829   1.1971   1.2195
  1.2285   1.2352   1.2604   1.2713   1.2904   1.3049   1.3098   1.3189
  1.3404   1.3584   1.3661   1.4080   1.4300   1.4492   1.4838   1.5001
  1.5021   1.5087   1.5450   1.5583   1.5685   1.5762   1.5823   1.6051
  1.6303   1.6512   1.6533   1.6600   1.6753   1.7077   1.7128   1.7265
  1.7371   1.7589   1.8102   1.8143   1.8237   1.8431   1.8553   1.8600
  1.8719   1.8934   1.8970   1.9379   1.9441   1.9464   1.9501   1.9717
  1.9885   2.0001   2.0157   2.0310   2.0466   2.0574   2.0970   2.1346
  2.1664   2.1949   2.2189   2.2492   2.2683   2.2717   2.2839   2.3098
  2.3134   2.3248   2.3602   2.3653   2.3882   2.4165   2.4308   2.4425
  2.4496   2.4543   2.4815   2.5057   2.5314   2.5409   2.5553   2.5587
  2.5900   2.6033   2.6274   2.6647   2.6848   2.6913   2.6987   2.7070
  2.7151   2.7243   2.7509   2.7569   2.7626   2.7728   2.7886   2.7934
  2.8071   2.8303   2.8405   2.8509   2.8533   2.8803   2.9063   2.9782
  2.9991   3.0886   3.1014   3.1064   3.1296   3.1527   3.2004   3.2226
  3.2483   3.2759   3.3393   3.3789   3.3948   3.4197   3.5306   3.5611
  3.5981   3.6492   3.7231   3.8472   3.8561   3.9964   4.0342   4.0579
  4.0798   4.1411   4.3594   4.8112   4.8302   9.7807   9.8103   9.8419
  9.8535  23.4052  23.5934  23.8293  23.8921  23.9107  23.9357  23.9907
 23.9961  24.0661  24.0964  24.1296  24.1724  25.8016  25.8613  25.9434
 25.9787  26.1418  26.2318  26.2932  26.3524  26.5673  26.6691  26.7459
 26.9832 215.7747 215.8086 215.8513 215.8599
 --------------------------------------------------------------

          Ground-State Mulliken Net Atomic Charges

     Atom                 Charge (a.u.)
  ----------------------------------------
      1 C                     0.146186
      2 C                    -0.328455
      3 Cl                    0.435827
      4 C                    -0.302671
      5 H                     0.199468
      6 C                    -0.654101
      7 H                     0.210349
      8 C                     0.833412
      9 Cl                    0.513942
     10 C                    -1.010632
     11 Cl                    0.576678
     12 C                     0.388123
     13 C                    -1.117568
     14 Cl                    0.432712
     15 C                    -0.024832
     16 H                     0.204218
     17 C                    -0.253926
     18 H                     0.165863
     19 C                    -0.413737
     20 H                     0.172898
     21 C                    -0.361758
     22 H                     0.188004
  ----------------------------------------
  Sum of atomic charges =     0.000000

 -----------------------------------------------------------------
                    Cartesian Multipole Moments
 -----------------------------------------------------------------
    Charge (ESU x 10^10)
                 0.0000
    Dipole Moment (Debye)
         X       0.7140      Y      -1.5932      Z       0.0814
       Tot       1.7478
    Quadrupole Moments (Debye-Ang)
        XX    -112.8018     XY       0.6345     YY    -120.8313
        XZ     -12.0163     YZ       2.1385     ZZ    -114.9089
    Octopole Moments (Debye-Ang^2)
       XXX     -30.2926    XXY     -35.8744    XYY     -17.8515
       YYY    -122.5244    XXZ      16.6723    XYZ       4.5572
       YYZ      25.3405    XZZ     -20.6812    YZZ     -46.9436
       ZZZ     105.6666
    Hexadecapole Moments (Debye-Ang^3)
      XXXX   -3668.6158   XXXY      75.5741   XXYY    -804.1005
      XYYY      38.7627   YYYY    -979.3589   XXXZ      63.9089
      XXYZ      31.2279   XYYZ      57.8801   YYYZ     142.2576
      XXZZ    -853.2698   XYZZ      -3.4275   YYZZ    -454.0797
      XZZZ     162.4188   YZZZ     118.0842   ZZZZ   -1784.8206
 -----------------------------------------------------------------
 Calculating analytic gradient of the SCF energy
 Gradient of SCF Energy
            1           2           3           4           5           6
    1  -0.0005793   0.0000947   0.0002397   0.0002276  -0.0000456  -0.0000407
    2   0.0000689   0.0001950   0.0005043  -0.0000411   0.0000129   0.0000780
    3  -0.0003319   0.0001393  -0.0003071  -0.0000141  -0.0000024  -0.0002432
            7           8           9          10          11          12
    1  -0.0000078  -0.0001629   0.0000397   0.0002977   0.0000849   0.0003630
    2  -0.0000249  -0.0000959   0.0000197  -0.0000785  -0.0000675  -0.0000736
    3  -0.0000004   0.0002860  -0.0000326  -0.0000899   0.0000558  -0.0001831
           13          14          15          16          17          18
    1  -0.0002474  -0.0001082  -0.0000144   0.0000027  -0.0000733   0.0000006
    2  -0.0002412  -0.0004657   0.0000409   0.0000229  -0.0001307   0.0000197
    3   0.0000955   0.0005120   0.0000756  -0.0000210  -0.0000224   0.0000025
           19          20          21          22
    1   0.0001437   0.0000262  -0.0002175  -0.0000233
    2   0.0001213   0.0000003   0.0001050   0.0000304
    3   0.0000019   0.0000012   0.0000868  -0.0000085
 Max gradient component =       5.793E-04
 RMS gradient           =       1.830E-04
 Gradient time:  CPU 169.38 s  wall 28.44 s
 Geometry Optimization Parameters
   NAtoms,    NIC,     NZ,  NCons,   NDum,   NFix, NCnnct, MaxDiis
       22     163      22       0       0       0       0       0

 Cartesian Hessian Update
 Hessian updated using BFGS update


** GEOMETRY OPTIMIZATION IN DELOCALIZED INTERNAL COORDINATES **
   Searching for a Minimum

   Optimization Cycle:  12

                       Coordinates (Angstroms)
     ATOM                X               Y               Z
      1  C         0.0061911538    0.0018236759    0.0015913787
      2  C        -0.0457881332   -0.3671970765    1.3510485661
      3  Cl        1.4231100922   -0.8425327736    2.1827138522
      4  C        -1.2382914910   -0.3711524119    2.0653601226
      5  H        -1.2446510147   -0.6617682338    3.1075448436
      6  C        -2.4155834767   -0.0010164527    1.4312629465
      7  H        -3.3519795762   -0.0004398756    1.9736274130
      8  C        -2.4027421855    0.3733174716    0.0916253956
      9  Cl       -3.9103848516    0.8344693709   -0.6613336400
     10  C        -1.1978781831    0.3756953979   -0.6197648916
     11  Cl       -1.1708328226    0.8584164707   -2.2971901124
     12  C         1.2909779670   -0.0161163567   -0.7567445489
     13  C         2.1959821205    1.0478997180   -0.7056405202
     14  Cl        1.8324324230    2.4630898483    0.2726886914
     15  C         3.3930550566    1.0194183485   -1.4151635345
     16  H         4.0702610141    1.8617534203   -1.3546929368
     17  C         3.7005133903   -0.0930620801   -2.1926464879
     18  H         4.6321984702   -0.1169142062   -2.7459439017
     19  C         2.8155661453   -1.1673129717   -2.2568141136
     20  H         3.0524177871   -2.0355179272   -2.8604569222
     21  C         1.6218300657   -1.1234028962   -1.5446807731
     22  H         0.9276559039   -1.9543606879   -1.5936868461
   Point Group: c1    Number of degrees of freedom:    60


   Energy is  -2301.897005150

 Hessian updated using BFGS update

 60 Hessian modes will be used to form the next step
  Hessian Eigenvalues:
     0.002005    0.017733    0.018482    0.020742    0.020943    0.021394
     0.022777    0.023626    0.023837    0.023913    0.024091    0.024093
     0.024116    0.024117    0.024138    0.024141    0.024148    0.024187
     0.028035    0.067453    0.159984    0.159997    0.160003    0.160023
     0.160153    0.160262    0.219220    0.220165    0.224868    0.226386
     0.228677    0.245432    0.247285    0.249663    0.250075    0.253979
     0.289759    0.292564    0.300973    0.301081    0.317316    0.354713
     0.356665    0.356666    0.356666    0.356676    0.356679    0.376789
     0.413051    0.426237    0.429376    0.457049    0.462352    0.468406
     0.471979    0.478154    0.478254    0.479091    0.481353    0.598856

 Minimum search - taking simple RFO step
 Searching for Lamda that Minimizes Along All modes
 Value Taken    Lamda =  -0.00024082
 Calculated Step too Large.  Step scaled by  0.928808
 Step Taken.  Stepsize is  0.300000

                             Maximum     Tolerance    Cnvgd?
         Gradient           0.000593      0.000300      NO
         Displacement       0.239732      0.001200      NO
         Energy change     -0.000306      0.000001      NO


 New Cartesian Coordinates Obtained by Inverse Iteration

 Displacement from previous Coordinates is:  0.491295
 ----------------------------------------------------------------
             Standard Nuclear Orientation (Angstroms)
    I     Atom           X                Y                Z
 ----------------------------------------------------------------
    1      C       0.0087504454    -0.0051563397     0.0062889787
    2      C      -0.0531108477    -0.4087264315     1.3450636313
    3      Cl      1.4037808548    -0.9314957602     2.1702546894
    4      C      -1.2473801807    -0.4073944634     2.0571809681
    5      H      -1.2612762643    -0.7242856176     3.0916410746
    6      C      -2.4157860534     0.0024044269     1.4314974780
    7      H      -3.3528000354     0.0082054523     1.9727715603
    8      C      -2.3932768478     0.4094985496     0.1013936160
    9      Cl     -3.8906450018     0.9146556278    -0.6435193178
   10      C      -1.1873838982     0.4056802157    -0.6075986318
   11      Cl     -1.1477858593     0.9204854837    -2.2750413549
   12      C       1.2936476915    -0.0218105295    -0.7521649060
   13      C       2.1755039968     1.0628759954    -0.7366077709
   14      Cl      1.7812479073     2.5009187139     0.1958362186
   15      C       3.3707698755     1.0391345311    -1.4492390789
   16      H       4.0298689893     1.8971683324    -1.4158697503
   17      C       3.6990977749    -0.0883965271    -2.1958471927
   18      H       4.6287709576    -0.1082373592    -2.7526624547
   19      C       2.8370642230    -1.1826345059    -2.2253667939
   20      H       3.0894730506    -2.0621737876    -2.8058573383
   21      C       1.6458422492    -1.1443454542    -1.5085579470
   22      H       0.9696868279    -1.9912807807    -1.5308916972
 ----------------------------------------------------------------
 Nuclear Repulsion Energy =        1519.84444798 hartrees
 There are       73 alpha and       73 beta electrons
 Applying Cartesian multipole field
    Component          Value
    ---------          -----
     (2,0,0)        1.00000E-11
     (0,2,0)        2.00000E-11
     (0,0,2)       -3.00000E-11
 Nucleus-field energy     =     0.0000000038 hartrees
 Requested basis set is 6-311++G(d,p)
 There are 154 shells and 426 basis functions
 A cutoff of  1.0D-15 yielded   9659 shell pairs
 There are     78968 function pairs (     84941 Cartesian)
 Smallest overlap matrix eigenvalue = 2.59E-07
 Linear dependence detected in AO basis
 Number of orthogonalized atomic orbitals = 422
 Maximum deviation from orthogonality = 2.270E-10
 Guess from superposition of atomic densities
 Warning:  Energy on first SCF cycle will be non-variational
 SAD guess density has 146.000000 electrons

 -----------------------------------------------------------------------
  General SCF calculation program by
  Eric Jon Sundstrom, Paul Horn, Yuezhi Mao, Dmitri Zuev, Alec White,
  David Stuck, Shaama M.S., Shane Yost, Joonho Lee, David Small,
  Daniel Levine, Susi Lehtola, Hugh Burton, Evgeny Epifanovsky,
  Bang C. Huynh
 -----------------------------------------------------------------------
 Exchange:     0.2000 Hartree-Fock + 0.0800 Slater + 0.7200 B88
 Correlation:  0.1900 VWN1RPA + 0.8100 LYP
 Using SG-1 standard quadrature grid
 using 6 threads for integral computing
 -------------------------------------------------------
 OpenMP Integral computing Module                
 Release: version 2.0, May 2017, Q-Chem Inc. Pleasanton 
 -------------------------------------------------------
 A restricted SCF calculation will be
 performed using DIIS
 SCF converges when DIIS error is below 1.0e-08
 ---------------------------------------
  Cycle       Energy         DIIS error
 ---------------------------------------
    1   -2305.6487022846      3.02e-02  
    2   -2301.7376892829      2.59e-03  
    3   -2301.6450395658      3.20e-03  
    4   -2301.8871033475      6.29e-04  
    5   -2301.8943519885      3.37e-04  
    6   -2301.8969298705      1.00e-04  
    7   -2301.8971231847      3.41e-05  
    8   -2301.8971462586      1.39e-05  
    9   -2301.8971507763      2.78e-06  
   10   -2301.8971509322      1.14e-06  
   11   -2301.8971509620      3.45e-07  
   12   -2301.8971509645      1.39e-07  
   13   -2301.8971509650      4.42e-08  
   14   -2301.8971509648      1.61e-08  
   15   -2301.8971509651      5.54e-09  Convergence criterion met
 ---------------------------------------
 SCF time:   CPU 587.46s  wall 103.00s 
 SCF   energy in the final basis set =    -2301.8971509651
 Total energy in the final basis set =    -2301.8971509651

 --------------------------------------------------------------

                    Orbital Energies (a.u.)
 --------------------------------------------------------------

 Alpha MOs
 -- Occupied --
********-101.5692-101.5669-101.5598 -10.2692 -10.2640 -10.2623 -10.2517
-10.2301 -10.2157 -10.2138 -10.2106 -10.1989 -10.1987 -10.1975 -10.1940
 -9.4844  -9.4839  -9.4817  -9.4746  -7.2493  -7.2487  -7.2464  -7.2393
 -7.2392  -7.2388  -7.2386  -7.2381  -7.2365  -7.2359  -7.2294  -7.2290
 -0.9431  -0.9093  -0.8963  -0.8744  -0.8504  -0.8375  -0.8032  -0.7596
 -0.7470  -0.7374  -0.6618  -0.6287  -0.6224  -0.6053  -0.5465  -0.5268
 -0.5231  -0.4947  -0.4883  -0.4725  -0.4586  -0.4530  -0.4456  -0.4379
 -0.4174  -0.4152  -0.4000  -0.3885  -0.3801  -0.3782  -0.3610  -0.3450
 -0.3427  -0.3299  -0.3286  -0.3236  -0.3216  -0.2790  -0.2751  -0.2618
 -0.2590
 -- Virtual --
 -0.0506  -0.0485  -0.0381  -0.0326  -0.0270  -0.0108  -0.0040   0.0064
  0.0081   0.0113   0.0203   0.0233   0.0281   0.0383   0.0448   0.0485
  0.0538   0.0610   0.0625   0.0643   0.0686   0.0772   0.0814   0.0893
  0.0918   0.0961   0.0990   0.1019   0.1047   0.1072   0.1083   0.1130
  0.1169   0.1197   0.1216   0.1249   0.1275   0.1313   0.1315   0.1356
  0.1374   0.1425   0.1455   0.1460   0.1534   0.1591   0.1628   0.1657
  0.1709   0.1738   0.1751   0.1831   0.1847   0.1919   0.1950   0.1984
  0.2089   0.2174   0.2213   0.2224   0.2241   0.2269   0.2284   0.2346
  0.2361   0.2441   0.2526   0.2547   0.2577   0.2609   0.2672   0.2680
  0.2717   0.2764   0.2774   0.2841   0.2857   0.2940   0.2958   0.2983
  0.3011   0.3061   0.3090   0.3176   0.3358   0.3372   0.3398   0.3431
  0.3546   0.3666   0.3795   0.4154   0.4271   0.4432   0.4468   0.4532
  0.4635   0.4667   0.4760   0.4813   0.4983   0.5027   0.5114   0.5143
  0.5184   0.5225   0.5336   0.5350   0.5439   0.5510   0.5679   0.5712
  0.5746   0.5818   0.5833   0.5887   0.5950   0.6063   0.6114   0.6163
  0.6195   0.6280   0.6407   0.6492   0.6502   0.6627   0.6765   0.6872
  0.6885   0.6954   0.7020   0.7103   0.7126   0.7197   0.7355   0.7452
  0.7606   0.7950   0.8018   0.8154   0.8188   0.8304   0.8398   0.8474
  0.8493   0.8523   0.8532   0.8551   0.8603   0.8685   0.8708   0.8740
  0.8834   0.8842   0.8943   0.8971   0.9084   0.9115   0.9117   0.9234
  0.9493   0.9571   0.9606   0.9676   0.9706   0.9736   0.9786   0.9891
  0.9996   1.0013   1.0119   1.0178   1.0236   1.0395   1.0431   1.0511
  1.0566   1.0771   1.0939   1.1228   1.1446   1.1853   1.2021   1.2209
  1.2279   1.2335   1.2619   1.2728   1.2932   1.3066   1.3080   1.3204
  1.3446   1.3583   1.3682   1.4081   1.4306   1.4500   1.4840   1.4974
  1.5022   1.5088   1.5464   1.5575   1.5677   1.5745   1.5829   1.6101
  1.6295   1.6523   1.6535   1.6622   1.6770   1.7064   1.7129   1.7268
  1.7372   1.7584   1.8103   1.8158   1.8257   1.8407   1.8546   1.8595
  1.8713   1.8933   1.8968   1.9385   1.9445   1.9461   1.9502   1.9723
  1.9887   2.0000   2.0162   2.0324   2.0477   2.0592   2.0947   2.1340
  2.1674   2.1965   2.2186   2.2491   2.2670   2.2713   2.2786   2.3103
  2.3158   2.3266   2.3613   2.3663   2.3872   2.4157   2.4301   2.4424
  2.4496   2.4556   2.4814   2.5116   2.5242   2.5417   2.5517   2.5594
  2.5881   2.6036   2.6301   2.6637   2.6863   2.6914   2.6987   2.7075
  2.7157   2.7234   2.7528   2.7569   2.7606   2.7714   2.7893   2.7914
  2.8075   2.8325   2.8391   2.8490   2.8545   2.8827   2.9049   2.9792
  2.9990   3.0890   3.1038   3.1073   3.1293   3.1497   3.2010   3.2228
  3.2488   3.2816   3.3385   3.3803   3.3943   3.4217   3.5311   3.5644
  3.5990   3.6496   3.7256   3.8475   3.8572   3.9969   4.0343   4.0576
  4.0803   4.1414   4.3579   4.8118   4.8286   9.7817   9.8106   9.8421
  9.8606  23.4074  23.5941  23.8287  23.8927  23.9109  23.9363  23.9904
 23.9961  24.0661  24.0974  24.1297  24.1724  25.7992  25.8468  25.9462
 25.9800  26.1425  26.2304  26.3142  26.3362  26.5678  26.6655  26.7403
 26.9994 215.7757 215.8088 215.8510 215.8683
 --------------------------------------------------------------

          Ground-State Mulliken Net Atomic Charges

     Atom                 Charge (a.u.)
  ----------------------------------------
      1 C                     0.143254
      2 C                    -0.293631
      3 Cl                    0.444390
      4 C                    -0.331221
      5 H                     0.198820
      6 C                    -0.601685
      7 H                     0.211513
      8 C                     0.862149
      9 Cl                    0.520336
     10 C                    -1.081755
     11 Cl                    0.563733
     12 C                     0.408966
     13 C                    -1.136248
     14 Cl                    0.431240
     15 C                    -0.034527
     16 H                     0.205630
     17 C                    -0.243194
     18 H                     0.166075
     19 C                    -0.422271
     20 H                     0.172670
     21 C                    -0.372567
     22 H                     0.188323
  ----------------------------------------
  Sum of atomic charges =     0.000000

 -----------------------------------------------------------------
                    Cartesian Multipole Moments
 -----------------------------------------------------------------
    Charge (ESU x 10^10)
                -0.0000
    Dipole Moment (Debye)
         X       0.7184      Y      -1.6271      Z       0.0932
       Tot       1.7811
    Quadrupole Moments (Debye-Ang)
        XX    -112.7294     XY       0.6841     YY    -120.7130
        XZ     -12.0458     YZ       2.0129     ZZ    -115.0532
    Octopole Moments (Debye-Ang^2)
       XXX     -30.2926    XXY     -37.2679    XYY     -17.0478
       YYY    -125.7979    XXZ      16.8119    XYZ       4.4611
       YYZ      25.7438    XZZ     -20.2800    YZZ     -47.5517
       ZZZ     107.4260
    Hexadecapole Moments (Debye-Ang^3)
      XXXX   -3636.2763   XXXY      95.7762   XXYY    -804.6182
      XYYY      59.8351   YYYY   -1033.4147   XXXZ      78.8828
      XXYZ      38.4353   XYYZ      62.4644   YYYZ     167.1286
      XXZZ    -842.1466   XYZZ       5.4366   YYZZ    -459.2400
      XZZZ     179.5575   YZZZ     139.4546   ZZZZ   -1765.6781
 -----------------------------------------------------------------
 Calculating analytic gradient of the SCF energy
 Gradient of SCF Energy
            1           2           3           4           5           6
    1  -0.0004147   0.0002055   0.0000778   0.0001636  -0.0000305  -0.0000250
    2   0.0000796   0.0001125   0.0000619  -0.0000069  -0.0000080   0.0000567
    3  -0.0002045   0.0000297   0.0000211   0.0000098   0.0000011  -0.0001777
            7           8           9          10          11          12
    1   0.0000058  -0.0001549   0.0000543   0.0002314   0.0001124   0.0002125
    2  -0.0000128  -0.0000072  -0.0000087   0.0000245  -0.0001068  -0.0001337
    3   0.0000133   0.0002229  -0.0000335  -0.0000050   0.0000151  -0.0001698
           13          14          15          16          17          18
    1  -0.0001612  -0.0001518   0.0000031   0.0000031  -0.0000650  -0.0000079
    2  -0.0001107  -0.0001462   0.0000166   0.0000111  -0.0000625   0.0000095
    3   0.0000031   0.0002511   0.0000336  -0.0000085  -0.0000189  -0.0000097
           19          20          21          22
    1   0.0001096   0.0000041  -0.0001155  -0.0000568
    2   0.0001022  -0.0000029   0.0001204   0.0000113
    3  -0.0000166  -0.0000094   0.0000699  -0.0000170
 Max gradient component =       4.147E-04
 RMS gradient           =       1.110E-04
 Gradient time:  CPU 169.98 s  wall 28.55 s
 Geometry Optimization Parameters
   NAtoms,    NIC,     NZ,  NCons,   NDum,   NFix, NCnnct, MaxDiis
       22     163      22       0       0       0       0       0

 Cartesian Hessian Update
 Hessian updated using BFGS update


** GEOMETRY OPTIMIZATION IN DELOCALIZED INTERNAL COORDINATES **
   Searching for a Minimum

   Optimization Cycle:  13

                       Coordinates (Angstroms)
     ATOM                X               Y               Z
      1  C         0.0087504454   -0.0051563397    0.0062889787
      2  C        -0.0531108477   -0.4087264315    1.3450636313
      3  Cl        1.4037808548   -0.9314957602    2.1702546894
      4  C        -1.2473801807   -0.4073944634    2.0571809681
      5  H        -1.2612762643   -0.7242856176    3.0916410746
      6  C        -2.4157860534    0.0024044269    1.4314974780
      7  H        -3.3528000354    0.0082054523    1.9727715603
      8  C        -2.3932768478    0.4094985496    0.1013936160
      9  Cl       -3.8906450018    0.9146556278   -0.6435193178
     10  C        -1.1873838982    0.4056802157   -0.6075986318
     11  Cl       -1.1477858593    0.9204854837   -2.2750413549
     12  C         1.2936476915   -0.0218105295   -0.7521649060
     13  C         2.1755039968    1.0628759954   -0.7366077709
     14  Cl        1.7812479073    2.5009187139    0.1958362186
     15  C         3.3707698755    1.0391345311   -1.4492390789
     16  H         4.0298689893    1.8971683324   -1.4158697503
     17  C         3.6990977749   -0.0883965271   -2.1958471927
     18  H         4.6287709576   -0.1082373592   -2.7526624547
     19  C         2.8370642230   -1.1826345059   -2.2253667939
     20  H         3.0894730506   -2.0621737876   -2.8058573383
     21  C         1.6458422492   -1.1443454542   -1.5085579470
     22  H         0.9696868279   -1.9912807807   -1.5308916972
   Point Group: c1    Number of degrees of freedom:    60


   Energy is  -2301.897150965

 Hessian updated using BFGS update

 60 Hessian modes will be used to form the next step
  Hessian Eigenvalues:
     0.001652    0.017699    0.018426    0.020746    0.020943    0.021393
     0.022748    0.023627    0.023837    0.023913    0.024091    0.024093
     0.024116    0.024120    0.024137    0.024141    0.024146    0.024185
     0.028064    0.066803    0.159975    0.159997    0.160004    0.160021
     0.160140    0.160262    0.218581    0.220108    0.224986    0.226351
     0.229118    0.245439    0.247292    0.250062    0.250982    0.253872
     0.289825    0.292551    0.300982    0.301062    0.317300    0.354715
     0.356665    0.356665    0.356666    0.356676    0.356678    0.376887
     0.412881    0.426183    0.429365    0.457055    0.462344    0.468415
     0.471869    0.477913    0.478242    0.479070    0.481320    0.597971

 Minimum search - taking simple RFO step
 Searching for Lamda that Minimizes Along All modes
 Value Taken    Lamda =  -0.00004200
 Step Taken.  Stepsize is  0.144751

                             Maximum     Tolerance    Cnvgd?
         Gradient           0.000548      0.000300      NO
         Displacement       0.114125      0.001200      NO
         Energy change     -0.000146      0.000001      NO


 New Cartesian Coordinates Obtained by Inverse Iteration

 Displacement from previous Coordinates is:  0.236584
 ----------------------------------------------------------------
             Standard Nuclear Orientation (Angstroms)
    I     Atom           X                Y                Z
 ----------------------------------------------------------------
    1      C       0.0100689507    -0.0046329522     0.0088888587
    2      C      -0.0569701523    -0.4261527338     1.3415547681
    3      Cl      1.3945596654    -0.9697001760     2.1628604122
    4      C      -1.2524262836    -0.4266567229     2.0520863906
    5      H      -1.2695300022    -0.7575679813     3.0821103324
    6      C      -2.4169971626    -0.0003627330     1.4308474780
    7      H      -3.3546657196     0.0047514848     1.9710024106
    8      C      -2.3897336637     0.4244636827     0.1062365266
    9      Cl     -3.8830069593     0.9490799832    -0.6334830621
   10      C      -1.1830648219     0.4218461730    -0.6010709759
   11      Cl     -1.1381571997     0.9565999513    -2.2620460629
   12      C       1.2949491088    -0.0204232381    -0.7499711633
   13      C       2.1678442329     1.0721124231    -0.7528355639
   14      Cl      1.7632777344     2.5223605134     0.1558528939
   15      C       3.3621683020     1.0473950662    -1.4669804571
   16      H       4.0141066499     1.9112856991    -1.4474793036
   17      C       3.6989609489    -0.0883723832    -2.1970412672
   18      H       4.6278639731    -0.1087268614    -2.7551198198
   19      C       2.8460936061    -1.1901162736    -2.2085986406
   20      H       3.1047146673    -2.0759990310    -2.7765373453
   21      C       1.6561671160    -1.1513437990    -1.4897526229
   22      H       0.9878368647    -2.0047503193    -1.4978198058
 ----------------------------------------------------------------
 Nuclear Repulsion Energy =        1519.61953396 hartrees
 There are       73 alpha and       73 beta electrons
 Applying Cartesian multipole field
    Component          Value
    ---------          -----
     (2,0,0)        1.00000E-11
     (0,2,0)        2.00000E-11
     (0,0,2)       -3.00000E-11
 Nucleus-field energy     =     0.0000000044 hartrees
 Requested basis set is 6-311++G(d,p)
 There are 154 shells and 426 basis functions
 A cutoff of  1.0D-15 yielded   9661 shell pairs
 There are     78994 function pairs (     84975 Cartesian)
 Smallest overlap matrix eigenvalue = 2.57E-07
 Linear dependence detected in AO basis
 Number of orthogonalized atomic orbitals = 422
 Maximum deviation from orthogonality = 5.434E-10
 Guess from superposition of atomic densities
 Warning:  Energy on first SCF cycle will be non-variational
 SAD guess density has 146.000000 electrons

 -----------------------------------------------------------------------
  General SCF calculation program by
  Eric Jon Sundstrom, Paul Horn, Yuezhi Mao, Dmitri Zuev, Alec White,
  David Stuck, Shaama M.S., Shane Yost, Joonho Lee, David Small,
  Daniel Levine, Susi Lehtola, Hugh Burton, Evgeny Epifanovsky,
  Bang C. Huynh
 -----------------------------------------------------------------------
 Exchange:     0.2000 Hartree-Fock + 0.0800 Slater + 0.7200 B88
 Correlation:  0.1900 VWN1RPA + 0.8100 LYP
 Using SG-1 standard quadrature grid
 using 6 threads for integral computing
 -------------------------------------------------------
 OpenMP Integral computing Module                
 Release: version 2.0, May 2017, Q-Chem Inc. Pleasanton 
 -------------------------------------------------------
 A restricted SCF calculation will be
 performed using DIIS
 SCF converges when DIIS error is below 1.0e-08
 ---------------------------------------
  Cycle       Energy         DIIS error
 ---------------------------------------
    1   -2305.6476184004      3.02e-02  
    2   -2301.7377337755      2.59e-03  
    3   -2301.6449544213      3.20e-03  
    4   -2301.8870546504      6.31e-04  
    5   -2301.8943655469      3.38e-04  
    6   -2301.8969554243      1.00e-04  
    7   -2301.8971479931      3.41e-05  
    8   -2301.8971710527      1.39e-05  
    9   -2301.8971755918      2.78e-06  
   10   -2301.8971757479      1.14e-06  
   11   -2301.8971757776      3.44e-07  
   12   -2301.8971757801      1.38e-07  
   13   -2301.8971757806      4.42e-08  
   14   -2301.8971757806      1.61e-08  
   15   -2301.8971757806      5.55e-09  Convergence criterion met
 ---------------------------------------
 SCF time:   CPU 587.13s  wall 104.00s 
 SCF   energy in the final basis set =    -2301.8971757806
 Total energy in the final basis set =    -2301.8971757806

 --------------------------------------------------------------

                    Orbital Energies (a.u.)
 --------------------------------------------------------------

 Alpha MOs
 -- Occupied --
********-101.5691-101.5670-101.5599 -10.2692 -10.2640 -10.2624 -10.2518
-10.2302 -10.2159 -10.2138 -10.2106 -10.1989 -10.1986 -10.1975 -10.1939
 -9.4844  -9.4838  -9.4818  -9.4746  -7.2492  -7.2486  -7.2465  -7.2393
 -7.2392  -7.2387  -7.2386  -7.2380  -7.2366  -7.2360  -7.2294  -7.2290
 -0.9431  -0.9092  -0.8965  -0.8743  -0.8504  -0.8375  -0.8032  -0.7596
 -0.7470  -0.7374  -0.6618  -0.6289  -0.6221  -0.6054  -0.5465  -0.5269
 -0.5231  -0.4947  -0.4883  -0.4725  -0.4585  -0.4530  -0.4456  -0.4379
 -0.4173  -0.4153  -0.4000  -0.3884  -0.3801  -0.3783  -0.3610  -0.3448
 -0.3429  -0.3300  -0.3287  -0.3236  -0.3216  -0.2784  -0.2758  -0.2617
 -0.2590
 -- Virtual --
 -0.0505  -0.0484  -0.0384  -0.0326  -0.0270  -0.0108  -0.0040   0.0064
  0.0081   0.0113   0.0204   0.0232   0.0281   0.0383   0.0447   0.0485
  0.0537   0.0610   0.0626   0.0641   0.0687   0.0770   0.0814   0.0893
  0.0919   0.0961   0.0989   0.1019   0.1048   0.1071   0.1084   0.1130
  0.1167   0.1199   0.1215   0.1249   0.1276   0.1313   0.1317   0.1355
  0.1372   0.1426   0.1453   0.1463   0.1534   0.1589   0.1626   0.1656
  0.1709   0.1739   0.1749   0.1833   0.1849   0.1916   0.1953   0.1983
  0.2086   0.2179   0.2209   0.2224   0.2239   0.2271   0.2282   0.2346
  0.2360   0.2440   0.2527   0.2545   0.2572   0.2614   0.2674   0.2682
  0.2713   0.2762   0.2775   0.2844   0.2851   0.2938   0.2958   0.2990
  0.3014   0.3061   0.3083   0.3177   0.3358   0.3374   0.3405   0.3430
  0.3545   0.3670   0.3795   0.4154   0.4272   0.4432   0.4469   0.4541
  0.4625   0.4677   0.4759   0.4809   0.4984   0.5028   0.5111   0.5153
  0.5176   0.5224   0.5336   0.5352   0.5437   0.5509   0.5684   0.5713
  0.5751   0.5815   0.5824   0.5882   0.5953   0.6072   0.6115   0.6153
  0.6194   0.6281   0.6411   0.6483   0.6506   0.6626   0.6766   0.6875
  0.6885   0.6947   0.7014   0.7102   0.7130   0.7205   0.7364   0.7458
  0.7606   0.7949   0.8015   0.8163   0.8189   0.8309   0.8401   0.8476
  0.8493   0.8521   0.8532   0.8560   0.8603   0.8673   0.8708   0.8745
  0.8830   0.8843   0.8938   0.8971   0.9074   0.9118   0.9122   0.9236
  0.9497   0.9572   0.9609   0.9674   0.9692   0.9732   0.9787   0.9894
  0.9996   1.0008   1.0120   1.0179   1.0238   1.0408   1.0425   1.0506
  1.0566   1.0767   1.0939   1.1222   1.1445   1.1852   1.2037   1.2207
  1.2275   1.2332   1.2626   1.2729   1.2939   1.3065   1.3087   1.3204
  1.3455   1.3581   1.3686   1.4078   1.4306   1.4507   1.4840   1.4967
  1.5022   1.5087   1.5469   1.5572   1.5673   1.5743   1.5827   1.6110
  1.6290   1.6530   1.6533   1.6626   1.6778   1.7058   1.7128   1.7269
  1.7373   1.7578   1.8105   1.8155   1.8272   1.8393   1.8544   1.8594
  1.8712   1.8925   1.8974   1.9385   1.9445   1.9461   1.9505   1.9725
  1.9887   1.9996   2.0163   2.0328   2.0482   2.0599   2.0939   2.1338
  2.1677   2.1971   2.2186   2.2493   2.2667   2.2710   2.2774   2.3104
  2.3160   2.3272   2.3616   2.3664   2.3870   2.4147   2.4296   2.4427
  2.4495   2.4568   2.4813   2.5144   2.5204   2.5418   2.5500   2.5603
  2.5875   2.6037   2.6306   2.6634   2.6866   2.6915   2.6987   2.7075
  2.7158   2.7232   2.7532   2.7567   2.7600   2.7708   2.7896   2.7906
  2.8076   2.8330   2.8386   2.8485   2.8548   2.8832   2.9046   2.9794
  2.9988   3.0890   3.1042   3.1074   3.1291   3.1485   3.2012   3.2227
  3.2489   3.2829   3.3381   3.3808   3.3939   3.4222   3.5311   3.5650
  3.5991   3.6497   3.7260   3.8475   3.8574   3.9968   4.0343   4.0575
  4.0804   4.1414   4.3577   4.8118   4.8280   9.7819   9.8105   9.8421
  9.8621  23.4078  23.5942  23.8282  23.8930  23.9107  23.9362  23.9899
 23.9960  24.0661  24.0973  24.1298  24.1723  25.7990  25.8440  25.9462
 25.9800  26.1428  26.2297  26.3194  26.3310  26.5675  26.6663  26.7372
 27.0023 215.7760 215.8087 215.8508 215.8700
 --------------------------------------------------------------

          Ground-State Mulliken Net Atomic Charges

     Atom                 Charge (a.u.)
  ----------------------------------------
      1 C                     0.135671
      2 C                    -0.283824
      3 Cl                    0.449241
      4 C                    -0.335050
      5 H                     0.198896
      6 C                    -0.586835
      7 H                     0.211696
      8 C                     0.869963
      9 Cl                    0.522343
     10 C                    -1.105925
     11 Cl                    0.555581
     12 C                     0.421827
     13 C                    -1.123664
     14 Cl                    0.429561
     15 C                    -0.040521
     16 H                     0.205882
     17 C                    -0.240151
     18 H                     0.166112
     19 C                    -0.423952
     20 H                     0.172588
     21 C                    -0.387825
     22 H                     0.188387
  ----------------------------------------
  Sum of atomic charges =     0.000000

 -----------------------------------------------------------------
                    Cartesian Multipole Moments
 -----------------------------------------------------------------
    Charge (ESU x 10^10)
                -0.0000
    Dipole Moment (Debye)
         X       0.7200      Y      -1.6500      Z       0.1002
       Tot       1.8030
    Quadrupole Moments (Debye-Ang)
        XX    -112.6936     XY       0.7038     YY    -120.6644
        XZ     -12.0523     YZ       1.9390     ZZ    -115.1382
    Octopole Moments (Debye-Ang^2)
       XXX     -30.3305    XXY     -38.1945    XYY     -16.7325
       YYY    -127.8119    XXZ      16.9055    XYZ       4.4705
       YYZ      25.9834    XZZ     -20.1342    YZZ     -47.9957
       ZZZ     108.3059
    Hexadecapole Moments (Debye-Ang^3)
      XXXX   -3624.6157   XXXY     103.5747   XXYY    -806.0443
      XYYY      67.9993   YYYY   -1061.2350   XXXZ      86.1600
      XXYZ      42.0614   XYYZ      64.7878   YYYZ     179.4353
      XXZZ    -837.4169   XYZZ       9.2515   YYZZ    -461.7131
      XZZZ     188.1551   YZZZ     150.0521   ZZZZ   -1755.1300
 -----------------------------------------------------------------
 Calculating analytic gradient of the SCF energy
 Gradient of SCF Energy
            1           2           3           4           5           6
    1  -0.0001748   0.0001512  -0.0000689   0.0000683  -0.0000200   0.0000051
    2  -0.0000759   0.0001417  -0.0000582  -0.0000041  -0.0000153   0.0000249
    3   0.0000854  -0.0000839   0.0000413  -0.0000080   0.0000025  -0.0000904
            7           8           9          10          11          12
    1   0.0000064  -0.0001048   0.0000310   0.0001240   0.0000967  -0.0000065
    2  -0.0000047  -0.0000007  -0.0000085  -0.0000188  -0.0000568  -0.0001477
    3   0.0000217   0.0001333   0.0000068   0.0000104  -0.0000047  -0.0001563
           13          14          15          16          17          18
    1   0.0000340  -0.0000625  -0.0000069   0.0000064  -0.0000431  -0.0000070
    2   0.0000751  -0.0000173   0.0000417  -0.0000015  -0.0000210   0.0000056
    3  -0.0000573   0.0000947   0.0000136   0.0000012   0.0000032  -0.0000076
           19          20          21          22
    1   0.0000512  -0.0000039  -0.0000418  -0.0000342
    2   0.0000684   0.0000094   0.0000737  -0.0000101
    3  -0.0000124  -0.0000138   0.0000371  -0.0000170
 Max gradient component =       1.748E-04
 RMS gradient           =       6.376E-05
 Gradient time:  CPU 169.67 s  wall 28.49 s
 Geometry Optimization Parameters
   NAtoms,    NIC,     NZ,  NCons,   NDum,   NFix, NCnnct, MaxDiis
       22     163      22       0       0       0       0       0

 Cartesian Hessian Update
 Hessian updated using BFGS update


** GEOMETRY OPTIMIZATION IN DELOCALIZED INTERNAL COORDINATES **
   Searching for a Minimum

   Optimization Cycle:  14

                       Coordinates (Angstroms)
     ATOM                X               Y               Z
      1  C         0.0100689507   -0.0046329522    0.0088888587
      2  C        -0.0569701523   -0.4261527338    1.3415547681
      3  Cl        1.3945596654   -0.9697001760    2.1628604122
      4  C        -1.2524262836   -0.4266567229    2.0520863906
      5  H        -1.2695300022   -0.7575679813    3.0821103324
      6  C        -2.4169971626   -0.0003627330    1.4308474780
      7  H        -3.3546657196    0.0047514848    1.9710024106
      8  C        -2.3897336637    0.4244636827    0.1062365266
      9  Cl       -3.8830069593    0.9490799832   -0.6334830621
     10  C        -1.1830648219    0.4218461730   -0.6010709759
     11  Cl       -1.1381571997    0.9565999513   -2.2620460629
     12  C         1.2949491088   -0.0204232381   -0.7499711633
     13  C         2.1678442329    1.0721124231   -0.7528355639
     14  Cl        1.7632777344    2.5223605134    0.1558528939
     15  C         3.3621683020    1.0473950662   -1.4669804571
     16  H         4.0141066499    1.9112856991   -1.4474793036
     17  C         3.6989609489   -0.0883723832   -2.1970412672
     18  H         4.6278639731   -0.1087268614   -2.7551198198
     19  C         2.8460936061   -1.1901162736   -2.2085986406
     20  H         3.1047146673   -2.0759990310   -2.7765373453
     21  C         1.6561671160   -1.1513437990   -1.4897526229
     22  H         0.9878368647   -2.0047503193   -1.4978198058
   Point Group: c1    Number of degrees of freedom:    60


   Energy is  -2301.897175781

 Hessian updated using BFGS update

 60 Hessian modes will be used to form the next step
  Hessian Eigenvalues:
     0.001421    0.017266    0.018345    0.020763    0.020946    0.021424
     0.022696    0.023621    0.023835    0.023879    0.024090    0.024093
     0.024112    0.024119    0.024139    0.024141    0.024149    0.024186
     0.027972    0.067044    0.159933    0.159994    0.160000    0.160018
     0.160105    0.160277    0.216698    0.220052    0.224375    0.226153
     0.227795    0.245437    0.246958    0.247495    0.250073    0.253554
     0.289690    0.292930    0.300960    0.301035    0.316900    0.354703
     0.356664    0.356665    0.356666    0.356676    0.356679    0.376803
     0.413918    0.426188    0.429344    0.457130    0.462763    0.468550
     0.471572    0.477452    0.478237    0.479062    0.481294    0.590538

 Minimum search - taking simple RFO step
 Searching for Lamda that Minimizes Along All modes
 Value Taken    Lamda =  -0.00000485
 Step Taken.  Stepsize is  0.041440

                             Maximum     Tolerance    Cnvgd?
         Gradient           0.000415      0.000300      NO
         Displacement       0.031273      0.001200      NO
         Energy change     -0.000025      0.000001      NO


 New Cartesian Coordinates Obtained by Inverse Iteration

 Displacement from previous Coordinates is:  0.073885
 ----------------------------------------------------------------
             Standard Nuclear Orientation (Angstroms)
    I     Atom           X                Y                Z
 ----------------------------------------------------------------
    1      C       0.0104888468    -0.0015222038     0.0094139965
    2      C      -0.0576753670    -0.4298987370     1.3399061993
    3      Cl      1.3935390666    -0.9775835217     2.1595375274
    4      C      -1.2535167651    -0.4333403410     2.0499153902
    5      H      -1.2710319358    -0.7693585714     3.0782735602
    6      C      -2.4175176450    -0.0035238421     1.4301874671
    7      H      -3.3555759489    -0.0008730724     1.9696663315
    8      C      -2.3892368623     0.4281535018     0.1076670034
    9      Cl     -3.8822100399     0.9567414081    -0.6299821140
   10      C      -1.1823250428     0.4287190274    -0.5990328528
   11      Cl     -1.1370469314     0.9710769282    -2.2575105077
   12      C       1.2952653918    -0.0180192251    -0.7494496833
   13      C       2.1665558432     1.0756365751    -0.7579619592
   14      Cl      1.7595944242     2.5302377620     0.1424372604
   15      C       3.3608395854     1.0489689203    -1.4721412492
   16      H       4.0113916947     1.9139904537    -1.4570586164
   17      C       3.6993393276    -0.0898924805    -2.1965792325
   18      H       4.6282416255    -0.1116084864    -2.7546131035
   19      C       2.8479432828    -1.1928820822    -2.2026517773
   20      H       3.1076774818    -2.0812257282    -2.7662121122
   21      C       1.6581373567    -1.1521072197    -1.4837758699
   22      H       0.9911824661    -2.0065992933    -1.4873316773
 ----------------------------------------------------------------
 Nuclear Repulsion Energy =        1519.50786474 hartrees
 There are       73 alpha and       73 beta electrons
 Applying Cartesian multipole field
    Component          Value
    ---------          -----
     (2,0,0)        1.00000E-11
     (0,2,0)        2.00000E-11
     (0,0,2)       -3.00000E-11
 Nucleus-field energy     =     0.0000000047 hartrees
 Requested basis set is 6-311++G(d,p)
 There are 154 shells and 426 basis functions
 A cutoff of  1.0D-15 yielded   9657 shell pairs
 There are     78983 function pairs (     84964 Cartesian)
 Smallest overlap matrix eigenvalue = 2.56E-07
 Linear dependence detected in AO basis
 Number of orthogonalized atomic orbitals = 422
 Maximum deviation from orthogonality = 2.195E-10
 Guess from superposition of atomic densities
 Warning:  Energy on first SCF cycle will be non-variational
 SAD guess density has 146.000000 electrons

 -----------------------------------------------------------------------
  General SCF calculation program by
  Eric Jon Sundstrom, Paul Horn, Yuezhi Mao, Dmitri Zuev, Alec White,
  David Stuck, Shaama M.S., Shane Yost, Joonho Lee, David Small,
  Daniel Levine, Susi Lehtola, Hugh Burton, Evgeny Epifanovsky,
  Bang C. Huynh
 -----------------------------------------------------------------------
 Exchange:     0.2000 Hartree-Fock + 0.0800 Slater + 0.7200 B88
 Correlation:  0.1900 VWN1RPA + 0.8100 LYP
 Using SG-1 standard quadrature grid
 using 6 threads for integral computing
 -------------------------------------------------------
 OpenMP Integral computing Module                
 Release: version 2.0, May 2017, Q-Chem Inc. Pleasanton 
 -------------------------------------------------------
 A restricted SCF calculation will be
 performed using DIIS
 SCF converges when DIIS error is below 1.0e-08
 ---------------------------------------
  Cycle       Energy         DIIS error
 ---------------------------------------
    1   -2305.6469802967      3.02e-02  
    2   -2301.7377768680      2.59e-03  
    3   -2301.6450047315      3.20e-03  
    4   -2301.8870432655      6.32e-04  
    5   -2301.8943666621      3.38e-04  
    6   -2301.8969585793      1.00e-04  
    7   -2301.8971509552      3.41e-05  
    8   -2301.8971739967      1.40e-05  
    9   -2301.8971785429      2.78e-06  
   10   -2301.8971786991      1.14e-06  
   11   -2301.8971787291      3.44e-07  
   12   -2301.8971787314      1.38e-07  
   13   -2301.8971787317      4.42e-08  
   14   -2301.8971787320      1.61e-08  
   15   -2301.8971787319      5.56e-09  Convergence criterion met
 ---------------------------------------
 SCF time:   CPU 587.21s  wall 103.00s 
 SCF   energy in the final basis set =    -2301.8971787319
 Total energy in the final basis set =    -2301.8971787319

 --------------------------------------------------------------

                    Orbital Energies (a.u.)
 --------------------------------------------------------------

 Alpha MOs
 -- Occupied --
********-101.5691-101.5671-101.5599 -10.2692 -10.2640 -10.2625 -10.2518
-10.2303 -10.2159 -10.2138 -10.2107 -10.1990 -10.1986 -10.1975 -10.1940
 -9.4844  -9.4838  -9.4818  -9.4746  -7.2492  -7.2486  -7.2465  -7.2393
 -7.2392  -7.2387  -7.2386  -7.2380  -7.2367  -7.2360  -7.2294  -7.2290
 -0.9431  -0.9092  -0.8965  -0.8743  -0.8504  -0.8375  -0.8032  -0.7596
 -0.7470  -0.7374  -0.6618  -0.6290  -0.6220  -0.6054  -0.5465  -0.5269
 -0.5231  -0.4947  -0.4883  -0.4725  -0.4585  -0.4530  -0.4456  -0.4379
 -0.4173  -0.4153  -0.4000  -0.3884  -0.3801  -0.3784  -0.3610  -0.3447
 -0.3429  -0.3301  -0.3287  -0.3236  -0.3215  -0.2782  -0.2760  -0.2617
 -0.2591
 -- Virtual --
 -0.0505  -0.0484  -0.0385  -0.0326  -0.0270  -0.0109  -0.0040   0.0063
  0.0081   0.0113   0.0205   0.0232   0.0281   0.0383   0.0447   0.0485
  0.0537   0.0610   0.0626   0.0642   0.0687   0.0769   0.0814   0.0893
  0.0919   0.0961   0.0989   0.1019   0.1048   0.1071   0.1085   0.1129
  0.1167   0.1200   0.1215   0.1248   0.1276   0.1313   0.1317   0.1355
  0.1371   0.1426   0.1452   0.1463   0.1534   0.1589   0.1626   0.1657
  0.1709   0.1739   0.1748   0.1833   0.1849   0.1915   0.1954   0.1983
  0.2085   0.2181   0.2208   0.2224   0.2239   0.2272   0.2282   0.2347
  0.2360   0.2440   0.2527   0.2544   0.2571   0.2615   0.2674   0.2682
  0.2711   0.2762   0.2774   0.2844   0.2850   0.2938   0.2958   0.2991
  0.3017   0.3061   0.3081   0.3177   0.3358   0.3374   0.3405   0.3429
  0.3545   0.3670   0.3795   0.4153   0.4272   0.4432   0.4469   0.4544
  0.4621   0.4680   0.4760   0.4809   0.4983   0.5029   0.5112   0.5156
  0.5173   0.5224   0.5335   0.5352   0.5436   0.5508   0.5686   0.5713
  0.5752   0.5812   0.5823   0.5879   0.5955   0.6074   0.6114   0.6151
  0.6192   0.6282   0.6411   0.6479   0.6508   0.6625   0.6766   0.6875
  0.6885   0.6945   0.7012   0.7102   0.7131   0.7206   0.7364   0.7460
  0.7605   0.7949   0.8015   0.8166   0.8189   0.8310   0.8402   0.8474
  0.8492   0.8520   0.8533   0.8562   0.8603   0.8670   0.8708   0.8748
  0.8828   0.8843   0.8936   0.8971   0.9072   0.9118   0.9124   0.9235
  0.9498   0.9574   0.9609   0.9672   0.9690   0.9732   0.9787   0.9896
  0.9997   1.0008   1.0118   1.0180   1.0238   1.0412   1.0423   1.0505
  1.0565   1.0765   1.0940   1.1220   1.1445   1.1853   1.2040   1.2205
  1.2273   1.2332   1.2628   1.2729   1.2941   1.3063   1.3091   1.3202
  1.3456   1.3581   1.3684   1.4076   1.4306   1.4510   1.4840   1.4967
  1.5022   1.5086   1.5470   1.5571   1.5672   1.5743   1.5826   1.6111
  1.6289   1.6530   1.6534   1.6627   1.6779   1.7056   1.7127   1.7269
  1.7373   1.7576   1.8106   1.8153   1.8276   1.8388   1.8543   1.8594
  1.8711   1.8921   1.8976   1.9384   1.9444   1.9461   1.9505   1.9726
  1.9887   1.9995   2.0162   2.0329   2.0484   2.0602   2.0936   2.1338
  2.1677   2.1971   2.2187   2.2493   2.2666   2.2708   2.2773   2.3105
  2.3159   2.3273   2.3616   2.3664   2.3870   2.4143   2.4295   2.4428
  2.4494   2.4571   2.4814   2.5152   2.5193   2.5417   2.5495   2.5605
  2.5874   2.6036   2.6305   2.6632   2.6866   2.6914   2.6986   2.7074
  2.7158   2.7232   2.7532   2.7566   2.7598   2.7707   2.7897   2.7904
  2.8076   2.8331   2.8385   2.8483   2.8548   2.8832   2.9046   2.9794
  2.9988   3.0888   3.1042   3.1074   3.1289   3.1483   3.2012   3.2226
  3.2488   3.2831   3.3380   3.3809   3.3937   3.4222   3.5311   3.5650
  3.5991   3.6496   3.7261   3.8474   3.8575   3.9967   4.0343   4.0574
  4.0805   4.1413   4.3576   4.8117   4.8279   9.7819   9.8104   9.8422
  9.8621  23.4079  23.5942  23.8279  23.8931  23.9106  23.9364  23.9896
 23.9958  24.0661  24.0972  24.1298  24.1722  25.7991  25.8438  25.9459
 25.9800  26.1429  26.2293  26.3186  26.3315  26.5671  26.6668  26.7364
 27.0024 215.7759 215.8085 215.8508 215.8700
 --------------------------------------------------------------

          Ground-State Mulliken Net Atomic Charges

     Atom                 Charge (a.u.)
  ----------------------------------------
      1 C                     0.133678
      2 C                    -0.285635
      3 Cl                    0.450728
      4 C                    -0.334360
      5 H                     0.199001
      6 C                    -0.584414
      7 H                     0.211718
      8 C                     0.869112
      9 Cl                    0.522807
     10 C                    -1.109370
     11 Cl                    0.553256
     12 C                     0.427212
     13 C                    -1.113786
     14 Cl                    0.428736
     15 C                    -0.042888
     16 H                     0.205867
     17 C                    -0.238923
     18 H                     0.166112
     19 C                    -0.424500
     20 H                     0.172580
     21 C                    -0.395273
     22 H                     0.188342
  ----------------------------------------
  Sum of atomic charges =     0.000000

 -----------------------------------------------------------------
                    Cartesian Multipole Moments
 -----------------------------------------------------------------
    Charge (ESU x 10^10)
                -0.0000
    Dipole Moment (Debye)
         X       0.7202      Y      -1.6609      Z       0.1026
       Tot       1.8133
    Quadrupole Moments (Debye-Ang)
        XX    -112.6833     XY       0.7105     YY    -120.6530
        XZ     -12.0464     YZ       1.9110     ZZ    -115.1721
    Octopole Moments (Debye-Ang^2)
       XXX     -30.2943    XXY     -38.6180    XYY     -16.6639
       YYY    -128.6864    XXZ      16.9504    XYZ       4.5096
       YYZ      26.0851    XZZ     -20.1100    YZZ     -48.2404
       ZZZ     108.6239
    Hexadecapole Moments (Debye-Ang^3)
      XXXX   -3623.1656   XXXY     105.2975   XXYY    -807.0065
      XYYY      69.7710   YYYY   -1069.8417   XXXZ      88.0698
      XXYZ      43.1884   XYYZ      65.3816   YYYZ     183.2030
      XXZZ    -836.3324   XYZZ      10.2309   YYZZ    -462.2869
      XZZZ     190.6000   YZZZ     153.2378   ZZZZ   -1751.0011
 -----------------------------------------------------------------
 Calculating analytic gradient of the SCF energy
 Gradient of SCF Energy
            1           2           3           4           5           6
    1   0.0000083   0.0000792   0.0000052  -0.0000003   0.0000005   0.0000011
    2   0.0000443   0.0000438  -0.0000831   0.0000049  -0.0000150  -0.0000086
    3   0.0000725  -0.0000615   0.0000600   0.0000043  -0.0000014  -0.0000042
            7           8           9          10          11          12
    1   0.0000058  -0.0000391   0.0000056   0.0000146   0.0000253  -0.0000250
    2  -0.0000092   0.0000094  -0.0000083   0.0000120  -0.0000263  -0.0000951
    3   0.0000129   0.0000048   0.0000118  -0.0000083  -0.0000212  -0.0000398
           13          14          15          16          17          18
    1   0.0000420  -0.0000640  -0.0000309  -0.0000033  -0.0000045  -0.0000038
    2   0.0000498  -0.0000243   0.0000312   0.0000018  -0.0000212   0.0000072
    3  -0.0000234   0.0000276   0.0000191   0.0000039  -0.0000146  -0.0000088
           19          20          21          22
    1   0.0000291  -0.0000022  -0.0000266  -0.0000170
    2   0.0000185   0.0000093   0.0000627  -0.0000037
    3  -0.0000199  -0.0000117   0.0000110  -0.0000130
 Max gradient component =       9.506E-05
 RMS gradient           =       3.168E-05
 Gradient time:  CPU 169.65 s  wall 28.49 s
 Geometry Optimization Parameters
   NAtoms,    NIC,     NZ,  NCons,   NDum,   NFix, NCnnct, MaxDiis
       22     163      22       0       0       0       0       0

 Cartesian Hessian Update
 Hessian updated using BFGS update


** GEOMETRY OPTIMIZATION IN DELOCALIZED INTERNAL COORDINATES **
   Searching for a Minimum

   Optimization Cycle:  15

                       Coordinates (Angstroms)
     ATOM                X               Y               Z
      1  C         0.0104888468   -0.0015222038    0.0094139965
      2  C        -0.0576753670   -0.4298987370    1.3399061993
      3  Cl        1.3935390666   -0.9775835217    2.1595375274
      4  C        -1.2535167651   -0.4333403410    2.0499153902
      5  H        -1.2710319358   -0.7693585714    3.0782735602
      6  C        -2.4175176450   -0.0035238421    1.4301874671
      7  H        -3.3555759489   -0.0008730724    1.9696663315
      8  C        -2.3892368623    0.4281535018    0.1076670034
      9  Cl       -3.8822100399    0.9567414081   -0.6299821140
     10  C        -1.1823250428    0.4287190274   -0.5990328528
     11  Cl       -1.1370469314    0.9710769282   -2.2575105077
     12  C         1.2952653918   -0.0180192251   -0.7494496833
     13  C         2.1665558432    1.0756365751   -0.7579619592
     14  Cl        1.7595944242    2.5302377620    0.1424372604
     15  C         3.3608395854    1.0489689203   -1.4721412492
     16  H         4.0113916947    1.9139904537   -1.4570586164
     17  C         3.6993393276   -0.0898924805   -2.1965792325
     18  H         4.6282416255   -0.1116084864   -2.7546131035
     19  C         2.8479432828   -1.1928820822   -2.2026517773
     20  H         3.1076774818   -2.0812257282   -2.7662121122
     21  C         1.6581373567   -1.1521072197   -1.4837758699
     22  H         0.9911824661   -2.0065992933   -1.4873316773
   Point Group: c1    Number of degrees of freedom:    60


   Energy is  -2301.897178732

 Hessian updated using BFGS update

 59 Hessian modes will be used to form the next step
  Hessian Eigenvalues:
     0.001503    0.015817    0.018348    0.020539    0.021059    0.021394
     0.022211    0.023616    0.023825    0.023875    0.024077    0.024092
     0.024108    0.024119    0.024139    0.024141    0.024148    0.024183
     0.028198    0.067414    0.159481    0.159988    0.160010    0.160021
     0.160060    0.160269    0.193629    0.219897    0.220960    0.225753
     0.227215    0.238598    0.245483    0.247647    0.250697    0.253573
     0.289573    0.293271    0.300818    0.301204    0.316390    0.354690
     0.356661    0.356666    0.356679    0.356686    0.376075    0.414362
     0.426462    0.429307    0.456686    0.462129    0.469211    0.471406
     0.477095    0.478979    0.479157    0.481434    0.577817

 Minimum search - taking simple RFO step
 Searching for Lamda that Minimizes Along All modes
 Value Taken    Lamda =  -0.00000109
 Step Taken.  Stepsize is  0.008492

                             Maximum     Tolerance    Cnvgd?
         Gradient           0.000210      0.000300     YES
         Displacement       0.004410      0.001200      NO
         Energy change     -0.000003      0.000001      NO


 New Cartesian Coordinates Obtained by Inverse Iteration

 Displacement from previous Coordinates is:  0.022384
 ----------------------------------------------------------------
             Standard Nuclear Orientation (Angstroms)
    I     Atom           X                Y                Z
 ----------------------------------------------------------------
    1      C       0.0104319346    -0.0001589183     0.0094906050
    2      C      -0.0579509521    -0.4299539826     1.3394961434
    3      Cl      1.3937290815    -0.9765725172     2.1587668978
    4      C      -1.2539233791    -0.4354023827     2.0492495610
    5      H      -1.2712888771    -0.7726474333     3.0772087858
    6      C      -2.4180561202    -0.0057388523     1.4297595699
    7      H      -3.3563399845    -0.0045545924     1.9688432310
    8      C      -2.3895419619     0.4280645229     0.1079236000
    9      Cl     -3.8826605151     0.9571476083    -0.6291671792
   10      C      -1.1825010798     0.4304770032    -0.5984775661
   11      Cl     -1.1371593390     0.9762149684    -2.2557998724
   12      C       1.2952878409    -0.0163367361    -0.7494056235
   13      C       2.1670182363     1.0769976208    -0.7592809964
   14      Cl      1.7614630221     2.5330645347     0.1392504993
   15      C       3.3613013034     1.0489454577    -1.4734856616
   16      H       4.0121349777     1.9137811644    -1.4594575631
   17      C       3.6995051535    -0.0908567797    -2.1964709249
   18      H       4.6284472574    -0.1135195277    -2.7543970685
   19      C       2.8477881380    -1.1936089005    -2.2011031075
   20      H       3.1072836742    -2.0827939890    -2.7634366474
   21      C       1.6580731682    -1.1515294988    -1.4822509642
   22      H       0.9910182761    -2.0059289979    -1.4845517376
 ----------------------------------------------------------------
 Nuclear Repulsion Energy =        1519.42381857 hartrees
 There are       73 alpha and       73 beta electrons
 Applying Cartesian multipole field
    Component          Value
    ---------          -----
     (2,0,0)        1.00000E-11
     (0,2,0)        2.00000E-11
     (0,0,2)       -3.00000E-11
 Nucleus-field energy     =     0.0000000047 hartrees
 Requested basis set is 6-311++G(d,p)
 There are 154 shells and 426 basis functions
 A cutoff of  1.0D-15 yielded   9657 shell pairs
 There are     78983 function pairs (     84964 Cartesian)
 Smallest overlap matrix eigenvalue = 2.56E-07
 Linear dependence detected in AO basis
 Number of orthogonalized atomic orbitals = 422
 Maximum deviation from orthogonality = 4.452E-10
 Guess from superposition of atomic densities
 Warning:  Energy on first SCF cycle will be non-variational
 SAD guess density has 146.000000 electrons

 -----------------------------------------------------------------------
  General SCF calculation program by
  Eric Jon Sundstrom, Paul Horn, Yuezhi Mao, Dmitri Zuev, Alec White,
  David Stuck, Shaama M.S., Shane Yost, Joonho Lee, David Small,
  Daniel Levine, Susi Lehtola, Hugh Burton, Evgeny Epifanovsky,
  Bang C. Huynh
 -----------------------------------------------------------------------
 Exchange:     0.2000 Hartree-Fock + 0.0800 Slater + 0.7200 B88
 Correlation:  0.1900 VWN1RPA + 0.8100 LYP
 Using SG-1 standard quadrature grid
 using 6 threads for integral computing
 -------------------------------------------------------
 OpenMP Integral computing Module                
 Release: version 2.0, May 2017, Q-Chem Inc. Pleasanton 
 -------------------------------------------------------
 A restricted SCF calculation will be
 performed using DIIS
 SCF converges when DIIS error is below 1.0e-08
 ---------------------------------------
  Cycle       Energy         DIIS error
 ---------------------------------------
    1   -2305.6470766311      3.02e-02  
    2   -2301.7377733709      2.59e-03  
    3   -2301.6449551515      3.20e-03  
    4   -2301.8870305742      6.32e-04  
    5   -2301.8943663963      3.38e-04  
    6   -2301.8969591619      1.00e-04  
    7   -2301.8971514954      3.41e-05  
    8   -2301.8971745707      1.40e-05  
    9   -2301.8971791187      2.78e-06  
   10   -2301.8971792748      1.14e-06  
   11   -2301.8971793045      3.44e-07  
   12   -2301.8971793071      1.38e-07  
   13   -2301.8971793074      4.42e-08  
   14   -2301.8971793074      1.61e-08  
   15   -2301.8971793072      5.56e-09  Convergence criterion met
 ---------------------------------------
 SCF time:   CPU 586.65s  wall 104.00s 
 SCF   energy in the final basis set =    -2301.8971793072
 Total energy in the final basis set =    -2301.8971793072

 --------------------------------------------------------------

                    Orbital Energies (a.u.)
 --------------------------------------------------------------

 Alpha MOs
 -- Occupied --
********-101.5691-101.5671-101.5599 -10.2692 -10.2640 -10.2625 -10.2518
-10.2303 -10.2159 -10.2138 -10.2107 -10.1989 -10.1986 -10.1975 -10.1940
 -9.4844  -9.4838  -9.4818  -9.4746  -7.2492  -7.2486  -7.2465  -7.2392
 -7.2392  -7.2387  -7.2386  -7.2380  -7.2366  -7.2360  -7.2294  -7.2290
 -0.9431  -0.9092  -0.8965  -0.8743  -0.8504  -0.8375  -0.8032  -0.7596
 -0.7470  -0.7374  -0.6618  -0.6290  -0.6220  -0.6054  -0.5465  -0.5269
 -0.5231  -0.4948  -0.4883  -0.4725  -0.4585  -0.4530  -0.4456  -0.4379
 -0.4173  -0.4153  -0.4000  -0.3884  -0.3801  -0.3784  -0.3610  -0.3447
 -0.3429  -0.3301  -0.3287  -0.3236  -0.3215  -0.2782  -0.2760  -0.2617
 -0.2591
 -- Virtual --
 -0.0505  -0.0484  -0.0385  -0.0326  -0.0270  -0.0109  -0.0040   0.0064
  0.0081   0.0113   0.0205   0.0232   0.0281   0.0383   0.0447   0.0485
  0.0537   0.0610   0.0626   0.0642   0.0687   0.0769   0.0814   0.0893
  0.0919   0.0961   0.0989   0.1018   0.1048   0.1071   0.1085   0.1129
  0.1167   0.1200   0.1215   0.1248   0.1276   0.1313   0.1317   0.1355
  0.1370   0.1427   0.1452   0.1464   0.1534   0.1589   0.1626   0.1657
  0.1709   0.1739   0.1748   0.1833   0.1849   0.1915   0.1955   0.1983
  0.2085   0.2181   0.2208   0.2224   0.2239   0.2272   0.2282   0.2347
  0.2360   0.2440   0.2527   0.2544   0.2571   0.2615   0.2674   0.2682
  0.2710   0.2762   0.2774   0.2844   0.2849   0.2938   0.2958   0.2991
  0.3017   0.3061   0.3081   0.3177   0.3358   0.3374   0.3406   0.3429
  0.3544   0.3670   0.3795   0.4154   0.4272   0.4431   0.4469   0.4544
  0.4620   0.4681   0.4760   0.4809   0.4983   0.5029   0.5112   0.5156
  0.5173   0.5224   0.5335   0.5351   0.5436   0.5508   0.5687   0.5713
  0.5752   0.5812   0.5823   0.5878   0.5955   0.6075   0.6114   0.6151
  0.6192   0.6281   0.6411   0.6478   0.6509   0.6626   0.6766   0.6874
  0.6885   0.6945   0.7011   0.7102   0.7131   0.7207   0.7364   0.7460
  0.7605   0.7949   0.8014   0.8168   0.8188   0.8310   0.8402   0.8475
  0.8492   0.8520   0.8534   0.8563   0.8603   0.8669   0.8708   0.8748
  0.8828   0.8843   0.8935   0.8971   0.9070   0.9118   0.9125   0.9234
  0.9498   0.9575   0.9610   0.9672   0.9690   0.9732   0.9787   0.9896
  0.9997   1.0008   1.0116   1.0180   1.0238   1.0412   1.0421   1.0505
  1.0564   1.0764   1.0940   1.1220   1.1444   1.1852   1.2040   1.2205
  1.2272   1.2332   1.2628   1.2730   1.2941   1.3063   1.3093   1.3201
  1.3456   1.3579   1.3683   1.4076   1.4307   1.4511   1.4840   1.4967
  1.5022   1.5086   1.5470   1.5571   1.5672   1.5742   1.5826   1.6110
  1.6289   1.6530   1.6535   1.6626   1.6779   1.7056   1.7127   1.7269
  1.7372   1.7574   1.8106   1.8152   1.8277   1.8387   1.8543   1.8594
  1.8711   1.8920   1.8976   1.9383   1.9443   1.9462   1.9506   1.9727
  1.9887   1.9994   2.0162   2.0329   2.0484   2.0603   2.0935   2.1338
  2.1677   2.1971   2.2187   2.2494   2.2667   2.2709   2.2772   2.3105
  2.3159   2.3273   2.3616   2.3664   2.3871   2.4142   2.4295   2.4427
  2.4494   2.4571   2.4815   2.5153   2.5190   2.5416   2.5495   2.5606
  2.5874   2.6035   2.6303   2.6632   2.6866   2.6914   2.6986   2.7074
  2.7158   2.7232   2.7532   2.7565   2.7597   2.7707   2.7898   2.7903
  2.8076   2.8332   2.8385   2.8483   2.8547   2.8833   2.9046   2.9793
  2.9988   3.0887   3.1042   3.1074   3.1289   3.1482   3.2012   3.2225
  3.2487   3.2832   3.3380   3.3811   3.3937   3.4222   3.5311   3.5650
  3.5991   3.6496   3.7261   3.8473   3.8575   3.9967   4.0344   4.0574
  4.0805   4.1413   4.3577   4.8117   4.8279   9.7819   9.8105   9.8422
  9.8620  23.4079  23.5941  23.8279  23.8931  23.9104  23.9364  23.9896
 23.9958  24.0662  24.0971  24.1298  24.1722  25.7991  25.8438  25.9459
 25.9800  26.1429  26.2293  26.3182  26.3317  26.5670  26.6670  26.7363
 27.0021 215.7759 215.8086 215.8507 215.8700
 --------------------------------------------------------------

          Ground-State Mulliken Net Atomic Charges

     Atom                 Charge (a.u.)
  ----------------------------------------
      1 C                     0.131552
      2 C                    -0.287373
      3 Cl                    0.451116
      4 C                    -0.333016
      5 H                     0.199056
      6 C                    -0.584806
      7 H                     0.211713
      8 C                     0.869541
      9 Cl                    0.522809
     10 C                    -1.110179
     11 Cl                    0.552675
     12 C                     0.427467
     13 C                    -1.105994
     14 Cl                    0.429014
     15 C                    -0.043367
     16 H                     0.205842
     17 C                    -0.238564
     18 H                     0.166095
     19 C                    -0.425003
     20 H                     0.172557
     21 C                    -0.399456
     22 H                     0.188321
  ----------------------------------------
  Sum of atomic charges =     0.000000

 -----------------------------------------------------------------
                    Cartesian Multipole Moments
 -----------------------------------------------------------------
    Charge (ESU x 10^10)
                 0.0000
    Dipole Moment (Debye)
         X       0.7198      Y      -1.6659      Z       0.1037
       Tot       1.8177
    Quadrupole Moments (Debye-Ang)
        XX    -112.6822     XY       0.7126     YY    -120.6518
        XZ     -12.0436     YZ       1.9010     ZZ    -115.1825
    Octopole Moments (Debye-Ang^2)
       XXX     -30.3260    XXY     -38.7908    XYY     -16.6814
       YYY    -129.0430    XXZ      16.9645    XYZ       4.5358
       YYZ      26.1108    XZZ     -20.1273    YZZ     -48.3548
       ZZZ     108.6943
    Hexadecapole Moments (Debye-Ang^3)
      XXXX   -3624.2585   XXXY     105.0063   XXYY    -807.5415
      XYYY      69.4673   YYYY   -1071.7856   XXXZ      88.4191
      XXYZ      43.4225   XYYZ      65.5087   YYYZ     184.0060
      XXZZ    -836.3216   XYZZ      10.2463   YYZZ    -462.3394
      XZZZ     191.1297   YZZZ     153.8661   ZZZZ   -1749.7999
 -----------------------------------------------------------------
 Calculating analytic gradient of the SCF energy
 Gradient of SCF Energy
            1           2           3           4           5           6
    1   0.0000305   0.0000110  -0.0000327  -0.0000141   0.0000045   0.0000109
    2  -0.0000645   0.0000421  -0.0000371  -0.0000042  -0.0000121  -0.0000241
    3   0.0000742  -0.0000447   0.0000000   0.0000006   0.0000013   0.0000183
            7           8           9          10          11          12
    1   0.0000044   0.0000112  -0.0000016  -0.0000140   0.0000102  -0.0000467
    2  -0.0000084   0.0000044  -0.0000032  -0.0000122  -0.0000044  -0.0000199
    3   0.0000073  -0.0000144   0.0000160   0.0000112   0.0000029  -0.0000295
           13          14          15          16          17          18
    1   0.0000547   0.0000100  -0.0000194   0.0000000  -0.0000079  -0.0000029
    2   0.0000689  -0.0000101   0.0000200   0.0000044  -0.0000051   0.0000110
    3  -0.0000179  -0.0000058   0.0000121   0.0000015  -0.0000060  -0.0000039
           19          20          21          22
    1   0.0000079  -0.0000016  -0.0000088  -0.0000056
    2   0.0000183   0.0000123   0.0000220   0.0000020
    3  -0.0000080  -0.0000095   0.0000055  -0.0000111
 Max gradient component =       7.418E-05
 RMS gradient           =       2.275E-05
 Gradient time:  CPU 169.84 s  wall 28.52 s
 Geometry Optimization Parameters
   NAtoms,    NIC,     NZ,  NCons,   NDum,   NFix, NCnnct, MaxDiis
       22     163      22       0       0       0       0       0

 Cartesian Hessian Update
 Hessian updated using BFGS update


** GEOMETRY OPTIMIZATION IN DELOCALIZED INTERNAL COORDINATES **
   Searching for a Minimum

   Optimization Cycle:  16

                       Coordinates (Angstroms)
     ATOM                X               Y               Z
      1  C         0.0104319346   -0.0001589183    0.0094906050
      2  C        -0.0579509521   -0.4299539826    1.3394961434
      3  Cl        1.3937290815   -0.9765725172    2.1587668978
      4  C        -1.2539233791   -0.4354023827    2.0492495610
      5  H        -1.2712888771   -0.7726474333    3.0772087858
      6  C        -2.4180561202   -0.0057388523    1.4297595699
      7  H        -3.3563399845   -0.0045545924    1.9688432310
      8  C        -2.3895419619    0.4280645229    0.1079236000
      9  Cl       -3.8826605151    0.9571476083   -0.6291671792
     10  C        -1.1825010798    0.4304770032   -0.5984775661
     11  Cl       -1.1371593390    0.9762149684   -2.2557998724
     12  C         1.2952878409   -0.0163367361   -0.7494056235
     13  C         2.1670182363    1.0769976208   -0.7592809964
     14  Cl        1.7614630221    2.5330645347    0.1392504993
     15  C         3.3613013034    1.0489454577   -1.4734856616
     16  H         4.0121349777    1.9137811644   -1.4594575631
     17  C         3.6995051535   -0.0908567797   -2.1964709249
     18  H         4.6284472574   -0.1135195277   -2.7543970685
     19  C         2.8477881380   -1.1936089005   -2.2011031075
     20  H         3.1072836742   -2.0827939890   -2.7634366474
     21  C         1.6580731682   -1.1515294988   -1.4822509642
     22  H         0.9910182761   -2.0059289979   -1.4845517376
   Point Group: c1    Number of degrees of freedom:    60


   Energy is  -2301.897179307

 Hessian updated using BFGS update

 60 Hessian modes will be used to form the next step
  Hessian Eigenvalues:
     0.001630    0.012955    0.018367    0.019597    0.021034    0.021288
     0.021934    0.023676    0.023823    0.023913    0.024075    0.024092
     0.024119    0.024128    0.024141    0.024147    0.024155    0.024182
     0.028335    0.078836    0.158632    0.159982    0.160005    0.160028
     0.160059    0.160264    0.180757    0.220015    0.220862    0.225708
     0.227440    0.238744    0.245500    0.247760    0.251010    0.254717
     0.289568    0.296070    0.300820    0.301416    0.316295    0.354614
     0.356663    0.356665    0.356668    0.356678    0.356701    0.374589
     0.419796    0.426052    0.429148    0.454493    0.462663    0.470555
     0.471375    0.477580    0.478525    0.479122    0.482160    0.571725

 Minimum search - taking simple RFO step
 Searching for Lamda that Minimizes Along All modes
 Value Taken    Lamda =   0.00000000
 Step Taken.  Stepsize is  0.004446

                             Maximum     Tolerance    Cnvgd?
         Gradient           0.000052      0.000300     YES
         Displacement       0.003076      0.001200      NO
         Energy change     -0.000001      0.000001     YES

 Final energy is   -2301.8971793072296     


 ******************************
 **  OPTIMIZATION CONVERGED  **
 ******************************

                       Coordinates (Angstroms)
     ATOM                X               Y               Z
      1  C         0.0104319346   -0.0001589183    0.0094906050
      2  C        -0.0579509521   -0.4299539826    1.3394961434
      3  Cl        1.3937290815   -0.9765725172    2.1587668978
      4  C        -1.2539233791   -0.4354023827    2.0492495610
      5  H        -1.2712888771   -0.7726474333    3.0772087858
      6  C        -2.4180561202   -0.0057388523    1.4297595699
      7  H        -3.3563399845   -0.0045545924    1.9688432310
      8  C        -2.3895419619    0.4280645229    0.1079236000
      9  Cl       -3.8826605151    0.9571476083   -0.6291671792
     10  C        -1.1825010798    0.4304770032   -0.5984775661
     11  Cl       -1.1371593390    0.9762149684   -2.2557998724
     12  C         1.2952878409   -0.0163367361   -0.7494056235
     13  C         2.1670182363    1.0769976208   -0.7592809964
     14  Cl        1.7614630221    2.5330645347    0.1392504993
     15  C         3.3613013034    1.0489454577   -1.4734856616
     16  H         4.0121349777    1.9137811644   -1.4594575631
     17  C         3.6995051535   -0.0908567797   -2.1964709249
     18  H         4.6284472574   -0.1135195277   -2.7543970685
     19  C         2.8477881380   -1.1936089005   -2.2011031075
     20  H         3.1072836742   -2.0827939890   -2.7634366474
     21  C         1.6580731682   -1.1515294988   -1.4822509642
     22  H         0.9910182761   -2.0059289979   -1.4845517376

Z-matrix Print:
$molecule
0 1
Cl
C  1 1.745452
C  2 1.398555 1 120.168853
C  3 1.391492 2 119.869948 1 -179.869564 0
H  4 1.082123 3 119.384078 2 -179.984438 0
C  4 1.386933 3 120.243919 2 0.013583 0
H  6 1.082006 4 120.493324 3 179.940470 0
C  6 1.390730 4 119.514801 3 -0.022711 0
C  8 1.399398 6 121.888320 4 0.065843 0
C  9 1.492327 8 121.470414 6 -179.124913 0
C  10 1.398353 9 122.130211 8 -89.972728 0
C  11 1.391829 10 121.519103 9 -179.889372 0
H  12 1.082461 11 119.548714 10 179.956428 0
C  12 1.391488 11 119.451114 10 0.038253 0
H  14 1.083849 12 119.531447 11 179.901984 0
C  14 1.393379 12 120.094879 11 -0.097915 0
H  16 1.083608 14 120.315999 12 179.956949 0
C  16 1.390662 14 119.819470 12 0.064293 0
H  18 1.083958 16 120.100501 14 179.857035 0
Cl 3 1.747179 2 121.597900 1 0.248888 0
Cl 8 1.754244 6 118.169054 4 179.837519 0
Cl 11 1.758398 10 120.003470 9 -0.137265 0
$end


 --------------------------------------------------------------

                    Orbital Energies (a.u.)
 --------------------------------------------------------------

 Alpha MOs
 -- Occupied --
********-101.5691-101.5671-101.5599 -10.2692 -10.2640 -10.2625 -10.2518
-10.2303 -10.2159 -10.2138 -10.2107 -10.1989 -10.1986 -10.1975 -10.1940
 -9.4844  -9.4838  -9.4818  -9.4746  -7.2492  -7.2486  -7.2465  -7.2392
 -7.2392  -7.2387  -7.2386  -7.2380  -7.2366  -7.2360  -7.2294  -7.2290
 -0.9431  -0.9092  -0.8965  -0.8743  -0.8504  -0.8375  -0.8032  -0.7596
 -0.7470  -0.7374  -0.6618  -0.6290  -0.6220  -0.6054  -0.5465  -0.5269
 -0.5231  -0.4948  -0.4883  -0.4725  -0.4585  -0.4530  -0.4456  -0.4379
 -0.4173  -0.4153  -0.4000  -0.3884  -0.3801  -0.3784  -0.3610  -0.3447
 -0.3429  -0.3301  -0.3287  -0.3236  -0.3215  -0.2782  -0.2760  -0.2617
 -0.2591
 -- Virtual --
 -0.0505  -0.0484  -0.0385  -0.0326  -0.0270  -0.0109  -0.0040   0.0064
  0.0081   0.0113   0.0205   0.0232   0.0281   0.0383   0.0447   0.0485
  0.0537   0.0610   0.0626   0.0642   0.0687   0.0769   0.0814   0.0893
  0.0919   0.0961   0.0989   0.1018   0.1048   0.1071   0.1085   0.1129
  0.1167   0.1200   0.1215   0.1248   0.1276   0.1313   0.1317   0.1355
  0.1370   0.1427   0.1452   0.1464   0.1534   0.1589   0.1626   0.1657
  0.1709   0.1739   0.1748   0.1833   0.1849   0.1915   0.1955   0.1983
  0.2085   0.2181   0.2208   0.2224   0.2239   0.2272   0.2282   0.2347
  0.2360   0.2440   0.2527   0.2544   0.2571   0.2615   0.2674   0.2682
  0.2710   0.2762   0.2774   0.2844   0.2849   0.2938   0.2958   0.2991
  0.3017   0.3061   0.3081   0.3177   0.3358   0.3374   0.3406   0.3429
  0.3544   0.3670   0.3795   0.4154   0.4272   0.4431   0.4469   0.4544
  0.4620   0.4681   0.4760   0.4809   0.4983   0.5029   0.5112   0.5156
  0.5173   0.5224   0.5335   0.5351   0.5436   0.5508   0.5687   0.5713
  0.5752   0.5812   0.5823   0.5878   0.5955   0.6075   0.6114   0.6151
  0.6192   0.6281   0.6411   0.6478   0.6509   0.6626   0.6766   0.6874
  0.6885   0.6945   0.7011   0.7102   0.7131   0.7207   0.7364   0.7460
  0.7605   0.7949   0.8014   0.8168   0.8188   0.8310   0.8402   0.8475
  0.8492   0.8520   0.8534   0.8563   0.8603   0.8669   0.8708   0.8748
  0.8828   0.8843   0.8935   0.8971   0.9070   0.9118   0.9125   0.9234
  0.9498   0.9575   0.9610   0.9672   0.9690   0.9732   0.9787   0.9896
  0.9997   1.0008   1.0116   1.0180   1.0238   1.0412   1.0421   1.0505
  1.0564   1.0764   1.0940   1.1220   1.1444   1.1852   1.2040   1.2205
  1.2272   1.2332   1.2628   1.2730   1.2941   1.3063   1.3093   1.3201
  1.3456   1.3579   1.3683   1.4076   1.4307   1.4511   1.4840   1.4967
  1.5022   1.5086   1.5470   1.5571   1.5672   1.5742   1.5826   1.6110
  1.6289   1.6530   1.6535   1.6626   1.6779   1.7056   1.7127   1.7269
  1.7372   1.7574   1.8106   1.8152   1.8277   1.8387   1.8543   1.8594
  1.8711   1.8920   1.8976   1.9383   1.9443   1.9462   1.9506   1.9727
  1.9887   1.9994   2.0162   2.0329   2.0484   2.0603   2.0935   2.1338
  2.1677   2.1971   2.2187   2.2494   2.2667   2.2709   2.2772   2.3105
  2.3159   2.3273   2.3616   2.3664   2.3871   2.4142   2.4295   2.4427
  2.4494   2.4571   2.4815   2.5153   2.5190   2.5416   2.5495   2.5606
  2.5874   2.6035   2.6303   2.6632   2.6866   2.6914   2.6986   2.7074
  2.7158   2.7232   2.7532   2.7565   2.7597   2.7707   2.7898   2.7903
  2.8076   2.8332   2.8385   2.8483   2.8547   2.8833   2.9046   2.9793
  2.9988   3.0887   3.1042   3.1074   3.1289   3.1482   3.2012   3.2225
  3.2487   3.2832   3.3380   3.3811   3.3937   3.4222   3.5311   3.5650
  3.5991   3.6496   3.7261   3.8473   3.8575   3.9967   4.0344   4.0574
  4.0805   4.1413   4.3577   4.8117   4.8279   9.7819   9.8105   9.8422
  9.8620  23.4079  23.5941  23.8279  23.8931  23.9104  23.9364  23.9896
 23.9958  24.0662  24.0971  24.1298  24.1722  25.7991  25.8438  25.9459
 25.9800  26.1429  26.2293  26.3182  26.3317  26.5670  26.6670  26.7363
 27.0021 215.7759 215.8086 215.8507 215.8700
 --------------------------------------------------------------

          Ground-State Mulliken Net Atomic Charges

     Atom                 Charge (a.u.)
  ----------------------------------------
      1 C                     0.131552
      2 C                    -0.287373
      3 Cl                    0.451116
      4 C                    -0.333016
      5 H                     0.199056
      6 C                    -0.584806
      7 H                     0.211713
      8 C                     0.869541
      9 Cl                    0.522809
     10 C                    -1.110179
     11 Cl                    0.552675
     12 C                     0.427467
     13 C                    -1.105994
     14 Cl                    0.429014
     15 C                    -0.043367
     16 H                     0.205842
     17 C                    -0.238564
     18 H                     0.166095
     19 C                    -0.425003
     20 H                     0.172557
     21 C                    -0.399456
     22 H                     0.188321
  ----------------------------------------
  Sum of atomic charges =     0.000000

 -----------------------------------------------------------------
                    Cartesian Multipole Moments
 -----------------------------------------------------------------
    Charge (ESU x 10^10)
                 0.0000
    Dipole Moment (Debye)
         X       0.7198      Y      -1.6659      Z       0.1037
       Tot       1.8177
    Quadrupole Moments (Debye-Ang)
        XX    -112.6822     XY       0.7126     YY    -120.6518
        XZ     -12.0436     YZ       1.9010     ZZ    -115.1825
    Octopole Moments (Debye-Ang^2)
       XXX     -30.3260    XXY     -38.7908    XYY     -16.6814
       YYY    -129.0430    XXZ      16.9645    XYZ       4.5358
       YYZ      26.1108    XZZ     -20.1273    YZZ     -48.3548
       ZZZ     108.6943
    Hexadecapole Moments (Debye-Ang^3)
      XXXX   -3624.2585   XXXY     105.0063   XXYY    -807.5415
      XYYY      69.4673   YYYY   -1071.7856   XXXZ      88.4191
      XXYZ      43.4225   XYYZ      65.5087   YYYZ     184.0060
      XXZZ    -836.3216   XYZZ      10.2463   YYZZ    -462.3394
      XZZZ     191.1297   YZZZ     153.8661   ZZZZ   -1749.7999
 -----------------------------------------------------------------
Archival summary:
1\1\february\OPT\ProcedureUnspecified\BasisUnspecified\l4126\taweetha\FriMar601:35:042020FriMar601:35:042020\0\\#,OPT,ProcedureUnspecified,BasisUnspecified,\\0,1\Cl\C,1,1.74545\C,2,1.39856,1,120.169\C,3,1.39149,2,119.87,1,-179.87,0\H,4,1.08212,3,119.384,2,-179.984,0\C,4,1.38693,3,120.244,2,0.0135831,0\H,6,1.08201,4,120.493,3,179.94,0\C,6,1.39073,4,119.515,3,-0.0227112,0\C,8,1.3994,6,121.888,4,0.0658427,0\C,9,1.49233,8,121.47,6,-179.125,0\C,10,1.39835,9,122.13,8,-89.9727,0\C,11,1.39183,10,121.519,9,-179.889,0\H,12,1.08246,11,119.549,10,179.956,0\C,12,1.39149,11,119.451,10,0.0382525,0\H,14,1.08385,12,119.531,11,179.902,0\C,14,1.39338,12,120.095,11,-0.0979145,0\H,16,1.08361,14,120.316,12,179.957,0\C,16,1.39066,14,119.819,12,0.0642926,0\H,18,1.08396,16,120.101,14,179.857,0\Cl,3,1.74718,2,121.598,1,0.248888,0\Cl,8,1.75424,6,118.169,4,179.838,0\Cl,11,1.7584,10,120.003,9,-0.137265,0\\\@

 Total job time:  2128.12s(wall), 12174.62s(cpu) 
 Fri Mar  6 01:35:04 2020

        *************************************************************
        *                                                           *
        *  Thank you very much for using Q-Chem.  Have a nice day.  *
        *                                                           *
        *************************************************************


 
User input: 2 of 2 
 
                  Welcome to Q-Chem
     A Quantum Leap Into The Future Of Chemistry


 Q-Chem 5.2 (devel), Q-Chem, Inc., Pleasanton, CA (2019)

 Yihan Shao,  Zhengting Gan,  E. Epifanovsky,  A. T. B. Gilbert,  M. Wormit,  
 J. Kussmann,  A. W. Lange,  A. Behn,  Jia Deng,  Xintian Feng,  D. Ghosh,  
 M. Goldey,  P. R. Horn,  L. D. Jacobson,  I. Kaliman,  T. Kus,  A. Landau,  
 Jie Liu,  E. I. Proynov,  R. M. Richard,  R. P. Steele,  E. J. Sundstrom,  
 H. L. Woodcock III,  P. M. Zimmerman,  D. Zuev,  B. Albrecht,  E. Alguire,  
 S. A. Baeppler,  D. Barton,  Z. Benda,  Y. A. Bernard,  E. J. Berquist,  
 K. B. Bravaya,  H. Burton,  D. Casanova,  Chun-Min Chang,  Yunqing Chen,  
 A. Chien,  K. D. Closser,  M. P. Coons,  S. Coriani,  S. Dasgupta,  
 A. L. Dempwolff,  M. Diedenhofen,  Hainam Do,  R. G. Edgar,  Po-Tung Fang,  
 S. Faraji,  S. Fatehi,  Qingguo Feng,  K. D. Fenk,  J. Fosso-Tande,  
 J. Gayvert,  Qinghui Ge,  A. Ghysels,  G. Gidofalvi,  J. Gomes,  
 J. Gonthier,  A. Gunina,  D. Hait,  M. W. D. Hanson-Heine,  
 P. H. P. Harbach,  A. W. Hauser,  M. F. Herbst,  J. E. Herr,  
 E. G. Hohenstein,  Z. C. Holden,  Kerwin Hui,  B. C. Huynh,  T.-C. Jagau,  
 Hyunjun Ji,  B. Kaduk,  K. Khistyaev,  Jaehoon Kim,  P. Klunzinger,  K. Koh,  
 D. Kosenkov,  L. Koulias,  T. Kowalczyk,  C. M. Krauter,  A. Kunitsa,  
 Ka Un Lao,  A. Laurent,  K. V. Lawler,  Joonho Lee,  D. Lefrancois,  
 S. Lehtola,  D. S. Levine,  Yi-Pei Li,  You-Sheng Lin,  Fenglai Liu,  
 E. Livshits,  A. Luenser,  P. Manohar,  E. Mansoor,  S. F. Manzer,  
 Shan-Ping Mao,  Yuezhi Mao,  N. Mardirossian,  A. V. Marenich,  
 T. Markovich,  L. A. Martinez-Martinez,  S. A. Maurer,  N. J. Mayhall,  
 S. C. McKenzie,  J.-M. Mewes,  P. Morgante,  A. F. Morrison,  
 J. W. Mullinax,  K. Nanda,  T. S. Nguyen-Beck,  R. Olivares-Amaya,  
 J. A. Parkhill,  Zheng Pei,  T. M. Perrine,  F. Plasser,  P. Pokhilko,  
 S. Prager,  A. Prociuk,  E. Ramos,  D. R. Rehn,  F. Rob,  M. Scheurer,  
 M. Schneider,  N. Sergueev,  S. M. Sharada,  S. Sharma,  D. W. Small,  
 T. Stauch,  T. Stein,  Yu-Chuan Su,  A. J. W. Thom,  A. Tkatchenko,  
 T. Tsuchimochi,  N. M. Tubman,  L. Vogt,  M. L. Vidal,  O. Vydrov,  
 M. A. Watson,  J. Wenzel,  M. de Wergifosse,  T. A. Wesolowski,  A. White,  
 J. Witte,  A. Yamada,  Jun Yang,  K. Yao,  S. Yeganeh,  S. R. Yost,  
 Zhi-Qiang You,  A. Zech,  Igor Ying Zhang,  Xing Zhang,  Yan Zhao,  
 Ying Zhu,  B. R. Brooks,  G. K. L. Chan,  C. J. Cramer,  M. S. Gordon,  
 W. J. Hehre,  A. Klamt,  M. W. Schmidt,  C. D. Sherrill,  D. G. Truhlar,  
 A. Aspuru-Guzik,  R. Baer,  A. T. Bell,  N. A. Besley,  Jeng-Da Chai,  
 A. E. DePrince, III,  R. A. DiStasio Jr.,  A. Dreuw,  B. D. Dunietz,  
 T. R. Furlani,  Chao-Ping Hsu,  Yousung Jung,  Jing Kong,  D. S. Lambrecht,  
 WanZhen Liang,  C. Ochsenfeld,  V. A. Rassolov,  L. V. Slipchenko,  
 J. E. Subotnik,  T. Van Voorhis,  J. M. Herbert,  A. I. Krylov,  
 P. M. W. Gill,  M. Head-Gordon

 Contributors to earlier versions of Q-Chem not listed above: 
 R. D. Adamson,  B. Austin,  J. Baker,  G. J. O. Beran,  K. Brandhorst,  
 S. T. Brown,  E. F. C. Byrd,  A. K. Chakraborty,  C.-L. Cheng,  
 Siu Hung Chien,  D. M. Chipman,  D. L. Crittenden,  H. Dachsel,  
 R. J. Doerksen,  A. D. Dutoi,  L. Fusti-Molnar,  W. A. Goddard III,  
 A. Golubeva-Zadorozhnaya,  S. R. Gwaltney,  G. Hawkins,  A. Heyden,  
 S. Hirata,  G. Kedziora,  F. J. Keil,  C. Kelley,  Jihan Kim,  R. A. King,  
 R. Z. Khaliullin,  P. P. Korambath,  W. Kurlancheek,  A. M. Lee,  M. S. Lee,  
 S. V. Levchenko,  Ching Yeh Lin,  D. Liotard,  R. C. Lochan,  I. Lotan,  
 P. E. Maslen,  N. Nair,  D. P. O'Neill,  D. Neuhauser,  E. Neuscamman,  
 C. M. Oana,  R. Olson,  B. Peters,  R. Peverati,  P. A. Pieniazek,  
 Y. M. Rhee,  J. Ritchie,  M. A. Rohrdanz,  E. Rosta,  N. J. Russ,  
 H. F. Schaefer III,  N. E. Schultz,  N. Shenvi,  A. C. Simmonett,  A. Sodt,  
 D. Stuck,  K. S. Thanthiriwatte,  V. Vanovschi,  Tao Wang,  A. Warshel,  
 C. F. Williams,  Q. Wu,  X. Xu,  W. Zhang

 Please cite Q-Chem as follows:
 Y. Shao et al., Mol. Phys. 113, 184-215 (2015)
 DOI: 10.1080/00268976.2014.952696

 Q-Chem 5.2.1 for Intel X86 EM64T Linux

 Parts of Q-Chem use Armadillo 8.300.2 (Tropical Shenanigans).
 http://arma.sourceforge.net/

 Q-Chem begins on Fri Mar  6 01:35:04 2020  

Host: 
0

     Scratch files written to /scratch/taweetham/qchem16246//
NAlpha2: 146
NElect   146
Mult     1
The previous job contains 0 fragments, simply inherited here

 Q-Chem warning in module libgen/rem_setup.C, line 2168:

 Setting Thresh to 1e-14


Checking the input file for inconsistencies... 	...done.

--------------------------------------------------------------
User input:
--------------------------------------------------------------

$MOLECULE
READ
$END

$REM
   JOB_TYPE 	FREQUENCY
   BASIS 	6-311++G**
   METHOD	B3LYP
   SCF_GUESS_ALWAYS     TRUE
   SYM_IGNORE   TRUE
   S2THRESH     15
   THRESH       15
   MEM_TOTAL    10000
$END

--------------------------------------------------------------
 ----------------------------------------------------------------
             Standard Nuclear Orientation (Angstroms)
    I     Atom           X                Y                Z
 ----------------------------------------------------------------
    1      C       0.0104319346    -0.0001589183     0.0094906050
    2      C      -0.0579509521    -0.4299539826     1.3394961434
    3      Cl      1.3937290815    -0.9765725172     2.1587668978
    4      C      -1.2539233791    -0.4354023827     2.0492495610
    5      H      -1.2712888771    -0.7726474333     3.0772087858
    6      C      -2.4180561202    -0.0057388523     1.4297595699
    7      H      -3.3563399845    -0.0045545924     1.9688432310
    8      C      -2.3895419619     0.4280645229     0.1079236000
    9      Cl     -3.8826605151     0.9571476083    -0.6291671792
   10      C      -1.1825010798     0.4304770032    -0.5984775661
   11      Cl     -1.1371593390     0.9762149684    -2.2557998724
   12      C       1.2952878409    -0.0163367361    -0.7494056235
   13      C       2.1670182363     1.0769976208    -0.7592809964
   14      Cl      1.7614630221     2.5330645347     0.1392504993
   15      C       3.3613013034     1.0489454577    -1.4734856616
   16      H       4.0121349777     1.9137811644    -1.4594575631
   17      C       3.6995051535    -0.0908567797    -2.1964709249
   18      H       4.6284472574    -0.1135195277    -2.7543970685
   19      C       2.8477881380    -1.1936089005    -2.2011031075
   20      H       3.1072836742    -2.0827939890    -2.7634366474
   21      C       1.6580731682    -1.1515294988    -1.4822509642
   22      H       0.9910182761    -2.0059289979    -1.4845517376
 ----------------------------------------------------------------
 Nuclear Repulsion Energy =        1519.42381857 hartrees
 There are       73 alpha and       73 beta electrons
 Requested basis set is 6-311++G(d,p)
 There are 154 shells and 426 basis functions

 Total QAlloc Memory Limit  10000 MB
 Mega-Array Size       188 MB
 MEM_STATIC part       192 MB
 A cutoff of  1.0D-15 yielded   9657 shell pairs
 There are     78983 function pairs (     84964 Cartesian)
 Smallest overlap matrix eigenvalue = 2.56E-07
 Linear dependence detected in AO basis
 Number of orthogonalized atomic orbitals = 422
 Maximum deviation from orthogonality = 3.416E-10
 Guess from superposition of atomic densities
 Warning:  Energy on first SCF cycle will be non-variational
 SAD guess density has 146.000000 electrons

 -----------------------------------------------------------------------
  General SCF calculation program by
  Eric Jon Sundstrom, Paul Horn, Yuezhi Mao, Dmitri Zuev, Alec White,
  David Stuck, Shaama M.S., Shane Yost, Joonho Lee, David Small,
  Daniel Levine, Susi Lehtola, Hugh Burton, Evgeny Epifanovsky,
  Bang C. Huynh
 -----------------------------------------------------------------------
 Exchange:     0.2000 Hartree-Fock + 0.0800 Slater + 0.7200 B88
 Correlation:  0.1900 VWN1RPA + 0.8100 LYP
 Using SG-1 standard quadrature grid
 using 6 threads for integral computing
 -------------------------------------------------------
 OpenMP Integral computing Module                
 Release: version 2.0, May 2017, Q-Chem Inc. Pleasanton 
 -------------------------------------------------------
 A restricted SCF calculation will be
 performed using DIIS
 SCF converges when DIIS error is below 1.0e-08
 ---------------------------------------
  Cycle       Energy         DIIS error
 ---------------------------------------
    1   -2305.6470766311      3.02e-02  
    2   -2301.7377733706      2.59e-03  
    3   -2301.6449551508      3.20e-03  
    4   -2301.8870305739      6.32e-04  
    5   -2301.8943663961      3.38e-04  
    6   -2301.8969591618      1.00e-04  
    7   -2301.8971514954      3.41e-05  
    8   -2301.8971745706      1.40e-05  
    9   -2301.8971791186      2.78e-06  
   10   -2301.8971792746      1.14e-06  
   11   -2301.8971793045      3.44e-07  
   12   -2301.8971793070      1.38e-07  
   13   -2301.8971793073      4.42e-08  
   14   -2301.8971793072      1.61e-08  
   15   -2301.8971793074      5.56e-09  Convergence criterion met
 ---------------------------------------
 SCF time:   CPU 585.37s  wall 103.00s 
 SCF   energy in the final basis set =    -2301.8971793074
 Total energy in the final basis set =    -2301.8971793074

 --------------------------------------------------------------

                    Orbital Energies (a.u.)
 --------------------------------------------------------------

 Alpha MOs
 -- Occupied --
********-101.5691-101.5671-101.5599 -10.2692 -10.2640 -10.2625 -10.2518
-10.2303 -10.2159 -10.2138 -10.2107 -10.1989 -10.1986 -10.1975 -10.1940
 -9.4844  -9.4838  -9.4818  -9.4746  -7.2492  -7.2486  -7.2465  -7.2392
 -7.2392  -7.2387  -7.2386  -7.2380  -7.2366  -7.2360  -7.2294  -7.2290
 -0.9431  -0.9092  -0.8965  -0.8743  -0.8504  -0.8375  -0.8032  -0.7596
 -0.7470  -0.7374  -0.6618  -0.6290  -0.6220  -0.6054  -0.5465  -0.5269
 -0.5231  -0.4948  -0.4883  -0.4725  -0.4585  -0.4530  -0.4456  -0.4379
 -0.4173  -0.4153  -0.4000  -0.3884  -0.3801  -0.3784  -0.3610  -0.3447
 -0.3429  -0.3301  -0.3287  -0.3236  -0.3215  -0.2782  -0.2760  -0.2617
 -0.2591
 -- Virtual --
 -0.0505  -0.0484  -0.0385  -0.0326  -0.0270  -0.0109  -0.0040   0.0064
  0.0081   0.0113   0.0205   0.0232   0.0281   0.0383   0.0447   0.0485
  0.0537   0.0610   0.0626   0.0642   0.0687   0.0769   0.0814   0.0893
  0.0919   0.0961   0.0989   0.1018   0.1048   0.1071   0.1085   0.1129
  0.1167   0.1200   0.1215   0.1248   0.1276   0.1313   0.1317   0.1355
  0.1370   0.1427   0.1452   0.1464   0.1534   0.1589   0.1626   0.1657
  0.1709   0.1739   0.1748   0.1833   0.1849   0.1915   0.1955   0.1983
  0.2085   0.2181   0.2208   0.2224   0.2239   0.2272   0.2282   0.2347
  0.2360   0.2440   0.2527   0.2544   0.2571   0.2615   0.2674   0.2682
  0.2710   0.2762   0.2774   0.2844   0.2849   0.2938   0.2958   0.2991
  0.3017   0.3061   0.3081   0.3177   0.3358   0.3374   0.3406   0.3429
  0.3544   0.3670   0.3795   0.4154   0.4272   0.4431   0.4469   0.4544
  0.4620   0.4681   0.4760   0.4809   0.4983   0.5029   0.5112   0.5156
  0.5173   0.5224   0.5335   0.5351   0.5436   0.5508   0.5687   0.5713
  0.5752   0.5812   0.5823   0.5878   0.5955   0.6075   0.6114   0.6151
  0.6192   0.6281   0.6411   0.6478   0.6509   0.6626   0.6766   0.6874
  0.6885   0.6945   0.7011   0.7102   0.7131   0.7207   0.7364   0.7460
  0.7605   0.7949   0.8014   0.8168   0.8188   0.8310   0.8402   0.8475
  0.8492   0.8520   0.8534   0.8563   0.8603   0.8669   0.8708   0.8748
  0.8828   0.8843   0.8935   0.8971   0.9070   0.9118   0.9125   0.9234
  0.9498   0.9575   0.9610   0.9672   0.9690   0.9732   0.9787   0.9896
  0.9997   1.0008   1.0116   1.0180   1.0238   1.0412   1.0421   1.0505
  1.0564   1.0764   1.0940   1.1220   1.1444   1.1852   1.2040   1.2205
  1.2272   1.2332   1.2628   1.2730   1.2941   1.3063   1.3093   1.3201
  1.3456   1.3579   1.3683   1.4076   1.4307   1.4511   1.4840   1.4967
  1.5022   1.5086   1.5470   1.5571   1.5672   1.5742   1.5826   1.6110
  1.6289   1.6530   1.6535   1.6626   1.6779   1.7056   1.7127   1.7269
  1.7372   1.7574   1.8106   1.8152   1.8277   1.8387   1.8543   1.8594
  1.8711   1.8920   1.8976   1.9383   1.9443   1.9462   1.9506   1.9727
  1.9887   1.9994   2.0162   2.0329   2.0484   2.0603   2.0935   2.1338
  2.1677   2.1971   2.2187   2.2494   2.2667   2.2709   2.2772   2.3105
  2.3159   2.3273   2.3616   2.3664   2.3871   2.4142   2.4295   2.4427
  2.4494   2.4571   2.4815   2.5153   2.5190   2.5416   2.5495   2.5606
  2.5874   2.6035   2.6303   2.6632   2.6866   2.6914   2.6986   2.7074
  2.7158   2.7232   2.7532   2.7565   2.7597   2.7707   2.7898   2.7903
  2.8076   2.8332   2.8385   2.8483   2.8547   2.8833   2.9046   2.9793
  2.9988   3.0887   3.1042   3.1074   3.1289   3.1482   3.2012   3.2225
  3.2487   3.2832   3.3380   3.3811   3.3937   3.4222   3.5311   3.5650
  3.5991   3.6496   3.7261   3.8473   3.8575   3.9967   4.0344   4.0574
  4.0805   4.1413   4.3577   4.8117   4.8279   9.7819   9.8105   9.8422
  9.8620  23.4079  23.5941  23.8279  23.8931  23.9104  23.9364  23.9896
 23.9958  24.0662  24.0971  24.1298  24.1722  25.7991  25.8438  25.9459
 25.9800  26.1429  26.2293  26.3182  26.3317  26.5670  26.6670  26.7363
 27.0021 215.7759 215.8086 215.8507 215.8700
 --------------------------------------------------------------

          Ground-State Mulliken Net Atomic Charges

     Atom                 Charge (a.u.)
  ----------------------------------------
      1 C                     0.131552
      2 C                    -0.287373
      3 Cl                    0.451116
      4 C                    -0.333016
      5 H                     0.199056
      6 C                    -0.584806
      7 H                     0.211713
      8 C                     0.869541
      9 Cl                    0.522809
     10 C                    -1.110179
     11 Cl                    0.552675
     12 C                     0.427467
     13 C                    -1.105994
     14 Cl                    0.429014
     15 C                    -0.043367
     16 H                     0.205842
     17 C                    -0.238564
     18 H                     0.166095
     19 C                    -0.425003
     20 H                     0.172557
     21 C                    -0.399456
     22 H                     0.188321
  ----------------------------------------
  Sum of atomic charges =     0.000000

 -----------------------------------------------------------------
                    Cartesian Multipole Moments
 -----------------------------------------------------------------
    Charge (ESU x 10^10)
                 0.0000
    Dipole Moment (Debye)
         X       0.7198      Y      -1.6659      Z       0.1037
       Tot       1.8177
    Quadrupole Moments (Debye-Ang)
        XX    -112.6822     XY       0.7126     YY    -120.6518
        XZ     -12.0436     YZ       1.9010     ZZ    -115.1825
    Octopole Moments (Debye-Ang^2)
       XXX     -30.3260    XXY     -38.7908    XYY     -16.6814
       YYY    -129.0430    XXZ      16.9645    XYZ       4.5358
       YYZ      26.1108    XZZ     -20.1273    YZZ     -48.3548
       ZZZ     108.6943
    Hexadecapole Moments (Debye-Ang^3)
      XXXX   -3624.2585   XXXY     105.0063   XXYY    -807.5415
      XYYY      69.4673   YYYY   -1071.7856   XXXZ      88.4191
      XXYZ      43.4225   XYYZ      65.5087   YYYZ     184.0060
      XXZZ    -836.3216   XYZZ      10.2463   YYZZ    -462.3394
      XZZZ     191.1297   YZZZ     153.8661   ZZZZ   -1749.7999
 -----------------------------------------------------------------
 Calculating MO derivatives via CPSCF
    1     0    69    0.0192256  
    2     0    69    0.0055259  
    3     0    69    0.0005673  
    4     2    67    0.0000393  
    5    66     3    0.0000025  
    6    69     0    0.0000001  Converged
 Time for AOints: 1214.6 s (CPU) 205.2 s (wall)
 ------------------------------------------------------------------------------
                     AOints        : Timing summary (seconds)
 ------------------------------------------------------------------------------
     job step          cpu (% of tot)      sys (% of tot)     wall (% of tot)
 ------------------------------------------------------------------------------
  AOints            0.1215E+04 ( 8.8)   0.3400E-04 ( 5.6)   0.2052E+03 ( 8.7)
 ------------------------------------------------------------------------------
   Grand Totals     0.1385E+05          0.6050E-03          0.2355E+04
 ------------------------------------------------------------------------------
 Polarizability Matrix (a.u.)
            1           2           3
    1-227.0434654  13.4882421  16.7826978
    2  13.4882421-152.6334379   4.9693678
    3  16.7826978   4.9693678-182.8384562
 Calculating analytic Hessian of the SCF energy

 Direct stationary perturbation theory relativistic correction:

 rels  =       3.208880001425
 relv  =     -12.342912824072
 rel2e =       3.380738509017
 E_rel =      -5.753294313630

 Hessian of the SCF Energy
            1           2           3           4           5           6
    1   0.6076897  -0.0702727  -0.0440137  -0.1090068  -0.0073777   0.0500809
    2  -0.0702727   0.2277459  -0.1268618   0.0115321  -0.0833386   0.0614655
    3  -0.0440137  -0.1268618   0.5816205  -0.0050948   0.0721872  -0.2730425
    4  -0.1090068   0.0115321  -0.0050948   0.5343682  -0.0497070  -0.0881588
    5  -0.0073777  -0.0833386   0.0721872  -0.0497070   0.1698128  -0.1256416
    6   0.0500809   0.0614655  -0.2730425  -0.0881588  -0.1256416   0.5470853
    7  -0.0117776   0.0060621  -0.0099124  -0.1185667   0.0322195  -0.0430516
    8   0.0132165  -0.0015431   0.0085156   0.0316459  -0.0355343   0.0207180
    9  -0.0304016   0.0124899  -0.0165590  -0.0426954   0.0208433  -0.0619260
   10   0.0288538  -0.0267082   0.0665674  -0.2542709   0.0127228   0.0713787
   11  -0.0124863   0.0091788  -0.0023753  -0.0068391  -0.0668815   0.0235333
   12   0.0242048   0.0062574  -0.0258638   0.1321980   0.0115637  -0.1723578
   13  -0.0041551   0.0010284   0.0022801   0.0019947  -0.0086177   0.0261845
   14   0.0008643   0.0046388   0.0010062   0.0010957   0.0025165  -0.0004575
   15   0.0028500   0.0008668   0.0008349  -0.0027476   0.0051833  -0.0114129
   16  -0.0132571   0.0108377  -0.0241891  -0.0586948   0.0044415   0.0249732
   17   0.0103849  -0.0087842   0.0190281   0.0215955   0.0096796  -0.0222551
   18  -0.0242132   0.0188774  -0.0435690  -0.0268238  -0.0118393   0.0589901
   19   0.0000778  -0.0000034  -0.0007409  -0.0013902   0.0023649  -0.0023148
   20   0.0000318  -0.0011868  -0.0000345   0.0022497   0.0055729   0.0025978
   21  -0.0007553  -0.0000134  -0.0007140  -0.0021576   0.0025495   0.0004210
   22  -0.0509160   0.0190612  -0.0259287  -0.0219664  -0.0066989   0.0320596
   23   0.0029101   0.0081684  -0.0121320  -0.0079365  -0.0051707   0.0103617
   24   0.0237443  -0.0219198   0.0566739   0.0343063   0.0096913  -0.0530583
   25  -0.0001388  -0.0009508   0.0050970   0.0001070  -0.0002022   0.0004573
   26   0.0003928   0.0034600   0.0006683   0.0001464  -0.0004519  -0.0006523
   27   0.0010197   0.0014823  -0.0013236  -0.0007839  -0.0003958   0.0011325
   28  -0.2395803   0.0438605  -0.0274643   0.0360097   0.0204241  -0.0807840
   29   0.0624270  -0.0799141   0.0282542   0.0025997  -0.0024727   0.0262473
   30  -0.0845116   0.0388765  -0.1280446  -0.0253518   0.0147677  -0.0235315
   31   0.0025183   0.0075571  -0.0217135  -0.0032424   0.0011067   0.0011904
   32   0.0016609  -0.0016248   0.0164228   0.0020431   0.0038134  -0.0003870
   33  -0.0033283   0.0131360  -0.0327237  -0.0017439   0.0003826   0.0041897
   34  -0.1803985  -0.0005286   0.0608881   0.0011569  -0.0025057   0.0133594
   35   0.0002531  -0.0789220  -0.0009205  -0.0090056   0.0044853   0.0041929
   36   0.0610713  -0.0005799  -0.1139547   0.0267979   0.0018388  -0.0177356
   37  -0.0214052  -0.0205767   0.0049170  -0.0017974   0.0001744  -0.0028115
   38  -0.0066792   0.0054233   0.0048436   0.0029793  -0.0009441  -0.0006408
   39   0.0113494   0.0129899   0.0025388   0.0020991  -0.0015265  -0.0003331
   40  -0.0016654  -0.0016790  -0.0012117   0.0000741  -0.0008068  -0.0005841
   41   0.0025458  -0.0010790  -0.0008745  -0.0016354  -0.0005952  -0.0000373
   42   0.0007738   0.0015631  -0.0020694  -0.0002142   0.0007911  -0.0000919
   43   0.0011552  -0.0037289   0.0011002  -0.0012005   0.0002825   0.0000175
   44  -0.0033635  -0.0029432  -0.0021930  -0.0002877   0.0002871  -0.0005970
   45   0.0012679  -0.0018368   0.0043225  -0.0007331  -0.0000007  -0.0000674
   46  -0.0002221  -0.0010221  -0.0001674  -0.0002840   0.0001417  -0.0000290
   47   0.0001939   0.0002574  -0.0001209  -0.0000240  -0.0000026  -0.0000881
   48   0.0003848   0.0005876   0.0003366   0.0001841  -0.0000125   0.0002226
   49   0.0001256  -0.0000664  -0.0006854  -0.0002037   0.0002120  -0.0002021
   50  -0.0005923  -0.0014340   0.0001884   0.0000368   0.0002066   0.0001323
   51  -0.0009750  -0.0001599  -0.0006115   0.0003844  -0.0000867   0.0000823
   52  -0.0001842   0.0001961  -0.0003008   0.0000315   0.0000018  -0.0000542
   53   0.0001634  -0.0000013   0.0002934  -0.0000633   0.0000196  -0.0000105
   54  -0.0003130   0.0002749  -0.0005354   0.0001414  -0.0000425   0.0000174
   55   0.0039615   0.0002493   0.0019530  -0.0010762   0.0001490   0.0000415
   56  -0.0000846  -0.0026500  -0.0043004   0.0009387  -0.0002393   0.0001584
   57   0.0017491  -0.0045220   0.0039055  -0.0002739   0.0003549   0.0004191
   58   0.0000792   0.0009558   0.0004521  -0.0002803   0.0000390  -0.0000472
   59  -0.0000983   0.0000726   0.0000305   0.0000485  -0.0000134   0.0000024
   60  -0.0000437  -0.0005920  -0.0001369   0.0002314  -0.0001317   0.0001919
   61  -0.0115090   0.0228888   0.0196677  -0.0025173   0.0018635  -0.0018487
   62   0.0065163   0.0042673  -0.0037743  -0.0013568  -0.0009895   0.0016997
   63   0.0124102  -0.0133705  -0.0090950  -0.0001573  -0.0002684   0.0009569
   64  -0.0002510   0.0013021  -0.0015038   0.0007557  -0.0002236   0.0001428
   65  -0.0006071   0.0002063   0.0021490  -0.0000574   0.0002397  -0.0003432
   66  -0.0023485   0.0009894  -0.0019894   0.0005951  -0.0002084  -0.0001526
            7           8           9          10          11          12
    1  -0.0117776   0.0132165  -0.0304016   0.0288538  -0.0124863   0.0242048
    2   0.0060621  -0.0015431   0.0124899  -0.0267082   0.0091788   0.0062574
    3  -0.0099124   0.0085156  -0.0165590   0.0665674  -0.0023753  -0.0258638
    4  -0.1185667   0.0316459  -0.0426954  -0.2542709  -0.0068391   0.1321980
    5   0.0322195  -0.0355343   0.0208433   0.0127228  -0.0668815   0.0115637
    6  -0.0430516   0.0207180  -0.0619260   0.0713787   0.0235333  -0.1723578
    7   0.1698235  -0.0524155   0.0693396  -0.0397525   0.0155968  -0.0219606
    8  -0.0524155   0.0333944  -0.0350337   0.0077793   0.0014817   0.0039398
    9   0.0693396  -0.0350337   0.0793376   0.0024369  -0.0007767   0.0050900
   10  -0.0397525   0.0077793   0.0024369   0.6453823  -0.0932202  -0.0205172
   11   0.0155968   0.0014817  -0.0007767  -0.0932202   0.2034196  -0.1827787
   12  -0.0219606   0.0039398   0.0050900  -0.0205172  -0.1827787   0.6890101
   13   0.0005859  -0.0007874   0.0005157  -0.0551482   0.0021905   0.0053569
   14  -0.0003058  -0.0020091  -0.0011570   0.0011776  -0.0649295   0.0912721
   15  -0.0009618  -0.0009048   0.0009344   0.0079961   0.0908353  -0.3136972
   16  -0.0003495   0.0004815   0.0011815  -0.2797878   0.0795666  -0.1110139
   17  -0.0013100   0.0041631   0.0011833   0.0580720  -0.0881682   0.0565207
   18   0.0066994   0.0000214   0.0000662  -0.0462582   0.0438667  -0.1642104
   19  -0.0010824   0.0001901   0.0001124  -0.0172111  -0.0005633   0.0138866
   20   0.0005451  -0.0000199   0.0000188   0.0086883   0.0038051  -0.0050146
   21  -0.0009285   0.0002201  -0.0000291  -0.0137793   0.0002674   0.0109671
   22   0.0010396  -0.0002140  -0.0004891   0.0340085   0.0031453  -0.0252212
   23   0.0001738  -0.0005335  -0.0003696   0.0200410  -0.0020455   0.0139218
   24  -0.0015648  -0.0000860   0.0007164  -0.0760583   0.0235959  -0.0208570
   25  -0.0015171   0.0005005  -0.0008791   0.0033262   0.0002954  -0.0003844
   26   0.0005199  -0.0005317   0.0001590  -0.0012814   0.0038544   0.0024136
   27  -0.0009117   0.0001509  -0.0003191   0.0044290   0.0015035  -0.0026604
   28   0.0007876  -0.0007746   0.0045090  -0.0679271   0.0113881   0.0044355
   29   0.0001714   0.0036344   0.0009408   0.0115685  -0.0029537  -0.0016864
   30   0.0013319   0.0016643  -0.0017162   0.0051638  -0.0014934   0.0004452
   31  -0.0001052   0.0003640  -0.0009928   0.0010228  -0.0002654  -0.0002185
   32   0.0003309  -0.0001648   0.0006743  -0.0002939  -0.0009668   0.0005569
   33  -0.0009426   0.0006823  -0.0013227  -0.0004506   0.0006344  -0.0022852
   34  -0.0018450   0.0003712  -0.0027711   0.0014161   0.0015808  -0.0014691
   35  -0.0009902  -0.0022480   0.0007113   0.0011790   0.0042240   0.0037801
   36   0.0030783  -0.0008433  -0.0020894  -0.0008424   0.0029679  -0.0033240
   37   0.0010634  -0.0004489  -0.0001548  -0.0001944   0.0005267   0.0005232
   38  -0.0006576  -0.0002346  -0.0003642  -0.0001353   0.0001317  -0.0010000
   39   0.0000791   0.0012132  -0.0012660  -0.0001293  -0.0004571  -0.0008508
   40  -0.0000214   0.0000323   0.0000650   0.0002005   0.0000758  -0.0002630
   41   0.0001397   0.0002468  -0.0000201   0.0003247  -0.0001836   0.0002717
   42   0.0003477   0.0000894   0.0002580  -0.0002153  -0.0000341   0.0002797
   43   0.0003231   0.0001333  -0.0000454   0.0001308   0.0000792   0.0001740
   44   0.0003471  -0.0002479   0.0001628   0.0000305   0.0001659   0.0000373
   45  -0.0000721  -0.0002245   0.0001460   0.0000907   0.0000618   0.0002935
   46   0.0000502  -0.0000561   0.0000040   0.0000280   0.0000386   0.0000721
   47   0.0000260   0.0000017   0.0000523  -0.0000105  -0.0000298   0.0000143
   48  -0.0001266   0.0000419  -0.0001114  -0.0000140  -0.0000197  -0.0000413
   49  -0.0000325  -0.0000689   0.0003483   0.0000903  -0.0000627   0.0001500
   50  -0.0000239   0.0001696   0.0000020   0.0000213   0.0000158  -0.0000235
   51  -0.0000469   0.0000887   0.0001034  -0.0000863   0.0000247  -0.0001240
   52   0.0000021   0.0000018   0.0000049   0.0000044   0.0000150  -0.0000225
   53   0.0000123   0.0000026   0.0000199   0.0000088  -0.0000088   0.0000168
   54  -0.0000174   0.0000195  -0.0000367  -0.0000172   0.0000317  -0.0000281
   55   0.0002181  -0.0002651  -0.0003821  -0.0000113  -0.0001765   0.0001597
   56  -0.0003022  -0.0000175  -0.0002217  -0.0000336   0.0003154   0.0000174
   57  -0.0002888  -0.0000213   0.0001120   0.0000532  -0.0001577   0.0001994
   58   0.0000714   0.0000034   0.0000173   0.0000151  -0.0000849   0.0000009
   59   0.0000227  -0.0000075   0.0000057  -0.0000040   0.0000059  -0.0000094
   60  -0.0001243   0.0000508  -0.0001283  -0.0000155   0.0000354  -0.0000329
   61   0.0013082   0.0001700   0.0003438  -0.0001010  -0.0008564   0.0000276
   62  -0.0002453   0.0000587   0.0007393   0.0000768  -0.0003433  -0.0000151
   63   0.0002237  -0.0003051  -0.0012199   0.0002128   0.0005814   0.0002667
   64  -0.0002228   0.0001408  -0.0000672  -0.0000722   0.0000585  -0.0001173
   65   0.0000830  -0.0000611  -0.0000596  -0.0000027  -0.0000874  -0.0000547
   66  -0.0001896   0.0000029  -0.0000400   0.0000536   0.0001534  -0.0002181
           13          14          15          16          17          18
    1  -0.0041551   0.0008643   0.0028500  -0.0132571   0.0103849  -0.0242132
    2   0.0010284   0.0046388   0.0008668   0.0108377  -0.0087842   0.0188774
    3   0.0022801   0.0010062   0.0008349  -0.0241891   0.0190281  -0.0435690
    4   0.0019947   0.0010957  -0.0027476  -0.0586948   0.0215955  -0.0268238
    5  -0.0086177   0.0025165   0.0051833   0.0044415   0.0096796  -0.0118393
    6   0.0261845  -0.0004575  -0.0114129   0.0249732  -0.0222551   0.0589901
    7   0.0005859  -0.0003058  -0.0009618  -0.0003495  -0.0013100   0.0066994
    8  -0.0007874  -0.0020091  -0.0009048   0.0004815   0.0041631   0.0000214
    9   0.0005157  -0.0011570   0.0009344   0.0011815   0.0011833   0.0000662
   10  -0.0551482   0.0011776   0.0079961  -0.2797878   0.0580720  -0.0462582
   11   0.0021905  -0.0649295   0.0908353   0.0795666  -0.0881682   0.0438667
   12   0.0053569   0.0912721  -0.3136972  -0.1110139   0.0565207  -0.1642104
   13   0.0564131  -0.0037363  -0.0070813   0.0041763   0.0084059  -0.0259153
   14  -0.0037363   0.0578771  -0.0996635  -0.0007719   0.0006349   0.0087993
   15  -0.0070813  -0.0996635   0.3294205   0.0018831   0.0033006  -0.0078253
   16   0.0041763  -0.0007719   0.0018831   0.7184800  -0.0946426  -0.0591826
   17   0.0084059   0.0006349   0.0033006  -0.0946426   0.1951088  -0.1532931
   18  -0.0259153   0.0087993  -0.0078253  -0.0591826  -0.1532931   0.6215197
   19   0.0007591  -0.0008663  -0.0003383  -0.2700158   0.0028147   0.1272570
   20  -0.0009795  -0.0036658  -0.0014105   0.0036612  -0.0377061   0.0057341
   21   0.0000367  -0.0015254   0.0002071   0.1247292   0.0063362  -0.1261572
   22  -0.0028546   0.0023513  -0.0013886  -0.1108450   0.0141909  -0.0116920
   23   0.0022591   0.0057490   0.0019427  -0.0065544  -0.0842905   0.0818197
   24  -0.0012252   0.0019266   0.0017535   0.0510194   0.0695989  -0.2969319
   25  -0.0006477   0.0001973  -0.0001211  -0.0158304   0.0077562  -0.0118770
   26   0.0005211  -0.0000190   0.0001835   0.0153729  -0.0019252   0.0088767
   27  -0.0011100   0.0003841  -0.0003503  -0.0350570   0.0133020  -0.0159688
   28  -0.0013441   0.0000919   0.0000109   0.0307760  -0.0288255   0.0723600
   29   0.0001630  -0.0007216  -0.0004434  -0.0120882   0.0084422  -0.0031142
   30  -0.0001870  -0.0004257   0.0004978   0.0208175   0.0071245  -0.0284911
   31   0.0001063  -0.0000950  -0.0000300  -0.0040239   0.0015757  -0.0001781
   32  -0.0000775  -0.0002843  -0.0001014  -0.0001264   0.0037961   0.0003782
   33  -0.0000343  -0.0001330  -0.0000200   0.0051502  -0.0007508   0.0031145
   34   0.0004500  -0.0000023  -0.0003380   0.0000614  -0.0001707  -0.0005835
   35  -0.0004811   0.0001635   0.0002428   0.0001973  -0.0011599  -0.0001888
   36   0.0009986  -0.0000352  -0.0002271  -0.0007117   0.0000423  -0.0007014
   37  -0.0000791   0.0001036   0.0001090  -0.0000451  -0.0001914   0.0000621
   38   0.0002673   0.0001176  -0.0001452   0.0003961   0.0000174  -0.0001324
   39   0.0002030   0.0000862  -0.0000871   0.0003409   0.0000768   0.0001283
   40   0.0000401  -0.0000210  -0.0000155  -0.0000950   0.0001463   0.0001154
   41  -0.0001246  -0.0000856   0.0000413  -0.0002510   0.0001599   0.0000605
   42  -0.0000524  -0.0000551   0.0000109  -0.0000141  -0.0000867   0.0000696
   43  -0.0000576   0.0000006   0.0000360  -0.0000837   0.0000006   0.0000276
   44  -0.0000120  -0.0000220   0.0000327  -0.0002081  -0.0000024   0.0000708
   45  -0.0000677   0.0000111   0.0000323  -0.0000769  -0.0000660   0.0000037
   46  -0.0000211  -0.0000049   0.0000139  -0.0000481   0.0000005  -0.0000021
   47  -0.0000025   0.0000063   0.0000000   0.0000153  -0.0000020  -0.0000010
   48   0.0000088  -0.0000039  -0.0000077   0.0000295   0.0000182  -0.0000222
   49  -0.0000417  -0.0000039  -0.0000004   0.0000222  -0.0000072  -0.0000536
   50  -0.0000015  -0.0000140  -0.0000132   0.0000071   0.0000141   0.0000107
   51   0.0000448  -0.0000060  -0.0000156   0.0000154   0.0000393   0.0000058
   52   0.0000023  -0.0000004  -0.0000006  -0.0000213  -0.0000010   0.0000030
   53  -0.0000059  -0.0000032   0.0000021  -0.0000098  -0.0000112  -0.0000059
   54   0.0000092  -0.0000021  -0.0000063   0.0000069  -0.0000080   0.0000060
   55  -0.0000659   0.0000148   0.0000464   0.0000204  -0.0000246   0.0000082
   56   0.0000477   0.0000007  -0.0000321   0.0001226  -0.0000708  -0.0001116
   57  -0.0000688  -0.0000076  -0.0000031   0.0000623  -0.0000558  -0.0000110
   58  -0.0000155   0.0000020   0.0000167  -0.0000604   0.0000232   0.0000127
   59   0.0000050  -0.0000008  -0.0000024   0.0000099  -0.0000036   0.0000126
   60   0.0000161   0.0000033  -0.0000060   0.0000354  -0.0000047  -0.0000244
   61  -0.0001311  -0.0000821   0.0000805  -0.0004079   0.0002019   0.0002422
   62  -0.0000609   0.0000514   0.0000801  -0.0003976   0.0001127   0.0001466
   63   0.0000483   0.0000024  -0.0000085   0.0000583  -0.0000632   0.0000316
   64   0.0000341  -0.0000093  -0.0000193   0.0000285   0.0000050  -0.0000100
   65  -0.0000009  -0.0000009   0.0000054  -0.0000599  -0.0000048   0.0000116
   66   0.0000392  -0.0000193  -0.0000242  -0.0000588   0.0000118  -0.0000224
           19          20          21          22          23          24
    1   0.0000778   0.0000318  -0.0007553  -0.0509160   0.0029101   0.0237443
    2  -0.0000034  -0.0011868  -0.0000134   0.0190612   0.0081684  -0.0219198
    3  -0.0007409  -0.0000345  -0.0007140  -0.0259287  -0.0121320   0.0566739
    4  -0.0013902   0.0022497  -0.0021576  -0.0219664  -0.0079365   0.0343063
    5   0.0023649   0.0055729   0.0025495  -0.0066989  -0.0051707   0.0096913
    6  -0.0023148   0.0025978   0.0004210   0.0320596   0.0103617  -0.0530583
    7  -0.0010824   0.0005451  -0.0009285   0.0010396   0.0001738  -0.0015648
    8   0.0001901  -0.0000199   0.0002201  -0.0002140  -0.0005335  -0.0000860
    9   0.0001124   0.0000188  -0.0000291  -0.0004891  -0.0003696   0.0007164
   10  -0.0172111   0.0086883  -0.0137793   0.0340085   0.0200410  -0.0760583
   11  -0.0005633   0.0038051   0.0002674   0.0031453  -0.0020455   0.0235959
   12   0.0138866  -0.0050146   0.0109671  -0.0252212   0.0139218  -0.0208570
   13   0.0007591  -0.0009795   0.0000367  -0.0028546   0.0022591  -0.0012252
   14  -0.0008663  -0.0036658  -0.0015254   0.0023513   0.0057490   0.0019266
   15  -0.0003383  -0.0014105   0.0002071  -0.0013886   0.0019427   0.0017535
   16  -0.2700158   0.0036612   0.1247292  -0.1108450  -0.0065544   0.0510194
   17   0.0028147  -0.0377061   0.0063362   0.0141909  -0.0842905   0.0695989
   18   0.1272570   0.0057341  -0.1261572  -0.0116920   0.0818197  -0.2969319
   19   0.2847110  -0.0056568  -0.1336401   0.0016631   0.0011142  -0.0025676
   20  -0.0056568   0.0285542  -0.0096778  -0.0084524   0.0027513   0.0053412
   21  -0.1336401  -0.0096778   0.1307268   0.0261985  -0.0002266  -0.0116971
   22   0.0016631  -0.0084524   0.0261985   0.5231681  -0.0569165  -0.0673098
   23   0.0011142   0.0027513  -0.0002266  -0.0569165   0.1674650  -0.1369154
   24  -0.0025676   0.0053412  -0.0116971  -0.0673098  -0.1369154   0.5621098
   25   0.0010430  -0.0007982   0.0003176  -0.1263019   0.0337201  -0.0416674
   26  -0.0002433  -0.0020913  -0.0010825   0.0349489  -0.0349048   0.0206312
   27  -0.0012749  -0.0007917   0.0005418  -0.0452285   0.0213046  -0.0600302
   28   0.0011311   0.0010871  -0.0009344  -0.2463921   0.0162031   0.0604519
   29   0.0007992   0.0041024   0.0029585  -0.0040521  -0.0619409   0.0174388
   30  -0.0000051   0.0028161  -0.0031068   0.1200850   0.0051981  -0.1428570
   31   0.0003146  -0.0003258   0.0009081   0.0001293  -0.0071067   0.0230113
   32   0.0001080   0.0000410   0.0002740   0.0005348   0.0003127   0.0082257
   33  -0.0004128   0.0005165  -0.0012020   0.0004545   0.0128355  -0.0352479
   34  -0.0000258  -0.0000389   0.0000394  -0.0011779   0.0024769  -0.0023957
   35  -0.0000662  -0.0001346  -0.0000674   0.0017482   0.0046186   0.0023028
   36   0.0000585  -0.0001005   0.0000344  -0.0019204   0.0023522  -0.0003426
   37   0.0000095  -0.0000006  -0.0000089  -0.0001204   0.0006680   0.0003074
   38   0.0000363   0.0000245  -0.0000053  -0.0001003  -0.0002515   0.0001614
   39   0.0000124   0.0000538   0.0000157   0.0001053  -0.0004759  -0.0003173
   40  -0.0000013  -0.0000170  -0.0000027   0.0004486   0.0000351  -0.0000965
   41  -0.0000202  -0.0000302  -0.0000083   0.0000877  -0.0000625  -0.0000778
   42  -0.0000046  -0.0000117   0.0000038  -0.0000558   0.0000461  -0.0001946
   43   0.0000034  -0.0000136  -0.0000128   0.0001263   0.0000951   0.0001689
   44   0.0000021  -0.0000120  -0.0000051   0.0000690   0.0001982   0.0000418
   45  -0.0000058  -0.0000183  -0.0000040   0.0001086   0.0000298   0.0001906
   46  -0.0000011  -0.0000034  -0.0000027   0.0000185   0.0000303   0.0000260
   47  -0.0000003  -0.0000006   0.0000011  -0.0000069  -0.0000140  -0.0000114
   48  -0.0000013   0.0000020  -0.0000014  -0.0000260  -0.0000675  -0.0000161
   49   0.0000000   0.0000074   0.0000024   0.0000137   0.0000123  -0.0001170
   50   0.0000009   0.0000025   0.0000014   0.0000219   0.0000192   0.0000160
   51   0.0000035  -0.0000014  -0.0000007  -0.0000274  -0.0000198   0.0000291
   52  -0.0000009   0.0000001  -0.0000008   0.0000442  -0.0000151   0.0000042
   53   0.0000001  -0.0000007   0.0000004   0.0000125   0.0000110   0.0000181
   54  -0.0000014  -0.0000012  -0.0000017  -0.0000292   0.0000039  -0.0000327
   55   0.0000041   0.0000132   0.0000035   0.0000025   0.0000582   0.0001453
   56  -0.0000123  -0.0000044   0.0000035  -0.0000573   0.0001556  -0.0000403
   57  -0.0000041   0.0000146   0.0000138   0.0001416   0.0002109   0.0002035
   58   0.0000008   0.0000040  -0.0000001   0.0000375  -0.0000698   0.0000014
   59   0.0000006  -0.0000016   0.0000000  -0.0000254  -0.0000101  -0.0000194
   60  -0.0000009  -0.0000018  -0.0000016  -0.0000334   0.0000574   0.0000090
   61   0.0000156  -0.0000048  -0.0000099   0.0000393  -0.0011279  -0.0001340
   62  -0.0000022  -0.0000048  -0.0000065   0.0001443  -0.0001046  -0.0000366
   63  -0.0000121  -0.0000253  -0.0000033   0.0001727   0.0001634  -0.0000770
   64  -0.0000046   0.0000030  -0.0000024  -0.0001626  -0.0000672  -0.0000501
   65   0.0000031   0.0000050   0.0000062   0.0002072  -0.0001203   0.0001170
   66  -0.0000058  -0.0000055  -0.0000124   0.0000247  -0.0000414  -0.0000252
           25          26          27          28          29          30
    1  -0.0001388   0.0003928   0.0010197  -0.2395803   0.0624270  -0.0845116
    2  -0.0009508   0.0034600   0.0014823   0.0438605  -0.0799141   0.0388765
    3   0.0050970   0.0006683  -0.0013236  -0.0274643   0.0282542  -0.1280446
    4   0.0001070   0.0001464  -0.0007839   0.0360097   0.0025997  -0.0253518
    5  -0.0002022  -0.0004519  -0.0003958   0.0204241  -0.0024727   0.0147677
    6   0.0004573  -0.0006523   0.0011325  -0.0807840   0.0262473  -0.0235315
    7  -0.0015171   0.0005199  -0.0009117   0.0007876   0.0001714   0.0013319
    8   0.0005005  -0.0005317   0.0001509  -0.0007746   0.0036344   0.0016643
    9  -0.0008791   0.0001590  -0.0003191   0.0045090   0.0009408  -0.0017162
   10   0.0033262  -0.0012814   0.0044290  -0.0679271   0.0115685   0.0051638
   11   0.0002954   0.0038544   0.0015035   0.0113881  -0.0029537  -0.0014934
   12  -0.0003844   0.0024136  -0.0026604   0.0044355  -0.0016864   0.0004452
   13  -0.0006477   0.0005211  -0.0011100  -0.0013441   0.0001630  -0.0001870
   14   0.0001973  -0.0000190   0.0003841   0.0000919  -0.0007216  -0.0004257
   15  -0.0001211   0.0001835  -0.0003503   0.0000109  -0.0004434   0.0004978
   16  -0.0158304   0.0153729  -0.0350570   0.0307760  -0.0120882   0.0208175
   17   0.0077562  -0.0019252   0.0133020  -0.0288255   0.0084422   0.0071245
   18  -0.0118770   0.0088767  -0.0159688   0.0723600  -0.0031142  -0.0284911
   19   0.0010430  -0.0002433  -0.0012749   0.0011311   0.0007992  -0.0000051
   20  -0.0007982  -0.0020913  -0.0007917   0.0010871   0.0041024   0.0028161
   21   0.0003176  -0.0010825   0.0005418  -0.0009344   0.0029585  -0.0031068
   22  -0.1263019   0.0349489  -0.0452285  -0.2463921  -0.0040521   0.1200850
   23   0.0337201  -0.0349048   0.0213046   0.0162031  -0.0619409   0.0051981
   24  -0.0416674   0.0206312  -0.0600302   0.0604519   0.0174388  -0.1428570
   25   0.1795550  -0.0544453   0.0672997  -0.0343085   0.0132428  -0.0185355
   26  -0.0544453   0.0327463  -0.0345533   0.0057397   0.0000277   0.0038214
   27   0.0672997  -0.0345533   0.0764777   0.0040561  -0.0003644   0.0015745
   28  -0.0343085   0.0057397   0.0040561   0.5888199  -0.0788400  -0.0363853
   29   0.0132428   0.0000277  -0.0003644  -0.0788400   0.1656138  -0.1081292
   30  -0.0185355   0.0038214   0.0015745  -0.0363853  -0.1081292   0.4597133
   31  -0.0042383  -0.0017534   0.0072753  -0.0380847   0.0023977   0.0030196
   32   0.0002524  -0.0002960  -0.0018782   0.0010994  -0.0359298   0.0398226
   33   0.0012902  -0.0006584   0.0006896   0.0061411   0.0387088  -0.1419880
   34  -0.0003234  -0.0000996   0.0004859  -0.0306694   0.0042604   0.0090182
   35   0.0003648   0.0001156  -0.0000778   0.0085005   0.0039021  -0.0038034
   36  -0.0014578   0.0003375   0.0000710  -0.0052708  -0.0029410   0.0132163
   37  -0.0001217   0.0000658   0.0000113   0.0006260  -0.0005612   0.0021273
   38   0.0008501  -0.0001422   0.0001071   0.0023690  -0.0012921  -0.0021995
   39   0.0003905  -0.0001871   0.0000441   0.0000531   0.0018885  -0.0023794
   40  -0.0000271  -0.0000066  -0.0000300  -0.0001927  -0.0012038  -0.0003339
   41  -0.0002886   0.0000479  -0.0000610  -0.0005260  -0.0006097   0.0007909
   42  -0.0001558   0.0000270   0.0000201  -0.0008721  -0.0000543   0.0005055
   43   0.0000109  -0.0000194  -0.0000507   0.0001118  -0.0000623   0.0003075
   44  -0.0001526   0.0000566  -0.0000242  -0.0001191  -0.0003622   0.0011238
   45   0.0000787  -0.0000039  -0.0000044   0.0007624  -0.0001150  -0.0006759
   46  -0.0000564   0.0000243  -0.0000133   0.0000233  -0.0001505   0.0003299
   47  -0.0000085  -0.0000004   0.0000015  -0.0000383   0.0000623   0.0000058
   48   0.0000239   0.0000019   0.0000065   0.0001209  -0.0000676  -0.0001279
   49  -0.0001328   0.0000135  -0.0000007  -0.0000262   0.0000688   0.0004633
   50   0.0000308  -0.0000307  -0.0000080   0.0001138   0.0002244  -0.0001010
   51   0.0000447  -0.0000409   0.0000199  -0.0000872   0.0001884  -0.0000290
   52  -0.0000432   0.0000146  -0.0000154  -0.0000208  -0.0000342   0.0001045
   53   0.0000010  -0.0000049   0.0000012   0.0000381  -0.0000071  -0.0000389
   54  -0.0000018   0.0000044  -0.0000020  -0.0000777  -0.0000034   0.0000731
   55   0.0000478   0.0000330  -0.0000342   0.0000376  -0.0004480  -0.0000303
   56  -0.0000870   0.0000248   0.0000164  -0.0002665   0.0003278  -0.0001931
   57   0.0001468  -0.0000266   0.0000004   0.0007356   0.0001535  -0.0013070
   58  -0.0000676   0.0000149  -0.0000216  -0.0000012  -0.0001071   0.0003419
   59   0.0000372  -0.0000044   0.0000095  -0.0000546   0.0000259  -0.0001170
   60   0.0000390  -0.0000140   0.0000105   0.0001106   0.0000448  -0.0001118
   61  -0.0003379   0.0000366  -0.0000477   0.0002615  -0.0003749   0.0021033
   62  -0.0002990   0.0000609  -0.0000848  -0.0020360  -0.0001305   0.0009233
   63   0.0000281   0.0000528   0.0001235  -0.0017142   0.0002318  -0.0025366
   64   0.0000028   0.0000046   0.0000027  -0.0000373   0.0002231   0.0001289
   65  -0.0000167   0.0000083  -0.0000239   0.0005662  -0.0000288  -0.0004331
   66  -0.0001338   0.0000416  -0.0000536  -0.0001571  -0.0001354   0.0008751
           31          32          33          34          35          36
    1   0.0025183   0.0016609  -0.0033283  -0.1803985   0.0002531   0.0610713
    2   0.0075571  -0.0016248   0.0131360  -0.0005286  -0.0789220  -0.0005799
    3  -0.0217135   0.0164228  -0.0327237   0.0608881  -0.0009205  -0.1139547
    4  -0.0032424   0.0020431  -0.0017439   0.0011569  -0.0090056   0.0267979
    5   0.0011067   0.0038134   0.0003826  -0.0025057   0.0044853   0.0018388
    6   0.0011904  -0.0003870   0.0041897   0.0133594   0.0041929  -0.0177356
    7  -0.0001052   0.0003309  -0.0009426  -0.0018450  -0.0009902   0.0030783
    8   0.0003640  -0.0001648   0.0006823   0.0003712  -0.0022480  -0.0008433
    9  -0.0009928   0.0006743  -0.0013227  -0.0027711   0.0007113  -0.0020894
   10   0.0010228  -0.0002939  -0.0004506   0.0014161   0.0011790  -0.0008424
   11  -0.0002654  -0.0009668   0.0006344   0.0015808   0.0042240   0.0029679
   12  -0.0002185   0.0005569  -0.0022852  -0.0014691   0.0037801  -0.0033240
   13   0.0001063  -0.0000775  -0.0000343   0.0004500  -0.0004811   0.0009986
   14  -0.0000950  -0.0002843  -0.0001330  -0.0000023   0.0001635  -0.0000352
   15  -0.0000300  -0.0001014  -0.0000200  -0.0003380   0.0002428  -0.0002271
   16  -0.0040239  -0.0001264   0.0051502   0.0000614   0.0001973  -0.0007117
   17   0.0015757   0.0037961  -0.0007508  -0.0001707  -0.0011599   0.0000423
   18  -0.0001781   0.0003782   0.0031145  -0.0005835  -0.0001888  -0.0007014
   19   0.0003146   0.0001080  -0.0004128  -0.0000258  -0.0000662   0.0000585
   20  -0.0003258   0.0000410   0.0005165  -0.0000389  -0.0001346  -0.0001005
   21   0.0009081   0.0002740  -0.0012020   0.0000394  -0.0000674   0.0000344
   22   0.0001293   0.0005348   0.0004545  -0.0011779   0.0017482  -0.0019204
   23  -0.0071067   0.0003127   0.0128355   0.0024769   0.0046186   0.0023522
   24   0.0230113   0.0082257  -0.0352479  -0.0023957   0.0023028  -0.0003426
   25  -0.0042383   0.0002524   0.0012902  -0.0003234   0.0003648  -0.0014578
   26  -0.0017534  -0.0002960  -0.0006584  -0.0000996   0.0001156   0.0003375
   27   0.0072753  -0.0018782   0.0006896   0.0004859  -0.0000778   0.0000710
   28  -0.0380847   0.0010994   0.0061411  -0.0306694   0.0085005  -0.0052708
   29   0.0023977  -0.0359298   0.0387088   0.0042604   0.0039021  -0.0029410
   30   0.0030196   0.0398226  -0.1419880   0.0090182  -0.0038034   0.0132163
   31   0.0495102  -0.0056494  -0.0065454  -0.0026897   0.0009851  -0.0034091
   32  -0.0056494   0.0339295  -0.0646534  -0.0007766  -0.0023458   0.0010300
   33  -0.0065454  -0.0646534   0.2072027   0.0026697  -0.0009607  -0.0018853
   34  -0.0026897  -0.0007766   0.0026697   0.5392352   0.0771677  -0.1762080
   35   0.0009851  -0.0023458  -0.0009607   0.0771677   0.5626661   0.1315198
   36  -0.0034091   0.0010300  -0.0018853  -0.1762080   0.1315198   0.3426844
   37  -0.0009430  -0.0005185  -0.0011893  -0.1817880  -0.0768432   0.0333019
   38   0.0009322  -0.0003869   0.0005492  -0.1271435  -0.2083777   0.0082003
   39  -0.0011807  -0.0003657   0.0006917   0.0104496  -0.0214481  -0.0802193
   40   0.0000153  -0.0001314   0.0002145   0.0059943  -0.0099797  -0.0058443
   41   0.0000719   0.0003324  -0.0001297   0.0095467  -0.0325497  -0.0221746
   42   0.0001443  -0.0000223   0.0001000   0.0031453  -0.0106512  -0.0027333
   43   0.0003028   0.0002487  -0.0001185  -0.0329585  -0.0535279  -0.0001379
   44  -0.0000340  -0.0000326  -0.0004451  -0.0152832   0.0313948   0.0192961
   45  -0.0001250  -0.0001441  -0.0000831   0.0173900   0.0418017   0.0176042
   46  -0.0000230   0.0000527  -0.0001693  -0.0021274   0.0004677   0.0046926
   47   0.0000019  -0.0000246   0.0000418   0.0000132   0.0019862  -0.0016152
   48  -0.0000291   0.0000626  -0.0000183   0.0044777  -0.0019092   0.0020090
   49  -0.0001091   0.0000441  -0.0000934  -0.0041676  -0.0135587  -0.0068594
   50  -0.0001873   0.0002921   0.0000820  -0.0130514  -0.0605471  -0.0176163
   51   0.0003324  -0.0000615   0.0001213  -0.0067427  -0.0173540  -0.0094591
   52  -0.0000189   0.0000160  -0.0000295   0.0002279  -0.0000653  -0.0007058
   53   0.0000097   0.0000075   0.0000106  -0.0000142  -0.0012338  -0.0001391
   54  -0.0000156   0.0000111  -0.0000153  -0.0006864  -0.0001245  -0.0005674
   55   0.0004551  -0.0003320  -0.0001312   0.0032910   0.0671576   0.0333082
   56  -0.0000257  -0.0003763   0.0002442   0.0283672   0.0259448  -0.0079575
   57  -0.0002260   0.0001761   0.0002922   0.0155364  -0.0308633  -0.0157394
   58  -0.0000070   0.0000797  -0.0001644  -0.0023753  -0.0013931   0.0047958
   59   0.0000367  -0.0000300   0.0000600  -0.0013698   0.0026050  -0.0011824
   60  -0.0000316  -0.0000021  -0.0000195   0.0048323  -0.0011565   0.0035386
   61  -0.0009474   0.0014319  -0.0005716  -0.1185324   0.0003237   0.0338453
   62   0.0004189  -0.0000591  -0.0003261   0.0533461  -0.2383011  -0.1127086
   63  -0.0012756  -0.0000144   0.0007128   0.0583261  -0.0813751  -0.1330063
   64   0.0000580   0.0000033   0.0000051   0.0072457   0.0075647   0.0014145
   65  -0.0000151  -0.0000028   0.0001731  -0.0161446  -0.0162888   0.0003076
   66   0.0000896  -0.0000042  -0.0003036  -0.0094226  -0.0136514   0.0028287
           37          38          39          40          41          42
    1  -0.0214052  -0.0066792   0.0113494  -0.0016654   0.0025458   0.0007738
    2  -0.0205767   0.0054233   0.0129899  -0.0016790  -0.0010790   0.0015631
    3   0.0049170   0.0048436   0.0025388  -0.0012117  -0.0008745  -0.0020694
    4  -0.0017974   0.0029793   0.0020991   0.0000741  -0.0016354  -0.0002142
    5   0.0001744  -0.0009441  -0.0015265  -0.0008068  -0.0005952   0.0007911
    6  -0.0028115  -0.0006408  -0.0003331  -0.0005841  -0.0000373  -0.0000919
    7   0.0010634  -0.0006576   0.0000791  -0.0000214   0.0001397   0.0003477
    8  -0.0004489  -0.0002346   0.0012132   0.0000323   0.0002468   0.0000894
    9  -0.0001548  -0.0003642  -0.0012660   0.0000650  -0.0000201   0.0002580
   10  -0.0001944  -0.0001353  -0.0001293   0.0002005   0.0003247  -0.0002153
   11   0.0005267   0.0001317  -0.0004571   0.0000758  -0.0001836  -0.0000341
   12   0.0005232  -0.0010000  -0.0008508  -0.0002630   0.0002717   0.0002797
   13  -0.0000791   0.0002673   0.0002030   0.0000401  -0.0001246  -0.0000524
   14   0.0001036   0.0001176   0.0000862  -0.0000210  -0.0000856  -0.0000551
   15   0.0001090  -0.0001452  -0.0000871  -0.0000155   0.0000413   0.0000109
   16  -0.0000451   0.0003961   0.0003409  -0.0000950  -0.0002510  -0.0000141
   17  -0.0001914   0.0000174   0.0000768   0.0001463   0.0001599  -0.0000867
   18   0.0000621  -0.0001324   0.0001283   0.0001154   0.0000605   0.0000696
   19   0.0000095   0.0000363   0.0000124  -0.0000013  -0.0000202  -0.0000046
   20  -0.0000006   0.0000245   0.0000538  -0.0000170  -0.0000302  -0.0000117
   21  -0.0000089  -0.0000053   0.0000157  -0.0000027  -0.0000083   0.0000038
   22  -0.0001204  -0.0001003   0.0001053   0.0004486   0.0000877  -0.0000558
   23   0.0006680  -0.0002515  -0.0004759   0.0000351  -0.0000625   0.0000461
   24   0.0003074   0.0001614  -0.0003173  -0.0000965  -0.0000778  -0.0001946
   25  -0.0001217   0.0008501   0.0003905  -0.0000271  -0.0002886  -0.0001558
   26   0.0000658  -0.0001422  -0.0001871  -0.0000066   0.0000479   0.0000270
   27   0.0000113   0.0001071   0.0000441  -0.0000300  -0.0000610   0.0000201
   28   0.0006260   0.0023690   0.0000531  -0.0001927  -0.0005260  -0.0008721
   29  -0.0005612  -0.0012921   0.0018885  -0.0012038  -0.0006097  -0.0000543
   30   0.0021273  -0.0021995  -0.0023794  -0.0003339   0.0007909   0.0005055
   31  -0.0009430   0.0009322  -0.0011807   0.0000153   0.0000719   0.0001443
   32  -0.0005185  -0.0003869  -0.0003657  -0.0001314   0.0003324  -0.0000223
   33  -0.0011893   0.0005492   0.0006917   0.0002145  -0.0001297   0.0001000
   34  -0.1817880  -0.1271435   0.0104496   0.0059943   0.0095467   0.0031453
   35  -0.0768432  -0.2083777  -0.0214481  -0.0099797  -0.0325497  -0.0106512
   36   0.0333019   0.0082003  -0.0802193  -0.0058443  -0.0221746  -0.0027333
   37   0.5198787   0.1101744  -0.1793485  -0.0429409   0.0180735   0.0190794
   38   0.1101744   0.4608086   0.0882143   0.0188499  -0.1107211  -0.0504739
   39  -0.1793485   0.0882143   0.2708588   0.0195693  -0.0499722  -0.0566049
   40  -0.0429409   0.0188499   0.0195693   0.0455298  -0.0304105  -0.0328993
   41   0.0180735  -0.1107211  -0.0499722  -0.0304105   0.1598850   0.0847085
   42   0.0190794  -0.0504739  -0.0566049  -0.0328993   0.0847085   0.0691416
   43  -0.2591220   0.0109140   0.1192037  -0.0050500   0.0063538   0.0083719
   44  -0.0422352  -0.1042100   0.0066736   0.0274387  -0.0159226  -0.0252713
   45   0.0953209  -0.0246512  -0.1310315   0.0179224  -0.0128736  -0.0121627
   46  -0.0125773  -0.0223333  -0.0011785   0.0001404   0.0002167  -0.0015549
   47   0.0027577   0.0022566  -0.0018476   0.0012949   0.0007107   0.0007394
   48   0.0102646   0.0128901   0.0026132  -0.0010429   0.0013747  -0.0013632
   49   0.0027972   0.0271378   0.0151608  -0.0022331   0.0008731   0.0045390
   50   0.0728928   0.0265922  -0.0340350  -0.0044697   0.0042577   0.0023805
   51   0.0361867  -0.0070318  -0.0171283   0.0020901  -0.0007535   0.0032487
   52   0.0030339  -0.0001686   0.0024814  -0.0001656   0.0000584   0.0001616
   53  -0.0004207  -0.0019359  -0.0040199   0.0009383  -0.0007392  -0.0009123
   54   0.0023345  -0.0041675   0.0040509   0.0005730  -0.0004102  -0.0004606
   55  -0.0551352  -0.0262330   0.0161256   0.0011791   0.0006334  -0.0008037
   56  -0.0266301  -0.0139529   0.0124669   0.0015136  -0.0015979  -0.0013294
   57   0.0158679   0.0122367  -0.0109389  -0.0003768  -0.0008152  -0.0007675
   58  -0.0012600  -0.0006944   0.0001011  -0.0000079   0.0002056  -0.0003798
   59  -0.0006929   0.0001586   0.0007323   0.0002683  -0.0001159   0.0001620
   60   0.0001136   0.0007385  -0.0002742  -0.0003494   0.0001938  -0.0005145
   61   0.0483883   0.0088053  -0.0187826  -0.0014632  -0.0066306   0.0003455
   62  -0.0373475  -0.0522815  -0.0061863  -0.0015027  -0.0001298  -0.0011739
   63  -0.0402355  -0.0336309   0.0176001   0.0027011   0.0018643   0.0035146
   64   0.0017378   0.0004303   0.0028993   0.0002410   0.0007556   0.0003141
   65   0.0010309  -0.0007931  -0.0038750  -0.0003647  -0.0012191  -0.0004314
   66   0.0032180  -0.0034984   0.0028875  -0.0002011  -0.0010976  -0.0001898
           43          44          45          46          47          48
    1   0.0011552  -0.0033635   0.0012679  -0.0002221   0.0001939   0.0003848
    2  -0.0037289  -0.0029432  -0.0018368  -0.0010221   0.0002574   0.0005876
    3   0.0011002  -0.0021930   0.0043225  -0.0001674  -0.0001209   0.0003366
    4  -0.0012005  -0.0002877  -0.0007331  -0.0002840  -0.0000240   0.0001841
    5   0.0002825   0.0002871  -0.0000007   0.0001417  -0.0000026  -0.0000125
    6   0.0000175  -0.0005970  -0.0000674  -0.0000290  -0.0000881   0.0002226
    7   0.0003231   0.0003471  -0.0000721   0.0000502   0.0000260  -0.0001266
    8   0.0001333  -0.0002479  -0.0002245  -0.0000561   0.0000017   0.0000419
    9  -0.0000454   0.0001628   0.0001460   0.0000040   0.0000523  -0.0001114
   10   0.0001308   0.0000305   0.0000907   0.0000280  -0.0000105  -0.0000140
   11   0.0000792   0.0001659   0.0000618   0.0000386  -0.0000298  -0.0000197
   12   0.0001740   0.0000373   0.0002935   0.0000721   0.0000143  -0.0000413
   13  -0.0000576  -0.0000120  -0.0000677  -0.0000211  -0.0000025   0.0000088
   14   0.0000006  -0.0000220   0.0000111  -0.0000049   0.0000063  -0.0000039
   15   0.0000360   0.0000327   0.0000323   0.0000139   0.0000000  -0.0000077
   16  -0.0000837  -0.0002081  -0.0000769  -0.0000481   0.0000153   0.0000295
   17   0.0000006  -0.0000024  -0.0000660   0.0000005  -0.0000020   0.0000182
   18   0.0000276   0.0000708   0.0000037  -0.0000021  -0.0000010  -0.0000222
   19   0.0000034   0.0000021  -0.0000058  -0.0000011  -0.0000003  -0.0000013
   20  -0.0000136  -0.0000120  -0.0000183  -0.0000034  -0.0000006   0.0000020
   21  -0.0000128  -0.0000051  -0.0000040  -0.0000027   0.0000011  -0.0000014
   22   0.0001263   0.0000690   0.0001086   0.0000185  -0.0000069  -0.0000260
   23   0.0000951   0.0001982   0.0000298   0.0000303  -0.0000140  -0.0000675
   24   0.0001689   0.0000418   0.0001906   0.0000260  -0.0000114  -0.0000161
   25   0.0000109  -0.0001526   0.0000787  -0.0000564  -0.0000085   0.0000239
   26  -0.0000194   0.0000566  -0.0000039   0.0000243  -0.0000004   0.0000019
   27  -0.0000507  -0.0000242  -0.0000044  -0.0000133   0.0000015   0.0000065
   28   0.0001118  -0.0001191   0.0007624   0.0000233  -0.0000383   0.0001209
   29  -0.0000623  -0.0003622  -0.0001150  -0.0001505   0.0000623  -0.0000676
   30   0.0003075   0.0011238  -0.0006759   0.0003299   0.0000058  -0.0001279
   31   0.0003028  -0.0000340  -0.0001250  -0.0000230   0.0000019  -0.0000291
   32   0.0002487  -0.0000326  -0.0001441   0.0000527  -0.0000246   0.0000626
   33  -0.0001185  -0.0004451  -0.0000831  -0.0001693   0.0000418  -0.0000183
   34  -0.0329585  -0.0152832   0.0173900  -0.0021274   0.0000132   0.0044777
   35  -0.0535279   0.0313948   0.0418017   0.0004677   0.0019862  -0.0019092
   36  -0.0001379   0.0192961   0.0176042   0.0046926  -0.0016152   0.0020090
   37  -0.2591220  -0.0422352   0.0953209  -0.0125773   0.0027577   0.0102646
   38   0.0109140  -0.1042100  -0.0246512  -0.0223333   0.0022566   0.0128901
   39   0.1192037   0.0066736  -0.1310315  -0.0011785  -0.0018476   0.0026132
   40  -0.0050500   0.0274387   0.0179224   0.0001404   0.0012949  -0.0010429
   41   0.0063538  -0.0159226  -0.0128736   0.0002167   0.0007107   0.0013747
   42   0.0083719  -0.0252713  -0.0121627  -0.0015549   0.0007394  -0.0013632
   43   0.5643963   0.1335525  -0.1939383  -0.1558830  -0.1423483   0.0057296
   44   0.1335525   0.6505618   0.1600763  -0.1398855  -0.2347278  -0.0090682
   45  -0.1939383   0.1600763   0.3179458   0.0067683  -0.0076962  -0.0429193
   46  -0.1558830  -0.1398855   0.0067683   0.1606431   0.1517979  -0.0104859
   47  -0.1423483  -0.2347278  -0.0076962   0.1517979   0.2462758   0.0123916
   48   0.0057296  -0.0090682  -0.0429193  -0.0104859   0.0123916   0.0364202
   49  -0.1255363   0.0560475   0.0631654   0.0089753  -0.0161252  -0.0105672
   50   0.0025023  -0.2599236  -0.0922731   0.0078616  -0.0145886  -0.0130466
   51   0.0386774  -0.1240661  -0.1421100   0.0004434   0.0011467   0.0038714
   52  -0.0027388  -0.0016745   0.0029438  -0.0003799   0.0010542  -0.0018039
   53   0.0231546   0.0029926  -0.0139364   0.0004845   0.0002270   0.0017993
   54   0.0143170   0.0007624  -0.0045462  -0.0020235   0.0014324  -0.0023682
   55   0.0469272  -0.0316536  -0.0370590   0.0020071   0.0012871   0.0035706
   56   0.0048354  -0.0488547  -0.0292470   0.0008703  -0.0015023  -0.0044282
   57  -0.0202242  -0.0077924   0.0169155   0.0033697  -0.0046696   0.0029130
   58  -0.0004798  -0.0043171   0.0023097   0.0003114  -0.0008037  -0.0004486
   59  -0.0047977  -0.0014719  -0.0009886   0.0004221  -0.0007399  -0.0006670
   60   0.0020736  -0.0012548   0.0049964   0.0001124   0.0000528   0.0001300
   61  -0.0299929   0.0208298   0.0238527  -0.0004288   0.0008739   0.0000558
   62   0.0215349  -0.0169002  -0.0178413   0.0009838  -0.0000335  -0.0001126
   63   0.0242977  -0.0174457  -0.0278646   0.0000972  -0.0000681  -0.0011085
   64  -0.0003845   0.0009096   0.0000988  -0.0001451   0.0000522  -0.0003047
   65   0.0008102  -0.0000231  -0.0000636   0.0000632  -0.0001179   0.0002332
   66   0.0000249  -0.0001143  -0.0009822  -0.0003031   0.0002385  -0.0004168
           49          50          51          52          53          54
    1   0.0001256  -0.0005923  -0.0009750  -0.0001842   0.0001634  -0.0003130
    2  -0.0000664  -0.0014340  -0.0001599   0.0001961  -0.0000013   0.0002749
    3  -0.0006854   0.0001884  -0.0006115  -0.0003008   0.0002934  -0.0005354
    4  -0.0002037   0.0000368   0.0003844   0.0000315  -0.0000633   0.0001414
    5   0.0002120   0.0002066  -0.0000867   0.0000018   0.0000196  -0.0000425
    6  -0.0002021   0.0001323   0.0000823  -0.0000542  -0.0000105   0.0000174
    7  -0.0000325  -0.0000239  -0.0000469   0.0000021   0.0000123  -0.0000174
    8  -0.0000689   0.0001696   0.0000887   0.0000018   0.0000026   0.0000195
    9   0.0003483   0.0000020   0.0001034   0.0000049   0.0000199  -0.0000367
   10   0.0000903   0.0000213  -0.0000863   0.0000044   0.0000088  -0.0000172
   11  -0.0000627   0.0000158   0.0000247   0.0000150  -0.0000088   0.0000317
   12   0.0001500  -0.0000235  -0.0001240  -0.0000225   0.0000168  -0.0000281
   13  -0.0000417  -0.0000015   0.0000448   0.0000023  -0.0000059   0.0000092
   14  -0.0000039  -0.0000140  -0.0000060  -0.0000004  -0.0000032  -0.0000021
   15  -0.0000004  -0.0000132  -0.0000156  -0.0000006   0.0000021  -0.0000063
   16   0.0000222   0.0000071   0.0000154  -0.0000213  -0.0000098   0.0000069
   17  -0.0000072   0.0000141   0.0000393  -0.0000010  -0.0000112  -0.0000080
   18  -0.0000536   0.0000107   0.0000058   0.0000030  -0.0000059   0.0000060
   19   0.0000000   0.0000009   0.0000035  -0.0000009   0.0000001  -0.0000014
   20   0.0000074   0.0000025  -0.0000014   0.0000001  -0.0000007  -0.0000012
   21   0.0000024   0.0000014  -0.0000007  -0.0000008   0.0000004  -0.0000017
   22   0.0000137   0.0000219  -0.0000274   0.0000442   0.0000125  -0.0000292
   23   0.0000123   0.0000192  -0.0000198  -0.0000151   0.0000110   0.0000039
   24  -0.0001170   0.0000160   0.0000291   0.0000042   0.0000181  -0.0000327
   25  -0.0001328   0.0000308   0.0000447  -0.0000432   0.0000010  -0.0000018
   26   0.0000135  -0.0000307  -0.0000409   0.0000146  -0.0000049   0.0000044
   27  -0.0000007  -0.0000080   0.0000199  -0.0000154   0.0000012  -0.0000020
   28  -0.0000262   0.0001138  -0.0000872  -0.0000208   0.0000381  -0.0000777
   29   0.0000688   0.0002244   0.0001884  -0.0000342  -0.0000071  -0.0000034
   30   0.0004633  -0.0001010  -0.0000290   0.0001045  -0.0000389   0.0000731
   31  -0.0001091  -0.0001873   0.0003324  -0.0000189   0.0000097  -0.0000156
   32   0.0000441   0.0002921  -0.0000615   0.0000160   0.0000075   0.0000111
   33  -0.0000934   0.0000820   0.0001213  -0.0000295   0.0000106  -0.0000153
   34  -0.0041676  -0.0130514  -0.0067427   0.0002279  -0.0000142  -0.0006864
   35  -0.0135587  -0.0605471  -0.0173540  -0.0000653  -0.0012338  -0.0001245
   36  -0.0068594  -0.0176163  -0.0094591  -0.0007058  -0.0001391  -0.0005674
   37   0.0027972   0.0728928   0.0361867   0.0030339  -0.0004207   0.0023345
   38   0.0271378   0.0265922  -0.0070318  -0.0001686  -0.0019359  -0.0041675
   39   0.0151608  -0.0340350  -0.0171283   0.0024814  -0.0040199   0.0040509
   40  -0.0022331  -0.0044697   0.0020901  -0.0001656   0.0009383   0.0005730
   41   0.0008731   0.0042577  -0.0007535   0.0000584  -0.0007392  -0.0004102
   42   0.0045390   0.0023805   0.0032487   0.0001616  -0.0009123  -0.0004606
   43  -0.1255363   0.0025023   0.0386774  -0.0027388   0.0231546   0.0143170
   44   0.0560475  -0.2599236  -0.1240661  -0.0016745   0.0029926   0.0007624
   45   0.0631654  -0.0922731  -0.1421100   0.0029438  -0.0139364  -0.0045462
   46   0.0089753   0.0078616   0.0004434  -0.0003799   0.0004845  -0.0020235
   47  -0.0161252  -0.0145886   0.0011467   0.0010542   0.0002270   0.0014324
   48  -0.0105672  -0.0130466   0.0038714  -0.0018039   0.0017993  -0.0023682
   49   0.6010071   0.0903151  -0.2331638  -0.2588749   0.0008017   0.1310863
   50   0.0903151   0.5877993   0.1550181   0.0009368  -0.0559344  -0.0093390
   51  -0.2331638   0.1550181   0.3439019   0.1312057  -0.0091662  -0.1186602
   52  -0.2588749   0.0009368   0.1312057   0.2707199   0.0004310  -0.1443039
   53   0.0008017  -0.0559344  -0.0091662   0.0004310   0.0537496   0.0127421
   54   0.1310863  -0.0093390  -0.1186602  -0.1443039   0.0127421   0.1165391
   55  -0.1904808  -0.0846495   0.0356117  -0.0114252  -0.0216812  -0.0010769
   56  -0.1353961  -0.2471275  -0.0046345   0.0029855   0.0053003  -0.0008934
   57   0.0125852  -0.0344430  -0.0869858   0.0101418   0.0135779   0.0037014
   58   0.0085107  -0.0165777  -0.0108898  -0.0002459   0.0012809  -0.0015795
   59   0.0082079  -0.0153910  -0.0132841   0.0006603   0.0002744   0.0015235
   60   0.0004955   0.0013418   0.0032973  -0.0018449   0.0011558  -0.0022486
   61  -0.0374572  -0.0553544   0.0015417   0.0006923  -0.0040660   0.0017470
   62  -0.0180668   0.0330733   0.0220300  -0.0046030  -0.0028022  -0.0017128
   63   0.0185767   0.0439454   0.0176410   0.0015283  -0.0020522   0.0050580
   64  -0.0022469   0.0001663   0.0054368  -0.0006392  -0.0010759  -0.0000719
   65  -0.0003861   0.0023241  -0.0018694   0.0001905   0.0000981  -0.0001011
   66   0.0051708  -0.0022198   0.0028019   0.0005030   0.0006437   0.0000636
           55          56          57          58          59          60
    1   0.0039615  -0.0000846   0.0017491   0.0000792  -0.0000983  -0.0000437
    2   0.0002493  -0.0026500  -0.0045220   0.0009558   0.0000726  -0.0005920
    3   0.0019530  -0.0043004   0.0039055   0.0004521   0.0000305  -0.0001369
    4  -0.0010762   0.0009387  -0.0002739  -0.0002803   0.0000485   0.0002314
    5   0.0001490  -0.0002393   0.0003549   0.0000390  -0.0000134  -0.0001317
    6   0.0000415   0.0001584   0.0004191  -0.0000472   0.0000024   0.0001919
    7   0.0002181  -0.0003022  -0.0002888   0.0000714   0.0000227  -0.0001243
    8  -0.0002651  -0.0000175  -0.0000213   0.0000034  -0.0000075   0.0000508
    9  -0.0003821  -0.0002217   0.0001120   0.0000173   0.0000057  -0.0001283
   10  -0.0000113  -0.0000336   0.0000532   0.0000151  -0.0000040  -0.0000155
   11  -0.0001765   0.0003154  -0.0001577  -0.0000849   0.0000059   0.0000354
   12   0.0001597   0.0000174   0.0001994   0.0000009  -0.0000094  -0.0000329
   13  -0.0000659   0.0000477  -0.0000688  -0.0000155   0.0000050   0.0000161
   14   0.0000148   0.0000007  -0.0000076   0.0000020  -0.0000008   0.0000033
   15   0.0000464  -0.0000321  -0.0000031   0.0000167  -0.0000024  -0.0000060
   16   0.0000204   0.0001226   0.0000623  -0.0000604   0.0000099   0.0000354
   17  -0.0000246  -0.0000708  -0.0000558   0.0000232  -0.0000036  -0.0000047
   18   0.0000082  -0.0001116  -0.0000110   0.0000127   0.0000126  -0.0000244
   19   0.0000041  -0.0000123  -0.0000041   0.0000008   0.0000006  -0.0000009
   20   0.0000132  -0.0000044   0.0000146   0.0000040  -0.0000016  -0.0000018
   21   0.0000035   0.0000035   0.0000138  -0.0000001   0.0000000  -0.0000016
   22   0.0000025  -0.0000573   0.0001416   0.0000375  -0.0000254  -0.0000334
   23   0.0000582   0.0001556   0.0002109  -0.0000698  -0.0000101   0.0000574
   24   0.0001453  -0.0000403   0.0002035   0.0000014  -0.0000194   0.0000090
   25   0.0000478  -0.0000870   0.0001468  -0.0000676   0.0000372   0.0000390
   26   0.0000330   0.0000248  -0.0000266   0.0000149  -0.0000044  -0.0000140
   27  -0.0000342   0.0000164   0.0000004  -0.0000216   0.0000095   0.0000105
   28   0.0000376  -0.0002665   0.0007356  -0.0000012  -0.0000546   0.0001106
   29  -0.0004480   0.0003278   0.0001535  -0.0001071   0.0000259   0.0000448
   30  -0.0000303  -0.0001931  -0.0013070   0.0003419  -0.0001170  -0.0001118
   31   0.0004551  -0.0000257  -0.0002260  -0.0000070   0.0000367  -0.0000316
   32  -0.0003320  -0.0003763   0.0001761   0.0000797  -0.0000300  -0.0000021
   33  -0.0001312   0.0002442   0.0002922  -0.0001644   0.0000600  -0.0000195
   34   0.0032910   0.0283672   0.0155364  -0.0023753  -0.0013698   0.0048323
   35   0.0671576   0.0259448  -0.0308633  -0.0013931   0.0026050  -0.0011565
   36   0.0333082  -0.0079575  -0.0157394   0.0047958  -0.0011824   0.0035386
   37  -0.0551352  -0.0266301   0.0158679  -0.0012600  -0.0006929   0.0001136
   38  -0.0262330  -0.0139529   0.0122367  -0.0006944   0.0001586   0.0007385
   39   0.0161256   0.0124669  -0.0109389   0.0001011   0.0007323  -0.0002742
   40   0.0011791   0.0015136  -0.0003768  -0.0000079   0.0002683  -0.0003494
   41   0.0006334  -0.0015979  -0.0008152   0.0002056  -0.0001159   0.0001938
   42  -0.0008037  -0.0013294  -0.0007675  -0.0003798   0.0001620  -0.0005145
   43   0.0469272   0.0048354  -0.0202242  -0.0004798  -0.0047977   0.0020736
   44  -0.0316536  -0.0488547  -0.0077924  -0.0043171  -0.0014719  -0.0012548
   45  -0.0370590  -0.0292470   0.0169155   0.0023097  -0.0009886   0.0049964
   46   0.0020071   0.0008703   0.0033697   0.0003114   0.0004221   0.0001124
   47   0.0012871  -0.0015023  -0.0046696  -0.0008037  -0.0007399   0.0000528
   48   0.0035706  -0.0044282   0.0029130  -0.0004486  -0.0006670   0.0001300
   49  -0.1904808  -0.1353961   0.0125852   0.0085107   0.0082079   0.0004955
   50  -0.0846495  -0.2471275  -0.0344430  -0.0165777  -0.0153910   0.0013418
   51   0.0356117  -0.0046345  -0.0869858  -0.0108898  -0.0132841   0.0032973
   52  -0.0114252   0.0029855   0.0101418  -0.0002459   0.0006603  -0.0018449
   53  -0.0216812   0.0053003   0.0135779   0.0012809   0.0002744   0.0011558
   54  -0.0010769  -0.0008934   0.0037014  -0.0015795   0.0015235  -0.0022486
   55   0.5473293   0.0736847  -0.2096640  -0.0697898   0.0513222   0.0436554
   56   0.0736847   0.6420525   0.1900378   0.0511516  -0.2435870  -0.1255650
   57  -0.2096640   0.1900378   0.3444095   0.0435504  -0.1255739  -0.1193761
   58  -0.0697898   0.0511516   0.0435504   0.0681304  -0.0535308  -0.0499459
   59   0.0513222  -0.2435870  -0.1255739  -0.0535308   0.2553392   0.1372217
   60   0.0436554  -0.1255650  -0.1193761  -0.0499459   0.1372217   0.1177436
   61  -0.2662992   0.0206096   0.1286347  -0.0023630  -0.0015806   0.0024548
   62  -0.0316385  -0.1188745  -0.0067921   0.0232603   0.0028374  -0.0137535
   63   0.1045503  -0.0374841  -0.1421173   0.0138823   0.0008470  -0.0047483
   64  -0.0111983  -0.0222317  -0.0014471  -0.0002030   0.0011126  -0.0017806
   65   0.0024997   0.0047329  -0.0010223   0.0005583   0.0000581   0.0015800
   66   0.0100019   0.0134935   0.0041611  -0.0020053   0.0012370  -0.0022944
           61          62          63          64          65          66
    1  -0.0115090   0.0065163   0.0124102  -0.0002510  -0.0006071  -0.0023485
    2   0.0228888   0.0042673  -0.0133705   0.0013021   0.0002063   0.0009894
    3   0.0196677  -0.0037743  -0.0090950  -0.0015038   0.0021490  -0.0019894
    4  -0.0025173  -0.0013568  -0.0001573   0.0007557  -0.0000574   0.0005951
    5   0.0018635  -0.0009895  -0.0002684  -0.0002236   0.0002397  -0.0002084
    6  -0.0018487   0.0016997   0.0009569   0.0001428  -0.0003432  -0.0001526
    7   0.0013082  -0.0002453   0.0002237  -0.0002228   0.0000830  -0.0001896
    8   0.0001700   0.0000587  -0.0003051   0.0001408  -0.0000611   0.0000029
    9   0.0003438   0.0007393  -0.0012199  -0.0000672  -0.0000596  -0.0000400
   10  -0.0001010   0.0000768   0.0002128  -0.0000722  -0.0000027   0.0000536
   11  -0.0008564  -0.0003433   0.0005814   0.0000585  -0.0000874   0.0001534
   12   0.0000276  -0.0000151   0.0002667  -0.0001173  -0.0000547  -0.0002181
   13  -0.0001311  -0.0000609   0.0000483   0.0000341  -0.0000009   0.0000392
   14  -0.0000821   0.0000514   0.0000024  -0.0000093  -0.0000009  -0.0000193
   15   0.0000805   0.0000801  -0.0000085  -0.0000193   0.0000054  -0.0000242
   16  -0.0004079  -0.0003976   0.0000583   0.0000285  -0.0000599  -0.0000588
   17   0.0002019   0.0001127  -0.0000632   0.0000050  -0.0000048   0.0000118
   18   0.0002422   0.0001466   0.0000316  -0.0000100   0.0000116  -0.0000224
   19   0.0000156  -0.0000022  -0.0000121  -0.0000046   0.0000031  -0.0000058
   20  -0.0000048  -0.0000048  -0.0000253   0.0000030   0.0000050  -0.0000055
   21  -0.0000099  -0.0000065  -0.0000033  -0.0000024   0.0000062  -0.0000124
   22   0.0000393   0.0001443   0.0001727  -0.0001626   0.0002072   0.0000247
   23  -0.0011279  -0.0001046   0.0001634  -0.0000672  -0.0001203  -0.0000414
   24  -0.0001340  -0.0000366  -0.0000770  -0.0000501   0.0001170  -0.0000252
   25  -0.0003379  -0.0002990   0.0000281   0.0000028  -0.0000167  -0.0001338
   26   0.0000366   0.0000609   0.0000528   0.0000046   0.0000083   0.0000416
   27  -0.0000477  -0.0000848   0.0001235   0.0000027  -0.0000239  -0.0000536
   28   0.0002615  -0.0020360  -0.0017142  -0.0000373   0.0005662  -0.0001571
   29  -0.0003749  -0.0001305   0.0002318   0.0002231  -0.0000288  -0.0001354
   30   0.0021033   0.0009233  -0.0025366   0.0001289  -0.0004331   0.0008751
   31  -0.0009474   0.0004189  -0.0012756   0.0000580  -0.0000151   0.0000896
   32   0.0014319  -0.0000591  -0.0000144   0.0000033  -0.0000028  -0.0000042
   33  -0.0005716  -0.0003261   0.0007128   0.0000051   0.0001731  -0.0003036
   34  -0.1185324   0.0533461   0.0583261   0.0072457  -0.0161446  -0.0094226
   35   0.0003237  -0.2383011  -0.0813751   0.0075647  -0.0162888  -0.0136514
   36   0.0338453  -0.1127086  -0.1330063   0.0014145   0.0003076   0.0028287
   37   0.0483883  -0.0373475  -0.0402355   0.0017378   0.0010309   0.0032180
   38   0.0088053  -0.0522815  -0.0336309   0.0004303  -0.0007931  -0.0034984
   39  -0.0187826  -0.0061863   0.0176001   0.0028993  -0.0038750   0.0028875
   40  -0.0014632  -0.0015027   0.0027011   0.0002410  -0.0003647  -0.0002011
   41  -0.0066306  -0.0001298   0.0018643   0.0007556  -0.0012191  -0.0010976
   42   0.0003455  -0.0011739   0.0035146   0.0003141  -0.0004314  -0.0001898
   43  -0.0299929   0.0215349   0.0242977  -0.0003845   0.0008102   0.0000249
   44   0.0208298  -0.0169002  -0.0174457   0.0009096  -0.0000231  -0.0001143
   45   0.0238527  -0.0178413  -0.0278646   0.0000988  -0.0000636  -0.0009822
   46  -0.0004288   0.0009838   0.0000972  -0.0001451   0.0000632  -0.0003031
   47   0.0008739  -0.0000335  -0.0000681   0.0000522  -0.0001179   0.0002385
   48   0.0000558  -0.0001126  -0.0011085  -0.0003047   0.0002332  -0.0004168
   49  -0.0374572  -0.0180668   0.0185767  -0.0022469  -0.0003861   0.0051708
   50  -0.0553544   0.0330733   0.0439454   0.0001663   0.0023241  -0.0022198
   51   0.0015417   0.0220300   0.0176410   0.0054368  -0.0018694   0.0028019
   52   0.0006923  -0.0046030   0.0015283  -0.0006392   0.0001905   0.0005030
   53  -0.0040660  -0.0028022  -0.0020522  -0.0010759   0.0000981   0.0006437
   54   0.0017470  -0.0017128   0.0050580  -0.0000719  -0.0001011   0.0000636
   55  -0.2662992  -0.0316385   0.1045503  -0.0111983   0.0024997   0.0100019
   56   0.0206096  -0.1188745  -0.0374841  -0.0222317   0.0047329   0.0134935
   57   0.1286347  -0.0067921  -0.1421173  -0.0014471  -0.0010223   0.0041611
   58  -0.0023630   0.0232603   0.0138823  -0.0002030   0.0005583  -0.0020053
   59  -0.0015806   0.0028374   0.0008470   0.0011126   0.0000581   0.0012370
   60   0.0024548  -0.0137535  -0.0047483  -0.0017806   0.0015800  -0.0022944
   61   0.5801547   0.1307337  -0.2008529  -0.1583739  -0.1386911   0.0073058
   62   0.1307337   0.6196304   0.1455569  -0.1394579  -0.2291388  -0.0066512
   63  -0.2008529   0.1455569   0.3200913   0.0071324  -0.0071407  -0.0442106
   64  -0.1583739  -0.1394579   0.0071324   0.1638378   0.1503340  -0.0122011
   65  -0.1386911  -0.2291388  -0.0071407   0.1503340   0.2402144   0.0108351
   66   0.0073058  -0.0066512  -0.0442106  -0.0122011   0.0108351   0.0373174
 **********************************************************************
 **                                                                  **
 **                       VIBRATIONAL ANALYSIS                       **
 **                       --------------------                       **
 **                                                                  **
 **        VIBRATIONAL FREQUENCIES (CM**-1) AND NORMAL MODES         **
 **     FORCE CONSTANTS (mDYN/ANGSTROM) AND REDUCED MASSES (AMU)     **
 **                  INFRARED INTENSITIES (KM/MOL)                   **
 **                                                                  **
 **********************************************************************


 Mode:                 1                      2                      3
 Frequency:        26.95                  48.92                  65.16
 Force Cnst:      0.0052                 0.0185                 0.0178
 Red. Mass:      12.0552                13.0898                 7.1013
 IR Active:          YES                    YES                    YES
 IR Intens:        0.137                  0.423                  0.736
 Raman Active:       YES                    YES                    YES
               X      Y      Z        X      Y      Z        X      Y      Z
 C         -0.018  0.054 -0.023    0.001  0.102  0.057   -0.038  0.041 -0.094
 C          0.005  0.130  0.003   -0.023  0.012  0.027    0.021  0.028 -0.093
 Cl         0.026  0.210  0.017   -0.017  0.068  0.055    0.068  0.039 -0.167
 C          0.011  0.135  0.012   -0.056 -0.141 -0.029    0.055  0.004 -0.040
 H          0.030  0.195  0.032   -0.074 -0.216 -0.054    0.105 -0.005 -0.042
 C         -0.009  0.053 -0.007   -0.069 -0.222 -0.060    0.024 -0.010  0.010
 H         -0.006  0.049 -0.002   -0.101 -0.374 -0.115    0.046 -0.028  0.048
 C         -0.034 -0.027 -0.033   -0.040 -0.102 -0.020   -0.038 -0.000  0.013
 Cl        -0.060 -0.139 -0.060   -0.065 -0.250 -0.076   -0.087 -0.023  0.092
 C         -0.036 -0.019 -0.039    0.002  0.099  0.052   -0.067  0.028 -0.043
 Cl        -0.066 -0.094 -0.066    0.058  0.351  0.137   -0.150  0.046 -0.039
 C         -0.028  0.035 -0.040   -0.007  0.053  0.042   -0.029  0.035 -0.081
 C          0.077 -0.048  0.089    0.056 -0.001 -0.047    0.039 -0.018  0.036
 Cl         0.232 -0.129  0.292    0.174  0.078 -0.124    0.005  0.011 -0.027
 C          0.062 -0.069  0.064    0.031 -0.116 -0.087    0.152 -0.104  0.228
 H          0.145 -0.134  0.167    0.084 -0.154 -0.158    0.210 -0.150  0.330
 C         -0.062 -0.006 -0.093   -0.062 -0.175 -0.038    0.193 -0.134  0.294
 H         -0.074 -0.022 -0.113   -0.082 -0.259 -0.068    0.288 -0.207  0.455
 C         -0.168  0.077 -0.223   -0.128 -0.124  0.050    0.107 -0.067  0.146
 H         -0.264  0.126 -0.346   -0.203 -0.171  0.089    0.133 -0.086  0.188
 C         -0.151  0.097 -0.198   -0.098 -0.009  0.090   -0.002  0.017 -0.039
 H         -0.236  0.164 -0.302   -0.151  0.032  0.161   -0.051  0.055 -0.126
 TransDip  -0.006  0.006 -0.008   -0.009 -0.019 -0.003    0.017 -0.010  0.020

 Mode:                 4                      5                      6
 Frequency:        94.28                 108.95                 148.44
 Force Cnst:      0.0719                 0.0776                 0.0673
 Red. Mass:      13.7361                11.0958                 5.1852
 IR Active:          YES                    YES                    YES
 IR Intens:        0.273                  0.687                  0.119
 Raman Active:       YES                    YES                    YES
               X      Y      Z        X      Y      Z        X      Y      Z
 C         -0.015 -0.132 -0.056   -0.002  0.096  0.043   -0.018  0.016 -0.032
 C         -0.003 -0.106 -0.047   -0.045 -0.056 -0.005   -0.014  0.011 -0.037
 Cl         0.094  0.368  0.094   -0.058 -0.032  0.032    0.016  0.024 -0.087
 C         -0.039 -0.307 -0.111   -0.094 -0.296 -0.089   -0.004  0.008 -0.024
 H         -0.047 -0.362 -0.129   -0.126 -0.466 -0.145    0.003  0.007 -0.024
 C         -0.046 -0.335 -0.118   -0.088 -0.269 -0.079   -0.006  0.012 -0.018
 H         -0.062 -0.425 -0.146   -0.111 -0.383 -0.119   -0.003  0.010 -0.013
 C         -0.011 -0.129 -0.050   -0.044 -0.073 -0.012   -0.016  0.015 -0.018
 Cl         0.058  0.231  0.071   -0.006  0.149  0.067   -0.039 -0.001  0.007
 C         -0.008 -0.101 -0.044   -0.029 -0.010  0.010   -0.021  0.022 -0.031
 Cl         0.030  0.085  0.018   -0.088 -0.231 -0.064   -0.057  0.026 -0.033
 C         -0.013 -0.109 -0.048    0.018  0.148  0.062    0.007 -0.004  0.009
 C         -0.044 -0.088 -0.013    0.073  0.110  0.010   -0.048  0.040 -0.089
 Cl        -0.132 -0.145  0.030    0.252  0.200 -0.045    0.081 -0.061  0.135
 C         -0.032 -0.038  0.008    0.055  0.022 -0.025   -0.121  0.096 -0.212
 H         -0.054 -0.022  0.036    0.096 -0.008 -0.063   -0.204  0.161 -0.354
 C          0.008 -0.018 -0.008   -0.010 -0.007 -0.004   -0.038  0.031 -0.070
 H          0.017  0.016  0.007   -0.024 -0.061 -0.026   -0.079  0.062 -0.139
 C          0.038 -0.041 -0.042   -0.060  0.032  0.050    0.131 -0.101  0.218
 H          0.073 -0.024 -0.054   -0.120  0.002  0.071    0.241 -0.187  0.406
 C          0.023 -0.089 -0.060   -0.034  0.115  0.080    0.131 -0.100  0.219
 H          0.046 -0.107 -0.085   -0.073  0.146  0.120    0.228 -0.177  0.383
 TransDip   0.002 -0.015 -0.006   -0.012 -0.023 -0.005    0.006 -0.004  0.008

 Mode:                 7                      8                      9
 Frequency:       174.93                 210.21                 250.29
 Force Cnst:      0.2180                 0.8092                 0.3608
 Red. Mass:      12.0891                31.0842                 9.7741
 IR Active:          YES                    YES                    YES
 IR Intens:        0.477                  0.046                  0.570
 Raman Active:       YES                    YES                    YES
               X      Y      Z        X      Y      Z        X      Y      Z
 C          0.042 -0.108 -0.099   -0.048  0.011 -0.065   -0.120 -0.270 -0.005
 C         -0.022 -0.029 -0.051   -0.058  0.027 -0.077   -0.126 -0.116  0.031
 Cl        -0.208 -0.025  0.282   -0.119  0.031 -0.021    0.020  0.066 -0.163
 C         -0.013  0.072 -0.033   -0.050  0.045 -0.085   -0.093  0.106  0.112
 H          0.022  0.145 -0.010   -0.077  0.064 -0.080   -0.050  0.329  0.187
 C         -0.011  0.062 -0.000    0.008  0.049 -0.127   -0.119  0.071  0.098
 H          0.003  0.129  0.022   -0.002  0.074 -0.146   -0.080  0.267  0.168
 C         -0.004 -0.016 -0.014   -0.046  0.046 -0.138   -0.145 -0.159  0.016
 Cl        -0.076 -0.027  0.107   -0.435 -0.077  0.486   -0.053  0.063 -0.072
 C         -0.010 -0.064 -0.048   -0.019  0.035 -0.158   -0.130 -0.292  0.026
 Cl        -0.200  0.095 -0.007    0.602 -0.045 -0.204    0.081 -0.005  0.175
 C          0.100 -0.076 -0.108   -0.004 -0.003 -0.012   -0.043 -0.119  0.039
 C          0.087 -0.045 -0.089    0.003 -0.006  0.002   -0.063 -0.073  0.070
 Cl         0.106 -0.063 -0.078    0.015  0.002 -0.008    0.170  0.083 -0.075
 C          0.110  0.057 -0.064    0.000  0.006 -0.004   -0.057  0.019  0.078
 H          0.038  0.110 -0.009   -0.007  0.012  0.002   -0.136  0.077  0.144
 C          0.222  0.112 -0.086    0.003  0.021 -0.023    0.043  0.122 -0.007
 H          0.237  0.183 -0.063   -0.005  0.035 -0.036    0.038  0.232 -0.017
 C          0.279  0.069 -0.113    0.014  0.012 -0.015    0.106  0.078 -0.055
 H          0.341  0.089 -0.116    0.016  0.016 -0.020    0.144  0.124 -0.111
 C          0.241 -0.024 -0.145    0.017 -0.001 -0.008    0.105 -0.045 -0.034
 H          0.319 -0.085 -0.206    0.021 -0.004 -0.021    0.187 -0.109 -0.098
 TransDip   0.017  0.012 -0.007    0.006 -0.002  0.003   -0.008  0.018  0.014

 Mode:                10                     11                     12
 Frequency:       280.65                 285.66                 307.52
 Force Cnst:      0.2626                 0.4506                 0.4536
 Red. Mass:       5.6582                 9.3730                 8.1408
 IR Active:          YES                    YES                    YES
 IR Intens:        0.286                  0.279                  0.116
 Raman Active:       YES                    YES                    YES
               X      Y      Z        X      Y      Z        X      Y      Z
 C          0.022  0.033  0.033    0.008  0.128  0.071    0.050  0.195  0.067
 C         -0.052  0.011  0.014   -0.073 -0.041  0.004    0.040  0.374  0.120
 Cl        -0.008  0.035 -0.087   -0.028  0.066 -0.069   -0.042 -0.059 -0.068
 C         -0.059 -0.036 -0.004   -0.116 -0.210 -0.040    0.009  0.243  0.080
 H         -0.092 -0.096 -0.024   -0.139 -0.498 -0.134    0.043  0.323  0.107
 C         -0.021  0.017 -0.029   -0.100  0.052  0.088   -0.108 -0.270 -0.065
 H         -0.050 -0.007 -0.079   -0.115 -0.099  0.066   -0.144 -0.500 -0.126
 C          0.035  0.075 -0.007   -0.037  0.333  0.181   -0.099 -0.272 -0.064
 Cl        -0.021 -0.019  0.026   -0.077 -0.035 -0.079   -0.033  0.082 -0.001
 C          0.044  0.080 -0.010    0.001  0.301  0.226   -0.025 -0.041  0.045
 Cl        -0.072  0.016 -0.048    0.058 -0.127  0.158    0.018 -0.031  0.092
 C          0.137 -0.092  0.206    0.000  0.012 -0.070    0.059  0.062 -0.001
 C          0.161 -0.113  0.222    0.036 -0.018 -0.122    0.119  0.005 -0.055
 Cl        -0.038 -0.013 -0.052   -0.004 -0.135 -0.045   -0.061 -0.117 -0.019
 C          0.117 -0.067  0.143    0.072  0.038 -0.074    0.122  0.013 -0.068
 H          0.116 -0.066  0.151    0.034  0.066 -0.028    0.124  0.013 -0.082
 C         -0.070  0.079 -0.175    0.155  0.030 -0.012    0.085 -0.007 -0.060
 H         -0.229  0.199 -0.444    0.198  0.002  0.060    0.070 -0.054 -0.085
 C         -0.035  0.051 -0.101    0.126  0.050 -0.027    0.040  0.024 -0.006
 H         -0.155  0.141 -0.297    0.151  0.032  0.012    0.002  0.002  0.010
 C          0.145 -0.094  0.212    0.059  0.039 -0.103    0.039  0.051  0.008
 H          0.193 -0.133  0.282    0.094  0.012 -0.168    0.039  0.050  0.013
 TransDip  -0.006  0.002 -0.016    0.006 -0.016 -0.002    0.010 -0.002 -0.003

 Mode:                13                     14                     15
 Frequency:       331.74                 381.55                 426.31
 Force Cnst:      1.6733                 0.5476                 0.7730
 Red. Mass:      25.8070                 6.3839                 7.2194
 IR Active:          YES                    YES                    YES
 IR Intens:        0.025                  1.856                  5.929
 Raman Active:       YES                    YES                    YES
               X      Y      Z        X      Y      Z        X      Y      Z
 C         -0.022  0.020 -0.064    0.061 -0.028 -0.066    0.026 -0.021 -0.128
 C         -0.253  0.077 -0.094   -0.007 -0.156 -0.128    0.109  0.144 -0.107
 Cl        -0.466  0.175 -0.267   -0.051  0.034 -0.015   -0.076  0.003  0.003
 C         -0.103 -0.008  0.116    0.015 -0.043 -0.091    0.140  0.084 -0.097
 H          0.096 -0.028  0.109    0.070  0.020 -0.070    0.223  0.038 -0.113
 C         -0.039 -0.041  0.151    0.025  0.157  0.041    0.043 -0.143 -0.046
 H         -0.125  0.041 -0.004    0.099  0.413  0.169    0.046 -0.430 -0.041
 C          0.221 -0.112  0.154   -0.031 -0.070 -0.024    0.004  0.092  0.040
 Cl         0.493 -0.170  0.237   -0.047  0.017 -0.014   -0.017  0.004 -0.020
 C          0.070 -0.022 -0.029   -0.020 -0.187 -0.021    0.009  0.142  0.062
 Cl         0.047 -0.000 -0.019    0.005 -0.023  0.122    0.015 -0.053  0.107
 C         -0.009  0.015 -0.023    0.128  0.158 -0.018   -0.033 -0.108 -0.172
 C         -0.029  0.030 -0.052    0.193  0.129 -0.042   -0.118 -0.018  0.009
 Cl         0.001  0.004  0.012   -0.113  0.061  0.091   -0.017  0.188  0.099
 C         -0.030  0.022 -0.055    0.197 -0.064 -0.106   -0.059 -0.128  0.122
 H         -0.038  0.028 -0.083    0.334 -0.162 -0.197    0.040 -0.204  0.240
 C          0.024 -0.030  0.050    0.030 -0.154 -0.119   -0.079 -0.032 -0.074
 H          0.070 -0.070  0.127   -0.009 -0.249 -0.182   -0.086  0.127 -0.093
 C          0.002 -0.013  0.016   -0.045 -0.093 -0.023    0.066 -0.142 -0.130
 H          0.021 -0.031  0.055   -0.175 -0.153  0.013    0.145 -0.104 -0.155
 C         -0.047  0.035 -0.070    0.029  0.089  0.067    0.120 -0.211 -0.027
 H         -0.082  0.062 -0.114   -0.055  0.155  0.190    0.202 -0.277  0.117
 TransDip   0.002 -0.002  0.004    0.040  0.008 -0.017    0.040 -0.058 -0.034

 Mode:                16                     17                     18
 Frequency:       441.77                 473.30                 484.41
 Force Cnst:      0.5591                 0.9376                 0.6687
 Red. Mass:       4.8621                 7.1041                 4.8370
 IR Active:          YES                    YES                    YES
 IR Intens:        3.659                  5.555                  0.149
 Raman Active:       YES                    YES                    YES
               X      Y      Z        X      Y      Z        X      Y      Z
 C         -0.053  0.070 -0.083    0.087  0.021 -0.062   -0.060  0.032 -0.062
 C          0.062 -0.012 -0.118    0.104  0.018 -0.133    0.039  0.019 -0.059
 Cl        -0.041 -0.000  0.033   -0.063  0.018 -0.016   -0.042  0.004  0.014
 C          0.129 -0.038 -0.045    0.102  0.034 -0.219    0.136 -0.057  0.073
 H          0.243 -0.047 -0.048    0.070  0.027 -0.225    0.300 -0.105  0.060
 C          0.073  0.006  0.099    0.126  0.060 -0.185    0.044 -0.075  0.212
 H          0.145  0.057  0.225    0.155  0.076 -0.142    0.105 -0.132  0.323
 C         -0.058 -0.056  0.061    0.075  0.022 -0.146   -0.085 -0.030  0.168
 Cl         0.023  0.007 -0.028   -0.020 -0.003  0.023   -0.022  0.025 -0.065
 C         -0.105 -0.035 -0.012    0.090 -0.027 -0.038   -0.124  0.013  0.024
 Cl         0.039 -0.004  0.005   -0.030 -0.054  0.183    0.038  0.022 -0.090
 C         -0.121  0.118 -0.124    0.037 -0.032  0.061    0.003 -0.002  0.007
 C         -0.065  0.046 -0.104    0.067 -0.093  0.225    0.148 -0.108  0.234
 Cl         0.042 -0.113 -0.063    0.037 -0.070 -0.077   -0.020  0.022 -0.009
 C          0.082  0.005  0.180   -0.109  0.123  0.006   -0.014  0.003 -0.056
 H          0.201 -0.090  0.459   -0.273  0.247 -0.218   -0.150  0.110 -0.297
 C         -0.090  0.116 -0.031   -0.130  0.097  0.091   -0.019  0.016 -0.089
 H         -0.132  0.087 -0.097   -0.204  0.125 -0.031   -0.130  0.109 -0.278
 C         -0.091  0.113  0.044   -0.035  0.018  0.182    0.097 -0.074  0.121
 H         -0.077  0.112  0.054    0.063  0.037  0.199    0.132 -0.119  0.208
 C          0.011 -0.011  0.201   -0.152  0.024 -0.056   -0.042  0.051 -0.109
 H          0.166 -0.132  0.449   -0.290  0.135 -0.257   -0.161  0.144 -0.319
 TransDip   0.013  0.026  0.054    0.007  0.051 -0.055    0.005 -0.011  0.004

 Mode:                19                     20                     21
 Frequency:       540.98                 545.10                 595.72
 Force Cnst:      0.9171                 0.8384                 1.1425
 Red. Mass:       5.3184                 4.7890                 5.4643
 IR Active:          YES                    YES                    YES
 IR Intens:       12.839                  2.991                  0.775
 Raman Active:       YES                    YES                    YES
               X      Y      Z        X      Y      Z        X      Y      Z
 C          0.066 -0.044  0.017    0.034  0.090  0.038   -0.060 -0.289 -0.098
 C          0.059 -0.090 -0.036    0.076  0.328  0.110    0.014  0.063  0.019
 Cl        -0.103  0.037 -0.041   -0.024 -0.011 -0.015   -0.002 -0.009 -0.003
 C          0.179 -0.004  0.084   -0.008 -0.222 -0.055    0.026  0.117  0.035
 H          0.284  0.106  0.121   -0.088 -0.730 -0.223    0.006  0.017  0.002
 C          0.154 -0.094  0.075    0.059  0.132  0.064   -0.031 -0.170 -0.058
 H          0.192 -0.121  0.142    0.066  0.128  0.076   -0.126 -0.676 -0.223
 C          0.036 -0.046  0.045    0.023  0.066  0.034    0.072  0.384  0.126
 Cl        -0.098  0.043 -0.067   -0.022  0.001 -0.016   -0.002 -0.018 -0.006
 C          0.066  0.058  0.034   -0.042 -0.293 -0.094   -0.040 -0.193 -0.066
 Cl        -0.009  0.006 -0.031    0.003  0.028  0.002    0.001  0.007  0.004
 C          0.136 -0.089  0.186    0.021 -0.054  0.025    0.009  0.062  0.022
 C         -0.048  0.052 -0.084   -0.044 -0.013 -0.019    0.056  0.057 -0.007
 Cl         0.014 -0.017  0.001    0.004  0.014  0.009   -0.001 -0.025 -0.011
 C         -0.062  0.076 -0.085   -0.049  0.001 -0.008    0.067  0.029 -0.030
 H         -0.091  0.099 -0.155   -0.067  0.013 -0.009    0.095  0.010 -0.057
 C          0.062 -0.062  0.199    0.018 -0.012  0.048    0.002 -0.016 -0.003
 H          0.175 -0.171  0.394    0.058  0.003  0.115   -0.015 -0.109 -0.028
 C         -0.119  0.077 -0.134    0.002 -0.003 -0.063   -0.062  0.044  0.052
 H         -0.233  0.197 -0.377    0.007  0.036 -0.123   -0.131  0.011  0.075
 C          0.019 -0.045  0.083    0.024 -0.058 -0.008   -0.025  0.097  0.063
 H         -0.029 -0.006  0.042    0.040 -0.072 -0.012   -0.051  0.120  0.096
 TransDip   0.100 -0.017  0.053    0.023 -0.050  0.001   -0.018 -0.021  0.003

 Mode:                22                     23                     24
 Frequency:       621.26                 649.07                 705.82
 Force Cnst:      1.3616                 1.7335                 2.1327
 Red. Mass:       5.9878                 6.9836                 7.2661
 IR Active:          YES                    YES                    YES
 IR Intens:       27.927                  6.954                 18.483
 Raman Active:       YES                    YES                    YES
               X      Y      Z        X      Y      Z        X      Y      Z
 C          0.074 -0.071  0.157   -0.171  0.026  0.035    0.184 -0.018 -0.029
 C          0.015 -0.065  0.203    0.038 -0.003  0.007    0.001  0.007 -0.039
 Cl        -0.088  0.035 -0.057   -0.018  0.002  0.004    0.008 -0.000 -0.005
 C          0.044 -0.085  0.228    0.094 -0.017 -0.013   -0.055  0.038 -0.053
 H         -0.104 -0.063  0.235    0.003 -0.002 -0.012    0.061  0.013 -0.058
 C          0.207 -0.023 -0.053    0.173  0.007 -0.106   -0.161 -0.006  0.094
 H          0.136  0.024 -0.179    0.190  0.003 -0.080   -0.161 -0.027  0.097
 C          0.174 -0.006 -0.067   -0.014  0.022 -0.088    0.029 -0.020  0.083
 Cl        -0.097  0.032 -0.043    0.029 -0.008  0.008   -0.028  0.007 -0.007
 C          0.188 -0.038 -0.003   -0.085  0.052 -0.068    0.107 -0.055  0.078
 Cl        -0.027  0.009 -0.010   -0.002 -0.015  0.043   -0.000  0.012 -0.037
 C         -0.075  0.054 -0.102   -0.172  0.108  0.167    0.176  0.159  0.004
 C         -0.041  0.025 -0.062   -0.140 -0.052  0.096   -0.108  0.246  0.119
 Cl        -0.002  0.001 -0.002   -0.006 -0.024 -0.007    0.027 -0.096 -0.059
 C          0.061 -0.061  0.107   -0.200 -0.265 -0.046   -0.225 -0.075  0.131
 H          0.190 -0.161  0.336   -0.332 -0.167 -0.026   -0.034 -0.222  0.076
 C         -0.076  0.063 -0.153    0.216 -0.105 -0.120   -0.219 -0.032  0.067
 H         -0.099  0.086 -0.193    0.259  0.101 -0.055   -0.132  0.298  0.203
 C          0.074 -0.052  0.117    0.089  0.046 -0.075    0.090 -0.225 -0.119
 H          0.226 -0.187  0.403   -0.283 -0.088 -0.033    0.100 -0.262 -0.050
 C         -0.054  0.059 -0.098    0.161  0.301  0.087    0.176  0.192 -0.057
 H          0.022 -0.001  0.021    0.202  0.270  0.008   -0.015  0.344  0.130
 TransDip   0.129 -0.058  0.092   -0.081  0.023 -0.004    0.032  0.092  0.098

 Mode:                25                     26                     27
 Frequency:       754.36                 756.77                 767.91
 Force Cnst:      1.9600                 1.0028                 0.5796
 Red. Mass:       5.8460                 2.9719                 1.6683
 IR Active:          YES                    YES                    YES
 IR Intens:        2.813                 12.157                 54.784
 Raman Active:       YES                    YES                    YES
               X      Y      Z        X      Y      Z        X      Y      Z
 C          0.057  0.381  0.123   -0.033 -0.147 -0.057    0.031 -0.001  0.025
 C         -0.061 -0.232 -0.051   -0.004  0.083  0.051    0.036 -0.006 -0.023
 Cl         0.001  0.007  0.003   -0.000 -0.002 -0.000   -0.004  0.002 -0.004
 C          0.009  0.081  0.090   -0.023 -0.055  0.047    0.017  0.028 -0.086
 H          0.015  0.293  0.161   -0.061 -0.118  0.027    0.049  0.027 -0.087
 C          0.007 -0.112 -0.051    0.028  0.041  0.006   -0.039 -0.001  0.015
 H         -0.011 -0.058 -0.083   -0.003  0.057 -0.047    0.001 -0.027  0.084
 C          0.054  0.170  0.041    0.014 -0.068 -0.034   -0.029  0.003  0.021
 Cl        -0.004 -0.002 -0.003   -0.006  0.003 -0.002    0.004 -0.002  0.003
 C         -0.043 -0.232 -0.098    0.032  0.102  0.016    0.001 -0.021  0.038
 Cl         0.001  0.005  0.010   -0.001 -0.006  0.005   -0.000  0.006 -0.015
 C         -0.061  0.052 -0.128   -0.060  0.080 -0.150    0.037 -0.061  0.116
 C          0.058 -0.081  0.132    0.115 -0.031  0.176   -0.019 -0.033 -0.018
 Cl        -0.002  0.005 -0.003   -0.001 -0.008 -0.012   -0.004  0.010  0.003
 C         -0.077  0.025 -0.047   -0.036  0.065 -0.085   -0.019 -0.016 -0.031
 H         -0.080  0.026 -0.033    0.037  0.010 -0.060    0.194 -0.185  0.429
 C          0.006 -0.001  0.052   -0.013 -0.023  0.052   -0.006  0.037 -0.102
 H          0.162 -0.028  0.313    0.199 -0.198  0.412    0.287 -0.216  0.395
 C         -0.009 -0.008 -0.134   -0.075  0.032 -0.119   -0.021  0.049  0.004
 H          0.221 -0.096  0.109    0.172 -0.154  0.290    0.235 -0.192  0.504
 C          0.029 -0.080 -0.013    0.028  0.008  0.028   -0.050  0.032 -0.043
 H          0.242 -0.250  0.337    0.282 -0.191  0.540    0.098 -0.083  0.136
 TransDip   0.042 -0.001  0.033    0.055 -0.031  0.092    0.098 -0.110  0.186

 Mode:                28                     29                     30
 Frequency:       793.38                 818.84                 832.89
 Force Cnst:      2.0752                 0.5375                 3.0972
 Red. Mass:       5.5955                 1.3606                 7.5780
 IR Active:          YES                    YES                    YES
 IR Intens:       19.090                 29.964                 19.730
 Raman Active:       YES                    YES                    YES
               X      Y      Z        X      Y      Z        X      Y      Z
 C          0.178 -0.077  0.141   -0.003 -0.015 -0.006    0.131  0.050 -0.198
 C          0.181 -0.064  0.082    0.012  0.068  0.022   -0.177  0.098 -0.209
 Cl        -0.044  0.020 -0.036   -0.001 -0.005 -0.001    0.054 -0.021  0.034
 C          0.010  0.070 -0.219   -0.019 -0.102 -0.034   -0.078 -0.012  0.087
 H         -0.024  0.083 -0.216    0.125  0.655  0.217    0.341 -0.091  0.069
 C         -0.135  0.018  0.018   -0.019 -0.097 -0.032   -0.159 -0.029  0.177
 H         -0.045 -0.036  0.174    0.124  0.644  0.215   -0.312  0.091 -0.086
 C         -0.028 -0.013  0.054    0.011  0.057  0.019    0.326 -0.094  0.098
 Cl        -0.010  0.000  0.005   -0.001 -0.004 -0.001   -0.079  0.025 -0.031
 C          0.137 -0.109  0.249    0.001  0.003  0.000    0.234  0.013 -0.188
 Cl        -0.007  0.027 -0.078    0.000 -0.000  0.000   -0.001 -0.014  0.044
 C         -0.143  0.050 -0.151    0.001 -0.000  0.001   -0.030 -0.022 -0.026
 C         -0.007 -0.115  0.042    0.000  0.002 -0.000   -0.066 -0.117 -0.006
 Cl        -0.005  0.019  0.011   -0.000 -0.001 -0.000   -0.005  0.022  0.013
 C         -0.028 -0.082 -0.008    0.001  0.001  0.000   -0.084 -0.137 -0.010
 H         -0.352  0.165 -0.302    0.002  0.000 -0.003   -0.271 -0.002  0.064
 C          0.141 -0.034  0.015   -0.001 -0.001 -0.000    0.139 -0.006 -0.068
 H         -0.075  0.080 -0.348   -0.003 -0.002 -0.003    0.093 -0.033 -0.137
 C         -0.040  0.115  0.052   -0.001  0.000  0.002   -0.059  0.171  0.105
 H         -0.262  0.161 -0.121   -0.004 -0.001  0.002   -0.221  0.097  0.154
 C         -0.022  0.012  0.070    0.000  0.003  0.000   -0.058  0.045  0.054
 H          0.104 -0.084  0.124   -0.001  0.005  0.001    0.043 -0.026  0.038
 TransDip   0.057 -0.075  0.103    0.031  0.164  0.054    0.085 -0.002 -0.114

 Mode:                31                     32                     33
 Frequency:       880.27                 959.07                 964.08
 Force Cnst:      0.6545                 0.7162                 0.7510
 Red. Mass:       1.4336                 1.3216                 1.3714
 IR Active:          YES                    YES                    YES
 IR Intens:        1.252                  0.016                  0.131
 Raman Active:       YES                    YES                    YES
               X      Y      Z        X      Y      Z        X      Y      Z
 C          0.009 -0.002  0.000   -0.003 -0.012 -0.003   -0.002 -0.001  0.004
 C          0.008 -0.005  0.013   -0.002 -0.013 -0.004   -0.005  0.003 -0.007
 Cl        -0.002  0.001 -0.002    0.000  0.002  0.000    0.001 -0.000  0.001
 C         -0.005 -0.001  0.004    0.021  0.109  0.036    0.003  0.003 -0.004
 H         -0.017  0.002  0.006   -0.122 -0.644 -0.213    0.011 -0.013 -0.010
 C         -0.006  0.001 -0.002   -0.021 -0.111 -0.037    0.001 -0.003  0.002
 H         -0.013  0.010 -0.013    0.126  0.658  0.218    0.010  0.006  0.016
 C          0.011 -0.003  0.002    0.003  0.013  0.004   -0.004  0.001 -0.001
 Cl        -0.003  0.001 -0.001   -0.000 -0.002 -0.001    0.001 -0.000  0.000
 C          0.016 -0.008  0.014    0.002  0.011  0.003   -0.006  0.004 -0.007
 Cl        -0.001  0.001 -0.003   -0.000 -0.000 -0.000    0.000 -0.000  0.001
 C         -0.033  0.026 -0.060   -0.001 -0.001 -0.001    0.013 -0.011  0.027
 C          0.026 -0.024  0.047    0.000  0.002  0.000    0.009 -0.006  0.015
 Cl        -0.002  0.002 -0.002    0.000 -0.000 -0.000   -0.001  0.000 -0.001
 C         -0.058  0.039 -0.094    0.003  0.001  0.001   -0.042  0.036 -0.074
 H          0.293 -0.235  0.513    0.000  0.003 -0.010    0.247 -0.188  0.410
 C         -0.013  0.013 -0.030   -0.002 -0.001 -0.000    0.033 -0.026  0.058
 H          0.137 -0.107  0.225    0.000 -0.008  0.004   -0.195  0.152 -0.329
 C          0.023 -0.015  0.046   -0.002  0.001 -0.001    0.034 -0.028  0.055
 H         -0.197  0.152 -0.320    0.000 -0.004  0.008   -0.181  0.139 -0.308
 C          0.047 -0.038  0.085    0.003  0.002  0.002   -0.053  0.042 -0.091
 H         -0.263  0.206 -0.447   -0.003  0.007 -0.008    0.293 -0.230  0.496
 TransDip   0.023 -0.012  0.025   -0.001  0.003  0.002    0.003 -0.005  0.010

 Mode:                34                     35                     36
 Frequency:      1000.29                1033.81                1053.50
 Force Cnst:      0.7761                 4.8317                 2.4717
 Red. Mass:       1.3166                 7.6732                 3.7799
 IR Active:          YES                    YES                    YES
 IR Intens:        0.057                 24.572                 21.385
 Raman Active:       YES                    YES                    YES
               X      Y      Z        X      Y      Z        X      Y      Z
 C         -0.000 -0.000  0.001    0.188  0.007 -0.133   -0.017 -0.020  0.003
 C         -0.001  0.000 -0.001   -0.108  0.041 -0.062    0.000  0.003  0.000
 Cl         0.000 -0.000  0.000    0.008 -0.003  0.005    0.000 -0.000 -0.000
 C          0.000  0.001 -0.001   -0.035 -0.058  0.202    0.004  0.006 -0.016
 H          0.003 -0.002 -0.002   -0.190 -0.044  0.209    0.014 -0.004 -0.019
 C         -0.000 -0.000  0.001    0.136  0.008 -0.110   -0.003 -0.002  0.004
 H          0.001 -0.000  0.002    0.139  0.018 -0.099   -0.001  0.006  0.007
 C          0.000  0.000 -0.000   -0.254  0.080 -0.091    0.020 -0.006  0.007
 Cl         0.000 -0.000 -0.000    0.030 -0.010  0.013   -0.002  0.001 -0.001
 C         -0.001  0.001 -0.002   -0.075 -0.048  0.189    0.007  0.003 -0.003
 Cl         0.000 -0.000  0.000    0.003  0.005 -0.017   -0.000 -0.000  0.000
 C         -0.002  0.001 -0.001    0.255 -0.001 -0.131    0.005  0.056  0.022
 C          0.001 -0.002  0.001   -0.011  0.179  0.084   -0.060  0.176  0.115
 Cl         0.000 -0.000  0.001    0.001 -0.012 -0.006    0.008 -0.023 -0.015
 C          0.026 -0.019  0.043   -0.172 -0.246 -0.012   -0.010  0.087  0.047
 H         -0.158  0.125 -0.267   -0.065 -0.336 -0.113   -0.226  0.268  0.255
 C         -0.052  0.040 -0.087    0.078 -0.007 -0.049    0.267  0.045 -0.137
 H          0.299 -0.234  0.508    0.067 -0.013 -0.047    0.337  0.277 -0.071
 C          0.049 -0.039  0.082   -0.050  0.254  0.150    0.007 -0.152 -0.073
 H         -0.282  0.216 -0.475    0.035  0.315  0.109   -0.103 -0.230 -0.044
 C         -0.024  0.020 -0.042   -0.074 -0.127 -0.024   -0.198 -0.158  0.044
 H          0.153 -0.119  0.259    0.014 -0.186 -0.050   -0.466  0.027  0.287
 TransDip  -0.004  0.002 -0.006   -0.111  0.113  0.007   -0.014  0.126  0.077

 Mode:                37                     38                     39
 Frequency:      1082.47                1124.93                1148.56
 Force Cnst:      2.1253                 3.9899                 1.3067
 Red. Mass:       3.0785                 5.3512                 1.6812
 IR Active:          YES                    YES                    YES
 IR Intens:       31.226                 12.210                  2.856
 Raman Active:       YES                    YES                    YES
               X      Y      Z        X      Y      Z        X      Y      Z
 C         -0.098 -0.002  0.060    0.078 -0.002 -0.068   -0.022 -0.022  0.003
 C          0.107 -0.048  0.084    0.317 -0.107  0.147   -0.042  0.014 -0.007
 Cl        -0.012  0.004 -0.007   -0.036  0.012 -0.018    0.005 -0.002  0.002
 C          0.013  0.024 -0.081    0.008 -0.040  0.117   -0.011  0.013 -0.030
 H         -0.047  0.038 -0.077   -0.196 -0.014  0.147   -0.085  0.021 -0.034
 C         -0.072 -0.005  0.057   -0.177  0.006  0.083    0.035 -0.005 -0.007
 H         -0.059 -0.017  0.081   -0.232  0.036  0.029    0.079 -0.031  0.061
 C          0.093 -0.029  0.035   -0.117  0.052 -0.090    0.026 -0.014  0.028
 Cl        -0.007  0.003 -0.004    0.021 -0.008  0.011   -0.004  0.002 -0.003
 C         -0.009  0.051 -0.149   -0.063  0.106 -0.278    0.003 -0.005  0.023
 Cl        -0.000 -0.005  0.015    0.000 -0.011  0.034    0.000  0.001 -0.003
 C         -0.022  0.021  0.021    0.160  0.003 -0.077    0.002  0.054  0.021
 C         -0.003  0.206  0.096    0.050 -0.114 -0.083    0.079 -0.077 -0.081
 Cl         0.002 -0.020 -0.011   -0.004  0.014  0.008   -0.006  0.009  0.007
 C         -0.009 -0.106 -0.042   -0.081 -0.047  0.026   -0.025 -0.101 -0.032
 H          0.359 -0.377 -0.388   -0.342  0.134  0.267    0.079 -0.192 -0.135
 C         -0.012 -0.018 -0.002    0.017  0.031  0.004   -0.023  0.064  0.043
 H         -0.023 -0.057 -0.009    0.054  0.213  0.064    0.085  0.567  0.212
 C          0.032  0.117  0.035   -0.030  0.006  0.021    0.053 -0.002 -0.032
 H          0.332  0.276 -0.073   -0.106 -0.032  0.049    0.435  0.194 -0.169
 C         -0.033 -0.121 -0.035   -0.017  0.036  0.022   -0.082 -0.010  0.044
 H          0.178 -0.292 -0.244   -0.278  0.245  0.294   -0.339  0.183  0.284
 TransDip   0.155  0.080  0.040    0.082 -0.043 -0.063    0.024 -0.042 -0.023

 Mode:                40                     41                     42
 Frequency:      1160.13                1185.27                1192.33
 Force Cnst:      1.1338                 0.9190                 1.6265
 Red. Mass:       1.4298                 1.1103                 1.9418
 IR Active:          YES                    YES                    YES
 IR Intens:        3.648                  0.264                 57.222
 Raman Active:       YES                    YES                    YES
               X      Y      Z        X      Y      Z        X      Y      Z
 C         -0.006 -0.011  0.025    0.005  0.000 -0.004    0.047 -0.035  0.079
 C          0.025  0.005 -0.029    0.003 -0.001  0.001   -0.118  0.018  0.012
 Cl        -0.003  0.000  0.001   -0.000  0.000 -0.000    0.007 -0.002  0.002
 C          0.067 -0.035  0.066   -0.002 -0.000  0.002    0.009  0.004 -0.017
 H          0.753 -0.157  0.046   -0.028  0.004  0.003    0.380 -0.061 -0.034
 C         -0.088  0.022 -0.016    0.000 -0.001  0.002   -0.018 -0.016  0.057
 H         -0.324  0.198 -0.406    0.010 -0.008  0.020    0.361 -0.312  0.731
 C         -0.041  0.035 -0.082   -0.003  0.001 -0.002   -0.108  0.064 -0.130
 Cl         0.006 -0.003  0.006    0.000 -0.000  0.000    0.013 -0.005  0.008
 C          0.018 -0.018  0.043    0.000  0.002 -0.004    0.099  0.016 -0.105
 Cl        -0.002  0.001 -0.003   -0.000 -0.000  0.001   -0.004 -0.003  0.011
 C         -0.046  0.010  0.033   -0.001 -0.007 -0.003   -0.029  0.013 -0.015
 C         -0.000  0.005  0.003   -0.001 -0.006 -0.002   -0.003  0.001  0.008
 Cl        -0.000 -0.001 -0.000   -0.000  0.001  0.000    0.000 -0.001 -0.001
 C          0.018 -0.007 -0.013    0.021 -0.010 -0.017    0.006  0.002 -0.002
 H          0.115 -0.079 -0.103    0.230 -0.165 -0.211    0.025 -0.010 -0.026
 C         -0.006  0.010  0.008    0.013  0.058  0.019   -0.001 -0.000 -0.001
 H          0.013  0.092  0.035    0.129  0.579  0.191   -0.002 -0.012 -0.002
 C          0.019 -0.008 -0.015   -0.052 -0.025  0.019    0.005 -0.002 -0.003
 H          0.120  0.043 -0.051   -0.529 -0.273  0.188    0.032  0.013 -0.016
 C         -0.018 -0.008  0.007    0.018 -0.012 -0.016    0.000 -0.004  0.007
 H         -0.013 -0.016  0.001    0.188 -0.143 -0.178   -0.013  0.006 -0.029
 TransDip  -0.052  0.024 -0.021    0.013  0.007 -0.006   -0.185  0.081 -0.134

 Mode:                43                     44                     45
 Frequency:      1260.31                1278.90                1291.84
 Force Cnst:      2.1071                 8.2210                 1.9933
 Red. Mass:       2.2516                 8.5309                 2.0273
 IR Active:          YES                    YES                    YES
 IR Intens:        3.769                  0.869                  1.917
 Raman Active:       YES                    YES                    YES
               X      Y      Z        X      Y      Z        X      Y      Z
 C          0.109  0.017 -0.076   -0.157  0.151 -0.323    0.016 -0.003 -0.091
 C          0.099  0.011 -0.094   -0.129 -0.078  0.297    0.040  0.005 -0.025
 Cl        -0.004  0.001 -0.000   -0.004  0.001 -0.000   -0.002  0.000  0.001
 C         -0.044 -0.022  0.090    0.265 -0.046 -0.014    0.017 -0.019  0.051
 H         -0.493  0.056  0.118   -0.089  0.015 -0.000   -0.278  0.026  0.068
 C         -0.015 -0.010  0.041   -0.118  0.099 -0.228   -0.032  0.007 -0.005
 H          0.020 -0.045  0.118    0.052 -0.032  0.068    0.017 -0.031  0.091
 C         -0.034  0.028 -0.065   -0.224 -0.044  0.260   -0.042  0.014 -0.014
 Cl         0.003 -0.002  0.003    0.004 -0.002  0.003    0.002 -0.001  0.002
 C          0.019 -0.012  0.018    0.367 -0.059 -0.035    0.073 -0.016  0.019
 Cl        -0.000  0.000  0.000    0.001 -0.001  0.004   -0.001 -0.000 -0.000
 C         -0.125 -0.050  0.059    0.002 -0.080 -0.001   -0.056  0.182  0.127
 C         -0.131 -0.023  0.065   -0.068 -0.008  0.029    0.015 -0.021 -0.020
 Cl         0.003 -0.003 -0.003    0.002 -0.000 -0.001   -0.003 -0.001  0.001
 C          0.076  0.052 -0.021    0.017  0.029  0.001    0.039 -0.043 -0.043
 H          0.494 -0.246 -0.403    0.277 -0.158 -0.230   -0.308  0.210  0.280
 C          0.021  0.018 -0.004    0.016  0.008 -0.005   -0.013  0.025  0.019
 H         -0.002 -0.109 -0.049   -0.001 -0.080 -0.034   -0.004  0.069  0.033
 C          0.029 -0.021 -0.027    0.012  0.012 -0.004   -0.042 -0.064 -0.005
 H          0.180  0.054 -0.081   -0.030 -0.011  0.016    0.267  0.090 -0.116
 C         -0.012  0.033  0.021    0.004  0.030  0.000   -0.013 -0.057 -0.021
 H         -0.174  0.156  0.180   -0.192  0.185  0.254    0.412 -0.396 -0.415
 TransDip  -0.040  0.034  0.034   -0.016  0.009  0.023   -0.016 -0.041 -0.003

 Mode:                46                     47                     48
 Frequency:      1310.58                1399.40                1456.81
 Force Cnst:      5.2677                 4.9563                 3.0008
 Red. Mass:       5.2053                 4.2956                 2.3998
 IR Active:          YES                    YES                    YES
 IR Intens:        0.250                 54.727                 71.786
 Raman Active:       YES                    YES                    YES
               X      Y      Z        X      Y      Z        X      Y      Z
 C          0.011  0.029 -0.056    0.302 -0.079  0.054    0.059  0.039 -0.133
 C          0.047  0.003 -0.049   -0.110  0.000  0.063    0.050 -0.050  0.119
 Cl        -0.002  0.000  0.001    0.004  0.001 -0.004   -0.003  0.002 -0.004
 C          0.009 -0.020  0.052   -0.012  0.030 -0.084   -0.138  0.019  0.021
 H         -0.267  0.031  0.071    0.081  0.020 -0.107    0.587 -0.111 -0.001
 C         -0.033  0.004  0.009    0.134 -0.025 -0.002    0.005  0.033 -0.101
 H          0.016 -0.040  0.107   -0.206  0.246 -0.622    0.275 -0.166  0.341
 C         -0.022  0.015 -0.037   -0.188 -0.032  0.206    0.099 -0.027  0.021
 Cl         0.001 -0.001  0.002    0.008 -0.000 -0.004   -0.004  0.002 -0.002
 C          0.062 -0.025  0.027   -0.063  0.082 -0.210   -0.116  0.007  0.044
 Cl        -0.001  0.000 -0.001    0.002 -0.004  0.010    0.003 -0.000 -0.001
 C         -0.144 -0.212 -0.004   -0.084  0.020  0.020    0.009 -0.044 -0.007
 C          0.261  0.148 -0.085   -0.030 -0.021  0.012   -0.062 -0.007  0.031
 Cl        -0.000 -0.002 -0.001    0.001  0.000 -0.001    0.002 -0.000 -0.001
 C         -0.133  0.093  0.120    0.014  0.039  0.011    0.044  0.033 -0.011
 H         -0.090  0.061  0.082    0.097 -0.016 -0.068    0.021  0.063  0.019
 C         -0.059 -0.209 -0.062    0.009 -0.033 -0.021    0.012 -0.063 -0.036
 H          0.075  0.392  0.139    0.040  0.086  0.015    0.094  0.280  0.074
 C          0.177  0.058 -0.078    0.005 -0.033 -0.016   -0.068 -0.032  0.025
 H         -0.064 -0.070  0.006    0.214  0.073 -0.097    0.332  0.176 -0.114
 C         -0.173  0.115  0.152   -0.052  0.040  0.055   -0.011  0.065  0.034
 H          0.350 -0.298 -0.332    0.195 -0.154 -0.218    0.168 -0.062 -0.113
 TransDip  -0.007 -0.007  0.013   -0.037  0.074 -0.222    0.234 -0.042  0.131

 Mode:                49                     50                     51
 Frequency:      1465.10                1508.89                1584.83
 Force Cnst:      2.8600                 3.7916                 9.7192
 Red. Mass:       2.2614                 2.8266                 6.5677
 IR Active:          YES                    YES                    YES
 IR Intens:       41.346                 13.255                  8.436
 Raman Active:       YES                    YES                    YES
               X      Y      Z        X      Y      Z        X      Y      Z
 C         -0.043  0.007  0.070   -0.093 -0.009  0.056   -0.085  0.098 -0.247
 C         -0.023  0.019 -0.051   -0.029  0.013 -0.018   -0.019 -0.072  0.228
 Cl         0.001 -0.001  0.002    0.001 -0.001  0.001    0.003  0.000 -0.002
 C          0.067 -0.010 -0.011    0.070 -0.008 -0.016   -0.177  0.092 -0.174
 H         -0.258  0.051  0.000   -0.187  0.037 -0.009    0.176  0.038 -0.213
 C         -0.008 -0.014  0.048   -0.020 -0.011  0.045    0.233 -0.167  0.367
 H         -0.119  0.065 -0.131   -0.085  0.035 -0.055   -0.285  0.230 -0.530
 C         -0.032  0.012 -0.021    0.011  0.014 -0.047   -0.064  0.085 -0.218
 Cl         0.001 -0.001  0.001    0.000 -0.000  0.001    0.001 -0.000  0.001
 C          0.049 -0.008 -0.012    0.020 -0.008  0.016    0.121 -0.051  0.082
 Cl        -0.001  0.000  0.000   -0.001  0.000 -0.001   -0.002 -0.001  0.003
 C          0.003 -0.121 -0.064    0.179  0.054 -0.082   -0.004 -0.007  0.025
 C         -0.057  0.070  0.066   -0.062 -0.125 -0.021   -0.005  0.004  0.002
 Cl         0.002 -0.002 -0.002    0.002  0.004  0.001    0.000 -0.000  0.000
 C          0.120 -0.017 -0.078   -0.097  0.112  0.109    0.008 -0.004 -0.009
 H         -0.230  0.263  0.257    0.359 -0.221 -0.313   -0.013  0.012  0.015
 C         -0.022 -0.098 -0.032    0.089 -0.027 -0.065   -0.007 -0.000  0.004
 H          0.125  0.567  0.187    0.107 -0.029 -0.076   -0.007 -0.001  0.007
 C         -0.123 -0.001  0.072   -0.090 -0.082  0.016    0.011  0.005 -0.006
 H          0.346  0.256 -0.088    0.398  0.161 -0.162   -0.021 -0.013  0.008
 C          0.074  0.057 -0.016   -0.065  0.087  0.078   -0.007 -0.001 -0.001
 H         -0.018  0.149  0.074    0.360 -0.229 -0.317    0.003 -0.010  0.018
 TransDip  -0.108  0.173  0.028    0.025 -0.075 -0.086   -0.041 -0.019  0.082

 Mode:                52                     53                     54
 Frequency:      1602.87                1604.68                1634.27
 Force Cnst:     12.2594                 8.6410                 9.9550
 Red. Mass:       8.0989                 5.6956                 6.3262
 IR Active:          YES                    YES                    YES
 IR Intens:        0.764                  5.485                  2.514
 Raman Active:       YES                    YES                    YES
               X      Y      Z        X      Y      Z        X      Y      Z
 C          0.224 -0.003 -0.122    0.002  0.018  0.006   -0.069 -0.003  0.044
 C         -0.281 -0.025  0.236    0.004 -0.003 -0.002    0.026  0.004 -0.027
 Cl         0.002  0.001 -0.003   -0.000  0.000  0.000   -0.001 -0.000  0.000
 C          0.414 -0.052 -0.083   -0.007  0.000 -0.000   -0.028  0.003  0.007
 H         -0.520  0.118 -0.059    0.010  0.000  0.000    0.035 -0.009  0.006
 C         -0.172  0.006  0.081    0.003 -0.000  0.000    0.010  0.001 -0.009
 H         -0.199  0.011  0.085    0.002  0.000 -0.003    0.016 -0.002 -0.003
 C          0.225  0.032 -0.227   -0.004 -0.001  0.002   -0.016 -0.003  0.019
 Cl        -0.002 -0.001  0.003    0.000  0.000 -0.000    0.000  0.000 -0.000
 C         -0.315  0.032  0.087    0.004 -0.002 -0.003    0.030 -0.003 -0.009
 Cl         0.004 -0.001 -0.000   -0.000  0.000  0.000   -0.001  0.000  0.000
 C         -0.042 -0.006  0.019   -0.056 -0.247 -0.081    0.207 -0.004 -0.124
 C         -0.029  0.004  0.019    0.129  0.146 -0.009   -0.247 -0.058  0.118
 Cl        -0.000  0.000  0.000   -0.003  0.001  0.002    0.002  0.003 -0.000
 C          0.046 -0.027 -0.040   -0.020 -0.183 -0.072    0.222 -0.103 -0.178
 H         -0.054  0.047  0.054   -0.153 -0.111  0.038   -0.192  0.214  0.212
 C         -0.027  0.015  0.022    0.105  0.378  0.112   -0.125  0.032  0.089
 H         -0.039 -0.022  0.013   -0.092 -0.534 -0.193   -0.161 -0.053  0.071
 C          0.057  0.010 -0.029   -0.143 -0.223 -0.018    0.280  0.056 -0.139
 H         -0.071 -0.058  0.015    0.254 -0.039 -0.168   -0.290 -0.251  0.056
 C         -0.040  0.010  0.028   -0.035  0.174  0.100   -0.262  0.102  0.201
 H          0.012 -0.034 -0.024    0.273 -0.051 -0.183    0.225 -0.288 -0.264
 TransDip  -0.007  0.011  0.025   -0.002  0.067  0.033   -0.011  0.042  0.027

 Mode:                55                     56                     57
 Frequency:      3173.96                3183.30                3195.63
 Force Cnst:      6.4469                 6.5101                 6.5896
 Red. Mass:       1.0862                 1.0904                 1.0952
 IR Active:          YES                    YES                    YES
 IR Intens:        0.180                  7.818                  9.574
 Raman Active:       YES                    YES                    YES
               X      Y      Z        X      Y      Z        X      Y      Z
 C         -0.000  0.000  0.000   -0.000 -0.000 -0.000   -0.000 -0.000 -0.000
 C         -0.000 -0.000  0.000    0.000  0.000 -0.000    0.000 -0.000 -0.000
 Cl         0.000  0.000  0.000   -0.000  0.000 -0.000   -0.000  0.000 -0.000
 C          0.000 -0.000  0.000   -0.000  0.000 -0.000    0.000  0.000 -0.000
 H         -0.000  0.000 -0.000    0.000 -0.000  0.000   -0.000 -0.001  0.004
 C          0.000  0.000 -0.000   -0.000 -0.000  0.000   -0.000 -0.000  0.000
 H         -0.000 -0.000  0.000    0.000  0.000 -0.000    0.004  0.000 -0.002
 C         -0.000  0.000 -0.000    0.000 -0.000  0.000   -0.000  0.000 -0.000
 Cl         0.000 -0.000  0.000   -0.000 -0.000 -0.000    0.000 -0.000  0.000
 C         -0.000 -0.000  0.000    0.000  0.000 -0.000    0.000  0.000 -0.000
 Cl         0.000  0.000 -0.000    0.000 -0.000  0.000    0.000 -0.000  0.000
 C          0.001 -0.001 -0.001   -0.001  0.001  0.001   -0.001  0.002  0.001
 C         -0.000 -0.000  0.000    0.000  0.001  0.000    0.001 -0.000 -0.001
 Cl        -0.000  0.000  0.000   -0.000 -0.000 -0.000   -0.000  0.000  0.000
 C          0.008  0.009 -0.000    0.013  0.015 -0.001   -0.020 -0.024  0.000
 H         -0.093 -0.122 -0.001   -0.144 -0.187 -0.001    0.219  0.288  0.003
 C         -0.040  0.002  0.024   -0.050  0.001  0.030    0.023  0.003 -0.013
 H          0.468 -0.012 -0.281    0.579 -0.013 -0.347   -0.251  0.002  0.149
 C          0.013 -0.044 -0.028    0.002  0.006  0.002    0.017 -0.054 -0.035
 H         -0.152  0.516  0.327    0.012 -0.057 -0.033   -0.179  0.606  0.384
 C          0.027  0.036  0.001   -0.037 -0.048 -0.000   -0.028 -0.033  0.001
 H         -0.321 -0.415 -0.003    0.423  0.546  0.003    0.296  0.376 -0.000
 TransDip   0.001 -0.012 -0.005   -0.079 -0.017  0.038    0.024 -0.082 -0.050

 Mode:                58                     59                     60
 Frequency:      3200.32                3206.12                3213.43
 Force Cnst:      6.5705                 6.6347                 6.6676
 Red. Mass:       1.0888                 1.0955                 1.0959
 IR Active:          YES                    YES                    YES
 IR Intens:        0.076                  3.860                  0.099
 Raman Active:       YES                    YES                    YES
               X      Y      Z        X      Y      Z        X      Y      Z
 C          0.000 -0.000  0.000    0.000  0.000 -0.000    0.000 -0.000  0.000
 C         -0.002  0.000  0.000   -0.000  0.000 -0.000   -0.003  0.000  0.001
 Cl         0.000 -0.000  0.000    0.000 -0.000  0.000    0.000 -0.000  0.000
 C          0.003  0.017 -0.055    0.000 -0.000  0.000   -0.001  0.021 -0.063
 H         -0.014 -0.208  0.637   -0.000  0.000 -0.000   -0.011 -0.230  0.700
 C         -0.054 -0.001  0.034   -0.000  0.000  0.000    0.053 -0.001 -0.028
 H          0.637  0.001 -0.371    0.001  0.000 -0.001   -0.581  0.001  0.333
 C         -0.001  0.001 -0.002    0.000  0.000 -0.000    0.001 -0.001  0.003
 Cl         0.000 -0.000  0.000   -0.000  0.000  0.000   -0.000  0.000 -0.000
 C          0.000 -0.000 -0.000   -0.000 -0.000  0.000   -0.000  0.000  0.000
 Cl         0.000 -0.000  0.000   -0.000  0.000 -0.000    0.000 -0.000  0.000
 C         -0.000 -0.000  0.000    0.000  0.000 -0.000   -0.000  0.000 -0.000
 C          0.000 -0.000 -0.000    0.003 -0.001 -0.002    0.000 -0.000 -0.000
 Cl         0.000  0.000 -0.000   -0.000  0.000  0.000    0.000  0.000  0.000
 C          0.000  0.000  0.000   -0.047 -0.063 -0.001   -0.000 -0.000  0.000
 H         -0.002 -0.002 -0.000    0.533  0.708  0.011    0.000  0.001  0.000
 C         -0.000 -0.000  0.000   -0.031  0.003  0.019   -0.000 -0.000  0.000
 H          0.001  0.000 -0.001    0.334 -0.010 -0.202    0.000 -0.000 -0.000
 C         -0.000  0.000  0.000   -0.004  0.017  0.010   -0.000  0.000  0.000
 H          0.001 -0.003 -0.002    0.049 -0.173 -0.108    0.000 -0.000 -0.000
 C          0.000  0.000 -0.000    0.006  0.007 -0.000    0.000  0.000 -0.000
 H         -0.002 -0.003  0.000   -0.063 -0.080  0.000   -0.000 -0.000 -0.000
 TransDip  -0.008  0.004 -0.002   -0.054  0.002  0.032    0.007  0.002 -0.007

 STANDARD THERMODYNAMIC QUANTITIES AT   298.15 K  AND     1.00 ATM

   This Molecule has  0 Imaginary Frequencies
   Zero point vibrational energy:       89.032 kcal/mol

   Atom    1 Element C  Has Mass   12.00000
   Atom    2 Element C  Has Mass   12.00000
   Atom    3 Element Cl Has Mass   34.96885
   Atom    4 Element C  Has Mass   12.00000
   Atom    5 Element H  Has Mass    1.00783
   Atom    6 Element C  Has Mass   12.00000
   Atom    7 Element H  Has Mass    1.00783
   Atom    8 Element C  Has Mass   12.00000
   Atom    9 Element Cl Has Mass   34.96885
   Atom   10 Element C  Has Mass   12.00000
   Atom   11 Element Cl Has Mass   34.96885
   Atom   12 Element C  Has Mass   12.00000
   Atom   13 Element C  Has Mass   12.00000
   Atom   14 Element Cl Has Mass   34.96885
   Atom   15 Element C  Has Mass   12.00000
   Atom   16 Element H  Has Mass    1.00783
   Atom   17 Element C  Has Mass   12.00000
   Atom   18 Element H  Has Mass    1.00783
   Atom   19 Element C  Has Mass   12.00000
   Atom   20 Element H  Has Mass    1.00783
   Atom   21 Element C  Has Mass   12.00000
   Atom   22 Element H  Has Mass    1.00783
   Molecular Mass:   289.922380 amu
   Principal axes and moments of inertia in amu*Bohr^2:
                             1           2           3
    Eigenvalues --     3547.67184  6462.25864  7822.46810
          X               0.99205     0.08095     0.09637
          Y              -0.06136    -0.35745     0.93191
          Z              -0.10989     0.93042     0.34964
   Rotational Symmetry Number is   1
   The Molecule is an Asymmetric Top
   Translational Enthalpy:        0.889 kcal/mol
   Rotational Enthalpy:           0.889 kcal/mol
   Vibrational Enthalpy:         96.059 kcal/mol
   gas constant (RT):             0.592 kcal/mol
   Translational Entropy:        42.891  cal/mol.K
   Rotational Entropy:           33.549  cal/mol.K
   Vibrational Entropy:          45.816  cal/mol.K

   Total Enthalpy:               98.429 kcal/mol
   Total Entropy:               122.256  cal/mol.K

 ======================================================================

 STANDARD THERMODYNAMIC QUANTITIES FOR ANHARMONIC VIBRATION -- TOSH

   Zero point vibrational energy: ************ kcal/mol

   Vibrational Enthalpy:       Infinity kcal/mol
   Vibrational Entropy:             NaN  cal/mol.K

   Total Enthalpy:             Infinity kcal/mol
   Total Entropy:                   NaN  cal/mol.K

 ======================================================================

 STANDARD THERMODYNAMIC QUANTITIES FOR ANHARMONIC VIBRATION -- VPT2

   Zero point vibrational energy: ************ kcal/mol

   Vibrational Enthalpy:       Infinity kcal/mol
   Vibrational Entropy:             NaN  cal/mol.K

   Total Enthalpy:             Infinity kcal/mol
   Total Entropy:                   NaN  cal/mol.K

 ======================================================================

Archival summary:
1\1\february\FREQ\ProcedureUnspecified\BasisUnspecified\l4126\taweetha\FriMar602:23:172020FriMar602:23:172020\0\\#,FREQ,ProcedureUnspecified,BasisUnspecified,\\0,1\Cl\C,1,1.74545\C,2,1.39856,1,120.169\C,3,1.39149,2,119.87,1,-179.87,0\H,4,1.08212,3,119.384,2,-179.984,0\C,4,1.38693,3,120.244,2,0.0135831,0\H,6,1.08201,4,120.493,3,179.94,0\C,6,1.39073,4,119.515,3,-0.0227112,0\C,8,1.3994,6,121.888,4,0.0658427,0\C,9,1.49233,8,121.47,6,-179.125,0\C,10,1.39835,9,122.13,8,-89.9727,0\C,11,1.39183,10,121.519,9,-179.889,0\H,12,1.08246,11,119.549,10,179.956,0\C,12,1.39149,11,119.451,10,0.0382525,0\H,14,1.08385,12,119.531,11,179.902,0\C,14,1.39338,12,120.095,11,-0.0979145,0\H,16,1.08361,14,120.316,12,179.957,0\C,16,1.39066,14,119.819,12,0.0642926,0\H,18,1.08396,16,120.101,14,179.857,0\Cl,3,1.74718,2,121.598,1,0.248888,0\Cl,8,1.75424,6,118.169,4,179.838,0\Cl,11,1.7584,10,120.003,9,-0.137265,0\\\@

 Total job time:  2892.48s(wall), 16839.39s(cpu) 
 Fri Mar  6 02:23:17 2020

        *************************************************************
        *                                                           *
        *  Thank you very much for using Q-Chem.  Have a nice day.  *
        *                                                           *
        *************************************************************
