# Supplementary material for: Quantum Chemical Investigation of Polychlorinated Dibenzodioxins, Dibenzofurans and Biphenyls: Relative Stability and Planarity Analysis
Source: Molecules. 2020 Dec 3;25(23):5697. doi: 10.3390/molecules25235697 (PMC7730433; doi:10.3390/molecules25235697)
Supplement: Supplementary file 1 [file molecules-25-05697-s001.zip › PCB/B3LYP/ClHHClClHClClHH.out]

                  Welcome to Q-Chem
     A Quantum Leap Into The Future Of Chemistry


 Q-Chem 5.2 (devel), Q-Chem, Inc., Pleasanton, CA (2019)

 Yihan Shao,  Zhengting Gan,  E. Epifanovsky,  A. T. B. Gilbert,  M. Wormit,  
 J. Kussmann,  A. W. Lange,  A. Behn,  Jia Deng,  Xintian Feng,  D. Ghosh,  
 M. Goldey,  P. R. Horn,  L. D. Jacobson,  I. Kaliman,  T. Kus,  A. Landau,  
 Jie Liu,  E. I. Proynov,  R. M. Richard,  R. P. Steele,  E. J. Sundstrom,  
 H. L. Woodcock III,  P. M. Zimmerman,  D. Zuev,  B. Albrecht,  E. Alguire,  
 S. A. Baeppler,  D. Barton,  Z. Benda,  Y. A. Bernard,  E. J. Berquist,  
 K. B. Bravaya,  H. Burton,  D. Casanova,  Chun-Min Chang,  Yunqing Chen,  
 A. Chien,  K. D. Closser,  M. P. Coons,  S. Coriani,  S. Dasgupta,  
 A. L. Dempwolff,  M. Diedenhofen,  Hainam Do,  R. G. Edgar,  Po-Tung Fang,  
 S. Faraji,  S. Fatehi,  Qingguo Feng,  K. D. Fenk,  J. Fosso-Tande,  
 J. Gayvert,  Qinghui Ge,  A. Ghysels,  G. Gidofalvi,  J. Gomes,  
 J. Gonthier,  A. Gunina,  D. Hait,  M. W. D. Hanson-Heine,  
 P. H. P. Harbach,  A. W. Hauser,  M. F. Herbst,  J. E. Herr,  
 E. G. Hohenstein,  Z. C. Holden,  Kerwin Hui,  B. C. Huynh,  T.-C. Jagau,  
 Hyunjun Ji,  B. Kaduk,  K. Khistyaev,  Jaehoon Kim,  P. Klunzinger,  K. Koh,  
 D. Kosenkov,  L. Koulias,  T. Kowalczyk,  C. M. Krauter,  A. Kunitsa,  
 Ka Un Lao,  A. Laurent,  K. V. Lawler,  Joonho Lee,  D. Lefrancois,  
 S. Lehtola,  D. S. Levine,  Yi-Pei Li,  You-Sheng Lin,  Fenglai Liu,  
 E. Livshits,  A. Luenser,  P. Manohar,  E. Mansoor,  S. F. Manzer,  
 Shan-Ping Mao,  Yuezhi Mao,  N. Mardirossian,  A. V. Marenich,  
 T. Markovich,  L. A. Martinez-Martinez,  S. A. Maurer,  N. J. Mayhall,  
 S. C. McKenzie,  J.-M. Mewes,  P. Morgante,  A. F. Morrison,  
 J. W. Mullinax,  K. Nanda,  T. S. Nguyen-Beck,  R. Olivares-Amaya,  
 J. A. Parkhill,  Zheng Pei,  T. M. Perrine,  F. Plasser,  P. Pokhilko,  
 S. Prager,  A. Prociuk,  E. Ramos,  D. R. Rehn,  F. Rob,  M. Scheurer,  
 M. Schneider,  N. Sergueev,  S. M. Sharada,  S. Sharma,  D. W. Small,  
 T. Stauch,  T. Stein,  Yu-Chuan Su,  A. J. W. Thom,  A. Tkatchenko,  
 T. Tsuchimochi,  N. M. Tubman,  L. Vogt,  M. L. Vidal,  O. Vydrov,  
 M. A. Watson,  J. Wenzel,  M. de Wergifosse,  T. A. Wesolowski,  A. White,  
 J. Witte,  A. Yamada,  Jun Yang,  K. Yao,  S. Yeganeh,  S. R. Yost,  
 Zhi-Qiang You,  A. Zech,  Igor Ying Zhang,  Xing Zhang,  Yan Zhao,  
 Ying Zhu,  B. R. Brooks,  G. K. L. Chan,  C. J. Cramer,  M. S. Gordon,  
 W. J. Hehre,  A. Klamt,  M. W. Schmidt,  C. D. Sherrill,  D. G. Truhlar,  
 A. Aspuru-Guzik,  R. Baer,  A. T. Bell,  N. A. Besley,  Jeng-Da Chai,  
 A. E. DePrince, III,  R. A. DiStasio Jr.,  A. Dreuw,  B. D. Dunietz,  
 T. R. Furlani,  Chao-Ping Hsu,  Yousung Jung,  Jing Kong,  D. S. Lambrecht,  
 WanZhen Liang,  C. Ochsenfeld,  V. A. Rassolov,  L. V. Slipchenko,  
 J. E. Subotnik,  T. Van Voorhis,  J. M. Herbert,  A. I. Krylov,  
 P. M. W. Gill,  M. Head-Gordon

 Contributors to earlier versions of Q-Chem not listed above: 
 R. D. Adamson,  B. Austin,  J. Baker,  G. J. O. Beran,  K. Brandhorst,  
 S. T. Brown,  E. F. C. Byrd,  A. K. Chakraborty,  C.-L. Cheng,  
 Siu Hung Chien,  D. M. Chipman,  D. L. Crittenden,  H. Dachsel,  
 R. J. Doerksen,  A. D. Dutoi,  L. Fusti-Molnar,  W. A. Goddard III,  
 A. Golubeva-Zadorozhnaya,  S. R. Gwaltney,  G. Hawkins,  A. Heyden,  
 S. Hirata,  G. Kedziora,  F. J. Keil,  C. Kelley,  Jihan Kim,  R. A. King,  
 R. Z. Khaliullin,  P. P. Korambath,  W. Kurlancheek,  A. M. Lee,  M. S. Lee,  
 S. V. Levchenko,  Ching Yeh Lin,  D. Liotard,  R. C. Lochan,  I. Lotan,  
 P. E. Maslen,  N. Nair,  D. P. O'Neill,  D. Neuhauser,  E. Neuscamman,  
 C. M. Oana,  R. Olson,  B. Peters,  R. Peverati,  P. A. Pieniazek,  
 Y. M. Rhee,  J. Ritchie,  M. A. Rohrdanz,  E. Rosta,  N. J. Russ,  
 H. F. Schaefer III,  N. E. Schultz,  N. Shenvi,  A. C. Simmonett,  A. Sodt,  
 D. Stuck,  K. S. Thanthiriwatte,  V. Vanovschi,  Tao Wang,  A. Warshel,  
 C. F. Williams,  Q. Wu,  X. Xu,  W. Zhang

 Please cite Q-Chem as follows:
 Y. Shao et al., Mol. Phys. 113, 184-215 (2015)
 DOI: 10.1080/00268976.2014.952696

 Q-Chem 5.2.1 for Intel X86 EM64T Linux

 Parts of Q-Chem use Armadillo 8.300.2 (Tropical Shenanigans).
 http://arma.sourceforge.net/

 Q-Chem begins on Fri Mar  6 02:23:17 2020  

Host: 
0

     Scratch files written to /scratch/taweetham/qchem16513//
NAlpha2: 162
NElect   162
Mult     1

 Q-Chem warning in module libgen/rem_setup.C, line 2168:

 Setting Thresh to 1e-14


Checking the input file for inconsistencies... 	...done.

--------------------------------------------------------------
User input:
--------------------------------------------------------------
$MOLECULE
0 1
C 
C  1 1.394960
Cl  2 CCl 1 119.528007
C  2 1.386606 1 120.846377 3 178.766605 0
H  4 CH 2 119.698148 1 -179.612229 0
C  4 1.387279 2 120.235871 1 -0.083363 0
H  6 CH 4 120.254637 2 -179.958574 0
C  6 1.387279 4 119.490737 2 0.041992 0
Cl  8 CCl 6 120.064298 4 179.568218 0
C  8 1.386606 6 120.235863 4 0.041336 0
Cl  10 CCl 8 119.614146 6 178.681836 0
C  1 1.488550 2 120.827489 3 1.275929 0
C  12 1.394960 1 120.827496 2 -44.635695 0
H  13 CH 12 119.528011 1 1.275194 0
C  13 1.386606 12 120.846392 1 -179.957497 0
Cl  15 CCl 13 119.698155 12 -179.612829 0
C  15 1.387278 13 120.235860 12 -0.083872 0
Cl  17 CCl 15 120.254633 13 -179.958492 0
C  17 1.387279 15 119.490737 13 0.041666 0
H  19 CH 17 120.064293 15 179.568399 0
C  19 1.386606 17 120.235874 15 0.041790 0
H  21 CH 19 119.614152 17 178.681599 0

CH=1.08273
CCl=1.75400
$END

$REM
   JOB_TYPE	OPTIMIZATION
   BASIS	6-311++G**
   METHOD	B3LYP
   SCF_GUESS_ALWAYS     TRUE
   SYM_IGNORE   TRUE
   S2THRESH     15
   THRESH       15
$END

--------------------------------------------------------------
 ----------------------------------------------------------------
             Standard Nuclear Orientation (Angstroms)
    I     Atom           X                Y                Z
 ----------------------------------------------------------------
    1      C       0.0000000000     0.0000000000     0.0000000000
    2      C       0.0000000000     0.0000000000     1.3949600000
    3      Cl      1.5261815140     0.0000000000     2.2594170471
    4      C      -1.1901880373     0.0256249026     2.1059255403
    5      H      -1.1683702292     0.0315218534     3.1884196336
    6      C      -2.4041742747     0.0535064326     1.4351028665
    7      H      -3.3336980403     0.0741960811     1.9899557843
    8      C      -2.4180259722     0.0546630380     0.0478935036
    9      Cl     -3.9445745286     0.0782926128    -0.8155919614
   10      C      -1.2274122092     0.0272853135    -0.6622934626
   11      Cl     -1.2645630159    -0.0058824468    -2.4155862839
   12      C       1.2779219872    -0.0284629571    -0.7628147595
   13      C       2.3470698978     0.7895533347    -0.3971844912
   14      H       2.2524361913     1.4379704176     0.4647342991
   15      C       3.5373425750     0.7639926356    -1.1080106329
   16      Cl      4.8658811021     1.7979767919    -0.6156914816
   17      C       3.6820915760    -0.0819840560    -2.1979241218
   18      Cl      5.1878981105    -0.1155057366    -3.0967783802
   19      C       2.6267066856    -0.9012420975    -2.5714505845
   20      H       2.7271154486    -1.5600000441    -3.4248322698
   21      C       1.4361780334    -0.8737960689    -1.8611235872
   22      H       0.6116407652    -1.5017402028    -2.1743786128
 ----------------------------------------------------------------
 Nuclear Repulsion Energy =        1729.98158769 hartrees
 There are       81 alpha and       81 beta electrons
 Requested basis set is 6-311++G(d,p)
 There are 162 shells and 449 basis functions

 Total QAlloc Memory Limit   2000 MB
 Mega-Array Size       188 MB
 MEM_STATIC part       192 MB
 A cutoff of  1.0D-15 yielded  10189 shell pairs
 There are     84659 function pairs (     90981 Cartesian)
 Smallest overlap matrix eigenvalue = 2.49E-07
 Linear dependence detected in AO basis
 Number of orthogonalized atomic orbitals = 444
 Maximum deviation from orthogonality = 1.938E-10

 Scale SEOQF with 1.000000e-02/1.000000e-01/1.000000e-01

 Standard Electronic Orientation quadrupole field applied
 Nucleus-field energy     =    -0.0000000480 hartrees
 Guess from superposition of atomic densities
 Warning:  Energy on first SCF cycle will be non-variational
 SAD guess density has 162.000000 electrons

 -----------------------------------------------------------------------
  General SCF calculation program by
  Eric Jon Sundstrom, Paul Horn, Yuezhi Mao, Dmitri Zuev, Alec White,
  David Stuck, Shaama M.S., Shane Yost, Joonho Lee, David Small,
  Daniel Levine, Susi Lehtola, Hugh Burton, Evgeny Epifanovsky,
  Bang C. Huynh
 -----------------------------------------------------------------------
 Exchange:     0.2000 Hartree-Fock + 0.0800 Slater + 0.7200 B88
 Correlation:  0.1900 VWN1RPA + 0.8100 LYP
 Using SG-1 standard quadrature grid
 using 6 threads for integral computing
 -------------------------------------------------------
 OpenMP Integral computing Module                
 Release: version 2.0, May 2017, Q-Chem Inc. Pleasanton 
 -------------------------------------------------------
 A restricted SCF calculation will be
 performed using DIIS
 SCF converges when DIIS error is below 1.0e-08
 ---------------------------------------
  Cycle       Energy         DIIS error
 ---------------------------------------
    1   -2765.6162977328      2.95e-02  
    2   -2761.3519657062      2.41e-03  
    3   -2761.2489713860      3.04e-03  
    4   -2761.4916614980      5.88e-04  
    5   -2761.4991555967      2.88e-04  
    6   -2761.5010217793      1.11e-04  
    7   -2761.5013042753      3.17e-05  
    8   -2761.5013269269      1.26e-05  
    9   -2761.5013308465      2.65e-06  
   10   -2761.5013310120      9.69e-07  
   11   -2761.5013310348      3.13e-07  
   12   -2761.5013310369      1.39e-07  
   13   -2761.5013310373      4.38e-08  
   14   -2761.5013310375      1.68e-08  
   15   -2761.5013310375      6.47e-09  Convergence criterion met
 ---------------------------------------
 SCF time:   CPU 655.05s  wall 115.00s 
 SCF   energy in the final basis set =    -2761.5013310375
 Total energy in the final basis set =    -2761.5013310375

 --------------------------------------------------------------

                    Orbital Energies (a.u.)
 --------------------------------------------------------------

 Alpha MOs
 -- Occupied --
********-101.5762-101.5754-101.5666-101.5652 -10.2749 -10.2715 -10.2698
-10.2601 -10.2585 -10.2375 -10.2214 -10.2192 -10.2185 -10.2076 -10.2057
-10.2025  -9.4917  -9.4915  -9.4900  -9.4811  -9.4798  -7.2563  -7.2561
 -7.2548  -7.2466  -7.2464  -7.2459  -7.2457  -7.2456  -7.2449  -7.2446
 -7.2441  -7.2360  -7.2353  -7.2346  -7.2340  -0.9541  -0.9305  -0.9099
 -0.8849  -0.8673  -0.8589  -0.8484  -0.8009  -0.7672  -0.7547  -0.7439
 -0.6656  -0.6490  -0.6262  -0.6119  -0.5506  -0.5387  -0.5299  -0.5063
 -0.4935  -0.4812  -0.4676  -0.4620  -0.4596  -0.4497  -0.4333  -0.4259
 -0.4142  -0.4044  -0.3961  -0.3942  -0.3703  -0.3578  -0.3565  -0.3483
 -0.3416  -0.3389  -0.3341  -0.3215  -0.3152  -0.2972  -0.2732  -0.2687
 -0.2552
 -- Virtual --
 -0.0735  -0.0549  -0.0427  -0.0351  -0.0240  -0.0186  -0.0112  -0.0042
  0.0022   0.0148   0.0161   0.0211   0.0258   0.0303   0.0408   0.0459
  0.0492   0.0539   0.0562   0.0589   0.0687   0.0690   0.0732   0.0801
  0.0840   0.0845   0.0878   0.0947   0.0976   0.1035   0.1065   0.1102
  0.1115   0.1154   0.1184   0.1211   0.1245   0.1261   0.1269   0.1310
  0.1337   0.1354   0.1373   0.1419   0.1480   0.1516   0.1530   0.1555
  0.1613   0.1641   0.1690   0.1725   0.1816   0.1837   0.1944   0.1949
  0.2013   0.2021   0.2061   0.2102   0.2141   0.2196   0.2218   0.2251
  0.2256   0.2294   0.2342   0.2391   0.2450   0.2466   0.2522   0.2545
  0.2591   0.2637   0.2652   0.2707   0.2733   0.2797   0.2826   0.2874
  0.2900   0.2957   0.2993   0.3043   0.3103   0.3174   0.3205   0.3297
  0.3350   0.3404   0.3436   0.3534   0.3676   0.4055   0.4212   0.4320
  0.4367   0.4437   0.4446   0.4493   0.4533   0.4610   0.4696   0.4756
  0.4809   0.4852   0.4878   0.4924   0.5069   0.5143   0.5201   0.5230
  0.5356   0.5438   0.5490   0.5540   0.5640   0.5668   0.5757   0.5811
  0.5872   0.5947   0.6008   0.6093   0.6174   0.6200   0.6255   0.6308
  0.6405   0.6478   0.6481   0.6639   0.6745   0.6768   0.6793   0.6979
  0.7059   0.7108   0.7183   0.7318   0.7481   0.7602   0.7924   0.7971
  0.8079   0.8142   0.8220   0.8337   0.8380   0.8387   0.8463   0.8485
  0.8504   0.8530   0.8539   0.8598   0.8648   0.8726   0.8743   0.8831
  0.8842   0.8957   0.9037   0.9062   0.9113   0.9152   0.9235   0.9344
  0.9381   0.9425   0.9444   0.9507   0.9554   0.9610   0.9662   0.9713
  0.9849   0.9915   0.9967   1.0093   1.0129   1.0350   1.0613   1.0650
  1.0750   1.0935   1.1070   1.1102   1.1383   1.1610   1.1883   1.2110
  1.2233   1.2326   1.2563   1.2637   1.2678   1.2708   1.2855   1.2893
  1.2950   1.3110   1.3346   1.3483   1.3520   1.3704   1.4128   1.4610
  1.4873   1.4934   1.5066   1.5158   1.5417   1.5531   1.5698   1.5808
  1.5996   1.6214   1.6264   1.6531   1.6702   1.6853   1.6968   1.7194
  1.7297   1.7422   1.7789   1.8065   1.8305   1.8430   1.8526   1.8638
  1.8873   1.8967   1.9069   1.9092   1.9249   1.9336   1.9386   1.9568
  1.9694   1.9888   1.9963   2.0325   2.0757   2.0859   2.1118   2.1261
  2.1512   2.1675   2.2012   2.2450   2.2491   2.2557   2.2679   2.2752
  2.2840   2.2991   2.3042   2.3153   2.3359   2.3615   2.3841   2.3908
  2.4240   2.4268   2.4460   2.4615   2.4666   2.5045   2.5226   2.5326
  2.5356   2.5678   2.5997   2.6109   2.6313   2.6339   2.6421   2.6721
  2.6914   2.7015   2.7241   2.7315   2.7419   2.7505   2.7612   2.7815
  2.7896   2.8063   2.8162   2.8342   2.8484   2.8651   2.8806   2.9337
  2.9542   2.9710   3.0696   3.0840   3.1000   3.1310   3.1498   3.1697
  3.1964   3.2063   3.2411   3.2696   3.3612   3.3717   3.4009   3.4377
  3.5359   3.5732   3.6342   3.6961   3.7533   3.8508   3.8741   4.0019
  4.0467   4.0857   4.1347   4.4072   4.8103   4.8361   9.7546   9.7652
  9.8055   9.8163   9.8216  23.3644  23.5377  23.8315  23.8927  23.9093
 23.9221  23.9896  24.0026  24.0447  24.0784  24.1265  24.1604  25.7921
 25.8114  25.8697  25.9104  25.9418  26.1183  26.1320  26.1610  26.2427
 26.3495  26.5210  26.5714  26.6959  26.7835  26.8950 215.7461 215.7568
215.8031 215.8188 215.8262
 --------------------------------------------------------------

          Ground-State Mulliken Net Atomic Charges

     Atom                 Charge (a.u.)
  ----------------------------------------
      1 C                    -0.124166
      2 C                    -0.274922
      3 Cl                    0.530496
      4 C                    -0.283326
      5 H                     0.212378
      6 C                    -0.929335
      7 H                     0.193022
      8 C                     0.863846
      9 Cl                    0.448605
     10 C                    -1.103775
     11 Cl                    0.669383
     12 C                     0.361256
     13 C                    -1.204170
     14 H                     0.206769
     15 C                     0.008032
     16 Cl                    0.619677
     17 C                     0.292408
     18 Cl                    0.503968
     19 C                    -0.874108
     20 H                     0.200190
     21 C                    -0.485999
     22 H                     0.169768
  ----------------------------------------
  Sum of atomic charges =     0.000000

 -----------------------------------------------------------------
                    Cartesian Multipole Moments
 -----------------------------------------------------------------
    Charge (ESU x 10^10)
                 0.0000
    Dipole Moment (Debye)
         X      -2.2759      Y      -0.8728      Z       1.5416
       Tot       2.8841
    Quadrupole Moments (Debye-Ang)
        XX    -144.0604     XY      -2.0247     YY    -133.0730
        XZ      -2.5173     YZ       4.4984     ZZ    -127.3855
    Octopole Moments (Debye-Ang^2)
       XXX    -428.9979    XXY     -26.7134    XYY    -123.0157
       YYY     -63.9706    XXZ     117.4406    XYZ       8.3676
       YYZ      80.5244    XZZ    -139.3284    YZZ     -32.0852
       ZZZ     256.9601
    Hexadecapole Moments (Debye-Ang^3)
      XXXX   -7644.0039   XXXY    -314.7932   XXYY   -1346.4841
      XYYY    -300.7059   YYYY    -523.1777   XXXZ     933.3300
      XXYZ      11.9007   XYYZ     292.7419   YYYZ     -26.7753
      XXZZ   -1690.0281   XYZZ    -124.7225   YYZZ    -539.3539
      XZZZ     837.9747   YZZZ       1.3959   ZZZZ   -2657.0976
 -----------------------------------------------------------------
 Calculating analytic gradient of the SCF energy
 Gradient of SCF Energy
            1           2           3           4           5           6
    1  -0.0185699   0.0024850   0.0068783  -0.0005315   0.0001467   0.0007599
    2  -0.0003002  -0.0032105   0.0070919  -0.0003258   0.0003401  -0.0000584
    3   0.0071230  -0.0009349  -0.0153281  -0.0076566   0.0001174  -0.0018374
            7           8           9          10          11          12
    1  -0.0002278   0.0110869   0.0005636   0.0007581   0.0118855   0.0000104
    2   0.0000264   0.0003017  -0.0003713   0.0030177  -0.0078486   0.0003987
    3   0.0010010   0.0042511  -0.0057897   0.0083548  -0.0001846   0.0013697
           13          14          15          16          17          18
    1   0.0010758  -0.0031723  -0.0042621   0.0036055  -0.0072135   0.0039907
    2  -0.0063139  -0.0023106  -0.0056139  -0.0010132   0.0013472   0.0029521
    3  -0.0007737   0.0072146  -0.0040170  -0.0027545   0.0059478   0.0012606
           19          20          21          22
    1   0.0021255  -0.0016230  -0.0024650  -0.0073069
    2   0.0043330  -0.0002430   0.0054026   0.0023978
    3   0.0033562  -0.0002771   0.0008995  -0.0013420
 Max gradient component =       1.857E-02
 RMS gradient           =       5.098E-03
 Gradient time:  CPU 194.64 s  wall 32.65 s
 Geometry Optimization Parameters
   NAtoms,    NIC,     NZ,  NCons,   NDum,   NFix, NCnnct, MaxDiis
       22     155      22       0       0       0       0       0


** GEOMETRY OPTIMIZATION IN DELOCALIZED INTERNAL COORDINATES **
   Searching for a Minimum

   Optimization Cycle:   1

                       Coordinates (Angstroms)
     ATOM                X               Y               Z
      1  C         0.0000000000    0.0000000000    0.0000000000
      2  C         0.0000000000    0.0000000000    1.3949600000
      3  Cl        1.5261815140    0.0000000000    2.2594170471
      4  C        -1.1901880373    0.0256249026    2.1059255403
      5  H        -1.1683702292    0.0315218534    3.1884196336
      6  C        -2.4041742747    0.0535064326    1.4351028665
      7  H        -3.3336980403    0.0741960811    1.9899557843
      8  C        -2.4180259722    0.0546630380    0.0478935036
      9  Cl       -3.9445745286    0.0782926128   -0.8155919614
     10  C        -1.2274122092    0.0272853135   -0.6622934626
     11  Cl       -1.2645630159   -0.0058824468   -2.4155862839
     12  C         1.2779219872   -0.0284629571   -0.7628147595
     13  C         2.3470698978    0.7895533347   -0.3971844912
     14  H         2.2524361913    1.4379704176    0.4647342991
     15  C         3.5373425750    0.7639926356   -1.1080106329
     16  Cl        4.8658811021    1.7979767919   -0.6156914816
     17  C         3.6820915760   -0.0819840560   -2.1979241218
     18  Cl        5.1878981105   -0.1155057366   -3.0967783802
     19  C         2.6267066856   -0.9012420975   -2.5714505845
     20  H         2.7271154486   -1.5600000441   -3.4248322698
     21  C         1.4361780334   -0.8737960689   -1.8611235872
     22  H         0.6116407652   -1.5017402028   -2.1743786128
   Point Group: c1    Number of degrees of freedom:    60


   Energy is  -2761.501331037


 Attempting to generate delocalized internal coordinates
 Initial Hessian constructed with Jon Baker's OPTIMIZE code

 60 Hessian modes will be used to form the next step
  Hessian Eigenvalues:
     0.010693    0.019215    0.019215    0.023207    0.023207    0.023578
     0.023582    0.023676    0.023682    0.023938    0.023939    0.024090
     0.024090    0.024114    0.024114    0.024135    0.024135    0.024143
     0.024143    0.159962    0.159969    0.159995    0.159995    0.160000
     0.223726    0.224898    0.234830    0.244901    0.246104    0.249938
     0.249948    0.249992    0.249992    0.250000    0.250000    0.250000
     0.250000    0.301033    0.301033    0.301033    0.301033    0.301033
     0.336089    0.356665    0.356665    0.356665    0.356665    0.356665
     0.429309    0.429778    0.431281    0.433497    0.467773    0.467824
     0.472138    0.472159    0.478203    0.478204    0.479142    0.479142

 Minimum search - taking simple RFO step
 Searching for Lamda that Minimizes Along All modes
 Value Taken    Lamda =  -0.04223916
 Calculated Step too Large.  Step scaled by  0.425796
 Step Taken.  Stepsize is  0.300000

                             Maximum     Tolerance    Cnvgd?
         Gradient           0.059324      0.000300      NO
         Displacement       0.258001      0.001200      NO
         Energy change     *********      0.000001      NO


 New Cartesian Coordinates Obtained by Inverse Iteration

 Displacement from previous Coordinates is:  1.126903
 ----------------------------------------------------------------
             Standard Nuclear Orientation (Angstroms)
    I     Atom           X                Y                Z
 ----------------------------------------------------------------
    1      C       0.0045261573    -0.0037752934    -0.0068820146
    2      C      -0.0165292612    -0.0667586670     1.3994766285
    3      Cl      1.4627627825    -0.2067553731     2.3334048422
    4      C      -1.2088473491    -0.0447604392     2.1086585723
    5      H      -1.1892080799    -0.1008015172     3.1896885684
    6      C      -2.4191797648     0.0512233672     1.4438139375
    7      H      -3.3483390911     0.0724991073     1.9984737232
    8      C      -2.4316947865     0.1204575050     0.0603158744
    9      Cl     -3.9669452923     0.2465690357    -0.7752695993
   10      C      -1.2405787139     0.0888584603    -0.6599809462
   11      Cl     -1.3389451565     0.1994746452    -2.4076713877
   12      C       1.2925218404    -0.0335511351    -0.7744821828
   13      C       2.3340609896     0.8474735134    -0.4668185917
   14      H       2.2178614996     1.5590251250     0.3374398330
   15      C       3.5275933593     0.8267470994    -1.1746926949
   16      Cl      4.7953406180     1.9574078155    -0.7413255653
   17      C       3.7131100481    -0.0859680037    -2.2082340765
   18      Cl      5.2140172789    -0.1326000649    -3.1112017894
   19      C       2.6912761855    -0.9704147080    -2.5240954996
   20      H       2.8253250311    -1.6828945497    -3.3281128394
   21      C       1.4963252967    -0.9413364074    -1.8196485846
   22      H       0.7130039874    -1.6341497112    -2.0901081626
 ----------------------------------------------------------------
 Nuclear Repulsion Energy =        1716.97917922 hartrees
 There are       81 alpha and       81 beta electrons
 Applying Cartesian multipole field
    Component          Value
    ---------          -----
     (2,0,0)        1.00000E-12
     (0,2,0)        2.00000E-11
     (0,0,2)       -3.00000E-11
 Nucleus-field energy     =    -0.0000000475 hartrees
 Requested basis set is 6-311++G(d,p)
 There are 162 shells and 449 basis functions
 A cutoff of  1.0D-15 yielded  10146 shell pairs
 There are     84319 function pairs (     90613 Cartesian)
 Smallest overlap matrix eigenvalue = 2.75E-07
 Linear dependence detected in AO basis
 Number of orthogonalized atomic orbitals = 445
 Maximum deviation from orthogonality = 5.490E-10
 Guess from superposition of atomic densities
 Warning:  Energy on first SCF cycle will be non-variational
 SAD guess density has 162.000000 electrons

 -----------------------------------------------------------------------
  General SCF calculation program by
  Eric Jon Sundstrom, Paul Horn, Yuezhi Mao, Dmitri Zuev, Alec White,
  David Stuck, Shaama M.S., Shane Yost, Joonho Lee, David Small,
  Daniel Levine, Susi Lehtola, Hugh Burton, Evgeny Epifanovsky,
  Bang C. Huynh
 -----------------------------------------------------------------------
 Exchange:     0.2000 Hartree-Fock + 0.0800 Slater + 0.7200 B88
 Correlation:  0.1900 VWN1RPA + 0.8100 LYP
 Using SG-1 standard quadrature grid
 using 6 threads for integral computing
 -------------------------------------------------------
 OpenMP Integral computing Module                
 Release: version 2.0, May 2017, Q-Chem Inc. Pleasanton 
 -------------------------------------------------------
 A restricted SCF calculation will be
 performed using DIIS
 SCF converges when DIIS error is below 1.0e-08
 ---------------------------------------
  Cycle       Energy         DIIS error
 ---------------------------------------
    1   -2765.5156575923      2.92e-02  
    2   -2761.3647067205      2.38e-03  
    3   -2761.2634920963      3.01e-03  
    4   -2761.5020712051      5.75e-04  
    5   -2761.5094790189      2.70e-04  
    6   -2761.5111108363      1.08e-04  
    7   -2761.5113734806      3.16e-05  
    8   -2761.5113962969      1.29e-05  
    9   -2761.5114004628      2.60e-06  
   10   -2761.5114006209      1.03e-06  
   11   -2761.5114006463      3.38e-07  
   12   -2761.5114006490      1.39e-07  
   13   -2761.5114006498      4.35e-08  
   14   -2761.5114006497      1.86e-08  
   15   -2761.5114006497      6.16e-09  Convergence criterion met
 ---------------------------------------
 SCF time:   CPU 649.53s  wall 114.00s 
 SCF   energy in the final basis set =    -2761.5114006497
 Total energy in the final basis set =    -2761.5114006497

 --------------------------------------------------------------

                    Orbital Energies (a.u.)
 --------------------------------------------------------------

 Alpha MOs
 -- Occupied --
********-101.5754-101.5746-101.5681-101.5668 -10.2767 -10.2708 -10.2703
-10.2620 -10.2609 -10.2419 -10.2226 -10.2198 -10.2172 -10.2102 -10.2077
-10.2054  -9.4909  -9.4903  -9.4892  -9.4826  -9.4813  -7.2556  -7.2551
 -7.2541  -7.2474  -7.2462  -7.2458  -7.2452  -7.2450  -7.2445  -7.2441
 -7.2434  -7.2375  -7.2369  -7.2361  -7.2355  -0.9504  -0.9311  -0.9076
 -0.8821  -0.8697  -0.8599  -0.8458  -0.7999  -0.7679  -0.7522  -0.7428
 -0.6655  -0.6475  -0.6245  -0.6119  -0.5506  -0.5366  -0.5281  -0.5084
 -0.4943  -0.4799  -0.4651  -0.4622  -0.4577  -0.4476  -0.4338  -0.4261
 -0.4134  -0.4023  -0.3948  -0.3930  -0.3679  -0.3591  -0.3574  -0.3501
 -0.3413  -0.3373  -0.3354  -0.3217  -0.3181  -0.2951  -0.2748  -0.2678
 -0.2578
 -- Virtual --
 -0.0725  -0.0543  -0.0432  -0.0357  -0.0289  -0.0198  -0.0111  -0.0027
  0.0016   0.0143   0.0163   0.0206   0.0246   0.0294   0.0398   0.0449
  0.0498   0.0528   0.0563   0.0593   0.0673   0.0681   0.0733   0.0799
  0.0833   0.0847   0.0866   0.0930   0.0973   0.1031   0.1051   0.1086
  0.1111   0.1134   0.1172   0.1201   0.1232   0.1241   0.1259   0.1297
  0.1323   0.1334   0.1358   0.1386   0.1478   0.1503   0.1513   0.1537
  0.1600   0.1641   0.1653   0.1722   0.1780   0.1801   0.1884   0.1938
  0.1979   0.2016   0.2062   0.2081   0.2097   0.2135   0.2174   0.2226
  0.2250   0.2274   0.2324   0.2382   0.2437   0.2469   0.2507   0.2529
  0.2585   0.2607   0.2646   0.2703   0.2726   0.2795   0.2812   0.2846
  0.2887   0.2911   0.2941   0.2973   0.3050   0.3106   0.3167   0.3233
  0.3311   0.3323   0.3399   0.3445   0.3530   0.3650   0.4108   0.4197
  0.4304   0.4354   0.4447   0.4459   0.4512   0.4564   0.4581   0.4712
  0.4765   0.4822   0.4871   0.4896   0.4932   0.5060   0.5103   0.5174
  0.5261   0.5425   0.5479   0.5497   0.5608   0.5676   0.5692   0.5748
  0.5816   0.5944   0.6010   0.6058   0.6101   0.6152   0.6207   0.6277
  0.6381   0.6448   0.6494   0.6527   0.6634   0.6727   0.6811   0.6860
  0.6985   0.7086   0.7119   0.7150   0.7339   0.7496   0.7599   0.7975
  0.8041   0.8095   0.8170   0.8208   0.8336   0.8410   0.8430   0.8481
  0.8493   0.8510   0.8517   0.8535   0.8593   0.8652   0.8697   0.8758
  0.8804   0.8865   0.8910   0.8971   0.9019   0.9132   0.9212   0.9265
  0.9370   0.9380   0.9426   0.9478   0.9485   0.9557   0.9632   0.9646
  0.9698   0.9755   0.9841   0.9895   1.0021   1.0086   1.0302   1.0478
  1.0571   1.0650   1.0856   1.0991   1.1066   1.1288   1.1583   1.1887
  1.2081   1.2200   1.2265   1.2548   1.2612   1.2644   1.2713   1.2734
  1.2881   1.2961   1.3084   1.3355   1.3441   1.3552   1.3639   1.4224
  1.4584   1.4824   1.4943   1.5111   1.5171   1.5399   1.5557   1.5624
  1.5758   1.5986   1.6152   1.6261   1.6549   1.6672   1.6881   1.6919
  1.7153   1.7230   1.7404   1.7787   1.8002   1.8231   1.8440   1.8504
  1.8654   1.8832   1.8869   1.9029   1.9089   1.9195   1.9306   1.9326
  1.9561   1.9676   1.9807   1.9916   2.0260   2.0727   2.0751   2.1082
  2.1273   2.1465   2.1500   2.1962   2.2441   2.2490   2.2510   2.2668
  2.2726   2.2856   2.2995   2.2996   2.3130   2.3295   2.3656   2.3746
  2.4041   2.4203   2.4281   2.4425   2.4533   2.4671   2.5073   2.5181
  2.5292   2.5377   2.5648   2.5943   2.6033   2.6218   2.6371   2.6574
  2.6674   2.6902   2.6993   2.7177   2.7281   2.7436   2.7507   2.7601
  2.7771   2.7882   2.7995   2.8132   2.8306   2.8428   2.8621   2.8793
  2.9197   2.9490   2.9727   3.0666   3.0782   3.0852   3.1233   3.1402
  3.1595   3.1882   3.1955   3.2302   3.2564   3.3521   3.3623   3.3977
  3.4327   3.5285   3.5670   3.6310   3.6891   3.7510   3.8458   3.8688
  3.9894   4.0492   4.0771   4.1280   4.3901   4.7994   4.8317   9.7524
  9.7641   9.8017   9.8109   9.8203  23.3688  23.5306  23.8212  23.8758
 23.9016  23.9109  23.9614  23.9987  24.0284  24.0704  24.1304  24.1510
 25.7901  25.8123  25.8703  25.8989  25.9255  26.1068  26.1370  26.1633
 26.2150  26.3242  26.5133  26.5684  26.6804  26.7789  26.8843 215.7451
215.7546 215.7991 215.8111 215.8233
 --------------------------------------------------------------

          Ground-State Mulliken Net Atomic Charges

     Atom                 Charge (a.u.)
  ----------------------------------------
      1 C                    -0.261564
      2 C                    -0.224941
      3 Cl                    0.509443
      4 C                    -0.290930
      5 H                     0.212500
      6 C                    -0.953933
      7 H                     0.193840
      8 C                     0.729335
      9 Cl                    0.454947
     10 C                    -0.878863
     11 Cl                    0.636926
     12 C                     0.660396
     13 C                    -1.354961
     14 H                     0.215023
     15 C                     0.098331
     16 Cl                    0.611408
     17 C                     0.300122
     18 Cl                    0.490467
     19 C                    -0.978754
     20 H                     0.200052
     21 C                    -0.550782
     22 H                     0.181937
  ----------------------------------------
  Sum of atomic charges =     0.000000

 -----------------------------------------------------------------
                    Cartesian Multipole Moments
 -----------------------------------------------------------------
    Charge (ESU x 10^10)
                 0.0000
    Dipole Moment (Debye)
         X      -2.0945      Y      -1.0081      Z       1.4950
       Tot       2.7637
    Quadrupole Moments (Debye-Ang)
        XX    -143.3717     XY      -2.0530     YY    -132.5692
        XZ      -2.8848     YZ       4.6067     ZZ    -127.9202
    Octopole Moments (Debye-Ang^2)
       XXX    -420.0066    XXY     -31.6239    XYY    -119.3758
       YYY     -75.1308    XXZ     115.9435    XYZ       9.8153
       YYZ      79.9709    XZZ    -137.1977    YZZ     -36.2664
       ZZZ     260.7217
    Hexadecapole Moments (Debye-Ang^3)
      XXXX   -7649.0083   XXXY    -289.0463   XXYY   -1355.9772
      XYYY    -267.6990   YYYY    -594.7899   XXXZ     965.6713
      XXYZ      31.9764   XYYZ     303.8045   YYYZ      36.0229
      XXZZ   -1692.3551   XYZZ    -119.1518   YYZZ    -555.2396
      XZZZ     881.3932   YZZZ      51.4642   ZZZZ   -2695.3240
 -----------------------------------------------------------------
 Calculating analytic gradient of the SCF energy
 Gradient of SCF Energy
            1           2           3           4           5           6
    1  -0.0097365   0.0016034   0.0002090   0.0002110  -0.0002356   0.0010512
    2  -0.0001599  -0.0000957   0.0019066  -0.0003646   0.0001988   0.0000101
    3   0.0025601   0.0037049  -0.0014578  -0.0055242   0.0002878  -0.0018993
            7           8           9          10          11          12
    1  -0.0000410   0.0071725   0.0008818  -0.0019040  -0.0025336   0.0003305
    2   0.0000391  -0.0000404   0.0001485  -0.0001735  -0.0019701   0.0002854
    3   0.0007279   0.0038223  -0.0043795   0.0041570  -0.0012797   0.0011368
           13          14          15          16          17          18
    1   0.0047987  -0.0008097  -0.0035777   0.0025154  -0.0054822   0.0029622
    2  -0.0023072  -0.0016973  -0.0037614  -0.0000395   0.0002456   0.0016207
    3  -0.0024914   0.0006808  -0.0022174  -0.0010517   0.0032799  -0.0000412
           19          20          21          22
    1   0.0023170  -0.0010096   0.0014933  -0.0002161
    2   0.0030279  -0.0003432   0.0017278   0.0017422
    3   0.0019173  -0.0001500  -0.0017743  -0.0000082
 Max gradient component =       9.736E-03
 RMS gradient           =       2.585E-03
 Gradient time:  CPU 192.66 s  wall 32.32 s
 Geometry Optimization Parameters
   NAtoms,    NIC,     NZ,  NCons,   NDum,   NFix, NCnnct, MaxDiis
       22     155      22       0       0       0       0       0

 Cartesian Hessian Update
 Hessian updated using BFGS update


** GEOMETRY OPTIMIZATION IN DELOCALIZED INTERNAL COORDINATES **
   Searching for a Minimum

   Optimization Cycle:   2

                       Coordinates (Angstroms)
     ATOM                X               Y               Z
      1  C         0.0045261573   -0.0037752934   -0.0068820146
      2  C        -0.0165292612   -0.0667586670    1.3994766285
      3  Cl        1.4627627825   -0.2067553731    2.3334048422
      4  C        -1.2088473491   -0.0447604392    2.1086585723
      5  H        -1.1892080799   -0.1008015172    3.1896885684
      6  C        -2.4191797648    0.0512233672    1.4438139375
      7  H        -3.3483390911    0.0724991073    1.9984737232
      8  C        -2.4316947865    0.1204575050    0.0603158744
      9  Cl       -3.9669452923    0.2465690357   -0.7752695993
     10  C        -1.2405787139    0.0888584603   -0.6599809462
     11  Cl       -1.3389451565    0.1994746452   -2.4076713877
     12  C         1.2925218404   -0.0335511351   -0.7744821828
     13  C         2.3340609896    0.8474735134   -0.4668185917
     14  H         2.2178614996    1.5590251250    0.3374398330
     15  C         3.5275933593    0.8267470994   -1.1746926949
     16  Cl        4.7953406180    1.9574078155   -0.7413255653
     17  C         3.7131100481   -0.0859680037   -2.2082340765
     18  Cl        5.2140172789   -0.1326000649   -3.1112017894
     19  C         2.6912761855   -0.9704147080   -2.5240954996
     20  H         2.8253250311   -1.6828945497   -3.3281128394
     21  C         1.4963252967   -0.9413364074   -1.8196485846
     22  H         0.7130039874   -1.6341497112   -2.0901081626
   Point Group: c1    Number of degrees of freedom:    60


   Energy is  -2761.511400650

 Hessian updated using BFGS update

 52 Hessian modes will be used to form the next step
  Hessian Eigenvalues:
     0.017354    0.019214    0.019216    0.023204    0.023207    0.023579
     0.023676    0.023681    0.023935    0.023937    0.024090    0.024090
     0.024114    0.024114    0.024134    0.024135    0.024142    0.024143
     0.033841    0.159635    0.159971    0.159995    0.159999    0.160343
     0.223501    0.224474    0.233669    0.237999    0.245164    0.246265
     0.249954    0.249990    0.249995    0.249999    0.299793    0.300872
     0.307748    0.353419    0.356640    0.369510    0.426917    0.430286
     0.432259    0.464074    0.467798    0.467925    0.470018    0.475524
     0.478095    0.478221    0.479137    0.563380

 Minimum search - taking simple RFO step
 Searching for Lamda that Minimizes Along All modes
 Value Taken    Lamda =  -0.00460363
 Calculated Step too Large.  Step scaled by  0.939344
 Step Taken.  Stepsize is  0.300000

                             Maximum     Tolerance    Cnvgd?
         Gradient           0.013151      0.000300      NO
         Displacement       0.265929      0.001200      NO
         Energy change     -0.010070      0.000001      NO


 New Cartesian Coordinates Obtained by Inverse Iteration

 Displacement from previous Coordinates is:  1.102459
 ----------------------------------------------------------------
             Standard Nuclear Orientation (Angstroms)
    I     Atom           X                Y                Z
 ----------------------------------------------------------------
    1      C       0.0076364666    -0.0009079493    -0.0177296838
    2      C      -0.0133563186    -0.1389352453     1.3779587627
    3      Cl      1.4761001451    -0.3943841816     2.2721322039
    4      C      -1.2010645954    -0.1203558930     2.0985966875
    5      H      -1.1788213013    -0.2410732492     3.1738406112
    6      C      -2.4092593333     0.0430160449     1.4375002892
    7      H      -3.3382181436     0.0581262408     1.9917910041
    8      C      -2.4274260636     0.1887477604     0.0554492940
    9      Cl     -3.9778075443     0.4053156457    -0.7283750291
   10      C      -1.2280242250     0.1659827422    -0.6684364361
   11      Cl     -1.2517836703     0.4025265297    -2.4036221539
   12      C       1.2847035771    -0.0323525373    -0.7798136065
   13      C       2.2821821368     0.9103194729    -0.5198247757
   14      H       2.1301659501     1.6754159749     0.2307210654
   15      C       3.4822057838     0.8874713786    -1.2204048401
   16      Cl      4.6870177229     2.1045609104    -0.8577088484
   17      C       3.7075871270    -0.0932636338    -2.1899743266
   18      Cl      5.2057158133    -0.1620472299    -3.0883643410
   19      C       2.7190883482    -1.0382935161    -2.4501844342
   20      H       2.8931675620    -1.7993794656    -3.1997547578
   21      C       1.5172143895    -1.0053258793    -1.7566906486
   22      H       0.7604337521    -1.7491941161    -1.9743579915
 ----------------------------------------------------------------
 Nuclear Repulsion Energy =        1718.03837728 hartrees
 There are       81 alpha and       81 beta electrons
 Applying Cartesian multipole field
    Component          Value
    ---------          -----
     (2,0,0)        1.00000E-12
     (0,2,0)        2.00000E-11
     (0,0,2)       -3.00000E-11
 Nucleus-field energy     =    -0.0000000450 hartrees
 Requested basis set is 6-311++G(d,p)
 There are 162 shells and 449 basis functions
 A cutoff of  1.0D-15 yielded  10168 shell pairs
 There are     84481 function pairs (     90783 Cartesian)
 Smallest overlap matrix eigenvalue = 2.69E-07
 Linear dependence detected in AO basis
 Number of orthogonalized atomic orbitals = 445
 Maximum deviation from orthogonality = 3.526E-10
 Guess from superposition of atomic densities
 Warning:  Energy on first SCF cycle will be non-variational
 SAD guess density has 162.000000 electrons

 -----------------------------------------------------------------------
  General SCF calculation program by
  Eric Jon Sundstrom, Paul Horn, Yuezhi Mao, Dmitri Zuev, Alec White,
  David Stuck, Shaama M.S., Shane Yost, Joonho Lee, David Small,
  Daniel Levine, Susi Lehtola, Hugh Burton, Evgeny Epifanovsky,
  Bang C. Huynh
 -----------------------------------------------------------------------
 Exchange:     0.2000 Hartree-Fock + 0.0800 Slater + 0.7200 B88
 Correlation:  0.1900 VWN1RPA + 0.8100 LYP
 Using SG-1 standard quadrature grid
 using 6 threads for integral computing
 -------------------------------------------------------
 OpenMP Integral computing Module                
 Release: version 2.0, May 2017, Q-Chem Inc. Pleasanton 
 -------------------------------------------------------
 A restricted SCF calculation will be
 performed using DIIS
 SCF converges when DIIS error is below 1.0e-08
 ---------------------------------------
  Cycle       Energy         DIIS error
 ---------------------------------------
    1   -2765.5006216564      2.91e-02  
    2   -2761.3668802517      2.38e-03  
    3   -2761.2608286020      3.03e-03  
    4   -2761.5034541364      6.10e-04  
    5   -2761.5116449157      2.95e-04  
    6   -2761.5136319980      1.09e-04  
    7   -2761.5138970239      3.47e-05  
    8   -2761.5139260425      1.25e-05  
    9   -2761.5139298527      2.73e-06  
   10   -2761.5139300258      1.09e-06  
   11   -2761.5139300545      3.77e-07  
   12   -2761.5139300578      1.34e-07  
   13   -2761.5139300584      4.65e-08  
   14   -2761.5139300584      1.99e-08  
   15   -2761.5139300586      6.11e-09  Convergence criterion met
 ---------------------------------------
 SCF time:   CPU 652.15s  wall 115.00s 
 SCF   energy in the final basis set =    -2761.5139300586
 Total energy in the final basis set =    -2761.5139300586

 --------------------------------------------------------------

                    Orbital Energies (a.u.)
 --------------------------------------------------------------

 Alpha MOs
 -- Occupied --
********-101.5756-101.5741-101.5684-101.5675 -10.2769 -10.2715 -10.2696
-10.2628 -10.2619 -10.2382 -10.2208 -10.2200 -10.2173 -10.2106 -10.2083
-10.2061  -9.4908  -9.4901  -9.4889  -9.4830  -9.4820  -7.2555  -7.2549
 -7.2537  -7.2478  -7.2469  -7.2457  -7.2449  -7.2449  -7.2443  -7.2438
 -7.2431  -7.2378  -7.2372  -7.2369  -7.2363  -0.9493  -0.9304  -0.9060
 -0.8840  -0.8714  -0.8601  -0.8440  -0.7996  -0.7679  -0.7510  -0.7413
 -0.6650  -0.6466  -0.6255  -0.6106  -0.5504  -0.5354  -0.5271  -0.5106
 -0.4946  -0.4800  -0.4647  -0.4613  -0.4581  -0.4458  -0.4337  -0.4261
 -0.4136  -0.4004  -0.3953  -0.3921  -0.3682  -0.3599  -0.3575  -0.3481
 -0.3401  -0.3360  -0.3350  -0.3248  -0.3197  -0.2921  -0.2755  -0.2666
 -0.2585
 -- Virtual --
 -0.0691  -0.0553  -0.0435  -0.0346  -0.0323  -0.0192  -0.0108  -0.0022
  0.0020   0.0136   0.0161   0.0201   0.0234   0.0294   0.0392   0.0445
  0.0504   0.0524   0.0563   0.0604   0.0659   0.0675   0.0735   0.0798
  0.0827   0.0844   0.0865   0.0931   0.0976   0.1030   0.1039   0.1081
  0.1117   0.1128   0.1175   0.1187   0.1217   0.1237   0.1265   0.1292
  0.1311   0.1321   0.1355   0.1369   0.1472   0.1491   0.1506   0.1531
  0.1599   0.1626   0.1656   0.1720   0.1766   0.1802   0.1872   0.1937
  0.1965   0.2006   0.2055   0.2082   0.2095   0.2132   0.2180   0.2217
  0.2259   0.2307   0.2329   0.2389   0.2426   0.2460   0.2495   0.2532
  0.2595   0.2612   0.2669   0.2714   0.2737   0.2750   0.2812   0.2827
  0.2859   0.2890   0.2923   0.2953   0.2991   0.3086   0.3163   0.3228
  0.3299   0.3343   0.3402   0.3438   0.3526   0.3651   0.4105   0.4203
  0.4304   0.4341   0.4431   0.4467   0.4511   0.4574   0.4596   0.4747
  0.4761   0.4803   0.4872   0.4907   0.4927   0.5034   0.5082   0.5170
  0.5282   0.5403   0.5457   0.5521   0.5659   0.5677   0.5714   0.5819
  0.5857   0.5976   0.6035   0.6069   0.6105   0.6172   0.6191   0.6306
  0.6340   0.6454   0.6548   0.6601   0.6656   0.6727   0.6827   0.6851
  0.6971   0.7031   0.7110   0.7147   0.7324   0.7505   0.7589   0.7942
  0.7996   0.8090   0.8203   0.8298   0.8330   0.8417   0.8437   0.8443
  0.8477   0.8500   0.8520   0.8581   0.8596   0.8637   0.8694   0.8718
  0.8776   0.8882   0.8902   0.8947   0.9051   0.9173   0.9212   0.9251
  0.9324   0.9385   0.9390   0.9454   0.9512   0.9596   0.9618   0.9658
  0.9700   0.9748   0.9828   0.9923   1.0029   1.0088   1.0266   1.0446
  1.0518   1.0646   1.0906   1.0984   1.1166   1.1376   1.1544   1.1831
  1.2087   1.2217   1.2333   1.2524   1.2566   1.2651   1.2712   1.2780
  1.2891   1.2984   1.3109   1.3388   1.3435   1.3587   1.3693   1.4244
  1.4537   1.4831   1.4966   1.5115   1.5205   1.5462   1.5564   1.5657
  1.5788   1.5979   1.6142   1.6304   1.6597   1.6633   1.6893   1.6938
  1.7126   1.7171   1.7456   1.7807   1.7976   1.8208   1.8450   1.8500
  1.8603   1.8760   1.8794   1.9063   1.9164   1.9222   1.9324   1.9402
  1.9572   1.9667   1.9786   1.9911   2.0254   2.0692   2.0778   2.1097
  2.1268   2.1463   2.1514   2.1921   2.2429   2.2467   2.2522   2.2679
  2.2716   2.2856   2.2906   2.2982   2.3093   2.3349   2.3575   2.3783
  2.4176   2.4225   2.4304   2.4414   2.4495   2.4716   2.5013   2.5187
  2.5288   2.5371   2.5616   2.5886   2.5998   2.6182   2.6431   2.6656
  2.6722   2.6870   2.6988   2.7134   2.7286   2.7422   2.7457   2.7600
  2.7807   2.7841   2.7945   2.7970   2.8278   2.8414   2.8577   2.8740
  2.9163   2.9615   2.9854   3.0709   3.0785   3.0849   3.1266   3.1339
  3.1560   3.1908   3.1974   3.2307   3.2548   3.3511   3.3620   3.3982
  3.4345   3.5254   3.5675   3.6328   3.6932   3.7570   3.8420   3.8660
  3.9950   4.0501   4.0739   4.1273   4.3693   4.7991   4.8325   9.7586
  9.7691   9.8021   9.8099   9.8199  23.3734  23.5395  23.8232  23.8791
 23.8941  23.9008  23.9597  23.9873  24.0295  24.0709  24.1213  24.1499
 25.7876  25.8073  25.8716  25.8968  25.9181  26.0959  26.1336  26.1674
 26.2059  26.3445  26.5113  26.5553  26.6743  26.7759  26.8846 215.7516
215.7603 215.7988 215.8113 215.8211
 --------------------------------------------------------------

          Ground-State Mulliken Net Atomic Charges

     Atom                 Charge (a.u.)
  ----------------------------------------
      1 C                    -0.144723
      2 C                    -0.297134
      3 Cl                    0.495384
      4 C                    -0.279405
      5 H                     0.213898
      6 C                    -0.968222
      7 H                     0.195395
      8 C                     0.670455
      9 Cl                    0.457810
     10 C                    -0.721790
     11 Cl                    0.597391
     12 C                     0.558931
     13 C                    -1.389607
     14 H                     0.222261
     15 C                     0.144375
     16 Cl                    0.600648
     17 C                     0.212736
     18 Cl                    0.494740
     19 C                    -0.898594
     20 H                     0.203700
     21 C                    -0.557496
     22 H                     0.189248
  ----------------------------------------
  Sum of atomic charges =     0.000000

 -----------------------------------------------------------------
                    Cartesian Multipole Moments
 -----------------------------------------------------------------
    Charge (ESU x 10^10)
                -0.0000
    Dipole Moment (Debye)
         X      -2.0305      Y      -1.1337      Z       1.5213
       Tot       2.7789
    Quadrupole Moments (Debye-Ang)
        XX    -142.9439     XY      -1.9781     YY    -132.0278
        XZ      -3.0688     YZ       4.6342     ZZ    -128.6280
    Octopole Moments (Debye-Ang^2)
       XXX    -417.5365    XXY     -36.5363    XYY    -117.6681
       YYY     -85.8678    XXZ     116.4961    XYZ      10.7548
       YYZ      80.5242    XZZ    -136.5677    YZZ     -39.9370
       ZZZ     266.9602
    Hexadecapole Moments (Debye-Ang^3)
      XXXX   -7527.7735   XXXY    -259.6941   XXYY   -1348.8069
      XYYY    -230.4821   YYYY    -683.7720   XXXZ     987.1110
      XXYZ      50.6655   XYYZ     310.9815   YYYZ      95.3034
      XXZZ   -1669.8175   XYZZ    -108.7631   YYZZ    -560.7948
      XZZZ     908.0979   YZZZ      98.1229   ZZZZ   -2657.2586
 -----------------------------------------------------------------
 Calculating analytic gradient of the SCF energy
 Gradient of SCF Energy
            1           2           3           4           5           6
    1  -0.0021617   0.0010973   0.0003080   0.0004205   0.0000212  -0.0017710
    2   0.0000545   0.0010254   0.0007544   0.0000386  -0.0000153   0.0001442
    3  -0.0004549  -0.0001275  -0.0015200  -0.0018889   0.0000767  -0.0004089
            7           8           9          10          11          12
    1   0.0001495   0.0011046  -0.0018470   0.0027322   0.0030002  -0.0025502
    2  -0.0000012  -0.0001667   0.0001876  -0.0015138  -0.0007100  -0.0001855
    3   0.0003510   0.0021566   0.0001676   0.0012127  -0.0014664   0.0016275
           13          14          15          16          17          18
    1   0.0023411  -0.0001614  -0.0022420   0.0008325  -0.0015267   0.0008360
    2  -0.0008554   0.0002305  -0.0010124   0.0006205  -0.0003867   0.0001500
    3   0.0001715   0.0006545   0.0004830   0.0001438   0.0004343  -0.0003155
           19          20          21          22
    1   0.0009645  -0.0007403  -0.0004243  -0.0003829
    2   0.0008516  -0.0002666   0.0014147  -0.0003585
    3   0.0003237   0.0000730  -0.0013675  -0.0003262
 Max gradient component =       3.000E-03
 RMS gradient           =       1.123E-03
 Gradient time:  CPU 192.87 s  wall 32.36 s
 Geometry Optimization Parameters
   NAtoms,    NIC,     NZ,  NCons,   NDum,   NFix, NCnnct, MaxDiis
       22     155      22       0       0       0       0       0

 Cartesian Hessian Update
 Hessian updated using BFGS update


** GEOMETRY OPTIMIZATION IN DELOCALIZED INTERNAL COORDINATES **
   Searching for a Minimum

   Optimization Cycle:   3

                       Coordinates (Angstroms)
     ATOM                X               Y               Z
      1  C         0.0076364666   -0.0009079493   -0.0177296838
      2  C        -0.0133563186   -0.1389352453    1.3779587627
      3  Cl        1.4761001451   -0.3943841816    2.2721322039
      4  C        -1.2010645954   -0.1203558930    2.0985966875
      5  H        -1.1788213013   -0.2410732492    3.1738406112
      6  C        -2.4092593333    0.0430160449    1.4375002892
      7  H        -3.3382181436    0.0581262408    1.9917910041
      8  C        -2.4274260636    0.1887477604    0.0554492940
      9  Cl       -3.9778075443    0.4053156457   -0.7283750291
     10  C        -1.2280242250    0.1659827422   -0.6684364361
     11  Cl       -1.2517836703    0.4025265297   -2.4036221539
     12  C         1.2847035771   -0.0323525373   -0.7798136065
     13  C         2.2821821368    0.9103194729   -0.5198247757
     14  H         2.1301659501    1.6754159749    0.2307210654
     15  C         3.4822057838    0.8874713786   -1.2204048401
     16  Cl        4.6870177229    2.1045609104   -0.8577088484
     17  C         3.7075871270   -0.0932636338   -2.1899743266
     18  Cl        5.2057158133   -0.1620472299   -3.0883643410
     19  C         2.7190883482   -1.0382935161   -2.4501844342
     20  H         2.8931675620   -1.7993794656   -3.1997547578
     21  C         1.5172143895   -1.0053258793   -1.7566906486
     22  H         0.7604337521   -1.7491941161   -1.9743579915
   Point Group: c1    Number of degrees of freedom:    60


   Energy is  -2761.513930059

 Hessian updated using BFGS update

 55 Hessian modes will be used to form the next step
  Hessian Eigenvalues:
     0.014955    0.019194    0.019217    0.023181    0.023207    0.023580
     0.023677    0.023685    0.023873    0.023938    0.024089    0.024090
     0.024111    0.024114    0.024126    0.024138    0.024141    0.024146
     0.032215    0.158000    0.159971    0.159999    0.160013    0.161228
     0.218199    0.223890    0.231890    0.241401    0.245353    0.247593
     0.249968    0.249993    0.249998    0.250000    0.259977    0.299463
     0.300834    0.301844    0.309427    0.354465    0.356611    0.356669
     0.376825    0.421171    0.430434    0.434451    0.460992    0.467868
     0.468983    0.470092    0.475085    0.478150    0.478667    0.482383
     0.625425

 Minimum search - taking simple RFO step
 Searching for Lamda that Minimizes Along All modes
 Value Taken    Lamda =  -0.00106534
 Step Taken.  Stepsize is  0.201149

                             Maximum     Tolerance    Cnvgd?
         Gradient           0.008003      0.000300      NO
         Displacement       0.163948      0.001200      NO
         Energy change     -0.002529      0.000001      NO


 New Cartesian Coordinates Obtained by Inverse Iteration

 Displacement from previous Coordinates is:  0.668937
 ----------------------------------------------------------------
             Standard Nuclear Orientation (Angstroms)
    I     Atom           X                Y                Z
 ----------------------------------------------------------------
    1      C       0.0068067030     0.0058129398    -0.0237188499
    2      C      -0.0148636140    -0.1894422498     1.3641661538
    3      Cl      1.4809189476    -0.5005565057     2.2322232060
    4      C      -1.1989416920    -0.1729855725     2.0931241235
    5      H      -1.1766048544    -0.3342170714     3.1627612803
    6      C      -2.4035371850     0.0355447686     1.4365925883
    7      H      -3.3338275056     0.0439557953     1.9885803776
    8      C      -2.4236218130     0.2345527672     0.0591534368
    9      Cl     -3.9656392345     0.4999091842    -0.7185007091
   10      C      -1.2271131872     0.2251509634    -0.6650199415
   11      Cl     -1.2534644813     0.5236349719    -2.3868818743
   12      C       1.2823410841    -0.0274512171    -0.7862272918
   13      C       2.2527483876     0.9489137149    -0.5613846069
   14      H       2.0787549666     1.7388595236     0.1588388021
   15      C       3.4590371321     0.9216915876    -1.2557041100
   16      Cl      4.6322532564     2.1791720875    -0.9441165768
   17      C       3.7097558083    -0.0987713954    -2.1780818645
   18      Cl      5.2107106821    -0.1785020774    -3.0657948625
   19      C       2.7422248704    -1.0777846817    -2.4003113262
   20      H       2.9438381830    -1.8653826287    -3.1146383237
   21      C       1.5359016993    -1.0409186881    -1.7132734912
   22      H       0.7897794256    -1.8052164120    -1.8990380951
 ----------------------------------------------------------------
 Nuclear Repulsion Energy =        1718.50368735 hartrees
 There are       81 alpha and       81 beta electrons
 Applying Cartesian multipole field
    Component          Value
    ---------          -----
     (2,0,0)        1.00000E-12
     (0,2,0)        2.00000E-11
     (0,0,2)       -3.00000E-11
 Nucleus-field energy     =    -0.0000000432 hartrees
 Requested basis set is 6-311++G(d,p)
 There are 162 shells and 449 basis functions
 A cutoff of  1.0D-15 yielded  10167 shell pairs
 There are     84513 function pairs (     90808 Cartesian)
 Smallest overlap matrix eigenvalue = 2.65E-07
 Linear dependence detected in AO basis
 Number of orthogonalized atomic orbitals = 445
 Maximum deviation from orthogonality = 4.078E-10
 Guess from superposition of atomic densities
 Warning:  Energy on first SCF cycle will be non-variational
 SAD guess density has 162.000000 electrons

 -----------------------------------------------------------------------
  General SCF calculation program by
  Eric Jon Sundstrom, Paul Horn, Yuezhi Mao, Dmitri Zuev, Alec White,
  David Stuck, Shaama M.S., Shane Yost, Joonho Lee, David Small,
  Daniel Levine, Susi Lehtola, Hugh Burton, Evgeny Epifanovsky,
  Bang C. Huynh
 -----------------------------------------------------------------------
 Exchange:     0.2000 Hartree-Fock + 0.0800 Slater + 0.7200 B88
 Correlation:  0.1900 VWN1RPA + 0.8100 LYP
 Using SG-1 standard quadrature grid
 using 6 threads for integral computing
 -------------------------------------------------------
 OpenMP Integral computing Module                
 Release: version 2.0, May 2017, Q-Chem Inc. Pleasanton 
 -------------------------------------------------------
 A restricted SCF calculation will be
 performed using DIIS
 SCF converges when DIIS error is below 1.0e-08
 ---------------------------------------
  Cycle       Energy         DIIS error
 ---------------------------------------
    1   -2765.5027192571      2.92e-02  
    2   -2761.3678977076      2.38e-03  
    3   -2761.2613908367      3.03e-03  
    4   -2761.5038322892      6.21e-04  
    5   -2761.5123018129      3.02e-04  
    6   -2761.5143898609      1.09e-04  
    7   -2761.5146560166      3.52e-05  
    8   -2761.5146862023      1.24e-05  
    9   -2761.5146899271      2.75e-06  
   10   -2761.5146901006      1.10e-06  
   11   -2761.5146901304      3.72e-07  
   12   -2761.5146901336      1.32e-07  
   13   -2761.5146901342      4.66e-08  
   14   -2761.5146901344      2.02e-08  
   15   -2761.5146901343      6.04e-09  Convergence criterion met
 ---------------------------------------
 SCF time:   CPU 652.46s  wall 115.00s 
 SCF   energy in the final basis set =    -2761.5146901343
 Total energy in the final basis set =    -2761.5146901343

 --------------------------------------------------------------

                    Orbital Energies (a.u.)
 --------------------------------------------------------------

 Alpha MOs
 -- Occupied --
********-101.5756-101.5735-101.5684-101.5678 -10.2762 -10.2708 -10.2694
-10.2628 -10.2622 -10.2372 -10.2201 -10.2201 -10.2174 -10.2105 -10.2088
-10.2062  -9.4905  -9.4902  -9.4882  -9.4830  -9.4824  -7.2552  -7.2550
 -7.2530  -7.2478  -7.2473  -7.2455  -7.2450  -7.2447  -7.2443  -7.2431
 -7.2424  -7.2379  -7.2373  -7.2372  -7.2366  -0.9493  -0.9307  -0.9059
 -0.8838  -0.8720  -0.8605  -0.8436  -0.7991  -0.7678  -0.7507  -0.7408
 -0.6647  -0.6461  -0.6257  -0.6098  -0.5504  -0.5345  -0.5267  -0.5120
 -0.4945  -0.4801  -0.4649  -0.4608  -0.4581  -0.4455  -0.4338  -0.4261
 -0.4137  -0.3997  -0.3955  -0.3920  -0.3677  -0.3602  -0.3567  -0.3486
 -0.3400  -0.3355  -0.3348  -0.3245  -0.3200  -0.2899  -0.2759  -0.2663
 -0.2596
 -- Virtual --
 -0.0664  -0.0553  -0.0434  -0.0365  -0.0325  -0.0188  -0.0106  -0.0019
  0.0023   0.0131   0.0161   0.0199   0.0237   0.0297   0.0391   0.0444
  0.0511   0.0522   0.0568   0.0609   0.0650   0.0673   0.0733   0.0801
  0.0819   0.0841   0.0872   0.0929   0.0976   0.1021   0.1035   0.1079
  0.1110   0.1138   0.1175   0.1183   0.1212   0.1241   0.1267   0.1287
  0.1305   0.1325   0.1358   0.1363   0.1465   0.1481   0.1510   0.1531
  0.1599   0.1615   0.1660   0.1723   0.1756   0.1811   0.1869   0.1926
  0.1973   0.1999   0.2050   0.2085   0.2105   0.2138   0.2185   0.2208
  0.2250   0.2317   0.2336   0.2391   0.2415   0.2454   0.2490   0.2532
  0.2597   0.2620   0.2683   0.2703   0.2717   0.2747   0.2762   0.2822
  0.2859   0.2898   0.2932   0.2972   0.2992   0.3074   0.3154   0.3225
  0.3265   0.3330   0.3394   0.3449   0.3517   0.3643   0.4107   0.4206
  0.4312   0.4342   0.4426   0.4472   0.4514   0.4573   0.4609   0.4745
  0.4767   0.4792   0.4849   0.4895   0.4925   0.5025   0.5102   0.5171
  0.5289   0.5372   0.5447   0.5529   0.5647   0.5699   0.5729   0.5815
  0.5864   0.5971   0.6060   0.6074   0.6102   0.6140   0.6215   0.6297
  0.6371   0.6464   0.6559   0.6637   0.6680   0.6743   0.6860   0.6873
  0.6972   0.7021   0.7116   0.7176   0.7318   0.7510   0.7623   0.7947
  0.7993   0.8106   0.8184   0.8329   0.8360   0.8407   0.8434   0.8439
  0.8485   0.8498   0.8527   0.8600   0.8634   0.8654   0.8687   0.8734
  0.8756   0.8859   0.8889   0.8928   0.9063   0.9154   0.9184   0.9246
  0.9289   0.9384   0.9402   0.9461   0.9526   0.9584   0.9622   0.9665
  0.9717   0.9760   0.9872   0.9957   1.0031   1.0100   1.0267   1.0431
  1.0510   1.0618   1.0896   1.1017   1.1196   1.1425   1.1554   1.1842
  1.2108   1.2234   1.2381   1.2509   1.2562   1.2664   1.2720   1.2831
  1.2901   1.3000   1.3136   1.3362   1.3435   1.3606   1.3750   1.4268
  1.4422   1.4820   1.4959   1.5093   1.5248   1.5501   1.5561   1.5662
  1.5759   1.5993   1.6161   1.6325   1.6610   1.6632   1.6875   1.6961
  1.7075   1.7155   1.7489   1.7806   1.7973   1.8191   1.8415   1.8492
  1.8547   1.8726   1.8745   1.9089   1.9214   1.9241   1.9331   1.9473
  1.9574   1.9668   1.9811   1.9930   2.0267   2.0693   2.0798   2.1099
  2.1275   2.1464   2.1531   2.1917   2.2431   2.2464   2.2525   2.2680
  2.2709   2.2792   2.2882   2.2979   2.3064   2.3402   2.3581   2.3824
  2.4205   2.4238   2.4326   2.4425   2.4519   2.4743   2.5022   2.5196
  2.5307   2.5385   2.5603   2.5848   2.5982   2.6167   2.6490   2.6692
  2.6762   2.6872   2.6990   2.7086   2.7273   2.7401   2.7442   2.7590
  2.7808   2.7838   2.7902   2.7933   2.8268   2.8414   2.8578   2.8695
  2.9133   2.9660   2.9909   3.0739   3.0809   3.0884   3.1256   3.1348
  3.1550   3.1913   3.1974   3.2344   3.2542   3.3498   3.3636   3.3993
  3.4346   3.5240   3.5686   3.6346   3.6957   3.7619   3.8425   3.8664
  3.9961   4.0511   4.0739   4.1275   4.3569   4.8002   4.8316   9.7598
  9.7703   9.8029   9.8103   9.8211  23.3762  23.5410  23.8204  23.8833
 23.8946  23.9003  23.9584  23.9839  24.0286  24.0716  24.1183  24.1519
 25.7873  25.8060  25.8715  25.8953  25.9150  26.0944  26.1376  26.1719
 26.2031  26.3474  26.5132  26.5566  26.6795  26.7765  26.8898 215.7530
215.7616 215.7994 215.8118 215.8226
 --------------------------------------------------------------

          Ground-State Mulliken Net Atomic Charges

     Atom                 Charge (a.u.)
  ----------------------------------------
      1 C                    -0.057351
      2 C                    -0.356136
      3 Cl                    0.495630
      4 C                    -0.289713
      5 H                     0.214916
      6 C                    -0.967355
      7 H                     0.196467
      8 C                     0.612987
      9 Cl                    0.459817
     10 C                    -0.669396
     11 Cl                    0.590069
     12 C                     0.589822
     13 C                    -1.366046
     14 H                     0.224153
     15 C                     0.100596
     16 Cl                    0.596241
     17 C                     0.197405
     18 Cl                    0.495408
     19 C                    -0.837074
     20 H                     0.205233
     21 C                    -0.625256
     22 H                     0.189582
  ----------------------------------------
  Sum of atomic charges =     0.000000

 -----------------------------------------------------------------
                    Cartesian Multipole Moments
 -----------------------------------------------------------------
    Charge (ESU x 10^10)
                 0.0000
    Dipole Moment (Debye)
         X      -2.0061      Y      -1.1974      Z       1.5368
       Tot       2.7964
    Quadrupole Moments (Debye-Ang)
        XX    -142.6287     XY      -1.9067     YY    -131.7389
        XZ      -3.0336     YZ       4.5527     ZZ    -129.0152
    Octopole Moments (Debye-Ang^2)
       XXX    -414.9235    XXY     -39.3472    XYY    -116.5378
       YYY     -92.1353    XXZ     116.4646    XYZ      11.2559
       YYZ      81.0608    XZZ    -136.7393    YZZ     -41.9334
       ZZZ     271.1651
    Hexadecapole Moments (Debye-Ang^3)
      XXXX   -7475.5852   XXXY    -238.3962   XXYY   -1348.4177
      XYYY    -206.5203   YYYY    -742.3395   XXXZ     999.0921
      XXYZ      61.7573   XYYZ     314.3249   YYYZ     132.1169
      XXZZ   -1657.1190   XYZZ    -101.0992   YYZZ    -564.4837
      XZZZ     925.2445   YZZZ     127.7999   ZZZZ   -2629.8392
 -----------------------------------------------------------------
 Calculating analytic gradient of the SCF energy
 Gradient of SCF Energy
            1           2           3           4           5           6
    1   0.0012433  -0.0000252   0.0009406   0.0004571   0.0000961  -0.0009729
    2   0.0001528   0.0001001   0.0007894   0.0002542  -0.0000452   0.0000695
    3  -0.0008143  -0.0006569  -0.0014388   0.0004717  -0.0000061  -0.0000400
            7           8           9          10          11          12
    1   0.0001358   0.0003946  -0.0002594   0.0004286   0.0009992  -0.0015543
    2  -0.0000295  -0.0000702  -0.0000420  -0.0003373  -0.0004265  -0.0005488
    3  -0.0000801  -0.0006797  -0.0001077   0.0007476  -0.0000973   0.0006668
           13          14          15          16          17          18
    1  -0.0001767  -0.0001726  -0.0003180   0.0000984   0.0005885  -0.0002661
    2  -0.0005782   0.0003235  -0.0001101   0.0001581   0.0000857  -0.0000184
    3   0.0010175   0.0008666   0.0003279  -0.0000409  -0.0002268   0.0001936
           19          20          21          22
    1   0.0001193  -0.0001726  -0.0007010  -0.0008826
    2  -0.0001386  -0.0000029   0.0008502  -0.0004357
    3  -0.0002172   0.0000822   0.0003034  -0.0002716
 Max gradient component =       1.554E-03
 RMS gradient           =       5.390E-04
 Gradient time:  CPU 192.86 s  wall 32.36 s
 Geometry Optimization Parameters
   NAtoms,    NIC,     NZ,  NCons,   NDum,   NFix, NCnnct, MaxDiis
       22     155      22       0       0       0       0       0

 Cartesian Hessian Update
 Hessian updated using BFGS update


** GEOMETRY OPTIMIZATION IN DELOCALIZED INTERNAL COORDINATES **
   Searching for a Minimum

   Optimization Cycle:   4

                       Coordinates (Angstroms)
     ATOM                X               Y               Z
      1  C         0.0068067030    0.0058129398   -0.0237188499
      2  C        -0.0148636140   -0.1894422498    1.3641661538
      3  Cl        1.4809189476   -0.5005565057    2.2322232060
      4  C        -1.1989416920   -0.1729855725    2.0931241235
      5  H        -1.1766048544   -0.3342170714    3.1627612803
      6  C        -2.4035371850    0.0355447686    1.4365925883
      7  H        -3.3338275056    0.0439557953    1.9885803776
      8  C        -2.4236218130    0.2345527672    0.0591534368
      9  Cl       -3.9656392345    0.4999091842   -0.7185007091
     10  C        -1.2271131872    0.2251509634   -0.6650199415
     11  Cl       -1.2534644813    0.5236349719   -2.3868818743
     12  C         1.2823410841   -0.0274512171   -0.7862272918
     13  C         2.2527483876    0.9489137149   -0.5613846069
     14  H         2.0787549666    1.7388595236    0.1588388021
     15  C         3.4590371321    0.9216915876   -1.2557041100
     16  Cl        4.6322532564    2.1791720875   -0.9441165768
     17  C         3.7097558083   -0.0987713954   -2.1780818645
     18  Cl        5.2107106821   -0.1785020774   -3.0657948625
     19  C         2.7422248704   -1.0777846817   -2.4003113262
     20  H         2.9438381830   -1.8653826287   -3.1146383237
     21  C         1.5359016993   -1.0409186881   -1.7132734912
     22  H         0.7897794256   -1.8052164120   -1.8990380951
   Point Group: c1    Number of degrees of freedom:    60


   Energy is  -2761.514690134

 Hessian updated using BFGS update

 58 Hessian modes will be used to form the next step
  Hessian Eigenvalues:
     0.008816    0.019215    0.019560    0.023191    0.023374    0.023579
     0.023676    0.023693    0.023938    0.024059    0.024089    0.024094
     0.024113    0.024116    0.024131    0.024137    0.024142    0.024541
     0.029359    0.156892    0.159971    0.159999    0.160022    0.161371
     0.214904    0.223870    0.231281    0.240555    0.245315    0.247747
     0.249970    0.249994    0.249999    0.250000    0.251136    0.273606
     0.300828    0.300917    0.301138    0.305197    0.328858    0.353020
     0.356621    0.356665    0.356760    0.369733    0.416304    0.430467
     0.437669    0.457022    0.468209    0.468818    0.473427    0.475277
     0.478177    0.478660    0.506971    0.546482

 Minimum search - taking simple RFO step
 Searching for Lamda that Minimizes Along All modes
 Value Taken    Lamda =  -0.00083886
 Step Taken.  Stepsize is  0.251562

                             Maximum     Tolerance    Cnvgd?
         Gradient           0.007051      0.000300      NO
         Displacement       0.212518      0.001200      NO
         Energy change     -0.000760      0.000001      NO


 New Cartesian Coordinates Obtained by Inverse Iteration

 Displacement from previous Coordinates is:  0.884808
 ----------------------------------------------------------------
             Standard Nuclear Orientation (Angstroms)
    I     Atom           X                Y                Z
 ----------------------------------------------------------------
    1      C       0.0114033144     0.0034884543    -0.0121026099
    2      C      -0.0270241956    -0.2609508628     1.3641828815
    3      Cl      1.4525901626    -0.6637688283     2.2238109699
    4      C      -1.2152948293    -0.2437679745     2.0877373979
    5      H      -1.2067128365    -0.4556324760     3.1484115308
    6      C      -2.4055361407     0.0341883938     1.4330575259
    7      H      -3.3410853510     0.0449722937     1.9767479315
    8      C      -2.4122971402     0.2973670616     0.0654855899
    9      Cl     -3.9378760414     0.6391484024    -0.7083172125
   10      C      -1.2114654786     0.2875097468    -0.6505510299
   11      Cl     -1.2097832088     0.6477266724    -2.3578482548
   12      C       1.2904674406    -0.0288731856    -0.7782855940
   13      C       2.2238303534     0.9930834480    -0.6178776258
   14      H       2.0248575835     1.8146180794     0.0585196374
   15      C       3.4288654709     0.9675380241    -1.3181312180
   16      Cl      4.5599752661     2.2759851679    -1.0850966298
   17      C       3.7085767126    -0.0962626941    -2.1809760991
   18      Cl      5.2057856665    -0.1770344045    -3.0729163194
   19      C       2.7727015995    -1.1185181054    -2.3419582721
   20      H       3.0030179854    -1.9350017848    -3.0141197341
   21      C       1.5693546774    -1.0837195240    -1.6493962224
   22      H       0.8431065685    -1.8761261003    -1.7876285982
 ----------------------------------------------------------------
 Nuclear Repulsion Energy =        1717.56691192 hartrees
 There are       81 alpha and       81 beta electrons
 Applying Cartesian multipole field
    Component          Value
    ---------          -----
     (2,0,0)        1.00000E-12
     (0,2,0)        2.00000E-11
     (0,0,2)       -3.00000E-11
 Nucleus-field energy     =    -0.0000000418 hartrees
 Requested basis set is 6-311++G(d,p)
 There are 162 shells and 449 basis functions
 A cutoff of  1.0D-15 yielded  10156 shell pairs
 There are     84398 function pairs (     90676 Cartesian)
 Smallest overlap matrix eigenvalue = 2.67E-07
 Linear dependence detected in AO basis
 Number of orthogonalized atomic orbitals = 445
 Maximum deviation from orthogonality = 9.795E-10
 Guess from superposition of atomic densities
 Warning:  Energy on first SCF cycle will be non-variational
 SAD guess density has 162.000000 electrons

 -----------------------------------------------------------------------
  General SCF calculation program by
  Eric Jon Sundstrom, Paul Horn, Yuezhi Mao, Dmitri Zuev, Alec White,
  David Stuck, Shaama M.S., Shane Yost, Joonho Lee, David Small,
  Daniel Levine, Susi Lehtola, Hugh Burton, Evgeny Epifanovsky,
  Bang C. Huynh
 -----------------------------------------------------------------------
 Exchange:     0.2000 Hartree-Fock + 0.0800 Slater + 0.7200 B88
 Correlation:  0.1900 VWN1RPA + 0.8100 LYP
 Using SG-1 standard quadrature grid
 using 6 threads for integral computing
 -------------------------------------------------------
 OpenMP Integral computing Module                
 Release: version 2.0, May 2017, Q-Chem Inc. Pleasanton 
 -------------------------------------------------------
 A restricted SCF calculation will be
 performed using DIIS
 SCF converges when DIIS error is below 1.0e-08
 ---------------------------------------
  Cycle       Energy         DIIS error
 ---------------------------------------
    1   -2765.4995410979      2.92e-02  
    2   -2761.3684725074      2.38e-03  
    3   -2761.2620434540      3.03e-03  
    4   -2761.5042689714      6.24e-04  
    5   -2761.5128306057      3.04e-04  
    6   -2761.5149457641      1.09e-04  
    7   -2761.5152112582      3.53e-05  
    8   -2761.5152416452      1.24e-05  
    9   -2761.5152453639      2.77e-06  
   10   -2761.5152455399      1.11e-06  
   11   -2761.5152455708      3.70e-07  
   12   -2761.5152455742      1.30e-07  
   13   -2761.5152455747      4.66e-08  
   14   -2761.5152455747      2.03e-08  
   15   -2761.5152455747      5.91e-09  Convergence criterion met
 ---------------------------------------
 SCF time:   CPU 651.40s  wall 115.00s 
 SCF   energy in the final basis set =    -2761.5152455747
 Total energy in the final basis set =    -2761.5152455747

 --------------------------------------------------------------

                    Orbital Energies (a.u.)
 --------------------------------------------------------------

 Alpha MOs
 -- Occupied --
********-101.5756-101.5731-101.5683-101.5681 -10.2758 -10.2705 -10.2694
-10.2627 -10.2622 -10.2369 -10.2202 -10.2199 -10.2173 -10.2104 -10.2091
-10.2061  -9.4904  -9.4903  -9.4878  -9.4830  -9.4827  -7.2551  -7.2551
 -7.2525  -7.2477  -7.2476  -7.2453  -7.2451  -7.2445  -7.2445  -7.2427
 -7.2420  -7.2378  -7.2376  -7.2373  -7.2369  -0.9492  -0.9309  -0.9054
 -0.8842  -0.8724  -0.8607  -0.8433  -0.7983  -0.7676  -0.7505  -0.7404
 -0.6643  -0.6453  -0.6264  -0.6091  -0.5503  -0.5336  -0.5266  -0.5133
 -0.4942  -0.4803  -0.4650  -0.4603  -0.4581  -0.4453  -0.4338  -0.4261
 -0.4138  -0.3989  -0.3952  -0.3919  -0.3676  -0.3601  -0.3561  -0.3484
 -0.3399  -0.3351  -0.3346  -0.3247  -0.3202  -0.2877  -0.2767  -0.2659
 -0.2611
 -- Virtual --
 -0.0628  -0.0556  -0.0430  -0.0401  -0.0321  -0.0187  -0.0105  -0.0017
  0.0028   0.0123   0.0162   0.0197   0.0240   0.0299   0.0390   0.0442
  0.0514   0.0522   0.0577   0.0617   0.0638   0.0665   0.0727   0.0800
  0.0816   0.0841   0.0883   0.0927   0.0974   0.1005   0.1034   0.1076
  0.1098   0.1147   0.1171   0.1182   0.1210   0.1245   0.1270   0.1277
  0.1304   0.1334   0.1359   0.1366   0.1453   0.1469   0.1507   0.1534
  0.1596   0.1596   0.1656   0.1719   0.1755   0.1827   0.1869   0.1905
  0.1983   0.1992   0.2031   0.2079   0.2116   0.2157   0.2188   0.2205
  0.2246   0.2310   0.2340   0.2372   0.2411   0.2454   0.2498   0.2523
  0.2601   0.2621   0.2663   0.2677   0.2697   0.2737   0.2783   0.2839
  0.2860   0.2912   0.2945   0.2983   0.3023   0.3062   0.3130   0.3165
  0.3273   0.3320   0.3384   0.3456   0.3537   0.3635   0.4102   0.4210
  0.4330   0.4353   0.4419   0.4474   0.4513   0.4566   0.4615   0.4732
  0.4742   0.4791   0.4813   0.4895   0.4915   0.5036   0.5130   0.5188
  0.5293   0.5343   0.5439   0.5531   0.5641   0.5698   0.5737   0.5797
  0.5856   0.5958   0.6018   0.6079   0.6104   0.6168   0.6193   0.6330
  0.6399   0.6469   0.6572   0.6662   0.6702   0.6729   0.6870   0.6934
  0.6972   0.7057   0.7120   0.7203   0.7307   0.7510   0.7648   0.7959
  0.8002   0.8122   0.8169   0.8320   0.8377   0.8420   0.8427   0.8456
  0.8497   0.8502   0.8528   0.8600   0.8640   0.8651   0.8697   0.8732
  0.8759   0.8822   0.8852   0.8921   0.9060   0.9095   0.9179   0.9239
  0.9313   0.9388   0.9421   0.9483   0.9533   0.9573   0.9627   0.9692
  0.9718   0.9776   0.9939   0.9995   1.0032   1.0132   1.0292   1.0441
  1.0506   1.0603   1.0906   1.1011   1.1222   1.1489   1.1575   1.1840
  1.2133   1.2254   1.2424   1.2506   1.2555   1.2687   1.2705   1.2876
  1.2887   1.3005   1.3173   1.3343   1.3461   1.3598   1.3865   1.4234
  1.4294   1.4795   1.4956   1.5046   1.5308   1.5549   1.5561   1.5658
  1.5712   1.6003   1.6174   1.6348   1.6592   1.6658   1.6857   1.6972
  1.7019   1.7152   1.7512   1.7802   1.7970   1.8145   1.8338   1.8451
  1.8500   1.8682   1.8707   1.9076   1.9248   1.9276   1.9340   1.9518
  1.9599   1.9683   1.9857   1.9939   2.0285   2.0708   2.0813   2.1093
  2.1296   2.1474   2.1536   2.1903   2.2434   2.2465   2.2534   2.2643
  2.2720   2.2753   2.2842   2.2969   2.3060   2.3460   2.3584   2.3832
  2.4187   2.4237   2.4340   2.4428   2.4565   2.4779   2.5055   2.5200
  2.5324   2.5409   2.5590   2.5759   2.5955   2.6172   2.6530   2.6715
  2.6799   2.6877   2.7007   2.7044   2.7236   2.7384   2.7432   2.7559
  2.7781   2.7804   2.7888   2.8076   2.8294   2.8445   2.8564   2.8626
  2.9090   2.9680   2.9945   3.0774   3.0857   3.0937   3.1236   3.1345
  3.1506   3.1908   3.1982   3.2382   3.2534   3.3443   3.3667   3.4014
  3.4362   3.5239   3.5718   3.6364   3.6969   3.7685   3.8429   3.8671
  3.9955   4.0513   4.0754   4.1282   4.3442   4.8010   4.8284   9.7634
  9.7716   9.8031   9.8108   9.8184  23.3798  23.5402  23.8184  23.8804
 23.8944  23.9005  23.9564  23.9812  24.0273  24.0743  24.1194  24.1550
 25.7871  25.8038  25.8708  25.8909  25.9163  26.0936  26.1395  26.1736
 26.2087  26.3454  26.5161  26.5566  26.6825  26.7774  26.8996 215.7565
215.7633 215.7993 215.8120 215.8205
 --------------------------------------------------------------

          Ground-State Mulliken Net Atomic Charges

     Atom                 Charge (a.u.)
  ----------------------------------------
      1 C                    -0.073691
      2 C                    -0.334619
      3 Cl                    0.487826
      4 C                    -0.320144
      5 H                     0.212758
      6 C                    -0.885250
      7 H                     0.198749
      8 C                     0.684897
      9 Cl                    0.460432
     10 C                    -0.777536
     11 Cl                    0.592098
     12 C                     0.662301
     13 C                    -1.412491
     14 H                     0.225653
     15 C                     0.007606
     16 Cl                    0.593252
     17 C                     0.200090
     18 Cl                    0.494428
     19 C                    -0.772320
     20 H                     0.206436
     21 C                    -0.640951
     22 H                     0.190475
  ----------------------------------------
  Sum of atomic charges =     0.000000

 -----------------------------------------------------------------
                    Cartesian Multipole Moments
 -----------------------------------------------------------------
    Charge (ESU x 10^10)
                 0.0000
    Dipole Moment (Debye)
         X      -1.9999      Y      -1.2679      Z       1.5693
       Tot       2.8408
    Quadrupole Moments (Debye-Ang)
        XX    -142.2129     XY      -1.8690     YY    -131.4128
        XZ      -2.9960     YZ       4.4371     ZZ    -129.5847
    Octopole Moments (Debye-Ang^2)
       XXX    -413.0703    XXY     -42.6596    XYY    -115.3473
       YYY     -99.4404    XXZ     117.3624    XYZ      11.7300
       YYZ      82.0228    XZZ    -137.2802    YZZ     -44.1755
       ZZZ     276.7180
    Hexadecapole Moments (Debye-Ang^3)
      XXXX   -7381.8953   XXXY    -216.1057   XXYY   -1344.8574
      XYYY    -180.5496   YYYY    -827.6893   XXXZ    1033.8594
      XXYZ      78.0659   XYYZ     325.1761   YYYZ     185.7298
      XXZZ   -1643.8656   XYZZ     -92.5228   YYZZ    -578.2130
      XZZZ     966.3712   YZZZ     173.7410   ZZZZ   -2635.3182
 -----------------------------------------------------------------
 Calculating analytic gradient of the SCF energy
 Gradient of SCF Energy
            1           2           3           4           5           6
    1   0.0014154  -0.0012046   0.0007733  -0.0002335   0.0000186   0.0007202
    2   0.0004179   0.0002211  -0.0000469  -0.0001074   0.0000274  -0.0000423
    3  -0.0008190  -0.0001995  -0.0000335   0.0013837  -0.0001149   0.0003538
            7           8           9          10          11          12
    1  -0.0000996  -0.0006770   0.0007157  -0.0008673   0.0009808   0.0005800
    2  -0.0000143   0.0001995  -0.0003278   0.0002314  -0.0006735  -0.0005915
    3  -0.0002365  -0.0014698   0.0003158  -0.0001425   0.0008276  -0.0009272
           13          14          15          16          17          18
    1  -0.0012872  -0.0001351   0.0010681  -0.0004180   0.0014293  -0.0007801
    2   0.0001941  -0.0000308   0.0007872  -0.0005477   0.0001648   0.0000092
    3   0.0006311   0.0004415  -0.0001308  -0.0001940  -0.0003421   0.0004843
           19          20          21          22
    1  -0.0005544   0.0004475  -0.0009934  -0.0008988
    2  -0.0006432   0.0002229   0.0004329   0.0001172
    3  -0.0002389   0.0000155   0.0005407  -0.0001453
 Max gradient component =       1.470E-03
 RMS gradient           =       6.338E-04
 Gradient time:  CPU 191.83 s  wall 32.17 s
 Geometry Optimization Parameters
   NAtoms,    NIC,     NZ,  NCons,   NDum,   NFix, NCnnct, MaxDiis
       22     155      22       0       0       0       0       0

 Cartesian Hessian Update
 Hessian updated using BFGS update


** GEOMETRY OPTIMIZATION IN DELOCALIZED INTERNAL COORDINATES **
   Searching for a Minimum

   Optimization Cycle:   5

                       Coordinates (Angstroms)
     ATOM                X               Y               Z
      1  C         0.0114033144    0.0034884543   -0.0121026099
      2  C        -0.0270241956   -0.2609508628    1.3641828815
      3  Cl        1.4525901626   -0.6637688283    2.2238109699
      4  C        -1.2152948293   -0.2437679745    2.0877373979
      5  H        -1.2067128365   -0.4556324760    3.1484115308
      6  C        -2.4055361407    0.0341883938    1.4330575259
      7  H        -3.3410853510    0.0449722937    1.9767479315
      8  C        -2.4122971402    0.2973670616    0.0654855899
      9  Cl       -3.9378760414    0.6391484024   -0.7083172125
     10  C        -1.2114654786    0.2875097468   -0.6505510299
     11  Cl       -1.2097832088    0.6477266724   -2.3578482548
     12  C         1.2904674406   -0.0288731856   -0.7782855940
     13  C         2.2238303534    0.9930834480   -0.6178776258
     14  H         2.0248575835    1.8146180794    0.0585196374
     15  C         3.4288654709    0.9675380241   -1.3181312180
     16  Cl        4.5599752661    2.2759851679   -1.0850966298
     17  C         3.7085767126   -0.0962626941   -2.1809760991
     18  Cl        5.2057856665   -0.1770344045   -3.0729163194
     19  C         2.7727015995   -1.1185181054   -2.3419582721
     20  H         3.0030179854   -1.9350017848   -3.0141197341
     21  C         1.5693546774   -1.0837195240   -1.6493962224
     22  H         0.8431065685   -1.8761261003   -1.7876285982
   Point Group: c1    Number of degrees of freedom:    60


   Energy is  -2761.515245575

 Hessian updated using BFGS update

 60 Hessian modes will be used to form the next step
  Hessian Eigenvalues:
     0.005620    0.019370    0.019783    0.023284    0.023396    0.023625
     0.023677    0.023927    0.024040    0.024085    0.024092    0.024099
     0.024115    0.024124    0.024136    0.024139    0.024495    0.024933
     0.028107    0.158040    0.159972    0.159999    0.160038    0.162959
     0.219567    0.223997    0.231365    0.239487    0.245290    0.247771
     0.249971    0.249996    0.249999    0.250021    0.256072    0.283918
     0.300899    0.300977    0.301049    0.301391    0.311683    0.336121
     0.348802    0.356643    0.356665    0.356703    0.356878    0.360766
     0.414243    0.430488    0.438078    0.454001    0.468160    0.468504
     0.473496    0.478161    0.478615    0.480767    0.490804    0.537377

 Minimum search - taking simple RFO step
 Searching for Lamda that Minimizes Along All modes
 Value Taken    Lamda =  -0.00040984
 Step Taken.  Stepsize is  0.222912

                             Maximum     Tolerance    Cnvgd?
         Gradient           0.002934      0.000300      NO
         Displacement       0.191593      0.001200      NO
         Energy change     -0.000555      0.000001      NO


 New Cartesian Coordinates Obtained by Inverse Iteration

 Displacement from previous Coordinates is:  0.797208
 ----------------------------------------------------------------
             Standard Nuclear Orientation (Angstroms)
    I     Atom           X                Y                Z
 ----------------------------------------------------------------
    1      C       0.0055294584    -0.0115630094    -0.0157694248
    2      C      -0.0377314584    -0.3273319807     1.3467605984
    3      Cl      1.4365620013    -0.7873978911     2.1841081602
    4      C      -1.2246998514    -0.3052069135     2.0721376251
    5      H      -1.2208698557    -0.5544751531     3.1246912573
    6      C      -2.4062962682     0.0357579639     1.4329592613
    7      H      -3.3397085666     0.0577194052     1.9805035991
    8      C      -2.4067617930     0.3556790686     0.0777155465
    9      Cl     -3.9195606688     0.7872710006    -0.6765090776
   10      C      -1.2076780941     0.3351597084    -0.6420891439
   11      Cl     -1.1950121975     0.7657258778    -2.3331652614
   12      C       1.2901969479    -0.0391213303    -0.7787179466
   13      C       2.1895030103     1.0179372208    -0.6662237241
   14      H       1.9617853881     1.8642629616    -0.0309912503
   15      C       3.3955486115     0.9999383562    -1.3651800009
   16      Cl      4.4829168067     2.3538583923    -1.1916975219
   17      C       3.7097655328    -0.0917604647    -2.1788106700
   18      Cl      5.2098350451    -0.1624681936    -3.0694986372
   19      C       2.8113020452    -1.1533027930    -2.2867516932
   20      H       3.0700323884    -1.9935245556    -2.9184645276
   21      C       1.6086589617    -1.1277371501    -1.5939187326
   22      H       0.9141401356    -1.9534507162    -1.6883403909
 ----------------------------------------------------------------
 Nuclear Repulsion Energy =        1717.21358115 hartrees
 There are       81 alpha and       81 beta electrons
 Applying Cartesian multipole field
    Component          Value
    ---------          -----
     (2,0,0)        1.00000E-12
     (0,2,0)        2.00000E-11
     (0,0,2)       -3.00000E-11
 Nucleus-field energy     =    -0.0000000400 hartrees
 Requested basis set is 6-311++G(d,p)
 There are 162 shells and 449 basis functions
 A cutoff of  1.0D-15 yielded  10162 shell pairs
 There are     84550 function pairs (     90853 Cartesian)
 Smallest overlap matrix eigenvalue = 2.45E-07
 Linear dependence detected in AO basis
 Number of orthogonalized atomic orbitals = 446
 Maximum deviation from orthogonality = 3.204E-10
 Guess from superposition of atomic densities
 Warning:  Energy on first SCF cycle will be non-variational
 SAD guess density has 162.000000 electrons

 -----------------------------------------------------------------------
  General SCF calculation program by
  Eric Jon Sundstrom, Paul Horn, Yuezhi Mao, Dmitri Zuev, Alec White,
  David Stuck, Shaama M.S., Shane Yost, Joonho Lee, David Small,
  Daniel Levine, Susi Lehtola, Hugh Burton, Evgeny Epifanovsky,
  Bang C. Huynh
 -----------------------------------------------------------------------
 Exchange:     0.2000 Hartree-Fock + 0.0800 Slater + 0.7200 B88
 Correlation:  0.1900 VWN1RPA + 0.8100 LYP
 Using SG-1 standard quadrature grid
 using 6 threads for integral computing
 -------------------------------------------------------
 OpenMP Integral computing Module                
 Release: version 2.0, May 2017, Q-Chem Inc. Pleasanton 
 -------------------------------------------------------
 A restricted SCF calculation will be
 performed using DIIS
 SCF converges when DIIS error is below 1.0e-08
 ---------------------------------------
  Cycle       Energy         DIIS error
 ---------------------------------------
    1   -2765.4987068343      2.91e-02  
    2   -2761.3686109455      2.38e-03  
    3   -2761.2617596007      3.03e-03  
    4   -2761.5044403665      6.28e-04  
    5   -2761.5131705841      3.05e-04  
    6   -2761.5153211359      1.08e-04  
    7   -2761.5155853546      3.52e-05  
    8   -2761.5156157133      1.24e-05  
    9   -2761.5156194749      2.82e-06  
   10   -2761.5156196581      1.12e-06  
   11   -2761.5156196898      3.73e-07  
   12   -2761.5156196933      1.29e-07  
   13   -2761.5156196936      4.65e-08  
   14   -2761.5156196938      2.02e-08  
   15   -2761.5156196937      5.87e-09  Convergence criterion met
 ---------------------------------------
 SCF time:   CPU 651.49s  wall 115.00s 
 SCF   energy in the final basis set =    -2761.5156196937
 Total energy in the final basis set =    -2761.5156196937

 --------------------------------------------------------------

                    Orbital Energies (a.u.)
 --------------------------------------------------------------

 Alpha MOs
 -- Occupied --
********-101.5756-101.5731-101.5682-101.5682 -10.2759 -10.2704 -10.2691
-10.2627 -10.2621 -10.2366 -10.2203 -10.2199 -10.2171 -10.2103 -10.2091
-10.2059  -9.4903  -9.4902  -9.4878  -9.4828  -9.4828  -7.2551  -7.2550
 -7.2525  -7.2476  -7.2476  -7.2452  -7.2451  -7.2445  -7.2444  -7.2427
 -7.2420  -7.2376  -7.2376  -7.2371  -7.2370  -0.9490  -0.9309  -0.9056
 -0.8837  -0.8722  -0.8606  -0.8434  -0.7982  -0.7677  -0.7504  -0.7405
 -0.6642  -0.6446  -0.6272  -0.6087  -0.5503  -0.5332  -0.5267  -0.5142
 -0.4938  -0.4802  -0.4649  -0.4602  -0.4579  -0.4452  -0.4338  -0.4262
 -0.4139  -0.3985  -0.3949  -0.3919  -0.3673  -0.3599  -0.3553  -0.3486
 -0.3399  -0.3351  -0.3344  -0.3248  -0.3201  -0.2863  -0.2772  -0.2657
 -0.2624
 -- Virtual --
 -0.0598  -0.0558  -0.0440  -0.0416  -0.0323  -0.0189  -0.0106  -0.0018
  0.0032   0.0118   0.0161   0.0191   0.0239   0.0298   0.0390   0.0438
  0.0507   0.0523   0.0579   0.0619   0.0628   0.0658   0.0723   0.0790
  0.0818   0.0845   0.0889   0.0917   0.0968   0.0990   0.1036   0.1069
  0.1093   0.1140   0.1169   0.1185   0.1213   0.1246   0.1267   0.1276
  0.1285   0.1315   0.1349   0.1362   0.1445   0.1455   0.1494   0.1530
  0.1567   0.1588   0.1640   0.1703   0.1753   0.1843   0.1863   0.1888
  0.1973   0.1989   0.2024   0.2071   0.2121   0.2155   0.2192   0.2195
  0.2224   0.2288   0.2301   0.2352   0.2419   0.2446   0.2484   0.2510
  0.2549   0.2610   0.2652   0.2666   0.2690   0.2752   0.2794   0.2839
  0.2866   0.2903   0.2954   0.2976   0.3040   0.3050   0.3079   0.3188
  0.3261   0.3303   0.3360   0.3387   0.3450   0.3601   0.3675   0.4097
  0.4215   0.4357   0.4394   0.4416   0.4484   0.4547   0.4576   0.4620
  0.4705   0.4737   0.4800   0.4822   0.4893   0.4935   0.5080   0.5142
  0.5217   0.5321   0.5377   0.5455   0.5530   0.5657   0.5694   0.5738
  0.5800   0.5854   0.5984   0.6037   0.6092   0.6148   0.6181   0.6288
  0.6356   0.6428   0.6486   0.6617   0.6654   0.6698   0.6743   0.6913
  0.6946   0.6995   0.7117   0.7146   0.7227   0.7466   0.7518   0.7870
  0.8007   0.8037   0.8131   0.8181   0.8306   0.8412   0.8436   0.8458
  0.8472   0.8506   0.8521   0.8547   0.8594   0.8622   0.8647   0.8701
  0.8716   0.8738   0.8760   0.8895   0.8921   0.9055   0.9096   0.9198
  0.9265   0.9367   0.9454   0.9496   0.9507   0.9547   0.9578   0.9631
  0.9681   0.9761   0.9779   0.9956   1.0009   1.0073   1.0173   1.0311
  1.0478   1.0505   1.0636   1.0884   1.1015   1.1240   1.1514   1.1685
  1.1898   1.2177   1.2242   1.2429   1.2516   1.2551   1.2699   1.2741
  1.2876   1.2897   1.3003   1.3213   1.3348   1.3512   1.3622   1.3935
  1.4159   1.4294   1.4782   1.4994   1.5002   1.5343   1.5550   1.5637
  1.5664   1.5769   1.6027   1.6194   1.6373   1.6572   1.6701   1.6856
  1.6962   1.7012   1.7157   1.7522   1.7822   1.7986   1.8117   1.8278
  1.8397   1.8492   1.8638   1.8721   1.9050   1.9268   1.9309   1.9347
  1.9538   1.9621   1.9735   1.9921   1.9957   2.0301   2.0728   2.0822
  2.1107   2.1324   2.1477   2.1541   2.1899   2.2436   2.2462   2.2546
  2.2620   2.2725   2.2774   2.2823   2.2972   2.3094   2.3510   2.3572
  2.3840   2.4207   2.4301   2.4323   2.4421   2.4609   2.4779   2.5085
  2.5230   2.5329   2.5439   2.5619   2.5718   2.5927   2.6225   2.6543
  2.6725   2.6831   2.6912   2.7032   2.7039   2.7214   2.7400   2.7476
  2.7526   2.7719   2.7817   2.7862   2.8279   2.8402   2.8450   2.8547
  2.8687   2.9059   2.9682   2.9963   3.0811   3.0913   3.1002   3.1232
  3.1364   3.1464   3.1911   3.2019   3.2430   3.2621   3.3396   3.3708
  3.4089   3.4421   3.5255   3.5773   3.6414   3.6989   3.7748   3.8444
  3.8683   3.9969   4.0511   4.0766   4.1292   4.3390   4.8030   4.8249
  9.7674   9.7744   9.8024   9.8093   9.8277  23.3832  23.5403  23.8188
 23.8795  23.8950  23.9014  23.9573  23.9812  24.0292  24.0786  24.1210
 24.1585  25.7874  25.8015  25.8693  25.8825  25.9212  26.0945  26.1419
 26.1903  26.2442  26.3338  26.5179  26.5554  26.6801  26.8111  26.9182
215.7596 215.7679 215.7985 215.8087 215.8333
 --------------------------------------------------------------

          Ground-State Mulliken Net Atomic Charges

     Atom                 Charge (a.u.)
  ----------------------------------------
      1 C                    -0.128748
      2 C                    -0.123303
      3 Cl                    0.518562
      4 C                    -0.442195
      5 H                     0.206932
      6 C                    -0.681091
      7 H                     0.211902
      8 C                     0.710571
      9 Cl                    0.495695
     10 C                    -0.833018
     11 Cl                    0.615384
     12 C                     0.350917
     13 C                    -1.349143
     14 H                     0.224788
     15 C                     0.149377
     16 Cl                    0.573679
     17 C                     0.414612
     18 Cl                    0.504554
     19 C                    -1.213651
     20 H                     0.203778
     21 C                    -0.605333
     22 H                     0.195732
  ----------------------------------------
  Sum of atomic charges =     0.000000

 -----------------------------------------------------------------
                    Cartesian Multipole Moments
 -----------------------------------------------------------------
    Charge (ESU x 10^10)
                 0.0000
    Dipole Moment (Debye)
         X      -1.9812      Y      -1.3534      Z       1.6281
       Tot       2.8996
    Quadrupole Moments (Debye-Ang)
        XX    -142.0161     XY      -1.9750     YY    -131.1362
        XZ      -2.9149     YZ       4.3283     ZZ    -130.0620
    Octopole Moments (Debye-Ang^2)
       XXX    -410.3602    XXY     -46.3715    XYY    -113.9861
       YYY    -107.6235    XXZ     118.3338    XYZ      12.1693
       YYZ      82.7702    XZZ    -137.3825    YZZ     -46.3193
       ZZZ     281.5750
    Hexadecapole Moments (Debye-Ang^3)
      XXXX   -7315.0955   XXXY    -192.6872   XXYY   -1345.1831
      XYYY    -152.8255   YYYY    -910.4077   XXXZ    1061.5266
      XXYZ      92.2777   XYYZ     333.4531   YYYZ     230.1349
      XXZZ   -1630.8649   XYZZ     -82.7602   YYZZ    -587.9666
      XZZZ     999.2250   YZZZ     212.0693   ZZZZ   -2619.3253
 -----------------------------------------------------------------
 Calculating analytic gradient of the SCF energy
 Gradient of SCF Energy
            1           2           3           4           5           6
    1   0.0002836  -0.0008239   0.0007017  -0.0005091   0.0000333   0.0011477
    2  -0.0006050   0.0006401  -0.0000088  -0.0000687   0.0001504  -0.0002483
    3   0.0012493  -0.0009033  -0.0003633   0.0003484  -0.0001319   0.0003744
            7           8           9          10          11          12
    1  -0.0002343  -0.0008646   0.0006358  -0.0009243   0.0001788   0.0013291
    2   0.0000992   0.0001091  -0.0001030  -0.0000363   0.0000077   0.0007292
    3  -0.0001193  -0.0008178   0.0002788  -0.0006249   0.0005126  -0.0007471
           13          14          15          16          17          18
    1  -0.0008178  -0.0001635   0.0011259  -0.0003867   0.0004855  -0.0003089
    2  -0.0003654  -0.0001660   0.0006792  -0.0005850   0.0002324   0.0000685
    3   0.0007117   0.0001888  -0.0004253  -0.0000924  -0.0001495   0.0003189
           19          20          21          22
    1  -0.0010395   0.0004434  -0.0000336  -0.0002584
    2  -0.0004593   0.0001661  -0.0005116   0.0002755
    3   0.0002001  -0.0000359   0.0001605   0.0000671
 Max gradient component =       1.329E-03
 RMS gradient           =       5.393E-04
 Gradient time:  CPU 192.98 s  wall 32.38 s
 Geometry Optimization Parameters
   NAtoms,    NIC,     NZ,  NCons,   NDum,   NFix, NCnnct, MaxDiis
       22     155      22       0       0       0       0       0

 Cartesian Hessian Update
 Hessian updated using BFGS update


** GEOMETRY OPTIMIZATION IN DELOCALIZED INTERNAL COORDINATES **
   Searching for a Minimum

   Optimization Cycle:   6

                       Coordinates (Angstroms)
     ATOM                X               Y               Z
      1  C         0.0055294584   -0.0115630094   -0.0157694248
      2  C        -0.0377314584   -0.3273319807    1.3467605984
      3  Cl        1.4365620013   -0.7873978911    2.1841081602
      4  C        -1.2246998514   -0.3052069135    2.0721376251
      5  H        -1.2208698557   -0.5544751531    3.1246912573
      6  C        -2.4062962682    0.0357579639    1.4329592613
      7  H        -3.3397085666    0.0577194052    1.9805035991
      8  C        -2.4067617930    0.3556790686    0.0777155465
      9  Cl       -3.9195606688    0.7872710006   -0.6765090776
     10  C        -1.2076780941    0.3351597084   -0.6420891439
     11  Cl       -1.1950121975    0.7657258778   -2.3331652614
     12  C         1.2901969479   -0.0391213303   -0.7787179466
     13  C         2.1895030103    1.0179372208   -0.6662237241
     14  H         1.9617853881    1.8642629616   -0.0309912503
     15  C         3.3955486115    0.9999383562   -1.3651800009
     16  Cl        4.4829168067    2.3538583923   -1.1916975219
     17  C         3.7097655328   -0.0917604647   -2.1788106700
     18  Cl        5.2098350451   -0.1624681936   -3.0694986372
     19  C         2.8113020452   -1.1533027930   -2.2867516932
     20  H         3.0700323884   -1.9935245556   -2.9184645276
     21  C         1.6086589617   -1.1277371501   -1.5939187326
     22  H         0.9141401356   -1.9534507162   -1.6883403909
   Point Group: c1    Number of degrees of freedom:    60


   Energy is  -2761.515619694

 Hessian updated using BFGS update

 60 Hessian modes will be used to form the next step
  Hessian Eigenvalues:
     0.004170    0.019326    0.020338    0.023249    0.023397    0.023574
     0.023677    0.023927    0.023995    0.024082    0.024092    0.024108
     0.024115    0.024129    0.024137    0.024139    0.024494    0.025816
     0.029449    0.158087    0.159980    0.160028    0.160057    0.160381
     0.219612    0.223960    0.230364    0.237292    0.245119    0.246474
     0.249579    0.249971    0.249997    0.250236    0.254800    0.289784
     0.300131    0.300973    0.301325    0.301521    0.302928    0.341455
     0.350555    0.356638    0.356656    0.356734    0.356813    0.362506
     0.415790    0.430482    0.436248    0.452564    0.467549    0.471644
     0.473349    0.478201    0.478663    0.480390    0.496756    0.537764

 Minimum search - taking simple RFO step
 Searching for Lamda that Minimizes Along All modes
 Value Taken    Lamda =  -0.00011359
 Step Taken.  Stepsize is  0.124007

                             Maximum     Tolerance    Cnvgd?
         Gradient           0.001312      0.000300      NO
         Displacement       0.097441      0.001200      NO
         Energy change     -0.000374      0.000001      NO


 New Cartesian Coordinates Obtained by Inverse Iteration

 Displacement from previous Coordinates is:  0.421984
 ----------------------------------------------------------------
             Standard Nuclear Orientation (Angstroms)
    I     Atom           X                Y                Z
 ----------------------------------------------------------------
    1      C       0.0090055244    -0.0163496219    -0.0078538022
    2      C      -0.0452296578    -0.3629243297     1.3471925642
    3      Cl      1.4160189610    -0.8569859335     2.1854321139
    4      C      -1.2362744037    -0.3374954232     2.0659960483
    5      H      -1.2425889564    -0.6117847451     3.1125669738
    6      C      -2.4095247901     0.0382757742     1.4299657131
    7      H      -3.3445843725     0.0615683589     1.9742748381
    8      C      -2.3966436285     0.3895962713     0.0829549389
    9      Cl     -3.8994283982     0.8581343614    -0.6720841221
   10      C      -1.1942899757     0.3641380198    -0.6316515820
   11      Cl     -1.1685275684     0.8152121610    -2.3179191767
   12      C       1.2950942139    -0.0456041410    -0.7683409070
   13      C       2.1760918204     1.0301117882    -0.6890570871
   14      H       1.9367006575     1.8905031683    -0.0772737894
   15      C       3.3786139776     1.0157375165    -1.3931518366
   16      Cl      4.4409386483     2.3953747075    -1.2598417057
   17      C       3.7075224384    -0.0881956169    -2.1840515364
   18      Cl      5.2012258110    -0.1515865181    -3.0881086852
   19      C       2.8280457787    -1.1673894601    -2.2604560932
   20      H       3.0937189304    -2.0180588400    -2.8752025892
   21      C       1.6295866197    -1.1470977813    -1.5599235257
   22      H       0.9519859491    -1.9892099125    -1.6307187071
 ----------------------------------------------------------------
 Nuclear Repulsion Energy =        1716.80158233 hartrees
 There are       81 alpha and       81 beta electrons
 Applying Cartesian multipole field
    Component          Value
    ---------          -----
     (2,0,0)        1.00000E-12
     (0,2,0)        2.00000E-11
     (0,0,2)       -3.00000E-11
 Nucleus-field energy     =    -0.0000000395 hartrees
 Requested basis set is 6-311++G(d,p)
 There are 162 shells and 449 basis functions
 A cutoff of  1.0D-15 yielded  10164 shell pairs
 There are     84535 function pairs (     90827 Cartesian)
 Smallest overlap matrix eigenvalue = 2.24E-07
 Linear dependence detected in AO basis
 Number of orthogonalized atomic orbitals = 446
 Maximum deviation from orthogonality = 5.171E-10
 Guess from superposition of atomic densities
 Warning:  Energy on first SCF cycle will be non-variational
 SAD guess density has 162.000000 electrons

 -----------------------------------------------------------------------
  General SCF calculation program by
  Eric Jon Sundstrom, Paul Horn, Yuezhi Mao, Dmitri Zuev, Alec White,
  David Stuck, Shaama M.S., Shane Yost, Joonho Lee, David Small,
  Daniel Levine, Susi Lehtola, Hugh Burton, Evgeny Epifanovsky,
  Bang C. Huynh
 -----------------------------------------------------------------------
 Exchange:     0.2000 Hartree-Fock + 0.0800 Slater + 0.7200 B88
 Correlation:  0.1900 VWN1RPA + 0.8100 LYP
 Using SG-1 standard quadrature grid
 using 6 threads for integral computing
 -------------------------------------------------------
 OpenMP Integral computing Module                
 Release: version 2.0, May 2017, Q-Chem Inc. Pleasanton 
 -------------------------------------------------------
 A restricted SCF calculation will be
 performed using DIIS
 SCF converges when DIIS error is below 1.0e-08
 ---------------------------------------
  Cycle       Energy         DIIS error
 ---------------------------------------
    1   -2765.4948680697      2.91e-02  
    2   -2761.3687505154      2.38e-03  
    3   -2761.2620441176      3.03e-03  
    4   -2761.5044837721      6.29e-04  
    5   -2761.5132386327      3.06e-04  
    6   -2761.5153988235      1.08e-04  
    7   -2761.5156631850      3.52e-05  
    8   -2761.5156933645      1.25e-05  
    9   -2761.5156971528      2.83e-06  
   10   -2761.5156973384      1.13e-06  
   11   -2761.5156973702      3.73e-07  
   12   -2761.5156973736      1.28e-07  
   13   -2761.5156973741      4.64e-08  
   14   -2761.5156973742      2.01e-08  
   15   -2761.5156973743      5.86e-09  Convergence criterion met
 ---------------------------------------
 SCF time:   CPU 651.17s  wall 115.00s 
 SCF   energy in the final basis set =    -2761.5156973743
 Total energy in the final basis set =    -2761.5156973743

 --------------------------------------------------------------

                    Orbital Energies (a.u.)
 --------------------------------------------------------------

 Alpha MOs
 -- Occupied --
********-101.5755-101.5733-101.5682-101.5681 -10.2759 -10.2705 -10.2692
-10.2628 -10.2622 -10.2366 -10.2205 -10.2200 -10.2171 -10.2103 -10.2091
-10.2060  -9.4902  -9.4901  -9.4880  -9.4827  -9.4827  -7.2550  -7.2549
 -7.2528  -7.2476  -7.2475  -7.2451  -7.2449  -7.2444  -7.2443  -7.2429
 -7.2422  -7.2376  -7.2375  -7.2371  -7.2370  -0.9490  -0.9307  -0.9056
 -0.8836  -0.8720  -0.8605  -0.8435  -0.7982  -0.7678  -0.7504  -0.7406
 -0.6644  -0.6442  -0.6277  -0.6087  -0.5503  -0.5331  -0.5267  -0.5145
 -0.4937  -0.4801  -0.4648  -0.4603  -0.4578  -0.4452  -0.4338  -0.4263
 -0.4139  -0.3983  -0.3949  -0.3919  -0.3671  -0.3598  -0.3551  -0.3485
 -0.3399  -0.3351  -0.3344  -0.3247  -0.3201  -0.2858  -0.2776  -0.2657
 -0.2630
 -- Virtual --
 -0.0586  -0.0559  -0.0454  -0.0415  -0.0326  -0.0192  -0.0108  -0.0018
  0.0034   0.0115   0.0162   0.0190   0.0238   0.0297   0.0391   0.0437
  0.0504   0.0525   0.0584   0.0615   0.0632   0.0654   0.0721   0.0785
  0.0820   0.0849   0.0891   0.0916   0.0964   0.0983   0.1037   0.1066
  0.1091   0.1134   0.1167   0.1187   0.1217   0.1246   0.1264   0.1278
  0.1282   0.1314   0.1348   0.1361   0.1440   0.1459   0.1491   0.1529
  0.1565   0.1588   0.1637   0.1702   0.1753   0.1848   0.1861   0.1888
  0.1967   0.1992   0.2017   0.2070   0.2123   0.2151   0.2192   0.2199
  0.2239   0.2285   0.2296   0.2341   0.2418   0.2444   0.2486   0.2507
  0.2549   0.2603   0.2650   0.2668   0.2687   0.2759   0.2804   0.2837
  0.2869   0.2909   0.2960   0.2970   0.3020   0.3056   0.3091   0.3207
  0.3276   0.3304   0.3361   0.3379   0.3445   0.3636   0.3678   0.4092
  0.4217   0.4370   0.4398   0.4414   0.4491   0.4544   0.4577   0.4616
  0.4690   0.4732   0.4796   0.4819   0.4890   0.4941   0.5090   0.5148
  0.5227   0.5312   0.5399   0.5468   0.5531   0.5662   0.5692   0.5747
  0.5798   0.5849   0.5974   0.6041   0.6086   0.6143   0.6185   0.6295
  0.6372   0.6435   0.6477   0.6620   0.6639   0.6701   0.6762   0.6922
  0.6953   0.6994   0.7112   0.7200   0.7238   0.7483   0.7539   0.7863
  0.8015   0.8051   0.8129   0.8214   0.8293   0.8422   0.8446   0.8458
  0.8485   0.8508   0.8534   0.8550   0.8571   0.8622   0.8643   0.8681
  0.8710   0.8730   0.8739   0.8895   0.8928   0.9049   0.9092   0.9199
  0.9283   0.9381   0.9458   0.9488   0.9516   0.9556   0.9588   0.9625
  0.9679   0.9746   0.9810   0.9940   1.0009   1.0080   1.0183   1.0307
  1.0483   1.0512   1.0657   1.0858   1.1005   1.1237   1.1513   1.1735
  1.1935   1.2188   1.2243   1.2438   1.2517   1.2552   1.2691   1.2778
  1.2864   1.2892   1.3000   1.3247   1.3358   1.3529   1.3638   1.3957
  1.4144   1.4297   1.4779   1.4972   1.4995   1.5349   1.5541   1.5630
  1.5698   1.5777   1.6031   1.6197   1.6383   1.6568   1.6708   1.6867
  1.6946   1.7015   1.7155   1.7520   1.7850   1.7994   1.8106   1.8256
  1.8366   1.8489   1.8622   1.8731   1.9031   1.9275   1.9311   1.9351
  1.9534   1.9632   1.9767   1.9917   1.9978   2.0303   2.0739   2.0828
  2.1116   2.1335   2.1474   2.1547   2.1894   2.2434   2.2458   2.2557
  2.2612   2.2713   2.2772   2.2816   2.2974   2.3110   2.3528   2.3568
  2.3810   2.4199   2.4295   2.4311   2.4411   2.4629   2.4772   2.5097
  2.5223   2.5335   2.5457   2.5591   2.5713   2.5907   2.6233   2.6543
  2.6731   2.6840   2.6936   2.7029   2.7043   2.7193   2.7407   2.7485
  2.7505   2.7660   2.7820   2.7855   2.8283   2.8404   2.8453   2.8527
  2.8755   2.9042   2.9686   2.9970   3.0819   3.0936   3.1019   3.1228
  3.1373   3.1440   3.1908   3.2022   3.2435   3.2686   3.3372   3.3721
  3.4109   3.4426   3.5266   3.5803   3.6423   3.6988   3.7775   3.8450
  3.8690   3.9979   4.0507   4.0766   4.1296   4.3366   4.8036   4.8232
  9.7682   9.7746   9.8015   9.8070   9.8341  23.3853  23.5411  23.8190
 23.8793  23.8954  23.9010  23.9579  23.9814  24.0301  24.0794  24.1201
 24.1590  25.7871  25.8003  25.8671  25.8768  25.9237  26.0925  26.1417
 26.1904  26.2523  26.3248  26.5174  26.5565  26.6762  26.8165  26.9215
215.7602 215.7682 215.7975 215.8058 215.8408
 --------------------------------------------------------------

          Ground-State Mulliken Net Atomic Charges

     Atom                 Charge (a.u.)
  ----------------------------------------
      1 C                    -0.180235
      2 C                    -0.120579
      3 Cl                    0.505061
      4 C                    -0.429220
      5 H                     0.205350
      6 C                    -0.643418
      7 H                     0.213683
      8 C                     0.766031
      9 Cl                    0.501847
     10 C                    -0.893954
     11 Cl                    0.606005
     12 C                     0.388250
     13 C                    -1.355738
     14 H                     0.225748
     15 C                     0.127157
     16 Cl                    0.572828
     17 C                     0.430708
     18 Cl                    0.504796
     19 C                    -1.239339
     20 H                     0.203827
     21 C                    -0.585675
     22 H                     0.196870
  ----------------------------------------
  Sum of atomic charges =     0.000000

 -----------------------------------------------------------------
                    Cartesian Multipole Moments
 -----------------------------------------------------------------
    Charge (ESU x 10^10)
                -0.0000
    Dipole Moment (Debye)
         X      -1.9764      Y      -1.4047      Z       1.6595
       Tot       2.9382
    Quadrupole Moments (Debye-Ang)
        XX    -141.8896     XY      -2.0096     YY    -131.0283
        XZ      -2.8638     YZ       4.2629     ZZ    -130.3274
    Octopole Moments (Debye-Ang^2)
       XXX    -409.6814    XXY     -48.2384    XYY    -113.4548
       YYY    -111.4275    XXZ     119.1495    XYZ      12.3984
       YYZ      83.4012    XZZ    -137.5918    YZZ     -47.4603
       ZZZ     284.1916
    Hexadecapole Moments (Debye-Ang^3)
      XXXX   -7258.8264   XXXY    -183.4497   XXYY   -1342.4215
      XYYY    -141.9196   YYYY    -955.5740   XXXZ    1081.0228
      XXYZ     100.1585   XYYZ     339.5537   YYYZ     255.0676
      XXZZ   -1623.5174   XYZZ     -78.6772   YYZZ    -597.2451
      XZZZ    1021.3203   YZZZ     234.5792   ZZZZ   -2632.0898
 -----------------------------------------------------------------
 Calculating analytic gradient of the SCF energy
 Gradient of SCF Energy
            1           2           3           4           5           6
    1  -0.0003306  -0.0000402   0.0002492  -0.0002897   0.0000191   0.0004461
    2  -0.0003315   0.0001716   0.0000227   0.0000691   0.0000419  -0.0002018
    3   0.0007059  -0.0005848  -0.0000232   0.0000798  -0.0000089   0.0003278
            7           8           9          10          11          12
    1  -0.0000877  -0.0002656   0.0002221  -0.0002368   0.0000851   0.0007889
    2   0.0000207   0.0001177  -0.0000554   0.0002309  -0.0001237   0.0006032
    3  -0.0000650  -0.0002879   0.0000008  -0.0002492   0.0001181  -0.0001277
           13          14          15          16          17          18
    1  -0.0004987  -0.0000462   0.0005484  -0.0001839  -0.0001072   0.0000557
    2  -0.0002984  -0.0000223   0.0002306  -0.0001758   0.0000774  -0.0000190
    3   0.0001677   0.0000658  -0.0000827   0.0000062   0.0001014  -0.0000541
           19          20          21          22
    1  -0.0004941   0.0001489   0.0000921  -0.0000749
    2  -0.0001612   0.0000385  -0.0003446   0.0001094
    3   0.0002067  -0.0000450  -0.0002828   0.0000310
 Max gradient component =       7.889E-04
 RMS gradient           =       2.593E-04
 Gradient time:  CPU 192.22 s  wall 32.25 s
 Geometry Optimization Parameters
   NAtoms,    NIC,     NZ,  NCons,   NDum,   NFix, NCnnct, MaxDiis
       22     155      22       0       0       0       0       0

 Cartesian Hessian Update
 Hessian updated using BFGS update


** GEOMETRY OPTIMIZATION IN DELOCALIZED INTERNAL COORDINATES **
   Searching for a Minimum

   Optimization Cycle:   7

                       Coordinates (Angstroms)
     ATOM                X               Y               Z
      1  C         0.0090055244   -0.0163496219   -0.0078538022
      2  C        -0.0452296578   -0.3629243297    1.3471925642
      3  Cl        1.4160189610   -0.8569859335    2.1854321139
      4  C        -1.2362744037   -0.3374954232    2.0659960483
      5  H        -1.2425889564   -0.6117847451    3.1125669738
      6  C        -2.4095247901    0.0382757742    1.4299657131
      7  H        -3.3445843725    0.0615683589    1.9742748381
      8  C        -2.3966436285    0.3895962713    0.0829549389
      9  Cl       -3.8994283982    0.8581343614   -0.6720841221
     10  C        -1.1942899757    0.3641380198   -0.6316515820
     11  Cl       -1.1685275684    0.8152121610   -2.3179191767
     12  C         1.2950942139   -0.0456041410   -0.7683409070
     13  C         2.1760918204    1.0301117882   -0.6890570871
     14  H         1.9367006575    1.8905031683   -0.0772737894
     15  C         3.3786139776    1.0157375165   -1.3931518366
     16  Cl        4.4409386483    2.3953747075   -1.2598417057
     17  C         3.7075224384   -0.0881956169   -2.1840515364
     18  Cl        5.2012258110   -0.1515865181   -3.0881086852
     19  C         2.8280457787   -1.1673894601   -2.2604560932
     20  H         3.0937189304   -2.0180588400   -2.8752025892
     21  C         1.6295866197   -1.1470977813   -1.5599235257
     22  H         0.9519859491   -1.9892099125   -1.6307187071
   Point Group: c1    Number of degrees of freedom:    60


   Energy is  -2761.515697374

 Hessian updated using BFGS update

 60 Hessian modes will be used to form the next step
  Hessian Eigenvalues:
     0.002442    0.019416    0.020307    0.023240    0.023396    0.023660
     0.023695    0.023948    0.023975    0.024087    0.024089    0.024105
     0.024120    0.024129    0.024136    0.024350    0.024571    0.025888
     0.031361    0.157224    0.158199    0.160000    0.160065    0.160095
     0.219699    0.224063    0.227591    0.235001    0.243686    0.245555
     0.249382    0.249991    0.249999    0.252569    0.254931    0.287228
     0.299220    0.300978    0.301193    0.302748    0.303382    0.344501
     0.350283    0.356655    0.356673    0.356786    0.356839    0.362300
     0.416564    0.430442    0.433922    0.450369    0.465881    0.471659
     0.472935    0.475973    0.478473    0.481839    0.488993    0.538359

 Minimum search - taking simple RFO step
 Searching for Lamda that Minimizes Along All modes
 Value Taken    Lamda =  -0.00005293
 Step Taken.  Stepsize is  0.132668

                             Maximum     Tolerance    Cnvgd?
         Gradient           0.000637      0.000300      NO
         Displacement       0.112964      0.001200      NO
         Energy change     -0.000078      0.000001      NO


 New Cartesian Coordinates Obtained by Inverse Iteration

 Displacement from previous Coordinates is:  0.473849
 ----------------------------------------------------------------
             Standard Nuclear Orientation (Angstroms)
    I     Atom           X                Y                Z
 ----------------------------------------------------------------
    1      C       0.0107243525    -0.0213960542    -0.0035314758
    2      C      -0.0537440296    -0.4017619823     1.3423421689
    3      Cl      1.3963827540    -0.9345415491     2.1736149828
    4      C      -1.2472127188    -0.3741040850     2.0569704306
    5      H      -1.2625572579    -0.6748627746     3.0962693020
    6      C      -2.4116829460     0.0400679812     1.4277207623
    7      H      -3.3471933642     0.0667561123     1.9708667873
    8      C      -2.3873797476     0.4244438160     0.0904448291
    9      Cl     -3.8795851644     0.9386197748    -0.6576889009
   10      C      -1.1832648662     0.3936982026    -0.6213931003
   11      Cl     -1.1441265411     0.8777577923    -2.2985384166
   12      C       1.2977747779    -0.0508632091    -0.7618697789
   13      C       2.1580619801     1.0441470836    -0.7176643929
   14      H       1.9038973848     1.9183128966    -0.1318131833
   15      C       3.3579122156     1.0332188793    -1.4257273764
   16      Cl      4.3936249743     2.4374895498    -1.3357731886
   17      C       3.7064988289    -0.0852079253    -2.1869040203
   18      Cl      5.1976008180    -0.1435036071    -3.0961159217
   19      C       2.8488862226    -1.1831488945    -2.2284129560
   20      H       3.1265596884    -2.0462619729    -2.8200745273
   21      C       1.6526552275    -1.1670711357    -1.5228703203
   22      H       0.9936249904    -2.0258190946    -1.5671036587
 ----------------------------------------------------------------
 Nuclear Repulsion Energy =        1716.75681094 hartrees
 There are       81 alpha and       81 beta electrons
 Applying Cartesian multipole field
    Component          Value
    ---------          -----
     (2,0,0)        1.00000E-12
     (0,2,0)        2.00000E-11
     (0,0,2)       -3.00000E-11
 Nucleus-field energy     =    -0.0000000387 hartrees
 Requested basis set is 6-311++G(d,p)
 There are 162 shells and 449 basis functions
 A cutoff of  1.0D-15 yielded  10170 shell pairs
 There are     84525 function pairs (     90814 Cartesian)
 Smallest overlap matrix eigenvalue = 1.97E-07
 Linear dependence detected in AO basis
 Number of orthogonalized atomic orbitals = 446
 Maximum deviation from orthogonality = 4.944E-10
 Guess from superposition of atomic densities
 Warning:  Energy on first SCF cycle will be non-variational
 SAD guess density has 162.000000 electrons

 -----------------------------------------------------------------------
  General SCF calculation program by
  Eric Jon Sundstrom, Paul Horn, Yuezhi Mao, Dmitri Zuev, Alec White,
  David Stuck, Shaama M.S., Shane Yost, Joonho Lee, David Small,
  Daniel Levine, Susi Lehtola, Hugh Burton, Evgeny Epifanovsky,
  Bang C. Huynh
 -----------------------------------------------------------------------
 Exchange:     0.2000 Hartree-Fock + 0.0800 Slater + 0.7200 B88
 Correlation:  0.1900 VWN1RPA + 0.8100 LYP
 Using SG-1 standard quadrature grid
 using 6 threads for integral computing
 -------------------------------------------------------
 OpenMP Integral computing Module                
 Release: version 2.0, May 2017, Q-Chem Inc. Pleasanton 
 -------------------------------------------------------
 A restricted SCF calculation will be
 performed using DIIS
 SCF converges when DIIS error is below 1.0e-08
 ---------------------------------------
  Cycle       Energy         DIIS error
 ---------------------------------------
    1   -2765.4938753782      2.91e-02  
    2   -2761.3688261268      2.38e-03  
    3   -2761.2621427946      3.02e-03  
    4   -2761.5044664506      6.30e-04  
    5   -2761.5132602651      3.06e-04  
    6   -2761.5154339921      1.08e-04  
    7   -2761.5156981938      3.51e-05  
    8   -2761.5157281778      1.25e-05  
    9   -2761.5157319938      2.85e-06  
   10   -2761.5157321814      1.13e-06  
   11   -2761.5157322136      3.73e-07  
   12   -2761.5157322170      1.27e-07  
   13   -2761.5157322175      4.64e-08  
   14   -2761.5157322174      2.00e-08  
   15   -2761.5157322176      5.85e-09  Convergence criterion met
 ---------------------------------------
 SCF time:   CPU 650.43s  wall 115.00s 
 SCF   energy in the final basis set =    -2761.5157322176
 Total energy in the final basis set =    -2761.5157322176

 --------------------------------------------------------------

                    Orbital Energies (a.u.)
 --------------------------------------------------------------

 Alpha MOs
 -- Occupied --
********-101.5754-101.5735-101.5682-101.5681 -10.2759 -10.2705 -10.2692
-10.2628 -10.2622 -10.2365 -10.2205 -10.2200 -10.2172 -10.2103 -10.2091
-10.2060  -9.4901  -9.4900  -9.4882  -9.4827  -9.4826  -7.2549  -7.2548
 -7.2529  -7.2475  -7.2475  -7.2450  -7.2448  -7.2443  -7.2442  -7.2431
 -7.2424  -7.2375  -7.2375  -7.2371  -7.2369  -0.9489  -0.9306  -0.9056
 -0.8835  -0.8719  -0.8605  -0.8435  -0.7983  -0.7677  -0.7504  -0.7407
 -0.6645  -0.6439  -0.6281  -0.6085  -0.5503  -0.5330  -0.5267  -0.5147
 -0.4937  -0.4800  -0.4647  -0.4604  -0.4576  -0.4451  -0.4338  -0.4264
 -0.4139  -0.3981  -0.3951  -0.3918  -0.3669  -0.3597  -0.3548  -0.3485
 -0.3399  -0.3351  -0.3344  -0.3247  -0.3201  -0.2854  -0.2776  -0.2657
 -0.2635
 -- Virtual --
 -0.0576  -0.0558  -0.0466  -0.0414  -0.0326  -0.0194  -0.0108  -0.0019
  0.0036   0.0112   0.0163   0.0189   0.0238   0.0296   0.0391   0.0437
  0.0501   0.0528   0.0587   0.0611   0.0637   0.0650   0.0719   0.0780
  0.0821   0.0854   0.0893   0.0914   0.0961   0.0978   0.1040   0.1063
  0.1091   0.1127   0.1164   0.1191   0.1223   0.1246   0.1262   0.1276
  0.1285   0.1313   0.1346   0.1358   0.1438   0.1466   0.1489   0.1528
  0.1564   0.1589   0.1634   0.1701   0.1753   0.1846   0.1865   0.1893
  0.1959   0.1993   0.2013   0.2071   0.2124   0.2149   0.2189   0.2208
  0.2250   0.2283   0.2292   0.2330   0.2419   0.2441   0.2487   0.2508
  0.2548   0.2596   0.2648   0.2668   0.2687   0.2766   0.2813   0.2839
  0.2869   0.2914   0.2963   0.2969   0.3003   0.3061   0.3098   0.3223
  0.3293   0.3307   0.3362   0.3375   0.3443   0.3663   0.3684   0.4088
  0.4221   0.4375   0.4402   0.4418   0.4492   0.4552   0.4580   0.4611
  0.4678   0.4729   0.4790   0.4819   0.4888   0.4951   0.5098   0.5154
  0.5227   0.5307   0.5422   0.5479   0.5532   0.5667   0.5690   0.5754
  0.5800   0.5844   0.5973   0.6040   0.6080   0.6140   0.6189   0.6299
  0.6386   0.6449   0.6464   0.6603   0.6646   0.6702   0.6778   0.6926
  0.6956   0.6987   0.7108   0.7242   0.7257   0.7490   0.7576   0.7858
  0.8029   0.8063   0.8124   0.8244   0.8294   0.8418   0.8442   0.8466
  0.8496   0.8511   0.8539   0.8548   0.8558   0.8618   0.8640   0.8660
  0.8697   0.8712   0.8755   0.8901   0.8937   0.9036   0.9090   0.9204
  0.9300   0.9409   0.9461   0.9478   0.9521   0.9559   0.9607   0.9620
  0.9675   0.9737   0.9849   0.9914   1.0013   1.0087   1.0189   1.0296
  1.0480   1.0538   1.0674   1.0828   1.0994   1.1234   1.1514   1.1765
  1.1983   1.2200   1.2239   1.2440   1.2522   1.2554   1.2690   1.2813
  1.2855   1.2898   1.2999   1.3281   1.3372   1.3543   1.3656   1.3966
  1.4146   1.4304   1.4780   1.4944   1.4998   1.5351   1.5526   1.5623
  1.5721   1.5798   1.6035   1.6202   1.6390   1.6566   1.6719   1.6879
  1.6929   1.7028   1.7156   1.7512   1.7878   1.8016   1.8102   1.8238
  1.8343   1.8490   1.8608   1.8740   1.9019   1.9279   1.9312   1.9355
  1.9537   1.9640   1.9794   1.9913   1.9995   2.0305   2.0745   2.0837
  2.1133   2.1350   2.1460   2.1564   2.1891   2.2431   2.2454   2.2560
  2.2619   2.2697   2.2767   2.2814   2.2975   2.3125   2.3539   2.3563
  2.3783   2.4195   2.4282   2.4308   2.4405   2.4651   2.4764   2.5110
  2.5216   2.5346   2.5488   2.5550   2.5717   2.5896   2.6242   2.6543
  2.6738   2.6850   2.6956   2.7027   2.7048   2.7179   2.7408   2.7486
  2.7495   2.7605   2.7812   2.7861   2.8279   2.8388   2.8456   2.8512
  2.8834   2.9025   2.9689   2.9976   3.0828   3.0956   3.1030   3.1234
  3.1365   3.1437   3.1905   3.2026   3.2436   3.2759   3.3356   3.3734
  3.4133   3.4427   3.5277   3.5833   3.6437   3.6989   3.7798   3.8456
  3.8699   3.9990   4.0506   4.0767   4.1302   4.3350   4.8040   4.8216
  9.7686   9.7750   9.8012   9.8052   9.8412  23.3871  23.5419  23.8194
 23.8792  23.8957  23.9013  23.9587  23.9820  24.0311  24.0792  24.1195
 24.1593  25.7870  25.7992  25.8626  25.8734  25.9263  26.0922  26.1416
 26.1899  26.2591  26.3176  26.5176  26.5575  26.6731  26.8221  26.9241
215.7606 215.7686 215.7973 215.8034 215.8487
 --------------------------------------------------------------

          Ground-State Mulliken Net Atomic Charges

     Atom                 Charge (a.u.)
  ----------------------------------------
      1 C                    -0.222948
      2 C                    -0.113386
      3 Cl                    0.491426
      4 C                    -0.414626
      5 H                     0.203918
      6 C                    -0.610579
      7 H                     0.215471
      8 C                     0.824420
      9 Cl                    0.508355
     10 C                    -0.942112
     11 Cl                    0.592891
     12 C                     0.407411
     13 C                    -1.345335
     14 H                     0.226547
     15 C                     0.098785
     16 Cl                    0.572370
     17 C                     0.445545
     18 Cl                    0.505279
     19 C                    -1.255594
     20 H                     0.203881
     21 C                    -0.589943
     22 H                     0.198224
  ----------------------------------------
  Sum of atomic charges =     0.000000

 -----------------------------------------------------------------
                    Cartesian Multipole Moments
 -----------------------------------------------------------------
    Charge (ESU x 10^10)
                -0.0000
    Dipole Moment (Debye)
         X      -1.9637      Y      -1.4577      Z       1.6920
       Tot       2.9739
    Quadrupole Moments (Debye-Ang)
        XX    -141.7123     XY      -2.0590     YY    -130.9137
        XZ      -2.8208     YZ       4.1724     ZZ    -130.6134
    Octopole Moments (Debye-Ang^2)
       XXX    -408.4395    XXY     -50.3056    XYY    -112.8279
       YYY    -115.6537    XXZ     119.8304    XYZ      12.6181
       YYZ      84.0437    XZZ    -137.7494    YZZ     -48.5968
       ZZZ     286.9783
    Hexadecapole Moments (Debye-Ang^3)
      XXXX   -7201.6575   XXXY    -171.2140   XXYY   -1340.8257
      XYYY    -127.8978   YYYY   -1008.4319   XXXZ    1101.0311
      XXYZ     108.9224   XYYZ     346.0406   YYYZ     282.1039
      XXZZ   -1614.8050   XYZZ     -73.1425   YYZZ    -605.9562
      XZZZ    1044.8874   YZZZ     259.0596   ZZZZ   -2634.8647
 -----------------------------------------------------------------
 Calculating analytic gradient of the SCF energy
 Gradient of SCF Energy
            1           2           3           4           5           6
    1  -0.0004842   0.0003902  -0.0001055  -0.0001134  -0.0000108  -0.0000724
    2   0.0000146  -0.0000622   0.0001179   0.0000371  -0.0000206   0.0000407
    3   0.0002028  -0.0001092  -0.0001203  -0.0000563   0.0000225   0.0000890
            7           8           9          10          11          12
    1   0.0000260   0.0000995  -0.0000654   0.0001574   0.0001557   0.0002434
    2  -0.0000072  -0.0000493   0.0000503  -0.0000314  -0.0001072   0.0002286
    3  -0.0000007   0.0001102  -0.0000597  -0.0000498  -0.0000079   0.0001170
           13          14          15          16          17          18
    1  -0.0002446   0.0000265   0.0001144   0.0000534  -0.0003114   0.0001776
    2  -0.0002402   0.0000438  -0.0001637   0.0000276   0.0001396  -0.0000044
    3  -0.0000178   0.0000279  -0.0001749   0.0000097   0.0002394  -0.0001345
           19          20          21          22
    1   0.0000947  -0.0000575  -0.0000412  -0.0000324
    2   0.0000619  -0.0000391  -0.0000065  -0.0000304
    3   0.0000530  -0.0000048  -0.0001556   0.0000200
 Max gradient component =       4.842E-04
 RMS gradient           =       1.353E-04
 Gradient time:  CPU 192.14 s  wall 32.24 s
 Geometry Optimization Parameters
   NAtoms,    NIC,     NZ,  NCons,   NDum,   NFix, NCnnct, MaxDiis
       22     155      22       0       0       0       0       0

 Cartesian Hessian Update
 Hessian updated using BFGS update


** GEOMETRY OPTIMIZATION IN DELOCALIZED INTERNAL COORDINATES **
   Searching for a Minimum

   Optimization Cycle:   8

                       Coordinates (Angstroms)
     ATOM                X               Y               Z
      1  C         0.0107243525   -0.0213960542   -0.0035314758
      2  C        -0.0537440296   -0.4017619823    1.3423421689
      3  Cl        1.3963827540   -0.9345415491    2.1736149828
      4  C        -1.2472127188   -0.3741040850    2.0569704306
      5  H        -1.2625572579   -0.6748627746    3.0962693020
      6  C        -2.4116829460    0.0400679812    1.4277207623
      7  H        -3.3471933642    0.0667561123    1.9708667873
      8  C        -2.3873797476    0.4244438160    0.0904448291
      9  Cl       -3.8795851644    0.9386197748   -0.6576889009
     10  C        -1.1832648662    0.3936982026   -0.6213931003
     11  Cl       -1.1441265411    0.8777577923   -2.2985384166
     12  C         1.2977747779   -0.0508632091   -0.7618697789
     13  C         2.1580619801    1.0441470836   -0.7176643929
     14  H         1.9038973848    1.9183128966   -0.1318131833
     15  C         3.3579122156    1.0332188793   -1.4257273764
     16  Cl        4.3936249743    2.4374895498   -1.3357731886
     17  C         3.7064988289   -0.0852079253   -2.1869040203
     18  Cl        5.1976008180   -0.1435036071   -3.0961159217
     19  C         2.8488862226   -1.1831488945   -2.2284129560
     20  H         3.1265596884   -2.0462619729   -2.8200745273
     21  C         1.6526552275   -1.1670711357   -1.5228703203
     22  H         0.9936249904   -2.0258190946   -1.5671036587
   Point Group: c1    Number of degrees of freedom:    60


   Energy is  -2761.515732218

 Hessian updated using BFGS update

 60 Hessian modes will be used to form the next step
  Hessian Eigenvalues:
     0.001504    0.019397    0.020691    0.023313    0.023415    0.023661
     0.023701    0.023968    0.023998    0.024084    0.024089    0.024118
     0.024129    0.024133    0.024215    0.024451    0.024930    0.025861
     0.030873    0.157881    0.159070    0.160003    0.160072    0.160682
     0.219790    0.223693    0.225290    0.236197    0.244140    0.245581
     0.249259    0.249993    0.250090    0.252471    0.254208    0.288654
     0.299488    0.300988    0.302199    0.303364    0.304496    0.346451
     0.351175    0.356653    0.356662    0.356786    0.356997    0.363226
     0.417565    0.430340    0.433583    0.450066    0.463670    0.471555
     0.473846    0.475325    0.478858    0.482591    0.492528    0.542913

 Minimum search - taking simple RFO step
 Searching for Lamda that Minimizes Along All modes
 Value Taken    Lamda =  -0.00001795
 Step Taken.  Stepsize is  0.096896

                             Maximum     Tolerance    Cnvgd?
         Gradient           0.000362      0.000300      NO
         Displacement       0.083303      0.001200      NO
         Energy change     -0.000035      0.000001      NO


 New Cartesian Coordinates Obtained by Inverse Iteration

 Displacement from previous Coordinates is:  0.343584
 ----------------------------------------------------------------
             Standard Nuclear Orientation (Angstroms)
    I     Atom           X                Y                Z
 ----------------------------------------------------------------
    1      C       0.0109495684    -0.0236820414    -0.0031970358
    2      C      -0.0598081597    -0.4287264323     1.3355287502
    3      Cl      1.3832916312    -0.9907982087     2.1593062237
    4      C      -1.2535815871    -0.3999088115     2.0492939353
    5      H      -1.2737214001    -0.7192346770     3.0829663560
    6      C      -2.4123704304     0.0401475026     1.4268873284
    7      H      -3.3478164438     0.0681495574     1.9700889560
    8      C      -2.3819526932     0.4494380629     0.0974098237
    9      Cl     -3.8678299766     0.9937673521    -0.6421863552
   10      C      -1.1774201249     0.4174035956    -0.6140258130
   11      Cl     -1.1321320592     0.9278202174    -2.2832884402
   12      C       1.2984328544    -0.0530866596    -0.7607407060
   13      C       2.1439468689     1.0545887262    -0.7405527392
   14      H       1.8776708036     1.9381206626    -0.1745357575
   15      C       3.3435862432     1.0447285708    -1.4484791449
   16      Cl      4.3591002708     2.4655565175    -1.3896495760
   17      C       3.7075646765    -0.0847444420    -2.1863016566
   18      Cl      5.1986947234    -0.1421307796    -3.0949651029
   19      C       2.8650214871    -1.1947807288    -2.2038332955
   20      H       3.1537745928    -2.0666630486    -2.7770367109
   21      C       1.6690483210    -1.1803267776    -1.4973277411
   22      H       1.0230084131    -2.0496683539    -1.5226132535
 ----------------------------------------------------------------
 Nuclear Repulsion Energy =        1716.67950140 hartrees
 There are       81 alpha and       81 beta electrons
 Applying Cartesian multipole field
    Component          Value
    ---------          -----
     (2,0,0)        1.00000E-12
     (0,2,0)        2.00000E-11
     (0,0,2)       -3.00000E-11
 Nucleus-field energy     =    -0.0000000379 hartrees
 Requested basis set is 6-311++G(d,p)
 There are 162 shells and 449 basis functions
 A cutoff of  1.0D-15 yielded  10164 shell pairs
 There are     84485 function pairs (     90774 Cartesian)
 Smallest overlap matrix eigenvalue = 1.85E-07
 Linear dependence detected in AO basis
 Number of orthogonalized atomic orbitals = 446
 Maximum deviation from orthogonality = 1.205E-09
 Guess from superposition of atomic densities
 Warning:  Energy on first SCF cycle will be non-variational
 SAD guess density has 162.000000 electrons

 -----------------------------------------------------------------------
  General SCF calculation program by
  Eric Jon Sundstrom, Paul Horn, Yuezhi Mao, Dmitri Zuev, Alec White,
  David Stuck, Shaama M.S., Shane Yost, Joonho Lee, David Small,
  Daniel Levine, Susi Lehtola, Hugh Burton, Evgeny Epifanovsky,
  Bang C. Huynh
 -----------------------------------------------------------------------
 Exchange:     0.2000 Hartree-Fock + 0.0800 Slater + 0.7200 B88
 Correlation:  0.1900 VWN1RPA + 0.8100 LYP
 Using SG-1 standard quadrature grid
 using 6 threads for integral computing
 -------------------------------------------------------
 OpenMP Integral computing Module                
 Release: version 2.0, May 2017, Q-Chem Inc. Pleasanton 
 -------------------------------------------------------
 A restricted SCF calculation will be
 performed using DIIS
 SCF converges when DIIS error is below 1.0e-08
 ---------------------------------------
  Cycle       Energy         DIIS error
 ---------------------------------------
    1   -2765.4927366457      2.91e-02  
    2   -2761.3688274058      2.38e-03  
    3   -2761.2619762777      3.03e-03  
    4   -2761.5044332411      6.31e-04  
    5   -2761.5132612117      3.07e-04  
    6   -2761.5154436529      1.08e-04  
    7   -2761.5157071814      3.51e-05  
    8   -2761.5157371212      1.25e-05  
    9   -2761.5157409542      2.87e-06  
   10   -2761.5157411441      1.14e-06  
   11   -2761.5157411767      3.74e-07  
   12   -2761.5157411799      1.26e-07  
   13   -2761.5157411807      4.65e-08  
   14   -2761.5157411809      2.00e-08  
   15   -2761.5157411805      5.84e-09  Convergence criterion met
 ---------------------------------------
 SCF time:   CPU 650.20s  wall 114.00s 
 SCF   energy in the final basis set =    -2761.5157411805
 Total energy in the final basis set =    -2761.5157411805

 --------------------------------------------------------------

                    Orbital Energies (a.u.)
 --------------------------------------------------------------

 Alpha MOs
 -- Occupied --
********-101.5754-101.5735-101.5682-101.5680 -10.2759 -10.2705 -10.2692
-10.2629 -10.2623 -10.2365 -10.2206 -10.2200 -10.2171 -10.2103 -10.2092
-10.2060  -9.4901  -9.4900  -9.4882  -9.4828  -9.4826  -7.2548  -7.2548
 -7.2529  -7.2476  -7.2474  -7.2450  -7.2448  -7.2442  -7.2442  -7.2431
 -7.2424  -7.2376  -7.2375  -7.2371  -7.2368  -0.9489  -0.9306  -0.9056
 -0.8834  -0.8719  -0.8605  -0.8435  -0.7982  -0.7677  -0.7504  -0.7406
 -0.6645  -0.6437  -0.6284  -0.6084  -0.5503  -0.5329  -0.5267  -0.5148
 -0.4937  -0.4800  -0.4647  -0.4604  -0.4575  -0.4451  -0.4337  -0.4264
 -0.4139  -0.3980  -0.3952  -0.3918  -0.3669  -0.3598  -0.3547  -0.3485
 -0.3399  -0.3351  -0.3344  -0.3248  -0.3201  -0.2853  -0.2776  -0.2657
 -0.2635
 -- Virtual --
 -0.0572  -0.0558  -0.0471  -0.0414  -0.0326  -0.0194  -0.0108  -0.0020
  0.0038   0.0110   0.0164   0.0188   0.0238   0.0296   0.0392   0.0437
  0.0500   0.0529   0.0587   0.0610   0.0641   0.0650   0.0718   0.0778
  0.0821   0.0858   0.0894   0.0913   0.0959   0.0976   0.1042   0.1061
  0.1092   0.1124   0.1163   0.1194   0.1227   0.1246   0.1261   0.1273
  0.1289   0.1311   0.1345   0.1356   0.1437   0.1469   0.1488   0.1527
  0.1565   0.1590   0.1633   0.1701   0.1752   0.1843   0.1867   0.1900
  0.1952   0.1993   0.2013   0.2072   0.2123   0.2150   0.2187   0.2215
  0.2254   0.2281   0.2291   0.2325   0.2419   0.2440   0.2485   0.2511
  0.2547   0.2592   0.2648   0.2666   0.2688   0.2769   0.2817   0.2841
  0.2867   0.2916   0.2958   0.2974   0.2997   0.3064   0.3100   0.3227
  0.3303   0.3308   0.3360   0.3375   0.3445   0.3672   0.3688   0.4086
  0.4223   0.4375   0.4406   0.4422   0.4489   0.4559   0.4583   0.4608
  0.4671   0.4728   0.4783   0.4820   0.4888   0.4957   0.5101   0.5157
  0.5219   0.5306   0.5430   0.5485   0.5532   0.5670   0.5687   0.5755
  0.5802   0.5844   0.5977   0.6037   0.6075   0.6141   0.6191   0.6299
  0.6393   0.6452   0.6461   0.6594   0.6651   0.6702   0.6783   0.6926
  0.6959   0.6982   0.7107   0.7249   0.7272   0.7493   0.7592   0.7855
  0.8038   0.8066   0.8122   0.8251   0.8310   0.8405   0.8441   0.8467
  0.8500   0.8513   0.8534   0.8546   0.8557   0.8614   0.8637   0.8659
  0.8689   0.8708   0.8765   0.8906   0.8940   0.9027   0.9088   0.9207
  0.9304   0.9430   0.9464   0.9474   0.9518   0.9557   0.9610   0.9622
  0.9673   0.9738   0.9876   0.9895   1.0015   1.0090   1.0189   1.0289
  1.0477   1.0552   1.0675   1.0818   1.0991   1.1231   1.1517   1.1771
  1.1999   1.2201   1.2240   1.2436   1.2527   1.2556   1.2692   1.2830
  1.2847   1.2907   1.2997   1.3293   1.3377   1.3548   1.3663   1.3967
  1.4149   1.4309   1.4780   1.4932   1.4999   1.5349   1.5519   1.5622
  1.5726   1.5807   1.6036   1.6203   1.6392   1.6566   1.6725   1.6884
  1.6922   1.7035   1.7159   1.7502   1.7886   1.8027   1.8116   1.8224
  1.8333   1.8492   1.8601   1.8743   1.9014   1.9279   1.9311   1.9355
  1.9541   1.9643   1.9804   1.9910   1.9999   2.0307   2.0741   2.0845
  2.1139   2.1362   2.1447   2.1574   2.1889   2.2429   2.2453   2.2559
  2.2625   2.2690   2.2761   2.2814   2.2977   2.3130   2.3541   2.3561
  2.3771   2.4195   2.4276   2.4307   2.4402   2.4662   2.4758   2.5121
  2.5207   2.5352   2.5508   2.5518   2.5719   2.5893   2.6245   2.6543
  2.6741   2.6854   2.6960   2.7026   2.7051   2.7178   2.7402   2.7479
  2.7499   2.7583   2.7806   2.7867   2.8277   2.8378   2.8457   2.8507
  2.8865   2.9018   2.9689   2.9977   3.0829   3.0963   3.1034   3.1237
  3.1352   3.1442   3.1904   3.2027   3.2434   3.2788   3.3349   3.3738
  3.4145   3.4428   3.5282   3.5843   3.6445   3.6989   3.7804   3.8458
  3.8701   3.9990   4.0507   4.0768   4.1305   4.3346   4.8040   4.8209
  9.7689   9.7751   9.8012   9.8044   9.8440  23.3879  23.5423  23.8192
 23.8790  23.8956  23.9007  23.9584  23.9825  24.0314  24.0787  24.1194
 24.1591  25.7870  25.7988  25.8600  25.8727  25.9274  26.0918  26.1416
 26.1901  26.2613  26.3149  26.5176  26.5577  26.6719  26.8243  26.9247
215.7608 215.7688 215.7974 215.8023 215.8517
 --------------------------------------------------------------

          Ground-State Mulliken Net Atomic Charges

     Atom                 Charge (a.u.)
  ----------------------------------------
      1 C                    -0.234270
      2 C                    -0.110813
      3 Cl                    0.485797
      4 C                    -0.408751
      5 H                     0.203415
      6 C                    -0.598101
      7 H                     0.216182
      8 C                     0.843065
      9 Cl                    0.511336
     10 C                    -0.955483
     11 Cl                    0.587128
     12 C                     0.413501
     13 C                    -1.339300
     14 H                     0.226896
     15 C                     0.084914
     16 Cl                    0.572181
     17 C                     0.450488
     18 Cl                    0.505508
     19 C                    -1.256527
     20 H                     0.203939
     21 C                    -0.600026
     22 H                     0.198919
  ----------------------------------------
  Sum of atomic charges =     0.000000

 -----------------------------------------------------------------
                    Cartesian Multipole Moments
 -----------------------------------------------------------------
    Charge (ESU x 10^10)
                 0.0000
    Dipole Moment (Debye)
         X      -1.9512      Y      -1.4917      Z       1.7093
       Tot       2.9923
    Quadrupole Moments (Debye-Ang)
        XX    -141.5701     XY      -2.0904     YY    -130.8337
        XZ      -2.7942     YZ       4.0956     ZZ    -130.8112
    Octopole Moments (Debye-Ang^2)
       XXX    -407.2781    XXY     -51.7783    XYY    -112.2948
       YYY    -118.5405    XXZ     120.1390    XYZ      12.7620
       YYZ      84.4344    XZZ    -137.7865    YZZ     -49.3341
       ZZZ     288.7608
    Hexadecapole Moments (Debye-Ang^3)
      XXXX   -7165.9405   XXXY    -160.9757   XXYY   -1340.8341
      XYYY    -116.3277   YYYY   -1047.8712   XXXZ    1114.2766
      XXYZ     115.0901   XYYZ     350.3608   YYYZ     300.6313
      XXZZ   -1608.5389   XYZZ     -68.5240   YYZZ    -611.4428
      XZZZ    1060.9051   YZZZ     275.9903   ZZZZ   -2630.7325
 -----------------------------------------------------------------
 Calculating analytic gradient of the SCF energy
 Gradient of SCF Energy
            1           2           3           4           5           6
    1  -0.0002731   0.0003489  -0.0002087   0.0000272  -0.0000178  -0.0001762
    2   0.0000426  -0.0001502   0.0000974   0.0000553  -0.0000223   0.0000536
    3  -0.0000208   0.0002226  -0.0001288  -0.0000493   0.0000164  -0.0000996
            7           8           9          10          11          12
    1   0.0000429   0.0000669  -0.0001193   0.0002022   0.0000876   0.0000545
    2  -0.0000052  -0.0000496   0.0000390   0.0000229  -0.0000743   0.0000322
    3   0.0000312   0.0002312  -0.0000195  -0.0000683  -0.0000499   0.0000561
           13          14          15          16          17          18
    1  -0.0000628   0.0000514  -0.0000582   0.0000404  -0.0001723   0.0000844
    2  -0.0000263   0.0000542  -0.0001714   0.0001090   0.0000330  -0.0000528
    3  -0.0000391  -0.0000084  -0.0000100   0.0000120   0.0001008  -0.0001037
           19          20          21          22
    1   0.0002254  -0.0000917  -0.0000813   0.0000298
    2   0.0000651  -0.0000572   0.0000722  -0.0000671
    3  -0.0000771   0.0000146  -0.0000181   0.0000077
 Max gradient component =       3.489E-04
 RMS gradient           =       1.066E-04
 Gradient time:  CPU 191.52 s  wall 32.14 s
 Geometry Optimization Parameters
   NAtoms,    NIC,     NZ,  NCons,   NDum,   NFix, NCnnct, MaxDiis
       22     155      22       0       0       0       0       0

 Cartesian Hessian Update
 Hessian updated using BFGS update


** GEOMETRY OPTIMIZATION IN DELOCALIZED INTERNAL COORDINATES **
   Searching for a Minimum

   Optimization Cycle:   9

                       Coordinates (Angstroms)
     ATOM                X               Y               Z
      1  C         0.0109495684   -0.0236820414   -0.0031970358
      2  C        -0.0598081597   -0.4287264323    1.3355287502
      3  Cl        1.3832916312   -0.9907982087    2.1593062237
      4  C        -1.2535815871   -0.3999088115    2.0492939353
      5  H        -1.2737214001   -0.7192346770    3.0829663560
      6  C        -2.4123704304    0.0401475026    1.4268873284
      7  H        -3.3478164438    0.0681495574    1.9700889560
      8  C        -2.3819526932    0.4494380629    0.0974098237
      9  Cl       -3.8678299766    0.9937673521   -0.6421863552
     10  C        -1.1774201249    0.4174035956   -0.6140258130
     11  Cl       -1.1321320592    0.9278202174   -2.2832884402
     12  C         1.2984328544   -0.0530866596   -0.7607407060
     13  C         2.1439468689    1.0545887262   -0.7405527392
     14  H         1.8776708036    1.9381206626   -0.1745357575
     15  C         3.3435862432    1.0447285708   -1.4484791449
     16  Cl        4.3591002708    2.4655565175   -1.3896495760
     17  C         3.7075646765   -0.0847444420   -2.1863016566
     18  Cl        5.1986947234   -0.1421307796   -3.0949651029
     19  C         2.8650214871   -1.1947807288   -2.2038332955
     20  H         3.1537745928   -2.0666630486   -2.7770367109
     21  C         1.6690483210   -1.1803267776   -1.4973277411
     22  H         1.0230084131   -2.0496683539   -1.5226132535
   Point Group: c1    Number of degrees of freedom:    60


   Energy is  -2761.515741181

 Hessian updated using BFGS update

 60 Hessian modes will be used to form the next step
  Hessian Eigenvalues:
     0.001700    0.019340    0.020468    0.023263    0.023409    0.023664
     0.023703    0.023970    0.023997    0.024077    0.024090    0.024115
     0.024131    0.024158    0.024181    0.024241    0.024720    0.025979
     0.030308    0.158162    0.159640    0.160007    0.160065    0.160945
     0.214492    0.223975    0.225571    0.236171    0.244277    0.245604
     0.249231    0.250014    0.250275    0.252375    0.253827    0.288803
     0.299074    0.300985    0.301355    0.303049    0.304227    0.340147
     0.350748    0.356644    0.356657    0.356779    0.356854    0.362875
     0.414148    0.430388    0.434090    0.451122    0.463312    0.471463
     0.473599    0.476284    0.478787    0.482360    0.492613    0.536446

 Minimum search - taking simple RFO step
 Searching for Lamda that Minimizes Along All modes
 Value Taken    Lamda =  -0.00000211
 Step Taken.  Stepsize is  0.006114

                             Maximum     Tolerance    Cnvgd?
         Gradient           0.000242      0.000300     YES
         Displacement       0.002405      0.001200      NO
         Energy change     -0.000009      0.000001      NO


 New Cartesian Coordinates Obtained by Inverse Iteration

 Displacement from previous Coordinates is:  0.019153
 ----------------------------------------------------------------
             Standard Nuclear Orientation (Angstroms)
    I     Atom           X                Y                Z
 ----------------------------------------------------------------
    1      C       0.0104140773    -0.0232215818    -0.0046459481
    2      C      -0.0594902852    -0.4281845274     1.3341566670
    3      Cl      1.3845755145    -0.9899585011     2.1574243413
    4      C      -1.2525328833    -0.3997217125     2.0490556373
    5      H      -1.2714479468    -0.7184398170     3.0829098036
    6      C      -2.4119088793     0.0396705685     1.4274666811
    7      H      -3.3470779177     0.0674823559     1.9712109607
    8      C      -2.3827722587     0.4488216144     0.0978421224
    9      Cl     -3.8693061437     0.9924518539    -0.6405083575
   10      C      -1.1787906587     0.4176248503    -0.6143770589
   11      Cl     -1.1353195300     0.9302105866    -2.2829909199
   12      C       1.2974866602    -0.0525450522    -0.7626620602
   13      C       2.1433611750     1.0548834092    -0.7416603789
   14      H       1.8765077904     1.9382807936    -0.1757904611
   15      C       3.3437860610     1.0445452372    -1.4482003867
   16      Cl      4.3600573882     2.4645658253    -1.3883902673
   17      C       3.7083905921    -0.0854811974    -2.1849499911
   18      Cl      5.2011130968    -0.1437644752    -3.0905091345
   19      C       2.8652410601    -1.1951494527    -2.2034858386
   20      H       3.1550824141    -2.0671097705    -2.7759929874
   21      C       1.6683640288    -1.1800799353    -1.4986291657
   22      H       1.0217242241    -2.0489112677    -1.5245252127
 ----------------------------------------------------------------
 Nuclear Repulsion Energy =        1716.66093490 hartrees
 There are       81 alpha and       81 beta electrons
 Applying Cartesian multipole field
    Component          Value
    ---------          -----
     (2,0,0)        1.00000E-12
     (0,2,0)        2.00000E-11
     (0,0,2)       -3.00000E-11
 Nucleus-field energy     =    -0.0000000378 hartrees
 Requested basis set is 6-311++G(d,p)
 There are 162 shells and 449 basis functions
 A cutoff of  1.0D-15 yielded  10165 shell pairs
 There are     84488 function pairs (     90777 Cartesian)
 Smallest overlap matrix eigenvalue = 1.85E-07
 Linear dependence detected in AO basis
 Number of orthogonalized atomic orbitals = 446
 Maximum deviation from orthogonality = 5.060E-10
 Guess from superposition of atomic densities
 Warning:  Energy on first SCF cycle will be non-variational
 SAD guess density has 162.000000 electrons

 -----------------------------------------------------------------------
  General SCF calculation program by
  Eric Jon Sundstrom, Paul Horn, Yuezhi Mao, Dmitri Zuev, Alec White,
  David Stuck, Shaama M.S., Shane Yost, Joonho Lee, David Small,
  Daniel Levine, Susi Lehtola, Hugh Burton, Evgeny Epifanovsky,
  Bang C. Huynh
 -----------------------------------------------------------------------
 Exchange:     0.2000 Hartree-Fock + 0.0800 Slater + 0.7200 B88
 Correlation:  0.1900 VWN1RPA + 0.8100 LYP
 Using SG-1 standard quadrature grid
 using 6 threads for integral computing
 -------------------------------------------------------
 OpenMP Integral computing Module                
 Release: version 2.0, May 2017, Q-Chem Inc. Pleasanton 
 -------------------------------------------------------
 A restricted SCF calculation will be
 performed using DIIS
 SCF converges when DIIS error is below 1.0e-08
 ---------------------------------------
  Cycle       Energy         DIIS error
 ---------------------------------------
    1   -2765.4930033771      2.91e-02  
    2   -2761.3688261824      2.38e-03  
    3   -2761.2619735478      3.03e-03  
    4   -2761.5044337945      6.31e-04  
    5   -2761.5132627944      3.07e-04  
    6   -2761.5154450317      1.08e-04  
    7   -2761.5157085210      3.51e-05  
    8   -2761.5157384934      1.25e-05  
    9   -2761.5157423249      2.87e-06  
   10   -2761.5157425147      1.14e-06  
   11   -2761.5157425474      3.74e-07  
   12   -2761.5157425506      1.26e-07  
   13   -2761.5157425512      4.65e-08  
   14   -2761.5157425513      2.00e-08  
   15   -2761.5157425512      5.84e-09  Convergence criterion met
 ---------------------------------------
 SCF time:   CPU 650.19s  wall 115.00s 
 SCF   energy in the final basis set =    -2761.5157425512
 Total energy in the final basis set =    -2761.5157425512

 --------------------------------------------------------------

                    Orbital Energies (a.u.)
 --------------------------------------------------------------

 Alpha MOs
 -- Occupied --
********-101.5754-101.5734-101.5682-101.5680 -10.2759 -10.2705 -10.2692
-10.2628 -10.2622 -10.2366 -10.2206 -10.2200 -10.2171 -10.2103 -10.2092
-10.2060  -9.4901  -9.4900  -9.4881  -9.4828  -9.4826  -7.2548  -7.2548
 -7.2529  -7.2476  -7.2474  -7.2450  -7.2448  -7.2442  -7.2442  -7.2430
 -7.2423  -7.2376  -7.2375  -7.2371  -7.2368  -0.9489  -0.9307  -0.9056
 -0.8834  -0.8720  -0.8605  -0.8434  -0.7982  -0.7677  -0.7504  -0.7406
 -0.6645  -0.6437  -0.6283  -0.6084  -0.5504  -0.5329  -0.5267  -0.5148
 -0.4937  -0.4800  -0.4647  -0.4604  -0.4575  -0.4451  -0.4337  -0.4264
 -0.4138  -0.3980  -0.3953  -0.3917  -0.3669  -0.3598  -0.3547  -0.3485
 -0.3399  -0.3351  -0.3343  -0.3248  -0.3201  -0.2853  -0.2776  -0.2657
 -0.2635
 -- Virtual --
 -0.0572  -0.0558  -0.0471  -0.0414  -0.0326  -0.0194  -0.0108  -0.0020
  0.0038   0.0110   0.0164   0.0188   0.0238   0.0296   0.0392   0.0437
  0.0500   0.0529   0.0587   0.0610   0.0641   0.0650   0.0718   0.0778
  0.0821   0.0857   0.0894   0.0913   0.0959   0.0976   0.1042   0.1061
  0.1092   0.1124   0.1163   0.1194   0.1227   0.1245   0.1261   0.1274
  0.1288   0.1311   0.1345   0.1356   0.1437   0.1470   0.1488   0.1527
  0.1565   0.1590   0.1633   0.1701   0.1753   0.1843   0.1867   0.1899
  0.1952   0.1993   0.2013   0.2072   0.2123   0.2150   0.2186   0.2216
  0.2254   0.2281   0.2291   0.2325   0.2419   0.2440   0.2485   0.2511
  0.2547   0.2592   0.2649   0.2666   0.2688   0.2769   0.2817   0.2841
  0.2868   0.2917   0.2957   0.2974   0.2997   0.3063   0.3100   0.3227
  0.3303   0.3308   0.3360   0.3375   0.3445   0.3672   0.3688   0.4086
  0.4223   0.4375   0.4406   0.4422   0.4489   0.4559   0.4584   0.4608
  0.4671   0.4728   0.4783   0.4820   0.4888   0.4958   0.5101   0.5157
  0.5219   0.5306   0.5429   0.5484   0.5532   0.5670   0.5688   0.5755
  0.5802   0.5844   0.5977   0.6037   0.6075   0.6141   0.6190   0.6299
  0.6393   0.6452   0.6462   0.6595   0.6650   0.6703   0.6782   0.6927
  0.6959   0.6981   0.7108   0.7249   0.7273   0.7493   0.7591   0.7855
  0.8039   0.8066   0.8122   0.8250   0.8310   0.8406   0.8441   0.8468
  0.8500   0.8513   0.8533   0.8547   0.8557   0.8614   0.8638   0.8658
  0.8689   0.8709   0.8766   0.8905   0.8941   0.9027   0.9087   0.9208
  0.9304   0.9429   0.9465   0.9474   0.9518   0.9557   0.9610   0.9622
  0.9673   0.9738   0.9876   0.9894   1.0015   1.0090   1.0189   1.0289
  1.0477   1.0552   1.0675   1.0817   1.0991   1.1231   1.1517   1.1773
  1.1998   1.2200   1.2241   1.2435   1.2528   1.2555   1.2693   1.2829
  1.2847   1.2908   1.2998   1.3293   1.3377   1.3548   1.3661   1.3966
  1.4149   1.4310   1.4780   1.4932   1.4999   1.5349   1.5518   1.5622
  1.5727   1.5806   1.6036   1.6204   1.6392   1.6566   1.6726   1.6882
  1.6922   1.7034   1.7159   1.7501   1.7885   1.8026   1.8114   1.8225
  1.8333   1.8492   1.8601   1.8743   1.9015   1.9280   1.9310   1.9356
  1.9541   1.9644   1.9804   1.9910   1.9999   2.0307   2.0741   2.0845
  2.1140   2.1363   2.1447   2.1573   2.1889   2.2429   2.2453   2.2559
  2.2625   2.2689   2.2761   2.2814   2.2976   2.3130   2.3542   2.3560
  2.3772   2.4195   2.4276   2.4307   2.4403   2.4663   2.4758   2.5122
  2.5207   2.5352   2.5507   2.5516   2.5721   2.5893   2.6244   2.6543
  2.6740   2.6854   2.6960   2.7026   2.7051   2.7178   2.7401   2.7479
  2.7500   2.7583   2.7806   2.7867   2.8277   2.8378   2.8457   2.8509
  2.8866   2.9018   2.9688   2.9978   3.0829   3.0963   3.1034   3.1237
  3.1352   3.1443   3.1904   3.2026   3.2434   3.2789   3.3349   3.3738
  3.4144   3.4429   3.5282   3.5841   3.6446   3.6990   3.7803   3.8457
  3.8701   3.9989   4.0507   4.0769   4.1306   4.3347   4.8040   4.8209
  9.7689   9.7751   9.8013   9.8043   9.8439  23.3879  23.5423  23.8191
 23.8792  23.8956  23.9007  23.9583  23.9824  24.0314  24.0787  24.1196
 24.1591  25.7870  25.7988  25.8599  25.8727  25.9274  26.0921  26.1417
 26.1898  26.2611  26.3149  26.5179  26.5575  26.6718  26.8244  26.9246
215.7608 215.7688 215.7975 215.8022 215.8517
 --------------------------------------------------------------

          Ground-State Mulliken Net Atomic Charges

     Atom                 Charge (a.u.)
  ----------------------------------------
      1 C                    -0.231975
      2 C                    -0.110514
      3 Cl                    0.486038
      4 C                    -0.409117
      5 H                     0.203452
      6 C                    -0.597995
      7 H                     0.216186
      8 C                     0.842475
      9 Cl                    0.511422
     10 C                    -0.955582
     11 Cl                    0.586940
     12 C                     0.412631
     13 C                    -1.339476
     14 H                     0.226861
     15 C                     0.084164
     16 Cl                    0.572150
     17 C                     0.450683
     18 Cl                    0.505490
     19 C                    -1.255245
     20 H                     0.203925
     21 C                    -0.601354
     22 H                     0.198841
  ----------------------------------------
  Sum of atomic charges =     0.000000

 -----------------------------------------------------------------
                    Cartesian Multipole Moments
 -----------------------------------------------------------------
    Charge (ESU x 10^10)
                 0.0000
    Dipole Moment (Debye)
         X      -1.9506      Y      -1.4896      Z       1.7062
       Tot       2.9892
    Quadrupole Moments (Debye-Ang)
        XX    -141.5676     XY      -2.0876     YY    -130.8330
        XZ      -2.8010     YZ       4.0931     ZZ    -130.8035
    Octopole Moments (Debye-Ang^2)
       XXX    -407.1724    XXY     -51.7534    XYY    -112.2817
       YYY    -118.5007    XXZ     120.0276    XYZ      12.7528
       YYZ      84.3707    XZZ    -137.7628    YZZ     -49.3075
       ZZZ     288.6275
    Hexadecapole Moments (Debye-Ang^3)
      XXXX   -7169.6964   XXXY    -160.4016   XXYY   -1341.4363
      XYYY    -115.7954   YYYY   -1047.5498   XXXZ    1113.2559
      XXYZ     114.9475   XYYZ     350.0599   YYYZ     300.1970
      XXZZ   -1608.6692   XYZZ     -68.3345   YYZZ    -610.8102
      XZZZ    1060.0493   YZZZ     275.5148   ZZZZ   -2627.4330
 -----------------------------------------------------------------
 Calculating analytic gradient of the SCF energy
 Gradient of SCF Energy
            1           2           3           4           5           6
    1  -0.0000736   0.0001365  -0.0000874   0.0000245  -0.0000052  -0.0000650
    2   0.0000306  -0.0000730   0.0000429   0.0000263   0.0000008   0.0000324
    3  -0.0000374   0.0001423  -0.0000341  -0.0000303   0.0000105  -0.0000542
            7           8           9          10          11          12
    1   0.0000183   0.0000243  -0.0000452   0.0000868   0.0000100  -0.0000052
    2   0.0000045  -0.0000260   0.0000180   0.0000028  -0.0000249  -0.0000038
    3   0.0000201   0.0001004  -0.0000009  -0.0000562  -0.0000127   0.0000128
           13          14          15          16          17          18
    1  -0.0000145   0.0000257  -0.0000398   0.0000245  -0.0000521   0.0000219
    2   0.0000108   0.0000127  -0.0000724   0.0000320   0.0000150  -0.0000183
    3  -0.0000121  -0.0000128  -0.0000247  -0.0000017   0.0000378  -0.0000329
           19          20          21          22
    1   0.0000870  -0.0000376  -0.0000489   0.0000149
    2   0.0000095  -0.0000228   0.0000297  -0.0000268
    3  -0.0000356   0.0000144  -0.0000006   0.0000080
 Max gradient component =       1.423E-04
 RMS gradient           =       4.464E-05
 Gradient time:  CPU 192.58 s  wall 32.32 s
 Geometry Optimization Parameters
   NAtoms,    NIC,     NZ,  NCons,   NDum,   NFix, NCnnct, MaxDiis
       22     155      22       0       0       0       0       0

 Cartesian Hessian Update
 Hessian updated using BFGS update


** GEOMETRY OPTIMIZATION IN DELOCALIZED INTERNAL COORDINATES **
   Searching for a Minimum

   Optimization Cycle:  10

                       Coordinates (Angstroms)
     ATOM                X               Y               Z
      1  C         0.0104140773   -0.0232215818   -0.0046459481
      2  C        -0.0594902852   -0.4281845274    1.3341566670
      3  Cl        1.3845755145   -0.9899585011    2.1574243413
      4  C        -1.2525328833   -0.3997217125    2.0490556373
      5  H        -1.2714479468   -0.7184398170    3.0829098036
      6  C        -2.4119088793    0.0396705685    1.4274666811
      7  H        -3.3470779177    0.0674823559    1.9712109607
      8  C        -2.3827722587    0.4488216144    0.0978421224
      9  Cl       -3.8693061437    0.9924518539   -0.6405083575
     10  C        -1.1787906587    0.4176248503   -0.6143770589
     11  Cl       -1.1353195300    0.9302105866   -2.2829909199
     12  C         1.2974866602   -0.0525450522   -0.7626620602
     13  C         2.1433611750    1.0548834092   -0.7416603789
     14  H         1.8765077904    1.9382807936   -0.1757904611
     15  C         3.3437860610    1.0445452372   -1.4482003867
     16  Cl        4.3600573882    2.4645658253   -1.3883902673
     17  C         3.7083905921   -0.0854811974   -2.1849499911
     18  Cl        5.2011130968   -0.1437644752   -3.0905091345
     19  C         2.8652410601   -1.1951494527   -2.2034858386
     20  H         3.1550824141   -2.0671097705   -2.7759929874
     21  C         1.6683640288   -1.1800799353   -1.4986291657
     22  H         1.0217242241   -2.0489112677   -1.5245252127
   Point Group: c1    Number of degrees of freedom:    60


   Energy is  -2761.515742551

 Hessian updated using BFGS update

 60 Hessian modes will be used to form the next step
  Hessian Eigenvalues:
     0.001706    0.018879    0.019728    0.021696    0.023414    0.023653
     0.023706    0.023825    0.023971    0.024003    0.024091    0.024095
     0.024123    0.024166    0.024208    0.024255    0.024852    0.026283
     0.030094    0.148894    0.158219    0.159739    0.160013    0.160117
     0.210702    0.223829    0.225155    0.235743    0.238215    0.244601
     0.246011    0.250014    0.250405    0.251508    0.255699    0.282022
     0.291979    0.299627    0.301015    0.302801    0.303543    0.333941
     0.350484    0.356645    0.356714    0.356734    0.356836    0.362298
     0.417646    0.430459    0.432879    0.448628    0.463769    0.470125
     0.471703    0.475163    0.478894    0.481698    0.486883    0.529734

 Minimum search - taking simple RFO step
 Searching for Lamda that Minimizes Along All modes
 Value Taken    Lamda =   0.00000000
 Step Taken.  Stepsize is  0.004076

                             Maximum     Tolerance    Cnvgd?
         Gradient           0.000093      0.000300     YES
         Displacement       0.002559      0.001200      NO
         Energy change     -0.000001      0.000001      NO


 New Cartesian Coordinates Obtained by Inverse Iteration

 Displacement from previous Coordinates is:  0.012671
 ----------------------------------------------------------------
             Standard Nuclear Orientation (Angstroms)
    I     Atom           X                Y                Z
 ----------------------------------------------------------------
    1      C       0.0101668211    -0.0230180759    -0.0052143228
    2      C      -0.0595779533    -0.4286479234     1.3332757121
    3      Cl      1.3849004145    -0.9913650906     2.1557856308
    4      C      -1.2522727038    -0.4003653442     2.0487533111
    5      H      -1.2707155594    -0.7193842726     3.0825046335
    6      C      -2.4117382047     0.0394374104     1.4277128223
    7      H      -3.3468627735     0.0670820564     1.9715685170
    8      C      -2.3829624503     0.4493275613     0.0982266697
    9      Cl     -3.8695223330     0.9932539787    -0.6395837279
   10      C      -1.1791859266     0.4185860480    -0.6141952320
   11      Cl     -1.1360106322     0.9330206099    -2.2822367719
   12      C       1.2971615816    -0.0523962011    -0.7633193829
   13      C       2.1427579399     1.0552373154    -0.7426707175
   14      H       1.8751103927     1.9388690392    -0.1775544250
   15      C       3.3435282316     1.0447457522    -1.4486139707
   16      Cl      4.3592272910     2.4650776445    -1.3898126482
   17      C       3.7087728742    -0.0858594891    -2.1842408623
   18      Cl      5.2020675886    -0.1445186917    -3.0886347200
   19      C       2.8657758162    -1.1956978051    -2.2024621880
   20      H       3.1564313901    -2.0678475357    -2.7742815529
   21      C       1.6685676502    -1.1804087130    -1.4982669476
   22      H       1.0218381243    -2.0491584695    -1.5239917820
 ----------------------------------------------------------------
 Nuclear Repulsion Energy =        1716.68192386 hartrees
 There are       81 alpha and       81 beta electrons
 Applying Cartesian multipole field
    Component          Value
    ---------          -----
     (2,0,0)        1.00000E-12
     (0,2,0)        2.00000E-11
     (0,0,2)       -3.00000E-11
 Nucleus-field energy     =    -0.0000000378 hartrees
 Requested basis set is 6-311++G(d,p)
 There are 162 shells and 449 basis functions
 A cutoff of  1.0D-15 yielded  10166 shell pairs
 There are     84491 function pairs (     90780 Cartesian)
 Smallest overlap matrix eigenvalue = 1.85E-07
 Linear dependence detected in AO basis
 Number of orthogonalized atomic orbitals = 446
 Maximum deviation from orthogonality = 1.030E-09
 Guess from superposition of atomic densities
 Warning:  Energy on first SCF cycle will be non-variational
 SAD guess density has 162.000000 electrons

 -----------------------------------------------------------------------
  General SCF calculation program by
  Eric Jon Sundstrom, Paul Horn, Yuezhi Mao, Dmitri Zuev, Alec White,
  David Stuck, Shaama M.S., Shane Yost, Joonho Lee, David Small,
  Daniel Levine, Susi Lehtola, Hugh Burton, Evgeny Epifanovsky,
  Bang C. Huynh
 -----------------------------------------------------------------------
 Exchange:     0.2000 Hartree-Fock + 0.0800 Slater + 0.7200 B88
 Correlation:  0.1900 VWN1RPA + 0.8100 LYP
 Using SG-1 standard quadrature grid
 using 6 threads for integral computing
 -------------------------------------------------------
 OpenMP Integral computing Module                
 Release: version 2.0, May 2017, Q-Chem Inc. Pleasanton 
 -------------------------------------------------------
 A restricted SCF calculation will be
 performed using DIIS
 SCF converges when DIIS error is below 1.0e-08
 ---------------------------------------
  Cycle       Energy         DIIS error
 ---------------------------------------
    1   -2765.4932656487      2.91e-02  
    2   -2761.3688265775      2.38e-03  
    3   -2761.2619744386      3.03e-03  
    4   -2761.5044283739      6.31e-04  
    5   -2761.5132618956      3.07e-04  
    6   -2761.5154452921      1.08e-04  
    7   -2761.5157087131      3.51e-05  
    8   -2761.5157386980      1.25e-05  
    9   -2761.5157425288      2.87e-06  
   10   -2761.5157427187      1.14e-06  
   11   -2761.5157427514      3.74e-07  
   12   -2761.5157427548      1.26e-07  
   13   -2761.5157427553      4.65e-08  
   14   -2761.5157427553      2.00e-08  
   15   -2761.5157427553      5.84e-09  Convergence criterion met
 ---------------------------------------
 SCF time:   CPU 650.49s  wall 115.00s 
 SCF   energy in the final basis set =    -2761.5157427553
 Total energy in the final basis set =    -2761.5157427553

 --------------------------------------------------------------

                    Orbital Energies (a.u.)
 --------------------------------------------------------------

 Alpha MOs
 -- Occupied --
********-101.5754-101.5734-101.5682-101.5680 -10.2759 -10.2704 -10.2692
-10.2628 -10.2622 -10.2365 -10.2206 -10.2200 -10.2171 -10.2103 -10.2092
-10.2060  -9.4901  -9.4900  -9.4881  -9.4828  -9.4826  -7.2549  -7.2548
 -7.2528  -7.2476  -7.2475  -7.2450  -7.2448  -7.2442  -7.2442  -7.2430
 -7.2423  -7.2376  -7.2375  -7.2371  -7.2369  -0.9489  -0.9307  -0.9055
 -0.8834  -0.8720  -0.8605  -0.8434  -0.7982  -0.7677  -0.7504  -0.7406
 -0.6645  -0.6437  -0.6283  -0.6084  -0.5504  -0.5329  -0.5267  -0.5148
 -0.4937  -0.4800  -0.4647  -0.4604  -0.4575  -0.4451  -0.4338  -0.4264
 -0.4138  -0.3980  -0.3953  -0.3917  -0.3669  -0.3598  -0.3547  -0.3485
 -0.3399  -0.3351  -0.3343  -0.3248  -0.3201  -0.2853  -0.2776  -0.2657
 -0.2635
 -- Virtual --
 -0.0572  -0.0558  -0.0471  -0.0414  -0.0327  -0.0194  -0.0108  -0.0020
  0.0038   0.0110   0.0164   0.0188   0.0238   0.0297   0.0392   0.0437
  0.0500   0.0529   0.0587   0.0610   0.0641   0.0650   0.0718   0.0778
  0.0821   0.0857   0.0894   0.0913   0.0959   0.0975   0.1042   0.1061
  0.1092   0.1124   0.1163   0.1194   0.1227   0.1245   0.1261   0.1274
  0.1289   0.1311   0.1345   0.1355   0.1438   0.1470   0.1488   0.1526
  0.1565   0.1590   0.1633   0.1701   0.1753   0.1843   0.1867   0.1899
  0.1952   0.1992   0.2014   0.2072   0.2123   0.2150   0.2186   0.2216
  0.2254   0.2281   0.2291   0.2325   0.2419   0.2440   0.2485   0.2511
  0.2547   0.2592   0.2649   0.2666   0.2688   0.2769   0.2817   0.2841
  0.2867   0.2917   0.2957   0.2974   0.2997   0.3063   0.3100   0.3227
  0.3303   0.3308   0.3360   0.3376   0.3445   0.3672   0.3688   0.4087
  0.4223   0.4375   0.4406   0.4422   0.4489   0.4560   0.4584   0.4608
  0.4670   0.4728   0.4782   0.4821   0.4888   0.4958   0.5102   0.5157
  0.5219   0.5306   0.5429   0.5484   0.5532   0.5670   0.5688   0.5755
  0.5802   0.5844   0.5977   0.6037   0.6076   0.6141   0.6190   0.6300
  0.6393   0.6452   0.6462   0.6595   0.6650   0.6703   0.6781   0.6926
  0.6959   0.6981   0.7108   0.7249   0.7273   0.7494   0.7592   0.7854
  0.8039   0.8065   0.8123   0.8250   0.8310   0.8406   0.8441   0.8468
  0.8500   0.8513   0.8533   0.8547   0.8557   0.8614   0.8638   0.8658
  0.8689   0.8708   0.8766   0.8905   0.8941   0.9026   0.9087   0.9208
  0.9304   0.9429   0.9466   0.9474   0.9518   0.9557   0.9610   0.9623
  0.9673   0.9738   0.9876   0.9894   1.0015   1.0090   1.0190   1.0289
  1.0477   1.0552   1.0675   1.0817   1.0991   1.1231   1.1517   1.1774
  1.1999   1.2200   1.2241   1.2435   1.2529   1.2555   1.2694   1.2830
  1.2847   1.2909   1.2998   1.3293   1.3378   1.3548   1.3661   1.3966
  1.4150   1.4311   1.4781   1.4932   1.4999   1.5349   1.5518   1.5622
  1.5727   1.5807   1.6037   1.6204   1.6392   1.6566   1.6727   1.6882
  1.6922   1.7033   1.7160   1.7500   1.7885   1.8026   1.8115   1.8224
  1.8334   1.8491   1.8601   1.8743   1.9016   1.9280   1.9310   1.9356
  1.9541   1.9644   1.9804   1.9910   1.9999   2.0308   2.0741   2.0845
  2.1141   2.1364   2.1447   2.1573   2.1889   2.2429   2.2453   2.2559
  2.2624   2.2689   2.2761   2.2814   2.2976   2.3130   2.3542   2.3560
  2.3773   2.4196   2.4275   2.4308   2.4403   2.4663   2.4758   2.5123
  2.5207   2.5353   2.5506   2.5516   2.5722   2.5893   2.6245   2.6543
  2.6740   2.6853   2.6959   2.7026   2.7051   2.7179   2.7401   2.7478
  2.7500   2.7582   2.7806   2.7868   2.8277   2.8378   2.8457   2.8510
  2.8867   2.9018   2.9688   2.9978   3.0829   3.0963   3.1035   3.1237
  3.1351   3.1444   3.1905   3.2026   3.2435   3.2790   3.3349   3.3738
  3.4144   3.4429   3.5282   3.5841   3.6446   3.6991   3.7803   3.8457
  3.8701   3.9989   4.0507   4.0769   4.1306   4.3347   4.8039   4.8209
  9.7689   9.7752   9.8014   9.8043   9.8440  23.3879  23.5423  23.8191
 23.8793  23.8957  23.9007  23.9583  23.9824  24.0314  24.0788  24.1197
 24.1592  25.7870  25.7988  25.8598  25.8726  25.9275  26.0923  26.1418
 26.1898  26.2611  26.3148  26.5180  26.5575  26.6717  26.8245  26.9245
215.7609 215.7688 215.7975 215.8022 215.8517
 --------------------------------------------------------------

          Ground-State Mulliken Net Atomic Charges

     Atom                 Charge (a.u.)
  ----------------------------------------
      1 C                    -0.231184
      2 C                    -0.110662
      3 Cl                    0.486022
      4 C                    -0.408763
      5 H                     0.203471
      6 C                    -0.597866
      7 H                     0.216193
      8 C                     0.842794
      9 Cl                    0.511484
     10 C                    -0.955811
     11 Cl                    0.586861
     12 C                     0.412096
     13 C                    -1.338884
     14 H                     0.226839
     15 C                     0.083247
     16 Cl                    0.572133
     17 C                     0.450831
     18 Cl                    0.505497
     19 C                    -1.254931
     20 H                     0.203922
     21 C                    -0.602097
     22 H                     0.198810
  ----------------------------------------
  Sum of atomic charges =     0.000000

 -----------------------------------------------------------------
                    Cartesian Multipole Moments
 -----------------------------------------------------------------
    Charge (ESU x 10^10)
                 0.0000
    Dipole Moment (Debye)
         X      -1.9508      Y      -1.4893      Z       1.7053
       Tot       2.9886
    Quadrupole Moments (Debye-Ang)
        XX    -141.5602     XY      -2.0857     YY    -130.8308
        XZ      -2.8036     YZ       4.0897     ZZ    -130.8068
    Octopole Moments (Debye-Ang^2)
       XXX    -407.1098    XXY     -51.7827    XYY    -112.2641
       YYY    -118.5613    XXZ     119.9924    XYZ      12.7507
       YYZ      84.3600    XZZ    -137.7587    YZZ     -49.3162
       ZZZ     288.6388
    Hexadecapole Moments (Debye-Ang^3)
      XXXX   -7169.9578   XXXY    -159.8337   XXYY   -1341.6634
      XYYY    -115.1985   YYYY   -1048.6535   XXXZ    1113.2442
      XXYZ     115.0651   XYYZ     350.0580   YYYZ     300.5774
      XXZZ   -1608.4749   XYZZ     -68.1018   YYZZ    -610.6908
      XZZZ    1060.1628   YZZZ     275.8539   ZZZZ   -2625.7706
 -----------------------------------------------------------------
 Calculating analytic gradient of the SCF energy
 Gradient of SCF Energy
            1           2           3           4           5           6
    1  -0.0000136   0.0000077  -0.0000010   0.0000146   0.0000037  -0.0000044
    2   0.0000075   0.0000051   0.0000101   0.0000105   0.0000129   0.0000117
    3  -0.0000076   0.0000257  -0.0000069  -0.0000062   0.0000056  -0.0000095
            7           8           9          10          11          12
    1   0.0000041   0.0000025  -0.0000004   0.0000177  -0.0000078  -0.0000084
    2   0.0000089  -0.0000010   0.0000024  -0.0000052  -0.0000080  -0.0000112
    3   0.0000084   0.0000159  -0.0000007  -0.0000034   0.0000099  -0.0000045
           13          14          15          16          17          18
    1   0.0000069  -0.0000012  -0.0000086   0.0000030   0.0000035  -0.0000083
    2   0.0000040  -0.0000020  -0.0000139  -0.0000036  -0.0000107  -0.0000069
    3  -0.0000061  -0.0000109  -0.0000027  -0.0000172  -0.0000085  -0.0000037
           19          20          21          22
    1   0.0000007  -0.0000041  -0.0000049  -0.0000018
    2  -0.0000041  -0.0000083   0.0000030  -0.0000013
    3   0.0000002   0.0000039   0.0000119   0.0000063
 Max gradient component =       2.570E-05
 RMS gradient           =       8.459E-06
 Gradient time:  CPU 191.60 s  wall 32.15 s
 Geometry Optimization Parameters
   NAtoms,    NIC,     NZ,  NCons,   NDum,   NFix, NCnnct, MaxDiis
       22     155      22       0       0       0       0       0

 Cartesian Hessian Update
 Hessian updated using BFGS update


** GEOMETRY OPTIMIZATION IN DELOCALIZED INTERNAL COORDINATES **
   Searching for a Minimum

   Optimization Cycle:  11

                       Coordinates (Angstroms)
     ATOM                X               Y               Z
      1  C         0.0101668211   -0.0230180759   -0.0052143228
      2  C        -0.0595779533   -0.4286479234    1.3332757121
      3  Cl        1.3849004145   -0.9913650906    2.1557856308
      4  C        -1.2522727038   -0.4003653442    2.0487533111
      5  H        -1.2707155594   -0.7193842726    3.0825046335
      6  C        -2.4117382047    0.0394374104    1.4277128223
      7  H        -3.3468627735    0.0670820564    1.9715685170
      8  C        -2.3829624503    0.4493275613    0.0982266697
      9  Cl       -3.8695223330    0.9932539787   -0.6395837279
     10  C        -1.1791859266    0.4185860480   -0.6141952320
     11  Cl       -1.1360106322    0.9330206099   -2.2822367719
     12  C         1.2971615816   -0.0523962011   -0.7633193829
     13  C         2.1427579399    1.0552373154   -0.7426707175
     14  H         1.8751103927    1.9388690392   -0.1775544250
     15  C         3.3435282316    1.0447457522   -1.4486139707
     16  Cl        4.3592272910    2.4650776445   -1.3898126482
     17  C         3.7087728742   -0.0858594891   -2.1842408623
     18  Cl        5.2020675886   -0.1445186917   -3.0886347200
     19  C         2.8657758162   -1.1956978051   -2.2024621880
     20  H         3.1564313901   -2.0678475357   -2.7742815529
     21  C         1.6685676502   -1.1804087130   -1.4982669476
     22  H         1.0218381243   -2.0491584695   -1.5239917820
   Point Group: c1    Number of degrees of freedom:    60


   Energy is  -2761.515742755

 Hessian updated using BFGS update

 60 Hessian modes will be used to form the next step
  Hessian Eigenvalues:
     0.001713    0.019196    0.019754    0.021440    0.023415    0.023622
     0.023695    0.023830    0.023971    0.024005    0.024091    0.024099
     0.024123    0.024168    0.024207    0.024262    0.024871    0.026483
     0.030181    0.146597    0.158450    0.159761    0.160013    0.160234
     0.205139    0.223893    0.224925    0.235138    0.238630    0.245394
     0.246617    0.250015    0.250370    0.251863    0.255635    0.280946
     0.291798    0.299594    0.301098    0.303128    0.303599    0.341376
     0.350438    0.356644    0.356690    0.356772    0.356831    0.362584
     0.418460    0.430459    0.433251    0.447061    0.463108    0.467692
     0.471949    0.474750    0.478591    0.481578    0.487598    0.530654

 Minimum search - taking simple RFO step
 Searching for Lamda that Minimizes Along All modes
 Value Taken    Lamda =   0.00000000
 Step Taken.  Stepsize is  0.000360

                             Maximum     Tolerance    Cnvgd?
         Gradient           0.000018      0.000300     YES
         Displacement       0.000197      0.001200     YES
         Energy change     -0.000000      0.000001     YES

 Final energy is   -2761.5157427552867     


 ******************************
 **  OPTIMIZATION CONVERGED  **
 ******************************

                       Coordinates (Angstroms)
     ATOM                X               Y               Z
      1  C         0.0101668211   -0.0230180759   -0.0052143228
      2  C        -0.0595779533   -0.4286479234    1.3332757121
      3  Cl        1.3849004145   -0.9913650906    2.1557856308
      4  C        -1.2522727038   -0.4003653442    2.0487533111
      5  H        -1.2707155594   -0.7193842726    3.0825046335
      6  C        -2.4117382047    0.0394374104    1.4277128223
      7  H        -3.3468627735    0.0670820564    1.9715685170
      8  C        -2.3829624503    0.4493275613    0.0982266697
      9  Cl       -3.8695223330    0.9932539787   -0.6395837279
     10  C        -1.1791859266    0.4185860480   -0.6141952320
     11  Cl       -1.1360106322    0.9330206099   -2.2822367719
     12  C         1.2971615816   -0.0523962011   -0.7633193829
     13  C         2.1427579399    1.0552373154   -0.7426707175
     14  H         1.8751103927    1.9388690392   -0.1775544250
     15  C         3.3435282316    1.0447457522   -1.4486139707
     16  Cl        4.3592272910    2.4650776445   -1.3898126482
     17  C         3.7087728742   -0.0858594891   -2.1842408623
     18  Cl        5.2020675886   -0.1445186917   -3.0886347200
     19  C         2.8657758162   -1.1956978051   -2.2024621880
     20  H         3.1564313901   -2.0678475357   -2.7742815529
     21  C         1.6685676502   -1.1804087130   -1.4982669476
     22  H         1.0218381243   -2.0491584695   -1.5239917820

Z-matrix Print:
$molecule
0 1
Cl
C  1 1.746101
C  2 1.399131 1 120.081166
C  3 1.391536 2 119.854788 1 -179.941267 0
H  4 1.082128 3 119.374396 2 179.956278 0
C  4 1.386895 3 120.261364 2 -0.053717 0
H  6 1.082014 4 120.468562 3 179.969739 0
C  6 1.391125 4 119.531803 3 0.016504 0
C  8 1.400341 6 121.898180 4 0.054905 0
C  9 1.493968 8 121.482634 6 179.767885 0
C  10 1.393668 9 119.969364 8 -88.867135 0
H  11 1.082496 10 120.429264 9 0.173745 0
C  11 1.392952 10 120.632943 9 -179.753353 0
C  10 1.396604 9 120.797943 8 91.164735 0
H  14 1.083350 10 120.094599 9 -0.032901 0
C  14 1.389040 10 120.323625 9 179.825975 0
H  16 1.082637 14 120.532397 10 -179.923892 0
C  16 1.393814 14 120.390730 10 -0.045594 0
Cl 3 1.746448 2 121.605784 1 0.063354 0
Cl 18 1.746797 16 118.916384 14 -179.762791 0
Cl 13 1.747125 11 118.552701 10 179.768370 0
Cl 8 1.754905 6 118.109895 4 179.983362 0
$end


 --------------------------------------------------------------

                    Orbital Energies (a.u.)
 --------------------------------------------------------------

 Alpha MOs
 -- Occupied --
********-101.5754-101.5734-101.5682-101.5680 -10.2759 -10.2704 -10.2692
-10.2628 -10.2622 -10.2365 -10.2206 -10.2200 -10.2171 -10.2103 -10.2092
-10.2060  -9.4901  -9.4900  -9.4881  -9.4828  -9.4826  -7.2549  -7.2548
 -7.2528  -7.2476  -7.2475  -7.2450  -7.2448  -7.2442  -7.2442  -7.2430
 -7.2423  -7.2376  -7.2375  -7.2371  -7.2369  -0.9489  -0.9307  -0.9055
 -0.8834  -0.8720  -0.8605  -0.8434  -0.7982  -0.7677  -0.7504  -0.7406
 -0.6645  -0.6437  -0.6283  -0.6084  -0.5504  -0.5329  -0.5267  -0.5148
 -0.4937  -0.4800  -0.4647  -0.4604  -0.4575  -0.4451  -0.4338  -0.4264
 -0.4138  -0.3980  -0.3953  -0.3917  -0.3669  -0.3598  -0.3547  -0.3485
 -0.3399  -0.3351  -0.3343  -0.3248  -0.3201  -0.2853  -0.2776  -0.2657
 -0.2635
 -- Virtual --
 -0.0572  -0.0558  -0.0471  -0.0414  -0.0327  -0.0194  -0.0108  -0.0020
  0.0038   0.0110   0.0164   0.0188   0.0238   0.0297   0.0392   0.0437
  0.0500   0.0529   0.0587   0.0610   0.0641   0.0650   0.0718   0.0778
  0.0821   0.0857   0.0894   0.0913   0.0959   0.0975   0.1042   0.1061
  0.1092   0.1124   0.1163   0.1194   0.1227   0.1245   0.1261   0.1274
  0.1289   0.1311   0.1345   0.1355   0.1438   0.1470   0.1488   0.1526
  0.1565   0.1590   0.1633   0.1701   0.1753   0.1843   0.1867   0.1899
  0.1952   0.1992   0.2014   0.2072   0.2123   0.2150   0.2186   0.2216
  0.2254   0.2281   0.2291   0.2325   0.2419   0.2440   0.2485   0.2511
  0.2547   0.2592   0.2649   0.2666   0.2688   0.2769   0.2817   0.2841
  0.2867   0.2917   0.2957   0.2974   0.2997   0.3063   0.3100   0.3227
  0.3303   0.3308   0.3360   0.3376   0.3445   0.3672   0.3688   0.4087
  0.4223   0.4375   0.4406   0.4422   0.4489   0.4560   0.4584   0.4608
  0.4670   0.4728   0.4782   0.4821   0.4888   0.4958   0.5102   0.5157
  0.5219   0.5306   0.5429   0.5484   0.5532   0.5670   0.5688   0.5755
  0.5802   0.5844   0.5977   0.6037   0.6076   0.6141   0.6190   0.6300
  0.6393   0.6452   0.6462   0.6595   0.6650   0.6703   0.6781   0.6926
  0.6959   0.6981   0.7108   0.7249   0.7273   0.7494   0.7592   0.7854
  0.8039   0.8065   0.8123   0.8250   0.8310   0.8406   0.8441   0.8468
  0.8500   0.8513   0.8533   0.8547   0.8557   0.8614   0.8638   0.8658
  0.8689   0.8708   0.8766   0.8905   0.8941   0.9026   0.9087   0.9208
  0.9304   0.9429   0.9466   0.9474   0.9518   0.9557   0.9610   0.9623
  0.9673   0.9738   0.9876   0.9894   1.0015   1.0090   1.0190   1.0289
  1.0477   1.0552   1.0675   1.0817   1.0991   1.1231   1.1517   1.1774
  1.1999   1.2200   1.2241   1.2435   1.2529   1.2555   1.2694   1.2830
  1.2847   1.2909   1.2998   1.3293   1.3378   1.3548   1.3661   1.3966
  1.4150   1.4311   1.4781   1.4932   1.4999   1.5349   1.5518   1.5622
  1.5727   1.5807   1.6037   1.6204   1.6392   1.6566   1.6727   1.6882
  1.6922   1.7033   1.7160   1.7500   1.7885   1.8026   1.8115   1.8224
  1.8334   1.8491   1.8601   1.8743   1.9016   1.9280   1.9310   1.9356
  1.9541   1.9644   1.9804   1.9910   1.9999   2.0308   2.0741   2.0845
  2.1141   2.1364   2.1447   2.1573   2.1889   2.2429   2.2453   2.2559
  2.2624   2.2689   2.2761   2.2814   2.2976   2.3130   2.3542   2.3560
  2.3773   2.4196   2.4275   2.4308   2.4403   2.4663   2.4758   2.5123
  2.5207   2.5353   2.5506   2.5516   2.5722   2.5893   2.6245   2.6543
  2.6740   2.6853   2.6959   2.7026   2.7051   2.7179   2.7401   2.7478
  2.7500   2.7582   2.7806   2.7868   2.8277   2.8378   2.8457   2.8510
  2.8867   2.9018   2.9688   2.9978   3.0829   3.0963   3.1035   3.1237
  3.1351   3.1444   3.1905   3.2026   3.2435   3.2790   3.3349   3.3738
  3.4144   3.4429   3.5282   3.5841   3.6446   3.6991   3.7803   3.8457
  3.8701   3.9989   4.0507   4.0769   4.1306   4.3347   4.8039   4.8209
  9.7689   9.7752   9.8014   9.8043   9.8440  23.3879  23.5423  23.8191
 23.8793  23.8957  23.9007  23.9583  23.9824  24.0314  24.0788  24.1197
 24.1592  25.7870  25.7988  25.8598  25.8726  25.9275  26.0923  26.1418
 26.1898  26.2611  26.3148  26.5180  26.5575  26.6717  26.8245  26.9245
215.7609 215.7688 215.7975 215.8022 215.8517
 --------------------------------------------------------------

          Ground-State Mulliken Net Atomic Charges

     Atom                 Charge (a.u.)
  ----------------------------------------
      1 C                    -0.231184
      2 C                    -0.110662
      3 Cl                    0.486022
      4 C                    -0.408763
      5 H                     0.203471
      6 C                    -0.597866
      7 H                     0.216193
      8 C                     0.842794
      9 Cl                    0.511484
     10 C                    -0.955811
     11 Cl                    0.586861
     12 C                     0.412096
     13 C                    -1.338884
     14 H                     0.226839
     15 C                     0.083247
     16 Cl                    0.572133
     17 C                     0.450831
     18 Cl                    0.505497
     19 C                    -1.254931
     20 H                     0.203922
     21 C                    -0.602097
     22 H                     0.198810
  ----------------------------------------
  Sum of atomic charges =     0.000000

 -----------------------------------------------------------------
                    Cartesian Multipole Moments
 -----------------------------------------------------------------
    Charge (ESU x 10^10)
                 0.0000
    Dipole Moment (Debye)
         X      -1.9508      Y      -1.4893      Z       1.7053
       Tot       2.9886
    Quadrupole Moments (Debye-Ang)
        XX    -141.5602     XY      -2.0857     YY    -130.8308
        XZ      -2.8036     YZ       4.0897     ZZ    -130.8068
    Octopole Moments (Debye-Ang^2)
       XXX    -407.1098    XXY     -51.7827    XYY    -112.2641
       YYY    -118.5613    XXZ     119.9924    XYZ      12.7507
       YYZ      84.3600    XZZ    -137.7587    YZZ     -49.3162
       ZZZ     288.6388
    Hexadecapole Moments (Debye-Ang^3)
      XXXX   -7169.9578   XXXY    -159.8337   XXYY   -1341.6634
      XYYY    -115.1985   YYYY   -1048.6535   XXXZ    1113.2442
      XXYZ     115.0651   XYYZ     350.0580   YYYZ     300.5774
      XXZZ   -1608.4749   XYZZ     -68.1018   YYZZ    -610.6908
      XZZZ    1060.1628   YZZZ     275.8539   ZZZZ   -2625.7706
 -----------------------------------------------------------------
Archival summary:
1\1\february\OPT\ProcedureUnspecified\BasisUnspecified\l5125\taweetha\FriMar602:50:242020FriMar602:50:242020\0\\#,OPT,ProcedureUnspecified,BasisUnspecified,\\0,1\Cl\C,1,1.7461\C,2,1.39913,1,120.081\C,3,1.39154,2,119.855,1,-179.941,0\H,4,1.08213,3,119.374,2,179.956,0\C,4,1.3869,3,120.261,2,-0.0537171,0\H,6,1.08201,4,120.469,3,179.97,0\C,6,1.39113,4,119.532,3,0.0165043,0\C,8,1.40034,6,121.898,4,0.0549053,0\C,9,1.49397,8,121.483,6,179.768,0\C,10,1.39367,9,119.969,8,-88.8671,0\H,11,1.0825,10,120.429,9,0.173745,0\C,11,1.39295,10,120.633,9,-179.753,0\C,10,1.3966,9,120.798,8,91.1647,0\H,14,1.08335,10,120.095,9,-0.032901,0\C,14,1.38904,10,120.324,9,179.826,0\H,16,1.08264,14,120.532,10,-179.924,0\C,16,1.39381,14,120.391,10,-0.0455938,0\Cl,3,1.74645,2,121.606,1,0.063354,0\Cl,18,1.7468,16,118.916,14,-179.763,0\Cl,13,1.74712,11,118.553,10,179.768,0\Cl,8,1.7549,6,118.11,4,179.983,0\\\@

 Total job time:  1627.34s(wall), 9294.48s(cpu) 
 Fri Mar  6 02:50:24 2020

        *************************************************************
        *                                                           *
        *  Thank you very much for using Q-Chem.  Have a nice day.  *
        *                                                           *
        *************************************************************


 
User input: 2 of 2 
 
                  Welcome to Q-Chem
     A Quantum Leap Into The Future Of Chemistry


 Q-Chem 5.2 (devel), Q-Chem, Inc., Pleasanton, CA (2019)

 Yihan Shao,  Zhengting Gan,  E. Epifanovsky,  A. T. B. Gilbert,  M. Wormit,  
 J. Kussmann,  A. W. Lange,  A. Behn,  Jia Deng,  Xintian Feng,  D. Ghosh,  
 M. Goldey,  P. R. Horn,  L. D. Jacobson,  I. Kaliman,  T. Kus,  A. Landau,  
 Jie Liu,  E. I. Proynov,  R. M. Richard,  R. P. Steele,  E. J. Sundstrom,  
 H. L. Woodcock III,  P. M. Zimmerman,  D. Zuev,  B. Albrecht,  E. Alguire,  
 S. A. Baeppler,  D. Barton,  Z. Benda,  Y. A. Bernard,  E. J. Berquist,  
 K. B. Bravaya,  H. Burton,  D. Casanova,  Chun-Min Chang,  Yunqing Chen,  
 A. Chien,  K. D. Closser,  M. P. Coons,  S. Coriani,  S. Dasgupta,  
 A. L. Dempwolff,  M. Diedenhofen,  Hainam Do,  R. G. Edgar,  Po-Tung Fang,  
 S. Faraji,  S. Fatehi,  Qingguo Feng,  K. D. Fenk,  J. Fosso-Tande,  
 J. Gayvert,  Qinghui Ge,  A. Ghysels,  G. Gidofalvi,  J. Gomes,  
 J. Gonthier,  A. Gunina,  D. Hait,  M. W. D. Hanson-Heine,  
 P. H. P. Harbach,  A. W. Hauser,  M. F. Herbst,  J. E. Herr,  
 E. G. Hohenstein,  Z. C. Holden,  Kerwin Hui,  B. C. Huynh,  T.-C. Jagau,  
 Hyunjun Ji,  B. Kaduk,  K. Khistyaev,  Jaehoon Kim,  P. Klunzinger,  K. Koh,  
 D. Kosenkov,  L. Koulias,  T. Kowalczyk,  C. M. Krauter,  A. Kunitsa,  
 Ka Un Lao,  A. Laurent,  K. V. Lawler,  Joonho Lee,  D. Lefrancois,  
 S. Lehtola,  D. S. Levine,  Yi-Pei Li,  You-Sheng Lin,  Fenglai Liu,  
 E. Livshits,  A. Luenser,  P. Manohar,  E. Mansoor,  S. F. Manzer,  
 Shan-Ping Mao,  Yuezhi Mao,  N. Mardirossian,  A. V. Marenich,  
 T. Markovich,  L. A. Martinez-Martinez,  S. A. Maurer,  N. J. Mayhall,  
 S. C. McKenzie,  J.-M. Mewes,  P. Morgante,  A. F. Morrison,  
 J. W. Mullinax,  K. Nanda,  T. S. Nguyen-Beck,  R. Olivares-Amaya,  
 J. A. Parkhill,  Zheng Pei,  T. M. Perrine,  F. Plasser,  P. Pokhilko,  
 S. Prager,  A. Prociuk,  E. Ramos,  D. R. Rehn,  F. Rob,  M. Scheurer,  
 M. Schneider,  N. Sergueev,  S. M. Sharada,  S. Sharma,  D. W. Small,  
 T. Stauch,  T. Stein,  Yu-Chuan Su,  A. J. W. Thom,  A. Tkatchenko,  
 T. Tsuchimochi,  N. M. Tubman,  L. Vogt,  M. L. Vidal,  O. Vydrov,  
 M. A. Watson,  J. Wenzel,  M. de Wergifosse,  T. A. Wesolowski,  A. White,  
 J. Witte,  A. Yamada,  Jun Yang,  K. Yao,  S. Yeganeh,  S. R. Yost,  
 Zhi-Qiang You,  A. Zech,  Igor Ying Zhang,  Xing Zhang,  Yan Zhao,  
 Ying Zhu,  B. R. Brooks,  G. K. L. Chan,  C. J. Cramer,  M. S. Gordon,  
 W. J. Hehre,  A. Klamt,  M. W. Schmidt,  C. D. Sherrill,  D. G. Truhlar,  
 A. Aspuru-Guzik,  R. Baer,  A. T. Bell,  N. A. Besley,  Jeng-Da Chai,  
 A. E. DePrince, III,  R. A. DiStasio Jr.,  A. Dreuw,  B. D. Dunietz,  
 T. R. Furlani,  Chao-Ping Hsu,  Yousung Jung,  Jing Kong,  D. S. Lambrecht,  
 WanZhen Liang,  C. Ochsenfeld,  V. A. Rassolov,  L. V. Slipchenko,  
 J. E. Subotnik,  T. Van Voorhis,  J. M. Herbert,  A. I. Krylov,  
 P. M. W. Gill,  M. Head-Gordon

 Contributors to earlier versions of Q-Chem not listed above: 
 R. D. Adamson,  B. Austin,  J. Baker,  G. J. O. Beran,  K. Brandhorst,  
 S. T. Brown,  E. F. C. Byrd,  A. K. Chakraborty,  C.-L. Cheng,  
 Siu Hung Chien,  D. M. Chipman,  D. L. Crittenden,  H. Dachsel,  
 R. J. Doerksen,  A. D. Dutoi,  L. Fusti-Molnar,  W. A. Goddard III,  
 A. Golubeva-Zadorozhnaya,  S. R. Gwaltney,  G. Hawkins,  A. Heyden,  
 S. Hirata,  G. Kedziora,  F. J. Keil,  C. Kelley,  Jihan Kim,  R. A. King,  
 R. Z. Khaliullin,  P. P. Korambath,  W. Kurlancheek,  A. M. Lee,  M. S. Lee,  
 S. V. Levchenko,  Ching Yeh Lin,  D. Liotard,  R. C. Lochan,  I. Lotan,  
 P. E. Maslen,  N. Nair,  D. P. O'Neill,  D. Neuhauser,  E. Neuscamman,  
 C. M. Oana,  R. Olson,  B. Peters,  R. Peverati,  P. A. Pieniazek,  
 Y. M. Rhee,  J. Ritchie,  M. A. Rohrdanz,  E. Rosta,  N. J. Russ,  
 H. F. Schaefer III,  N. E. Schultz,  N. Shenvi,  A. C. Simmonett,  A. Sodt,  
 D. Stuck,  K. S. Thanthiriwatte,  V. Vanovschi,  Tao Wang,  A. Warshel,  
 C. F. Williams,  Q. Wu,  X. Xu,  W. Zhang

 Please cite Q-Chem as follows:
 Y. Shao et al., Mol. Phys. 113, 184-215 (2015)
 DOI: 10.1080/00268976.2014.952696

 Q-Chem 5.2.1 for Intel X86 EM64T Linux

 Parts of Q-Chem use Armadillo 8.300.2 (Tropical Shenanigans).
 http://arma.sourceforge.net/

 Q-Chem begins on Fri Mar  6 02:50:24 2020  

Host: 
0

     Scratch files written to /scratch/taweetham/qchem16513//
NAlpha2: 162
NElect   162
Mult     1
The previous job contains 0 fragments, simply inherited here

 Q-Chem warning in module libgen/rem_setup.C, line 2168:

 Setting Thresh to 1e-14


Checking the input file for inconsistencies... 	...done.

--------------------------------------------------------------
User input:
--------------------------------------------------------------

$MOLECULE
READ
$END

$REM
   JOB_TYPE 	FREQUENCY
   BASIS 	6-311++G**
   METHOD	B3LYP
   SCF_GUESS_ALWAYS     TRUE
   SYM_IGNORE   TRUE
   S2THRESH     15
   THRESH       15
   MEM_TOTAL    10000
$END

--------------------------------------------------------------
 ----------------------------------------------------------------
             Standard Nuclear Orientation (Angstroms)
    I     Atom           X                Y                Z
 ----------------------------------------------------------------
    1      C       0.0101668211    -0.0230180759    -0.0052143228
    2      C      -0.0595779533    -0.4286479234     1.3332757121
    3      Cl      1.3849004145    -0.9913650906     2.1557856308
    4      C      -1.2522727038    -0.4003653442     2.0487533111
    5      H      -1.2707155594    -0.7193842726     3.0825046335
    6      C      -2.4117382047     0.0394374104     1.4277128223
    7      H      -3.3468627735     0.0670820564     1.9715685170
    8      C      -2.3829624503     0.4493275613     0.0982266697
    9      Cl     -3.8695223330     0.9932539787    -0.6395837279
   10      C      -1.1791859266     0.4185860480    -0.6141952320
   11      Cl     -1.1360106322     0.9330206099    -2.2822367719
   12      C       1.2971615816    -0.0523962011    -0.7633193829
   13      C       2.1427579399     1.0552373154    -0.7426707175
   14      H       1.8751103927     1.9388690392    -0.1775544250
   15      C       3.3435282316     1.0447457522    -1.4486139707
   16      Cl      4.3592272910     2.4650776445    -1.3898126482
   17      C       3.7087728742    -0.0858594891    -2.1842408623
   18      Cl      5.2020675886    -0.1445186917    -3.0886347200
   19      C       2.8657758162    -1.1956978051    -2.2024621880
   20      H       3.1564313901    -2.0678475357    -2.7742815529
   21      C       1.6685676502    -1.1804087130    -1.4982669476
   22      H       1.0218381243    -2.0491584695    -1.5239917820
 ----------------------------------------------------------------
 Nuclear Repulsion Energy =        1716.68192386 hartrees
 There are       81 alpha and       81 beta electrons
 Requested basis set is 6-311++G(d,p)
 There are 162 shells and 449 basis functions

 Total QAlloc Memory Limit  10000 MB
 Mega-Array Size       188 MB
 MEM_STATIC part       192 MB
 A cutoff of  1.0D-15 yielded  10166 shell pairs
 There are     84491 function pairs (     90780 Cartesian)
 Smallest overlap matrix eigenvalue = 1.85E-07
 Linear dependence detected in AO basis
 Number of orthogonalized atomic orbitals = 446
 Maximum deviation from orthogonality = 6.905E-10
 Guess from superposition of atomic densities
 Warning:  Energy on first SCF cycle will be non-variational
 SAD guess density has 162.000000 electrons

 -----------------------------------------------------------------------
  General SCF calculation program by
  Eric Jon Sundstrom, Paul Horn, Yuezhi Mao, Dmitri Zuev, Alec White,
  David Stuck, Shaama M.S., Shane Yost, Joonho Lee, David Small,
  Daniel Levine, Susi Lehtola, Hugh Burton, Evgeny Epifanovsky,
  Bang C. Huynh
 -----------------------------------------------------------------------
 Exchange:     0.2000 Hartree-Fock + 0.0800 Slater + 0.7200 B88
 Correlation:  0.1900 VWN1RPA + 0.8100 LYP
 Using SG-1 standard quadrature grid
 using 6 threads for integral computing
 -------------------------------------------------------
 OpenMP Integral computing Module                
 Release: version 2.0, May 2017, Q-Chem Inc. Pleasanton 
 -------------------------------------------------------
 A restricted SCF calculation will be
 performed using DIIS
 SCF converges when DIIS error is below 1.0e-08
 ---------------------------------------
  Cycle       Energy         DIIS error
 ---------------------------------------
    1   -2765.4932656497      2.91e-02  
    2   -2761.3688265785      2.38e-03  
    3   -2761.2619744396      3.03e-03  
    4   -2761.5044283747      6.31e-04  
    5   -2761.5132618966      3.07e-04  
    6   -2761.5154452929      1.08e-04  
    7   -2761.5157087139      3.51e-05  
    8   -2761.5157386991      1.25e-05  
    9   -2761.5157425296      2.87e-06  
   10   -2761.5157427198      1.14e-06  
   11   -2761.5157427522      3.74e-07  
   12   -2761.5157427557      1.26e-07  
   13   -2761.5157427562      4.65e-08  
   14   -2761.5157427562      2.00e-08  
   15   -2761.5157427563      5.84e-09  Convergence criterion met
 ---------------------------------------
 SCF time:   CPU 650.36s  wall 115.00s 
 SCF   energy in the final basis set =    -2761.5157427563
 Total energy in the final basis set =    -2761.5157427563

 --------------------------------------------------------------

                    Orbital Energies (a.u.)
 --------------------------------------------------------------

 Alpha MOs
 -- Occupied --
********-101.5754-101.5734-101.5682-101.5680 -10.2759 -10.2704 -10.2692
-10.2628 -10.2622 -10.2365 -10.2206 -10.2200 -10.2171 -10.2103 -10.2092
-10.2060  -9.4901  -9.4900  -9.4881  -9.4828  -9.4826  -7.2549  -7.2548
 -7.2528  -7.2476  -7.2475  -7.2450  -7.2448  -7.2442  -7.2442  -7.2430
 -7.2423  -7.2376  -7.2375  -7.2371  -7.2369  -0.9489  -0.9307  -0.9055
 -0.8834  -0.8720  -0.8605  -0.8434  -0.7982  -0.7677  -0.7504  -0.7406
 -0.6645  -0.6437  -0.6283  -0.6084  -0.5504  -0.5329  -0.5267  -0.5148
 -0.4937  -0.4800  -0.4647  -0.4604  -0.4575  -0.4451  -0.4338  -0.4264
 -0.4138  -0.3980  -0.3953  -0.3917  -0.3669  -0.3598  -0.3547  -0.3485
 -0.3399  -0.3351  -0.3343  -0.3248  -0.3201  -0.2853  -0.2776  -0.2657
 -0.2635
 -- Virtual --
 -0.0572  -0.0558  -0.0471  -0.0414  -0.0327  -0.0194  -0.0108  -0.0020
  0.0038   0.0110   0.0164   0.0188   0.0238   0.0297   0.0392   0.0437
  0.0500   0.0529   0.0587   0.0610   0.0641   0.0650   0.0718   0.0778
  0.0821   0.0857   0.0894   0.0913   0.0959   0.0975   0.1042   0.1061
  0.1092   0.1124   0.1163   0.1194   0.1227   0.1245   0.1261   0.1274
  0.1289   0.1311   0.1345   0.1355   0.1438   0.1470   0.1488   0.1526
  0.1565   0.1590   0.1633   0.1701   0.1753   0.1843   0.1867   0.1899
  0.1952   0.1992   0.2014   0.2072   0.2123   0.2150   0.2186   0.2216
  0.2254   0.2281   0.2291   0.2325   0.2419   0.2440   0.2485   0.2511
  0.2547   0.2592   0.2649   0.2666   0.2688   0.2769   0.2817   0.2841
  0.2867   0.2917   0.2957   0.2974   0.2997   0.3063   0.3100   0.3227
  0.3303   0.3308   0.3360   0.3376   0.3445   0.3672   0.3688   0.4087
  0.4223   0.4375   0.4406   0.4422   0.4489   0.4560   0.4584   0.4608
  0.4670   0.4728   0.4782   0.4821   0.4888   0.4958   0.5102   0.5157
  0.5219   0.5306   0.5429   0.5484   0.5532   0.5670   0.5688   0.5755
  0.5802   0.5844   0.5977   0.6037   0.6076   0.6141   0.6190   0.6300
  0.6393   0.6452   0.6462   0.6595   0.6650   0.6703   0.6781   0.6926
  0.6959   0.6981   0.7108   0.7249   0.7273   0.7494   0.7592   0.7854
  0.8039   0.8065   0.8123   0.8250   0.8310   0.8406   0.8441   0.8468
  0.8500   0.8513   0.8533   0.8547   0.8557   0.8614   0.8638   0.8658
  0.8689   0.8708   0.8766   0.8905   0.8941   0.9026   0.9087   0.9208
  0.9304   0.9429   0.9466   0.9474   0.9518   0.9557   0.9610   0.9623
  0.9673   0.9738   0.9876   0.9894   1.0015   1.0090   1.0190   1.0289
  1.0477   1.0552   1.0675   1.0817   1.0991   1.1231   1.1517   1.1774
  1.1999   1.2200   1.2241   1.2435   1.2529   1.2555   1.2694   1.2830
  1.2847   1.2909   1.2998   1.3293   1.3378   1.3548   1.3661   1.3966
  1.4150   1.4311   1.4781   1.4932   1.4999   1.5349   1.5518   1.5622
  1.5727   1.5807   1.6037   1.6204   1.6392   1.6566   1.6727   1.6882
  1.6922   1.7033   1.7160   1.7500   1.7885   1.8026   1.8115   1.8224
  1.8334   1.8491   1.8601   1.8743   1.9016   1.9280   1.9310   1.9356
  1.9541   1.9644   1.9804   1.9910   1.9999   2.0308   2.0741   2.0845
  2.1141   2.1364   2.1447   2.1573   2.1889   2.2429   2.2453   2.2559
  2.2624   2.2689   2.2761   2.2814   2.2976   2.3130   2.3542   2.3560
  2.3773   2.4196   2.4275   2.4308   2.4403   2.4663   2.4758   2.5123
  2.5207   2.5353   2.5506   2.5516   2.5722   2.5893   2.6245   2.6543
  2.6740   2.6853   2.6959   2.7026   2.7051   2.7179   2.7401   2.7478
  2.7500   2.7582   2.7806   2.7868   2.8277   2.8378   2.8457   2.8510
  2.8867   2.9018   2.9688   2.9978   3.0829   3.0963   3.1035   3.1237
  3.1351   3.1444   3.1905   3.2026   3.2435   3.2790   3.3349   3.3738
  3.4144   3.4429   3.5282   3.5841   3.6446   3.6991   3.7803   3.8457
  3.8701   3.9989   4.0507   4.0769   4.1306   4.3347   4.8039   4.8209
  9.7689   9.7752   9.8014   9.8043   9.8440  23.3879  23.5423  23.8191
 23.8793  23.8957  23.9007  23.9583  23.9824  24.0314  24.0788  24.1197
 24.1592  25.7870  25.7988  25.8598  25.8726  25.9275  26.0923  26.1418
 26.1898  26.2611  26.3148  26.5180  26.5575  26.6717  26.8245  26.9245
215.7609 215.7688 215.7975 215.8022 215.8517
 --------------------------------------------------------------

          Ground-State Mulliken Net Atomic Charges

     Atom                 Charge (a.u.)
  ----------------------------------------
      1 C                    -0.231184
      2 C                    -0.110662
      3 Cl                    0.486022
      4 C                    -0.408763
      5 H                     0.203471
      6 C                    -0.597866
      7 H                     0.216193
      8 C                     0.842794
      9 Cl                    0.511484
     10 C                    -0.955811
     11 Cl                    0.586861
     12 C                     0.412096
     13 C                    -1.338884
     14 H                     0.226839
     15 C                     0.083247
     16 Cl                    0.572133
     17 C                     0.450831
     18 Cl                    0.505497
     19 C                    -1.254931
     20 H                     0.203922
     21 C                    -0.602097
     22 H                     0.198810
  ----------------------------------------
  Sum of atomic charges =     0.000000

 -----------------------------------------------------------------
                    Cartesian Multipole Moments
 -----------------------------------------------------------------
    Charge (ESU x 10^10)
                 0.0000
    Dipole Moment (Debye)
         X      -1.9508      Y      -1.4893      Z       1.7053
       Tot       2.9886
    Quadrupole Moments (Debye-Ang)
        XX    -141.5602     XY      -2.0857     YY    -130.8308
        XZ      -2.8036     YZ       4.0897     ZZ    -130.8068
    Octopole Moments (Debye-Ang^2)
       XXX    -407.1098    XXY     -51.7827    XYY    -112.2641
       YYY    -118.5613    XXZ     119.9924    XYZ      12.7507
       YYZ      84.3600    XZZ    -137.7587    YZZ     -49.3162
       ZZZ     288.6388
    Hexadecapole Moments (Debye-Ang^3)
      XXXX   -7169.9578   XXXY    -159.8337   XXYY   -1341.6634
      XYYY    -115.1985   YYYY   -1048.6535   XXXZ    1113.2442
      XXYZ     115.0651   XYYZ     350.0580   YYYZ     300.5774
      XXZZ   -1608.4749   XYZZ     -68.1018   YYZZ    -610.6908
      XZZZ    1060.1628   YZZZ     275.8539   ZZZZ   -2625.7706
 -----------------------------------------------------------------
 Calculating MO derivatives via CPSCF
    1     0    69    0.0188038  
    2     0    69    0.0057725  
    3     0    69    0.0005824  
    4     0    69    0.0000440  
    5    66     3    0.0000031  
    6    69     0    0.0000002  Converged
 Time for AOints: 1389.1 s (CPU) 234.6 s (wall)
 ------------------------------------------------------------------------------
                     AOints        : Timing summary (seconds)
 ------------------------------------------------------------------------------
     job step          cpu (% of tot)      sys (% of tot)     wall (% of tot)
 ------------------------------------------------------------------------------
  AOints            0.1389E+04 ( 9.0)   0.3400E-04 ( 5.4)   0.2346E+03 ( 9.0)
 ------------------------------------------------------------------------------
   Grand Totals     0.1539E+05          0.6330E-03          0.2617E+04
 ------------------------------------------------------------------------------
 Polarizability Matrix (a.u.)
            1           2           3
    1-263.0333192   3.3362513  29.0397146
    2   3.3362513-157.0791970  11.0950799
    3  29.0397146  11.0950799-192.5521689
 Calculating analytic Hessian of the SCF energy

 Direct stationary perturbation theory relativistic correction:

 rels  =       3.985245742669
 relv  =     -15.272185294620
 rel2e =       4.138226500345
 E_rel =      -7.148713051606

 Hessian of the SCF Energy
            1           2           3           4           5           6
    1   0.6038153  -0.0759388  -0.0445629  -0.1089104  -0.0056424   0.0497237
    2  -0.0759388   0.2248669  -0.1201582   0.0113239  -0.0811060   0.0565677
    3  -0.0445629  -0.1201582   0.5836406  -0.0045749   0.0680244  -0.2742396
    4  -0.1089104   0.0113239  -0.0045749   0.5303076  -0.0589384  -0.0893051
    5  -0.0056424  -0.0811060   0.0680244  -0.0589384   0.1655878  -0.1170228
    6   0.0497237   0.0565677  -0.2742396  -0.0893051  -0.1170228   0.5501247
    7  -0.0114687   0.0063417  -0.0097772  -0.1174175   0.0330704  -0.0426631
    8   0.0127355  -0.0014366   0.0085422   0.0329349  -0.0357859   0.0210682
    9  -0.0302269   0.0128445  -0.0166448  -0.0425101   0.0211398  -0.0620126
   10   0.0285746  -0.0255484   0.0662995  -0.2523584   0.0181000   0.0719612
   11  -0.0123912   0.0094228  -0.0039021  -0.0008115  -0.0662222   0.0204340
   12   0.0244487   0.0050263  -0.0264519   0.1324303   0.0075638  -0.1737859
   13  -0.0041306   0.0012314   0.0023109   0.0019335  -0.0081177   0.0262606
   14   0.0010646   0.0046487   0.0008906   0.0009610   0.0026741  -0.0011567
   15   0.0028738   0.0007689   0.0007697  -0.0027039   0.0049953  -0.0115077
   16  -0.0129759   0.0103564  -0.0242132  -0.0582098   0.0058318   0.0249164
   17   0.0102639  -0.0079767   0.0187965   0.0220888   0.0085856  -0.0218015
   18  -0.0240275   0.0187556  -0.0436021  -0.0269253  -0.0110157   0.0593329
   19   0.0000616  -0.0000465  -0.0007343  -0.0013281   0.0024615  -0.0022877
   20  -0.0000428  -0.0012353  -0.0000255   0.0023772   0.0055954   0.0025450
   21  -0.0007647  -0.0000093  -0.0007068  -0.0021363   0.0024985   0.0003513
   22  -0.0503894   0.0194946  -0.0255771  -0.0219119  -0.0061091   0.0320036
   23   0.0041898   0.0068260  -0.0112349  -0.0069667  -0.0047955   0.0090088
   24   0.0234216  -0.0215231   0.0568861   0.0344496   0.0085009  -0.0534682
   25  -0.0001771  -0.0008015   0.0051122   0.0000183  -0.0002929   0.0004496
   26   0.0004970   0.0035119   0.0005495   0.0001206  -0.0005031  -0.0006705
   27   0.0010302   0.0013954  -0.0014022  -0.0008341  -0.0003894   0.0011528
   28  -0.2373862   0.0461890  -0.0272691   0.0359017   0.0192746  -0.0803883
   29   0.0637279  -0.0811707   0.0274019   0.0021190  -0.0011597   0.0267867
   30  -0.0830558   0.0394464  -0.1282092  -0.0251978   0.0151846  -0.0238086
   31   0.0024775   0.0071663  -0.0215964  -0.0032496   0.0011162   0.0012121
   32   0.0015167  -0.0010408   0.0163366   0.0020548   0.0035463  -0.0003535
   33  -0.0034795   0.0123766  -0.0329178  -0.0017745   0.0002788   0.0041154
   34  -0.1798200   0.0012641   0.0610129   0.0012958  -0.0034358   0.0132233
   35   0.0013743  -0.0794928  -0.0024384  -0.0077557   0.0044066   0.0042945
   36   0.0610326  -0.0024928  -0.1139259   0.0269388   0.0012437  -0.0178504
   37  -0.0235044  -0.0215794   0.0056060  -0.0020168   0.0001935  -0.0033030
   38  -0.0045094   0.0047482   0.0031674   0.0016587  -0.0001059  -0.0010388
   39   0.0135122   0.0131427   0.0018011   0.0009468  -0.0006139  -0.0003497
   40   0.0001842   0.0005091  -0.0021582   0.0006487  -0.0002211   0.0003033
   41   0.0019679   0.0001591   0.0007600  -0.0006604  -0.0000073   0.0002421
   42  -0.0015160   0.0015490  -0.0023634   0.0005544  -0.0000071   0.0001740
   43   0.0013729  -0.0038723   0.0014718  -0.0009257   0.0002999   0.0003080
   44  -0.0042387  -0.0014191  -0.0015365   0.0006157  -0.0001062  -0.0000400
   45   0.0012301  -0.0017721   0.0053918  -0.0005456  -0.0003447   0.0001292
   46   0.0000281  -0.0010230  -0.0004463  -0.0005129   0.0002519  -0.0002934
   47   0.0003702  -0.0004594  -0.0004504  -0.0004060   0.0001876  -0.0003337
   48   0.0002102   0.0003719   0.0001425   0.0000438   0.0000194   0.0000777
   49  -0.0009586  -0.0002197  -0.0001548   0.0004583  -0.0000282  -0.0000185
   50   0.0001365  -0.0017603  -0.0004506  -0.0002101   0.0004403   0.0000386
   51   0.0000846  -0.0000963  -0.0010759   0.0000388   0.0000791   0.0000409
   52   0.0010116   0.0001766  -0.0007442  -0.0006481   0.0001853  -0.0002277
   53   0.0000556   0.0001225   0.0002613   0.0000177  -0.0000022   0.0000266
   54  -0.0008732   0.0001888   0.0000314   0.0004163  -0.0001234   0.0000830
   55   0.0033536   0.0005516   0.0021561  -0.0011050   0.0000509   0.0000249
   56   0.0000869  -0.0025441  -0.0041070   0.0009147  -0.0004028   0.0001741
   57   0.0018444  -0.0045250   0.0032980  -0.0001888   0.0003963   0.0004833
   58   0.0000672   0.0009274   0.0004467  -0.0002929   0.0000280  -0.0000506
   59  -0.0000890   0.0001439   0.0000629   0.0000071   0.0000271  -0.0000249
   60  -0.0000388  -0.0005274  -0.0001226   0.0001983  -0.0001783   0.0001772
   61  -0.0111237   0.0225465   0.0189701  -0.0023783   0.0021515  -0.0020096
   62   0.0053874   0.0048820  -0.0025289  -0.0014142  -0.0010428   0.0016006
   63   0.0113829  -0.0124641  -0.0085626   0.0001050  -0.0000773   0.0008879
   64  -0.0001049   0.0009587  -0.0015889   0.0007026  -0.0002333   0.0001561
   65  -0.0005154   0.0003061   0.0020443  -0.0000303   0.0001909  -0.0003477
   66  -0.0022522   0.0011418  -0.0017367   0.0005740  -0.0001576  -0.0001083
            7           8           9          10          11          12
    1  -0.0114687   0.0127355  -0.0302269   0.0285746  -0.0123912   0.0244487
    2   0.0063417  -0.0014366   0.0128445  -0.0255484   0.0094228   0.0050263
    3  -0.0097772   0.0085422  -0.0166448   0.0662995  -0.0039021  -0.0264519
    4  -0.1174175   0.0329349  -0.0425101  -0.2523584  -0.0008115   0.1324303
    5   0.0330704  -0.0357859   0.0211398   0.0181000  -0.0662222   0.0075638
    6  -0.0426631   0.0210682  -0.0620126   0.0719612   0.0204340  -0.1737859
    7   0.1679726  -0.0541632   0.0689292  -0.0393287   0.0160281  -0.0219458
    8  -0.0541632   0.0341672  -0.0356581   0.0084095   0.0009770   0.0043286
    9   0.0689292  -0.0356581   0.0796065   0.0025257  -0.0008368   0.0051231
   10  -0.0393287   0.0084095   0.0025257   0.6412555  -0.1026746  -0.0215337
   11   0.0160281   0.0009770  -0.0008368  -0.1026746   0.2011178  -0.1736112
   12  -0.0219458   0.0043286   0.0051231  -0.0215337  -0.1736112   0.6953916
   13   0.0005440  -0.0008191   0.0005272  -0.0550175   0.0025257   0.0056924
   14  -0.0003522  -0.0019887  -0.0011270   0.0016389  -0.0621104   0.0867097
   15  -0.0009815  -0.0008214   0.0009599   0.0083291   0.0862323  -0.3170458
   16  -0.0003546   0.0006181   0.0011809  -0.2782445   0.0813432  -0.1107842
   17  -0.0011071   0.0042230   0.0011213   0.0610158  -0.0893068   0.0568926
   18   0.0067013  -0.0000618  -0.0000228  -0.0458463   0.0430628  -0.1651878
   19  -0.0010641   0.0002067   0.0001162  -0.0170374   0.0000641   0.0138943
   20   0.0005404  -0.0000337   0.0000127   0.0088163   0.0036237  -0.0051855
   21  -0.0009355   0.0002327  -0.0000310  -0.0137965   0.0006573   0.0110642
   22   0.0010656  -0.0002148  -0.0004853   0.0339516   0.0022833  -0.0253983
   23   0.0001382  -0.0005204  -0.0003265   0.0181844  -0.0014337   0.0140001
   24  -0.0015532  -0.0000767   0.0007438  -0.0762594   0.0246935  -0.0209060
   25  -0.0015046   0.0005188  -0.0008785   0.0033946   0.0003168  -0.0003299
   26   0.0005194  -0.0005223   0.0001655  -0.0011906   0.0039186   0.0023031
   27  -0.0009132   0.0001765  -0.0003139   0.0044810   0.0012806  -0.0027458
   28   0.0007203  -0.0007659   0.0045131  -0.0674597   0.0124052   0.0047081
   29   0.0002360   0.0034404   0.0008348   0.0123205  -0.0035690  -0.0016434
   30   0.0013065   0.0014729  -0.0017828   0.0051507  -0.0017109   0.0004467
   31  -0.0000792   0.0003666  -0.0010071   0.0010299  -0.0003074  -0.0002324
   32   0.0003266  -0.0001325   0.0006653  -0.0002729  -0.0008818   0.0005330
   33  -0.0008928   0.0006466  -0.0013117  -0.0004510   0.0005960  -0.0022889
   34  -0.0017677   0.0007486  -0.0027485   0.0013010   0.0015748  -0.0019225
   35  -0.0011830  -0.0022399   0.0005153   0.0012550   0.0045868   0.0032990
   36   0.0031164  -0.0005700  -0.0021925  -0.0008036   0.0030377  -0.0033091
   37   0.0011266  -0.0006696  -0.0000559   0.0000373   0.0006136   0.0004679
   38  -0.0003790  -0.0000434  -0.0000302  -0.0001415  -0.0000495  -0.0002539
   39   0.0004658   0.0011246  -0.0010510  -0.0002692  -0.0006705  -0.0002667
   40  -0.0002388  -0.0000085  -0.0000716  -0.0000904   0.0000218  -0.0000654
   41   0.0001424   0.0000014   0.0000709   0.0000013  -0.0000681   0.0001878
   42  -0.0001679   0.0000484   0.0000164   0.0000036  -0.0000539  -0.0002197
   43   0.0003273   0.0003435  -0.0002804   0.0000336   0.0001060   0.0001708
   44   0.0001427  -0.0002381  -0.0001269  -0.0000898   0.0001746  -0.0002115
   45  -0.0001707  -0.0001701   0.0000966   0.0001045   0.0001265   0.0001670
   46   0.0001316  -0.0001150   0.0001531   0.0000947   0.0000363   0.0000935
   47   0.0000778  -0.0000823   0.0002028   0.0000524  -0.0000269   0.0000824
   48  -0.0000355   0.0000284  -0.0000335   0.0000065  -0.0000340  -0.0000030
   49  -0.0000578   0.0000293   0.0000913  -0.0000228   0.0000331  -0.0000588
   50   0.0001243   0.0002630   0.0000374   0.0000817  -0.0000041   0.0000586
   51  -0.0000853   0.0000471   0.0001741  -0.0000479   0.0000349   0.0000364
   52   0.0000590  -0.0000712   0.0001998   0.0000967  -0.0000885   0.0001706
   53  -0.0000035  -0.0000020  -0.0000111  -0.0000093  -0.0000030  -0.0000073
   54  -0.0000126   0.0000409  -0.0001145  -0.0000522   0.0000703  -0.0001101
   55   0.0001408  -0.0003235  -0.0002650   0.0000011  -0.0001666   0.0001541
   56  -0.0003157  -0.0000375  -0.0002161  -0.0000472   0.0003085  -0.0000219
   57  -0.0002346   0.0000535   0.0000508   0.0000458  -0.0001706   0.0001403
   58   0.0000673   0.0000056   0.0000128   0.0000211  -0.0000905   0.0000070
   59   0.0000321  -0.0000223   0.0000275  -0.0000078  -0.0000077  -0.0000076
   60  -0.0001221   0.0000662  -0.0001255  -0.0000020   0.0000345  -0.0000353
   61   0.0013388   0.0001028   0.0003430  -0.0001714  -0.0008822   0.0001376
   62  -0.0002952   0.0000513   0.0007407   0.0001235  -0.0003655  -0.0000050
   63   0.0001503  -0.0005355  -0.0010659   0.0001115   0.0006008   0.0002041
   64  -0.0002128   0.0001307  -0.0000629  -0.0000628   0.0000605  -0.0001016
   65   0.0000786  -0.0000379  -0.0000459  -0.0000187  -0.0000821  -0.0000366
   66  -0.0001793   0.0000166  -0.0000686   0.0000409   0.0001295  -0.0002190
           13          14          15          16          17          18
    1  -0.0041306   0.0010646   0.0028738  -0.0129759   0.0102639  -0.0240275
    2   0.0012314   0.0046487   0.0007689   0.0103564  -0.0079767   0.0187556
    3   0.0023109   0.0008906   0.0007697  -0.0242132   0.0187965  -0.0436021
    4   0.0019335   0.0009610  -0.0027039  -0.0582098   0.0220888  -0.0269253
    5  -0.0081177   0.0026741   0.0049953   0.0058318   0.0085856  -0.0110157
    6   0.0262606  -0.0011567  -0.0115077   0.0249164  -0.0218015   0.0593329
    7   0.0005440  -0.0003522  -0.0009815  -0.0003546  -0.0011071   0.0067013
    8  -0.0008191  -0.0019887  -0.0008214   0.0006181   0.0042230  -0.0000618
    9   0.0005272  -0.0011270   0.0009599   0.0011809   0.0011213  -0.0000228
   10  -0.0550175   0.0016389   0.0083291  -0.2782445   0.0610158  -0.0458463
   11   0.0025257  -0.0621104   0.0862323   0.0813432  -0.0893068   0.0430628
   12   0.0056924   0.0867097  -0.3170458  -0.1107842   0.0568926  -0.1651878
   13   0.0562748  -0.0043346  -0.0074643   0.0041928   0.0079308  -0.0259554
   14  -0.0043346   0.0548088  -0.0946598  -0.0007378   0.0007705   0.0091019
   15  -0.0074643  -0.0946598   0.3329612   0.0018711   0.0031005  -0.0078935
   16   0.0041928  -0.0007378   0.0018711   0.7146110  -0.1055481  -0.0604228
   17   0.0079308   0.0007705   0.0031005  -0.1055481   0.1942048  -0.1440623
   18  -0.0259554   0.0091019  -0.0078935  -0.0604228  -0.1440623   0.6272076
   19   0.0007115  -0.0009596  -0.0003377  -0.2685979   0.0091119   0.1280157
   20  -0.0010687  -0.0036932  -0.0013446   0.0099139  -0.0378998   0.0018139
   21   0.0000112  -0.0014550   0.0002582   0.1254554   0.0024875  -0.1275622
   22  -0.0027938   0.0024741  -0.0013682  -0.1106385   0.0147096  -0.0115479
   23   0.0024240   0.0057590   0.0018995  -0.0050137  -0.0824066   0.0779686
   24  -0.0012140   0.0018776   0.0016885   0.0511599   0.0644891  -0.2997223
   25  -0.0006338   0.0001987  -0.0001140  -0.0156231   0.0079055  -0.0119509
   26   0.0005081  -0.0000268   0.0001744   0.0151132  -0.0018050   0.0088782
   27  -0.0011086   0.0003897  -0.0003485  -0.0350807   0.0137436  -0.0161467
   28  -0.0013353   0.0000951  -0.0000014   0.0306219  -0.0280263   0.0722112
   29   0.0001424  -0.0008081  -0.0004427  -0.0118752   0.0090809  -0.0045536
   30  -0.0001929  -0.0004120   0.0005086   0.0209126   0.0062619  -0.0288520
   31   0.0001067  -0.0000845  -0.0000255  -0.0039992   0.0017265  -0.0001791
   32  -0.0000822  -0.0002785  -0.0000964   0.0000654   0.0037772   0.0003327
   33  -0.0000292  -0.0000995  -0.0000018   0.0051588  -0.0008275   0.0030540
   34   0.0004892   0.0000333  -0.0003473  -0.0002188  -0.0001268  -0.0003672
   35  -0.0003760   0.0001678   0.0001896  -0.0000142  -0.0012521  -0.0001464
   36   0.0009664  -0.0000832  -0.0002332  -0.0005967  -0.0000657  -0.0007015
   37  -0.0000473   0.0001037   0.0001059  -0.0002101  -0.0001531   0.0000547
   38   0.0000495   0.0000322  -0.0000528   0.0003120   0.0000439  -0.0001444
   39   0.0001181   0.0000167  -0.0000514   0.0003552   0.0000285   0.0000407
   40   0.0000257   0.0000033  -0.0000107   0.0000375  -0.0000103  -0.0000119
   41  -0.0000343  -0.0000050   0.0000067   0.0000618  -0.0000272   0.0000143
   42   0.0000347   0.0000148  -0.0000114  -0.0000146   0.0000004  -0.0000326
   43  -0.0000657  -0.0000206   0.0000241   0.0000913  -0.0000295   0.0000372
   44   0.0001053   0.0000194  -0.0000279   0.0000796  -0.0001265   0.0000196
   45  -0.0000696   0.0000466   0.0000268   0.0000130  -0.0000263   0.0000728
   46  -0.0000377  -0.0000099   0.0000247  -0.0001617   0.0000107  -0.0000064
   47  -0.0000425  -0.0000100   0.0000214  -0.0001455   0.0000625   0.0000148
   48   0.0000029  -0.0000079  -0.0000038   0.0000074   0.0000293  -0.0000200
   49   0.0000425  -0.0000023  -0.0000331   0.0001538  -0.0000327  -0.0000123
   50  -0.0000448  -0.0000511   0.0000015  -0.0000487   0.0000384   0.0000035
   51   0.0000159  -0.0000153  -0.0000030  -0.0001077   0.0000040  -0.0000285
   52  -0.0000646   0.0000056   0.0000339  -0.0001583   0.0000650  -0.0000099
   53   0.0000027   0.0000002  -0.0000009   0.0000042  -0.0000207  -0.0000005
   54   0.0000420  -0.0000063  -0.0000227   0.0000947  -0.0000404  -0.0000021
   55  -0.0000721   0.0000338   0.0000507   0.0000065  -0.0000318   0.0000146
   56   0.0000628   0.0000225  -0.0000335   0.0001232  -0.0000302  -0.0000876
   57  -0.0000709  -0.0000154   0.0000006   0.0000772  -0.0000214   0.0000072
   58  -0.0000157   0.0000052   0.0000172  -0.0000574   0.0000291   0.0000070
   59   0.0000016  -0.0000007   0.0000005  -0.0000034   0.0000015   0.0000189
   60   0.0000154   0.0000068  -0.0000045   0.0000183  -0.0000008  -0.0000318
   61  -0.0001357  -0.0001030   0.0000753  -0.0002883   0.0002109   0.0002303
   62  -0.0000640   0.0000689   0.0000853  -0.0003991   0.0000652   0.0000808
   63   0.0000709   0.0000020  -0.0000228   0.0000472  -0.0001278   0.0001122
   64   0.0000291  -0.0000128  -0.0000182   0.0000243  -0.0000035  -0.0000152
   65  -0.0000001   0.0000008   0.0000041  -0.0000355  -0.0000003   0.0000074
   66   0.0000365  -0.0000182  -0.0000234  -0.0000477   0.0000160  -0.0000222
           19          20          21          22          23          24
    1   0.0000616  -0.0000428  -0.0007647  -0.0503894   0.0041898   0.0234216
    2  -0.0000465  -0.0012353  -0.0000093   0.0194946   0.0068260  -0.0215231
    3  -0.0007343  -0.0000255  -0.0007068  -0.0255771  -0.0112349   0.0568861
    4  -0.0013281   0.0023772  -0.0021363  -0.0219119  -0.0069667   0.0344496
    5   0.0024615   0.0055954   0.0024985  -0.0061091  -0.0047955   0.0085009
    6  -0.0022877   0.0025450   0.0003513   0.0320036   0.0090088  -0.0534682
    7  -0.0010641   0.0005404  -0.0009355   0.0010656   0.0001382  -0.0015532
    8   0.0002067  -0.0000337   0.0002327  -0.0002148  -0.0005204  -0.0000767
    9   0.0001162   0.0000127  -0.0000310  -0.0004853  -0.0003265   0.0007438
   10  -0.0170374   0.0088163  -0.0137965   0.0339516   0.0181844  -0.0762594
   11   0.0000641   0.0036237   0.0006573   0.0022833  -0.0014337   0.0246935
   12   0.0138943  -0.0051855   0.0110642  -0.0253983   0.0140001  -0.0209060
   13   0.0007115  -0.0010687   0.0000112  -0.0027938   0.0024240  -0.0012140
   14  -0.0009596  -0.0036932  -0.0014550   0.0024741   0.0057590   0.0018776
   15  -0.0003377  -0.0013446   0.0002582  -0.0013682   0.0018995   0.0016885
   16  -0.2685979   0.0099139   0.1254554  -0.1106385  -0.0050137   0.0511599
   17   0.0091119  -0.0378998   0.0024875   0.0147096  -0.0824066   0.0644891
   18   0.1280157   0.0018139  -0.1275622  -0.0115479   0.0779686  -0.2997223
   19   0.2830063  -0.0125229  -0.1344033   0.0017583   0.0010731  -0.0025589
   20  -0.0125229   0.0286340  -0.0054461  -0.0079536   0.0029896   0.0052272
   21  -0.1344033  -0.0054461   0.1323667   0.0262654  -0.0009349  -0.0119523
   22   0.0017583  -0.0079536   0.0262654   0.5200502  -0.0649002  -0.0674664
   23   0.0010731   0.0029896  -0.0009349  -0.0649002   0.1661413  -0.1282992
   24  -0.0025589   0.0052272  -0.0119523  -0.0674664  -0.1282992   0.5675561
   25   0.0010144  -0.0008584   0.0003091  -0.1260430   0.0348325  -0.0417848
   26  -0.0003198  -0.0021108  -0.0010457   0.0359069  -0.0358733   0.0207565
   27  -0.0013112  -0.0007104   0.0005769  -0.0453304   0.0215590  -0.0604344
   28   0.0011466   0.0011528  -0.0009132  -0.2443184   0.0207056   0.0606277
   29   0.0008818   0.0042093   0.0028452   0.0018753  -0.0620164   0.0146133
   30  -0.0000044   0.0026770  -0.0032088   0.1201393   0.0018034  -0.1439755
   31   0.0003147  -0.0003177   0.0009074   0.0001321  -0.0066335   0.0231183
   32   0.0000973   0.0000495   0.0002332   0.0005674   0.0007313   0.0072776
   33  -0.0004220   0.0005081  -0.0012050   0.0003877   0.0121382  -0.0357090
   34  -0.0000117  -0.0000406   0.0000350  -0.0009678   0.0021884  -0.0022332
   35  -0.0000551  -0.0001224  -0.0000706   0.0019986   0.0047718   0.0024779
   36   0.0000629  -0.0000764   0.0000526  -0.0019491   0.0025047  -0.0005000
   37   0.0000102  -0.0000076  -0.0000143   0.0003410   0.0008328   0.0004461
   38  -0.0000011  -0.0000127   0.0000004  -0.0003069  -0.0003211   0.0000014
   39  -0.0000068   0.0000246   0.0000029  -0.0000366  -0.0003406  -0.0002540
   40  -0.0000058   0.0000003  -0.0000024  -0.0001891   0.0001131  -0.0000515
   41   0.0000056   0.0000007   0.0000048  -0.0001058  -0.0000299  -0.0001068
   42  -0.0000016   0.0000154  -0.0000061  -0.0000720   0.0000543  -0.0000846
   43   0.0000135  -0.0000099   0.0000041  -0.0002513   0.0000340   0.0000092
   44   0.0000191   0.0000218  -0.0000093  -0.0003275   0.0004492  -0.0001096
   45   0.0000091  -0.0000159   0.0000164   0.0000325  -0.0002254   0.0000462
   46  -0.0000042  -0.0000037  -0.0000043   0.0002412  -0.0000337   0.0001249
   47  -0.0000092  -0.0000127  -0.0000008   0.0002830  -0.0001307   0.0000968
   48  -0.0000038  -0.0000030  -0.0000024  -0.0000264  -0.0000272   0.0000130
   49   0.0000064  -0.0000002  -0.0000132  -0.0002840   0.0001835  -0.0001852
   50   0.0000011  -0.0000010   0.0000068   0.0000710  -0.0000157   0.0000573
   51  -0.0000136   0.0000051  -0.0000125   0.0002654   0.0000096   0.0001050
   52  -0.0000084  -0.0000009   0.0000008   0.0003062  -0.0001409   0.0000605
   53  -0.0000009  -0.0000029  -0.0000008  -0.0000077   0.0000293   0.0000046
   54   0.0000060  -0.0000015   0.0000002  -0.0002086   0.0000657  -0.0000509
   55   0.0000047   0.0000143   0.0000066   0.0000354   0.0000239   0.0001301
   56  -0.0000100  -0.0000083  -0.0000025  -0.0000418   0.0001433  -0.0000420
   57  -0.0000006   0.0000085   0.0000178   0.0000845   0.0002069   0.0001812
   58   0.0000010   0.0000039  -0.0000006   0.0000276  -0.0000704   0.0000025
   59   0.0000004  -0.0000009   0.0000001   0.0000059  -0.0000246  -0.0000112
   60  -0.0000014  -0.0000007  -0.0000014  -0.0000270   0.0000430   0.0000253
   61   0.0000133   0.0000033  -0.0000091   0.0000298  -0.0011235  -0.0002085
   62  -0.0000008   0.0000043   0.0000022   0.0001208  -0.0001559  -0.0000202
   63  -0.0000119  -0.0000241  -0.0000074   0.0003016   0.0001799  -0.0001589
   64  -0.0000050   0.0000045  -0.0000016  -0.0001578  -0.0000407  -0.0000405
   65   0.0000030   0.0000054   0.0000062   0.0001778  -0.0001140   0.0001113
   66  -0.0000048  -0.0000040  -0.0000114   0.0000117  -0.0000550  -0.0000262
           25          26          27          28          29          30
    1  -0.0001771   0.0004970   0.0010302  -0.2373862   0.0637279  -0.0830558
    2  -0.0008015   0.0035119   0.0013954   0.0461890  -0.0811707   0.0394464
    3   0.0051122   0.0005495  -0.0014022  -0.0272691   0.0274019  -0.1282092
    4   0.0000183   0.0001206  -0.0008341   0.0359017   0.0021190  -0.0251978
    5  -0.0002929  -0.0005031  -0.0003894   0.0192746  -0.0011597   0.0151846
    6   0.0004496  -0.0006705   0.0011528  -0.0803883   0.0267867  -0.0238086
    7  -0.0015046   0.0005194  -0.0009132   0.0007203   0.0002360   0.0013065
    8   0.0005188  -0.0005223   0.0001765  -0.0007659   0.0034404   0.0014729
    9  -0.0008785   0.0001655  -0.0003139   0.0045131   0.0008348  -0.0017828
   10   0.0033946  -0.0011906   0.0044810  -0.0674597   0.0123205   0.0051507
   11   0.0003168   0.0039186   0.0012806   0.0124052  -0.0035690  -0.0017109
   12  -0.0003299   0.0023031  -0.0027458   0.0047081  -0.0016434   0.0004467
   13  -0.0006338   0.0005081  -0.0011086  -0.0013353   0.0001424  -0.0001929
   14   0.0001987  -0.0000268   0.0003897   0.0000951  -0.0008081  -0.0004120
   15  -0.0001140   0.0001744  -0.0003485  -0.0000014  -0.0004427   0.0005086
   16  -0.0156231   0.0151132  -0.0350807   0.0306219  -0.0118752   0.0209126
   17   0.0079055  -0.0018050   0.0137436  -0.0280263   0.0090809   0.0062619
   18  -0.0119509   0.0088782  -0.0161467   0.0722112  -0.0045536  -0.0288520
   19   0.0010144  -0.0003198  -0.0013112   0.0011466   0.0008818  -0.0000044
   20  -0.0008584  -0.0021108  -0.0007104   0.0011528   0.0042093   0.0026770
   21   0.0003091  -0.0010457   0.0005769  -0.0009132   0.0028452  -0.0032088
   22  -0.1260430   0.0359069  -0.0453304  -0.2443184   0.0018753   0.1201393
   23   0.0348325  -0.0358733   0.0215590   0.0207056  -0.0620164   0.0018034
   24  -0.0417848   0.0207565  -0.0604344   0.0606277   0.0146133  -0.1439755
   25   0.1788808  -0.0561975   0.0672607  -0.0341223   0.0134880  -0.0183865
   26  -0.0561975   0.0337494  -0.0348276   0.0064468  -0.0000945   0.0041909
   27   0.0672607  -0.0348276   0.0771227   0.0041236  -0.0005496   0.0016324
   28  -0.0341223   0.0064468   0.0041236   0.5838145  -0.0879602  -0.0376529
   29   0.0134880  -0.0000945  -0.0005496  -0.0879602   0.1636379  -0.1020431
   30  -0.0183865   0.0041909   0.0016324  -0.0376529  -0.1020431   0.4636426
   31  -0.0042522  -0.0015592   0.0073539  -0.0380687   0.0028782   0.0028335
   32   0.0003264  -0.0003350  -0.0019905   0.0016011  -0.0345031   0.0375027
   33   0.0013284  -0.0006743   0.0006670   0.0063806   0.0367413  -0.1443871
   34  -0.0001756  -0.0000817   0.0004902  -0.0306265   0.0042639   0.0083377
   35   0.0004901   0.0000749  -0.0000551   0.0087599   0.0035475  -0.0047379
   36  -0.0013632   0.0003057   0.0000546  -0.0052724  -0.0017548   0.0134028
   37  -0.0002514   0.0001167  -0.0000068   0.0009421  -0.0012609   0.0018961
   38   0.0003112  -0.0000215  -0.0000024   0.0020916  -0.0009947  -0.0002409
   39   0.0001441  -0.0001545   0.0001244  -0.0001449   0.0017394  -0.0022645
   40   0.0000077  -0.0000072   0.0000135  -0.0002366  -0.0000556   0.0000101
   41   0.0000930  -0.0000361   0.0000473  -0.0002484   0.0002266  -0.0002144
   42  -0.0000918   0.0000241  -0.0000324  -0.0004043  -0.0002145   0.0008208
   43   0.0002651  -0.0001036  -0.0000049   0.0002213   0.0003917   0.0001675
   44   0.0003709  -0.0001033   0.0001245  -0.0002736  -0.0002988   0.0001320
   45   0.0002472  -0.0000208  -0.0000188   0.0008930   0.0002322  -0.0007643
   46  -0.0002324   0.0000812  -0.0000620   0.0000314  -0.0001791   0.0005001
   47  -0.0002875   0.0000966  -0.0000723   0.0000188  -0.0000769   0.0004771
   48   0.0000155  -0.0000053   0.0000128   0.0000467  -0.0000415  -0.0001580
   49   0.0002635  -0.0000970   0.0000870   0.0001938  -0.0000134   0.0000005
   50  -0.0000883  -0.0000217  -0.0000432   0.0001423   0.0004148   0.0000991
   51  -0.0003056   0.0000610  -0.0000512  -0.0002639  -0.0000895   0.0003871
   52  -0.0003971   0.0001153  -0.0000835  -0.0002261  -0.0001091   0.0005551
   53   0.0000252  -0.0000092   0.0000017   0.0000200  -0.0000242  -0.0000327
   54   0.0002406  -0.0000694   0.0000587   0.0000934   0.0001118  -0.0003227
   55   0.0000244   0.0000504  -0.0000432  -0.0000471  -0.0005267   0.0000288
   56  -0.0000628   0.0000259   0.0000289  -0.0003450   0.0002196  -0.0002872
   57   0.0001855  -0.0000571  -0.0000067   0.0007414   0.0002440  -0.0012690
   58  -0.0000659   0.0000155  -0.0000227   0.0000124  -0.0000787   0.0003606
   59   0.0000087   0.0000028   0.0000022  -0.0000647  -0.0000083  -0.0000769
   60   0.0000273  -0.0000114   0.0000052   0.0001261   0.0000675  -0.0000811
   61  -0.0003876   0.0000633  -0.0000382   0.0002683  -0.0004187   0.0021894
   62  -0.0002888   0.0000792  -0.0000905  -0.0017532  -0.0000443   0.0009659
   63  -0.0000004   0.0000853   0.0001463  -0.0020435  -0.0001488  -0.0025958
   64  -0.0000032   0.0000021  -0.0000002  -0.0000413   0.0001536   0.0001091
   65  -0.0000083   0.0000031  -0.0000188   0.0005310  -0.0000129  -0.0004578
   66  -0.0001146   0.0000422  -0.0000535  -0.0001111  -0.0001359   0.0008359
           31          32          33          34          35          36
    1   0.0024775   0.0015167  -0.0034795  -0.1798200   0.0013743   0.0610326
    2   0.0071663  -0.0010408   0.0123766   0.0012641  -0.0794928  -0.0024928
    3  -0.0215964   0.0163366  -0.0329178   0.0610129  -0.0024384  -0.1139259
    4  -0.0032496   0.0020548  -0.0017745   0.0012958  -0.0077557   0.0269388
    5   0.0011162   0.0035463   0.0002788  -0.0034358   0.0044066   0.0012437
    6   0.0012121  -0.0003535   0.0041154   0.0132233   0.0042945  -0.0178504
    7  -0.0000792   0.0003266  -0.0008928  -0.0017677  -0.0011830   0.0031164
    8   0.0003666  -0.0001325   0.0006466   0.0007486  -0.0022399  -0.0005700
    9  -0.0010071   0.0006653  -0.0013117  -0.0027485   0.0005153  -0.0021925
   10   0.0010299  -0.0002729  -0.0004510   0.0013010   0.0012550  -0.0008036
   11  -0.0003074  -0.0008818   0.0005960   0.0015748   0.0045868   0.0030377
   12  -0.0002324   0.0005330  -0.0022889  -0.0019225   0.0032990  -0.0033091
   13   0.0001067  -0.0000822  -0.0000292   0.0004892  -0.0003760   0.0009664
   14  -0.0000845  -0.0002785  -0.0000995   0.0000333   0.0001678  -0.0000832
   15  -0.0000255  -0.0000964  -0.0000018  -0.0003473   0.0001896  -0.0002332
   16  -0.0039992   0.0000654   0.0051588  -0.0002188  -0.0000142  -0.0005967
   17   0.0017265   0.0037772  -0.0008275  -0.0001268  -0.0012521  -0.0000657
   18  -0.0001791   0.0003327   0.0030540  -0.0003672  -0.0001464  -0.0007015
   19   0.0003147   0.0000973  -0.0004220  -0.0000117  -0.0000551   0.0000629
   20  -0.0003177   0.0000495   0.0005081  -0.0000406  -0.0001224  -0.0000764
   21   0.0009074   0.0002332  -0.0012050   0.0000350  -0.0000706   0.0000526
   22   0.0001321   0.0005674   0.0003877  -0.0009678   0.0019986  -0.0019491
   23  -0.0066335   0.0007313   0.0121382   0.0021884   0.0047718   0.0025047
   24   0.0231183   0.0072776  -0.0357090  -0.0022332   0.0024779  -0.0005000
   25  -0.0042522   0.0003264   0.0013284  -0.0001756   0.0004901  -0.0013632
   26  -0.0015592  -0.0003350  -0.0006743  -0.0000817   0.0000749   0.0003057
   27   0.0073539  -0.0019905   0.0006670   0.0004902  -0.0000551   0.0000546
   28  -0.0380687   0.0016011   0.0063806  -0.0306265   0.0087599  -0.0052724
   29   0.0028782  -0.0345031   0.0367413   0.0042639   0.0035475  -0.0017548
   30   0.0028335   0.0375027  -0.1443871   0.0083377  -0.0047379   0.0134028
   31   0.0493262  -0.0064858  -0.0065807  -0.0027233   0.0011070  -0.0035530
   32  -0.0064858   0.0316113  -0.0610856  -0.0007689  -0.0022381   0.0006114
   33  -0.0065807  -0.0610856   0.2105588   0.0027029  -0.0006611  -0.0019155
   34  -0.0027233  -0.0007689   0.0027029   0.5384153   0.0814290  -0.1705436
   35   0.0011070  -0.0022381  -0.0006611   0.0814290   0.5788686   0.1383628
   36  -0.0035530   0.0006114  -0.0019155  -0.1705436   0.1383628   0.3426910
   37  -0.0008700  -0.0005648  -0.0010542  -0.1772369  -0.0789046   0.0300698
   38   0.0008687   0.0000092   0.0001166  -0.1311603  -0.2421305  -0.0076587
   39  -0.0010435  -0.0000677   0.0008402   0.0065525  -0.0382311  -0.0824910
   40   0.0000724   0.0000257   0.0000021   0.0077676  -0.0157353  -0.0096858
   41  -0.0000420   0.0000067   0.0000591   0.0071309  -0.0145701  -0.0125903
   42   0.0000844   0.0001506  -0.0002589   0.0008006   0.0008243   0.0036150
   43   0.0004018   0.0002220  -0.0000351  -0.0370108  -0.0612514  -0.0023900
   44   0.0001191  -0.0001733  -0.0001495  -0.0158125   0.0310860   0.0200527
   45  -0.0002072  -0.0003396  -0.0001308   0.0184142   0.0465266   0.0179431
   46  -0.0000776   0.0000455  -0.0002018  -0.0000103   0.0038033   0.0044895
   47  -0.0000937   0.0000426  -0.0001342   0.0000082   0.0039106  -0.0003522
   48  -0.0000277   0.0000248   0.0000404   0.0027453  -0.0025691   0.0019136
   49   0.0000762   0.0000815  -0.0000422  -0.0026316  -0.0121085  -0.0077975
   50  -0.0001649   0.0003689   0.0000653  -0.0114094  -0.0648226  -0.0202079
   51   0.0002441   0.0001162  -0.0000140  -0.0075380  -0.0199447  -0.0112507
   52  -0.0001310   0.0000571  -0.0001172  -0.0013606   0.0010088   0.0009673
   53   0.0000128  -0.0000041  -0.0000015   0.0001654   0.0011139   0.0006738
   54   0.0000713  -0.0000505   0.0000842   0.0005412   0.0002120  -0.0008290
   55   0.0003427  -0.0003905  -0.0001374  -0.0000572   0.0663412   0.0358623
   56  -0.0000001  -0.0003779   0.0002494   0.0281643   0.0288351  -0.0070519
   57  -0.0001999   0.0001547   0.0003021   0.0182610  -0.0294336  -0.0150873
   58  -0.0000136   0.0000678  -0.0001730  -0.0025508  -0.0015039   0.0046499
   59   0.0000313  -0.0000193   0.0000519  -0.0015633   0.0024942  -0.0010169
   60  -0.0000420  -0.0000018  -0.0000382   0.0046574  -0.0010757   0.0034766
   61  -0.0008621   0.0014925  -0.0005588  -0.1199065   0.0035146   0.0347755
   62   0.0003109  -0.0001658  -0.0003913   0.0533114  -0.2419259  -0.1135902
   63  -0.0012311   0.0000442   0.0008034   0.0577421  -0.0842685  -0.1357435
   64   0.0000462   0.0000174  -0.0000110   0.0078135   0.0077989   0.0010331
   65  -0.0000144   0.0000067   0.0001969  -0.0158896  -0.0150719   0.0007200
   66   0.0001005   0.0000026  -0.0002867  -0.0098101  -0.0130632   0.0028831
           37          38          39          40          41          42
    1  -0.0235044  -0.0045094   0.0135122   0.0001842   0.0019679  -0.0015160
    2  -0.0215794   0.0047482   0.0131427   0.0005091   0.0001591   0.0015490
    3   0.0056060   0.0031674   0.0018011  -0.0021582   0.0007600  -0.0023634
    4  -0.0020168   0.0016587   0.0009468   0.0006487  -0.0006604   0.0005544
    5   0.0001935  -0.0001059  -0.0006139  -0.0002211  -0.0000073  -0.0000071
    6  -0.0033030  -0.0010388  -0.0003497   0.0003033   0.0002421   0.0001740
    7   0.0011266  -0.0003790   0.0004658  -0.0002388   0.0001424  -0.0001679
    8  -0.0006696  -0.0000434   0.0011246  -0.0000085   0.0000014   0.0000484
    9  -0.0000559  -0.0000302  -0.0010510  -0.0000716   0.0000709   0.0000164
   10   0.0000373  -0.0001415  -0.0002692  -0.0000904   0.0000013   0.0000036
   11   0.0006136  -0.0000495  -0.0006705   0.0000218  -0.0000681  -0.0000539
   12   0.0004679  -0.0002539  -0.0002667  -0.0000654   0.0001878  -0.0002197
   13  -0.0000473   0.0000495   0.0001181   0.0000257  -0.0000343   0.0000347
   14   0.0001037   0.0000322   0.0000167   0.0000033  -0.0000050   0.0000148
   15   0.0001059  -0.0000528  -0.0000514  -0.0000107   0.0000067  -0.0000114
   16  -0.0002101   0.0003120   0.0003552   0.0000375   0.0000618  -0.0000146
   17  -0.0001531   0.0000439   0.0000285  -0.0000103  -0.0000272   0.0000004
   18   0.0000547  -0.0001444   0.0000407  -0.0000119   0.0000143  -0.0000326
   19   0.0000102  -0.0000011  -0.0000068  -0.0000058   0.0000056  -0.0000016
   20  -0.0000076  -0.0000127   0.0000246   0.0000003   0.0000007   0.0000154
   21  -0.0000143   0.0000004   0.0000029  -0.0000024   0.0000048  -0.0000061
   22   0.0003410  -0.0003069  -0.0000366  -0.0001891  -0.0001058  -0.0000720
   23   0.0008328  -0.0003211  -0.0003406   0.0001131  -0.0000299   0.0000543
   24   0.0004461   0.0000014  -0.0002540  -0.0000515  -0.0001068  -0.0000846
   25  -0.0002514   0.0003112   0.0001441   0.0000077   0.0000930  -0.0000918
   26   0.0001167  -0.0000215  -0.0001545  -0.0000072  -0.0000361   0.0000241
   27  -0.0000068  -0.0000024   0.0001244   0.0000135   0.0000473  -0.0000324
   28   0.0009421   0.0020916  -0.0001449  -0.0002366  -0.0002484  -0.0004043
   29  -0.0012609  -0.0009947   0.0017394  -0.0000556   0.0002266  -0.0002145
   30   0.0018961  -0.0002409  -0.0022645   0.0000101  -0.0002144   0.0008208
   31  -0.0008700   0.0008687  -0.0010435   0.0000724  -0.0000420   0.0000844
   32  -0.0005648   0.0000092  -0.0000677   0.0000257   0.0000067   0.0001506
   33  -0.0010542   0.0001166   0.0008402   0.0000021   0.0000591  -0.0002589
   34  -0.1772369  -0.1311603   0.0065525   0.0077676   0.0071309   0.0008006
   35  -0.0789046  -0.2421305  -0.0382311  -0.0157353  -0.0145701   0.0008243
   36   0.0300698  -0.0076587  -0.0824910  -0.0096858  -0.0125903   0.0036150
   37   0.5414935   0.0745380  -0.2044002  -0.0692372   0.0560794   0.0457248
   38   0.0745380   0.6414206   0.1930198   0.0542292  -0.2428306  -0.1276679
   39  -0.2044002   0.1930198   0.3389114   0.0448608  -0.1286109  -0.1207138
   40  -0.0692372   0.0542292   0.0448608   0.0700519  -0.0557742  -0.0524420
   41   0.0560794  -0.2428306  -0.1286109  -0.0557742   0.2548138   0.1390790
   42   0.0457248  -0.1276679  -0.1207138  -0.0524420   0.1390790   0.1190177
   43  -0.2490614   0.0310683   0.1225944  -0.0043195  -0.0025879   0.0030525
   44  -0.0230625  -0.1049176  -0.0056322   0.0221853   0.0019202  -0.0133900
   45   0.0980688  -0.0370918  -0.1375809   0.0144365   0.0010261  -0.0049902
   46  -0.0238004  -0.0345381   0.0007590  -0.0001231  -0.0002294  -0.0015913
   47  -0.0154121  -0.0140057   0.0004073   0.0011555   0.0006485   0.0008695
   48   0.0094541   0.0115743   0.0044111  -0.0009245   0.0016918  -0.0014423
   49   0.0010861   0.0232285   0.0163679  -0.0020813  -0.0011251   0.0039071
   50   0.0670590   0.0306058  -0.0298509  -0.0018781   0.0016007  -0.0006668
   51   0.0365995  -0.0042820  -0.0127010   0.0035592  -0.0011493   0.0028917
   52   0.0028541   0.0021061   0.0014504  -0.0008051  -0.0002995   0.0004233
   53  -0.0022130  -0.0032376  -0.0018989   0.0008049   0.0003016  -0.0004034
   54  -0.0005905  -0.0044419   0.0019479   0.0009404   0.0002393  -0.0002680
   55  -0.0486582  -0.0242321   0.0136667  -0.0009772  -0.0003843  -0.0001898
   56  -0.0240168  -0.0154883   0.0096496  -0.0003594   0.0001698   0.0007051
   57   0.0137398   0.0097101  -0.0095686  -0.0001381   0.0007345  -0.0004815
   58  -0.0010163  -0.0005030  -0.0002374  -0.0000323   0.0001270  -0.0001415
   59  -0.0004571   0.0000309   0.0007491   0.0000988  -0.0000736   0.0000803
   60  -0.0001855   0.0007791  -0.0005533  -0.0001542   0.0000647  -0.0002543
   61   0.0464236   0.0042154  -0.0186385  -0.0009067  -0.0045067   0.0019687
   62  -0.0326917  -0.0507825  -0.0093870  -0.0042473  -0.0015058  -0.0010604
   63  -0.0358336  -0.0312776   0.0176794   0.0020831  -0.0008891   0.0043801
   64   0.0015895   0.0010942   0.0029898   0.0004475   0.0003889   0.0000788
   65   0.0014533  -0.0019462  -0.0044473  -0.0008502  -0.0006956   0.0000486
   66   0.0032053  -0.0041965   0.0020857  -0.0004931  -0.0006679   0.0002435
           43          44          45          46          47          48
    1   0.0013729  -0.0042387   0.0012301   0.0000281   0.0003702   0.0002102
    2  -0.0038723  -0.0014191  -0.0017721  -0.0010230  -0.0004594   0.0003719
    3   0.0014718  -0.0015365   0.0053918  -0.0004463  -0.0004504   0.0001425
    4  -0.0009257   0.0006157  -0.0005456  -0.0005129  -0.0004060   0.0000438
    5   0.0002999  -0.0001062  -0.0003447   0.0002519   0.0001876   0.0000194
    6   0.0003080  -0.0000400   0.0001292  -0.0002934  -0.0003337   0.0000777
    7   0.0003273   0.0001427  -0.0001707   0.0001316   0.0000778  -0.0000355
    8   0.0003435  -0.0002381  -0.0001701  -0.0001150  -0.0000823   0.0000284
    9  -0.0002804  -0.0001269   0.0000966   0.0001531   0.0002028  -0.0000335
   10   0.0000336  -0.0000898   0.0001045   0.0000947   0.0000524   0.0000065
   11   0.0001060   0.0001746   0.0001265   0.0000363  -0.0000269  -0.0000340
   12   0.0001708  -0.0002115   0.0001670   0.0000935   0.0000824  -0.0000030
   13  -0.0000657   0.0001053  -0.0000696  -0.0000377  -0.0000425   0.0000029
   14  -0.0000206   0.0000194   0.0000466  -0.0000099  -0.0000100  -0.0000079
   15   0.0000241  -0.0000279   0.0000268   0.0000247   0.0000214  -0.0000038
   16   0.0000913   0.0000796   0.0000130  -0.0001617  -0.0001455   0.0000074
   17  -0.0000295  -0.0001265  -0.0000263   0.0000107   0.0000625   0.0000293
   18   0.0000372   0.0000196   0.0000728  -0.0000064   0.0000148  -0.0000200
   19   0.0000135   0.0000191   0.0000091  -0.0000042  -0.0000092  -0.0000038
   20  -0.0000099   0.0000218  -0.0000159  -0.0000037  -0.0000127  -0.0000030
   21   0.0000041  -0.0000093   0.0000164  -0.0000043  -0.0000008  -0.0000024
   22  -0.0002513  -0.0003275   0.0000325   0.0002412   0.0002830  -0.0000264
   23   0.0000340   0.0004492  -0.0002254  -0.0000337  -0.0001307  -0.0000272
   24   0.0000092  -0.0001096   0.0000462   0.0001249   0.0000968   0.0000130
   25   0.0002651   0.0003709   0.0002472  -0.0002324  -0.0002875   0.0000155
   26  -0.0001036  -0.0001033  -0.0000208   0.0000812   0.0000966  -0.0000053
   27  -0.0000049   0.0001245  -0.0000188  -0.0000620  -0.0000723   0.0000128
   28   0.0002213  -0.0002736   0.0008930   0.0000314   0.0000188   0.0000467
   29   0.0003917  -0.0002988   0.0002322  -0.0001791  -0.0000769  -0.0000415
   30   0.0001675   0.0001320  -0.0007643   0.0005001   0.0004771  -0.0001580
   31   0.0004018   0.0001191  -0.0002072  -0.0000776  -0.0000937  -0.0000277
   32   0.0002220  -0.0001733  -0.0003396   0.0000455   0.0000426   0.0000248
   33  -0.0000351  -0.0001495  -0.0001308  -0.0002018  -0.0001342   0.0000404
   34  -0.0370108  -0.0158125   0.0184142  -0.0000103   0.0000082   0.0027453
   35  -0.0612514   0.0310860   0.0465266   0.0038033   0.0039106  -0.0025691
   36  -0.0023900   0.0200527   0.0179431   0.0044895  -0.0003522   0.0019136
   37  -0.2490614  -0.0230625   0.0980688  -0.0238004  -0.0154121   0.0094541
   38   0.0310683  -0.1049176  -0.0370918  -0.0345381  -0.0140057   0.0115743
   39   0.1225944  -0.0056322  -0.1375809   0.0007590   0.0004073   0.0044111
   40  -0.0043195   0.0221853   0.0144365  -0.0001231   0.0011555  -0.0009245
   41  -0.0025879   0.0019202   0.0010261  -0.0002294   0.0006485   0.0016918
   42   0.0030525  -0.0133900  -0.0049902  -0.0015913   0.0008695  -0.0014423
   43   0.4769583   0.0328579  -0.1912509  -0.0769303  -0.0583619   0.0047189
   44   0.0328579   0.4817260   0.1455822  -0.0616603  -0.1167304  -0.0068442
   45  -0.1912509   0.1455822   0.3035849   0.0030919  -0.0087643  -0.0295138
   46  -0.0769303  -0.0616603   0.0030919   0.1019851   0.0957286  -0.0091801
   47  -0.0583619  -0.1167304  -0.0087643   0.0957286   0.1632450   0.0139325
   48   0.0047189  -0.0068442  -0.0295138  -0.0091801   0.0139325   0.0233692
   49  -0.1040333   0.0646001   0.0510966  -0.0032780  -0.0256542  -0.0075356
   50   0.0125970  -0.2273892  -0.0810831  -0.0052688  -0.0308717  -0.0129238
   51   0.0271241  -0.1114873  -0.1352930   0.0018769  -0.0010686   0.0024780
   52  -0.0221262  -0.0015693   0.0144536   0.0019048   0.0005384  -0.0015567
   53   0.0186830   0.0005022  -0.0124047   0.0049758  -0.0029573  -0.0038104
   54   0.0237741  -0.0005393  -0.0105301   0.0005085  -0.0011917  -0.0019450
   55   0.0466662  -0.0357386  -0.0369862   0.0012327   0.0046692   0.0033769
   56   0.0079989  -0.0462030  -0.0312999   0.0001165  -0.0003454  -0.0018048
   57  -0.0166934  -0.0057620   0.0186400   0.0012980  -0.0044425   0.0005608
   58  -0.0005701  -0.0030142   0.0020562  -0.0001132  -0.0012924  -0.0004136
   59  -0.0037784  -0.0009926  -0.0006805  -0.0001519  -0.0009317  -0.0004370
   60   0.0016811  -0.0011372   0.0037786   0.0001161   0.0002310   0.0002438
   61  -0.0305194   0.0239258   0.0246784  -0.0003105  -0.0012557  -0.0006206
   62   0.0245520  -0.0173570  -0.0190711  -0.0018354  -0.0014697   0.0005840
   63   0.0251316  -0.0187726  -0.0303300  -0.0009154   0.0002663   0.0001913
   64  -0.0005376   0.0007650   0.0003972  -0.0000572   0.0000592  -0.0003030
   65   0.0008603   0.0001534  -0.0002252  -0.0000010  -0.0000824   0.0002518
   66   0.0003910  -0.0001286  -0.0007441  -0.0003356   0.0002095  -0.0003319
           49          50          51          52          53          54
    1  -0.0009586   0.0001365   0.0000846   0.0010116   0.0000556  -0.0008732
    2  -0.0002197  -0.0017603  -0.0000963   0.0001766   0.0001225   0.0001888
    3  -0.0001548  -0.0004506  -0.0010759  -0.0007442   0.0002613   0.0000314
    4   0.0004583  -0.0002101   0.0000388  -0.0006481   0.0000177   0.0004163
    5  -0.0000282   0.0004403   0.0000791   0.0001853  -0.0000022  -0.0001234
    6  -0.0000185   0.0000386   0.0000409  -0.0002277   0.0000266   0.0000830
    7  -0.0000578   0.0001243  -0.0000853   0.0000590  -0.0000035  -0.0000126
    8   0.0000293   0.0002630   0.0000471  -0.0000712  -0.0000020   0.0000409
    9   0.0000913   0.0000374   0.0001741   0.0001998  -0.0000111  -0.0001145
   10  -0.0000228   0.0000817  -0.0000479   0.0000967  -0.0000093  -0.0000522
   11   0.0000331  -0.0000041   0.0000349  -0.0000885  -0.0000030   0.0000703
   12  -0.0000588   0.0000586   0.0000364   0.0001706  -0.0000073  -0.0001101
   13   0.0000425  -0.0000448   0.0000159  -0.0000646   0.0000027   0.0000420
   14  -0.0000023  -0.0000511  -0.0000153   0.0000056   0.0000002  -0.0000063
   15  -0.0000331   0.0000015  -0.0000030   0.0000339  -0.0000009  -0.0000227
   16   0.0001538  -0.0000487  -0.0001077  -0.0001583   0.0000042   0.0000947
   17  -0.0000327   0.0000384   0.0000040   0.0000650  -0.0000207  -0.0000404
   18  -0.0000123   0.0000035  -0.0000285  -0.0000099  -0.0000005  -0.0000021
   19   0.0000064   0.0000011  -0.0000136  -0.0000084  -0.0000009   0.0000060
   20  -0.0000002  -0.0000010   0.0000051  -0.0000009  -0.0000029  -0.0000015
   21  -0.0000132   0.0000068  -0.0000125   0.0000008  -0.0000008   0.0000002
   22  -0.0002840   0.0000710   0.0002654   0.0003062  -0.0000077  -0.0002086
   23   0.0001835  -0.0000157   0.0000096  -0.0001409   0.0000293   0.0000657
   24  -0.0001852   0.0000573   0.0001050   0.0000605   0.0000046  -0.0000509
   25   0.0002635  -0.0000883  -0.0003056  -0.0003971   0.0000252   0.0002406
   26  -0.0000970  -0.0000217   0.0000610   0.0001153  -0.0000092  -0.0000694
   27   0.0000870  -0.0000432  -0.0000512  -0.0000835   0.0000017   0.0000587
   28   0.0001938   0.0001423  -0.0002639  -0.0002261   0.0000200   0.0000934
   29  -0.0000134   0.0004148  -0.0000895  -0.0001091  -0.0000242   0.0001118
   30   0.0000005   0.0000991   0.0003871   0.0005551  -0.0000327  -0.0003227
   31   0.0000762  -0.0001649   0.0002441  -0.0001310   0.0000128   0.0000713
   32   0.0000815   0.0003689   0.0001162   0.0000571  -0.0000041  -0.0000505
   33  -0.0000422   0.0000653  -0.0000140  -0.0001172  -0.0000015   0.0000842
   34  -0.0026316  -0.0114094  -0.0075380  -0.0013606   0.0001654   0.0005412
   35  -0.0121085  -0.0648226  -0.0199447   0.0010088   0.0011139   0.0002120
   36  -0.0077975  -0.0202079  -0.0112507   0.0009673   0.0006738  -0.0008290
   37   0.0010861   0.0670590   0.0365995   0.0028541  -0.0022130  -0.0005905
   38   0.0232285   0.0306058  -0.0042820   0.0021061  -0.0032376  -0.0044419
   39   0.0163679  -0.0298509  -0.0127010   0.0014504  -0.0018989   0.0019479
   40  -0.0020813  -0.0018781   0.0035592  -0.0008051   0.0008049   0.0009404
   41  -0.0011251   0.0016007  -0.0011493  -0.0002995   0.0003016   0.0002393
   42   0.0039071  -0.0006668   0.0028917   0.0004233  -0.0004034  -0.0002680
   43  -0.1040333   0.0125970   0.0271241  -0.0221262   0.0186830   0.0237741
   44   0.0646001  -0.2273892  -0.1114873  -0.0015693   0.0005022  -0.0005393
   45   0.0510966  -0.0810831  -0.1352930   0.0144536  -0.0124047  -0.0105301
   46  -0.0032780  -0.0052688   0.0018769   0.0019048   0.0049758   0.0005085
   47  -0.0256542  -0.0308717  -0.0010686   0.0005384  -0.0029573  -0.0011917
   48  -0.0075356  -0.0129238   0.0024780  -0.0015567  -0.0038104  -0.0019450
   49   0.4329687   0.0912275  -0.1396196  -0.1245099  -0.0016079   0.0590325
   50   0.0912275   0.5559708   0.1459831   0.0015037  -0.0379210  -0.0075036
   51  -0.1396196   0.1459831   0.2723736   0.0604305  -0.0056829  -0.0611121
   52  -0.1245099   0.0015037   0.0604305   0.1759209   0.0015913  -0.0960775
   53  -0.0016079  -0.0379210  -0.0056829   0.0015913   0.0397961   0.0120713
   54   0.0590325  -0.0075036  -0.0611121  -0.0960775   0.0120713   0.0731987
   55  -0.1660526  -0.0764782   0.0239019  -0.0338680  -0.0208394   0.0128877
   56  -0.1302605  -0.2445514  -0.0066380  -0.0011418   0.0039735   0.0003850
   57  -0.0008297  -0.0381292  -0.0818476   0.0220008   0.0119757  -0.0028616
   58   0.0064770  -0.0168424  -0.0097787   0.0000528  -0.0002635  -0.0016674
   59   0.0079194  -0.0164966  -0.0136801   0.0011642   0.0005075   0.0007459
   60   0.0016523   0.0008206   0.0024779  -0.0010581   0.0015581  -0.0013374
   61  -0.0367429  -0.0604193  -0.0009719   0.0031520  -0.0007648   0.0004554
   62  -0.0158970   0.0318530   0.0197400  -0.0052385  -0.0022566  -0.0000762
   63   0.0195441   0.0457899   0.0191344  -0.0015973  -0.0026947   0.0042679
   64  -0.0010759  -0.0000857   0.0045981  -0.0010550  -0.0006488   0.0003779
   65  -0.0002535   0.0023495  -0.0019498   0.0001427   0.0000941  -0.0000865
   66   0.0045206  -0.0020997   0.0032928   0.0007255   0.0003765  -0.0001660
           55          56          57          58          59          60
    1   0.0033536   0.0000869   0.0018444   0.0000672  -0.0000890  -0.0000388
    2   0.0005516  -0.0025441  -0.0045250   0.0009274   0.0001439  -0.0005274
    3   0.0021561  -0.0041070   0.0032980   0.0004467   0.0000629  -0.0001226
    4  -0.0011050   0.0009147  -0.0001888  -0.0002929   0.0000071   0.0001983
    5   0.0000509  -0.0004028   0.0003963   0.0000280   0.0000271  -0.0001783
    6   0.0000249   0.0001741   0.0004833  -0.0000506  -0.0000249   0.0001772
    7   0.0001408  -0.0003157  -0.0002346   0.0000673   0.0000321  -0.0001221
    8  -0.0003235  -0.0000375   0.0000535   0.0000056  -0.0000223   0.0000662
    9  -0.0002650  -0.0002161   0.0000508   0.0000128   0.0000275  -0.0001255
   10   0.0000011  -0.0000472   0.0000458   0.0000211  -0.0000078  -0.0000020
   11  -0.0001666   0.0003085  -0.0001706  -0.0000905  -0.0000077   0.0000345
   12   0.0001541  -0.0000219   0.0001403   0.0000070  -0.0000076  -0.0000353
   13  -0.0000721   0.0000628  -0.0000709  -0.0000157   0.0000016   0.0000154
   14   0.0000338   0.0000225  -0.0000154   0.0000052  -0.0000007   0.0000068
   15   0.0000507  -0.0000335   0.0000006   0.0000172   0.0000005  -0.0000045
   16   0.0000065   0.0001232   0.0000772  -0.0000574  -0.0000034   0.0000183
   17  -0.0000318  -0.0000302  -0.0000214   0.0000291   0.0000015  -0.0000008
   18   0.0000146  -0.0000876   0.0000072   0.0000070   0.0000189  -0.0000318
   19   0.0000047  -0.0000100  -0.0000006   0.0000010   0.0000004  -0.0000014
   20   0.0000143  -0.0000083   0.0000085   0.0000039  -0.0000009  -0.0000007
   21   0.0000066  -0.0000025   0.0000178  -0.0000006   0.0000001  -0.0000014
   22   0.0000354  -0.0000418   0.0000845   0.0000276   0.0000059  -0.0000270
   23   0.0000239   0.0001433   0.0002069  -0.0000704  -0.0000246   0.0000430
   24   0.0001301  -0.0000420   0.0001812   0.0000025  -0.0000112   0.0000253
   25   0.0000244  -0.0000628   0.0001855  -0.0000659   0.0000087   0.0000273
   26   0.0000504   0.0000259  -0.0000571   0.0000155   0.0000028  -0.0000114
   27  -0.0000432   0.0000289  -0.0000067  -0.0000227   0.0000022   0.0000052
   28  -0.0000471  -0.0003450   0.0007414   0.0000124  -0.0000647   0.0001261
   29  -0.0005267   0.0002196   0.0002440  -0.0000787  -0.0000083   0.0000675
   30   0.0000288  -0.0002872  -0.0012690   0.0003606  -0.0000769  -0.0000811
   31   0.0003427  -0.0000001  -0.0001999  -0.0000136   0.0000313  -0.0000420
   32  -0.0003905  -0.0003779   0.0001547   0.0000678  -0.0000193  -0.0000018
   33  -0.0001374   0.0002494   0.0003021  -0.0001730   0.0000519  -0.0000382
   34  -0.0000572   0.0281643   0.0182610  -0.0025508  -0.0015633   0.0046574
   35   0.0663412   0.0288351  -0.0294336  -0.0015039   0.0024942  -0.0010757
   36   0.0358623  -0.0070519  -0.0150873   0.0046499  -0.0010169   0.0034766
   37  -0.0486582  -0.0240168   0.0137398  -0.0010163  -0.0004571  -0.0001855
   38  -0.0242321  -0.0154883   0.0097101  -0.0005030   0.0000309   0.0007791
   39   0.0136667   0.0096496  -0.0095686  -0.0002374   0.0007491  -0.0005533
   40  -0.0009772  -0.0003594  -0.0001381  -0.0000323   0.0000988  -0.0001542
   41  -0.0003843   0.0001698   0.0007345   0.0001270  -0.0000736   0.0000647
   42  -0.0001898   0.0007051  -0.0004815  -0.0001415   0.0000803  -0.0002543
   43   0.0466662   0.0079989  -0.0166934  -0.0005701  -0.0037784   0.0016811
   44  -0.0357386  -0.0462030  -0.0057620  -0.0030142  -0.0009926  -0.0011372
   45  -0.0369862  -0.0312999   0.0186400   0.0020562  -0.0006805   0.0037786
   46   0.0012327   0.0001165   0.0012980  -0.0001132  -0.0001519   0.0001161
   47   0.0046692  -0.0003454  -0.0044425  -0.0012924  -0.0009317   0.0002310
   48   0.0033769  -0.0018048   0.0005608  -0.0004136  -0.0004370   0.0002438
   49  -0.1660526  -0.1302605  -0.0008297   0.0064770   0.0079194   0.0016523
   50  -0.0764782  -0.2445514  -0.0381292  -0.0168424  -0.0164966   0.0008206
   51   0.0239019  -0.0066380  -0.0818476  -0.0097787  -0.0136801   0.0024779
   52  -0.0338680  -0.0011418   0.0220008   0.0000528   0.0011642  -0.0010581
   53  -0.0208394   0.0039735   0.0119757  -0.0002635   0.0005075   0.0015581
   54   0.0128877   0.0003850  -0.0028616  -0.0016674   0.0007459  -0.0013374
   55   0.5538945   0.0639223  -0.2167173  -0.0714609   0.0565516   0.0473202
   56   0.0639223   0.6296335   0.1917570   0.0587954  -0.2395472  -0.1284196
   57  -0.2167173   0.1917570   0.3464345   0.0482482  -0.1270617  -0.1220962
   58  -0.0714609   0.0587954   0.0482482   0.0721620  -0.0592678  -0.0552370
   59   0.0565516  -0.2395472  -0.1270617  -0.0592678   0.2505874   0.1388050
   60   0.0473202  -0.1284196  -0.1220962  -0.0552370   0.1388050   0.1206879
   61  -0.2715259   0.0187285   0.1300180  -0.0024944  -0.0014998   0.0029365
   62  -0.0354398  -0.1178818  -0.0046343   0.0222904   0.0043200  -0.0127243
   63   0.1047902  -0.0362669  -0.1405847   0.0139654   0.0011089  -0.0037853
   64  -0.0118765  -0.0223131  -0.0014723  -0.0002051   0.0010621  -0.0018810
   65   0.0023410   0.0040874  -0.0009879   0.0006316   0.0000100   0.0016007
   66   0.0099663   0.0133284   0.0036866  -0.0020510   0.0013436  -0.0024058
           61          62          63          64          65          66
    1  -0.0111237   0.0053874   0.0113829  -0.0001049  -0.0005154  -0.0022522
    2   0.0225465   0.0048820  -0.0124641   0.0009587   0.0003061   0.0011418
    3   0.0189701  -0.0025289  -0.0085626  -0.0015889   0.0020443  -0.0017367
    4  -0.0023783  -0.0014142   0.0001050   0.0007026  -0.0000303   0.0005740
    5   0.0021515  -0.0010428  -0.0000773  -0.0002333   0.0001909  -0.0001576
    6  -0.0020096   0.0016006   0.0008879   0.0001561  -0.0003477  -0.0001083
    7   0.0013388  -0.0002952   0.0001503  -0.0002128   0.0000786  -0.0001793
    8   0.0001028   0.0000513  -0.0005355   0.0001307  -0.0000379   0.0000166
    9   0.0003430   0.0007407  -0.0010659  -0.0000629  -0.0000459  -0.0000686
   10  -0.0001714   0.0001235   0.0001115  -0.0000628  -0.0000187   0.0000409
   11  -0.0008822  -0.0003655   0.0006008   0.0000605  -0.0000821   0.0001295
   12   0.0001376  -0.0000050   0.0002041  -0.0001016  -0.0000366  -0.0002190
   13  -0.0001357  -0.0000640   0.0000709   0.0000291  -0.0000001   0.0000365
   14  -0.0001030   0.0000689   0.0000020  -0.0000128   0.0000008  -0.0000182
   15   0.0000753   0.0000853  -0.0000228  -0.0000182   0.0000041  -0.0000234
   16  -0.0002883  -0.0003991   0.0000472   0.0000243  -0.0000355  -0.0000477
   17   0.0002109   0.0000652  -0.0001278  -0.0000035  -0.0000003   0.0000160
   18   0.0002303   0.0000808   0.0001122  -0.0000152   0.0000074  -0.0000222
   19   0.0000133  -0.0000008  -0.0000119  -0.0000050   0.0000030  -0.0000048
   20   0.0000033   0.0000043  -0.0000241   0.0000045   0.0000054  -0.0000040
   21  -0.0000091   0.0000022  -0.0000074  -0.0000016   0.0000062  -0.0000114
   22   0.0000298   0.0001208   0.0003016  -0.0001578   0.0001778   0.0000117
   23  -0.0011235  -0.0001559   0.0001799  -0.0000407  -0.0001140  -0.0000550
   24  -0.0002085  -0.0000202  -0.0001589  -0.0000405   0.0001113  -0.0000262
   25  -0.0003876  -0.0002888  -0.0000004  -0.0000032  -0.0000083  -0.0001146
   26   0.0000633   0.0000792   0.0000853   0.0000021   0.0000031   0.0000422
   27  -0.0000382  -0.0000905   0.0001463  -0.0000002  -0.0000188  -0.0000535
   28   0.0002683  -0.0017532  -0.0020435  -0.0000413   0.0005310  -0.0001111
   29  -0.0004187  -0.0000443  -0.0001488   0.0001536  -0.0000129  -0.0001359
   30   0.0021894   0.0009659  -0.0025958   0.0001091  -0.0004578   0.0008359
   31  -0.0008621   0.0003109  -0.0012311   0.0000462  -0.0000144   0.0001005
   32   0.0014925  -0.0001658   0.0000442   0.0000174   0.0000067   0.0000026
   33  -0.0005588  -0.0003913   0.0008034  -0.0000110   0.0001969  -0.0002867
   34  -0.1199065   0.0533114   0.0577421   0.0078135  -0.0158896  -0.0098101
   35   0.0035146  -0.2419259  -0.0842685   0.0077989  -0.0150719  -0.0130632
   36   0.0347755  -0.1135902  -0.1357435   0.0010331   0.0007200   0.0028831
   37   0.0464236  -0.0326917  -0.0358336   0.0015895   0.0014533   0.0032053
   38   0.0042154  -0.0507825  -0.0312776   0.0010942  -0.0019462  -0.0041965
   39  -0.0186385  -0.0093870   0.0176794   0.0029898  -0.0044473   0.0020857
   40  -0.0009067  -0.0042473   0.0020831   0.0004475  -0.0008502  -0.0004931
   41  -0.0045067  -0.0015058  -0.0008891   0.0003889  -0.0006956  -0.0006679
   42   0.0019687  -0.0010604   0.0043801   0.0000788   0.0000486   0.0002435
   43  -0.0305194   0.0245520   0.0251316  -0.0005376   0.0008603   0.0003910
   44   0.0239258  -0.0173570  -0.0187726   0.0007650   0.0001534  -0.0001286
   45   0.0246784  -0.0190711  -0.0303300   0.0003972  -0.0002252  -0.0007441
   46  -0.0003105  -0.0018354  -0.0009154  -0.0000572  -0.0000010  -0.0003356
   47  -0.0012557  -0.0014697   0.0002663   0.0000592  -0.0000824   0.0002095
   48  -0.0006206   0.0005840   0.0001913  -0.0003030   0.0002518  -0.0003319
   49  -0.0367429  -0.0158970   0.0195441  -0.0010759  -0.0002535   0.0045206
   50  -0.0604193   0.0318530   0.0457899  -0.0000857   0.0023495  -0.0020997
   51  -0.0009719   0.0197400   0.0191344   0.0045981  -0.0019498   0.0032928
   52   0.0031520  -0.0052385  -0.0015973  -0.0010550   0.0001427   0.0007255
   53  -0.0007648  -0.0022566  -0.0026947  -0.0006488   0.0000941   0.0003765
   54   0.0004554  -0.0000762   0.0042679   0.0003779  -0.0000865  -0.0001660
   55  -0.2715259  -0.0354398   0.1047902  -0.0118765   0.0023410   0.0099663
   56   0.0187285  -0.1178818  -0.0362669  -0.0223131   0.0040874   0.0133284
   57   0.1300180  -0.0046343  -0.1405847  -0.0014723  -0.0009879   0.0036866
   58  -0.0024944   0.0222904   0.0139654  -0.0002051   0.0006316  -0.0020510
   59  -0.0014998   0.0043200   0.0011089   0.0010621   0.0000100   0.0013436
   60   0.0029365  -0.0127243  -0.0037853  -0.0018810   0.0016007  -0.0024058
   61   0.5796896   0.1321381  -0.1977638  -0.1531577  -0.1381155   0.0040436
   62   0.1321381   0.6299973   0.1516825  -0.1386713  -0.2363636  -0.0119047
   63  -0.1977638   0.1516825   0.3191571   0.0039727  -0.0122124  -0.0441053
   64  -0.1531577  -0.1386713   0.0039727   0.1579002   0.1495131  -0.0082163
   65  -0.1381155  -0.2363636  -0.0122124   0.1495131   0.2471995   0.0158246
   66   0.0040436  -0.0119047  -0.0441053  -0.0082163   0.0158246   0.0372817
 **********************************************************************
 **                                                                  **
 **                       VIBRATIONAL ANALYSIS                       **
 **                       --------------------                       **
 **                                                                  **
 **        VIBRATIONAL FREQUENCIES (CM**-1) AND NORMAL MODES         **
 **     FORCE CONSTANTS (mDYN/ANGSTROM) AND REDUCED MASSES (AMU)     **
 **                  INFRARED INTENSITIES (KM/MOL)                   **
 **                                                                  **
 **********************************************************************


 Mode:                 1                      2                      3
 Frequency:        15.20                  39.02                  44.93
 Force Cnst:      0.0017                 0.0185                 0.0184
 Red. Mass:      12.2214                20.6264                15.4706
 IR Active:          YES                    YES                    YES
 IR Intens:        0.128                  0.036                  0.075
 Raman Active:       YES                    YES                    YES
               X      Y      Z        X      Y      Z        X      Y      Z
 C         -0.009  0.049 -0.022   -0.059  0.022 -0.162    0.003  0.145  0.028
 C          0.031  0.125  0.003    0.067  0.019 -0.154   -0.003  0.024 -0.008
 Cl         0.063  0.204  0.001    0.149  0.019 -0.297    0.027  0.109 -0.004
 C          0.045  0.123  0.025    0.140  0.021 -0.036   -0.034 -0.175 -0.052
 H          0.076  0.180  0.043    0.241  0.021 -0.034   -0.038 -0.272 -0.082
 C          0.015  0.040  0.021    0.083  0.029  0.077   -0.064 -0.272 -0.065
 H          0.024  0.035  0.037    0.137  0.039  0.169   -0.095 -0.458 -0.109
 C         -0.026 -0.039 -0.004   -0.046  0.022  0.073   -0.053 -0.124 -0.019
 Cl        -0.062 -0.142 -0.008   -0.120  0.039  0.233   -0.100 -0.289 -0.046
 C         -0.038 -0.031 -0.025   -0.118  0.010 -0.052   -0.012  0.120  0.039
 Cl        -0.087 -0.106 -0.049   -0.289 -0.023 -0.067    0.021  0.398  0.125
 C         -0.023  0.046 -0.045   -0.087  0.048 -0.212   -0.002  0.146  0.019
 C          0.077 -0.034  0.101   -0.094  0.053 -0.182    0.049  0.107 -0.034
 H          0.164 -0.090  0.231   -0.145  0.071 -0.234    0.096  0.146 -0.073
 C          0.070 -0.045  0.090   -0.011  0.016 -0.039    0.047  0.012 -0.040
 Cl         0.206 -0.151  0.288   -0.009  0.013  0.022    0.124 -0.039 -0.119
 C         -0.040  0.025 -0.073    0.086 -0.031  0.081   -0.006 -0.043  0.018
 Cl        -0.056  0.017 -0.098    0.259 -0.128  0.373    0.004 -0.178  0.042
 C         -0.141  0.104 -0.220    0.062 -0.012 -0.001   -0.064  0.002  0.061
 H         -0.226  0.157 -0.345    0.128 -0.041  0.077   -0.109 -0.040  0.100
 C         -0.133  0.115 -0.207   -0.024  0.027 -0.147   -0.061  0.098  0.060
 H         -0.213  0.178 -0.321   -0.019  0.024 -0.175   -0.105  0.130  0.102
 TransDip  -0.003  0.009 -0.007    0.006  0.001 -0.002   -0.004 -0.008 -0.000

 Mode:                 4                      5                      6
 Frequency:        95.25                 113.83                 122.88
 Force Cnst:      0.0605                 0.0792                 0.0615
 Red. Mass:      11.3164                10.3715                 6.9171
 IR Active:          YES                    YES                    YES
 IR Intens:        0.658                  0.047                  0.506
 Raman Active:       YES                    YES                    YES
               X      Y      Z        X      Y      Z        X      Y      Z
 C         -0.020 -0.120 -0.045    0.012  0.165  0.056   -0.027  0.010 -0.058
 C         -0.015 -0.120 -0.045   -0.037 -0.010  0.003   -0.007  0.016 -0.056
 Cl         0.080  0.312  0.082   -0.070 -0.082  0.009    0.025  0.028 -0.108
 C         -0.059 -0.336 -0.111   -0.084 -0.223 -0.065    0.014  0.031 -0.026
 H         -0.073 -0.413 -0.135   -0.117 -0.391 -0.117    0.035  0.043 -0.021
 C         -0.063 -0.351 -0.113   -0.077 -0.190 -0.051    0.006  0.031 -0.009
 H         -0.082 -0.446 -0.141   -0.099 -0.296 -0.085    0.015  0.036  0.007
 C         -0.020 -0.132 -0.045   -0.038 -0.030  0.000   -0.020  0.020 -0.013
 Cl         0.057  0.240  0.074   -0.019  0.103  0.054   -0.056 -0.016  0.025
 C         -0.016 -0.105 -0.039   -0.022  0.040  0.021   -0.032  0.026 -0.040
 Cl         0.010  0.020 -0.001   -0.102 -0.224 -0.061   -0.072  0.054 -0.034
 C         -0.015 -0.089 -0.036    0.041  0.232  0.083    0.005 -0.023 -0.003
 C         -0.039 -0.075 -0.020    0.089  0.209  0.023   -0.045  0.017 -0.080
 H         -0.062 -0.085 -0.015    0.140  0.248 -0.013   -0.117  0.068 -0.192
 C         -0.031 -0.048 -0.003    0.090  0.117  0.002    0.013 -0.020  0.021
 Cl        -0.063 -0.030  0.044    0.232  0.030 -0.094    0.053 -0.053  0.113
 C         -0.002 -0.032 -0.013    0.019  0.069  0.038    0.069 -0.054  0.101
 Cl         0.004  0.017 -0.006   -0.030 -0.051 -0.037   -0.076  0.074 -0.147
 C          0.022 -0.050 -0.028   -0.018  0.101  0.114    0.186 -0.146  0.290
 H          0.044 -0.039 -0.032   -0.067  0.062  0.150    0.267 -0.204  0.419
 C          0.015 -0.080 -0.036    0.005  0.185  0.139    0.166 -0.141  0.259
 H          0.034 -0.094 -0.044   -0.026  0.206  0.198    0.259 -0.214  0.403
 TransDip  -0.003 -0.025 -0.008   -0.004 -0.005  0.003    0.013 -0.007  0.017

 Mode:                 7                      8                      9
 Frequency:       160.96                 196.46                 204.46
 Force Cnst:      0.2869                 0.1673                 0.6886
 Red. Mass:      18.7955                 7.3567                27.9557
 IR Active:          YES                    YES                    YES
 IR Intens:        0.241                  0.008                  0.025
 Raman Active:       YES                    YES                    YES
               X      Y      Z        X      Y      Z        X      Y      Z
 C          0.008 -0.115 -0.074   -0.015  0.007 -0.020   -0.078 -0.056  0.044
 C         -0.071 -0.024 -0.023   -0.027  0.021 -0.021   -0.045 -0.029  0.039
 Cl        -0.270 -0.013  0.328    0.011  0.029 -0.097    0.078  0.036 -0.145
 C         -0.066  0.078 -0.011   -0.019  0.013 -0.013   -0.036  0.010  0.057
 H         -0.030  0.150  0.012   -0.019  0.016 -0.012   -0.042  0.047  0.069
 C         -0.064  0.066  0.021   -0.016  0.002 -0.025   -0.038  0.018  0.038
 H         -0.051  0.128  0.038   -0.019  0.004 -0.031   -0.033  0.051  0.046
 C         -0.049 -0.010  0.010   -0.016 -0.003 -0.027   -0.051 -0.012  0.021
 Cl        -0.123 -0.022  0.124   -0.050  0.007  0.029   -0.014  0.018 -0.040
 C         -0.048 -0.060 -0.015   -0.015  0.001 -0.040   -0.046 -0.044  0.035
 Cl        -0.229  0.103  0.029   -0.051  0.023 -0.040    0.148 -0.034  0.055
 C          0.075 -0.120 -0.101    0.061 -0.047  0.103   -0.094 -0.035  0.041
 C          0.096 -0.109 -0.103    0.226 -0.177  0.382   -0.139  0.015  0.039
 H          0.091 -0.110 -0.103    0.295 -0.229  0.496   -0.148  0.017  0.032
 C          0.117 -0.063 -0.095    0.173 -0.134  0.287   -0.171 -0.065  0.020
 Cl         0.141 -0.073 -0.119   -0.058  0.049 -0.131    0.255 -0.401 -0.319
 C          0.198 -0.017 -0.122    0.111 -0.083  0.179   -0.189 -0.050  0.046
 Cl         0.264  0.170 -0.078   -0.014  0.028 -0.036   -0.070  0.513  0.288
 C          0.214 -0.031 -0.138    0.035 -0.023  0.049   -0.120 -0.086  0.010
 H          0.227 -0.026 -0.141   -0.032  0.029 -0.063   -0.115 -0.089  0.018
 C          0.183 -0.080 -0.144   -0.031  0.030 -0.063   -0.108 -0.051  0.055
 H          0.239 -0.121 -0.198   -0.158  0.130 -0.281   -0.120 -0.043  0.102
 TransDip   0.012  0.001 -0.010    0.002 -0.001  0.002    0.002  0.004  0.003

 Mode:                10                     11                     12
 Frequency:       210.68                 262.61                 276.71
 Force Cnst:      0.8146                 0.7046                 0.3717
 Red. Mass:      31.1488                17.3408                 8.2393
 IR Active:          YES                    YES                    YES
 IR Intens:        0.030                  0.347                  1.210
 Raman Active:       YES                    YES                    YES
               X      Y      Z        X      Y      Z        X      Y      Z
 C         -0.040  0.027 -0.062   -0.115 -0.083  0.106    0.047  0.236  0.079
 C         -0.049  0.033 -0.075   -0.193 -0.021  0.099   -0.001  0.044  0.018
 Cl        -0.124  0.025 -0.001   -0.009  0.088 -0.270    0.001  0.023 -0.008
 C         -0.043  0.039 -0.088   -0.202  0.040  0.135   -0.056 -0.211 -0.062
 H         -0.071  0.048 -0.087   -0.167  0.101  0.156   -0.124 -0.543 -0.165
 C          0.013  0.039 -0.128   -0.251  0.024  0.151   -0.016 -0.014  0.001
 H          0.002  0.053 -0.149   -0.231  0.072  0.187   -0.066 -0.251 -0.074
 C         -0.041  0.047 -0.135   -0.231 -0.050  0.121    0.063  0.339  0.111
 Cl        -0.427 -0.063  0.490   -0.125  0.079 -0.132   -0.021 -0.062 -0.023
 C         -0.014  0.043 -0.153   -0.159 -0.123  0.207    0.082  0.407  0.138
 Cl         0.603 -0.065 -0.206    0.139 -0.115  0.328   -0.008 -0.080 -0.008
 C         -0.008  0.014 -0.029   -0.023 -0.032  0.047    0.006  0.007  0.008
 C         -0.010  0.016 -0.043    0.035 -0.040 -0.043    0.051 -0.062 -0.045
 H         -0.018  0.024 -0.059    0.084 -0.017 -0.053    0.116 -0.032 -0.063
 C         -0.000  0.018 -0.031    0.061  0.006 -0.075    0.020 -0.124 -0.058
 Cl        -0.007  0.025  0.026    0.038  0.053  0.012   -0.130 -0.075  0.039
 C          0.007  0.017 -0.030    0.139  0.043 -0.118    0.034 -0.105 -0.069
 Cl         0.017 -0.037 -0.020    0.215 -0.057 -0.137    0.103  0.078 -0.023
 C          0.004  0.017 -0.021    0.095  0.067 -0.058   -0.024 -0.079 -0.033
 H          0.007  0.014 -0.014    0.057  0.049 -0.051   -0.089 -0.109 -0.023
 C          0.006  0.011 -0.018    0.096  0.018 -0.007   -0.026 -0.020  0.007
 H          0.012  0.007 -0.020    0.178 -0.044 -0.039   -0.049 -0.004  0.018
 TransDip   0.004 -0.002  0.003   -0.012 -0.002  0.014   -0.007 -0.033 -0.010

 Mode:                13                     14                     15
 Frequency:       305.69                 325.30                 335.74
 Force Cnst:      0.4183                 0.6400                 0.8073
 Red. Mass:       7.5980                10.2647                12.1554
 IR Active:          YES                    YES                    YES
 IR Intens:        0.080                  0.456                  0.226
 Raman Active:       YES                    YES                    YES
               X      Y      Z        X      Y      Z        X      Y      Z
 C          0.039  0.197  0.060   -0.015  0.010 -0.036   -0.028  0.038 -0.089
 C          0.088  0.379  0.119    0.150 -0.039 -0.023   -0.087  0.056 -0.103
 Cl        -0.009 -0.085 -0.014    0.160 -0.084  0.172   -0.271  0.085 -0.093
 C          0.058  0.237  0.073    0.107 -0.014 -0.077    0.005 -0.012  0.032
 H          0.073  0.320  0.099    0.089 -0.022 -0.079    0.164 -0.048  0.022
 C         -0.054 -0.286 -0.091    0.034  0.005 -0.001   -0.005 -0.042  0.126
 H         -0.102 -0.522 -0.161    0.103 -0.043  0.124   -0.024 -0.033  0.090
 C         -0.058 -0.277 -0.088   -0.127  0.045 -0.001    0.086 -0.058  0.133
 Cl         0.014  0.069  0.019   -0.171  0.072 -0.127    0.281 -0.091  0.101
 C         -0.008 -0.030 -0.013   -0.085  0.006  0.061   -0.008 -0.002  0.027
 Cl         0.002  0.005 -0.004    0.052 -0.040  0.087    0.078 -0.035  0.055
 C         -0.001  0.058  0.008   -0.133  0.103 -0.239   -0.111  0.090 -0.212
 C          0.040 -0.003 -0.043   -0.080  0.060 -0.132   -0.087  0.068 -0.150
 H          0.104  0.035 -0.074   -0.131  0.092 -0.207   -0.147  0.106 -0.239
 C          0.014 -0.085 -0.054    0.064 -0.048  0.114    0.051 -0.039  0.091
 Cl        -0.098 -0.060  0.032   -0.005  0.008 -0.015   -0.005  0.005 -0.009
 C          0.022 -0.085 -0.042    0.157 -0.123  0.278    0.142 -0.117  0.258
 Cl         0.070  0.054 -0.020   -0.042  0.025 -0.051   -0.044  0.024 -0.041
 C         -0.031 -0.060  0.010    0.082 -0.063  0.135    0.067 -0.057  0.113
 H         -0.089 -0.103  0.045    0.117 -0.082  0.182    0.094 -0.069  0.144
 C         -0.038  0.025  0.027   -0.135  0.104 -0.240   -0.129  0.096 -0.229
 H         -0.068  0.045  0.057   -0.238  0.186 -0.418   -0.231  0.177 -0.398
 TransDip  -0.004 -0.008 -0.002   -0.007  0.007 -0.019   -0.003  0.005 -0.014

 Mode:                16                     17                     18
 Frequency:       384.79                 432.74                 448.56
 Force Cnst:      0.6721                 0.8382                 0.5686
 Red. Mass:       7.7042                 7.5967                 4.7967
 IR Active:          YES                    YES                    YES
 IR Intens:        4.419                  7.500                  2.398
 Raman Active:       YES                    YES                    YES
               X      Y      Z        X      Y      Z        X      Y      Z
 C         -0.065 -0.027  0.031    0.118  0.065 -0.124    0.030  0.017  0.046
 C         -0.057 -0.198 -0.007    0.106 -0.038 -0.219   -0.035 -0.048  0.030
 Cl         0.044  0.003  0.025   -0.106  0.033 -0.012    0.017  0.003 -0.010
 C         -0.030 -0.081  0.035    0.143 -0.018 -0.219   -0.060 -0.025  0.004
 H         -0.040 -0.002  0.059    0.228 -0.017 -0.221   -0.103 -0.004  0.010
 C          0.041  0.162  0.067    0.117  0.095 -0.044   -0.014  0.072 -0.017
 H          0.090  0.474  0.136    0.213  0.230  0.110   -0.012  0.204 -0.020
 C         -0.008 -0.087 -0.020    0.001 -0.057 -0.065    0.010 -0.043 -0.045
 Cl         0.041 -0.008  0.011   -0.049  0.019 -0.013   -0.007  0.001  0.013
 C         -0.058 -0.178 -0.087    0.016 -0.113 -0.017    0.024 -0.072 -0.022
 Cl         0.005  0.046 -0.085   -0.002 -0.052  0.199   -0.013  0.009  0.002
 C         -0.042  0.235  0.112    0.112  0.138 -0.051    0.056 -0.011  0.062
 C          0.005  0.167  0.033    0.211  0.027  0.074    0.036  0.023 -0.215
 H          0.165  0.266 -0.047    0.380 -0.011  0.208   -0.064  0.171 -0.496
 C         -0.017 -0.074 -0.011    0.045 -0.035 -0.130    0.179 -0.132  0.044
 Cl        -0.136 -0.146  0.012   -0.058 -0.007  0.035    0.040  0.126  0.019
 C          0.062 -0.054 -0.011   -0.105 -0.055 -0.160    0.037 -0.211  0.072
 Cl         0.154  0.018 -0.090   -0.062  0.029  0.070   -0.014  0.055  0.021
 C         -0.072  0.051  0.076   -0.026 -0.126  0.036   -0.201 -0.081 -0.138
 H         -0.253 -0.043  0.127   -0.010 -0.224  0.194   -0.415  0.003 -0.380
 C         -0.059  0.252  0.113    0.010  0.046  0.061   -0.068 -0.082  0.109
 H         -0.131  0.305  0.146   -0.070  0.101  0.222   -0.140 -0.032  0.183
 TransDip  -0.027  0.052  0.033    0.085  0.012 -0.018   -0.036 -0.000 -0.035

 Mode:                19                     20                     21
 Frequency:       453.62                 482.83                 531.08
 Force Cnst:      0.6274                 0.7699                 1.3929
 Red. Mass:       5.1753                 5.6056                 8.3819
 IR Active:          YES                    YES                    YES
 IR Intens:        6.581                  3.397                 13.247
 Raman Active:       YES                    YES                    YES
               X      Y      Z        X      Y      Z        X      Y      Z
 C          0.062 -0.023 -0.028   -0.080  0.047 -0.101   -0.098 -0.070 -0.070
 C          0.041  0.031 -0.040    0.077  0.024 -0.113    0.048 -0.102 -0.127
 Cl        -0.030  0.009 -0.017   -0.069  0.008  0.021   -0.006  0.002  0.019
 C          0.029  0.044 -0.083    0.213 -0.062  0.059    0.103  0.146 -0.129
 H          0.011  0.051 -0.083    0.439 -0.110  0.048    0.090  0.354 -0.069
 C          0.029 -0.010 -0.098    0.086 -0.101  0.255    0.084 -0.067 -0.195
 H          0.020 -0.071 -0.112    0.177 -0.179  0.421    0.085 -0.172 -0.194
 C          0.043  0.034 -0.060   -0.109 -0.037  0.204    0.028  0.053 -0.112
 Cl        -0.024  0.001  0.010   -0.025  0.031 -0.085    0.050 -0.021  0.036
 C          0.068  0.021  0.005   -0.164  0.026  0.026    0.008  0.149 -0.017
 Cl        -0.020 -0.027  0.089    0.052  0.018 -0.094   -0.009 -0.043  0.103
 C          0.078 -0.004  0.049   -0.039  0.007 -0.029   -0.200 -0.038 -0.002
 C         -0.119  0.121 -0.050    0.001 -0.021  0.024   -0.160 -0.053  0.106
 H         -0.302  0.230 -0.308   -0.048  0.014 -0.054   -0.228 -0.095  0.143
 C          0.026 -0.022  0.219    0.067 -0.056  0.126   -0.079  0.005  0.148
 Cl        -0.077 -0.121 -0.030    0.003  0.016 -0.014    0.068  0.065 -0.020
 C          0.084  0.074  0.135   -0.033  0.022 -0.051   -0.111  0.022  0.004
 Cl        -0.033 -0.038 -0.005    0.020 -0.003  0.001    0.189  0.005 -0.102
 C          0.018  0.185 -0.183   -0.073  0.047 -0.093   -0.220  0.032  0.102
 H         -0.099  0.343 -0.479   -0.135  0.092 -0.193   -0.250  0.006  0.124
 C          0.189  0.018  0.073    0.064 -0.074  0.149   -0.213 -0.094  0.164
 H          0.250 -0.026  0.087    0.148 -0.141  0.281   -0.156 -0.140  0.254
 TransDip   0.038  0.044 -0.058    0.024 -0.025  0.048   -0.116  0.004  0.012

 Mode:                22                     23                     24
 Frequency:       541.14                 569.73                 594.63
 Force Cnst:      0.8762                 1.5413                 1.1003
 Red. Mass:       5.0784                 8.0592                 5.2817
 IR Active:          YES                    YES                    YES
 IR Intens:        3.587                 10.528                  1.731
 Raman Active:       YES                    YES                    YES
               X      Y      Z        X      Y      Z        X      Y      Z
 C         -0.011  0.087  0.012    0.096 -0.083  0.107   -0.054 -0.285 -0.097
 C          0.081  0.337  0.082    0.096 -0.007  0.095    0.007  0.070  0.017
 Cl         0.003 -0.022  0.002   -0.141  0.050 -0.073    0.005 -0.011 -0.000
 C         -0.038 -0.197 -0.109    0.192 -0.091  0.137    0.010  0.116  0.032
 H         -0.159 -0.696 -0.266    0.169 -0.143  0.120   -0.003  0.016  0.001
 C          0.041  0.146 -0.001    0.271 -0.067  0.016   -0.058 -0.162 -0.042
 H          0.040  0.126 -0.003    0.267 -0.123  0.009   -0.163 -0.662 -0.198
 C          0.019  0.103 -0.001    0.142  0.015 -0.003    0.070  0.368  0.124
 Cl         0.018 -0.018  0.010   -0.138  0.050 -0.077   -0.001 -0.019 -0.004
 C         -0.075 -0.287 -0.107    0.149 -0.063 -0.012   -0.040 -0.172 -0.049
 Cl         0.005  0.017  0.034   -0.029  0.014 -0.016    0.003  0.007 -0.002
 C         -0.068 -0.045 -0.026    0.115 -0.129  0.249    0.030  0.087  0.014
 C         -0.066 -0.051  0.024   -0.078  0.022 -0.011    0.047  0.099  0.019
 H         -0.126 -0.080  0.042   -0.164  0.039 -0.076    0.139  0.147 -0.012
 C         -0.030  0.016  0.064   -0.151  0.105 -0.151    0.025 -0.046 -0.029
 Cl         0.018  0.006 -0.011    0.022  0.001  0.012   -0.003  0.018  0.010
 C         -0.026  0.048  0.006    0.047 -0.060  0.167   -0.009 -0.081 -0.038
 Cl         0.043 -0.006 -0.026    0.047  0.005 -0.042   -0.011  0.008  0.010
 C         -0.027  0.035  0.020   -0.040 -0.015  0.077   -0.020 -0.070 -0.019
 H          0.020  0.045  0.027   -0.124  0.051 -0.067   -0.110 -0.125  0.021
 C         -0.039 -0.068  0.021   -0.129  0.021 -0.069    0.028  0.105  0.033
 H          0.029 -0.120  0.038   -0.326  0.177 -0.377   -0.046  0.158  0.114
 TransDip  -0.050 -0.033 -0.010    0.081 -0.040  0.050   -0.011 -0.039 -0.013

 Mode:                25                     26                     27
 Frequency:       648.69                 682.32                 723.52
 Force Cnst:      1.4109                 2.0012                 2.4470
 Red. Mass:       5.6908                 7.2956                 7.9340
 IR Active:          YES                    YES                    YES
 IR Intens:       20.929                 11.496                 17.311
 Raman Active:       YES                    YES                    YES
               X      Y      Z        X      Y      Z        X      Y      Z
 C         -0.025  0.044 -0.121   -0.082  0.037  0.018    0.312  0.046 -0.001
 C          0.005  0.061 -0.180   -0.006 -0.073 -0.024    0.007 -0.076 -0.081
 Cl         0.055 -0.023  0.036   -0.003  0.001  0.004    0.005  0.005 -0.011
 C         -0.008  0.062 -0.208    0.048  0.045  0.010   -0.066  0.098 -0.097
 H          0.145  0.023 -0.220    0.019  0.104  0.027    0.131  0.123 -0.084
 C         -0.161  0.018  0.067    0.057 -0.053 -0.061   -0.258 -0.040  0.132
 H         -0.086 -0.033  0.201    0.049 -0.146 -0.071   -0.256 -0.085  0.144
 C         -0.139 -0.001  0.070    0.000  0.112 -0.004    0.072  0.030  0.149
 Cl         0.060 -0.020  0.025    0.017 -0.008  0.004   -0.047  0.011 -0.011
 C         -0.132  0.028  0.012   -0.076 -0.069 -0.063    0.171 -0.180  0.109
 Cl         0.017 -0.004 -0.000    0.001 -0.003  0.019   -0.002  0.023 -0.059
 C          0.159 -0.114  0.236   -0.087 -0.073  0.058    0.185 -0.040 -0.082
 C          0.003  0.006  0.049    0.185 -0.276 -0.220    0.038  0.062 -0.068
 H         -0.083  0.044 -0.051    0.264 -0.231 -0.259   -0.226  0.017 -0.126
 C         -0.149  0.115 -0.208    0.197  0.031 -0.155    0.118  0.115  0.161
 Cl         0.009 -0.006  0.013   -0.037 -0.060 -0.003   -0.040 -0.054 -0.007
 C          0.075 -0.077  0.177    0.179  0.129 -0.005   -0.170  0.149  0.004
 Cl         0.011  0.002 -0.016   -0.063  0.013  0.042    0.061 -0.001 -0.032
 C         -0.024 -0.008 -0.014   -0.068  0.358  0.197   -0.106  0.040  0.147
 H         -0.229  0.165 -0.382   -0.099  0.394  0.133    0.189  0.044  0.292
 C         -0.004 -0.022  0.020   -0.122 -0.004  0.083   -0.203 -0.155 -0.048
 H         -0.262  0.182 -0.372    0.045 -0.118 -0.152   -0.246 -0.125  0.067
 TransDip  -0.112  0.051 -0.079    0.073  0.061 -0.053    0.096  0.042  0.082

 Mode:                28                     29                     30
 Frequency:       748.00                 759.61                 803.18
 Force Cnst:      1.1159                 2.7792                 3.0408
 Red. Mass:       3.3851                 8.1750                 8.0003
 IR Active:          YES                    YES                    YES
 IR Intens:        9.026                  6.519                 48.549
 Raman Active:       YES                    YES                    YES
               X      Y      Z        X      Y      Z        X      Y      Z
 C          0.063  0.066  0.027   -0.010  0.504  0.140   -0.091  0.031 -0.275
 C         -0.015 -0.057  0.011   -0.088 -0.268 -0.083   -0.274  0.130 -0.144
 Cl        -0.004  0.003 -0.004    0.008  0.004  0.011    0.068 -0.031  0.051
 C         -0.020  0.017  0.044    0.045  0.096  0.091   -0.078 -0.091  0.322
 H         -0.021  0.055  0.057    0.041  0.332  0.164    0.109 -0.179  0.302
 C         -0.022 -0.024  0.002    0.057 -0.136 -0.084    0.060 -0.016  0.069
 H         -0.047 -0.009 -0.042    0.061 -0.081 -0.082   -0.138  0.073 -0.272
 C          0.047  0.030  0.017    0.013  0.219  0.023    0.193 -0.055 -0.016
 Cl        -0.014  0.003 -0.005    0.017 -0.009  0.002   -0.036  0.015 -0.022
 C          0.040 -0.071  0.000   -0.148 -0.251 -0.161    0.007  0.128 -0.317
 Cl        -0.001  0.004 -0.006    0.004  0.001  0.029    0.006 -0.033  0.098
 C         -0.069  0.083 -0.209    0.014 -0.035  0.089    0.126 -0.002 -0.048
 C          0.042 -0.011  0.068   -0.089  0.005  0.035    0.086  0.077  0.001
 H          0.279 -0.260  0.571   -0.238  0.075 -0.144   -0.059  0.087 -0.082
 C         -0.087  0.105 -0.136   -0.062 -0.037  0.071    0.064  0.121  0.008
 Cl        -0.005 -0.010  0.002    0.017  0.018 -0.001   -0.026 -0.032  0.002
 C          0.082 -0.071  0.213   -0.045  0.013 -0.053   -0.088  0.051  0.041
 Cl         0.009  0.002 -0.013    0.000 -0.008 -0.001    0.024 -0.000 -0.012
 C         -0.072  0.036 -0.103    0.115 -0.119 -0.066   -0.030 -0.033  0.046
 H         -0.096  0.120 -0.244    0.154 -0.081 -0.111   -0.017  0.133 -0.201
 C          0.032 -0.088  0.079    0.064 -0.034 -0.083   -0.048 -0.118  0.013
 H          0.179 -0.207  0.382   -0.012  0.023 -0.266   -0.268  0.050 -0.170
 TransDip   0.058 -0.010  0.076   -0.068  0.015 -0.043   -0.023  0.123 -0.185

 Mode:                31                     32                     33
 Frequency:       820.50                 836.06                 864.88
 Force Cnst:      0.5385                 0.5974                 3.1996
 Red. Mass:       1.3577                 1.4505                 7.2600
 IR Active:          YES                    YES                    YES
 IR Intens:       30.675                  8.391                 27.794
 Raman Active:       YES                    YES                    YES
               X      Y      Z        X      Y      Z        X      Y      Z
 C         -0.002 -0.014 -0.008   -0.009  0.011 -0.017    0.117  0.067 -0.067
 C          0.011  0.067  0.018   -0.024  0.011 -0.033   -0.071  0.039 -0.153
 Cl        -0.000 -0.005 -0.001    0.007 -0.003  0.005    0.027 -0.010  0.017
 C         -0.022 -0.101 -0.029    0.003  0.002  0.003   -0.032  0.032 -0.044
 H          0.141  0.655  0.206    0.041 -0.021 -0.004    0.315 -0.062 -0.067
 C         -0.022 -0.099 -0.029   -0.000 -0.002  0.013   -0.163 -0.018  0.144
 H          0.134  0.646  0.201   -0.006 -0.015  0.003   -0.244  0.060  0.001
 C          0.015  0.057  0.019    0.008 -0.004  0.003    0.272 -0.080  0.097
 Cl        -0.002 -0.004 -0.002   -0.001  0.001 -0.001   -0.063  0.020 -0.023
 C          0.002  0.003 -0.002   -0.009  0.013 -0.034    0.221 -0.038 -0.095
 Cl         0.000 -0.000  0.001    0.001 -0.003  0.008   -0.003 -0.003  0.014
 C          0.001 -0.001  0.001    0.035 -0.033  0.074   -0.153 -0.018  0.043
 C          0.002  0.000  0.001   -0.002 -0.008  0.007   -0.184 -0.163 -0.003
 H          0.001  0.003 -0.004   -0.041  0.029 -0.068   -0.016 -0.215  0.146
 C          0.001  0.000 -0.002   -0.009 -0.004 -0.008   -0.162 -0.245 -0.004
 Cl        -0.000 -0.000  0.000    0.002  0.002  0.000    0.048  0.056 -0.003
 C          0.001 -0.001  0.001    0.035 -0.027  0.049    0.133 -0.065 -0.124
 Cl        -0.000  0.000 -0.000   -0.003  0.002 -0.003   -0.028  0.001  0.018
 C         -0.003  0.003  0.001   -0.052  0.044 -0.090    0.022  0.101  0.068
 H          0.001 -0.004  0.013    0.335 -0.273  0.590   -0.397  0.005  0.009
 C         -0.002  0.003 -0.000   -0.045  0.045 -0.081    0.073  0.203  0.073
 H          0.004 -0.001  0.012    0.309 -0.236  0.513    0.139  0.168 -0.117
 TransDip   0.038  0.166  0.049    0.049 -0.047  0.063    0.076 -0.124 -0.085

 Mode:                34                     35                     36
 Frequency:       904.09                 961.52                 971.79
 Force Cnst:      0.7442                 0.7199                 0.7591
 Red. Mass:       1.5454                 1.3217                 1.3643
 IR Active:          YES                    YES                    YES
 IR Intens:        2.818                  0.023                  0.869
 Raman Active:       YES                    YES                    YES
               X      Y      Z        X      Y      Z        X      Y      Z
 C         -0.010 -0.000  0.003   -0.003 -0.014 -0.004   -0.001 -0.001  0.003
 C         -0.010  0.008 -0.014   -0.002 -0.012 -0.003   -0.004  0.002 -0.005
 Cl         0.002 -0.001  0.002    0.000  0.002  0.000    0.001 -0.000  0.000
 C          0.006 -0.000 -0.006    0.023  0.109  0.035    0.002  0.003 -0.003
 H          0.019 -0.001 -0.007   -0.137 -0.649 -0.201    0.007 -0.012 -0.007
 C          0.009 -0.003  0.001   -0.023 -0.111 -0.035    0.001 -0.003  0.001
 H          0.022 -0.006  0.022    0.139  0.656  0.204    0.008  0.006  0.013
 C         -0.017  0.005 -0.004    0.002  0.014  0.004   -0.004  0.001 -0.001
 Cl         0.004 -0.001  0.001   -0.000 -0.002 -0.000    0.001 -0.000  0.000
 C         -0.022  0.009 -0.016    0.001  0.011  0.004   -0.005  0.004 -0.005
 Cl         0.001 -0.001  0.003   -0.000 -0.000 -0.000    0.000 -0.000  0.001
 C          0.043 -0.032  0.071    0.001 -0.001 -0.002    0.010 -0.008  0.020
 C         -0.080  0.074 -0.148    0.002  0.002 -0.000    0.008 -0.004  0.012
 H          0.461 -0.355  0.781    0.003  0.004 -0.002   -0.038  0.034 -0.070
 C          0.037 -0.016  0.053    0.002  0.002 -0.001    0.000  0.003 -0.003
 Cl        -0.004 -0.000 -0.003   -0.000 -0.000  0.000   -0.000 -0.000  0.000
 C         -0.010  0.006 -0.006   -0.001 -0.001  0.000   -0.011  0.008 -0.015
 Cl         0.001 -0.000 -0.000    0.000  0.000 -0.000    0.001 -0.001  0.001
 C          0.010 -0.011  0.011   -0.002  0.001 -0.001    0.056 -0.046  0.095
 H          0.006  0.007 -0.019    0.002 -0.004  0.011   -0.310  0.244 -0.533
 C         -0.010  0.001 -0.017    0.001  0.000  0.003   -0.060  0.047 -0.105
 H          0.008 -0.015  0.022   -0.007  0.007 -0.006    0.339 -0.271  0.576
 TransDip   0.016 -0.012  0.050    0.001  0.005  0.001   -0.017  0.012 -0.022

 Mode:                37                     38                     39
 Frequency:      1041.68                1057.91                1122.92
 Force Cnst:      4.2807                 3.4617                 4.8305
 Red. Mass:       6.6957                 5.2499                 6.5019
 IR Active:          YES                    YES                    YES
 IR Intens:       35.525                 50.671                 11.440
 Raman Active:       YES                    YES                    YES
               X      Y      Z        X      Y      Z        X      Y      Z
 C          0.070  0.002 -0.048   -0.198 -0.014  0.127    0.077  0.014 -0.065
 C         -0.050  0.020 -0.032    0.135 -0.057  0.102    0.365 -0.134  0.178
 Cl         0.004 -0.002  0.002   -0.013  0.005 -0.008   -0.041  0.015 -0.021
 C         -0.012 -0.020  0.071    0.033  0.051 -0.183    0.007 -0.039  0.117
 H         -0.054 -0.012  0.073    0.081  0.038 -0.189   -0.256  0.008  0.154
 C          0.054  0.002 -0.043   -0.125 -0.006  0.101   -0.201  0.012  0.100
 H          0.054  0.002 -0.044   -0.113 -0.008  0.118   -0.255  0.035  0.050
 C         -0.087  0.028 -0.032    0.219 -0.071  0.081   -0.116  0.052 -0.091
 Cl         0.010 -0.003  0.004   -0.022  0.008 -0.011    0.023 -0.008  0.012
 C         -0.021 -0.021  0.082    0.032  0.064 -0.216   -0.076  0.119 -0.333
 Cl         0.001  0.002 -0.008   -0.002 -0.006  0.021    0.000 -0.013  0.040
 C          0.096 -0.002 -0.050   -0.154  0.040  0.095    0.174 -0.037 -0.100
 C         -0.056  0.289  0.164    0.042  0.144  0.045   -0.025 -0.010  0.005
 H          0.186  0.419  0.092    0.385  0.343 -0.076   -0.359 -0.202  0.133
 C         -0.117 -0.259 -0.050    0.079  0.036 -0.030   -0.058 -0.055  0.008
 Cl         0.013  0.024  0.003   -0.011 -0.010  0.002    0.005  0.007 -0.000
 C          0.280 -0.043 -0.184    0.055  0.025 -0.021    0.013 -0.034 -0.024
 Cl        -0.033  0.002  0.020   -0.011 -0.001  0.006    0.001  0.002  0.000
 C         -0.014  0.191  0.098    0.070 -0.048 -0.064   -0.069  0.074  0.075
 H          0.079  0.241  0.060    0.389  0.115 -0.173   -0.350 -0.073  0.173
 C         -0.151 -0.277 -0.042   -0.081 -0.169 -0.026    0.041  0.044 -0.008
 H          0.001 -0.397 -0.174    0.002 -0.250 -0.138    0.021  0.072  0.037
 TransDip   0.066 -0.119 -0.134    0.228 -0.009 -0.004    0.078 -0.053 -0.053

 Mode:                40                     41                     42
 Frequency:      1142.86                1159.19                1168.43
 Force Cnst:      1.8749                 1.2147                 1.0798
 Red. Mass:       2.4364                 1.5343                 1.3424
 IR Active:          YES                    YES                    YES
 IR Intens:       63.564                  3.356                  0.291
 Raman Active:       YES                    YES                    YES
               X      Y      Z        X      Y      Z        X      Y      Z
 C         -0.014  0.004  0.009    0.005 -0.011  0.016   -0.020  0.005  0.022
 C         -0.018  0.004 -0.001    0.038  0.001 -0.028   -0.003  0.003 -0.010
 Cl         0.002 -0.001  0.001   -0.004  0.001  0.000    0.000 -0.000  0.001
 C         -0.005  0.007 -0.021    0.064 -0.037  0.075    0.025 -0.008  0.008
 H         -0.053  0.018 -0.021    0.714 -0.167  0.057    0.280 -0.056 -0.001
 C          0.017 -0.003 -0.003   -0.092  0.023 -0.013   -0.023  0.008 -0.010
 H          0.039 -0.018  0.031   -0.323  0.193 -0.397   -0.116  0.077 -0.171
 C          0.019 -0.009  0.017   -0.050  0.038 -0.087    0.005  0.004 -0.015
 Cl        -0.002  0.001 -0.002    0.007 -0.004  0.007   -0.000 -0.000  0.001
 C         -0.000 -0.003  0.008    0.017 -0.014  0.036    0.002 -0.009  0.025
 Cl         0.000  0.000 -0.001   -0.002  0.001 -0.002   -0.001  0.001 -0.003
 C         -0.005 -0.016 -0.006   -0.039  0.012  0.030   -0.025 -0.017  0.007
 C         -0.069  0.024  0.052   -0.007 -0.014 -0.003    0.007  0.054  0.021
 H         -0.604 -0.245  0.236    0.041  0.011 -0.017    0.009  0.060  0.023
 C          0.122  0.168  0.006    0.007  0.018  0.004    0.053  0.033 -0.016
 Cl        -0.014 -0.021 -0.002   -0.001 -0.002 -0.001   -0.005 -0.003  0.001
 C          0.216  0.013 -0.121    0.038  0.024 -0.011   -0.054 -0.042  0.013
 Cl        -0.025  0.001  0.015   -0.005 -0.001  0.002    0.005  0.002 -0.002
 C         -0.009 -0.083 -0.033    0.036 -0.032 -0.035   -0.062  0.015  0.043
 H         -0.457 -0.341  0.110    0.182  0.043 -0.087   -0.426 -0.180  0.168
 C         -0.038 -0.007  0.019   -0.041 -0.008  0.020    0.073 -0.009 -0.046
 H         -0.161  0.075  0.129   -0.187  0.091  0.154    0.523 -0.327 -0.462
 TransDip   0.229  0.079 -0.082   -0.020  0.045 -0.031   -0.006  0.012  0.011

 Mode:                43                     44                     45
 Frequency:      1192.19                1263.57                1277.57
 Force Cnst:      1.6362                 1.8895                 5.6892
 Red. Mass:       1.9539                 2.0086                 5.9161
 IR Active:          YES                    YES                    YES
 IR Intens:       58.232                  3.096                  0.261
 Raman Active:       YES                    YES                    YES
               X      Y      Z        X      Y      Z        X      Y      Z
 C          0.046 -0.035  0.081    0.098 -0.000 -0.061   -0.136  0.112 -0.248
 C         -0.118  0.021  0.013    0.092  0.010 -0.093   -0.113 -0.056  0.250
 Cl         0.007 -0.002  0.002   -0.004  0.001  0.000   -0.002  0.001 -0.000
 C          0.011  0.003 -0.017   -0.045 -0.016  0.082    0.212 -0.038 -0.024
 H          0.395 -0.072 -0.035   -0.434  0.057  0.107   -0.001  0.005 -0.016
 C         -0.020 -0.014  0.057   -0.011 -0.011  0.043   -0.090  0.077 -0.185
 H          0.355 -0.302  0.727    0.020 -0.040  0.114    0.036 -0.017  0.031
 C         -0.108  0.064 -0.131   -0.024  0.027 -0.069   -0.171 -0.031  0.215
 Cl         0.013 -0.005  0.008    0.003 -0.002  0.003    0.003 -0.001  0.002
 C          0.099  0.012 -0.107    0.009 -0.008  0.018    0.282 -0.051 -0.032
 Cl        -0.004 -0.002  0.011   -0.000  0.000  0.000    0.001 -0.001  0.003
 C         -0.030  0.013 -0.015   -0.115 -0.012  0.068    0.019 -0.059 -0.010
 C          0.002  0.002  0.008   -0.012 -0.023 -0.005    0.021 -0.009 -0.024
 H          0.003  0.025 -0.027    0.619  0.307 -0.213    0.478  0.202 -0.141
 C          0.009  0.008 -0.001   -0.019  0.065  0.041   -0.075  0.030  0.056
 Cl        -0.001 -0.001  0.000   -0.001 -0.004 -0.002    0.002 -0.001 -0.001
 C          0.000  0.001 -0.001    0.052  0.083  0.008    0.038  0.058  0.005
 Cl        -0.000  0.000  0.000   -0.004 -0.002  0.001   -0.002 -0.002  0.000
 C         -0.001 -0.005 -0.002    0.019 -0.070 -0.044    0.015 -0.014 -0.018
 H         -0.018 -0.014  0.001   -0.297 -0.253  0.058   -0.396 -0.246  0.122
 C          0.004 -0.006  0.003   -0.023 -0.021  0.003   -0.006 -0.006 -0.008
 H          0.024 -0.020 -0.060    0.047 -0.081 -0.063   -0.100  0.058  0.126
 TransDip  -0.182  0.088 -0.137    0.044  0.033 -0.013    0.007 -0.014  0.005

 Mode:                46                     47                     48
 Frequency:      1286.02                1295.75                1395.63
 Force Cnst:      2.1837                 7.4417                 4.1735
 Red. Mass:       2.2411                 7.5228                 3.6367
 IR Active:          YES                    YES                    YES
 IR Intens:        4.731                  1.447                 46.109
 Raman Active:       YES                    YES                    YES
               X      Y      Z        X      Y      Z        X      Y      Z
 C          0.019  0.022 -0.126   -0.026 -0.045  0.055    0.226 -0.083  0.035
 C          0.042 -0.002 -0.014   -0.039  0.003  0.038   -0.086  0.003  0.056
 Cl        -0.003  0.000  0.001    0.002 -0.000 -0.001    0.003  0.000 -0.003
 C          0.033 -0.026  0.063   -0.007  0.019 -0.047   -0.010  0.024 -0.067
 H         -0.351  0.044  0.085    0.246 -0.038 -0.067    0.087  0.007 -0.087
 C         -0.043  0.015 -0.019    0.027 -0.005 -0.004    0.103 -0.021 -0.006
 H          0.024 -0.038  0.112   -0.017  0.036 -0.093   -0.152  0.183 -0.478
 C         -0.066  0.015 -0.000    0.029 -0.012  0.026   -0.139 -0.020  0.162
 Cl         0.003 -0.002  0.003   -0.002  0.001 -0.002    0.006 -0.000 -0.003
 C          0.108 -0.026  0.019   -0.057  0.024 -0.019   -0.056  0.065 -0.161
 Cl        -0.001 -0.000  0.000    0.000 -0.000  0.000    0.002 -0.003  0.008
 C         -0.081  0.109  0.113    0.155  0.299  0.041   -0.029  0.132  0.048
 C         -0.075 -0.011  0.035   -0.193 -0.167  0.036    0.058 -0.051 -0.053
 H         -0.400 -0.185  0.165    0.195  0.026 -0.106   -0.119 -0.140 -0.021
 C          0.132 -0.026 -0.090    0.060 -0.212 -0.133   -0.096  0.023  0.068
 Cl        -0.003 -0.001  0.001    0.009  0.007 -0.002    0.003  0.000 -0.002
 C         -0.026 -0.018  0.007    0.073  0.395  0.139    0.050  0.030 -0.017
 Cl         0.001  0.002  0.000    0.003 -0.003 -0.003   -0.003 -0.002  0.001
 C         -0.035 -0.035  0.004   -0.208 -0.144  0.056    0.036 -0.066 -0.050
 H          0.524  0.270 -0.182   -0.360 -0.230  0.103    0.104 -0.042 -0.083
 C         -0.002 -0.007 -0.005    0.162 -0.160 -0.165   -0.111  0.007  0.073
 H          0.242 -0.186 -0.214   -0.218  0.110  0.168    0.363 -0.345 -0.396
 TransDip  -0.027  0.047  0.044   -0.025 -0.029 -0.005   -0.005  0.013 -0.217

 Mode:                49                     50                     51
 Frequency:      1405.11                1457.85                1502.53
 Force Cnst:      4.0637                 3.2535                 3.9284
 Red. Mass:       3.4934                 2.5982                 2.9534
 IR Active:          YES                    YES                    YES
 IR Intens:       40.008                109.302                 43.641
 Raman Active:       YES                    YES                    YES
               X      Y      Z        X      Y      Z        X      Y      Z
 C          0.162 -0.012  0.040    0.084  0.034 -0.157    0.083 -0.001 -0.057
 C         -0.054  0.003  0.016    0.054 -0.055  0.137    0.026 -0.012  0.020
 Cl         0.002  0.000 -0.002   -0.003  0.002 -0.004   -0.001  0.001 -0.001
 C          0.000  0.011 -0.039   -0.159  0.026  0.023   -0.068  0.010  0.015
 H         -0.016  0.021 -0.046    0.671 -0.140 -0.004    0.185 -0.041  0.007
 C          0.066 -0.015  0.006    0.010  0.034 -0.117    0.019  0.009 -0.043
 H         -0.120  0.127 -0.331    0.308 -0.182  0.374    0.083 -0.035  0.055
 C         -0.105 -0.011  0.101    0.105 -0.032  0.031   -0.007 -0.012  0.043
 Cl         0.004 -0.000 -0.002   -0.004  0.002 -0.003   -0.000  0.000 -0.001
 C         -0.018  0.035 -0.109   -0.133  0.014  0.044   -0.021  0.008 -0.012
 Cl         0.001 -0.001  0.005    0.004 -0.000 -0.001    0.001 -0.000  0.000
 C         -0.108 -0.161 -0.032   -0.008 -0.010  0.020   -0.143 -0.009  0.080
 C         -0.153  0.037  0.110   -0.051 -0.026  0.015    0.081  0.090 -0.005
 H          0.387  0.353 -0.079    0.179  0.087 -0.049   -0.412 -0.160  0.167
 C          0.187  0.040 -0.090    0.014  0.045  0.012    0.056 -0.133 -0.094
 Cl        -0.006 -0.005  0.002   -0.001 -0.002 -0.001   -0.000  0.005  0.002
 C         -0.041 -0.074 -0.010    0.029 -0.020 -0.026   -0.120  0.059  0.098
 Cl         0.001  0.004  0.001   -0.002  0.001  0.001    0.004 -0.002 -0.003
 C         -0.067  0.039  0.058   -0.041 -0.032  0.008    0.189  0.097 -0.066
 H          0.156  0.177 -0.012    0.192  0.092 -0.069   -0.539 -0.298  0.179
 C          0.116  0.029 -0.051   -0.010  0.032  0.018   -0.026 -0.079 -0.022
 H         -0.292  0.337  0.311    0.121 -0.058 -0.083   -0.296  0.091  0.216
 TransDip   0.012  0.178 -0.097    0.316 -0.052  0.098   -0.171 -0.064  0.107

 Mode:                52                     53                     54
 Frequency:      1583.74                1586.98                1601.26
 Force Cnst:      9.7179                10.8794                12.0784
 Red. Mass:       6.5758                 7.3318                 7.9953
 IR Active:          YES                    YES                    YES
 IR Intens:       10.096                 13.932                  0.583
 Raman Active:       YES                    YES                    YES
               X      Y      Z        X      Y      Z        X      Y      Z
 C         -0.079  0.097 -0.243   -0.016 -0.010 -0.052    0.216 -0.012 -0.110
 C         -0.028 -0.067  0.231    0.005 -0.008  0.034   -0.277 -0.012  0.226
 Cl         0.003  0.000 -0.002    0.000 -0.000 -0.001    0.002  0.000 -0.003
 C         -0.162  0.089 -0.176   -0.040  0.018 -0.025    0.417 -0.063 -0.079
 H          0.156  0.035 -0.214    0.047 -0.001 -0.034   -0.527  0.127 -0.052
 C          0.225 -0.163  0.368    0.042 -0.027  0.056   -0.177  0.015  0.072
 H         -0.288  0.225 -0.528   -0.038  0.036 -0.086   -0.192  0.010  0.099
 C         -0.058  0.082 -0.224   -0.016  0.014 -0.028    0.224  0.022 -0.222
 Cl         0.001 -0.000  0.001    0.000 -0.000  0.000   -0.002 -0.001  0.004
 C          0.111 -0.050  0.083    0.026 -0.006  0.012   -0.311  0.039  0.085
 Cl        -0.002 -0.001  0.003   -0.000 -0.000  0.000    0.004 -0.001 -0.000
 C         -0.008 -0.058  0.002    0.051  0.352  0.138   -0.017  0.013  0.012
 C          0.009  0.030  0.005   -0.128 -0.199 -0.018   -0.058 -0.019  0.025
 H         -0.023  0.002  0.038    0.248 -0.017 -0.147    0.055  0.043 -0.015
 C          0.013 -0.034 -0.025   -0.028  0.211  0.113    0.050 -0.010 -0.033
 Cl        -0.000  0.000  0.000    0.001 -0.001 -0.001   -0.000  0.001  0.000
 C          0.007  0.053  0.021   -0.086 -0.348 -0.110   -0.035 -0.006  0.018
 Cl        -0.000 -0.001 -0.000    0.001  0.004  0.001    0.000 -0.000 -0.000
 C         -0.007 -0.030 -0.012    0.139  0.230  0.024    0.075  0.023 -0.033
 H          0.029 -0.016 -0.022   -0.314  0.001  0.185   -0.081 -0.065  0.018
 C         -0.024  0.037  0.027    0.079 -0.240 -0.157   -0.056  0.006  0.036
 H          0.066 -0.026 -0.028   -0.365  0.055  0.242    0.023 -0.054 -0.041
 TransDip  -0.055 -0.033  0.079    0.056  0.102  0.027   -0.000  0.014  0.020

 Mode:                55                     56                     57
 Frequency:      1628.20                3187.81                3200.57
 Force Cnst:      9.5077                 6.5199                 6.5719
 Red. Mass:       6.0871                 1.0890                 1.0889
 IR Active:          YES                    YES                    YES
 IR Intens:        3.645                  1.773                  0.034
 Raman Active:       YES                    YES                    YES
               X      Y      Z        X      Y      Z        X      Y      Z
 C          0.083  0.002 -0.054    0.000 -0.000 -0.000    0.000 -0.000  0.000
 C         -0.034 -0.004  0.036    0.000  0.000 -0.000   -0.002  0.000  0.000
 Cl         0.001  0.000 -0.001   -0.000  0.000 -0.000    0.000 -0.000  0.000
 C          0.039 -0.005 -0.010   -0.000  0.000 -0.000    0.003  0.016 -0.055
 H         -0.048  0.013 -0.008    0.000 -0.001  0.002   -0.015 -0.194  0.634
 C         -0.014 -0.001  0.012   -0.000 -0.000  0.000   -0.054  0.001  0.034
 H         -0.021  0.003  0.004    0.002 -0.000 -0.001    0.641 -0.017 -0.377
 C          0.022  0.003 -0.026   -0.000 -0.000  0.000   -0.001  0.001 -0.002
 Cl        -0.000 -0.000  0.000    0.000 -0.000 -0.000    0.000 -0.000  0.000
 C         -0.039  0.005  0.012    0.000  0.000 -0.000    0.000 -0.000 -0.000
 Cl         0.001 -0.000 -0.000    0.000 -0.000  0.000    0.000 -0.000  0.000
 C         -0.240 -0.015  0.133   -0.001  0.002  0.002   -0.000 -0.000  0.000
 C          0.284  0.111 -0.114    0.000  0.001  0.000   -0.000  0.001  0.001
 H         -0.377 -0.237  0.110    0.002 -0.007 -0.004    0.003 -0.010 -0.007
 C         -0.184  0.034  0.123    0.000 -0.000 -0.000    0.000  0.000 -0.000
 Cl         0.000 -0.002 -0.001    0.000  0.000 -0.000    0.000 -0.000 -0.000
 C          0.102  0.001 -0.060   -0.001 -0.001  0.000    0.000  0.000 -0.000
 Cl         0.002  0.000 -0.001    0.000 -0.000 -0.000    0.000  0.000 -0.000
 C         -0.251 -0.053  0.122   -0.008  0.033  0.020    0.000 -0.000 -0.000
 H          0.209  0.211 -0.026    0.122 -0.380 -0.247   -0.001  0.003  0.002
 C          0.264 -0.096 -0.198   -0.045 -0.062 -0.003    0.000  0.000 -0.000
 H         -0.265  0.288  0.288    0.523  0.706  0.022   -0.001 -0.001 -0.000
 TransDip  -0.012 -0.056 -0.020   -0.036 -0.020  0.011   -0.005  0.002 -0.002

 Mode:                58                     59                     60
 Frequency:      3202.04                3205.40                3213.57
 Force Cnst:      6.5962                 6.6286                 6.6683
 Red. Mass:       1.0919                 1.0950                 1.0960
 IR Active:          YES                    YES                    YES
 IR Intens:        0.103                  0.878                  0.034
 Raman Active:       YES                    YES                    YES
               X      Y      Z        X      Y      Z        X      Y      Z
 C         -0.000 -0.000 -0.000    0.000 -0.000 -0.000    0.000 -0.000  0.000
 C         -0.000  0.000  0.000    0.000 -0.000 -0.000   -0.003  0.000  0.001
 Cl         0.000 -0.000  0.000   -0.000  0.000 -0.000    0.000 -0.000  0.000
 C          0.000  0.000 -0.001   -0.000 -0.000  0.000   -0.000  0.020 -0.064
 H         -0.000 -0.002  0.008    0.000  0.001 -0.003   -0.012 -0.219  0.711
 C         -0.001  0.000  0.000    0.000 -0.000 -0.000    0.052 -0.002 -0.028
 H          0.007 -0.000 -0.004   -0.004  0.000  0.002   -0.573  0.017  0.332
 C         -0.000  0.000 -0.000   -0.000 -0.000  0.000    0.001 -0.001  0.003
 Cl         0.000  0.000  0.000    0.000 -0.000 -0.000   -0.000  0.000 -0.000
 C         -0.000  0.000  0.000    0.000  0.000 -0.000   -0.000  0.000  0.000
 Cl        -0.000  0.000 -0.000    0.000 -0.000  0.000    0.000 -0.000  0.000
 C          0.002  0.003  0.000   -0.001  0.001  0.001   -0.000  0.000 -0.000
 C          0.022 -0.069 -0.045   -0.005  0.016  0.010   -0.000  0.000  0.000
 H         -0.243  0.791  0.507    0.055 -0.181 -0.116    0.000 -0.000 -0.000
 C         -0.003 -0.001  0.001    0.001  0.001 -0.000    0.000 -0.000  0.000
 Cl         0.000  0.000 -0.000   -0.000 -0.000  0.000    0.000 -0.000  0.000
 C          0.000  0.001  0.000    0.003  0.002 -0.001   -0.000  0.000  0.000
 Cl        -0.000 -0.000  0.000   -0.000 -0.000  0.000    0.000 -0.000 -0.000
 C          0.005 -0.014 -0.009    0.021 -0.061 -0.040   -0.000  0.000  0.000
 H         -0.051  0.155  0.101   -0.230  0.692  0.453    0.000 -0.000 -0.000
 C         -0.007 -0.007  0.000   -0.026 -0.032  0.000    0.000  0.000 -0.000
 H          0.068  0.089  0.002    0.272  0.363  0.009   -0.000 -0.000 -0.000
 TransDip   0.008 -0.003 -0.006   -0.006 -0.028 -0.008    0.005  0.000 -0.003

 STANDARD THERMODYNAMIC QUANTITIES AT   298.15 K  AND     1.00 ATM

   This Molecule has  0 Imaginary Frequencies
   Zero point vibrational energy:       82.989 kcal/mol

   Atom    1 Element C  Has Mass   12.00000
   Atom    2 Element C  Has Mass   12.00000
   Atom    3 Element Cl Has Mass   34.96885
   Atom    4 Element C  Has Mass   12.00000
   Atom    5 Element H  Has Mass    1.00783
   Atom    6 Element C  Has Mass   12.00000
   Atom    7 Element H  Has Mass    1.00783
   Atom    8 Element C  Has Mass   12.00000
   Atom    9 Element Cl Has Mass   34.96885
   Atom   10 Element C  Has Mass   12.00000
   Atom   11 Element Cl Has Mass   34.96885
   Atom   12 Element C  Has Mass   12.00000
   Atom   13 Element C  Has Mass   12.00000
   Atom   14 Element H  Has Mass    1.00783
   Atom   15 Element C  Has Mass   12.00000
   Atom   16 Element Cl Has Mass   34.96885
   Atom   17 Element C  Has Mass   12.00000
   Atom   18 Element Cl Has Mass   34.96885
   Atom   19 Element C  Has Mass   12.00000
   Atom   20 Element H  Has Mass    1.00783
   Atom   21 Element C  Has Mass   12.00000
   Atom   22 Element H  Has Mass    1.00783
   Molecular Mass:   323.883400 amu
   Principal axes and moments of inertia in amu*Bohr^2:
                             1           2           3
    Eigenvalues --     3701.42017 11327.32936 12991.27934
          X               0.94957     0.29735     0.09947
          Y               0.02702    -0.39367     0.91885
          Z              -0.31238     0.86983     0.38185
   Rotational Symmetry Number is   1
   The Molecule is an Asymmetric Top
   Translational Enthalpy:        0.889 kcal/mol
   Rotational Enthalpy:           0.889 kcal/mol
   Vibrational Enthalpy:         90.807 kcal/mol
   gas constant (RT):             0.592 kcal/mol
   Translational Entropy:        43.221  cal/mol.K
   Rotational Entropy:           34.653  cal/mol.K
   Vibrational Entropy:          52.701  cal/mol.K

   Total Enthalpy:               93.177 kcal/mol
   Total Entropy:               130.575  cal/mol.K

 ======================================================================

 STANDARD THERMODYNAMIC QUANTITIES FOR ANHARMONIC VIBRATION -- TOSH

   Zero point vibrational energy: ************ kcal/mol

   Vibrational Enthalpy:       Infinity kcal/mol
   Vibrational Entropy:             NaN  cal/mol.K

   Total Enthalpy:             Infinity kcal/mol
   Total Entropy:                   NaN  cal/mol.K

 ======================================================================

 STANDARD THERMODYNAMIC QUANTITIES FOR ANHARMONIC VIBRATION -- VPT2

   Zero point vibrational energy: ************ kcal/mol

   Vibrational Enthalpy:       Infinity kcal/mol
   Vibrational Entropy:             NaN  cal/mol.K

   Total Enthalpy:             Infinity kcal/mol
   Total Entropy:                   NaN  cal/mol.K

 ======================================================================

Archival summary:
1\1\february\FREQ\ProcedureUnspecified\BasisUnspecified\l5125\taweetha\FriMar603:44:052020FriMar603:44:052020\0\\#,FREQ,ProcedureUnspecified,BasisUnspecified,\\0,1\Cl\C,1,1.7461\C,2,1.39913,1,120.081\C,3,1.39154,2,119.855,1,-179.941,0\H,4,1.08213,3,119.374,2,179.956,0\C,4,1.3869,3,120.261,2,-0.0537171,0\H,6,1.08201,4,120.469,3,179.97,0\C,6,1.39113,4,119.532,3,0.0165043,0\C,8,1.40034,6,121.898,4,0.0549053,0\C,9,1.49397,8,121.483,6,179.768,0\C,10,1.39367,9,119.969,8,-88.8671,0\H,11,1.0825,10,120.429,9,0.173745,0\C,11,1.39295,10,120.633,9,-179.753,0\C,10,1.3966,9,120.798,8,91.1647,0\H,14,1.08335,10,120.095,9,-0.032901,0\C,14,1.38904,10,120.324,9,179.826,0\H,16,1.08264,14,120.532,10,-179.924,0\C,16,1.39381,14,120.391,10,-0.0455938,0\Cl,3,1.74645,2,121.606,1,0.063354,0\Cl,18,1.7468,16,118.916,14,-179.763,0\Cl,13,1.74712,11,118.553,10,179.768,0\Cl,8,1.7549,6,118.11,4,179.983,0\\\@

 Total job time:  3220.13s(wall), 18727.86s(cpu) 
 Fri Mar  6 03:44:05 2020

        *************************************************************
        *                                                           *
        *  Thank you very much for using Q-Chem.  Have a nice day.  *
        *                                                           *
        *************************************************************
