# Supplementary material for: Quantum Chemical Investigation of Polychlorinated Dibenzodioxins, Dibenzofurans and Biphenyls: Relative Stability and Planarity Analysis
Source: Molecules. 2020 Dec 3;25(23):5697. doi: 10.3390/molecules25235697 (PMC7730433; doi:10.3390/molecules25235697)
Supplement: Supplementary file 1 [file molecules-25-05697-s001.zip › PCB/B3LYP/ClHHClHClHHClH.out]

                  Welcome to Q-Chem
     A Quantum Leap Into The Future Of Chemistry


 Q-Chem 5.2 (devel), Q-Chem, Inc., Pleasanton, CA (2019)

 Yihan Shao,  Zhengting Gan,  E. Epifanovsky,  A. T. B. Gilbert,  M. Wormit,  
 J. Kussmann,  A. W. Lange,  A. Behn,  Jia Deng,  Xintian Feng,  D. Ghosh,  
 M. Goldey,  P. R. Horn,  L. D. Jacobson,  I. Kaliman,  T. Kus,  A. Landau,  
 Jie Liu,  E. I. Proynov,  R. M. Richard,  R. P. Steele,  E. J. Sundstrom,  
 H. L. Woodcock III,  P. M. Zimmerman,  D. Zuev,  B. Albrecht,  E. Alguire,  
 S. A. Baeppler,  D. Barton,  Z. Benda,  Y. A. Bernard,  E. J. Berquist,  
 K. B. Bravaya,  H. Burton,  D. Casanova,  Chun-Min Chang,  Yunqing Chen,  
 A. Chien,  K. D. Closser,  M. P. Coons,  S. Coriani,  S. Dasgupta,  
 A. L. Dempwolff,  M. Diedenhofen,  Hainam Do,  R. G. Edgar,  Po-Tung Fang,  
 S. Faraji,  S. Fatehi,  Qingguo Feng,  K. D. Fenk,  J. Fosso-Tande,  
 J. Gayvert,  Qinghui Ge,  A. Ghysels,  G. Gidofalvi,  J. Gomes,  
 J. Gonthier,  A. Gunina,  D. Hait,  M. W. D. Hanson-Heine,  
 P. H. P. Harbach,  A. W. Hauser,  M. F. Herbst,  J. E. Herr,  
 E. G. Hohenstein,  Z. C. Holden,  Kerwin Hui,  B. C. Huynh,  T.-C. Jagau,  
 Hyunjun Ji,  B. Kaduk,  K. Khistyaev,  Jaehoon Kim,  P. Klunzinger,  K. Koh,  
 D. Kosenkov,  L. Koulias,  T. Kowalczyk,  C. M. Krauter,  A. Kunitsa,  
 Ka Un Lao,  A. Laurent,  K. V. Lawler,  Joonho Lee,  D. Lefrancois,  
 S. Lehtola,  D. S. Levine,  Yi-Pei Li,  You-Sheng Lin,  Fenglai Liu,  
 E. Livshits,  A. Luenser,  P. Manohar,  E. Mansoor,  S. F. Manzer,  
 Shan-Ping Mao,  Yuezhi Mao,  N. Mardirossian,  A. V. Marenich,  
 T. Markovich,  L. A. Martinez-Martinez,  S. A. Maurer,  N. J. Mayhall,  
 S. C. McKenzie,  J.-M. Mewes,  P. Morgante,  A. F. Morrison,  
 J. W. Mullinax,  K. Nanda,  T. S. Nguyen-Beck,  R. Olivares-Amaya,  
 J. A. Parkhill,  Zheng Pei,  T. M. Perrine,  F. Plasser,  P. Pokhilko,  
 S. Prager,  A. Prociuk,  E. Ramos,  D. R. Rehn,  F. Rob,  M. Scheurer,  
 M. Schneider,  N. Sergueev,  S. M. Sharada,  S. Sharma,  D. W. Small,  
 T. Stauch,  T. Stein,  Yu-Chuan Su,  A. J. W. Thom,  A. Tkatchenko,  
 T. Tsuchimochi,  N. M. Tubman,  L. Vogt,  M. L. Vidal,  O. Vydrov,  
 M. A. Watson,  J. Wenzel,  M. de Wergifosse,  T. A. Wesolowski,  A. White,  
 J. Witte,  A. Yamada,  Jun Yang,  K. Yao,  S. Yeganeh,  S. R. Yost,  
 Zhi-Qiang You,  A. Zech,  Igor Ying Zhang,  Xing Zhang,  Yan Zhao,  
 Ying Zhu,  B. R. Brooks,  G. K. L. Chan,  C. J. Cramer,  M. S. Gordon,  
 W. J. Hehre,  A. Klamt,  M. W. Schmidt,  C. D. Sherrill,  D. G. Truhlar,  
 A. Aspuru-Guzik,  R. Baer,  A. T. Bell,  N. A. Besley,  Jeng-Da Chai,  
 A. E. DePrince, III,  R. A. DiStasio Jr.,  A. Dreuw,  B. D. Dunietz,  
 T. R. Furlani,  Chao-Ping Hsu,  Yousung Jung,  Jing Kong,  D. S. Lambrecht,  
 WanZhen Liang,  C. Ochsenfeld,  V. A. Rassolov,  L. V. Slipchenko,  
 J. E. Subotnik,  T. Van Voorhis,  J. M. Herbert,  A. I. Krylov,  
 P. M. W. Gill,  M. Head-Gordon

 Contributors to earlier versions of Q-Chem not listed above: 
 R. D. Adamson,  B. Austin,  J. Baker,  G. J. O. Beran,  K. Brandhorst,  
 S. T. Brown,  E. F. C. Byrd,  A. K. Chakraborty,  C.-L. Cheng,  
 Siu Hung Chien,  D. M. Chipman,  D. L. Crittenden,  H. Dachsel,  
 R. J. Doerksen,  A. D. Dutoi,  L. Fusti-Molnar,  W. A. Goddard III,  
 A. Golubeva-Zadorozhnaya,  S. R. Gwaltney,  G. Hawkins,  A. Heyden,  
 S. Hirata,  G. Kedziora,  F. J. Keil,  C. Kelley,  Jihan Kim,  R. A. King,  
 R. Z. Khaliullin,  P. P. Korambath,  W. Kurlancheek,  A. M. Lee,  M. S. Lee,  
 S. V. Levchenko,  Ching Yeh Lin,  D. Liotard,  R. C. Lochan,  I. Lotan,  
 P. E. Maslen,  N. Nair,  D. P. O'Neill,  D. Neuhauser,  E. Neuscamman,  
 C. M. Oana,  R. Olson,  B. Peters,  R. Peverati,  P. A. Pieniazek,  
 Y. M. Rhee,  J. Ritchie,  M. A. Rohrdanz,  E. Rosta,  N. J. Russ,  
 H. F. Schaefer III,  N. E. Schultz,  N. Shenvi,  A. C. Simmonett,  A. Sodt,  
 D. Stuck,  K. S. Thanthiriwatte,  V. Vanovschi,  Tao Wang,  A. Warshel,  
 C. F. Williams,  Q. Wu,  X. Xu,  W. Zhang

 Please cite Q-Chem as follows:
 Y. Shao et al., Mol. Phys. 113, 184-215 (2015)
 DOI: 10.1080/00268976.2014.952696

 Q-Chem 5.2.1 for Intel X86 EM64T Linux

 Parts of Q-Chem use Armadillo 8.300.2 (Tropical Shenanigans).
 http://arma.sourceforge.net/

 Q-Chem begins on Thu Jan 16 16:37:16 2020  

Host: 
0

     Scratch files written to /scratch/taweetham/qchem30597//
NAlpha2: 146
NElect   146
Mult     1

 Q-Chem warning in module libgen/rem_setup.C, line 2168:

 Setting Thresh to 1e-14


Checking the input file for inconsistencies... 	...done.

--------------------------------------------------------------
User input:
--------------------------------------------------------------
$MOLECULE
0 1
C 
C  1 1.394960
Cl  2 CCl 1 119.528007
C  2 1.386606 1 120.846377 3 178.766605 0
H  4 CH 2 119.698148 1 -179.612229 0
C  4 1.387279 2 120.235871 1 -0.083363 0
H  6 CH 4 120.254637 2 -179.958574 0
C  6 1.387279 4 119.490737 2 0.041992 0
Cl  8 CCl 6 120.064298 4 179.568218 0
C  8 1.386606 6 120.235863 4 0.041336 0
H  10 CH 8 119.614146 6 178.681836 0
C  1 1.488550 2 120.827489 3 1.275929 0
C  12 1.394960 1 120.827496 2 44.635695 0
Cl  13 CCl 12 119.528011 1 1.275194 0
C  13 1.386606 12 120.846392 1 -179.957497 0
H  15 CH 13 119.698155 12 -179.612829 0
C  15 1.387278 13 120.235860 12 -0.083872 0
H  17 CH 15 120.254633 13 -179.958492 0
C  17 1.387279 15 119.490737 13 0.041666 0
Cl  19 CCl 17 120.064293 15 179.568399 0
C  19 1.386606 17 120.235874 15 0.041790 0
H  21 CH 19 119.614152 17 178.681599 0

CH=1.08273
CCl=1.75400
$END

$REM
   JOB_TYPE	OPTIMIZATION
   BASIS	6-311++G**
   METHOD	B3LYP
   SYM_IGNORE	TRUE
   SCF_GUESS_ALWAYS     TRUE
   SYM_IGNORE   TRUE
   S2THRESH     15
   THRESH       15
$END

--------------------------------------------------------------
 ----------------------------------------------------------------
             Standard Nuclear Orientation (Angstroms)
    I     Atom           X                Y                Z
 ----------------------------------------------------------------
    1      C       0.0000000000     0.0000000000     0.0000000000
    2      C       0.0000000000     0.0000000000     1.3949600000
    3      Cl      1.5261815140     0.0000000000     2.2594170471
    4      C      -1.1901880373     0.0256249026     2.1059255403
    5      H      -1.1683702292     0.0315218534     3.1884196336
    6      C      -2.4041742747     0.0535064326     1.4351028665
    7      H      -3.3336980403     0.0741960811     1.9899557843
    8      C      -2.4180259722     0.0546630380     0.0478935036
    9      Cl     -3.9445745286     0.0782926128    -0.8155919614
   10      C      -1.2274122092     0.0272853135    -0.6622934626
   11      H      -1.2503451014     0.0068111236    -1.7445869269
   12      C       1.2779219872    -0.0284629571    -0.7628147595
   13      C       2.3095886281    -0.8932703637    -0.3971844912
   14      Cl      2.0841394724    -1.9836059182     0.9581225060
   15      C       3.5004827568    -0.9194878930    -1.1069450245
   16      H       4.2865586447    -1.6026019117    -0.8107285686
   17      C       3.6821124948    -0.0819958503    -2.1978886372
   18      H       4.6116429624    -0.1026930066    -2.7527300472
   19      C       2.6636000698     0.7822218600    -2.5724593424
   20      Cl      2.8813918386     1.8556545918    -3.9424319391
   21      C       1.4736782845     0.8090230106    -1.8610916159
   22      H       0.6936781770     1.5025559907    -2.1490431582
 ----------------------------------------------------------------
 Nuclear Repulsion Energy =        1479.27645214 hartrees
 There are       73 alpha and       73 beta electrons
 Requested basis set is 6-311++G(d,p)
 There are 154 shells and 426 basis functions

 Total QAlloc Memory Limit   2000 MB
 Mega-Array Size       188 MB
 MEM_STATIC part       192 MB
 A cutoff of  1.0D-15 yielded   9554 shell pairs
 There are     77988 function pairs (     83812 Cartesian)
 Smallest overlap matrix eigenvalue = 3.30E-07
 Linear dependence detected in AO basis
 Number of orthogonalized atomic orbitals = 422
 Maximum deviation from orthogonality = 3.235E-10

 Scale SEOQF with 1.000000e-01/1.000000e-01/1.000000e-01

 Standard Electronic Orientation quadrupole field applied
 Nucleus-field energy     =    -0.0000000171 hartrees
 Guess from superposition of atomic densities
 Warning:  Energy on first SCF cycle will be non-variational
 SAD guess density has 146.000000 electrons

 -----------------------------------------------------------------------
  General SCF calculation program by
  Eric Jon Sundstrom, Paul Horn, Yuezhi Mao, Dmitri Zuev, Alec White,
  David Stuck, Shaama M.S., Shane Yost, Joonho Lee, David Small,
  Daniel Levine, Susi Lehtola, Hugh Burton, Evgeny Epifanovsky,
  Bang C. Huynh
 -----------------------------------------------------------------------
 Exchange:     0.2000 Hartree-Fock + 0.0800 Slater + 0.7200 B88
 Correlation:  0.1900 VWN1RPA + 0.8100 LYP
 Using SG-1 standard quadrature grid
 A restricted SCF calculation will be
 performed using DIIS
 SCF converges when DIIS error is below 1.0e-08
 ---------------------------------------
  Cycle       Energy         DIIS error
 ---------------------------------------
    1   -2305.8429183145      3.07e-02  
    2   -2301.6925104519      2.58e-03  
    3   -2301.6235270861      3.07e-03  
    4   -2301.8419677861      4.82e-04  
    5   -2301.8467947492      1.68e-04  
    6   -2301.8471878949      1.05e-04  
    7   -2301.8474477160      2.28e-05  
    8   -2301.8474578570      7.77e-06  
    9   -2301.8474591064      2.54e-06  
   10   -2301.8474592487      8.89e-07  
   11   -2301.8474592670      2.27e-07  
   12   -2301.8474592680      6.85e-08  
   13   -2301.8474592681      1.79e-08  
   14   -2301.8474592681      5.54e-09  Convergence criterion met
 ---------------------------------------
 SCF time:   CPU 542.32s  wall 542.00s 
 SCF   energy in the final basis set =    -2301.8474592681
 Total energy in the final basis set =    -2301.8474592681

 --------------------------------------------------------------

                    Orbital Energies (a.u.)
 --------------------------------------------------------------

 Alpha MOs
 -- Occupied --
********-101.5682-101.5569-101.5568 -10.2575 -10.2574 -10.2570 -10.2570
-10.2252 -10.2249 -10.2110 -10.2109 -10.2100 -10.2100 -10.2092 -10.2091
 -9.4828  -9.4828  -9.4741  -9.4741  -7.2475  -7.2474  -7.2385  -7.2383
 -7.2377  -7.2375  -7.2373  -7.2372  -7.2287  -7.2287  -7.2283  -7.2282
 -0.9437  -0.9183  -0.9033  -0.8804  -0.8561  -0.8305  -0.8139  -0.7713
 -0.7516  -0.7333  -0.6730  -0.6390  -0.6345  -0.5973  -0.5490  -0.5267
 -0.5265  -0.5009  -0.4972  -0.4741  -0.4616  -0.4592  -0.4548  -0.4371
 -0.4364  -0.4139  -0.4084  -0.4025  -0.3954  -0.3897  -0.3771  -0.3466
 -0.3352  -0.3326  -0.3310  -0.3249  -0.3093  -0.2814  -0.2787  -0.2616
 -0.2388
 -- Virtual --
 -0.0676  -0.0475  -0.0444  -0.0211  -0.0129  -0.0117  -0.0016   0.0028
  0.0037   0.0092   0.0128   0.0215   0.0271   0.0340   0.0420   0.0458
  0.0480   0.0561   0.0623   0.0696   0.0727   0.0739   0.0808   0.0885
  0.0930   0.0950   0.0999   0.1008   0.1047   0.1062   0.1094   0.1117
  0.1150   0.1192   0.1201   0.1248   0.1284   0.1306   0.1312   0.1329
  0.1349   0.1368   0.1437   0.1452   0.1478   0.1570   0.1608   0.1618
  0.1690   0.1711   0.1776   0.1787   0.1853   0.1885   0.1964   0.2025
  0.2064   0.2139   0.2145   0.2239   0.2244   0.2286   0.2304   0.2343
  0.2393   0.2491   0.2501   0.2528   0.2549   0.2581   0.2600   0.2714
  0.2719   0.2766   0.2775   0.2813   0.2847   0.2904   0.2914   0.2934
  0.2989   0.3111   0.3140   0.3205   0.3280   0.3333   0.3355   0.3436
  0.3470   0.3600   0.3734   0.4136   0.4236   0.4293   0.4458   0.4489
  0.4547   0.4551   0.4645   0.4761   0.4812   0.4860   0.4965   0.5110
  0.5139   0.5301   0.5303   0.5315   0.5428   0.5511   0.5619   0.5669
  0.5726   0.5794   0.5799   0.5849   0.5940   0.5963   0.6055   0.6155
  0.6191   0.6197   0.6271   0.6279   0.6483   0.6607   0.6693   0.6832
  0.6912   0.6958   0.7018   0.7057   0.7212   0.7293   0.7326   0.7433
  0.7440   0.7762   0.7774   0.8001   0.8012   0.8203   0.8306   0.8307
  0.8415   0.8453   0.8473   0.8501   0.8589   0.8625   0.8662   0.8731
  0.8751   0.8870   0.8883   0.8996   0.9022   0.9088   0.9106   0.9207
  0.9293   0.9329   0.9453   0.9484   0.9564   0.9634   0.9739   0.9787
  0.9856   0.9986   1.0136   1.0199   1.0232   1.0381   1.0445   1.0623
  1.0758   1.0852   1.0978   1.1110   1.1254   1.1712   1.1781   1.2026
  1.2300   1.2405   1.2414   1.2524   1.2572   1.2684   1.3075   1.3267
  1.3339   1.3442   1.3464   1.3701   1.4292   1.4545   1.4816   1.5011
  1.5111   1.5156   1.5282   1.5530   1.5565   1.5828   1.5945   1.5993
  1.6136   1.6251   1.6435   1.6626   1.6788   1.6972   1.7011   1.7157
  1.7188   1.7401   1.8045   1.8231   1.8331   1.8753   1.8900   1.8998
  1.9015   1.9069   1.9115   1.9345   1.9380   1.9521   1.9700   1.9756
  1.9764   1.9883   2.0277   2.0500   2.0566   2.0635   2.1057   2.1229
  2.1440   2.1650   2.1973   2.2103   2.2465   2.2726   2.2774   2.2999
  2.3136   2.3150   2.3383   2.3401   2.3873   2.3901   2.4146   2.4479
  2.4528   2.4788   2.5002   2.5047   2.5445   2.5445   2.5635   2.5766
  2.6106   2.6178   2.6561   2.6578   2.6663   2.6864   2.7057   2.7102
  2.7156   2.7378   2.7450   2.7597   2.7672   2.7913   2.7922   2.7991
  2.8019   2.8130   2.8330   2.8443   2.8663   2.9058   2.9131   2.9740
  2.9933   3.0669   3.0848   3.0983   3.1104   3.1740   3.1776   3.2042
  3.2688   3.2844   3.3404   3.3658   3.4165   3.4173   3.5339   3.5515
  3.5926   3.6550   3.7558   3.7919   3.8744   3.8861   4.0363   4.0579
  4.1165   4.1469   4.4228   4.8135   4.8366   9.7763   9.7807   9.8362
  9.8634  23.4201  23.5738  23.8552  23.8704  23.9246  23.9616  24.0072
 24.0274  24.0602  24.0870  24.1440  24.1578  25.7195  25.8250  25.8305
 26.0603  26.1348  26.1748  26.3332  26.5541  26.5985  26.6279  26.8023
 26.8601 215.7702 215.7737 215.8366 215.8833
 --------------------------------------------------------------

          Ground-State Mulliken Net Atomic Charges

     Atom                 Charge (a.u.)
  ----------------------------------------
      1 C                    -0.286802
      2 C                    -0.112690
      3 Cl                    0.488451
      4 C                    -0.368249
      5 H                     0.197543
      6 C                    -0.740570
      7 H                     0.183272
      8 C                     0.800323
      9 Cl                    0.467682
     10 C                    -0.824583
     11 H                     0.202491
     12 C                    -0.298599
     13 C                    -0.116411
     14 Cl                    0.487673
     15 C                    -0.362924
     16 H                     0.197947
     17 C                    -0.742034
     18 H                     0.183124
     19 C                     0.798655
     20 Cl                    0.468285
     21 C                    -0.825498
     22 H                     0.202913
  ----------------------------------------
  Sum of atomic charges =     0.000000

 -----------------------------------------------------------------
                    Cartesian Multipole Moments
 -----------------------------------------------------------------
    Charge (ESU x 10^10)
                -0.0000
    Dipole Moment (Debye)
         X       0.2918      Y      -0.2442      Z       0.4983
       Tot       0.6269
    Quadrupole Moments (Debye-Ang)
        XX    -114.8207     XY      -3.3925     YY    -124.9049
        XZ      -5.5773     YZ       0.7237     ZZ    -119.0325
    Octopole Moments (Debye-Ang^2)
       XXX    -174.0654    XXY     -16.0528    XYY     -80.5467
       YYY       8.4107    XXZ      45.9550    XYZ       7.5000
       YYZ      47.2423    XZZ     -95.0499    YZZ      -6.9896
       ZZZ     164.7507
    Hexadecapole Moments (Debye-Ang^3)
      XXXX   -4267.4932   XXXY     -60.5776   XXYY    -915.6918
      XYYY      26.3397   YYYY    -841.3864   XXXZ     510.8707
      XXYZ     164.1655   XYYZ     217.5477   YYYZ     380.3827
      XXZZ   -1171.9846   XYZZ     -17.9994   YYZZ    -605.8672
      XZZZ     626.1221   YZZZ     382.3348   ZZZZ   -2811.1721
 -----------------------------------------------------------------
 Calculating analytic gradient of the SCF energy
 Gradient of SCF Energy
            1           2           3           4           5           6
    1  -0.0108481  -0.0033149   0.0293649   0.0006293  -0.0000971   0.0049896
    2  -0.0009303  -0.0037592  -0.0742594   0.0001512  -0.0001836   0.0001041
    3   0.0055535  -0.0059213  -0.0499063  -0.0057076   0.0001370  -0.0037091
            7           8           9          10          11          12
    1  -0.0003210  -0.0028359   0.0003136   0.0038045  -0.0000324   0.0104508
    2   0.0000571   0.0000042  -0.0000278  -0.0006558   0.0001047   0.0008835
    3  -0.0001075   0.0015560  -0.0001382   0.0064096   0.0001757  -0.0059145
           13          14          15          16          17          18
    1  -0.0011971  -0.0265414  -0.0045219   0.0002319  -0.0056918   0.0000358
    2   0.0076729   0.0717963   0.0031237   0.0000974   0.0006211   0.0001555
    3  -0.0017170   0.0547508  -0.0012562   0.0000875   0.0025960  -0.0002961
           19          20          21          22
    1   0.0028537  -0.0001255   0.0028092   0.0000440
    2   0.0000295  -0.0001175  -0.0048830   0.0000154
    3  -0.0017114   0.0002275   0.0051588  -0.0002674
 Max gradient component =       7.426E-02
 RMS gradient           =       1.671E-02
 Gradient time:  CPU 196.05 s  wall 196.07 s
 Geometry Optimization Parameters
   NAtoms,    NIC,     NZ,  NCons,   NDum,   NFix, NCnnct, MaxDiis
       22     163      22       0       0       0       0       0


** GEOMETRY OPTIMIZATION IN DELOCALIZED INTERNAL COORDINATES **
   Searching for a Minimum

   Optimization Cycle:   1

                       Coordinates (Angstroms)
     ATOM                X               Y               Z
      1  C         0.0000000000    0.0000000000    0.0000000000
      2  C         0.0000000000    0.0000000000    1.3949600000
      3  Cl        1.5261815140    0.0000000000    2.2594170471
      4  C        -1.1901880373    0.0256249026    2.1059255403
      5  H        -1.1683702292    0.0315218534    3.1884196336
      6  C        -2.4041742747    0.0535064326    1.4351028665
      7  H        -3.3336980403    0.0741960811    1.9899557843
      8  C        -2.4180259722    0.0546630380    0.0478935036
      9  Cl       -3.9445745286    0.0782926128   -0.8155919614
     10  C        -1.2274122092    0.0272853135   -0.6622934626
     11  H        -1.2503451014    0.0068111236   -1.7445869269
     12  C         1.2779219872   -0.0284629571   -0.7628147595
     13  C         2.3095886281   -0.8932703637   -0.3971844912
     14  Cl        2.0841394724   -1.9836059182    0.9581225060
     15  C         3.5004827568   -0.9194878930   -1.1069450245
     16  H         4.2865586447   -1.6026019117   -0.8107285686
     17  C         3.6821124948   -0.0819958503   -2.1978886372
     18  H         4.6116429624   -0.1026930066   -2.7527300472
     19  C         2.6636000698    0.7822218600   -2.5724593424
     20  Cl        2.8813918386    1.8556545918   -3.9424319391
     21  C         1.4736782845    0.8090230106   -1.8610916159
     22  H         0.6936781770    1.5025559907   -2.1490431582
   Point Group: c1    Number of degrees of freedom:    60


   Energy is  -2301.847459268


 Attempting to generate delocalized internal coordinates
 Initial Hessian constructed with Jon Baker's OPTIMIZE code

 60 Hessian modes will be used to form the next step
  Hessian Eigenvalues:
     0.016295    0.017711    0.019512    0.020642    0.020929    0.022944
     0.023584    0.023586    0.023833    0.023845    0.024090    0.024090
     0.024114    0.024114    0.024135    0.024135    0.024143    0.024143
     0.064457    0.103819    0.159965    0.159965    0.159995    0.159995
     0.160000    0.160000    0.215312    0.223832    0.224747    0.231379
     0.235023    0.235416    0.246678    0.246841    0.249992    0.249992
     0.249999    0.289174    0.292775    0.301033    0.301033    0.328563
     0.356665    0.356665    0.356665    0.356665    0.356665    0.356665
     0.412908    0.417076    0.429561    0.430098    0.461414    0.462676
     0.471048    0.471169    0.478202    0.478203    0.479142    0.479142

 Minimum search - taking simple RFO step
 Searching for Lamda that Minimizes Along All modes
 Value Taken    Lamda =  -0.05570726
 Calculated Step too Large.  Step scaled by  0.506564
 Step Taken.  Stepsize is  0.300000

                             Maximum     Tolerance    Cnvgd?
         Gradient           0.077759      0.000300      NO
         Displacement       0.242784      0.001200      NO
         Energy change     *********      0.000001      NO


 New Cartesian Coordinates Obtained by Inverse Iteration

 Displacement from previous Coordinates is:  0.370010
 ----------------------------------------------------------------
             Standard Nuclear Orientation (Angstroms)
    I     Atom           X                Y                Z
 ----------------------------------------------------------------
    1      C       0.0130441307    -0.0036137929     0.0226944087
    2      C      -0.0134900213     0.0171597102     1.4238574958
    3      Cl      1.4856659060     0.0364733632     2.3255982481
    4      C      -1.2158886862     0.0478839498     2.1183728137
    5      H      -1.2096734367     0.0677590339     3.2008142965
    6      C      -2.4203603795     0.0666686593     1.4290603745
    7      H      -3.3584325119     0.0925660441     1.9688217686
    8      C      -2.4091680014     0.0546259894     0.0400143171
    9      Cl     -3.9232570802     0.0693330301    -0.8456377424
   10      C      -1.2091721634     0.0196776825    -0.6556567081
   11      H      -1.2191297572    -0.0134193928    -1.7379510528
   12      C       1.2889650826    -0.0444731942    -0.7449234500
   13      C       2.3325160939    -0.9181020223    -0.4100969535
   14      Cl      2.1426637574    -2.0349563242     0.9230518744
   15      C       3.5162038335    -0.9334501185    -1.1364243277
   16      H       4.3058781900    -1.6207461991    -0.8604590632
   17      C       3.6821271754    -0.0817983901    -2.2197171938
   18      H       4.6034536334    -0.0938826929    -2.7881036614
   19      C       2.6528574302     0.7838571604    -2.5680564456
   20      Cl      2.8496928664     1.8730541462    -3.9289840910
   21      C       1.4712888808     0.8035920299    -1.8411273962
   22      H       0.6884034947     1.5010302383    -2.1111405650
 ----------------------------------------------------------------
 Nuclear Repulsion Energy =        1471.37901946 hartrees
 There are       73 alpha and       73 beta electrons
 Applying Cartesian multipole field
    Component          Value
    ---------          -----
     (2,0,0)        1.00000E-11
     (0,2,0)        2.00000E-11
     (0,0,2)       -3.00000E-11
 Nucleus-field energy     =    -0.0000000173 hartrees
 Requested basis set is 6-311++G(d,p)
 There are 154 shells and 426 basis functions
 A cutoff of  1.0D-15 yielded   9531 shell pairs
 There are     77775 function pairs (     83579 Cartesian)
 Smallest overlap matrix eigenvalue = 3.37E-07
 Linear dependence detected in AO basis
 Number of orthogonalized atomic orbitals = 422
 Maximum deviation from orthogonality = 3.221E-10
 Guess from superposition of atomic densities
 Warning:  Energy on first SCF cycle will be non-variational
 SAD guess density has 146.000000 electrons

 -----------------------------------------------------------------------
  General SCF calculation program by
  Eric Jon Sundstrom, Paul Horn, Yuezhi Mao, Dmitri Zuev, Alec White,
  David Stuck, Shaama M.S., Shane Yost, Joonho Lee, David Small,
  Daniel Levine, Susi Lehtola, Hugh Burton, Evgeny Epifanovsky,
  Bang C. Huynh
 -----------------------------------------------------------------------
 Exchange:     0.2000 Hartree-Fock + 0.0800 Slater + 0.7200 B88
 Correlation:  0.1900 VWN1RPA + 0.8100 LYP
 Using SG-1 standard quadrature grid
 A restricted SCF calculation will be
 performed using DIIS
 SCF converges when DIIS error is below 1.0e-08
 ---------------------------------------
  Cycle       Energy         DIIS error
 ---------------------------------------
    1   -2305.7683675696      3.05e-02  
    2   -2301.7178794383      2.56e-03  
    3   -2301.6528520245      3.02e-03  
    4   -2301.8648748590      4.71e-04  
    5   -2301.8694041974      1.70e-04  
    6   -2301.8697758692      1.13e-04  
    7   -2301.8700785585      2.04e-05  
    8   -2301.8700860221      8.17e-06  
    9   -2301.8700875004      2.39e-06  
   10   -2301.8700876302      8.05e-07  
   11   -2301.8700876446      1.89e-07  
   12   -2301.8700876453      5.89e-08  
   13   -2301.8700876455      1.54e-08  
   14   -2301.8700876454      4.87e-09  Convergence criterion met
 ---------------------------------------
 SCF time:   CPU 544.85s  wall 545.00s 
 SCF   energy in the final basis set =    -2301.8700876454
 Total energy in the final basis set =    -2301.8700876454

 --------------------------------------------------------------

                    Orbital Energies (a.u.)
 --------------------------------------------------------------

 Alpha MOs
 -- Occupied --
********-101.5680-101.5584-101.5584 -10.2581 -10.2581 -10.2577 -10.2577
-10.2267 -10.2264 -10.2114 -10.2113 -10.2102 -10.2102 -10.2096 -10.2095
 -9.4826  -9.4825  -9.4750  -9.4750  -7.2473  -7.2472  -7.2395  -7.2394
 -7.2374  -7.2373  -7.2371  -7.2369  -7.2297  -7.2296  -7.2292  -7.2291
 -0.9395  -0.9181  -0.9002  -0.8826  -0.8530  -0.8321  -0.8138  -0.7710
 -0.7489  -0.7328  -0.6722  -0.6386  -0.6345  -0.5969  -0.5472  -0.5263
 -0.5257  -0.5006  -0.4977  -0.4742  -0.4618  -0.4573  -0.4541  -0.4356
 -0.4316  -0.4145  -0.4051  -0.4010  -0.3942  -0.3896  -0.3773  -0.3449
 -0.3344  -0.3323  -0.3309  -0.3255  -0.3092  -0.2883  -0.2785  -0.2598
 -0.2477
 -- Virtual --
 -0.0682  -0.0478  -0.0445  -0.0222  -0.0123  -0.0117   0.0003   0.0029
  0.0037   0.0096   0.0136   0.0218   0.0274   0.0337   0.0421   0.0457
  0.0482   0.0562   0.0627   0.0692   0.0726   0.0730   0.0810   0.0888
  0.0917   0.0956   0.0997   0.1017   0.1046   0.1056   0.1094   0.1110
  0.1152   0.1187   0.1205   0.1246   0.1285   0.1306   0.1313   0.1327
  0.1346   0.1370   0.1437   0.1447   0.1481   0.1563   0.1607   0.1616
  0.1689   0.1702   0.1770   0.1784   0.1852   0.1883   0.1942   0.2009
  0.2063   0.2135   0.2140   0.2234   0.2241   0.2268   0.2293   0.2345
  0.2391   0.2481   0.2496   0.2535   0.2550   0.2576   0.2592   0.2693
  0.2711   0.2768   0.2772   0.2817   0.2835   0.2883   0.2905   0.2913
  0.2987   0.3104   0.3143   0.3191   0.3275   0.3316   0.3342   0.3442
  0.3475   0.3576   0.3729   0.4163   0.4224   0.4295   0.4440   0.4486
  0.4551   0.4551   0.4653   0.4767   0.4805   0.4921   0.4952   0.5102
  0.5116   0.5286   0.5296   0.5298   0.5419   0.5507   0.5615   0.5670
  0.5737   0.5763   0.5796   0.5832   0.5844   0.5979   0.6045   0.6131
  0.6185   0.6189   0.6237   0.6258   0.6514   0.6595   0.6708   0.6825
  0.6907   0.6950   0.6997   0.7085   0.7204   0.7278   0.7317   0.7426
  0.7458   0.7762   0.7999   0.8065   0.8151   0.8180   0.8308   0.8335
  0.8411   0.8445   0.8480   0.8502   0.8590   0.8627   0.8656   0.8726
  0.8763   0.8824   0.8919   0.8983   0.9031   0.9080   0.9091   0.9161
  0.9300   0.9313   0.9456   0.9503   0.9611   0.9622   0.9730   0.9741
  0.9857   0.9972   1.0106   1.0137   1.0205   1.0357   1.0382   1.0564
  1.0748   1.0791   1.0989   1.1068   1.1189   1.1681   1.1742   1.2009
  1.2270   1.2383   1.2388   1.2512   1.2581   1.2608   1.3084   1.3219
  1.3252   1.3349   1.3448   1.3693   1.4278   1.4532   1.4796   1.5000
  1.5098   1.5115   1.5244   1.5480   1.5571   1.5785   1.5916   1.5982
  1.6109   1.6231   1.6429   1.6613   1.6784   1.6951   1.7035   1.7137
  1.7166   1.7366   1.8040   1.8198   1.8321   1.8721   1.8897   1.8947
  1.8985   1.9044   1.9091   1.9333   1.9353   1.9532   1.9686   1.9750
  1.9759   1.9877   2.0256   2.0467   2.0543   2.0612   2.1053   2.1252
  2.1427   2.1612   2.1941   2.2287   2.2522   2.2750   2.2776   2.3007
  2.3154   2.3204   2.3348   2.3357   2.3693   2.3836   2.4105   2.4432
  2.4513   2.4781   2.4855   2.5015   2.5397   2.5435   2.5614   2.5741
  2.6057   2.6148   2.6520   2.6566   2.6628   2.6816   2.7046   2.7092
  2.7148   2.7340   2.7405   2.7575   2.7634   2.7895   2.7895   2.7946
  2.7968   2.8096   2.8302   2.8459   2.8646   2.9034   2.9102   2.9731
  2.9858   3.0644   3.0818   3.0920   3.1097   3.1672   3.1699   3.2005
  3.2656   3.2786   3.3357   3.3581   3.4123   3.4134   3.5283   3.5455
  3.5869   3.6532   3.7509   3.7881   3.8686   3.8805   4.0357   4.0577
  4.1181   4.1458   4.4214   4.8089   4.8320   9.7743   9.7807   9.8077
  9.8648  23.4216  23.5729  23.8493  23.8648  23.9156  23.9549  23.9975
 24.0155  24.0548  24.0786  24.1379  24.1500  25.8056  25.8273  25.8316
 26.0483  26.1369  26.1633  26.3298  26.3977  26.5947  26.6214  26.7818
 26.8343 215.7682 215.7736 215.8048 215.8806
 --------------------------------------------------------------

          Ground-State Mulliken Net Atomic Charges

     Atom                 Charge (a.u.)
  ----------------------------------------
      1 C                    -0.172090
      2 C                    -0.206169
      3 Cl                    0.476634
      4 C                    -0.344561
      5 H                     0.200140
      6 C                    -0.732930
      7 H                     0.182436
      8 C                     0.821930
      9 Cl                    0.464747
     10 C                    -0.887289
     11 H                     0.203873
     12 C                    -0.187405
     13 C                    -0.206623
     14 Cl                    0.476001
     15 C                    -0.338386
     16 H                     0.200466
     17 C                    -0.734259
     18 H                     0.182267
     19 C                     0.819282
     20 Cl                    0.465610
     21 C                    -0.887796
     22 H                     0.204122
  ----------------------------------------
  Sum of atomic charges =     0.000000

 -----------------------------------------------------------------
                    Cartesian Multipole Moments
 -----------------------------------------------------------------
    Charge (ESU x 10^10)
                -0.0000
    Dipole Moment (Debye)
         X       0.2757      Y      -0.2306      Z       0.4706
       Tot       0.5922
    Quadrupole Moments (Debye-Ang)
        XX    -114.7576     XY      -3.4737     YY    -124.6741
        XZ      -5.9866     YZ       1.1432     ZZ    -119.0950
    Octopole Moments (Debye-Ang^2)
       XXX    -175.1833    XXY     -15.9126    XYY     -80.0944
       YYY       7.8293    XXZ      44.8171    XYZ       7.9498
       YYZ      47.0610    XZZ     -94.7463    YZZ      -6.2457
       ZZZ     163.9059
    Hexadecapole Moments (Debye-Ang^3)
      XXXX   -4257.3963   XXXY     -51.9073   XXYY    -916.4601
      XYYY      33.2220   YYYY    -860.2028   XXXZ     498.6496
      XXYZ     164.2584   XYYZ     216.4157   YYYZ     373.4923
      XXZZ   -1169.9566   XYZZ     -14.7796   YYZZ    -613.2606
      XZZZ     620.2007   YZZZ     379.8515   ZZZZ   -2829.5514
 -----------------------------------------------------------------
 Calculating analytic gradient of the SCF energy
 Gradient of SCF Energy
            1           2           3           4           5           6
    1  -0.0071185  -0.0022591   0.0186250   0.0003209  -0.0002660   0.0034634
    2   0.0005695  -0.0020490  -0.0469431  -0.0001735  -0.0000833  -0.0000795
    3   0.0015055  -0.0010559  -0.0322876  -0.0027512   0.0001612  -0.0018197
            7           8           9          10          11          12
    1  -0.0001750  -0.0023043   0.0004804   0.0026723   0.0000509   0.0049287
    2   0.0000787   0.0000324  -0.0000670  -0.0000401   0.0001825   0.0010984
    3   0.0000712   0.0004451   0.0000857   0.0039423  -0.0000512  -0.0051091
           13          14          15          16          17          18
    1   0.0011330  -0.0173043  -0.0021411   0.0002886  -0.0033134   0.0001190
    2   0.0030244   0.0458331   0.0016207   0.0000636  -0.0000099  -0.0000268
    3  -0.0007942   0.0344278  -0.0004190  -0.0001004   0.0021442  -0.0001813
           19          20          21          22
    1   0.0016230  -0.0001282   0.0014456  -0.0001408
    2   0.0005432  -0.0002129  -0.0033556  -0.0000058
    3  -0.0016074   0.0004320   0.0032125  -0.0002505
 Max gradient component =       4.694E-02
 RMS gradient           =       1.060E-02
 Gradient time:  CPU 195.37 s  wall 195.38 s
 Geometry Optimization Parameters
   NAtoms,    NIC,     NZ,  NCons,   NDum,   NFix, NCnnct, MaxDiis
       22     163      22       0       0       0       0       0

 Cartesian Hessian Update
 Hessian updated using BFGS update


** GEOMETRY OPTIMIZATION IN DELOCALIZED INTERNAL COORDINATES **
   Searching for a Minimum

   Optimization Cycle:   2

                       Coordinates (Angstroms)
     ATOM                X               Y               Z
      1  C         0.0130441307   -0.0036137929    0.0226944087
      2  C        -0.0134900213    0.0171597102    1.4238574958
      3  Cl        1.4856659060    0.0364733632    2.3255982481
      4  C        -1.2158886862    0.0478839498    2.1183728137
      5  H        -1.2096734367    0.0677590339    3.2008142965
      6  C        -2.4203603795    0.0666686593    1.4290603745
      7  H        -3.3584325119    0.0925660441    1.9688217686
      8  C        -2.4091680014    0.0546259894    0.0400143171
      9  Cl       -3.9232570802    0.0693330301   -0.8456377424
     10  C        -1.2091721634    0.0196776825   -0.6556567081
     11  H        -1.2191297572   -0.0134193928   -1.7379510528
     12  C         1.2889650826   -0.0444731942   -0.7449234500
     13  C         2.3325160939   -0.9181020223   -0.4100969535
     14  Cl        2.1426637574   -2.0349563242    0.9230518744
     15  C         3.5162038335   -0.9334501185   -1.1364243277
     16  H         4.3058781900   -1.6207461991   -0.8604590632
     17  C         3.6821271754   -0.0817983901   -2.2197171938
     18  H         4.6034536334   -0.0938826929   -2.7881036614
     19  C         2.6528574302    0.7838571604   -2.5680564456
     20  Cl        2.8496928664    1.8730541462   -3.9289840910
     21  C         1.4712888808    0.8035920299   -1.8411273962
     22  H         0.6884034947    1.5010302383   -2.1111405650
   Point Group: c1    Number of degrees of freedom:    60


   Energy is  -2301.870087645

 Hessian updated using BFGS update

 56 Hessian modes will be used to form the next step
  Hessian Eigenvalues:
     0.016288    0.017711    0.019574    0.020688    0.020929    0.022944
     0.023584    0.023586    0.023834    0.023845    0.024089    0.024090
     0.024114    0.024114    0.024135    0.024135    0.024143    0.024143
     0.065183    0.114150    0.159965    0.159967    0.159995    0.159996
     0.160000    0.160081    0.216111    0.223832    0.224915    0.231379
     0.235023    0.235379    0.246678    0.247228    0.249988    0.249994
     0.250000    0.289175    0.293101    0.301033    0.301054    0.328666
     0.356662    0.356672    0.412908    0.418377    0.429560    0.430146
     0.461414    0.464775    0.470663    0.471048    0.478203    0.478383
     0.479138    0.479228

 Minimum search - taking simple RFO step
 Searching for Lamda that Minimizes Along All modes
 Value Taken    Lamda =  -0.02515514
 Calculated Step too Large.  Step scaled by  0.698334
 Step Taken.  Stepsize is  0.300000

                             Maximum     Tolerance    Cnvgd?
         Gradient           0.049379      0.000300      NO
         Displacement       0.245640      0.001200      NO
         Energy change     -0.022628      0.000001      NO


 New Cartesian Coordinates Obtained by Inverse Iteration

 Displacement from previous Coordinates is:  0.364963
 ----------------------------------------------------------------
             Standard Nuclear Orientation (Angstroms)
    I     Atom           X                Y                Z
 ----------------------------------------------------------------
    1      C       0.0260466741    -0.0098913777     0.0419450262
    2      C      -0.0201092193     0.0386306746     1.4439807463
    3      Cl      1.4580145761     0.0876815180     2.3747657531
    4      C      -1.2328113443     0.0776690003     2.1239854549
    5      H      -1.2365771571     0.1182784250     3.2055904096
    6      C      -2.4313524860     0.0799487381     1.4216829554
    7      H      -3.3762290976     0.1122036269     1.9485350647
    8      C      -2.3997400619     0.0434421249     0.0325387044
    9      Cl     -3.9043606520     0.0394607204    -0.8712720336
   10      C      -1.1925751199    -0.0008445547    -0.6504249926
   11      H      -1.1923466850    -0.0545677193    -1.7317059150
   12      C       1.2980420849    -0.0579886534    -0.7270294151
   13      C       2.3436977331    -0.9437693603    -0.4231619748
   14      Cl      2.1754850221    -2.0918987008     0.8833096822
   15      C       3.5197768706    -0.9511324881    -1.1657408681
   16      H       4.3073992708    -1.6482547646    -0.9102717027
   17      C       3.6784954684    -0.0816902172    -2.2376020708
   18      H       4.5920982419    -0.0869357653    -2.8178269850
   19      C       2.6459845912     0.7929740777    -2.5560184144
   20      Cl      2.8306327028     1.9037882143    -3.9024866254
   21      C       1.4728149784     0.8075868829    -1.8151404123
   22      H       0.6918020461     1.5145485085    -2.0636454404
 ----------------------------------------------------------------
 Nuclear Repulsion Energy =        1465.34658527 hartrees
 There are       73 alpha and       73 beta electrons
 Applying Cartesian multipole field
    Component          Value
    ---------          -----
     (2,0,0)        1.00000E-11
     (0,2,0)        2.00000E-11
     (0,0,2)       -3.00000E-11
 Nucleus-field energy     =    -0.0000000169 hartrees
 Requested basis set is 6-311++G(d,p)
 There are 154 shells and 426 basis functions
 A cutoff of  1.0D-15 yielded   9530 shell pairs
 There are     77760 function pairs (     83559 Cartesian)
 Smallest overlap matrix eigenvalue = 3.39E-07
 Linear dependence detected in AO basis
 Number of orthogonalized atomic orbitals = 422
 Maximum deviation from orthogonality = 4.576E-10
 Guess from superposition of atomic densities
 Warning:  Energy on first SCF cycle will be non-variational
 SAD guess density has 146.000000 electrons

 -----------------------------------------------------------------------
  General SCF calculation program by
  Eric Jon Sundstrom, Paul Horn, Yuezhi Mao, Dmitri Zuev, Alec White,
  David Stuck, Shaama M.S., Shane Yost, Joonho Lee, David Small,
  Daniel Levine, Susi Lehtola, Hugh Burton, Evgeny Epifanovsky,
  Bang C. Huynh
 -----------------------------------------------------------------------
 Exchange:     0.2000 Hartree-Fock + 0.0800 Slater + 0.7200 B88
 Correlation:  0.1900 VWN1RPA + 0.8100 LYP
 Using SG-1 standard quadrature grid
 A restricted SCF calculation will be
 performed using DIIS
 SCF converges when DIIS error is below 1.0e-08
 ---------------------------------------
  Cycle       Energy         DIIS error
 ---------------------------------------
    1   -2305.7199753081      3.04e-02  
    2   -2301.7337926097      2.55e-03  
    3   -2301.6710946711      2.99e-03  
    4   -2301.8790304927      4.65e-04  
    5   -2301.8833850658      1.73e-04  
    6   -2301.8837611538      1.16e-04  
    7   -2301.8840820399      1.89e-05  
    8   -2301.8840880116      8.34e-06  
    9   -2301.8840895903      2.21e-06  
   10   -2301.8840896999      7.82e-07  
   11   -2301.8840897135      1.65e-07  
   12   -2301.8840897142      5.21e-08  
   13   -2301.8840897141      1.36e-08  
   14   -2301.8840897141      4.42e-09  Convergence criterion met
 ---------------------------------------
 SCF time:   CPU 539.45s  wall 539.00s 
 SCF   energy in the final basis set =    -2301.8840897141
 Total energy in the final basis set =    -2301.8840897141

 --------------------------------------------------------------

                    Orbital Energies (a.u.)
 --------------------------------------------------------------

 Alpha MOs
 -- Occupied --
********-101.5677-101.5602-101.5601 -10.2588 -10.2588 -10.2579 -10.2579
-10.2275 -10.2272 -10.2117 -10.2116 -10.2106 -10.2105 -10.2100 -10.2099
 -9.4824  -9.4823  -9.4763  -9.4763  -7.2470  -7.2469  -7.2409  -7.2408
 -7.2372  -7.2371  -7.2369  -7.2367  -7.2310  -7.2310  -7.2305  -7.2304
 -0.9373  -0.9180  -0.8981  -0.8844  -0.8509  -0.8332  -0.8137  -0.7706
 -0.7473  -0.7330  -0.6720  -0.6382  -0.6350  -0.5966  -0.5461  -0.5265
 -0.5248  -0.5009  -0.4983  -0.4744  -0.4619  -0.4562  -0.4538  -0.4344
 -0.4288  -0.4153  -0.4030  -0.3991  -0.3937  -0.3892  -0.3775  -0.3430
 -0.3336  -0.3321  -0.3310  -0.3262  -0.3089  -0.2958  -0.2785  -0.2587
 -0.2528
 -- Virtual --
 -0.0685  -0.0484  -0.0444  -0.0235  -0.0121  -0.0117   0.0014   0.0029
  0.0036   0.0098   0.0134   0.0219   0.0276   0.0333   0.0425   0.0456
  0.0482   0.0561   0.0629   0.0691   0.0720   0.0725   0.0812   0.0891
  0.0906   0.0961   0.0994   0.1022   0.1044   0.1051   0.1094   0.1105
  0.1156   0.1184   0.1205   0.1243   0.1285   0.1305   0.1310   0.1325
  0.1342   0.1370   0.1435   0.1443   0.1477   0.1554   0.1607   0.1610
  0.1688   0.1696   0.1765   0.1781   0.1851   0.1884   0.1923   0.1993
  0.2066   0.2130   0.2134   0.2228   0.2236   0.2260   0.2286   0.2352
  0.2390   0.2484   0.2489   0.2541   0.2553   0.2567   0.2593   0.2672
  0.2702   0.2764   0.2782   0.2822   0.2824   0.2867   0.2886   0.2923
  0.2991   0.3094   0.3145   0.3195   0.3268   0.3307   0.3333   0.3448
  0.3476   0.3557   0.3732   0.4178   0.4230   0.4300   0.4427   0.4467
  0.4550   0.4554   0.4660   0.4771   0.4830   0.4944   0.4948   0.5083
  0.5099   0.5232   0.5283   0.5293   0.5406   0.5504   0.5597   0.5668
  0.5699   0.5757   0.5802   0.5803   0.5842   0.5981   0.6039   0.6096
  0.6173   0.6195   0.6223   0.6254   0.6563   0.6593   0.6720   0.6821
  0.6908   0.6932   0.6982   0.7099   0.7194   0.7267   0.7309   0.7430
  0.7461   0.7749   0.7972   0.8126   0.8184   0.8256   0.8355   0.8391
  0.8411   0.8463   0.8506   0.8508   0.8585   0.8627   0.8653   0.8730
  0.8771   0.8794   0.8948   0.8996   0.9044   0.9057   0.9077   0.9107
  0.9303   0.9350   0.9458   0.9513   0.9610   0.9655   0.9713   0.9719
  0.9895   0.9959   0.9961   1.0093   1.0230   1.0317   1.0348   1.0494
  1.0714   1.0833   1.0997   1.1047   1.1151   1.1666   1.1718   1.1999
  1.2245   1.2336   1.2358   1.2504   1.2586   1.2588   1.3092   1.3156
  1.3171   1.3330   1.3435   1.3704   1.4266   1.4537   1.4792   1.4996
  1.5089   1.5092   1.5232   1.5471   1.5572   1.5756   1.5891   1.5979
  1.6093   1.6226   1.6435   1.6613   1.6774   1.6934   1.7059   1.7123
  1.7143   1.7353   1.8038   1.8183   1.8314   1.8709   1.8888   1.8906
  1.8960   1.9031   1.9092   1.9328   1.9345   1.9559   1.9674   1.9746
  1.9755   1.9875   2.0232   2.0444   2.0533   2.0601   2.1044   2.1269
  2.1416   2.1574   2.1908   2.2364   2.2619   2.2775   2.2801   2.3021
  2.3172   2.3187   2.3341   2.3411   2.3457   2.3833   2.4079   2.4364
  2.4506   2.4661   2.4934   2.5069   2.5377   2.5424   2.5597   2.5729
  2.6001   2.6136   2.6488   2.6564   2.6599   2.6787   2.7033   2.7081
  2.7149   2.7320   2.7363   2.7575   2.7609   2.7874   2.7880   2.7923
  2.7935   2.8089   2.8286   2.8472   2.8635   2.9018   2.9099   2.9742
  2.9830   3.0630   3.0805   3.0871   3.1080   3.1613   3.1656   3.2024
  3.2637   3.2744   3.3340   3.3538   3.4075   3.4109   3.5238   3.5406
  3.5839   3.6533   3.7480   3.7861   3.8668   3.8774   4.0359   4.0588
  4.1193   4.1433   4.4179   4.8056   4.8289   9.7722   9.7805   9.7975
  9.8596  23.4231  23.5747  23.8447  23.8605  23.9157  23.9527  23.9921
 24.0108  24.0499  24.0718  24.1327  24.1442  25.8249  25.8322  25.9002
 26.0281  26.1337  26.1408  26.2631  26.3636  26.5898  26.6182  26.7705
 26.8166 215.7665 215.7733 215.7954 215.8703
 --------------------------------------------------------------

          Ground-State Mulliken Net Atomic Charges

     Atom                 Charge (a.u.)
  ----------------------------------------
      1 C                    -0.074258
      2 C                    -0.292107
      3 Cl                    0.462214
      4 C                    -0.322110
      5 H                     0.201895
      6 C                    -0.724458
      7 H                     0.182068
      8 C                     0.836461
      9 Cl                    0.461674
     10 C                    -0.932554
     11 H                     0.206347
     12 C                    -0.094957
     13 C                    -0.280745
     14 Cl                    0.461396
     15 C                    -0.318489
     16 H                     0.202043
     17 C                    -0.724037
     18 H                     0.181910
     19 C                     0.834424
     20 Cl                    0.462717
     21 C                    -0.935957
     22 H                     0.206523
  ----------------------------------------
  Sum of atomic charges =     0.000000

 -----------------------------------------------------------------
                    Cartesian Multipole Moments
 -----------------------------------------------------------------
    Charge (ESU x 10^10)
                -0.0000
    Dipole Moment (Debye)
         X       0.2611      Y      -0.2170      Z       0.4447
       Tot       0.5595
    Quadrupole Moments (Debye-Ang)
        XX    -114.7639     XY      -3.6135     YY    -124.4886
        XZ      -6.3408     YZ       1.5440     ZZ    -119.1307
    Octopole Moments (Debye-Ang^2)
       XXX    -176.5365    XXY     -15.7667    XYY     -79.7239
       YYY       7.4050    XXZ      43.8160    XYZ       8.2914
       YYZ      46.9190    XZZ     -94.2527    YZZ      -5.6398
       ZZZ     163.0153
    Hexadecapole Moments (Debye-Ang^3)
      XXXX   -4245.8955   XXXY     -52.3492   XXYY    -917.8598
      XYYY      31.3303   YYYY    -887.7530   XXXZ     488.6498
      XXYZ     163.8885   XYYZ     215.3330   YYYZ     364.4644
      XXZZ   -1164.5662   XYZZ     -14.6542   YYZZ    -618.8765
      XZZZ     614.7130   YZZZ     375.8706   ZZZZ   -2829.0176
 -----------------------------------------------------------------
 Calculating analytic gradient of the SCF energy
 Gradient of SCF Energy
            1           2           3           4           5           6
    1  -0.0023991  -0.0006828   0.0106465   0.0004150  -0.0001195   0.0012062
    2   0.0012723  -0.0012438  -0.0294289  -0.0002954  -0.0000506  -0.0000969
    3   0.0002320   0.0006945  -0.0204232  -0.0010122  -0.0000152  -0.0009822
            7           8           9          10          11          12
    1  -0.0001065  -0.0013432   0.0002990   0.0012594  -0.0000880   0.0010797
    2   0.0000497   0.0000579  -0.0000650   0.0003856   0.0001533  -0.0001756
    3  -0.0000051   0.0001523   0.0001131   0.0015994  -0.0000188  -0.0024815
           13          14          15          16          17          18
    1   0.0012231  -0.0104071  -0.0008787   0.0000602  -0.0013594   0.0000249
    2   0.0006927   0.0292337   0.0006396   0.0000781   0.0002268   0.0000100
    3   0.0003938   0.0207844   0.0001722  -0.0000781   0.0006826  -0.0001291
           19          20          21          22
    1   0.0008632  -0.0000599   0.0003892  -0.0000222
    2   0.0003873  -0.0001270  -0.0016859  -0.0000179
    3  -0.0009795   0.0003020   0.0012075  -0.0002091
 Max gradient component =       2.943E-02
 RMS gradient           =       6.549E-03
 Gradient time:  CPU 193.31 s  wall 193.32 s
 Geometry Optimization Parameters
   NAtoms,    NIC,     NZ,  NCons,   NDum,   NFix, NCnnct, MaxDiis
       22     163      22       0       0       0       0       0

 Cartesian Hessian Update
 Hessian updated using BFGS update


** GEOMETRY OPTIMIZATION IN DELOCALIZED INTERNAL COORDINATES **
   Searching for a Minimum

   Optimization Cycle:   3

                       Coordinates (Angstroms)
     ATOM                X               Y               Z
      1  C         0.0260466741   -0.0098913777    0.0419450262
      2  C        -0.0201092193    0.0386306746    1.4439807463
      3  Cl        1.4580145761    0.0876815180    2.3747657531
      4  C        -1.2328113443    0.0776690003    2.1239854549
      5  H        -1.2365771571    0.1182784250    3.2055904096
      6  C        -2.4313524860    0.0799487381    1.4216829554
      7  H        -3.3762290976    0.1122036269    1.9485350647
      8  C        -2.3997400619    0.0434421249    0.0325387044
      9  Cl       -3.9043606520    0.0394607204   -0.8712720336
     10  C        -1.1925751199   -0.0008445547   -0.6504249926
     11  H        -1.1923466850   -0.0545677193   -1.7317059150
     12  C         1.2980420849   -0.0579886534   -0.7270294151
     13  C         2.3436977331   -0.9437693603   -0.4231619748
     14  Cl        2.1754850221   -2.0918987008    0.8833096822
     15  C         3.5197768706   -0.9511324881   -1.1657408681
     16  H         4.3073992708   -1.6482547646   -0.9102717027
     17  C         3.6784954684   -0.0816902172   -2.2376020708
     18  H         4.5920982419   -0.0869357653   -2.8178269850
     19  C         2.6459845912    0.7929740777   -2.5560184144
     20  Cl        2.8306327028    1.9037882143   -3.9024866254
     21  C         1.4728149784    0.8075868829   -1.8151404123
     22  H         0.6918020461    1.5145485085   -2.0636454404
   Point Group: c1    Number of degrees of freedom:    60


   Energy is  -2301.884089714

 Hessian updated using BFGS update

 57 Hessian modes will be used to form the next step
  Hessian Eigenvalues:
     0.016233    0.017710    0.019524    0.020686    0.020929    0.022944
     0.023585    0.023586    0.023834    0.023845    0.024089    0.024090
     0.024114    0.024114    0.024135    0.024135    0.024143    0.024143
     0.060603    0.082126    0.159965    0.159974    0.159995    0.159996
     0.160000    0.160052    0.216469    0.223832    0.224870    0.231380
     0.235023    0.235455    0.246678    0.247107    0.249991    0.249994
     0.250002    0.289175    0.293386    0.301033    0.301053    0.328884
     0.356663    0.356668    0.356676    0.412908    0.418635    0.429561
     0.430151    0.461414    0.464762    0.471048    0.471699    0.478203
     0.478312    0.479143    0.479399

 Minimum search - taking simple RFO step
 Searching for Lamda that Minimizes Along All modes
 Value Taken    Lamda =  -0.01502934
 Calculated Step too Large.  Step scaled by  0.709801
 Step Taken.  Stepsize is  0.300000

                             Maximum     Tolerance    Cnvgd?
         Gradient           0.030499      0.000300      NO
         Displacement       0.241995      0.001200      NO
         Energy change     -0.014002      0.000001      NO


 New Cartesian Coordinates Obtained by Inverse Iteration

 Displacement from previous Coordinates is:  0.386926
 ----------------------------------------------------------------
             Standard Nuclear Orientation (Angstroms)
    I     Atom           X                Y                Z
 ----------------------------------------------------------------
    1      C       0.0343173932    -0.0166971652     0.0551706209
    2      C      -0.0242556045     0.0659056622     1.4553937363
    3      Cl      1.4405380610     0.1516399469     2.4056080323
    4      C      -1.2433872914     0.1137239896     2.1256562075
    5      H      -1.2533272377     0.1804991459     3.2059262162
    6      C      -2.4376519430     0.0913945361     1.4162076798
    7      H      -3.3866476439     0.1298527244     1.9347372061
    8      C      -2.3930103203     0.0218020957     0.0282154945
    9      Cl     -3.8916750789    -0.0108761103    -0.8869983496
   10      C      -1.1815591718    -0.0310820288    -0.6458472062
   11      H      -1.1733983796    -0.1105970845    -1.7253328065
   12      C       1.3048939565    -0.0674392575    -0.7145644609
   13      C       2.3450279370    -0.9699336537    -0.4409758627
   14      Cl      2.1847619192    -2.1517020150     0.8370009609
   15      C       3.5151807202    -0.9725614631    -1.1950654376
   16      H       4.2969148607    -1.6835360204    -0.9604376286
   17      C       3.6746900393    -0.0818893792    -2.2494288520
   18      H       4.5830502149    -0.0825689333    -2.8374048283
   19      C       2.6463450435     0.8084778666    -2.5382648480
   20      Cl      2.8299974289     1.9457779066    -3.8640435343
   21      C       1.4795279247     0.8195061766    -1.7878753970
   22      H       0.7038556094     1.5395419706    -2.0136699960
 ----------------------------------------------------------------
 Nuclear Repulsion Energy =        1460.58559792 hartrees
 There are       73 alpha and       73 beta electrons
 Applying Cartesian multipole field
    Component          Value
    ---------          -----
     (2,0,0)        1.00000E-11
     (0,2,0)        2.00000E-11
     (0,0,2)       -3.00000E-11
 Nucleus-field energy     =    -0.0000000159 hartrees
 Requested basis set is 6-311++G(d,p)
 There are 154 shells and 426 basis functions
 A cutoff of  1.0D-15 yielded   9517 shell pairs
 There are     77633 function pairs (     83417 Cartesian)
 Smallest overlap matrix eigenvalue = 3.42E-07
 Linear dependence detected in AO basis
 Number of orthogonalized atomic orbitals = 422
 Maximum deviation from orthogonality = 5.948E-10
 Guess from superposition of atomic densities
 Warning:  Energy on first SCF cycle will be non-variational
 SAD guess density has 146.000000 electrons

 -----------------------------------------------------------------------
  General SCF calculation program by
  Eric Jon Sundstrom, Paul Horn, Yuezhi Mao, Dmitri Zuev, Alec White,
  David Stuck, Shaama M.S., Shane Yost, Joonho Lee, David Small,
  Daniel Levine, Susi Lehtola, Hugh Burton, Evgeny Epifanovsky,
  Bang C. Huynh
 -----------------------------------------------------------------------
 Exchange:     0.2000 Hartree-Fock + 0.0800 Slater + 0.7200 B88
 Correlation:  0.1900 VWN1RPA + 0.8100 LYP
 Using SG-1 standard quadrature grid
 A restricted SCF calculation will be
 performed using DIIS
 SCF converges when DIIS error is below 1.0e-08
 ---------------------------------------
  Cycle       Energy         DIIS error
 ---------------------------------------
    1   -2305.6888372164      3.03e-02  
    2   -2301.7432161475      2.54e-03  
    3   -2301.6818586718      2.98e-03  
    4   -2301.8875951134      4.60e-04  
    5   -2301.8918297179      1.74e-04  
    6   -2301.8922037323      1.18e-04  
    7   -2301.8925308549      1.81e-05  
    8   -2301.8925361153      8.47e-06  
    9   -2301.8925377671      2.07e-06  
   10   -2301.8925378620      7.78e-07  
   11   -2301.8925378752      1.48e-07  
   12   -2301.8925378757      4.75e-08  
   13   -2301.8925378755      1.24e-08  
   14   -2301.8925378757      4.15e-09  Convergence criterion met
 ---------------------------------------
 SCF time:   CPU 556.34s  wall 557.00s 
 SCF   energy in the final basis set =    -2301.8925378757
 Total energy in the final basis set =    -2301.8925378757

 --------------------------------------------------------------

                    Orbital Energies (a.u.)
 --------------------------------------------------------------

 Alpha MOs
 -- Occupied --
********-101.5676-101.5617-101.5617 -10.2594 -10.2593 -10.2580 -10.2580
-10.2280 -10.2277 -10.2119 -10.2118 -10.2108 -10.2107 -10.2102 -10.2102
 -9.4822  -9.4822  -9.4774  -9.4774  -7.2469  -7.2468  -7.2421  -7.2420
 -7.2371  -7.2369  -7.2367  -7.2365  -7.2321  -7.2321  -7.2316  -7.2315
 -0.9360  -0.9181  -0.8966  -0.8855  -0.8495  -0.8339  -0.8137  -0.7705
 -0.7464  -0.7335  -0.6718  -0.6379  -0.6356  -0.5966  -0.5454  -0.5268
 -0.5241  -0.5018  -0.4983  -0.4745  -0.4618  -0.4554  -0.4538  -0.4335
 -0.4273  -0.4160  -0.4019  -0.3970  -0.3936  -0.3881  -0.3776  -0.3409
 -0.3331  -0.3317  -0.3310  -0.3268  -0.3092  -0.3016  -0.2789  -0.2582
 -0.2557
 -- Virtual --
 -0.0681  -0.0491  -0.0438  -0.0251  -0.0123  -0.0118   0.0020   0.0030
  0.0034   0.0100   0.0125   0.0218   0.0275   0.0328   0.0431   0.0454
  0.0482   0.0559   0.0630   0.0690   0.0709   0.0725   0.0812   0.0889
  0.0900   0.0966   0.0990   0.1023   0.1040   0.1049   0.1094   0.1103
  0.1162   0.1182   0.1200   0.1240   0.1281   0.1303   0.1304   0.1324
  0.1337   0.1369   0.1432   0.1439   0.1470   0.1543   0.1599   0.1608
  0.1687   0.1690   0.1760   0.1778   0.1851   0.1886   0.1908   0.1978
  0.2069   0.2117   0.2131   0.2219   0.2227   0.2268   0.2283   0.2367
  0.2391   0.2479   0.2492   0.2548   0.2555   0.2560   0.2595   0.2651
  0.2694   0.2760   0.2790   0.2817   0.2829   0.2856   0.2869   0.2940
  0.3000   0.3082   0.3143   0.3212   0.3261   0.3301   0.3332   0.3452
  0.3474   0.3540   0.3732   0.4188   0.4250   0.4306   0.4417   0.4442
  0.4548   0.4554   0.4664   0.4776   0.4882   0.4931   0.4944   0.5063
  0.5078   0.5191   0.5283   0.5290   0.5396   0.5498   0.5588   0.5651
  0.5693   0.5779   0.5805   0.5807   0.5840   0.5977   0.6033   0.6060
  0.6163   0.6209   0.6219   0.6258   0.6599   0.6613   0.6726   0.6816
  0.6911   0.6914   0.6972   0.7107   0.7192   0.7259   0.7307   0.7427
  0.7453   0.7746   0.7936   0.8162   0.8206   0.8257   0.8312   0.8410
  0.8429   0.8455   0.8523   0.8567   0.8587   0.8627   0.8652   0.8733
  0.8773   0.8790   0.8952   0.9006   0.9047   0.9063   0.9076   0.9096
  0.9311   0.9367   0.9455   0.9520   0.9602   0.9630   0.9690   0.9708
  0.9823   0.9933   0.9979   1.0061   1.0240   1.0274   1.0330   1.0461
  1.0691   1.0862   1.0976   1.1087   1.1132   1.1663   1.1709   1.1991
  1.2228   1.2318   1.2334   1.2501   1.2586   1.2594   1.3087   1.3106
  1.3134   1.3331   1.3416   1.3721   1.4267   1.4544   1.4796   1.4995
  1.5080   1.5082   1.5236   1.5489   1.5578   1.5739   1.5875   1.5979
  1.6081   1.6220   1.6441   1.6620   1.6767   1.6924   1.7072   1.7119
  1.7123   1.7351   1.8040   1.8181   1.8306   1.8708   1.8835   1.8919
  1.8956   1.9012   1.9110   1.9329   1.9342   1.9605   1.9665   1.9741
  1.9743   1.9884   2.0204   2.0424   2.0534   2.0599   2.1022   2.1272
  2.1408   2.1546   2.1878   2.2390   2.2654   2.2769   2.2845   2.3027
  2.3084   2.3132   2.3265   2.3361   2.3562   2.3852   2.4062   2.4325
  2.4499   2.4635   2.4953   2.5146   2.5364   2.5416   2.5577   2.5729
  2.5944   2.6137   2.6458   2.6575   2.6597   2.6780   2.7025   2.7075
  2.7163   2.7312   2.7323   2.7574   2.7589   2.7865   2.7866   2.7898
  2.7913   2.8093   2.8283   2.8454   2.8630   2.9001   2.9106   2.9757
  2.9823   3.0624   3.0804   3.0835   3.1055   3.1572   3.1639   3.2038
  3.2621   3.2719   3.3345   3.3513   3.4047   3.4103   3.5216   3.5381
  3.5833   3.6537   3.7458   3.7859   3.8666   3.8755   4.0360   4.0595
  4.1201   4.1403   4.4118   4.8041   4.8278   9.7729   9.7802   9.8011
  9.8492  23.4243  23.5754  23.8429  23.8585  23.9167  23.9524  23.9891
 24.0101  24.0479  24.0699  24.1310  24.1423  25.8254  25.8320  25.9451
 25.9742  26.0968  26.1438  26.2227  26.3940  26.5849  26.6160  26.7630
 26.8050 215.7674 215.7729 215.8023 215.8550
 --------------------------------------------------------------

          Ground-State Mulliken Net Atomic Charges

     Atom                 Charge (a.u.)
  ----------------------------------------
      1 C                     0.008595
      2 C                    -0.381276
      3 Cl                    0.442753
      4 C                    -0.294231
      5 H                     0.203098
      6 C                    -0.716163
      7 H                     0.181955
      8 C                     0.840012
      9 Cl                    0.458501
     10 C                    -0.949936
     11 H                     0.208557
     12 C                    -0.019728
     13 C                    -0.346771
     14 Cl                    0.441063
     15 C                    -0.296116
     16 H                     0.203076
     17 C                    -0.712496
     18 H                     0.181823
     19 C                     0.839665
     20 Cl                    0.459627
     21 C                    -0.960676
     22 H                     0.208669
  ----------------------------------------
  Sum of atomic charges =     0.000000

 -----------------------------------------------------------------
                    Cartesian Multipole Moments
 -----------------------------------------------------------------
    Charge (ESU x 10^10)
                -0.0000
    Dipole Moment (Debye)
         X       0.2430      Y      -0.1988      Z       0.4122
       Tot       0.5181
    Quadrupole Moments (Debye-Ang)
        XX    -114.8201     XY      -3.8005     YY    -124.3394
        XZ      -6.6399     YZ       1.9168     ZZ    -119.1209
    Octopole Moments (Debye-Ang^2)
       XXX    -177.7767    XXY     -15.6705    XYY     -79.4326
       YYY       7.1329    XXZ      42.9862    XYZ       8.5847
       YYZ      46.8055    XZZ     -93.7851    YZZ      -5.1345
       ZZZ     162.2012
    Hexadecapole Moments (Debye-Ang^3)
      XXXX   -4239.6777   XXXY     -62.2787   XXYY    -921.1725
      XYYY      20.6643   YYYY    -923.2445   XXXZ     484.1443
      XXYZ     163.0351   XYYZ     215.1842   YYYZ     353.0206
      XXZZ   -1157.5903   XYZZ     -17.6116   YYZZ    -622.5534
      XZZZ     612.7081   YZZZ     369.7223   ZZZZ   -2810.2968
 -----------------------------------------------------------------
 Calculating analytic gradient of the SCF energy
 Gradient of SCF Energy
            1           2           3           4           5           6
    1   0.0001123  -0.0000871   0.0056549   0.0000886  -0.0000017   0.0001972
    2   0.0014640  -0.0008371  -0.0181140  -0.0002536  -0.0000455  -0.0000820
    3  -0.0001755   0.0009243  -0.0122479  -0.0004525  -0.0000132  -0.0002710
            7           8           9          10          11          12
    1  -0.0000133  -0.0002344   0.0000554   0.0001075  -0.0001373  -0.0007065
    2   0.0000061   0.0000605  -0.0000504   0.0006515   0.0000625  -0.0008848
    3  -0.0000333   0.0000335   0.0000145   0.0004032   0.0000434  -0.0008930
           13          14          15          16          17          18
    1   0.0009336  -0.0056451  -0.0003183   0.0000038  -0.0002882  -0.0000380
    2  -0.0000587   0.0181508   0.0004300   0.0000140   0.0001315   0.0000140
    3   0.0006619   0.0122518   0.0000388  -0.0000076   0.0001093  -0.0000351
           19          20          21          22
    1   0.0001662  -0.0000106   0.0000782   0.0000827
    2   0.0000623   0.0000173  -0.0007346  -0.0000036
    3  -0.0001880   0.0000865  -0.0001712  -0.0000791
 Max gradient component =       1.815E-02
 RMS gradient           =       3.952E-03
 Gradient time:  CPU 191.76 s  wall 191.78 s
 Geometry Optimization Parameters
   NAtoms,    NIC,     NZ,  NCons,   NDum,   NFix, NCnnct, MaxDiis
       22     163      22       0       0       0       0       0

 Cartesian Hessian Update
 Hessian updated using BFGS update


** GEOMETRY OPTIMIZATION IN DELOCALIZED INTERNAL COORDINATES **
   Searching for a Minimum

   Optimization Cycle:   4

                       Coordinates (Angstroms)
     ATOM                X               Y               Z
      1  C         0.0343173932   -0.0166971652    0.0551706209
      2  C        -0.0242556045    0.0659056622    1.4553937363
      3  Cl        1.4405380610    0.1516399469    2.4056080323
      4  C        -1.2433872914    0.1137239896    2.1256562075
      5  H        -1.2533272377    0.1804991459    3.2059262162
      6  C        -2.4376519430    0.0913945361    1.4162076798
      7  H        -3.3866476439    0.1298527244    1.9347372061
      8  C        -2.3930103203    0.0218020957    0.0282154945
      9  Cl       -3.8916750789   -0.0108761103   -0.8869983496
     10  C        -1.1815591718   -0.0310820288   -0.6458472062
     11  H        -1.1733983796   -0.1105970845   -1.7253328065
     12  C         1.3048939565   -0.0674392575   -0.7145644609
     13  C         2.3450279370   -0.9699336537   -0.4409758627
     14  Cl        2.1847619192   -2.1517020150    0.8370009609
     15  C         3.5151807202   -0.9725614631   -1.1950654376
     16  H         4.2969148607   -1.6835360204   -0.9604376286
     17  C         3.6746900393   -0.0818893792   -2.2494288520
     18  H         4.5830502149   -0.0825689333   -2.8374048283
     19  C         2.6463450435    0.8084778666   -2.5382648480
     20  Cl        2.8299974289    1.9457779066   -3.8640435343
     21  C         1.4795279247    0.8195061766   -1.7878753970
     22  H         0.7038556094    1.5395419706   -2.0136699960
   Point Group: c1    Number of degrees of freedom:    60


   Energy is  -2301.892537876

 Hessian updated using BFGS update

 58 Hessian modes will be used to form the next step
  Hessian Eigenvalues:
     0.016055    0.017709    0.019389    0.020675    0.020929    0.022941
     0.023586    0.023589    0.023834    0.023845    0.024090    0.024090
     0.024114    0.024114    0.024134    0.024135    0.024142    0.024143
     0.045017    0.075294    0.159965    0.159978    0.159995    0.160000
     0.160002    0.160046    0.216564    0.223832    0.224853    0.231380
     0.235023    0.235596    0.246679    0.247194    0.249991    0.249994
     0.250003    0.289175    0.293438    0.301033    0.301066    0.328998
     0.356665    0.356665    0.356669    0.356678    0.412908    0.419001
     0.429562    0.430148    0.461414    0.464703    0.471048    0.472211
     0.478203    0.478349    0.479143    0.479452

 Minimum search - taking simple RFO step
 Searching for Lamda that Minimizes Along All modes
 Value Taken    Lamda =  -0.00871281
 Calculated Step too Large.  Step scaled by  0.727078
 Step Taken.  Stepsize is  0.300000

                             Maximum     Tolerance    Cnvgd?
         Gradient           0.018343      0.000300      NO
         Displacement       0.235369      0.001200      NO
         Energy change     -0.008448      0.000001      NO


 New Cartesian Coordinates Obtained by Inverse Iteration

 Displacement from previous Coordinates is:  0.438435
 ----------------------------------------------------------------
             Standard Nuclear Orientation (Angstroms)
    I     Atom           X                Y                Z
 ----------------------------------------------------------------
    1      C       0.0384129585    -0.0238031261     0.0627884436
    2      C      -0.0258392082     0.0990308038     1.4590943748
    3      Cl      1.4334030313     0.2267172775     2.4168793771
    4      C      -1.2480225024     0.1551789649     2.1242971016
    5      H      -1.2612324423     0.2533491733     3.2021482316
    6      C      -2.4399782157     0.1006459111     1.4126075280
    7      H      -3.3910982840     0.1453463211     1.9265911720
    8      C      -2.3890896295    -0.0098819477     0.0272192828
    9      Cl     -3.8848151051    -0.0806800633    -0.8919374924
   10      C      -1.1752779419    -0.0704180126    -0.6416968536
   11      H      -1.1612368200    -0.1793581438    -1.7185268009
   12      C       1.3094666530    -0.0729714623    -0.7071527539
   13      C       2.3371287921    -0.9968399160    -0.4632466529
   14      Cl      2.1690017221    -2.2129335542     0.7837899104
   15      C       3.5037904178    -0.9972981260    -1.2237208974
   16      H       4.2758145300    -1.7255212286    -1.0108620122
   17      C       3.6715500332    -0.0817614869    -2.2553787599
   18      H       4.5769354135    -0.0796397917    -2.8477915784
   19      C       2.6540126951     0.8300813080    -2.5151994678
   20      Cl      2.8472381868     1.9974192267    -3.8141341797
   21      C       1.4908422826     0.8386954253    -1.7592549655
   22      H       0.7231818704     1.5738813577    -1.9625060607
 ----------------------------------------------------------------
 Nuclear Repulsion Energy =        1457.02214769 hartrees
 There are       73 alpha and       73 beta electrons
 Applying Cartesian multipole field
    Component          Value
    ---------          -----
     (2,0,0)        1.00000E-11
     (0,2,0)        2.00000E-11
     (0,0,2)       -3.00000E-11
 Nucleus-field energy     =    -0.0000000144 hartrees
 Requested basis set is 6-311++G(d,p)
 There are 154 shells and 426 basis functions
 A cutoff of  1.0D-15 yielded   9517 shell pairs
 There are     77655 function pairs (     83445 Cartesian)
 Smallest overlap matrix eigenvalue = 3.44E-07
 Linear dependence detected in AO basis
 Number of orthogonalized atomic orbitals = 423
 Maximum deviation from orthogonality = 6.187E-10
 Guess from superposition of atomic densities
 Warning:  Energy on first SCF cycle will be non-variational
 SAD guess density has 146.000000 electrons

 -----------------------------------------------------------------------
  General SCF calculation program by
  Eric Jon Sundstrom, Paul Horn, Yuezhi Mao, Dmitri Zuev, Alec White,
  David Stuck, Shaama M.S., Shane Yost, Joonho Lee, David Small,
  Daniel Levine, Susi Lehtola, Hugh Burton, Evgeny Epifanovsky,
  Bang C. Huynh
 -----------------------------------------------------------------------
 Exchange:     0.2000 Hartree-Fock + 0.0800 Slater + 0.7200 B88
 Correlation:  0.1900 VWN1RPA + 0.8100 LYP
 Using SG-1 standard quadrature grid
 A restricted SCF calculation will be
 performed using DIIS
 SCF converges when DIIS error is below 1.0e-08
 ---------------------------------------
  Cycle       Energy         DIIS error
 ---------------------------------------
    1   -2305.6678877419      3.02e-02  
    2   -2301.7487632950      2.53e-03  
    3   -2301.6882309698      2.96e-03  
    4   -2301.8927988232      4.54e-04  
    5   -2301.8969398617      1.70e-04  
    6   -2301.8972860513      1.16e-04  
    7   -2301.8976089609      1.78e-05  
    8   -2301.8976140284      8.44e-06  
    9   -2301.8976156828      1.97e-06  
   10   -2301.8976157686      7.76e-07  
   11   -2301.8976157820      1.36e-07  
   12   -2301.8976157822      4.42e-08  
   13   -2301.8976157823      1.18e-08  
   14   -2301.8976157824      4.02e-09  Convergence criterion met
 ---------------------------------------
 SCF time:   CPU 551.17s  wall 552.00s 
 SCF   energy in the final basis set =    -2301.8976157824
 Total energy in the final basis set =    -2301.8976157824

 --------------------------------------------------------------

                    Orbital Energies (a.u.)
 --------------------------------------------------------------

 Alpha MOs
 -- Occupied --
********-101.5675-101.5629-101.5629 -10.2597 -10.2597 -10.2582 -10.2581
-10.2281 -10.2278 -10.2119 -10.2119 -10.2109 -10.2109 -10.2104 -10.2103
 -9.4821  -9.4821  -9.4783  -9.4783  -7.2468  -7.2468  -7.2430  -7.2429
 -7.2370  -7.2369  -7.2366  -7.2365  -7.2331  -7.2330  -7.2326  -7.2325
 -0.9352  -0.9182  -0.8955  -0.8861  -0.8484  -0.8345  -0.8137  -0.7706
 -0.7459  -0.7339  -0.6715  -0.6374  -0.6363  -0.5969  -0.5449  -0.5271
 -0.5234  -0.5030  -0.4979  -0.4748  -0.4616  -0.4549  -0.4539  -0.4326
 -0.4265  -0.4165  -0.4012  -0.3953  -0.3938  -0.3869  -0.3776  -0.3389
 -0.3329  -0.3311  -0.3311  -0.3273  -0.3117  -0.3035  -0.2797  -0.2580
 -0.2575
 -- Virtual --
 -0.0670  -0.0500  -0.0431  -0.0270  -0.0128  -0.0119   0.0022   0.0031
  0.0032   0.0101   0.0113   0.0215   0.0273   0.0324   0.0435   0.0451
  0.0480   0.0554   0.0629   0.0688   0.0689   0.0727   0.0802   0.0880
  0.0903   0.0972   0.0987   0.1021   0.1029   0.1048   0.1095   0.1100
  0.1168   0.1181   0.1189   0.1236   0.1273   0.1275   0.1302   0.1324
  0.1333   0.1363   0.1425   0.1428   0.1460   0.1530   0.1566   0.1597
  0.1683   0.1689   0.1756   0.1773   0.1808   0.1886   0.1892   0.1964
  0.2072   0.2096   0.2128   0.2194   0.2208   0.2275   0.2284   0.2384
  0.2393   0.2467   0.2486   0.2527   0.2555   0.2560   0.2595   0.2634
  0.2679   0.2755   0.2770   0.2817   0.2833   0.2853   0.2856   0.2900
  0.3012   0.3065   0.3137   0.3141   0.3237   0.3262   0.3319   0.3337
  0.3455   0.3499   0.3525   0.3730   0.4275   0.4286   0.4327   0.4411
  0.4426   0.4545   0.4582   0.4664   0.4785   0.4930   0.4933   0.4970
  0.5058   0.5080   0.5211   0.5288   0.5300   0.5391   0.5485   0.5593
  0.5634   0.5737   0.5803   0.5811   0.5830   0.5971   0.5975   0.6028
  0.6046   0.6157   0.6226   0.6230   0.6267   0.6619   0.6664   0.6809
  0.6862   0.6892   0.6966   0.6972   0.7125   0.7226   0.7254   0.7309
  0.7413   0.7439   0.7761   0.7925   0.8195   0.8230   0.8250   0.8344
  0.8388   0.8411   0.8502   0.8545   0.8566   0.8598   0.8625   0.8655
  0.8736   0.8769   0.8862   0.8957   0.9020   0.9030   0.9085   0.9153
  0.9265   0.9324   0.9356   0.9439   0.9452   0.9528   0.9615   0.9711
  0.9714   0.9795   0.9933   1.0036   1.0047   1.0233   1.0250   1.0324
  1.0451   1.0660   1.0875   1.0978   1.1128   1.1190   1.1673   1.1718
  1.1994   1.2216   1.2317   1.2332   1.2513   1.2584   1.2622   1.3044
  1.3112   1.3121   1.3349   1.3391   1.3739   1.4286   1.4583   1.4820
  1.4999   1.5074   1.5078   1.5283   1.5529   1.5588   1.5732   1.5873
  1.6001   1.6070   1.6208   1.6445   1.6633   1.6767   1.6916   1.7077
  1.7103   1.7127   1.7409   1.8043   1.8191   1.8296   1.8711   1.8779
  1.8937   1.8967   1.9042   1.9146   1.9334   1.9344   1.9656   1.9668
  1.9724   1.9735   1.9909   2.0186   2.0409   2.0546   2.0605   2.0987
  2.1272   2.1401   2.1525   2.1853   2.2421   2.2663   2.2753   2.2862
  2.2931   2.3044   2.3070   2.3291   2.3392   2.3591   2.3893   2.4052
  2.4324   2.4509   2.4638   2.4971   2.5218   2.5358   2.5482   2.5559
  2.5738   2.5921   2.6141   2.6424   2.6618   2.6619   2.6789   2.7026
  2.7073   2.7207   2.7282   2.7344   2.7568   2.7572   2.7859   2.7871
  2.7873   2.7923   2.8109   2.8293   2.8453   2.8631   2.8973   2.9116
  2.9837   2.9846   3.0632   3.0811   3.0818   3.1027   3.1537   3.1654
  3.2051   3.2607   3.2728   3.3361   3.3511   3.4031   3.4103   3.5213
  3.5373   3.5842   3.6584   3.7442   3.7878   3.8706   3.8745   4.0360
  4.0599   4.1210   4.1372   4.4033   4.8041   4.8280   9.7744   9.7800
  9.8140   9.8367  23.4261  23.5755  23.8441  23.8577  23.9174  23.9549
 23.9878  24.0136  24.0469  24.0713  24.1302  24.1421  25.8268  25.8308
 25.9202  25.9628  26.0902  26.1452  26.2236  26.4153  26.5940  26.6150
 26.7572  26.7951 215.7685 215.7727 215.8194 215.8385
 --------------------------------------------------------------

          Ground-State Mulliken Net Atomic Charges

     Atom                 Charge (a.u.)
  ----------------------------------------
      1 C                     0.467097
      2 C                    -0.924971
      3 Cl                    0.419078
      4 C                    -0.303710
      5 H                     0.202915
      6 C                    -0.747051
      7 H                     0.180924
      8 C                     0.901326
      9 Cl                    0.451517
     10 C                    -0.847401
     11 H                     0.209751
     12 C                     0.381926
     13 C                    -0.864501
     14 Cl                    0.416647
     15 C                    -0.285842
     16 H                     0.202541
     17 C                    -0.743266
     18 H                     0.180945
     19 C                     0.903559
     20 Cl                    0.452903
     21 C                    -0.864406
     22 H                     0.210018
  ----------------------------------------
  Sum of atomic charges =     0.000000

 -----------------------------------------------------------------
                    Cartesian Multipole Moments
 -----------------------------------------------------------------
    Charge (ESU x 10^10)
                 0.0000
    Dipole Moment (Debye)
         X       0.2222      Y      -0.1768      Z       0.3750
       Tot       0.4704
    Quadrupole Moments (Debye-Ang)
        XX    -114.9317     XY      -4.0326     YY    -124.2154
        XZ      -6.8576     YZ       2.2494     ZZ    -119.0547
    Octopole Moments (Debye-Ang^2)
       XXX    -178.9940    XXY     -15.5826    XYY     -79.2012
       YYY       7.0048    XXZ      42.3428    XYZ       8.8118
       YYZ      46.7308    XZZ     -93.2885    YZZ      -4.6803
       ZZZ     161.4062
    Hexadecapole Moments (Debye-Ang^3)
      XXXX   -4238.5745   XXXY     -81.6921   XXYY    -926.4071
      XYYY       1.1141   YYYY    -966.7784   XXXZ     485.3540
      XXYZ     161.5690   XYYZ     215.9951   YYYZ     339.1646
      XXZZ   -1148.9322   XYZZ     -23.6510   YYZZ    -624.2618
      XZZZ     614.2556   YZZZ     361.1562   ZZZZ   -2773.2664
 -----------------------------------------------------------------
 Calculating analytic gradient of the SCF energy
 Gradient of SCF Energy
            1           2           3           4           5           6
    1   0.0010492   0.0000431   0.0029923  -0.0001955   0.0000778  -0.0001787
    2   0.0010771  -0.0003952  -0.0110472  -0.0003135  -0.0000387   0.0000617
    3  -0.0001043   0.0004423  -0.0069468  -0.0002062  -0.0000046   0.0001437
            7           8           9          10          11          12
    1   0.0000149   0.0003932  -0.0001026  -0.0005677  -0.0001050  -0.0010143
    2  -0.0000275  -0.0000582  -0.0000247   0.0007965  -0.0000124  -0.0009986
    3  -0.0000412  -0.0001003  -0.0000726  -0.0000603   0.0000377   0.0000908
           13          14          15          16          17          18
    1   0.0003947  -0.0028382   0.0000311  -0.0000306   0.0001637  -0.0000441
    2  -0.0001292   0.0109703   0.0004396  -0.0000248  -0.0000745   0.0000217
    3   0.0003189   0.0072946  -0.0000658   0.0000481  -0.0001338   0.0000063
           19          20          21          22
    1  -0.0002455   0.0000134   0.0000448   0.0001039
    2  -0.0000061   0.0001090  -0.0003438   0.0000185
    3   0.0003160  -0.0000920  -0.0009135   0.0000430
 Max gradient component =       1.105E-02
 RMS gradient           =       2.363E-03
 Gradient time:  CPU 202.29 s  wall 202.31 s
 Geometry Optimization Parameters
   NAtoms,    NIC,     NZ,  NCons,   NDum,   NFix, NCnnct, MaxDiis
       22     163      22       0       0       0       0       0

 Cartesian Hessian Update
 Hessian updated using BFGS update


** GEOMETRY OPTIMIZATION IN DELOCALIZED INTERNAL COORDINATES **
   Searching for a Minimum

   Optimization Cycle:   5

                       Coordinates (Angstroms)
     ATOM                X               Y               Z
      1  C         0.0384129585   -0.0238031261    0.0627884436
      2  C        -0.0258392082    0.0990308038    1.4590943748
      3  Cl        1.4334030313    0.2267172775    2.4168793771
      4  C        -1.2480225024    0.1551789649    2.1242971016
      5  H        -1.2612324423    0.2533491733    3.2021482316
      6  C        -2.4399782157    0.1006459111    1.4126075280
      7  H        -3.3910982840    0.1453463211    1.9265911720
      8  C        -2.3890896295   -0.0098819477    0.0272192828
      9  Cl       -3.8848151051   -0.0806800633   -0.8919374924
     10  C        -1.1752779419   -0.0704180126   -0.6416968536
     11  H        -1.1612368200   -0.1793581438   -1.7185268009
     12  C         1.3094666530   -0.0729714623   -0.7071527539
     13  C         2.3371287921   -0.9968399160   -0.4632466529
     14  Cl        2.1690017221   -2.2129335542    0.7837899104
     15  C         3.5037904178   -0.9972981260   -1.2237208974
     16  H         4.2758145300   -1.7255212286   -1.0108620122
     17  C         3.6715500332   -0.0817614869   -2.2553787599
     18  H         4.5769354135   -0.0796397917   -2.8477915784
     19  C         2.6540126951    0.8300813080   -2.5151994678
     20  Cl        2.8472381868    1.9974192267   -3.8141341797
     21  C         1.4908422826    0.8386954253   -1.7592549655
     22  H         0.7231818704    1.5738813577   -1.9625060607
   Point Group: c1    Number of degrees of freedom:    60


   Energy is  -2301.897615782

 Hessian updated using BFGS update

 59 Hessian modes will be used to form the next step
  Hessian Eigenvalues:
     0.015389    0.017702    0.019028    0.020689    0.020929    0.022931
     0.023578    0.023586    0.023834    0.023845    0.024089    0.024091
     0.024113    0.024115    0.024135    0.024137    0.024141    0.024144
     0.031207    0.075119    0.159966    0.159978    0.159995    0.160000
     0.160005    0.160045    0.216577    0.223832    0.224830    0.231383
     0.235023    0.235654    0.246680    0.247255    0.249991    0.249994
     0.250005    0.289175    0.293458    0.301033    0.301086    0.328995
     0.356665    0.356665    0.356666    0.356669    0.356678    0.412909
     0.419098    0.429562    0.430145    0.461414    0.464652    0.471048
     0.472460    0.478203    0.478441    0.479143    0.479484

 Minimum search - taking simple RFO step
 Searching for Lamda that Minimizes Along All modes
 Value Taken    Lamda =  -0.00511923
 Calculated Step too Large.  Step scaled by  0.737765
 Step Taken.  Stepsize is  0.300000

                             Maximum     Tolerance    Cnvgd?
         Gradient           0.010909      0.000300      NO
         Displacement       0.227647      0.001200      NO
         Energy change     -0.005078      0.000001      NO


 New Cartesian Coordinates Obtained by Inverse Iteration

 Displacement from previous Coordinates is:  0.495526
 ----------------------------------------------------------------
             Standard Nuclear Orientation (Angstroms)
    I     Atom           X                Y                Z
 ----------------------------------------------------------------
    1      C       0.0387413780    -0.0303815726     0.0648120587
    2      C      -0.0256714594     0.1358723927     1.4556228427
    3      Cl      1.4338984909     0.3107258806     2.4094291216
    4      C      -1.2478970122     0.2007144634     2.1200037427
    5      H      -1.2620455222     0.3342663179     3.1940442618
    6      C      -2.4392649135     0.1073857809     1.4110854762
    7      H      -3.3907410380     0.1582495456     1.9238690103
    8      C      -2.3876828677    -0.0491256091     0.0300925606
    9      Cl     -3.8831046495    -0.1664036510    -0.8851409826
   10      C      -1.1733010356    -0.1166168129    -0.6376939884
   11      H      -1.1560003227    -0.2574041329    -1.7107842476
   12      C       1.3110501102    -0.0758923706    -0.7052037559
   13      C       2.3217898216    -1.0235696319    -0.4890739145
   14      Cl      2.1330550581    -2.2732699033     0.7242455339
   15      C       3.4869659312    -1.0244133205    -1.2518442126
   16      H       4.2462904602    -1.7718999700    -1.0614096847
   17      C       3.6698252979    -0.0812077007    -2.2559093174
   18      H       4.5744614910    -0.0774561925    -2.8494816310
   19      C       2.6682324524     0.8556060797    -2.4876701664
   20      Cl      2.8812194739     2.0561697712    -3.7529805132
   21      C       1.5057476169     0.8630896647    -1.7300996786
   22      H       0.7486196759     1.6147998816    -1.9119055691
 ----------------------------------------------------------------
 Nuclear Repulsion Energy =        1454.50285555 hartrees
 There are       73 alpha and       73 beta electrons
 Applying Cartesian multipole field
    Component          Value
    ---------          -----
     (2,0,0)        1.00000E-11
     (0,2,0)        2.00000E-11
     (0,0,2)       -3.00000E-11
 Nucleus-field energy     =    -0.0000000124 hartrees
 Requested basis set is 6-311++G(d,p)
 There are 154 shells and 426 basis functions
 A cutoff of  1.0D-15 yielded   9518 shell pairs
 There are     77644 function pairs (     83433 Cartesian)
 Smallest overlap matrix eigenvalue = 3.42E-07
 Linear dependence detected in AO basis
 Number of orthogonalized atomic orbitals = 423
 Maximum deviation from orthogonality = 4.615E-10
 Guess from superposition of atomic densities
 Warning:  Energy on first SCF cycle will be non-variational
 SAD guess density has 146.000000 electrons

 -----------------------------------------------------------------------
  General SCF calculation program by
  Eric Jon Sundstrom, Paul Horn, Yuezhi Mao, Dmitri Zuev, Alec White,
  David Stuck, Shaama M.S., Shane Yost, Joonho Lee, David Small,
  Daniel Levine, Susi Lehtola, Hugh Burton, Evgeny Epifanovsky,
  Bang C. Huynh
 -----------------------------------------------------------------------
 Exchange:     0.2000 Hartree-Fock + 0.0800 Slater + 0.7200 B88
 Correlation:  0.1900 VWN1RPA + 0.8100 LYP
 Using SG-1 standard quadrature grid
 A restricted SCF calculation will be
 performed using DIIS
 SCF converges when DIIS error is below 1.0e-08
 ---------------------------------------
  Cycle       Energy         DIIS error
 ---------------------------------------
    1   -2305.6547579010      3.02e-02  
    2   -2301.7519145725      2.53e-03  
    3   -2301.6920393641      2.96e-03  
    4   -2301.8959269431      4.48e-04  
    5   -2301.8999881561      1.63e-04  
    6   -2301.9002905390      1.14e-04  
    7   -2301.9006016152      1.78e-05  
    8   -2301.9006068137      8.29e-06  
    9   -2301.9006084038      1.92e-06  
   10   -2301.9006084843      7.79e-07  
   11   -2301.9006084979      1.27e-07  
   12   -2301.9006084982      4.15e-08  
   13   -2301.9006084982      1.13e-08  
   14   -2301.9006084983      3.99e-09  Convergence criterion met
 ---------------------------------------
 SCF time:   CPU 550.78s  wall 551.00s 
 SCF   energy in the final basis set =    -2301.9006084983
 Total energy in the final basis set =    -2301.9006084983

 --------------------------------------------------------------

                    Orbital Energies (a.u.)
 --------------------------------------------------------------

 Alpha MOs
 -- Occupied --
********-101.5676-101.5638-101.5638 -10.2598 -10.2598 -10.2582 -10.2582
-10.2279 -10.2276 -10.2120 -10.2120 -10.2110 -10.2110 -10.2105 -10.2104
 -9.4821  -9.4821  -9.4790  -9.4790  -7.2468  -7.2468  -7.2437  -7.2437
 -7.2370  -7.2368  -7.2366  -7.2365  -7.2338  -7.2337  -7.2333  -7.2332
 -0.9347  -0.9183  -0.8947  -0.8865  -0.8475  -0.8350  -0.8136  -0.7708
 -0.7456  -0.7343  -0.6712  -0.6370  -0.6366  -0.5973  -0.5446  -0.5274
 -0.5226  -0.5045  -0.4973  -0.4751  -0.4613  -0.4546  -0.4541  -0.4319
 -0.4262  -0.4168  -0.4006  -0.3943  -0.3939  -0.3857  -0.3776  -0.3370
 -0.3329  -0.3313  -0.3304  -0.3278  -0.3156  -0.3027  -0.2807  -0.2586
 -0.2580
 -- Virtual --
 -0.0654  -0.0509  -0.0422  -0.0291  -0.0132  -0.0120   0.0023   0.0029
  0.0033   0.0101   0.0102   0.0212   0.0271   0.0320   0.0444   0.0448
  0.0479   0.0549   0.0629   0.0676   0.0686   0.0731   0.0801   0.0872
  0.0909   0.0977   0.0986   0.1016   0.1025   0.1050   0.1096   0.1098
  0.1168   0.1180   0.1186   0.1232   0.1264   0.1269   0.1300   0.1325
  0.1331   0.1360   0.1422   0.1429   0.1451   0.1517   0.1553   0.1600
  0.1677   0.1690   0.1754   0.1767   0.1819   0.1874   0.1887   0.1954
  0.2075   0.2080   0.2122   0.2197   0.2200   0.2284   0.2291   0.2394
  0.2417   0.2453   0.2497   0.2525   0.2553   0.2566   0.2595   0.2622
  0.2667   0.2751   0.2767   0.2820   0.2830   0.2848   0.2861   0.2896
  0.3020   0.3055   0.3130   0.3132   0.3242   0.3260   0.3311   0.3344
  0.3455   0.3503   0.3511   0.3728   0.4293   0.4303   0.4320   0.4403
  0.4407   0.4548   0.4588   0.4660   0.4800   0.4867   0.4942   0.5039
  0.5045   0.5085   0.5243   0.5288   0.5326   0.5397   0.5469   0.5610
  0.5618   0.5731   0.5805   0.5838   0.5865   0.5961   0.5968   0.6003
  0.6059   0.6156   0.6241   0.6256   0.6283   0.6637   0.6712   0.6797
  0.6823   0.6882   0.6965   0.7015   0.7121   0.7217   0.7246   0.7317
  0.7381   0.7424   0.7790   0.7896   0.8225   0.8228   0.8259   0.8339
  0.8349   0.8420   0.8534   0.8559   0.8567   0.8591   0.8621   0.8661
  0.8748   0.8755   0.8837   0.8951   0.8993   0.9016   0.9095   0.9218
  0.9251   0.9259   0.9341   0.9358   0.9445   0.9537   0.9623   0.9724
  0.9734   0.9800   0.9930   1.0026   1.0085   1.0197   1.0225   1.0321
  1.0449   1.0622   1.0821   1.1012   1.1138   1.1301   1.1696   1.1738
  1.2014   1.2210   1.2306   1.2333   1.2532   1.2583   1.2667   1.3004
  1.3104   1.3142   1.3357   1.3378   1.3764   1.4307   1.4561   1.4830
  1.5004   1.5069   1.5074   1.5307   1.5575   1.5605   1.5732   1.5890
  1.6000   1.6062   1.6189   1.6452   1.6645   1.6757   1.6909   1.7054
  1.7088   1.7133   1.7428   1.8037   1.8210   1.8286   1.8703   1.8718
  1.8956   1.8984   1.8992   1.9201   1.9343   1.9345   1.9627   1.9703
  1.9721   1.9748   1.9959   2.0160   2.0397   2.0566   2.0620   2.0941
  2.1270   2.1398   2.1500   2.1833   2.2443   2.2657   2.2733   2.2865
  2.2892   2.3006   2.3054   2.3331   2.3432   2.3548   2.3949   2.4049
  2.4352   2.4502   2.4649   2.4933   2.5212   2.5359   2.5492   2.5546
  2.5691   2.5906   2.6142   2.6382   2.6648   2.6657   2.6805   2.7035
  2.7070   2.7238   2.7302   2.7343   2.7546   2.7550   2.7815   2.7854
  2.7896   2.7908   2.8133   2.8296   2.8372   2.8638   2.8925   2.9123
  2.9866   2.9869   3.0640   3.0818   3.0823   3.0998   3.1508   3.1649
  3.2053   3.2597   3.2736   3.3385   3.3500   3.4021   3.4102   3.5221
  3.5381   3.5858   3.6590   3.7430   3.7899   3.8729   3.8736   4.0360
  4.0601   4.1216   4.1347   4.3935   4.8051   4.8287   9.7753   9.7799
  9.8249   9.8300  23.4269  23.5756  23.8447  23.8580  23.9172  23.9564
 23.9878  24.0154  24.0462  24.0741  24.1300  24.1430  25.8267  25.8289
 25.9006  25.9601  26.0965  26.1440  26.2390  26.3877  26.5902  26.6154
 26.7540  26.7786 215.7691 215.7725 215.8241 215.8386
 --------------------------------------------------------------

          Ground-State Mulliken Net Atomic Charges

     Atom                 Charge (a.u.)
  ----------------------------------------
      1 C                     0.455360
      2 C                    -0.922690
      3 Cl                    0.387742
      4 C                    -0.251661
      5 H                     0.203188
      6 C                    -0.761305
      7 H                     0.181284
      8 C                     0.887192
      9 Cl                    0.448829
     10 C                    -0.833844
     11 H                     0.210508
     12 C                     0.353632
     13 C                    -0.826753
     14 Cl                    0.382669
     15 C                    -0.239883
     16 H                     0.202461
     17 C                    -0.749765
     18 H                     0.181371
     19 C                     0.894823
     20 Cl                    0.450597
     21 C                    -0.864754
     22 H                     0.211002
  ----------------------------------------
  Sum of atomic charges =     0.000000

 -----------------------------------------------------------------
                    Cartesian Multipole Moments
 -----------------------------------------------------------------
    Charge (ESU x 10^10)
                 0.0000
    Dipole Moment (Debye)
         X       0.2018      Y      -0.1534      Z       0.3370
       Tot       0.4217
    Quadrupole Moments (Debye-Ang)
        XX    -115.0799     XY      -4.2972     YY    -124.1013
        XZ      -7.0116     YZ       2.5550     ZZ    -118.9470
    Octopole Moments (Debye-Ang^2)
       XXX    -180.0810    XXY     -15.5454    XYY     -78.9972
       YYY       6.9447    XXZ      41.8404    XYZ       9.0001
       YYZ      46.6750    XZZ     -92.8334    YZZ      -4.2543
       ZZZ     160.6967
    Hexadecapole Moments (Debye-Ang^3)
      XXXX   -4242.6280   XXXY    -109.3564   XXYY    -933.6230
      XYYY     -26.2799   YYYY   -1017.4003   XXXZ     491.5171
      XXYZ     159.4790   XYYZ     217.7368   YYYZ     323.0482
      XXZZ   -1138.7774   XYZZ     -32.3691   YYZZ    -624.0346
      XZZZ     619.4017   YZZZ     350.2152   ZZZZ   -2719.4741
 -----------------------------------------------------------------
 Calculating analytic gradient of the SCF energy
 Gradient of SCF Energy
            1           2           3           4           5           6
    1   0.0010611  -0.0000119   0.0016393  -0.0002748   0.0000904  -0.0001956
    2   0.0007861  -0.0005131  -0.0067171  -0.0000333  -0.0000263   0.0000149
    3   0.0000335  -0.0001440  -0.0037735  -0.0000942   0.0000043   0.0003200
            7           8           9          10          11          12
    1   0.0000164   0.0005317  -0.0001292  -0.0007645  -0.0000145  -0.0008245
    2  -0.0000452   0.0000788  -0.0000456   0.0005529  -0.0000601  -0.0008967
    3  -0.0000360  -0.0002080  -0.0000919  -0.0001714   0.0000372   0.0003316
           13          14          15          16          17          18
    1   0.0001820  -0.0013560   0.0000707  -0.0000321   0.0003223  -0.0000252
    2   0.0003777   0.0064367   0.0001978  -0.0000268  -0.0001272   0.0000284
    3   0.0001986   0.0044868  -0.0002453   0.0000703  -0.0000403   0.0000289
           19          20          21          22
    1  -0.0005021   0.0000456   0.0001117   0.0000591
    2  -0.0001165   0.0001488  -0.0000530   0.0000388
    3   0.0003170  -0.0001409  -0.0009775   0.0000945
 Max gradient component =       6.717E-03
 RMS gradient           =       1.417E-03
 Gradient time:  CPU 195.26 s  wall 195.28 s
 Geometry Optimization Parameters
   NAtoms,    NIC,     NZ,  NCons,   NDum,   NFix, NCnnct, MaxDiis
       22     163      22       0       0       0       0       0

 Cartesian Hessian Update
 Hessian updated using BFGS update


** GEOMETRY OPTIMIZATION IN DELOCALIZED INTERNAL COORDINATES **
   Searching for a Minimum

   Optimization Cycle:   6

                       Coordinates (Angstroms)
     ATOM                X               Y               Z
      1  C         0.0387413780   -0.0303815726    0.0648120587
      2  C        -0.0256714594    0.1358723927    1.4556228427
      3  Cl        1.4338984909    0.3107258806    2.4094291216
      4  C        -1.2478970122    0.2007144634    2.1200037427
      5  H        -1.2620455222    0.3342663179    3.1940442618
      6  C        -2.4392649135    0.1073857809    1.4110854762
      7  H        -3.3907410380    0.1582495456    1.9238690103
      8  C        -2.3876828677   -0.0491256091    0.0300925606
      9  Cl       -3.8831046495   -0.1664036510   -0.8851409826
     10  C        -1.1733010356   -0.1166168129   -0.6376939884
     11  H        -1.1560003227   -0.2574041329   -1.7107842476
     12  C         1.3110501102   -0.0758923706   -0.7052037559
     13  C         2.3217898216   -1.0235696319   -0.4890739145
     14  Cl        2.1330550581   -2.2732699033    0.7242455339
     15  C         3.4869659312   -1.0244133205   -1.2518442126
     16  H         4.2462904602   -1.7718999700   -1.0614096847
     17  C         3.6698252979   -0.0812077007   -2.2559093174
     18  H         4.5744614910   -0.0774561925   -2.8494816310
     19  C         2.6682324524    0.8556060797   -2.4876701664
     20  Cl        2.8812194739    2.0561697712   -3.7529805132
     21  C         1.5057476169    0.8630896647   -1.7300996786
     22  H         0.7486196759    1.6147998816   -1.9119055691
   Point Group: c1    Number of degrees of freedom:    60


   Energy is  -2301.900608498

 Hessian updated using BFGS update

 60 Hessian modes will be used to form the next step
  Hessian Eigenvalues:
     0.012847    0.017695    0.018703    0.020651    0.020929    0.022870
     0.023280    0.023586    0.023820    0.023844    0.024027    0.024090
     0.024100    0.024116    0.024122    0.024136    0.024139    0.024146
     0.024361    0.075407    0.159966    0.159986    0.159995    0.160000
     0.160005    0.160039    0.216590    0.223833    0.224801    0.231382
     0.235023    0.235668    0.246681    0.247285    0.249992    0.249994
     0.250005    0.289178    0.293546    0.301033    0.301078    0.328942
     0.356665    0.356665    0.356665    0.356666    0.356669    0.356677
     0.412909    0.419097    0.429562    0.430142    0.461414    0.464547
     0.471048    0.472469    0.478203    0.478479    0.479143    0.479489

 Minimum search - taking simple RFO step
 Searching for Lamda that Minimizes Along All modes
 Value Taken    Lamda =  -0.00311998
 Calculated Step too Large.  Step scaled by  0.735462
 Step Taken.  Stepsize is  0.300000

                             Maximum     Tolerance    Cnvgd?
         Gradient           0.006621      0.000300      NO
         Displacement       0.227390      0.001200      NO
         Energy change     -0.002993      0.000001      NO


 New Cartesian Coordinates Obtained by Inverse Iteration

 Displacement from previous Coordinates is:  0.533997
 ----------------------------------------------------------------
             Standard Nuclear Orientation (Angstroms)
    I     Atom           X                Y                Z
 ----------------------------------------------------------------
    1      C       0.0358705156    -0.0338906188     0.0615956046
    2      C      -0.0242848600     0.1781827029     1.4455185819
    3      Cl      1.4401212253     0.4038230810     2.3846924304
    4      C      -1.2440993340     0.2460219782     2.1134727817
    5      H      -1.2570602796     0.4155880378     3.1824250848
    6      C      -2.4363344118     0.1095026213     1.4124146212
    7      H      -3.3866101049     0.1638300400     1.9271719900
    8      C      -2.3882960522    -0.0937106418     0.0374807128
    9      Cl     -3.8855939163    -0.2620094701    -0.8664992976
   10      C      -1.1752149158    -0.1635510079    -0.6335996228
   11      H      -1.1578885964    -0.3363090521    -1.7020436512
   12      C       1.3092995165    -0.0764688830    -0.7088047465
   13      C       2.2988729677    -1.0505231867    -0.5192453588
   14      Cl      2.0797764246    -2.3305483992     0.6592786116
   15      C       3.4665165765    -1.0517084849    -1.2777910946
   16      H       4.2109237338    -1.8190023660    -1.1086769005
   17      C       3.6705928134    -0.0807215534    -2.2513499499
   18      H       4.5769320775    -0.0763501191    -2.8424001650
   19      C       2.6888547563     0.8827014090    -2.4567755202
   20      Cl      2.9293110106     2.1159176436    -3.6848680016
   21      C       1.5233136999     0.8897002024    -1.7028006630
   22      H       0.7791855909     1.6587649771    -1.8651885009
 ----------------------------------------------------------------
 Nuclear Repulsion Energy =        1452.81031216 hartrees
 There are       73 alpha and       73 beta electrons
 Applying Cartesian multipole field
    Component          Value
    ---------          -----
     (2,0,0)        1.00000E-11
     (0,2,0)        2.00000E-11
     (0,0,2)       -3.00000E-11
 Nucleus-field energy     =    -0.0000000100 hartrees
 Requested basis set is 6-311++G(d,p)
 There are 154 shells and 426 basis functions
 A cutoff of  1.0D-15 yielded   9510 shell pairs
 There are     77604 function pairs (     83389 Cartesian)
 Smallest overlap matrix eigenvalue = 3.33E-07
 Linear dependence detected in AO basis
 Number of orthogonalized atomic orbitals = 423
 Maximum deviation from orthogonality = 4.151E-10
 Guess from superposition of atomic densities
 Warning:  Energy on first SCF cycle will be non-variational
 SAD guess density has 146.000000 electrons

 -----------------------------------------------------------------------
  General SCF calculation program by
  Eric Jon Sundstrom, Paul Horn, Yuezhi Mao, Dmitri Zuev, Alec White,
  David Stuck, Shaama M.S., Shane Yost, Joonho Lee, David Small,
  Daniel Levine, Susi Lehtola, Hugh Burton, Evgeny Epifanovsky,
  Bang C. Huynh
 -----------------------------------------------------------------------
 Exchange:     0.2000 Hartree-Fock + 0.0800 Slater + 0.7200 B88
 Correlation:  0.1900 VWN1RPA + 0.8100 LYP
 Using SG-1 standard quadrature grid
 A restricted SCF calculation will be
 performed using DIIS
 SCF converges when DIIS error is below 1.0e-08
 ---------------------------------------
  Cycle       Energy         DIIS error
 ---------------------------------------
    1   -2305.6466078335      3.02e-02  
    2   -2301.7536711116      2.53e-03  
    3   -2301.6943328423      2.95e-03  
    4   -2301.8978506410      4.42e-04  
    5   -2301.9018439275      1.56e-04  
    6   -2301.9020999790      1.11e-04  
    7   -2301.9023912746      1.81e-05  
    8   -2301.9023968762      8.04e-06  
    9   -2301.9023983602      1.89e-06  
   10   -2301.9023984378      7.83e-07  
   11   -2301.9023984515      1.22e-07  
   12   -2301.9023984518      3.94e-08  
   13   -2301.9023984519      1.11e-08  
   14   -2301.9023984518      4.03e-09  Convergence criterion met
 ---------------------------------------
 SCF time:   CPU 538.92s  wall 539.00s 
 SCF   energy in the final basis set =    -2301.9023984518
 Total energy in the final basis set =    -2301.9023984518

 --------------------------------------------------------------

                    Orbital Energies (a.u.)
 --------------------------------------------------------------

 Alpha MOs
 -- Occupied --
********-101.5675-101.5646-101.5645 -10.2598 -10.2597 -10.2583 -10.2582
-10.2275 -10.2272 -10.2120 -10.2120 -10.2111 -10.2111 -10.2105 -10.2105
 -9.4821  -9.4821  -9.4795  -9.4795  -7.2468  -7.2467  -7.2443  -7.2442
 -7.2370  -7.2368  -7.2366  -7.2365  -7.2343  -7.2342  -7.2338  -7.2338
 -0.9344  -0.9183  -0.8942  -0.8868  -0.8468  -0.8354  -0.8134  -0.7710
 -0.7453  -0.7346  -0.6709  -0.6376  -0.6356  -0.5978  -0.5444  -0.5276
 -0.5217  -0.5060  -0.4967  -0.4755  -0.4610  -0.4544  -0.4543  -0.4311
 -0.4262  -0.4170  -0.4002  -0.3948  -0.3927  -0.3849  -0.3775  -0.3353
 -0.3330  -0.3314  -0.3297  -0.3281  -0.3192  -0.3010  -0.2818  -0.2593
 -0.2581
 -- Virtual --
 -0.0633  -0.0518  -0.0412  -0.0313  -0.0137  -0.0121   0.0024   0.0028
  0.0037   0.0091   0.0103   0.0209   0.0269   0.0317   0.0445   0.0452
  0.0477   0.0543   0.0627   0.0663   0.0683   0.0738   0.0798   0.0865
  0.0915   0.0982   0.0986   0.1007   0.1021   0.1052   0.1095   0.1099
  0.1155   0.1178   0.1196   0.1229   0.1252   0.1265   0.1296   0.1327
  0.1330   0.1354   0.1416   0.1435   0.1444   0.1504   0.1539   0.1611
  0.1671   0.1691   0.1751   0.1760   0.1830   0.1859   0.1888   0.1948
  0.2063   0.2085   0.2114   0.2190   0.2207   0.2289   0.2299   0.2397
  0.2435   0.2440   0.2512   0.2526   0.2554   0.2568   0.2591   0.2626
  0.2649   0.2749   0.2752   0.2819   0.2828   0.2853   0.2872   0.2886
  0.3022   0.3040   0.3127   0.3133   0.3229   0.3254   0.3315   0.3348
  0.3454   0.3494   0.3519   0.3728   0.4301   0.4304   0.4328   0.4388
  0.4405   0.4557   0.4594   0.4650   0.4810   0.4830   0.4949   0.5030
  0.5084   0.5106   0.5262   0.5286   0.5347   0.5439   0.5454   0.5615
  0.5626   0.5716   0.5796   0.5864   0.5894   0.5953   0.5973   0.5985
  0.6077   0.6163   0.6262   0.6279   0.6305   0.6646   0.6743   0.6760
  0.6780   0.6893   0.6964   0.7044   0.7117   0.7192   0.7228   0.7333
  0.7355   0.7418   0.7813   0.7877   0.8207   0.8247   0.8304   0.8327
  0.8344   0.8441   0.8550   0.8559   0.8584   0.8587   0.8625   0.8664
  0.8737   0.8769   0.8817   0.8919   0.8961   0.9030   0.9108   0.9124
  0.9231   0.9253   0.9356   0.9386   0.9445   0.9547   0.9635   0.9733
  0.9764   0.9812   0.9931   1.0022   1.0082   1.0175   1.0208   1.0318
  1.0449   1.0583   1.0754   1.1066   1.1154   1.1406   1.1723   1.1758
  1.2049   1.2212   1.2310   1.2329   1.2543   1.2582   1.2717   1.2962
  1.3109   1.3176   1.3332   1.3409   1.3786   1.4320   1.4521   1.4841
  1.5009   1.5061   1.5069   1.5339   1.5597   1.5632   1.5732   1.5933
  1.5992   1.6055   1.6168   1.6463   1.6657   1.6748   1.6902   1.7024
  1.7079   1.7135   1.7455   1.8029   1.8230   1.8272   1.8652   1.8690
  1.8912   1.8982   1.9011   1.9265   1.9337   1.9355   1.9583   1.9690
  1.9719   1.9809   2.0041   2.0147   2.0397   2.0586   2.0650   2.0886
  2.1276   2.1399   2.1476   2.1817   2.2468   2.2652   2.2723   2.2860
  2.2918   2.2944   2.3068   2.3369   2.3462   2.3474   2.4012   2.4051
  2.4404   2.4496   2.4664   2.4861   2.5207   2.5368   2.5513   2.5546
  2.5631   2.5899   2.6131   2.6333   2.6680   2.6708   2.6826   2.7047
  2.7066   2.7191   2.7334   2.7425   2.7523   2.7536   2.7735   2.7844
  2.7883   2.7960   2.8173   2.8238   2.8363   2.8658   2.8854   2.9124
  2.9895   2.9908   3.0662   3.0833   3.0838   3.0972   3.1479   3.1643
  3.2059   3.2590   3.2754   3.3410   3.3491   3.4016   3.4102   3.5239
  3.5401   3.5879   3.6596   3.7419   3.7925   3.8726   3.8763   4.0362
  4.0601   4.1225   4.1328   4.3836   4.8065   4.8296   9.7759   9.7800
  9.8154   9.8432  23.4279  23.5759  23.8456  23.8587  23.9161  23.9583
 23.9884  24.0166  24.0457  24.0779  24.1298  24.1445  25.8262  25.8271
 25.9077  25.9489  26.1067  26.1410  26.2652  26.3490  26.5885  26.6166
 26.7542  26.7579 215.7697 215.7725 215.8134 215.8532
 --------------------------------------------------------------

          Ground-State Mulliken Net Atomic Charges

     Atom                 Charge (a.u.)
  ----------------------------------------
      1 C                     0.481211
      2 C                    -0.959618
      3 Cl                    0.368087
      4 C                    -0.227876
      5 H                     0.203637
      6 C                    -0.767688
      7 H                     0.181622
      8 C                     0.864334
      9 Cl                    0.446983
     10 C                    -0.797502
     11 H                     0.210698
     12 C                     0.365953
     13 C                    -0.832645
     14 Cl                    0.359823
     15 C                    -0.223611
     16 H                     0.202562
     17 C                    -0.747395
     18 H                     0.181683
     19 C                     0.876764
     20 Cl                    0.448921
     21 C                    -0.847341
     22 H                     0.211399
  ----------------------------------------
  Sum of atomic charges =     0.000000

 -----------------------------------------------------------------
                    Cartesian Multipole Moments
 -----------------------------------------------------------------
    Charge (ESU x 10^10)
                -0.0000
    Dipole Moment (Debye)
         X       0.1837      Y      -0.1333      Z       0.3044
       Tot       0.3797
    Quadrupole Moments (Debye-Ang)
        XX    -115.2602     XY      -4.5732     YY    -124.0013
        XZ      -7.0855     YZ       2.8054     ZZ    -118.8095
    Octopole Moments (Debye-Ang^2)
       XXX    -180.9690    XXY     -15.6136    XYY     -78.8058
       YYY       6.8231    XXZ      41.5618    XYZ       9.1623
       YYZ      46.6811    XZZ     -92.4361    YZZ      -3.9278
       ZZZ     160.2162
    Hexadecapole Moments (Debye-Ang^3)
      XXXX   -4251.8638   XXXY    -143.4680   XXYY    -942.5320
      XYYY     -59.8984   YYYY   -1072.8800   XXXZ     502.5789
      XXYZ     156.5034   XYYZ     220.6014   YYYZ     304.8806
      XXZZ   -1127.9581   XYZZ     -43.2224   YYZZ    -622.3398
      XZZZ     628.4368   YZZZ     336.6788   ZZZZ   -2653.2337
 -----------------------------------------------------------------
 Calculating analytic gradient of the SCF energy
 Gradient of SCF Energy
            1           2           3           4           5           6
    1   0.0007073  -0.0000921   0.0010302  -0.0002278   0.0000643  -0.0001331
    2   0.0002662  -0.0002563  -0.0038982  -0.0000223   0.0000015   0.0000625
    3   0.0001510  -0.0005688  -0.0017901  -0.0000095  -0.0000070   0.0002852
            7           8           9          10          11          12
    1  -0.0000011   0.0003541  -0.0000602  -0.0006007   0.0000675  -0.0004130
    2  -0.0000173  -0.0000297  -0.0000246   0.0004241  -0.0000960  -0.0004923
    3  -0.0000359  -0.0002100  -0.0000766  -0.0001765   0.0000621   0.0003843
           13          14          15          16          17          18
    1  -0.0000407  -0.0006243   0.0001305  -0.0000241   0.0002573  -0.0000100
    2   0.0005877   0.0034193   0.0001005  -0.0000045  -0.0001425   0.0000192
    3  -0.0000518   0.0027485  -0.0001318   0.0000676  -0.0000266   0.0000182
           19          20          21          22
    1  -0.0004198   0.0000553  -0.0000058  -0.0000139
    2  -0.0000498   0.0001048   0.0000108   0.0000369
    3   0.0002256  -0.0000938  -0.0007964   0.0000323
 Max gradient component =       3.898E-03
 RMS gradient           =       8.068E-04
 Gradient time:  CPU 194.50 s  wall 194.51 s
 Geometry Optimization Parameters
   NAtoms,    NIC,     NZ,  NCons,   NDum,   NFix, NCnnct, MaxDiis
       22     163      22       0       0       0       0       0

 Cartesian Hessian Update
 Hessian updated using BFGS update


** GEOMETRY OPTIMIZATION IN DELOCALIZED INTERNAL COORDINATES **
   Searching for a Minimum

   Optimization Cycle:   7

                       Coordinates (Angstroms)
     ATOM                X               Y               Z
      1  C         0.0358705156   -0.0338906188    0.0615956046
      2  C        -0.0242848600    0.1781827029    1.4455185819
      3  Cl        1.4401212253    0.4038230810    2.3846924304
      4  C        -1.2440993340    0.2460219782    2.1134727817
      5  H        -1.2570602796    0.4155880378    3.1824250848
      6  C        -2.4363344118    0.1095026213    1.4124146212
      7  H        -3.3866101049    0.1638300400    1.9271719900
      8  C        -2.3882960522   -0.0937106418    0.0374807128
      9  Cl       -3.8855939163   -0.2620094701   -0.8664992976
     10  C        -1.1752149158   -0.1635510079   -0.6335996228
     11  H        -1.1578885964   -0.3363090521   -1.7020436512
     12  C         1.3092995165   -0.0764688830   -0.7088047465
     13  C         2.2988729677   -1.0505231867   -0.5192453588
     14  Cl        2.0797764246   -2.3305483992    0.6592786116
     15  C         3.4665165765   -1.0517084849   -1.2777910946
     16  H         4.2109237338   -1.8190023660   -1.1086769005
     17  C         3.6705928134   -0.0807215534   -2.2513499499
     18  H         4.5769320775   -0.0763501191   -2.8424001650
     19  C         2.6888547563    0.8827014090   -2.4567755202
     20  Cl        2.9293110106    2.1159176436   -3.6848680016
     21  C         1.5233136999    0.8897002024   -1.7028006630
     22  H         0.7791855909    1.6587649771   -1.8651885009
   Point Group: c1    Number of degrees of freedom:    60


   Energy is  -2301.902398452

 Hessian updated using BFGS update

 60 Hessian modes will be used to form the next step
  Hessian Eigenvalues:
     0.009680    0.017709    0.018456    0.020653    0.020929    0.021664
     0.022975    0.023587    0.023691    0.023844    0.023849    0.024090
     0.024093    0.024114    0.024121    0.024136    0.024139    0.024147
     0.024152    0.075502    0.159968    0.159988    0.159995    0.160000
     0.160006    0.160034    0.216651    0.223835    0.224808    0.231381
     0.235027    0.235665    0.246679    0.247283    0.249992    0.249995
     0.250004    0.289177    0.293629    0.301033    0.301061    0.328886
     0.356665    0.356665    0.356665    0.356668    0.356671    0.356677
     0.412911    0.419128    0.429568    0.430131    0.461414    0.464388
     0.471052    0.472411    0.478203    0.478423    0.479143    0.479491

 Minimum search - taking simple RFO step
 Searching for Lamda that Minimizes Along All modes
 Value Taken    Lamda =  -0.00163512
 Calculated Step too Large.  Step scaled by  0.816581
 Step Taken.  Stepsize is  0.300000

                             Maximum     Tolerance    Cnvgd?
         Gradient           0.003817      0.000300      NO
         Displacement       0.225410      0.001200      NO
         Energy change     -0.001790      0.000001      NO


 New Cartesian Coordinates Obtained by Inverse Iteration

 Displacement from previous Coordinates is:  0.566129
 ----------------------------------------------------------------
             Standard Nuclear Orientation (Angstroms)
    I     Atom           X                Y                Z
 ----------------------------------------------------------------
    1      C       0.0306253999    -0.0326385655     0.0543324805
    2      C      -0.0233805824     0.2238629470     1.4303287061
    3      Cl      1.4473271176     0.5063576310     2.3461562360
    4      C      -1.2390310906     0.2901204504     2.1050427646
    5      H      -1.2496891942     0.4945806226     3.1678982857
    6      C      -2.4323861855     0.1062431058     1.4160774270
    7      H      -3.3803282874     0.1592541577     1.9353524012
    8      C      -2.3899381896    -0.1410227073     0.0483826782
    9      Cl     -3.8900661934    -0.3665329394    -0.8381117973
   10      C      -1.1796587869    -0.2085526594    -0.6294497251
   11      H      -1.1647591166    -0.4120117595    -1.6926361421
   12      C       1.3054985017    -0.0739630065    -0.7159262480
   13      C       2.2711209316    -1.0754889108    -0.5516265943
   14      Cl      2.0165285619    -2.3815719239     0.5922462098
   15      C       3.4426676222    -1.0795823484    -1.3034875591
   16      H       4.1699364495    -1.8673050868    -1.1551227054
   17      C       3.6728750155    -0.0821545917    -2.2445568917
   18      H       4.5821495570    -0.0793099595    -2.8311657158
   19      C       2.7147494147     0.9094860517    -2.4237432845
   20      Cl      2.9882215746     2.1734732390    -3.6125092545
   21      C       1.5447931742     0.9188769647    -1.6753933631
   22      H       0.8169327435     1.7071181990    -1.8180809616
 ----------------------------------------------------------------
 Nuclear Repulsion Energy =        1451.71793970 hartrees
 There are       73 alpha and       73 beta electrons
 Applying Cartesian multipole field
    Component          Value
    ---------          -----
     (2,0,0)        1.00000E-11
     (0,2,0)        2.00000E-11
     (0,0,2)       -3.00000E-11
 Nucleus-field energy     =    -0.0000000072 hartrees
 Requested basis set is 6-311++G(d,p)
 There are 154 shells and 426 basis functions
 A cutoff of  1.0D-15 yielded   9510 shell pairs
 There are     77614 function pairs (     83400 Cartesian)
 Smallest overlap matrix eigenvalue = 3.18E-07
 Linear dependence detected in AO basis
 Number of orthogonalized atomic orbitals = 423
 Maximum deviation from orthogonality = 4.413E-10
 Guess from superposition of atomic densities
 Warning:  Energy on first SCF cycle will be non-variational
 SAD guess density has 146.000000 electrons

 -----------------------------------------------------------------------
  General SCF calculation program by
  Eric Jon Sundstrom, Paul Horn, Yuezhi Mao, Dmitri Zuev, Alec White,
  David Stuck, Shaama M.S., Shane Yost, Joonho Lee, David Small,
  Daniel Levine, Susi Lehtola, Hugh Burton, Evgeny Epifanovsky,
  Bang C. Huynh
 -----------------------------------------------------------------------
 Exchange:     0.2000 Hartree-Fock + 0.0800 Slater + 0.7200 B88
 Correlation:  0.1900 VWN1RPA + 0.8100 LYP
 Using SG-1 standard quadrature grid
 A restricted SCF calculation will be
 performed using DIIS
 SCF converges when DIIS error is below 1.0e-08
 ---------------------------------------
  Cycle       Energy         DIIS error
 ---------------------------------------
    1   -2305.6420523091      3.02e-02  
    2   -2301.7545143283      2.53e-03  
    3   -2301.6956538739      2.95e-03  
    4   -2301.8989614197      4.37e-04  
    5   -2301.9028974113      1.48e-04  
    6   -2301.9031156341      1.06e-04  
    7   -2301.9033812622      1.87e-05  
    8   -2301.9033874939      7.74e-06  
    9   -2301.9033888546      1.87e-06  
   10   -2301.9033889299      7.90e-07  
   11   -2301.9033889441      1.19e-07  
   12   -2301.9033889443      3.78e-08  
   13   -2301.9033889444      1.09e-08  
   14   -2301.9033889445      4.09e-09  Convergence criterion met
 ---------------------------------------
 SCF time:   CPU 542.56s  wall 543.00s 
 SCF   energy in the final basis set =    -2301.9033889445
 Total energy in the final basis set =    -2301.9033889445

 --------------------------------------------------------------

                    Orbital Energies (a.u.)
 --------------------------------------------------------------

 Alpha MOs
 -- Occupied --
********-101.5675-101.5652-101.5651 -10.2597 -10.2596 -10.2583 -10.2582
-10.2271 -10.2268 -10.2120 -10.2119 -10.2111 -10.2111 -10.2105 -10.2105
 -9.4821  -9.4820  -9.4800  -9.4799  -7.2468  -7.2467  -7.2447  -7.2446
 -7.2369  -7.2368  -7.2365  -7.2365  -7.2348  -7.2347  -7.2343  -7.2343
 -0.9342  -0.9183  -0.8938  -0.8871  -0.8461  -0.8358  -0.8132  -0.7713
 -0.7450  -0.7348  -0.6706  -0.6382  -0.6345  -0.5982  -0.5443  -0.5277
 -0.5208  -0.5076  -0.4961  -0.4758  -0.4607  -0.4545  -0.4543  -0.4304
 -0.4263  -0.4172  -0.3998  -0.3954  -0.3916  -0.3843  -0.3773  -0.3339
 -0.3332  -0.3315  -0.3291  -0.3284  -0.3222  -0.2991  -0.2830  -0.2598
 -0.2582
 -- Virtual --
 -0.0610  -0.0525  -0.0404  -0.0337  -0.0142  -0.0121   0.0024   0.0026
  0.0041   0.0083   0.0105   0.0206   0.0267   0.0314   0.0443   0.0460
  0.0476   0.0539   0.0624   0.0653   0.0678   0.0745   0.0794   0.0861
  0.0920   0.0983   0.0987   0.0999   0.1020   0.1055   0.1092   0.1103
  0.1143   0.1175   0.1206   0.1227   0.1243   0.1262   0.1292   0.1328
  0.1331   0.1347   0.1411   0.1440   0.1445   0.1493   0.1529   0.1623
  0.1664   0.1689   0.1749   0.1752   0.1839   0.1846   0.1891   0.1945
  0.2052   0.2095   0.2102   0.2186   0.2214   0.2293   0.2301   0.2394
  0.2424   0.2433   0.2518   0.2546   0.2551   0.2570   0.2587   0.2628
  0.2641   0.2737   0.2748   0.2813   0.2830   0.2865   0.2870   0.2883
  0.3013   0.3019   0.3124   0.3141   0.3209   0.3254   0.3323   0.3348
  0.3450   0.3479   0.3547   0.3727   0.4302   0.4303   0.4335   0.4391
  0.4403   0.4573   0.4596   0.4634   0.4801   0.4831   0.4952   0.5020
  0.5088   0.5145   0.5274   0.5286   0.5349   0.5447   0.5478   0.5628
  0.5637   0.5710   0.5780   0.5881   0.5890   0.5948   0.5969   0.5995
  0.6114   0.6176   0.6289   0.6298   0.6333   0.6594   0.6743   0.6751
  0.6755   0.6914   0.6962   0.7046   0.7110   0.7166   0.7200   0.7343
  0.7353   0.7424   0.7824   0.7867   0.8198   0.8263   0.8317   0.8350
  0.8355   0.8462   0.8555   0.8561   0.8584   0.8597   0.8639   0.8656
  0.8728   0.8770   0.8833   0.8891   0.8950   0.9030   0.9051   0.9139
  0.9211   0.9259   0.9371   0.9411   0.9462   0.9560   0.9648   0.9746
  0.9805   0.9830   0.9929   1.0016   1.0039   1.0167   1.0211   1.0315
  1.0442   1.0558   1.0683   1.1130   1.1175   1.1479   1.1750   1.1766
  1.2103   1.2219   1.2328   1.2333   1.2532   1.2583   1.2724   1.2923
  1.3146   1.3209   1.3300   1.3432   1.3813   1.4287   1.4493   1.4850
  1.5011   1.5053   1.5063   1.5374   1.5610   1.5644   1.5721   1.5982
  1.5983   1.6058   1.6147   1.6481   1.6666   1.6741   1.6894   1.6994
  1.7078   1.7135   1.7482   1.8020   1.8237   1.8262   1.8586   1.8669
  1.8818   1.9007   1.9036   1.9325   1.9326   1.9370   1.9529   1.9691
  1.9716   1.9857   2.0133   2.0141   2.0413   2.0598   2.0701   2.0830
  2.1284   2.1403   2.1454   2.1803   2.2495   2.2654   2.2720   2.2843
  2.2893   2.2969   2.3095   2.3354   2.3396   2.3514   2.4058   2.4070
  2.4467   2.4491   2.4679   2.4781   2.5213   2.5380   2.5547   2.5569
  2.5577   2.5901   2.6109   2.6272   2.6715   2.6759   2.6847   2.7058
  2.7062   2.7145   2.7309   2.7506   2.7510   2.7539   2.7631   2.7840
  2.7846   2.8067   2.8180   2.8244   2.8387   2.8698   2.8770   2.9118
  2.9925   2.9953   3.0692   3.0852   3.0865   3.0954   3.1450   3.1630
  3.2072   3.2587   3.2773   3.3433   3.3484   3.4015   3.4107   3.5262
  3.5428   3.5899   3.6603   3.7410   3.7954   3.8712   3.8801   4.0363
  4.0600   4.1235   4.1315   4.3743   4.8081   4.8300   9.7765   9.7801
  9.8092   9.8485  23.4291  23.5764  23.8461  23.8596  23.9142  23.9603
 23.9895  24.0171  24.0454  24.0819  24.1298  24.1465  25.8248  25.8263
 25.9266  25.9330  26.1163  26.1361  26.2959  26.3156  26.5892  26.6181
 26.7357  26.7623 215.7702 215.7725 215.8071 215.8580
 --------------------------------------------------------------

          Ground-State Mulliken Net Atomic Charges

     Atom                 Charge (a.u.)
  ----------------------------------------
      1 C                     0.485630
      2 C                    -0.976567
      3 Cl                    0.368480
      4 C                    -0.218470
      5 H                     0.204410
      6 C                    -0.771856
      7 H                     0.182008
      8 C                     0.835287
      9 Cl                    0.446377
     10 C                    -0.759476
     11 H                     0.210596
     12 C                     0.379985
     13 C                    -0.840478
     14 Cl                    0.358443
     15 C                    -0.225075
     16 H                     0.203210
     17 C                    -0.743364
     18 H                     0.181948
     19 C                     0.847457
     20 Cl                    0.448205
     21 C                    -0.828205
     22 H                     0.211457
  ----------------------------------------
  Sum of atomic charges =     0.000000

 -----------------------------------------------------------------
                    Cartesian Multipole Moments
 -----------------------------------------------------------------
    Charge (ESU x 10^10)
                 0.0000
    Dipole Moment (Debye)
         X       0.1680      Y      -0.1191      Z       0.2791
       Tot       0.3468
    Quadrupole Moments (Debye-Ang)
        XX    -115.4772     XY      -4.8500     YY    -123.9031
        XZ      -7.1067     YZ       3.0087     ZZ    -118.6556
    Octopole Moments (Debye-Ang^2)
       XXX    -181.8598    XXY     -15.8512    XYY     -78.5954
       YYY       6.5363    XXZ      41.4542    XYZ       9.3534
       YYZ      46.7133    XZZ     -92.0768    YZZ      -3.7716
       ZZZ     159.9063
    Hexadecapole Moments (Debye-Ang^3)
      XXXX   -4266.4460   XXXY    -182.6585   XXYY    -952.6663
      XYYY     -98.5746   YYYY   -1131.4381   XXXZ     517.5032
      XXYZ     152.8189   XYYZ     224.4759   YYYZ     285.0010
      XXZZ   -1116.8927   XYZZ     -55.8757   YYZZ    -619.7297
      XZZZ     640.6908   YZZZ     320.7960   ZZZZ   -2579.1107
 -----------------------------------------------------------------
 Calculating analytic gradient of the SCF energy
 Gradient of SCF Energy
            1           2           3           4           5           6
    1   0.0002081  -0.0001820   0.0007245  -0.0000899   0.0000150  -0.0000402
    2  -0.0001102  -0.0000918  -0.0020173   0.0000141   0.0000314   0.0000367
    3   0.0001841  -0.0007129  -0.0006718   0.0000114  -0.0000169   0.0001455
            7           8           9          10          11          12
    1  -0.0000120   0.0000898  -0.0000076  -0.0002720   0.0000782  -0.0000693
    2   0.0000019  -0.0001116   0.0000349   0.0002815  -0.0001118  -0.0000106
    3  -0.0000276  -0.0001002  -0.0000693  -0.0000914   0.0000294   0.0001824
           13          14          15          16          17          18
    1  -0.0001079  -0.0002456   0.0001038   0.0000015   0.0001150   0.0000062
    2   0.0005885   0.0014545  -0.0000149   0.0000201  -0.0000659   0.0000177
    3  -0.0001302   0.0015725   0.0000169   0.0000523  -0.0000186   0.0000208
           19          20          21          22
    1  -0.0001855   0.0000260  -0.0001304  -0.0000258
    2   0.0000052   0.0000146   0.0000319   0.0000012
    3   0.0000674  -0.0000325  -0.0003951  -0.0000163
 Max gradient component =       2.017E-03
 RMS gradient           =       4.128E-04
 Gradient time:  CPU 192.57 s  wall 192.59 s
 Geometry Optimization Parameters
   NAtoms,    NIC,     NZ,  NCons,   NDum,   NFix, NCnnct, MaxDiis
       22     163      22       0       0       0       0       0

 Cartesian Hessian Update
 Hessian updated using BFGS update


** GEOMETRY OPTIMIZATION IN DELOCALIZED INTERNAL COORDINATES **
   Searching for a Minimum

   Optimization Cycle:   8

                       Coordinates (Angstroms)
     ATOM                X               Y               Z
      1  C         0.0306253999   -0.0326385655    0.0543324805
      2  C        -0.0233805824    0.2238629470    1.4303287061
      3  Cl        1.4473271176    0.5063576310    2.3461562360
      4  C        -1.2390310906    0.2901204504    2.1050427646
      5  H        -1.2496891942    0.4945806226    3.1678982857
      6  C        -2.4323861855    0.1062431058    1.4160774270
      7  H        -3.3803282874    0.1592541577    1.9353524012
      8  C        -2.3899381896   -0.1410227073    0.0483826782
      9  Cl       -3.8900661934   -0.3665329394   -0.8381117973
     10  C        -1.1796587869   -0.2085526594   -0.6294497251
     11  H        -1.1647591166   -0.4120117595   -1.6926361421
     12  C         1.3054985017   -0.0739630065   -0.7159262480
     13  C         2.2711209316   -1.0754889108   -0.5516265943
     14  Cl        2.0165285619   -2.3815719239    0.5922462098
     15  C         3.4426676222   -1.0795823484   -1.3034875591
     16  H         4.1699364495   -1.8673050868   -1.1551227054
     17  C         3.6728750155   -0.0821545917   -2.2445568917
     18  H         4.5821495570   -0.0793099595   -2.8311657158
     19  C         2.7147494147    0.9094860517   -2.4237432845
     20  Cl        2.9882215746    2.1734732390   -3.6125092545
     21  C         1.5447931742    0.9188769647   -1.6753933631
     22  H         0.8169327435    1.7071181990   -1.8180809616
   Point Group: c1    Number of degrees of freedom:    60


   Energy is  -2301.903388944

 Hessian updated using BFGS update

 60 Hessian modes will be used to form the next step
  Hessian Eigenvalues:
     0.006827    0.017732    0.018347    0.020653    0.020927    0.021015
     0.023014    0.023589    0.023659    0.023845    0.023852    0.024090
     0.024092    0.024114    0.024122    0.024137    0.024139    0.024147
     0.024174    0.075455    0.159969    0.159975    0.159995    0.160000
     0.160007    0.160037    0.216701    0.223831    0.224843    0.231403
     0.235025    0.235662    0.246681    0.247288    0.249990    0.249993
     0.250045    0.289173    0.293369    0.301034    0.301062    0.328869
     0.356665    0.356665    0.356665    0.356668    0.356670    0.356677
     0.412923    0.419131    0.429566    0.430122    0.461416    0.464277
     0.471051    0.472389    0.478203    0.478404    0.479143    0.479490

 Minimum search - taking simple RFO step
 Searching for Lamda that Minimizes Along All modes
 Value Taken    Lamda =  -0.00069777
 Step Taken.  Stepsize is  0.298958

                             Maximum     Tolerance    Cnvgd?
         Gradient           0.001966      0.000300      NO
         Displacement       0.222636      0.001200      NO
         Energy change     -0.000990      0.000001      NO


 New Cartesian Coordinates Obtained by Inverse Iteration

 Displacement from previous Coordinates is:  0.594384
 ----------------------------------------------------------------
             Standard Nuclear Orientation (Angstroms)
    I     Atom           X                Y                Z
 ----------------------------------------------------------------
    1      C       0.0241370040    -0.0240697973     0.0443467604
    2      C      -0.0238038589     0.2735298439     1.4119116562
    3      Cl      1.4520006508     0.6172100356     2.2987028838
    4      C      -1.2343078462     0.3322242548     2.0955754452
    5      H      -1.2424771284     0.5681017694     3.1519312942
    6      C      -2.4278524808     0.0977754998     1.4217007110
    7      H      -3.3726675513     0.1428012650     1.9474499880
    8      C      -2.3910049139    -0.1894979328     0.0618719764
    9      Cl     -3.8928636826    -0.4824606450    -0.8016034802
   10      C      -1.1847197922    -0.2485626821    -0.6251631444
   11      H      -1.1730722848    -0.4811941212    -1.6824824874
   12      C       1.3005232066    -0.0670386486    -0.7251272354
   13      C       2.2392959739    -1.0968487471    -0.5851925297
   14      Cl      1.9454328398    -2.4240454697     0.5251874793
   15      C       3.4148971038    -1.1079439594    -1.3300442341
   16      H       4.1221692348    -1.9171827486    -1.2022068956
   17      C       3.6755756895    -0.0868600043    -2.2377529413
   18      H       4.5881355110    -0.0887648123    -2.8192988877
   19      C       2.7450538615     0.9347207529    -2.3899768342
   20      Cl      3.0573735696     2.2275109308    -3.5371274241
   21      C       1.5701949033     0.9502177032    -1.6483163171
   22      H       0.8621684279     1.7596164234    -1.7703788366
 ----------------------------------------------------------------
 Nuclear Repulsion Energy =        1451.10874043 hartrees
 There are       73 alpha and       73 beta electrons
 Applying Cartesian multipole field
    Component          Value
    ---------          -----
     (2,0,0)        1.00000E-11
     (0,2,0)        2.00000E-11
     (0,0,2)       -3.00000E-11
 Nucleus-field energy     =    -0.0000000044 hartrees
 Requested basis set is 6-311++G(d,p)
 There are 154 shells and 426 basis functions
 A cutoff of  1.0D-15 yielded   9506 shell pairs
 There are     77563 function pairs (     83333 Cartesian)
 Smallest overlap matrix eigenvalue = 2.97E-07
 Linear dependence detected in AO basis
 Number of orthogonalized atomic orbitals = 423
 Maximum deviation from orthogonality = 3.142E-10
 Guess from superposition of atomic densities
 Warning:  Energy on first SCF cycle will be non-variational
 SAD guess density has 146.000000 electrons

 -----------------------------------------------------------------------
  General SCF calculation program by
  Eric Jon Sundstrom, Paul Horn, Yuezhi Mao, Dmitri Zuev, Alec White,
  David Stuck, Shaama M.S., Shane Yost, Joonho Lee, David Small,
  Daniel Levine, Susi Lehtola, Hugh Burton, Evgeny Epifanovsky,
  Bang C. Huynh
 -----------------------------------------------------------------------
 Exchange:     0.2000 Hartree-Fock + 0.0800 Slater + 0.7200 B88
 Correlation:  0.1900 VWN1RPA + 0.8100 LYP
 Using SG-1 standard quadrature grid
 A restricted SCF calculation will be
 performed using DIIS
 SCF converges when DIIS error is below 1.0e-08
 ---------------------------------------
  Cycle       Energy         DIIS error
 ---------------------------------------
    1   -2305.6401623791      3.02e-02  
    2   -2301.7548225644      2.53e-03  
    3   -2301.6964241888      2.95e-03  
    4   -2301.8995646661      4.33e-04  
    5   -2301.9034532192      1.40e-04  
    6   -2301.9036454772      1.00e-04  
    7   -2301.9038805609      1.94e-05  
    8   -2301.9038876344      7.45e-06  
    9   -2301.9038888767      1.86e-06  
   10   -2301.9038889497      8.00e-07  
   11   -2301.9038889645      1.17e-07  
   12   -2301.9038889648      3.65e-08  
   13   -2301.9038889647      1.09e-08  
   14   -2301.9038889648      4.11e-09  Convergence criterion met
 ---------------------------------------
 SCF time:   CPU 540.14s  wall 540.00s 
 SCF   energy in the final basis set =    -2301.9038889648
 Total energy in the final basis set =    -2301.9038889648

 --------------------------------------------------------------

                    Orbital Energies (a.u.)
 --------------------------------------------------------------

 Alpha MOs
 -- Occupied --
********-101.5674-101.5656-101.5655 -10.2595 -10.2595 -10.2583 -10.2581
-10.2267 -10.2264 -10.2120 -10.2118 -10.2111 -10.2110 -10.2105 -10.2104
 -9.4820  -9.4819  -9.4803  -9.4803  -7.2467  -7.2466  -7.2451  -7.2450
 -7.2369  -7.2367  -7.2364  -7.2364  -7.2352  -7.2351  -7.2347  -7.2346
 -0.9341  -0.9184  -0.8936  -0.8874  -0.8456  -0.8361  -0.8130  -0.7715
 -0.7448  -0.7349  -0.6704  -0.6389  -0.6333  -0.5987  -0.5442  -0.5278
 -0.5198  -0.5091  -0.4955  -0.4761  -0.4605  -0.4546  -0.4542  -0.4298
 -0.4265  -0.4173  -0.3994  -0.3959  -0.3907  -0.3839  -0.3772  -0.3335
 -0.3330  -0.3314  -0.3286  -0.3285  -0.3245  -0.2970  -0.2841  -0.2601
 -0.2583
 -- Virtual --
 -0.0586  -0.0530  -0.0396  -0.0361  -0.0145  -0.0121   0.0024   0.0025
  0.0046   0.0076   0.0106   0.0204   0.0265   0.0313   0.0442   0.0466
  0.0476   0.0536   0.0618   0.0647   0.0673   0.0752   0.0788   0.0859
  0.0926   0.0977   0.0989   0.0994   0.1022   0.1057   0.1089   0.1109
  0.1133   0.1171   0.1214   0.1226   0.1236   0.1260   0.1288   0.1326
  0.1333   0.1341   0.1407   0.1441   0.1457   0.1483   0.1523   0.1634
  0.1657   0.1681   0.1743   0.1746   0.1839   0.1845   0.1900   0.1946
  0.2043   0.2090   0.2110   0.2183   0.2220   0.2295   0.2299   0.2384
  0.2388   0.2437   0.2525   0.2536   0.2545   0.2583   0.2592   0.2625
  0.2661   0.2732   0.2748   0.2807   0.2833   0.2842   0.2888   0.2894
  0.2983   0.2999   0.3108   0.3168   0.3207   0.3265   0.3331   0.3346
  0.3441   0.3464   0.3592   0.3726   0.4295   0.4310   0.4339   0.4397
  0.4411   0.4592   0.4594   0.4614   0.4795   0.4836   0.4948   0.5020
  0.5090   0.5157   0.5283   0.5287   0.5348   0.5454   0.5488   0.5623
  0.5642   0.5735   0.5761   0.5868   0.5888   0.5946   0.5953   0.6027
  0.6142   0.6197   0.6318   0.6324   0.6359   0.6527   0.6709   0.6756
  0.6774   0.6922   0.6959   0.7037   0.7097   0.7150   0.7167   0.7341
  0.7367   0.7442   0.7817   0.7865   0.8203   0.8283   0.8318   0.8368
  0.8385   0.8483   0.8553   0.8559   0.8571   0.8608   0.8637   0.8659
  0.8736   0.8758   0.8854   0.8877   0.8951   0.8969   0.9068   0.9142
  0.9248   0.9258   0.9376   0.9424   0.9492   0.9572   0.9663   0.9766
  0.9849   0.9858   0.9908   0.9988   1.0009   1.0167   1.0227   1.0315
  1.0426   1.0549   1.0614   1.1191   1.1202   1.1514   1.1748   1.1771
  1.2175   1.2230   1.2357   1.2364   1.2492   1.2585   1.2685   1.2889
  1.3190   1.3232   1.3282   1.3444   1.3843   1.4213   1.4495   1.4858
  1.5004   1.5048   1.5057   1.5404   1.5616   1.5648   1.5696   1.5989
  1.6005   1.6087   1.6120   1.6508   1.6673   1.6733   1.6886   1.6973
  1.7083   1.7132   1.7506   1.8020   1.8215   1.8270   1.8521   1.8648
  1.8727   1.9031   1.9058   1.9311   1.9358   1.9401   1.9483   1.9703
  1.9718   1.9894   2.0128   2.0213   2.0443   2.0605   2.0757   2.0786
  2.1291   2.1409   2.1436   2.1788   2.2517   2.2664   2.2718   2.2807
  2.2867   2.3004   2.3143   2.3241   2.3406   2.3551   2.4067   2.4113
  2.4488   2.4525   2.4688   2.4710   2.5221   2.5391   2.5519   2.5592
  2.5627   2.5918   2.6081   2.6201   2.6748   2.6806   2.6867   2.7056
  2.7066   2.7108   2.7256   2.7501   2.7514   2.7549   2.7566   2.7796
  2.7839   2.8143   2.8148   2.8356   2.8403   2.8691   2.8762   2.9105
  2.9956   2.9991   3.0721   3.0861   3.0910   3.0955   3.1420   3.1607
  3.2097   3.2588   3.2796   3.3451   3.3479   3.4020   3.4121   3.5289
  3.5458   3.5916   3.6610   3.7400   3.7987   3.8694   3.8839   4.0364
  4.0600   4.1246   4.1309   4.3662   4.8098   4.8294   9.7773   9.7802
  9.8069   9.8472  23.4306  23.5771  23.8460  23.8603  23.9121  23.9621
 23.9905  24.0170  24.0455  24.0856  24.1299  24.1488  25.8235  25.8260
 25.9144  25.9464  26.1235  26.1288  26.2932  26.3214  26.5920  26.6191
 26.7140  26.7792 215.7711 215.7726 215.8057 215.8550
 --------------------------------------------------------------

          Ground-State Mulliken Net Atomic Charges

     Atom                 Charge (a.u.)
  ----------------------------------------
      1 C                     0.456446
      2 C                    -0.963505
      3 Cl                    0.386134
      4 C                    -0.216689
      5 H                     0.205514
      6 C                    -0.775752
      7 H                     0.182452
      8 C                     0.809087
      9 Cl                    0.447349
     10 C                    -0.734807
     11 H                     0.210050
     12 C                     0.395176
     13 C                    -0.857333
     14 Cl                    0.377989
     15 C                    -0.231249
     16 H                     0.204760
     17 C                    -0.747028
     18 H                     0.182218
     19 C                     0.816476
     20 Cl                    0.448718
     21 C                    -0.806914
     22 H                     0.210909
  ----------------------------------------
  Sum of atomic charges =     0.000000

 -----------------------------------------------------------------
                    Cartesian Multipole Moments
 -----------------------------------------------------------------
    Charge (ESU x 10^10)
                -0.0000
    Dipole Moment (Debye)
         X       0.1543      Y      -0.1142      Z       0.2608
       Tot       0.3238
    Quadrupole Moments (Debye-Ang)
        XX    -115.7327     XY      -5.1283     YY    -123.8039
        XZ      -7.0934     YZ       3.1658     ZZ    -118.4872
    Octopole Moments (Debye-Ang^2)
       XXX    -182.9784    XXY     -16.2995    XYY     -78.3483
       YYY       6.0486    XXZ      41.4717    XYZ       9.6120
       YYZ      46.7070    XZZ     -91.7428    YZZ      -3.8371
       ZZZ     159.6495
    Hexadecapole Moments (Debye-Ang^3)
      XXXX   -4284.4150   XXXY    -226.7313   XXYY    -963.3028
      XYYY    -142.1765   YYYY   -1192.1533   XXXZ     535.8570
      XXYZ     148.5858   XYYZ     229.3344   YYYZ     263.7828
      XXZZ   -1105.6813   XYZZ     -70.3545   YYZZ    -616.8628
      XZZZ     655.8915   YZZZ     302.8983   ZZZZ   -2501.3084
 -----------------------------------------------------------------
 Calculating analytic gradient of the SCF energy
 Gradient of SCF Energy
            1           2           3           4           5           6
    1  -0.0002426  -0.0002398   0.0005665   0.0000520  -0.0000304   0.0000114
    2  -0.0002354  -0.0000957  -0.0009579   0.0000292   0.0000258  -0.0000040
    3   0.0000244  -0.0004698  -0.0003245   0.0000325  -0.0000214  -0.0000262
            7           8           9          10          11          12
    1  -0.0000169  -0.0000473  -0.0000290   0.0000782   0.0000162   0.0001730
    2  -0.0000010  -0.0000665   0.0000450   0.0001746  -0.0000531   0.0002812
    3  -0.0000127   0.0000189  -0.0000434  -0.0000477  -0.0000572  -0.0000468
           13          14          15          16          17          18
    1  -0.0000978  -0.0000847  -0.0000006   0.0000226  -0.0000224   0.0000192
    2   0.0004433   0.0005177  -0.0001096   0.0000326   0.0000814   0.0000155
    3  -0.0000593   0.0008903   0.0001196   0.0000328  -0.0000324   0.0000281
           19          20          21          22
    1   0.0001090  -0.0000158  -0.0002355   0.0000149
    2   0.0000236  -0.0000615  -0.0000440  -0.0000410
    3  -0.0000577   0.0000075   0.0000190   0.0000261
 Max gradient component =       9.579E-04
 RMS gradient           =       2.242E-04
 Gradient time:  CPU 196.14 s  wall 196.16 s
 Geometry Optimization Parameters
   NAtoms,    NIC,     NZ,  NCons,   NDum,   NFix, NCnnct, MaxDiis
       22     163      22       0       0       0       0       0

 Cartesian Hessian Update
 Hessian updated using BFGS update


** GEOMETRY OPTIMIZATION IN DELOCALIZED INTERNAL COORDINATES **
   Searching for a Minimum

   Optimization Cycle:   9

                       Coordinates (Angstroms)
     ATOM                X               Y               Z
      1  C         0.0241370040   -0.0240697973    0.0443467604
      2  C        -0.0238038589    0.2735298439    1.4119116562
      3  Cl        1.4520006508    0.6172100356    2.2987028838
      4  C        -1.2343078462    0.3322242548    2.0955754452
      5  H        -1.2424771284    0.5681017694    3.1519312942
      6  C        -2.4278524808    0.0977754998    1.4217007110
      7  H        -3.3726675513    0.1428012650    1.9474499880
      8  C        -2.3910049139   -0.1894979328    0.0618719764
      9  Cl       -3.8928636826   -0.4824606450   -0.8016034802
     10  C        -1.1847197922   -0.2485626821   -0.6251631444
     11  H        -1.1730722848   -0.4811941212   -1.6824824874
     12  C         1.3005232066   -0.0670386486   -0.7251272354
     13  C         2.2392959739   -1.0968487471   -0.5851925297
     14  Cl        1.9454328398   -2.4240454697    0.5251874793
     15  C         3.4148971038   -1.1079439594   -1.3300442341
     16  H         4.1221692348   -1.9171827486   -1.2022068956
     17  C         3.6755756895   -0.0868600043   -2.2377529413
     18  H         4.5881355110   -0.0887648123   -2.8192988877
     19  C         2.7450538615    0.9347207529   -2.3899768342
     20  Cl        3.0573735696    2.2275109308   -3.5371274241
     21  C         1.5701949033    0.9502177032   -1.6483163171
     22  H         0.8621684279    1.7596164234   -1.7703788366
   Point Group: c1    Number of degrees of freedom:    60


   Energy is  -2301.903888965

 Hessian updated using BFGS update

 60 Hessian modes will be used to form the next step
  Hessian Eigenvalues:
     0.003893    0.017722    0.018264    0.020637    0.020783    0.020931
     0.023029    0.023590    0.023644    0.023845    0.023856    0.024090
     0.024092    0.024114    0.024124    0.024137    0.024141    0.024154
     0.024174    0.075475    0.159968    0.159992    0.159995    0.160001
     0.160007    0.160042    0.216432    0.223878    0.224866    0.231478
     0.235057    0.235662    0.246705    0.247302    0.249983    0.249997
     0.250331    0.289199    0.292634    0.301042    0.301073    0.328902
     0.356665    0.356665    0.356665    0.356670    0.356677    0.356693
     0.412895    0.419051    0.429599    0.430133    0.461408    0.464420
     0.471060    0.472470    0.478202    0.478563    0.479144    0.479491

 Minimum search - taking simple RFO step
 Searching for Lamda that Minimizes Along All modes
 Value Taken    Lamda =  -0.00031558
 Step Taken.  Stepsize is  0.269790

                             Maximum     Tolerance    Cnvgd?
         Gradient           0.000980      0.000300      NO
         Displacement       0.200414      0.001200      NO
         Energy change     -0.000500      0.000001      NO


 New Cartesian Coordinates Obtained by Inverse Iteration

 Displacement from previous Coordinates is:  0.547243
 ----------------------------------------------------------------
             Standard Nuclear Orientation (Angstroms)
    I     Atom           X                Y                Z
 ----------------------------------------------------------------
    1      C       0.0190428086    -0.0118451600     0.0358206733
    2      C      -0.0255315551     0.3206274825     1.3953845387
    3      Cl      1.4512193195     0.7169634102     2.2580047831
    4      C      -1.2319154339     0.3699994608     2.0865776760
    5      H      -1.2389468069     0.6319638995     3.1367955471
    6      C      -2.4239005559     0.0891112578     1.4272632975
    7      H      -3.3658627582     0.1243251662     1.9588494610
    8      C      -2.3898157261    -0.2336676266     0.0755154951
    9      Cl     -3.8897293139    -0.5932881796    -0.7657042128
   10      C      -1.1871787143    -0.2824314298    -0.6193694810
   11      H      -1.1767187943    -0.5424951533    -1.6701852967
   12      C       1.2961220982    -0.0576899007    -0.7334980287
   13      C       2.2090316913    -1.1125811663    -0.6162334534
   14      Cl      1.8769862520    -2.4568053325     0.4624048746
   15      C       3.3875891948    -1.1326172380    -1.3558807026
   16      H       4.0746736400    -1.9618587861    -1.2474610781
   17      C       3.6774929292    -0.0927947087    -2.2331741711
   18      H       4.5926275759    -0.1008444970    -2.8106383168
   19      C       2.7736822147     0.9557205779    -2.3601446497
   20      Cl      3.1245922193     2.2731968766    -3.4673823024
   21      C       1.5946609889     0.9788132115    -1.6246802897
   22      H       0.9060671634     1.8074367460    -1.7282574167
 ----------------------------------------------------------------
 Nuclear Repulsion Energy =        1450.74902010 hartrees
 There are       73 alpha and       73 beta electrons
 Applying Cartesian multipole field
    Component          Value
    ---------          -----
     (2,0,0)        1.00000E-11
     (0,2,0)        2.00000E-11
     (0,0,2)       -3.00000E-11
 Nucleus-field energy     =    -0.0000000019 hartrees
 Requested basis set is 6-311++G(d,p)
 There are 154 shells and 426 basis functions
 A cutoff of  1.0D-15 yielded   9512 shell pairs
 There are     77616 function pairs (     83394 Cartesian)
 Smallest overlap matrix eigenvalue = 2.76E-07
 Linear dependence detected in AO basis
 Number of orthogonalized atomic orbitals = 423
 Maximum deviation from orthogonality = 5.194E-10
 Guess from superposition of atomic densities
 Warning:  Energy on first SCF cycle will be non-variational
 SAD guess density has 146.000000 electrons

 -----------------------------------------------------------------------
  General SCF calculation program by
  Eric Jon Sundstrom, Paul Horn, Yuezhi Mao, Dmitri Zuev, Alec White,
  David Stuck, Shaama M.S., Shane Yost, Joonho Lee, David Small,
  Daniel Levine, Susi Lehtola, Hugh Burton, Evgeny Epifanovsky,
  Bang C. Huynh
 -----------------------------------------------------------------------
 Exchange:     0.2000 Hartree-Fock + 0.0800 Slater + 0.7200 B88
 Correlation:  0.1900 VWN1RPA + 0.8100 LYP
 Using SG-1 standard quadrature grid
 A restricted SCF calculation will be
 performed using DIIS
 SCF converges when DIIS error is below 1.0e-08
 ---------------------------------------
  Cycle       Energy         DIIS error
 ---------------------------------------
    1   -2305.6398143787      3.02e-02  
    2   -2301.7548958407      2.53e-03  
    3   -2301.6969049819      2.94e-03  
    4   -2301.8998737651      4.29e-04  
    5   -2301.9037274656      1.34e-04  
    6   -2301.9039066947      9.41e-05  
    7   -2301.9041126408      2.02e-05  
    8   -2301.9041205896      7.22e-06  
    9   -2301.9041217467      1.84e-06  
   10   -2301.9041218174      8.10e-07  
   11   -2301.9041218327      1.17e-07  
   12   -2301.9041218328      3.58e-08  
   13   -2301.9041218329      1.11e-08  
   14   -2301.9041218328      4.13e-09  Convergence criterion met
 ---------------------------------------
 SCF time:   CPU 537.55s  wall 538.00s 
 SCF   energy in the final basis set =    -2301.9041218328
 Total energy in the final basis set =    -2301.9041218328

 --------------------------------------------------------------

                    Orbital Energies (a.u.)
 --------------------------------------------------------------

 Alpha MOs
 -- Occupied --
********-101.5673-101.5659-101.5659 -10.2594 -10.2594 -10.2582 -10.2581
-10.2264 -10.2261 -10.2119 -10.2117 -10.2111 -10.2110 -10.2104 -10.2104
 -9.4819  -9.4819  -9.4806  -9.4806  -7.2466  -7.2465  -7.2453  -7.2453
 -7.2367  -7.2366  -7.2363  -7.2363  -7.2355  -7.2354  -7.2350  -7.2349
 -0.9341  -0.9184  -0.8934  -0.8878  -0.8452  -0.8364  -0.8128  -0.7717
 -0.7446  -0.7349  -0.6702  -0.6394  -0.6323  -0.5990  -0.5441  -0.5279
 -0.5189  -0.5104  -0.4951  -0.4762  -0.4603  -0.4547  -0.4541  -0.4292
 -0.4267  -0.4174  -0.3991  -0.3963  -0.3900  -0.3837  -0.3772  -0.3337
 -0.3329  -0.3309  -0.3286  -0.3282  -0.3261  -0.2952  -0.2852  -0.2602
 -0.2584
 -- Virtual --
 -0.0563  -0.0534  -0.0391  -0.0383  -0.0148  -0.0121   0.0024   0.0024
  0.0050   0.0071   0.0107   0.0203   0.0264   0.0312   0.0442   0.0470
  0.0477   0.0535   0.0610   0.0646   0.0669   0.0757   0.0783   0.0860
  0.0930   0.0967   0.0991   0.0992   0.1027   0.1059   0.1087   0.1114
  0.1126   0.1166   0.1218   0.1225   0.1234   0.1258   0.1285   0.1322
  0.1331   0.1343   0.1405   0.1445   0.1465   0.1476   0.1522   0.1637
  0.1649   0.1669   0.1737   0.1744   0.1838   0.1846   0.1912   0.1949
  0.2032   0.2079   0.2126   0.2180   0.2225   0.2297   0.2297   0.2351
  0.2376   0.2446   0.2509   0.2535   0.2536   0.2587   0.2594   0.2637
  0.2676   0.2738   0.2748   0.2804   0.2820   0.2837   0.2897   0.2907
  0.2950   0.2979   0.3097   0.3207   0.3215   0.3278   0.3339   0.3343
  0.3433   0.3452   0.3641   0.3725   0.4288   0.4317   0.4354   0.4387
  0.4434   0.4589   0.4594   0.4609   0.4789   0.4843   0.4938   0.5032
  0.5089   0.5146   0.5289   0.5293   0.5345   0.5470   0.5488   0.5613
  0.5644   0.5742   0.5759   0.5857   0.5887   0.5936   0.5952   0.6054
  0.6149   0.6209   0.6345   0.6362   0.6379   0.6508   0.6663   0.6757
  0.6805   0.6913   0.6959   0.7031   0.7092   0.7138   0.7143   0.7344
  0.7369   0.7465   0.7795   0.7873   0.8217   0.8306   0.8327   0.8383
  0.8403   0.8506   0.8544   0.8551   0.8564   0.8610   0.8625   0.8664
  0.8745   0.8749   0.8863   0.8869   0.8899   0.8966   0.9080   0.9133
  0.9241   0.9323   0.9396   0.9430   0.9514   0.9580   0.9677   0.9780
  0.9858   0.9879   0.9893   0.9967   1.0013   1.0174   1.0243   1.0322
  1.0412   1.0546   1.0561   1.1221   1.1245   1.1517   1.1712   1.1784
  1.2241   1.2246   1.2368   1.2410   1.2478   1.2590   1.2648   1.2864
  1.3191   1.3243   1.3316   1.3446   1.3871   1.4150   1.4504   1.4865
  1.4985   1.5048   1.5052   1.5424   1.5617   1.5654   1.5665   1.6006
  1.6023   1.6098   1.6117   1.6538   1.6679   1.6724   1.6880   1.6960
  1.7089   1.7128   1.7529   1.8039   1.8185   1.8273   1.8465   1.8633
  1.8666   1.9052   1.9076   1.9297   1.9372   1.9430   1.9455   1.9717
  1.9724   1.9921   2.0108   2.0266   2.0476   2.0609   2.0760   2.0796
  2.1297   2.1416   2.1422   2.1774   2.2533   2.2675   2.2718   2.2772
  2.2856   2.3016   2.3149   2.3190   2.3400   2.3580   2.4078   2.4137
  2.4487   2.4561   2.4661   2.4689   2.5228   2.5397   2.5479   2.5640
  2.5676   2.5942   2.6054   2.6135   2.6773   2.6842   2.6885   2.7047
  2.7060   2.7093   2.7202   2.7489   2.7511   2.7525   2.7565   2.7755
  2.7835   2.8128   2.8182   2.8404   2.8444   2.8632   2.8826   2.9091
  2.9976   3.0011   3.0741   3.0859   3.0955   3.0975   3.1393   3.1575
  3.2135   3.2593   3.2827   3.3464   3.3477   3.4028   3.4148   3.5316
  3.5480   3.5929   3.6619   3.7393   3.8019   3.8678   3.8871   4.0364
  4.0602   4.1256   4.1307   4.3601   4.8114   4.8277   9.7784   9.7803
  9.8086   9.8445  23.4323  23.5779  23.8457  23.8606  23.9107  23.9635
 23.9909  24.0171  24.0459  24.0884  24.1299  24.1508  25.8226  25.8260
 25.8960  25.9595  26.1211  26.1279  26.2836  26.3340  26.5955  26.6189
 26.6960  26.7985 215.7722 215.7727 215.8088 215.8507
 --------------------------------------------------------------

          Ground-State Mulliken Net Atomic Charges

     Atom                 Charge (a.u.)
  ----------------------------------------
      1 C                     0.406974
      2 C                    -0.926805
      3 Cl                    0.405122
      4 C                    -0.211483
      5 H                     0.206577
      6 C                    -0.775134
      7 H                     0.183081
      8 C                     0.787344
      9 Cl                    0.450071
     10 C                    -0.729905
     11 H                     0.209394
     12 C                     0.387278
     13 C                    -0.877579
     14 Cl                    0.400569
     15 C                    -0.222649
     16 H                     0.206610
     17 C                    -0.760033
     18 H                     0.182797
     19 C                     0.792892
     20 Cl                    0.450889
     21 C                    -0.775919
     22 H                     0.209911
  ----------------------------------------
  Sum of atomic charges =     0.000000

 -----------------------------------------------------------------
                    Cartesian Multipole Moments
 -----------------------------------------------------------------
    Charge (ESU x 10^10)
                 0.0000
    Dipole Moment (Debye)
         X       0.1431      Y      -0.1156      Z       0.2461
       Tot       0.3073
    Quadrupole Moments (Debye-Ang)
        XX    -115.9711     XY      -5.3828     YY    -123.7142
        XZ      -7.0746     YZ       3.2883     ZZ    -118.3393
    Octopole Moments (Debye-Ang^2)
       XXX    -184.2843    XXY     -16.7512    XYY     -78.1263
       YYY       5.5890    XXZ      41.5060    XYZ       9.8664
       YYZ      46.6256    XZZ     -91.3992    YZZ      -3.9914
       ZZZ     159.2700
    Hexadecapole Moments (Debye-Ang^3)
      XXXX   -4298.9225   XXXY    -268.7164   XXYY    -972.5862
      XYYY    -183.5949   YYYY   -1248.5966   XXXZ     553.9194
      XXYZ     144.4072   XYYZ     234.1920   YYYZ     243.9544
      XXZZ   -1095.2796   XYZZ     -84.4006   YYZZ    -614.9506
      XZZZ     671.0679   YZZZ     285.6568   ZZZZ   -2433.2071
 -----------------------------------------------------------------
 Calculating analytic gradient of the SCF energy
 Gradient of SCF Energy
            1           2           3           4           5           6
    1  -0.0005144  -0.0001630   0.0004549   0.0001501  -0.0000494  -0.0000048
    2  -0.0002222  -0.0002371  -0.0004299   0.0000207  -0.0000107  -0.0000124
    3  -0.0002677  -0.0000359  -0.0003016   0.0000485  -0.0000130  -0.0001658
            7           8           9          10          11          12
    1  -0.0000166  -0.0000292  -0.0000786   0.0003085   0.0000030   0.0003040
    2  -0.0000142   0.0000960  -0.0000554   0.0001115   0.0000262   0.0002079
    3  -0.0000145   0.0000820   0.0000159  -0.0000719  -0.0000345  -0.0001488
           13          14          15          16          17          18
    1  -0.0000892  -0.0001126  -0.0001134   0.0000216  -0.0000905   0.0000179
    2   0.0003634   0.0003145  -0.0001317   0.0000175   0.0001954   0.0000017
    3   0.0001380   0.0004849   0.0001552   0.0000057  -0.0000341   0.0000286
           19          20          21          22
    1   0.0002890  -0.0000188  -0.0002502  -0.0000182
    2  -0.0000146  -0.0000549  -0.0001485  -0.0000232
    3  -0.0001184   0.0000407   0.0001798   0.0000269
 Max gradient component =       5.144E-04
 RMS gradient           =       1.800E-04
 Gradient time:  CPU 195.55 s  wall 195.57 s
 Geometry Optimization Parameters
   NAtoms,    NIC,     NZ,  NCons,   NDum,   NFix, NCnnct, MaxDiis
       22     163      22       0       0       0       0       0

 Cartesian Hessian Update
 Hessian updated using BFGS update


** GEOMETRY OPTIMIZATION IN DELOCALIZED INTERNAL COORDINATES **
   Searching for a Minimum

   Optimization Cycle:  10

                       Coordinates (Angstroms)
     ATOM                X               Y               Z
      1  C         0.0190428086   -0.0118451600    0.0358206733
      2  C        -0.0255315551    0.3206274825    1.3953845387
      3  Cl        1.4512193195    0.7169634102    2.2580047831
      4  C        -1.2319154339    0.3699994608    2.0865776760
      5  H        -1.2389468069    0.6319638995    3.1367955471
      6  C        -2.4239005559    0.0891112578    1.4272632975
      7  H        -3.3658627582    0.1243251662    1.9588494610
      8  C        -2.3898157261   -0.2336676266    0.0755154951
      9  Cl       -3.8897293139   -0.5932881796   -0.7657042128
     10  C        -1.1871787143   -0.2824314298   -0.6193694810
     11  H        -1.1767187943   -0.5424951533   -1.6701852967
     12  C         1.2961220982   -0.0576899007   -0.7334980287
     13  C         2.2090316913   -1.1125811663   -0.6162334534
     14  Cl        1.8769862520   -2.4568053325    0.4624048746
     15  C         3.3875891948   -1.1326172380   -1.3558807026
     16  H         4.0746736400   -1.9618587861   -1.2474610781
     17  C         3.6774929292   -0.0927947087   -2.2331741711
     18  H         4.5926275759   -0.1008444970   -2.8106383168
     19  C         2.7736822147    0.9557205779   -2.3601446497
     20  Cl        3.1245922193    2.2731968766   -3.4673823024
     21  C         1.5946609889    0.9788132115   -1.6246802897
     22  H         0.9060671634    1.8074367460   -1.7282574167
   Point Group: c1    Number of degrees of freedom:    60


   Energy is  -2301.904121833

 Hessian updated using BFGS update

 60 Hessian modes will be used to form the next step
  Hessian Eigenvalues:
     0.002036    0.017697    0.018205    0.020665    0.020891    0.020940
     0.023070    0.023590    0.023636    0.023847    0.023864    0.024090
     0.024093    0.024115    0.024124    0.024137    0.024140    0.024151
     0.024349    0.076034    0.159963    0.159993    0.159997    0.160002
     0.160007    0.160046    0.215565    0.223883    0.224787    0.231342
     0.235075    0.235662    0.246686    0.247305    0.249770    0.249997
     0.250135    0.289260    0.292034    0.301046    0.301070    0.328901
     0.356665    0.356665    0.356665    0.356669    0.356677    0.356694
     0.413111    0.418884    0.429595    0.430158    0.461520    0.464626
     0.471061    0.472590    0.478196    0.478741    0.479147    0.479516

 Minimum search - taking simple RFO step
 Searching for Lamda that Minimizes Along All modes
 Value Taken    Lamda =  -0.00018020
 Step Taken.  Stepsize is  0.276621

                             Maximum     Tolerance    Cnvgd?
         Gradient           0.000567      0.000300      NO
         Displacement       0.207159      0.001200      NO
         Energy change     -0.000233      0.000001      NO


 New Cartesian Coordinates Obtained by Inverse Iteration

 Displacement from previous Coordinates is:  0.533205
 ----------------------------------------------------------------
             Standard Nuclear Orientation (Angstroms)
    I     Atom           X                Y                Z
 ----------------------------------------------------------------
    1      C       0.0164332716    -0.0012649231     0.0313653122
    2      C      -0.0291619336     0.3672173558     1.3813946098
    3      Cl      1.4436669417     0.8111708385     2.2267152424
    4      C      -1.2334299012     0.4093423314     2.0767958223
    5      H      -1.2419889136     0.6990232135     3.1197291714
    6      C      -2.4215477567     0.0829716577     1.4312960695
    7      H      -3.3617796380     0.1119499895     1.9662999233
    8      C      -2.3858593727    -0.2779461453     0.0894197823
    9      Cl     -3.8798424129    -0.6972309459    -0.7340343680
   10      C      -1.1853121989    -0.3189110553    -0.6097543064
   11      H      -1.1730301908    -0.6081338679    -1.6528202245
   12      C       1.2938670982    -0.0492862542    -0.7384474865
   13      C       2.1814546988    -1.1276963313    -0.6478795118
   14      Cl      1.8147421241    -2.4895577145     0.3968143935
   15      C       3.3613508337    -1.1554276024    -1.3851994182
   16      H       4.0285258750    -2.0032988412    -1.2985993283
   17      C       3.6776816069    -0.0985489763    -2.2323361800
   18      H       4.5935379839    -0.1121876856    -2.8085864430
   19      C       2.7998141893     0.9748410723    -2.3306864827
   20      Cl      3.1857571736     2.3149113528    -3.3987169115
   21      C       1.6193075559     1.0053571298    -1.5977848558
   22      H       0.9500014030     1.8519443122    -1.6809778633
 ----------------------------------------------------------------
 Nuclear Repulsion Energy =        1450.20160728 hartrees
 There are       73 alpha and       73 beta electrons
 Applying Cartesian multipole field
    Component          Value
    ---------          -----
     (2,0,0)        1.00000E-11
     (0,2,0)        2.00000E-11
     (0,0,2)       -3.00000E-11
 Nucleus-field energy     =     0.0000000005 hartrees
 Requested basis set is 6-311++G(d,p)
 There are 154 shells and 426 basis functions
 A cutoff of  1.0D-15 yielded   9515 shell pairs
 There are     77757 function pairs (     83559 Cartesian)
 Smallest overlap matrix eigenvalue = 2.57E-07
 Linear dependence detected in AO basis
 Number of orthogonalized atomic orbitals = 423
 Maximum deviation from orthogonality = 6.440E-10
 Guess from superposition of atomic densities
 Warning:  Energy on first SCF cycle will be non-variational
 SAD guess density has 146.000000 electrons

 -----------------------------------------------------------------------
  General SCF calculation program by
  Eric Jon Sundstrom, Paul Horn, Yuezhi Mao, Dmitri Zuev, Alec White,
  David Stuck, Shaama M.S., Shane Yost, Joonho Lee, David Small,
  Daniel Levine, Susi Lehtola, Hugh Burton, Evgeny Epifanovsky,
  Bang C. Huynh
 -----------------------------------------------------------------------
 Exchange:     0.2000 Hartree-Fock + 0.0800 Slater + 0.7200 B88
 Correlation:  0.1900 VWN1RPA + 0.8100 LYP
 Using SG-1 standard quadrature grid
 A restricted SCF calculation will be
 performed using DIIS
 SCF converges when DIIS error is below 1.0e-08
 ---------------------------------------
  Cycle       Energy         DIIS error
 ---------------------------------------
    1   -2305.6394711912      3.02e-02  
    2   -2301.7549115331      2.53e-03  
    3   -2301.6972834092      2.94e-03  
    4   -2301.9000630341      4.27e-04  
    5   -2301.9038877877      1.30e-04  
    6   -2301.9040617933      8.90e-05  
    7   -2301.9042436864      2.09e-05  
    8   -2301.9042524062      7.09e-06  
    9   -2301.9042535137      1.82e-06  
   10   -2301.9042535813      8.17e-07  
   11   -2301.9042535970      1.17e-07  
   12   -2301.9042535972      3.53e-08  
   13   -2301.9042535974      1.13e-08  
   14   -2301.9042535973      4.14e-09  Convergence criterion met
 ---------------------------------------
 SCF time:   CPU 536.43s  wall 537.00s 
 SCF   energy in the final basis set =    -2301.9042535973
 Total energy in the final basis set =    -2301.9042535973

 --------------------------------------------------------------

                    Orbital Energies (a.u.)
 --------------------------------------------------------------

 Alpha MOs
 -- Occupied --
********-101.5672-101.5662-101.5661 -10.2594 -10.2593 -10.2581 -10.2580
-10.2262 -10.2259 -10.2117 -10.2116 -10.2110 -10.2110 -10.2104 -10.2104
 -9.4818  -9.4818  -9.4809  -9.4809  -7.2465  -7.2465  -7.2456  -7.2456
 -7.2367  -7.2365  -7.2362  -7.2362  -7.2358  -7.2356  -7.2353  -7.2352
 -0.9341  -0.9184  -0.8933  -0.8881  -0.8448  -0.8366  -0.8127  -0.7718
 -0.7445  -0.7349  -0.6700  -0.6401  -0.6312  -0.5993  -0.5441  -0.5280
 -0.5178  -0.5117  -0.4949  -0.4763  -0.4602  -0.4547  -0.4541  -0.4287
 -0.4270  -0.4174  -0.3987  -0.3967  -0.3895  -0.3836  -0.3772  -0.3340
 -0.3331  -0.3304  -0.3286  -0.3279  -0.3273  -0.2933  -0.2863  -0.2603
 -0.2586
 -- Virtual --
 -0.0540  -0.0537  -0.0405  -0.0386  -0.0150  -0.0122   0.0023   0.0023
  0.0054   0.0066   0.0109   0.0202   0.0262   0.0311   0.0442   0.0471
  0.0478   0.0538   0.0602   0.0647   0.0665   0.0761   0.0778   0.0862
  0.0935   0.0956   0.0988   0.0996   0.1032   0.1060   0.1086   0.1119
  0.1120   0.1160   0.1217   0.1229   0.1233   0.1257   0.1281   0.1319
  0.1327   0.1349   0.1404   0.1449   0.1468   0.1470   0.1525   0.1637
  0.1641   0.1655   0.1735   0.1740   0.1841   0.1848   0.1928   0.1950
  0.2018   0.2069   0.2142   0.2181   0.2227   0.2294   0.2298   0.2320
  0.2371   0.2456   0.2483   0.2521   0.2542   0.2580   0.2601   0.2643
  0.2687   0.2746   0.2748   0.2802   0.2806   0.2838   0.2897   0.2919
  0.2934   0.2961   0.3093   0.3224   0.3245   0.3290   0.3346   0.3348
  0.3427   0.3445   0.3693   0.3723   0.4284   0.4322   0.4371   0.4379
  0.4457   0.4576   0.4583   0.4620   0.4782   0.4851   0.4924   0.5053
  0.5078   0.5122   0.5289   0.5302   0.5340   0.5485   0.5486   0.5625
  0.5646   0.5726   0.5768   0.5862   0.5873   0.5922   0.5963   0.6073
  0.6141   0.6216   0.6377   0.6397   0.6408   0.6510   0.6615   0.6754
  0.6829   0.6895   0.6962   0.7017   0.7112   0.7116   0.7151   0.7351
  0.7363   0.7487   0.7766   0.7893   0.8235   0.8332   0.8347   0.8404
  0.8415   0.8522   0.8535   0.8550   0.8556   0.8604   0.8608   0.8662
  0.8741   0.8751   0.8844   0.8862   0.8878   0.8953   0.9093   0.9128
  0.9240   0.9355   0.9435   0.9453   0.9525   0.9585   0.9690   0.9784
  0.9795   0.9898   0.9935   0.9956   1.0039   1.0182   1.0246   1.0332
  1.0401   1.0519   1.0542   1.1253   1.1285   1.1495   1.1674   1.1791
  1.2253   1.2297   1.2332   1.2462   1.2568   1.2594   1.2631   1.2847
  1.3180   1.3248   1.3371   1.3440   1.3897   1.4097   1.4509   1.4871
  1.4957   1.5049   1.5050   1.5444   1.5622   1.5630   1.5658   1.6005
  1.6047   1.6115   1.6139   1.6564   1.6686   1.6717   1.6877   1.6950
  1.7095   1.7123   1.7562   1.8085   1.8151   1.8265   1.8415   1.8623
  1.8625   1.9075   1.9090   1.9283   1.9382   1.9434   1.9451   1.9734
  1.9735   1.9939   2.0085   2.0306   2.0508   2.0611   2.0751   2.0813
  2.1303   2.1412   2.1422   2.1760   2.2547   2.2680   2.2719   2.2738
  2.2856   2.3022   2.3082   2.3216   2.3381   2.3605   2.4091   2.4151
  2.4488   2.4582   2.4628   2.4679   2.5235   2.5397   2.5447   2.5692
  2.5703   2.5968   2.6014   2.6078   2.6792   2.6869   2.6909   2.7032
  2.7044   2.7089   2.7171   2.7476   2.7508   2.7528   2.7541   2.7720
  2.7831   2.8112   2.8210   2.8392   2.8509   2.8580   2.8872   2.9077
  2.9987   3.0018   3.0755   3.0852   3.0994   3.1005   3.1371   3.1529
  3.2183   3.2601   3.2873   3.3473   3.3476   3.4039   3.4190   3.5349
  3.5490   3.5939   3.6629   3.7387   3.8055   3.8666   3.8902   4.0363
  4.0604   4.1265   4.1305   4.3552   4.8132   4.8253   9.7797   9.7805
  9.8138   9.8430  23.4347  23.5785  23.8455  23.8603  23.9095  23.9647
 23.9909  24.0174  24.0463  24.0906  24.1299  24.1525  25.8222  25.8261
 25.8771  25.9648  26.1149  26.1307  26.2814  26.3366  26.5988  26.6172
 26.6812  26.8157 215.7729 215.7736 215.8161 215.8478
 --------------------------------------------------------------

          Ground-State Mulliken Net Atomic Charges

     Atom                 Charge (a.u.)
  ----------------------------------------
      1 C                     0.350591
      2 C                    -0.884661
      3 Cl                    0.419569
      4 C                    -0.198760
      5 H                     0.207537
      6 C                    -0.766160
      7 H                     0.184084
      8 C                     0.767677
      9 Cl                    0.454662
     10 C                    -0.739441
     11 H                     0.209061
     12 C                     0.352000
     13 C                    -0.889775
     14 Cl                    0.418080
     15 C                    -0.200249
     16 H                     0.208217
     17 C                    -0.771510
     18 H                     0.183962
     19 C                     0.772955
     20 Cl                    0.455165
     21 C                    -0.741985
     22 H                     0.208981
  ----------------------------------------
  Sum of atomic charges =     0.000000

 -----------------------------------------------------------------
                    Cartesian Multipole Moments
 -----------------------------------------------------------------
    Charge (ESU x 10^10)
                 0.0000
    Dipole Moment (Debye)
         X       0.1313      Y      -0.1151      Z       0.2298
       Tot       0.2886
    Quadrupole Moments (Debye-Ang)
        XX    -116.1754     XY      -5.6261     YY    -123.6307
        XZ      -7.0855     YZ       3.4249     ZZ    -118.2182
    Octopole Moments (Debye-Ang^2)
       XXX    -185.8832    XXY     -17.0364    XYY     -77.9668
       YYY       5.2823    XXZ      41.4417    XYZ      10.0662
       YYZ      46.5172    XZZ     -90.8992    YZZ      -4.1175
       ZZZ     158.6029
    Hexadecapole Moments (Debye-Ang^3)
      XXXX   -4308.0292   XXXY    -307.5880   XXYY    -981.2993
      XYYY    -221.5975   YYYY   -1306.4475   XXXZ     570.3257
      XXYZ     139.9104   XYYZ     238.6790   YYYZ     223.7009
      XXZZ   -1084.3095   XYZZ     -97.7071   YYZZ    -614.3340
      XZZZ     684.9128   YZZZ     267.7428   ZZZZ   -2371.5075
 -----------------------------------------------------------------
 Calculating analytic gradient of the SCF energy
 Gradient of SCF Energy
            1           2           3           4           5           6
    1  -0.0006505   0.0000541   0.0002315   0.0002511  -0.0000515  -0.0000338
    2  -0.0001160  -0.0003149  -0.0001328   0.0000196  -0.0000224  -0.0000582
    3  -0.0004116   0.0002187  -0.0002413   0.0000167  -0.0000050  -0.0002654
            7           8           9          10          11          12
    1  -0.0000138  -0.0000764  -0.0000459   0.0003999   0.0000207   0.0003226
    2   0.0000005   0.0001375  -0.0001122   0.0000515   0.0000839   0.0001359
    3  -0.0000252   0.0002112   0.0000302  -0.0000255   0.0000037  -0.0002740
           13          14          15          16          17          18
    1  -0.0000925  -0.0001481  -0.0001145   0.0000165  -0.0001380   0.0000065
    2   0.0002234   0.0002652  -0.0000777   0.0000025   0.0001990  -0.0000076
    3   0.0002992   0.0001955   0.0001589  -0.0000269  -0.0000115   0.0000130
           19          20          21          22
    1   0.0003193  -0.0000184  -0.0001823  -0.0000566
    2  -0.0000783  -0.0000240  -0.0001505  -0.0000245
    3  -0.0000918   0.0000305   0.0002289  -0.0000284
 Max gradient component =       6.505E-04
 RMS gradient           =       1.782E-04
 Gradient time:  CPU 192.99 s  wall 193.01 s
 Geometry Optimization Parameters
   NAtoms,    NIC,     NZ,  NCons,   NDum,   NFix, NCnnct, MaxDiis
       22     163      22       0       0       0       0       0

 Cartesian Hessian Update
 Hessian updated using BFGS update


** GEOMETRY OPTIMIZATION IN DELOCALIZED INTERNAL COORDINATES **
   Searching for a Minimum

   Optimization Cycle:  11

                       Coordinates (Angstroms)
     ATOM                X               Y               Z
      1  C         0.0164332716   -0.0012649231    0.0313653122
      2  C        -0.0291619336    0.3672173558    1.3813946098
      3  Cl        1.4436669417    0.8111708385    2.2267152424
      4  C        -1.2334299012    0.4093423314    2.0767958223
      5  H        -1.2419889136    0.6990232135    3.1197291714
      6  C        -2.4215477567    0.0829716577    1.4312960695
      7  H        -3.3617796380    0.1119499895    1.9662999233
      8  C        -2.3858593727   -0.2779461453    0.0894197823
      9  Cl       -3.8798424129   -0.6972309459   -0.7340343680
     10  C        -1.1853121989   -0.3189110553   -0.6097543064
     11  H        -1.1730301908   -0.6081338679   -1.6528202245
     12  C         1.2938670982   -0.0492862542   -0.7384474865
     13  C         2.1814546988   -1.1276963313   -0.6478795118
     14  Cl        1.8147421241   -2.4895577145    0.3968143935
     15  C         3.3613508337   -1.1554276024   -1.3851994182
     16  H         4.0285258750   -2.0032988412   -1.2985993283
     17  C         3.6776816069   -0.0985489763   -2.2323361800
     18  H         4.5935379839   -0.1121876856   -2.8085864430
     19  C         2.7998141893    0.9748410723   -2.3306864827
     20  Cl        3.1857571736    2.3149113528   -3.3987169115
     21  C         1.6193075559    1.0053571298   -1.5977848558
     22  H         0.9500014030    1.8519443122   -1.6809778633
   Point Group: c1    Number of degrees of freedom:    60


   Energy is  -2301.904253597

 Hessian updated using BFGS update

 60 Hessian modes will be used to form the next step
  Hessian Eigenvalues:
     0.001182    0.017707    0.018155    0.020666    0.020931    0.021205
     0.023029    0.023593    0.023635    0.023850    0.023875    0.024090
     0.024095    0.024114    0.024126    0.024136    0.024145    0.024151
     0.024416    0.073593    0.159943    0.159993    0.159995    0.160002
     0.160019    0.160034    0.213906    0.223863    0.224630    0.231575
     0.235044    0.235674    0.246657    0.247151    0.249867    0.250003
     0.250120    0.289091    0.292487    0.301011    0.301071    0.328899
     0.356665    0.356665    0.356665    0.356670    0.356678    0.356725
     0.413173    0.418656    0.429656    0.430183    0.461563    0.464431
     0.471068    0.472462    0.478124    0.478432    0.479142    0.479539

 Minimum search - taking simple RFO step
 Searching for Lamda that Minimizes Along All modes
 Value Taken    Lamda =  -0.00009749
 Step Taken.  Stepsize is  0.255283

                             Maximum     Tolerance    Cnvgd?
         Gradient           0.000552      0.000300      NO
         Displacement       0.189838      0.001200      NO
         Energy change     -0.000132      0.000001      NO


 New Cartesian Coordinates Obtained by Inverse Iteration

 Displacement from previous Coordinates is:  0.464667
 ----------------------------------------------------------------
             Standard Nuclear Orientation (Angstroms)
    I     Atom           X                Y                Z
 ----------------------------------------------------------------
    1      C       0.0166712268     0.0029149690     0.0319995215
    2      C      -0.0341963017     0.4069527594     1.3712667286
    3      Cl      1.4319522846     0.8899176475     2.2062939878
    4      C      -1.2387457448     0.4470568708     2.0668619709
    5      H      -1.2511728153     0.7643148467     3.1017372304
    6      C      -2.4215781663     0.0823958457     1.4324733980
    7      H      -3.3617098448     0.1106484065     1.9677029582
    8      C      -2.3804818364    -0.3157074955     0.1012711625
    9      Cl     -3.8672917050    -0.7793511989    -0.7107044353
   10      C      -1.1798306794    -0.3555286526    -0.5975736687
   11      H      -1.1634929988    -0.6732837082    -1.6322801764
   12      C       1.2942158903    -0.0460585275    -0.7387917461
   13      C       2.1610909074    -1.1431200182    -0.6770487394
   14      Cl      1.7709315849    -2.5216121232     0.3371145373
   15      C       3.3402346218    -1.1745018678    -1.4158081606
   16      H       3.9915115365    -2.0365429323    -1.3508100252
   17      C       3.6760592608    -0.1025753750    -2.2357684549
   18      H       4.5909312595    -0.1187588049    -2.8135557939
   19      C       2.8193513006     0.9902463616    -2.3042496383
   20      Cl      3.2313581097     2.3504826995    -3.3367606255
   21      C       1.6404368122     1.0249428612    -1.5692718373
   22      H       0.9879437347     1.8864063466    -1.6300912470
 ----------------------------------------------------------------
 Nuclear Repulsion Energy =        1449.41261769 hartrees
 There are       73 alpha and       73 beta electrons
 Applying Cartesian multipole field
    Component          Value
    ---------          -----
     (2,0,0)        1.00000E-11
     (0,2,0)        2.00000E-11
     (0,0,2)       -3.00000E-11
 Nucleus-field energy     =     0.0000000025 hartrees
 Requested basis set is 6-311++G(d,p)
 There are 154 shells and 426 basis functions
 A cutoff of  1.0D-15 yielded   9511 shell pairs
 There are     77747 function pairs (     83547 Cartesian)
 Smallest overlap matrix eigenvalue = 2.43E-07
 Linear dependence detected in AO basis
 Number of orthogonalized atomic orbitals = 423
 Maximum deviation from orthogonality = 4.154E-10
 Guess from superposition of atomic densities
 Warning:  Energy on first SCF cycle will be non-variational
 SAD guess density has 146.000000 electrons

 -----------------------------------------------------------------------
  General SCF calculation program by
  Eric Jon Sundstrom, Paul Horn, Yuezhi Mao, Dmitri Zuev, Alec White,
  David Stuck, Shaama M.S., Shane Yost, Joonho Lee, David Small,
  Daniel Levine, Susi Lehtola, Hugh Burton, Evgeny Epifanovsky,
  Bang C. Huynh
 -----------------------------------------------------------------------
 Exchange:     0.2000 Hartree-Fock + 0.0800 Slater + 0.7200 B88
 Correlation:  0.1900 VWN1RPA + 0.8100 LYP
 Using SG-1 standard quadrature grid
 A restricted SCF calculation will be
 performed using DIIS
 SCF converges when DIIS error is below 1.0e-08
 ---------------------------------------
  Cycle       Energy         DIIS error
 ---------------------------------------
    1   -2305.6380713127      3.02e-02  
    2   -2301.7549581633      2.53e-03  
    3   -2301.6976225248      2.94e-03  
    4   -2301.9001666758      4.25e-04  
    5   -2301.9039699364      1.28e-04  
    6   -2301.9041427783      8.59e-05  
    7   -2301.9043108276      2.13e-05  
    8   -2301.9043199955      7.04e-06  
    9   -2301.9043210879      1.80e-06  
   10   -2301.9043211537      8.21e-07  
   11   -2301.9043211697      1.17e-07  
   12   -2301.9043211701      3.52e-08  
   13   -2301.9043211700      1.14e-08  
   14   -2301.9043211700      4.15e-09  Convergence criterion met
 ---------------------------------------
 SCF time:   CPU 541.08s  wall 542.00s 
 SCF   energy in the final basis set =    -2301.9043211700
 Total energy in the final basis set =    -2301.9043211700

 --------------------------------------------------------------

                    Orbital Energies (a.u.)
 --------------------------------------------------------------

 Alpha MOs
 -- Occupied --
********-101.5672-101.5664-101.5663 -10.2594 -10.2594 -10.2580 -10.2580
-10.2262 -10.2259 -10.2116 -10.2116 -10.2111 -10.2110 -10.2104 -10.2104
 -9.4818  -9.4817  -9.4811  -9.4811  -7.2464  -7.2464  -7.2458  -7.2457
 -7.2366  -7.2365  -7.2362  -7.2362  -7.2360  -7.2358  -7.2354  -7.2354
 -0.9340  -0.9185  -0.8931  -0.8884  -0.8446  -0.8368  -0.8126  -0.7719
 -0.7444  -0.7350  -0.6698  -0.6408  -0.6304  -0.5996  -0.5440  -0.5281
 -0.5169  -0.5129  -0.4947  -0.4764  -0.4601  -0.4547  -0.4541  -0.4283
 -0.4273  -0.4175  -0.3984  -0.3970  -0.3892  -0.3834  -0.3774  -0.3343
 -0.3334  -0.3301  -0.3285  -0.3280  -0.3277  -0.2915  -0.2875  -0.2602
 -0.2589
 -- Virtual --
 -0.0540  -0.0519  -0.0427  -0.0383  -0.0151  -0.0122   0.0022   0.0023
  0.0057   0.0062   0.0111   0.0202   0.0260   0.0311   0.0441   0.0469
  0.0481   0.0543   0.0594   0.0649   0.0662   0.0763   0.0774   0.0866
  0.0939   0.0948   0.0985   0.0998   0.1035   0.1060   0.1086   0.1117
  0.1123   0.1156   0.1212   0.1232   0.1234   0.1258   0.1277   0.1318
  0.1323   0.1355   0.1405   0.1453   0.1464   0.1467   0.1528   0.1633
  0.1634   0.1643   0.1735   0.1735   0.1845   0.1850   0.1942   0.1950
  0.2005   0.2060   0.2151   0.2190   0.2228   0.2282   0.2299   0.2308
  0.2370   0.2460   0.2467   0.2506   0.2545   0.2574   0.2604   0.2640
  0.2693   0.2743   0.2755   0.2793   0.2805   0.2836   0.2893   0.2919
  0.2945   0.2948   0.3094   0.3233   0.3259   0.3299   0.3347   0.3356
  0.3420   0.3457   0.3720   0.3732   0.4283   0.4328   0.4351   0.4402
  0.4473   0.4560   0.4576   0.4624   0.4780   0.4860   0.4912   0.5049
  0.5072   0.5106   0.5289   0.5307   0.5337   0.5482   0.5495   0.5649
  0.5655   0.5714   0.5769   0.5844   0.5873   0.5918   0.5972   0.6083
  0.6126   0.6224   0.6392   0.6421   0.6447   0.6513   0.6576   0.6746
  0.6838   0.6878   0.6965   0.7000   0.7093   0.7135   0.7191   0.7354
  0.7364   0.7501   0.7740   0.7923   0.8255   0.8349   0.8377   0.8421
  0.8429   0.8528   0.8531   0.8547   0.8551   0.8591   0.8593   0.8657
  0.8735   0.8748   0.8827   0.8852   0.8885   0.8936   0.9103   0.9124
  0.9244   0.9379   0.9440   0.9499   0.9526   0.9588   0.9692   0.9744
  0.9783   0.9906   0.9950   0.9976   1.0067   1.0183   1.0241   1.0343
  1.0391   1.0497   1.0537   1.1287   1.1298   1.1470   1.1650   1.1794
  1.2258   1.2262   1.2371   1.2507   1.2596   1.2603   1.2710   1.2839
  1.3174   1.3250   1.3416   1.3429   1.3920   1.4056   1.4507   1.4876
  1.4928   1.5048   1.5051   1.5467   1.5603   1.5632   1.5656   1.6000
  1.6039   1.6154   1.6176   1.6579   1.6690   1.6710   1.6875   1.6943
  1.7102   1.7117   1.7600   1.8120   1.8151   1.8251   1.8373   1.8597
  1.8623   1.9097   1.9100   1.9271   1.9389   1.9418   1.9460   1.9746
  1.9749   1.9951   2.0061   2.0332   2.0535   2.0609   2.0756   2.0812
  2.1308   2.1406   2.1425   2.1749   2.2555   2.2673   2.2713   2.2719
  2.2860   2.3028   2.3058   2.3218   2.3355   2.3621   2.4101   2.4159
  2.4491   2.4586   2.4614   2.4661   2.5244   2.5386   2.5425   2.5704
  2.5743   2.5958   2.5988   2.6040   2.6809   2.6882   2.6935   2.7020
  2.7031   2.7086   2.7176   2.7468   2.7497   2.7515   2.7537   2.7694
  2.7829   2.8097   2.8230   2.8366   2.8544   2.8551   2.8896   2.9066
  2.9987   3.0017   3.0764   3.0844   3.1018   3.1033   3.1363   3.1477
  3.2226   3.2609   3.2920   3.3477   3.3478   3.4049   3.4237   3.5384
  3.5486   3.5948   3.6636   3.7382   3.8085   3.8658   3.8927   4.0361
  4.0607   4.1272   4.1302   4.3520   4.8148   4.8228   9.7806   9.7807
  9.8208   9.8427  23.4371  23.5787  23.8453  23.8596  23.9087  23.9655
 23.9902  24.0178  24.0467  24.0920  24.1299  24.1534  25.8221  25.8263
 25.8628  25.9624  26.1115  26.1323  26.2843  26.3309  26.6006  26.6147
 26.6719  26.8255 215.7732 215.7745 215.8252 215.8465
 --------------------------------------------------------------

          Ground-State Mulliken Net Atomic Charges

     Atom                 Charge (a.u.)
  ----------------------------------------
      1 C                     0.307305
      2 C                    -0.855814
      3 Cl                    0.429032
      4 C                    -0.184032
      5 H                     0.208237
      6 C                    -0.755857
      7 H                     0.185267
      8 C                     0.752963
      9 Cl                    0.459577
     10 C                    -0.753079
     11 H                     0.209095
     12 C                     0.306629
     13 C                    -0.881771
     14 Cl                    0.428255
     15 C                    -0.177577
     16 H                     0.209064
     17 C                    -0.772611
     18 H                     0.185435
     19 C                     0.756637
     20 Cl                    0.460266
     21 C                    -0.725649
     22 H                     0.208628
  ----------------------------------------
  Sum of atomic charges =     0.000000

 -----------------------------------------------------------------
                    Cartesian Multipole Moments
 -----------------------------------------------------------------
    Charge (ESU x 10^10)
                -0.0000
    Dipole Moment (Debye)
         X       0.1199      Y      -0.1104      Z       0.2128
       Tot       0.2680
    Quadrupole Moments (Debye-Ang)
        XX    -116.3138     XY      -5.8210     YY    -123.5683
        XZ      -7.1380     YZ       3.5720     ZZ    -118.1381
    Octopole Moments (Debye-Ang^2)
       XXX    -187.4957    XXY     -17.0653    XYY     -77.9235
       YYY       5.1753    XXZ      41.2185    XYZ      10.1507
       YYZ      46.4172    XZZ     -90.2861    YZZ      -4.1787
       ZZZ     157.6815
    Hexadecapole Moments (Debye-Ang^3)
      XXXX   -4312.1766   XXXY    -337.1666   XXYY    -989.0247
      XYYY    -250.2587   YYYY   -1359.8567   XXXZ     582.0913
      XXYZ     135.5748   XYYZ     242.0018   YYYZ     205.1532
      XXZZ   -1073.8886   XYZZ    -108.1624   YYZZ    -614.7384
      XZZZ     694.8440   YZZZ     251.1393   ZZZZ   -2320.7794
 -----------------------------------------------------------------
 Calculating analytic gradient of the SCF energy
 Gradient of SCF Energy
            1           2           3           4           5           6
    1  -0.0005467   0.0002306  -0.0000243   0.0002432  -0.0000471  -0.0000385
    2   0.0000075  -0.0002127   0.0000143   0.0000072  -0.0000039  -0.0001036
    3  -0.0002961   0.0002093  -0.0001098  -0.0000122  -0.0000013  -0.0002470
            7           8           9          10          11          12
    1  -0.0000062  -0.0001776   0.0000328   0.0003307   0.0000120   0.0002275
    2   0.0000139   0.0000485  -0.0000391  -0.0000287   0.0000719   0.0001658
    3  -0.0000137   0.0002795  -0.0000002   0.0000451   0.0000056  -0.0003462
           13          14          15          16          17          18
    1  -0.0000882  -0.0000842  -0.0000547   0.0000218  -0.0001244   0.0000035
    2   0.0000021   0.0001842  -0.0000210   0.0000078   0.0001320   0.0000010
    3   0.0002724   0.0000365   0.0001028  -0.0000256   0.0000128   0.0000006
           19          20          21          22
    1   0.0002155  -0.0000150  -0.0000830  -0.0000275
    2  -0.0001199   0.0000049  -0.0001162  -0.0000161
    3  -0.0000598  -0.0000010   0.0001819  -0.0000337
 Max gradient component =       5.467E-04
 RMS gradient           =       1.457E-04
 Gradient time:  CPU 190.01 s  wall 190.03 s
 Geometry Optimization Parameters
   NAtoms,    NIC,     NZ,  NCons,   NDum,   NFix, NCnnct, MaxDiis
       22     163      22       0       0       0       0       0

 Cartesian Hessian Update
 Hessian updated using BFGS update


** GEOMETRY OPTIMIZATION IN DELOCALIZED INTERNAL COORDINATES **
   Searching for a Minimum

   Optimization Cycle:  12

                       Coordinates (Angstroms)
     ATOM                X               Y               Z
      1  C         0.0166712268    0.0029149690    0.0319995215
      2  C        -0.0341963017    0.4069527594    1.3712667286
      3  Cl        1.4319522846    0.8899176475    2.2062939878
      4  C        -1.2387457448    0.4470568708    2.0668619709
      5  H        -1.2511728153    0.7643148467    3.1017372304
      6  C        -2.4215781663    0.0823958457    1.4324733980
      7  H        -3.3617098448    0.1106484065    1.9677029582
      8  C        -2.3804818364   -0.3157074955    0.1012711625
      9  Cl       -3.8672917050   -0.7793511989   -0.7107044353
     10  C        -1.1798306794   -0.3555286526   -0.5975736687
     11  H        -1.1634929988   -0.6732837082   -1.6322801764
     12  C         1.2942158903   -0.0460585275   -0.7387917461
     13  C         2.1610909074   -1.1431200182   -0.6770487394
     14  Cl        1.7709315849   -2.5216121232    0.3371145373
     15  C         3.3402346218   -1.1745018678   -1.4158081606
     16  H         3.9915115365   -2.0365429323   -1.3508100252
     17  C         3.6760592608   -0.1025753750   -2.2357684549
     18  H         4.5909312595   -0.1187588049   -2.8135557939
     19  C         2.8193513006    0.9902463616   -2.3042496383
     20  Cl        3.2313581097    2.3504826995   -3.3367606255
     21  C         1.6404368122    1.0249428612   -1.5692718373
     22  H         0.9879437347    1.8864063466   -1.6300912470
   Point Group: c1    Number of degrees of freedom:    60


   Energy is  -2301.904321170

 Hessian updated using BFGS update

 60 Hessian modes will be used to form the next step
  Hessian Eigenvalues:
     0.000904    0.017689    0.017892    0.020667    0.020929    0.021020
     0.022950    0.023598    0.023606    0.023849    0.023859    0.024088
     0.024094    0.024115    0.024126    0.024138    0.024145    0.024152
     0.024340    0.067882    0.159881    0.159987    0.159995    0.160007
     0.160012    0.160023    0.211403    0.223997    0.224625    0.231680
     0.235121    0.235725    0.246724    0.247120    0.249979    0.250077
     0.251058    0.289225    0.293064    0.301050    0.301083    0.329020
     0.356664    0.356665    0.356666    0.356671    0.356678    0.356711
     0.412914    0.418599    0.429632    0.430001    0.461259    0.463692
     0.471069    0.471470    0.477154    0.478322    0.479142    0.479484

 Minimum search - taking simple RFO step
 Searching for Lamda that Minimizes Along All modes
 Value Taken    Lamda =  -0.00002869
 Step Taken.  Stepsize is  0.143143

                             Maximum     Tolerance    Cnvgd?
         Gradient           0.000344      0.000300      NO
         Displacement       0.103712      0.001200      NO
         Energy change     -0.000068      0.000001      NO


 New Cartesian Coordinates Obtained by Inverse Iteration

 Displacement from previous Coordinates is:  0.254933
 ----------------------------------------------------------------
             Standard Nuclear Orientation (Angstroms)
    I     Atom           X                Y                Z
 ----------------------------------------------------------------
    1      C       0.0185608549     0.0015365181     0.0353815579
    2      C      -0.0376741486     0.4272610147     1.3673740505
    3      Cl      1.4242291173     0.9284150194     2.1993256383
    4      C      -1.2438200928     0.4701751210     2.0606010508
    5      H      -1.2595781026     0.8038926294     3.0902574646
    6      C      -2.4229177559     0.0865441518     1.4309603737
    7      H      -3.3639897106     0.1168485554     1.9644321024
    8      C      -2.3765954099    -0.3341480066     0.1066496630
    9      Cl     -3.8587875472    -0.8206038718    -0.7002667114
   10      C      -1.1746610591    -0.3772238233    -0.5893498538
   11      H      -1.1545794380    -0.7127109511    -1.6184355705
   12      C       1.2960526079    -0.0473597363    -0.7358771665
   13      C       2.1529419982    -1.1531436791    -0.6930791350
   14      Cl      1.7541533790    -2.5417989968     0.3040537683
   15      C       3.3301985534    -1.1844798193    -1.4351530827
   16      H       3.9737654808    -2.0531860006    -1.3836714707
   17      C       3.6740518682    -0.1038054538    -2.2399086359
   18      H       4.5872581190    -0.1198039748    -2.8203405192
   19      C       2.8275259029     0.9981988865    -2.2891953957
   20      Cl      3.2502153329     2.3700322666    -3.3019766040
   21      C       1.6510474187     1.0330380499    -1.5506772701
   22      H       1.0067910687     1.9015610110    -1.5970973072
 ----------------------------------------------------------------
 Nuclear Repulsion Energy =        1448.82689253 hartrees
 There are       73 alpha and       73 beta electrons
 Applying Cartesian multipole field
    Component          Value
    ---------          -----
     (2,0,0)        1.00000E-11
     (0,2,0)        2.00000E-11
     (0,0,2)       -3.00000E-11
 Nucleus-field energy     =     0.0000000036 hartrees
 Requested basis set is 6-311++G(d,p)
 There are 154 shells and 426 basis functions
 A cutoff of  1.0D-15 yielded   9504 shell pairs
 There are     77670 function pairs (     83456 Cartesian)
 Smallest overlap matrix eigenvalue = 2.38E-07
 Linear dependence detected in AO basis
 Number of orthogonalized atomic orbitals = 423
 Maximum deviation from orthogonality = 5.038E-10
 Guess from superposition of atomic densities
 Warning:  Energy on first SCF cycle will be non-variational
 SAD guess density has 146.000000 electrons

 -----------------------------------------------------------------------
  General SCF calculation program by
  Eric Jon Sundstrom, Paul Horn, Yuezhi Mao, Dmitri Zuev, Alec White,
  David Stuck, Shaama M.S., Shane Yost, Joonho Lee, David Small,
  Daniel Levine, Susi Lehtola, Hugh Burton, Evgeny Epifanovsky,
  Bang C. Huynh
 -----------------------------------------------------------------------
 Exchange:     0.2000 Hartree-Fock + 0.0800 Slater + 0.7200 B88
 Correlation:  0.1900 VWN1RPA + 0.8100 LYP
 Using SG-1 standard quadrature grid
 A restricted SCF calculation will be
 performed using DIIS
 SCF converges when DIIS error is below 1.0e-08
 ---------------------------------------
  Cycle       Energy         DIIS error
 ---------------------------------------
    1   -2305.6365497793      3.01e-02  
    2   -2301.7550278729      2.53e-03  
    3   -2301.6978544353      2.94e-03  
    4   -2301.9001980403      4.24e-04  
    5   -2301.9039931694      1.27e-04  
    6   -2301.9041663325      8.46e-05  
    7   -2301.9043287247      2.14e-05  
    8   -2301.9043380284      7.04e-06  
    9   -2301.9043391220      1.79e-06  
   10   -2301.9043391876      8.22e-07  
   11   -2301.9043392035      1.16e-07  
   12   -2301.9043392037      3.51e-08  
   13   -2301.9043392037      1.14e-08  
   14   -2301.9043392037      4.16e-09  Convergence criterion met
 ---------------------------------------
 SCF time:   CPU 541.92s  wall 542.00s 
 SCF   energy in the final basis set =    -2301.9043392037
 Total energy in the final basis set =    -2301.9043392037

 --------------------------------------------------------------

                    Orbital Energies (a.u.)
 --------------------------------------------------------------

 Alpha MOs
 -- Occupied --
********-101.5671-101.5665-101.5664 -10.2595 -10.2595 -10.2580 -10.2580
-10.2262 -10.2259 -10.2116 -10.2116 -10.2111 -10.2110 -10.2105 -10.2104
 -9.4817  -9.4817  -9.4812  -9.4811  -7.2464  -7.2464  -7.2459  -7.2458
 -7.2366  -7.2364  -7.2361  -7.2361  -7.2361  -7.2359  -7.2355  -7.2355
 -0.9339  -0.9185  -0.8930  -0.8885  -0.8445  -0.8369  -0.8126  -0.7720
 -0.7443  -0.7350  -0.6697  -0.6412  -0.6300  -0.5997  -0.5440  -0.5281
 -0.5163  -0.5135  -0.4947  -0.4764  -0.4601  -0.4547  -0.4541  -0.4280
 -0.4275  -0.4176  -0.3982  -0.3972  -0.3891  -0.3833  -0.3775  -0.3345
 -0.3336  -0.3300  -0.3285  -0.3282  -0.3277  -0.2906  -0.2883  -0.2602
 -0.2591
 -- Virtual --
 -0.0541  -0.0508  -0.0439  -0.0381  -0.0152  -0.0122   0.0021   0.0022
  0.0059   0.0060   0.0112   0.0202   0.0259   0.0311   0.0441   0.0467
  0.0483   0.0545   0.0590   0.0650   0.0660   0.0763   0.0772   0.0868
  0.0942   0.0944   0.0984   0.1000   0.1036   0.1059   0.1085   0.1115
  0.1125   0.1153   0.1208   0.1231   0.1237   0.1260   0.1274   0.1317
  0.1321   0.1359   0.1406   0.1455   0.1461   0.1464   0.1530   0.1628
  0.1631   0.1638   0.1734   0.1736   0.1847   0.1852   0.1948   0.1951
  0.1998   0.2055   0.2153   0.2199   0.2225   0.2273   0.2300   0.2306
  0.2371   0.2451   0.2470   0.2496   0.2544   0.2573   0.2605   0.2637
  0.2696   0.2742   0.2758   0.2788   0.2804   0.2835   0.2891   0.2919
  0.2942   0.2955   0.3096   0.3238   0.3260   0.3303   0.3343   0.3360
  0.3416   0.3468   0.3718   0.3746   0.4284   0.4330   0.4339   0.4414
  0.4479   0.4551   0.4571   0.4625   0.4784   0.4866   0.4906   0.5026
  0.5081   0.5101   0.5288   0.5307   0.5335   0.5478   0.5497   0.5652
  0.5676   0.5710   0.5769   0.5824   0.5880   0.5917   0.5975   0.6087
  0.6115   0.6230   0.6392   0.6435   0.6466   0.6512   0.6558   0.6739
  0.6837   0.6870   0.6967   0.6993   0.7085   0.7140   0.7216   0.7349
  0.7373   0.7505   0.7727   0.7943   0.8269   0.8354   0.8396   0.8429
  0.8438   0.8521   0.8534   0.8547   0.8550   0.8584   0.8589   0.8655
  0.8733   0.8742   0.8824   0.8850   0.8886   0.8929   0.9107   0.9121
  0.9243   0.9393   0.9443   0.9512   0.9528   0.9589   0.9686   0.9724
  0.9782   0.9910   0.9949   0.9993   1.0085   1.0176   1.0237   1.0351
  1.0384   1.0489   1.0531   1.1289   1.1307   1.1463   1.1643   1.1795
  1.2237   1.2265   1.2394   1.2526   1.2596   1.2599   1.2774   1.2835
  1.3171   1.3252   1.3417   1.3435   1.3934   1.4035   1.4504   1.4878
  1.4912   1.5047   1.5050   1.5482   1.5591   1.5641   1.5653   1.5997
  1.6032   1.6160   1.6209   1.6583   1.6692   1.6705   1.6874   1.6941
  1.7105   1.7112   1.7623   1.8104   1.8191   1.8241   1.8352   1.8586
  1.8622   1.9104   1.9111   1.9263   1.9392   1.9409   1.9463   1.9751
  1.9757   1.9957   2.0048   2.0342   2.0548   2.0605   2.0761   2.0808
  2.1307   2.1407   2.1427   2.1744   2.2556   2.2666   2.2706   2.2719
  2.2862   2.3031   2.3064   2.3215   2.3336   2.3627   2.4104   2.4164
  2.4495   2.4581   2.4610   2.4650   2.5249   2.5375   2.5415   2.5696
  2.5772   2.5926   2.5993   2.6020   2.6818   2.6883   2.6943   2.7019
  2.7026   2.7084   2.7194   2.7464   2.7478   2.7511   2.7540   2.7681
  2.7828   2.8087   2.8239   2.8348   2.8531   2.8566   2.8904   2.9061
  2.9985   3.0016   3.0767   3.0839   3.1024   3.1045   3.1364   3.1447
  3.2246   3.2613   3.2941   3.3478   3.3479   3.4052   3.4263   3.5402
  3.5478   3.5953   3.6639   3.7379   3.8099   3.8655   3.8938   4.0360
  4.0608   4.1276   4.1298   4.3508   4.8158   4.8214   9.7808   9.7810
  9.8249   9.8421  23.4382  23.5787  23.8452  23.8589  23.9087  23.9656
 23.9895  24.0180  24.0470  24.0924  24.1298  24.1535  25.8221  25.8263
 25.8577  25.9588  26.1106  26.1330  26.2873  26.3250  26.6006  26.6129
 26.6686  26.8274 215.7733 215.7749 215.8304 215.8453
 --------------------------------------------------------------

          Ground-State Mulliken Net Atomic Charges

     Atom                 Charge (a.u.)
  ----------------------------------------
      1 C                     0.292952
      2 C                    -0.844178
      3 Cl                    0.433850
      4 C                    -0.176363
      5 H                     0.208517
      6 C                    -0.751821
      7 H                     0.185897
      8 C                     0.747672
      9 Cl                    0.461967
     10 C                    -0.764687
     11 H                     0.209212
     12 C                     0.281658
     13 C                    -0.864984
     14 Cl                    0.432755
     15 C                    -0.167999
     16 H                     0.209226
     17 C                    -0.767920
     18 H                     0.186201
     19 C                     0.750260
     20 Cl                    0.462841
     21 C                    -0.733772
     22 H                     0.208715
  ----------------------------------------
  Sum of atomic charges =     0.000000

 -----------------------------------------------------------------
                    Cartesian Multipole Moments
 -----------------------------------------------------------------
    Charge (ESU x 10^10)
                -0.0000
    Dipole Moment (Debye)
         X       0.1125      Y      -0.1045      Z       0.2002
       Tot       0.2524
    Quadrupole Moments (Debye-Ang)
        XX    -116.3678     XY      -5.9181     YY    -123.5422
        XZ      -7.1976     YZ       3.6711     ZZ    -118.1069
    Octopole Moments (Debye-Ang^2)
       XXX    -188.4906    XXY     -16.9147    XYY     -77.9801
       YYY       5.3042    XXZ      40.9654    XYZ      10.1423
       YYZ      46.3406    XZZ     -89.8483    YZZ      -4.1439
       ZZZ     156.9120
    Hexadecapole Moments (Debye-Ang^3)
      XXXX   -4312.1248   XXXY    -350.2885   XXYY    -993.2070
      XYYY    -262.9263   YYYY   -1390.1923   XXXZ     586.5071
      XXYZ     133.0963   XYYZ     243.3132   YYYZ     194.7653
      XXZZ   -1067.6797   XYZZ    -113.0428   YYZZ    -615.3586
      XZZZ     698.5049   YZZZ     241.7605   ZZZZ   -2294.6140
 -----------------------------------------------------------------
 Calculating analytic gradient of the SCF energy
 Gradient of SCF Energy
            1           2           3           4           5           6
    1  -0.0002449   0.0001859  -0.0000966   0.0001110  -0.0000264  -0.0000205
    2   0.0000102  -0.0000624   0.0000357   0.0000029   0.0000041  -0.0000663
    3  -0.0001013   0.0000924  -0.0000172  -0.0000188   0.0000020  -0.0001216
            7           8           9          10          11          12
    1   0.0000042  -0.0001475   0.0000426   0.0001703  -0.0000030   0.0000676
    2  -0.0000016   0.0000174  -0.0000077  -0.0000216   0.0000052   0.0001622
    3   0.0000099   0.0001487  -0.0000048   0.0000434  -0.0000044  -0.0002050
           13          14          15          16          17          18
    1  -0.0000250  -0.0000190  -0.0000168   0.0000176  -0.0000468   0.0000020
    2  -0.0001199   0.0001205  -0.0000020   0.0000123   0.0000551   0.0000034
    3   0.0001236  -0.0000078   0.0000352  -0.0000040   0.0000076  -0.0000033
           19          20          21          22
    1   0.0000786  -0.0000113  -0.0000245   0.0000026
    2  -0.0000703   0.0000075  -0.0000839  -0.0000008
    3  -0.0000253  -0.0000151   0.0000745  -0.0000087
 Max gradient component =       2.449E-04
 RMS gradient           =       7.684E-05
 Gradient time:  CPU 193.29 s  wall 193.31 s
 Geometry Optimization Parameters
   NAtoms,    NIC,     NZ,  NCons,   NDum,   NFix, NCnnct, MaxDiis
       22     163      22       0       0       0       0       0

 Cartesian Hessian Update
 Hessian updated using BFGS update


** GEOMETRY OPTIMIZATION IN DELOCALIZED INTERNAL COORDINATES **
   Searching for a Minimum

   Optimization Cycle:  13

                       Coordinates (Angstroms)
     ATOM                X               Y               Z
      1  C         0.0185608549    0.0015365181    0.0353815579
      2  C        -0.0376741486    0.4272610147    1.3673740505
      3  Cl        1.4242291173    0.9284150194    2.1993256383
      4  C        -1.2438200928    0.4701751210    2.0606010508
      5  H        -1.2595781026    0.8038926294    3.0902574646
      6  C        -2.4229177559    0.0865441518    1.4309603737
      7  H        -3.3639897106    0.1168485554    1.9644321024
      8  C        -2.3765954099   -0.3341480066    0.1066496630
      9  Cl       -3.8587875472   -0.8206038718   -0.7002667114
     10  C        -1.1746610591   -0.3772238233   -0.5893498538
     11  H        -1.1545794380   -0.7127109511   -1.6184355705
     12  C         1.2960526079   -0.0473597363   -0.7358771665
     13  C         2.1529419982   -1.1531436791   -0.6930791350
     14  Cl        1.7541533790   -2.5417989968    0.3040537683
     15  C         3.3301985534   -1.1844798193   -1.4351530827
     16  H         3.9737654808   -2.0531860006   -1.3836714707
     17  C         3.6740518682   -0.1038054538   -2.2399086359
     18  H         4.5872581190   -0.1198039748   -2.8203405192
     19  C         2.8275259029    0.9981988865   -2.2891953957
     20  Cl        3.2502153329    2.3700322666   -3.3019766040
     21  C         1.6510474187    1.0330380499   -1.5506772701
     22  H         1.0067910687    1.9015610110   -1.5970973072
   Point Group: c1    Number of degrees of freedom:    60


   Energy is  -2301.904339204

 Hessian updated using BFGS update

 60 Hessian modes will be used to form the next step
  Hessian Eigenvalues:
     0.000841    0.016738    0.017717    0.020424    0.020667    0.020935
     0.022859    0.023577    0.023636    0.023850    0.023862    0.024091
     0.024096    0.024116    0.024127    0.024137    0.024149    0.024169
     0.024383    0.064167    0.159742    0.159969    0.159995    0.160001
     0.160014    0.160055    0.208442    0.223898    0.224716    0.231197
     0.235099    0.235540    0.246694    0.247168    0.249742    0.250015
     0.250235    0.289292    0.291692    0.301055    0.301077    0.328633
     0.356664    0.356665    0.356665    0.356670    0.356680    0.356728
     0.412873    0.418754    0.429464    0.429720    0.460410    0.462511
     0.470067    0.471070    0.476143    0.478238    0.479150    0.479552

 Minimum search - taking simple RFO step
 Searching for Lamda that Minimizes Along All modes
 Value Taken    Lamda =  -0.00000348
 Step Taken.  Stepsize is  0.038437

                             Maximum     Tolerance    Cnvgd?
         Gradient           0.000184      0.000300     YES
         Displacement       0.026586      0.001200      NO
         Energy change     -0.000018      0.000001      NO


 New Cartesian Coordinates Obtained by Inverse Iteration

 Displacement from previous Coordinates is:  0.069254
 ----------------------------------------------------------------
             Standard Nuclear Orientation (Angstroms)
    I     Atom           X                Y                Z
 ----------------------------------------------------------------
    1      C       0.0197443627    -0.0008350023     0.0374775008
    2      C      -0.0386242503     0.4313691434     1.3671249059
    3      Cl      1.4224592007     0.9357585684     2.1989204320
    4      C      -1.2457215661     0.4772465067     2.0587239362
    5      H      -1.2626355664     0.8161276594     3.0866705184
    6      C      -2.4237229716     0.0898665380     1.4295939126
    7      H      -3.3655524515     0.1223894025     1.9615933925
    8      C      -2.3752988639    -0.3380239094     0.1074927004
    9      Cl     -3.8563599523    -0.8294825044    -0.6985732562
   10      C      -1.1726392681    -0.3837538971    -0.5867764261
   11      H      -1.1511142119    -0.7243430075    -1.6141565265
   12      C       1.2971667320    -0.0493472748    -0.7338068570
   13      C       2.1523084802    -1.1566380285    -0.6970492785
   14      Cl      1.7530158672    -2.5488167101     0.2952595396
   15      C       3.3285454053    -1.1868283869    -1.4408807148
   16      H       3.9706687183    -2.0568390523    -1.3936387990
   17      C       3.6731565166    -0.1034241931    -2.2415356501
   18      H       4.5855219704    -0.1185118540    -2.8233045341
   19      C       2.8283549446     1.0002826102    -2.2848956225
   20      Cl      3.2519908775     2.3755748448    -3.2925706969
   21      C       1.6530026213     1.0339276959    -1.5446965077
   22      H       1.0099218426     1.9035397614    -1.5869650224
 ----------------------------------------------------------------
 Nuclear Repulsion Energy =        1448.61616543 hartrees
 There are       73 alpha and       73 beta electrons
 Applying Cartesian multipole field
    Component          Value
    ---------          -----
     (2,0,0)        1.00000E-11
     (0,2,0)        2.00000E-11
     (0,0,2)       -3.00000E-11
 Nucleus-field energy     =     0.0000000038 hartrees
 Requested basis set is 6-311++G(d,p)
 There are 154 shells and 426 basis functions
 A cutoff of  1.0D-15 yielded   9503 shell pairs
 There are     77669 function pairs (     83455 Cartesian)
 Smallest overlap matrix eigenvalue = 2.37E-07
 Linear dependence detected in AO basis
 Number of orthogonalized atomic orbitals = 423
 Maximum deviation from orthogonality = 9.152E-10
 Guess from superposition of atomic densities
 Warning:  Energy on first SCF cycle will be non-variational
 SAD guess density has 146.000000 electrons

 -----------------------------------------------------------------------
  General SCF calculation program by
  Eric Jon Sundstrom, Paul Horn, Yuezhi Mao, Dmitri Zuev, Alec White,
  David Stuck, Shaama M.S., Shane Yost, Joonho Lee, David Small,
  Daniel Levine, Susi Lehtola, Hugh Burton, Evgeny Epifanovsky,
  Bang C. Huynh
 -----------------------------------------------------------------------
 Exchange:     0.2000 Hartree-Fock + 0.0800 Slater + 0.7200 B88
 Correlation:  0.1900 VWN1RPA + 0.8100 LYP
 Using SG-1 standard quadrature grid
 A restricted SCF calculation will be
 performed using DIIS
 SCF converges when DIIS error is below 1.0e-08
 ---------------------------------------
  Cycle       Energy         DIIS error
 ---------------------------------------
    1   -2305.6358754492      3.01e-02  
    2   -2301.7550715691      2.53e-03  
    3   -2301.6979554938      2.94e-03  
    4   -2301.9002020804      4.24e-04  
    5   -2301.9039969076      1.27e-04  
    6   -2301.9041704704      8.41e-05  
    7   -2301.9043309362      2.14e-05  
    8   -2301.9043402562      7.04e-06  
    9   -2301.9043413508      1.80e-06  
   10   -2301.9043414164      8.21e-07  
   11   -2301.9043414324      1.16e-07  
   12   -2301.9043414326      3.51e-08  
   13   -2301.9043414327      1.14e-08  
   14   -2301.9043414328      4.16e-09  Convergence criterion met
 ---------------------------------------
 SCF time:   CPU 537.26s  wall 538.00s 
 SCF   energy in the final basis set =    -2301.9043414328
 Total energy in the final basis set =    -2301.9043414328

 --------------------------------------------------------------

                    Orbital Energies (a.u.)
 --------------------------------------------------------------

 Alpha MOs
 -- Occupied --
********-101.5671-101.5665-101.5665 -10.2596 -10.2595 -10.2580 -10.2580
-10.2262 -10.2260 -10.2116 -10.2116 -10.2111 -10.2111 -10.2105 -10.2104
 -9.4817  -9.4817  -9.4812  -9.4812  -7.2464  -7.2464  -7.2459  -7.2459
 -7.2366  -7.2364  -7.2361  -7.2361  -7.2361  -7.2359  -7.2355  -7.2355
 -0.9339  -0.9185  -0.8930  -0.8885  -0.8445  -0.8369  -0.8127  -0.7720
 -0.7443  -0.7350  -0.6697  -0.6413  -0.6299  -0.5998  -0.5440  -0.5282
 -0.5162  -0.5136  -0.4947  -0.4764  -0.4601  -0.4547  -0.4541  -0.4280
 -0.4275  -0.4176  -0.3981  -0.3972  -0.3891  -0.3833  -0.3775  -0.3345
 -0.3336  -0.3300  -0.3285  -0.3283  -0.3277  -0.2903  -0.2885  -0.2602
 -0.2592
 -- Virtual --
 -0.0542  -0.0506  -0.0442  -0.0381  -0.0152  -0.0122   0.0021   0.0022
  0.0059   0.0059   0.0112   0.0201   0.0259   0.0311   0.0440   0.0466
  0.0483   0.0546   0.0590   0.0651   0.0660   0.0763   0.0771   0.0869
  0.0943   0.0943   0.0983   0.1000   0.1036   0.1059   0.1085   0.1114
  0.1126   0.1153   0.1206   0.1231   0.1238   0.1260   0.1273   0.1318
  0.1321   0.1360   0.1406   0.1455   0.1461   0.1463   0.1530   0.1627
  0.1631   0.1637   0.1734   0.1736   0.1847   0.1853   0.1947   0.1953
  0.1996   0.2054   0.2154   0.2201   0.2224   0.2271   0.2300   0.2306
  0.2371   0.2448   0.2470   0.2494   0.2543   0.2573   0.2605   0.2636
  0.2697   0.2742   0.2759   0.2786   0.2803   0.2834   0.2891   0.2919
  0.2940   0.2957   0.3097   0.3239   0.3260   0.3304   0.3342   0.3360
  0.3415   0.3471   0.3717   0.3749   0.4284   0.4331   0.4335   0.4417
  0.4480   0.4549   0.4569   0.4624   0.4786   0.4867   0.4905   0.5020
  0.5083   0.5100   0.5288   0.5306   0.5335   0.5476   0.5496   0.5653
  0.5681   0.5709   0.5769   0.5818   0.5881   0.5917   0.5975   0.6088
  0.6111   0.6232   0.6390   0.6437   0.6470   0.6510   0.6554   0.6737
  0.6836   0.6868   0.6967   0.6991   0.7083   0.7141   0.7221   0.7349
  0.7375   0.7506   0.7723   0.7948   0.8273   0.8355   0.8399   0.8430
  0.8441   0.8519   0.8534   0.8547   0.8550   0.8582   0.8588   0.8654
  0.8732   0.8740   0.8824   0.8850   0.8886   0.8928   0.9109   0.9120
  0.9242   0.9398   0.9444   0.9513   0.9528   0.9590   0.9683   0.9720
  0.9782   0.9912   0.9951   0.9995   1.0091   1.0173   1.0234   1.0353
  1.0381   1.0488   1.0529   1.1285   1.1311   1.1464   1.1643   1.1796
  1.2231   1.2265   1.2399   1.2529   1.2593   1.2601   1.2789   1.2833
  1.3170   1.3252   1.3415   1.3436   1.3938   1.4030   1.4503   1.4878
  1.4908   1.5047   1.5050   1.5487   1.5589   1.5642   1.5652   1.5996
  1.6030   1.6161   1.6216   1.6582   1.6693   1.6704   1.6874   1.6941
  1.7106   1.7110   1.7629   1.8101   1.8199   1.8238   1.8346   1.8583
  1.8622   1.9105   1.9115   1.9261   1.9393   1.9407   1.9464   1.9751
  1.9758   1.9958   2.0045   2.0344   2.0551   2.0604   2.0762   2.0808
  2.1306   2.1408   2.1427   2.1743   2.2556   2.2664   2.2705   2.2719
  2.2863   2.3033   2.3067   2.3213   2.3331   2.3628   2.4105   2.4165
  2.4496   2.4578   2.4609   2.4647   2.5251   2.5372   2.5412   2.5692
  2.5780   2.5918   2.5993   2.6013   2.6820   2.6881   2.6944   2.7019
  2.7025   2.7083   2.7200   2.7464   2.7473   2.7509   2.7541   2.7678
  2.7828   2.8085   2.8242   2.8344   2.8527   2.8568   2.8906   2.9060
  2.9984   3.0015   3.0768   3.0838   3.1023   3.1046   3.1365   3.1439
  3.2251   3.2614   3.2944   3.3478   3.3480   3.4052   3.4269   3.5407
  3.5475   3.5955   3.6638   3.7377   3.8102   3.8654   3.8941   4.0359
  4.0609   4.1277   4.1297   4.3505   4.8160   4.8210   9.7808   9.7810
  9.8259   9.8418  23.4384  23.5787  23.8451  23.8586  23.9089  23.9656
 23.9892  24.0181  24.0471  24.0924  24.1298  24.1534  25.8221  25.8263
 25.8569  25.9575  26.1105  26.1330  26.2879  26.3232  26.6004  26.6123
 26.6679  26.8271 215.7734 215.7749 215.8317 215.8448
 --------------------------------------------------------------

          Ground-State Mulliken Net Atomic Charges

     Atom                 Charge (a.u.)
  ----------------------------------------
      1 C                     0.291887
      2 C                    -0.843887
      3 Cl                    0.435174
      4 C                    -0.173993
      5 H                     0.208598
      6 C                    -0.751521
      7 H                     0.186035
      8 C                     0.747979
      9 Cl                    0.462403
     10 C                    -0.769381
     11 H                     0.209235
     12 C                     0.276362
     13 C                    -0.855797
     14 Cl                    0.433696
     15 C                    -0.166000
     16 H                     0.209206
     17 C                    -0.765249
     18 H                     0.186322
     19 C                     0.750026
     20 Cl                    0.463293
     21 C                    -0.743194
     22 H                     0.208806
  ----------------------------------------
  Sum of atomic charges =     0.000000

 -----------------------------------------------------------------
                    Cartesian Multipole Moments
 -----------------------------------------------------------------
    Charge (ESU x 10^10)
                -0.0000
    Dipole Moment (Debye)
         X       0.1100      Y      -0.1003      Z       0.1950
       Tot       0.2453
    Quadrupole Moments (Debye-Ang)
        XX    -116.3724     XY      -5.9418     YY    -123.5402
        XZ      -7.2256     YZ       3.7064     ZZ    -118.1034
    Octopole Moments (Debye-Ang^2)
       XXX    -188.7685    XXY     -16.7816    XYY     -78.0365
       YYY       5.4543    XXZ      40.8390    XYZ      10.1098
       YYZ      46.3169    XZZ     -89.6963    YZZ      -4.0798
       ZZZ     156.6011
    Hexadecapole Moments (Debye-Ang^3)
      XXXX   -4311.1689   XXXY    -352.2806   XXYY    -994.2908
      XYYY    -264.8263   YYYY   -1398.4372   XXXZ     586.6333
      XXYZ     132.4688   XYYZ     243.3818   YYYZ     192.1014
      XXZZ   -1065.8469   XYZZ    -113.8998   YYZZ    -615.5942
      XZZZ     698.5659   YZZZ     239.3792   ZZZZ   -2288.0856
 -----------------------------------------------------------------
 Calculating analytic gradient of the SCF energy
 Gradient of SCF Energy
            1           2           3           4           5           6
    1  -0.0000460   0.0000758  -0.0000555   0.0000204  -0.0000089  -0.0000088
    2  -0.0000069  -0.0000192   0.0000352   0.0000007   0.0000082  -0.0000109
    3  -0.0000049   0.0000190   0.0000024  -0.0000124  -0.0000012  -0.0000328
            7           8           9          10          11          12
    1   0.0000051  -0.0000544   0.0000199   0.0000575  -0.0000034  -0.0000173
    2  -0.0000052  -0.0000144  -0.0000064   0.0000027  -0.0000124   0.0001040
    3   0.0000102   0.0000388   0.0000008   0.0000140   0.0000004  -0.0000589
           13          14          15          16          17          18
    1   0.0000209   0.0000045  -0.0000109   0.0000094  -0.0000039  -0.0000003
    2  -0.0001055   0.0000606   0.0000020   0.0000088   0.0000195   0.0000015
    3   0.0000285  -0.0000023   0.0000110   0.0000070  -0.0000020  -0.0000021
           19          20          21          22
    1   0.0000168  -0.0000125  -0.0000069  -0.0000014
    2  -0.0000215   0.0000004  -0.0000416   0.0000002
    3  -0.0000094  -0.0000137   0.0000164  -0.0000088
 Max gradient component =       1.055E-04
 RMS gradient           =       2.983E-05
 Gradient time:  CPU 196.44 s  wall 196.46 s
 Geometry Optimization Parameters
   NAtoms,    NIC,     NZ,  NCons,   NDum,   NFix, NCnnct, MaxDiis
       22     163      22       0       0       0       0       0

 Cartesian Hessian Update
 Hessian updated using BFGS update


** GEOMETRY OPTIMIZATION IN DELOCALIZED INTERNAL COORDINATES **
   Searching for a Minimum

   Optimization Cycle:  14

                       Coordinates (Angstroms)
     ATOM                X               Y               Z
      1  C         0.0197443627   -0.0008350023    0.0374775008
      2  C        -0.0386242503    0.4313691434    1.3671249059
      3  Cl        1.4224592007    0.9357585684    2.1989204320
      4  C        -1.2457215661    0.4772465067    2.0587239362
      5  H        -1.2626355664    0.8161276594    3.0866705184
      6  C        -2.4237229716    0.0898665380    1.4295939126
      7  H        -3.3655524515    0.1223894025    1.9615933925
      8  C        -2.3752988639   -0.3380239094    0.1074927004
      9  Cl       -3.8563599523   -0.8294825044   -0.6985732562
     10  C        -1.1726392681   -0.3837538971   -0.5867764261
     11  H        -1.1511142119   -0.7243430075   -1.6141565265
     12  C         1.2971667320   -0.0493472748   -0.7338068570
     13  C         2.1523084802   -1.1566380285   -0.6970492785
     14  Cl        1.7530158672   -2.5488167101    0.2952595396
     15  C         3.3285454053   -1.1868283869   -1.4408807148
     16  H         3.9706687183   -2.0568390523   -1.3936387990
     17  C         3.6731565166   -0.1034241931   -2.2415356501
     18  H         4.5855219704   -0.1185118540   -2.8233045341
     19  C         2.8283549446    1.0002826102   -2.2848956225
     20  Cl        3.2519908775    2.3755748448   -3.2925706969
     21  C         1.6530026213    1.0339276959   -1.5446965077
     22  H         1.0099218426    1.9035397614   -1.5869650224
   Point Group: c1    Number of degrees of freedom:    60


   Energy is  -2301.904341433

 Hessian updated using BFGS update

 60 Hessian modes will be used to form the next step
  Hessian Eigenvalues:
     0.000869    0.015262    0.017765    0.020030    0.020678    0.020936
     0.022749    0.023585    0.023630    0.023851    0.023866    0.024089
     0.024101    0.024120    0.024122    0.024138    0.024149    0.024161
     0.024380    0.063951    0.159284    0.159941    0.159995    0.159998
     0.160013    0.160051    0.203280    0.222179    0.224577    0.227255
     0.234547    0.235371    0.243209    0.246891    0.247192    0.249987
     0.250171    0.287358    0.289707    0.300962    0.301064    0.328421
     0.356664    0.356665    0.356666    0.356670    0.356681    0.356725
     0.413323    0.418563    0.428592    0.429700    0.458295    0.461796
     0.469950    0.471085    0.475699    0.478246    0.479158    0.479523

 Minimum search - taking simple RFO step
 Searching for Lamda that Minimizes Along All modes
 Value Taken    Lamda =   0.00000000
 Step Taken.  Stepsize is  0.004357

                             Maximum     Tolerance    Cnvgd?
         Gradient           0.000089      0.000300     YES
         Displacement       0.001911      0.001200      NO
         Energy change     -0.000002      0.000001      NO


 New Cartesian Coordinates Obtained by Inverse Iteration

 Displacement from previous Coordinates is:  0.010698
 ----------------------------------------------------------------
             Standard Nuclear Orientation (Angstroms)
    I     Atom           X                Y                Z
 ----------------------------------------------------------------
    1      C       0.0199076577    -0.0017458810     0.0377952686
    2      C      -0.0386929631     0.4314235005     1.3670860673
    3      Cl      1.4226924665     0.9352114176     2.1989266346
    4      C      -1.2459324926     0.4783963251     2.0583926790
    5      H      -1.2628749363     0.8180778302     3.0860711744
    6      C      -2.4238826131     0.0910050194     1.4292329314
    7      H      -3.3659015632     0.1243554815     1.9608437545
    8      C      -2.3752224665    -0.3381055684     0.1074803197
    9      Cl     -3.8563255708    -0.8300169739    -0.6983096672
   10      C      -1.1724860942    -0.3847917045    -0.5864917799
   11      H      -1.1508030522    -0.7261487547    -1.6136082235
   12      C       1.2973180796    -0.0501630932    -0.7334503783
   13      C       2.1526237601    -1.1572606147    -0.6974579660
   14      Cl      1.7536699341    -2.5501995692     0.2940864019
   15      C       3.3287629914    -1.1869007119    -1.4414894052
   16      H       3.9709758347    -2.0568742723    -1.3947772710
   17      C       3.6730857858    -0.1030461624    -2.2416256894
   18      H       4.5853764578    -0.1176827465    -2.8235200992
   19      C       2.8280851254     1.0005726076    -2.2842807216
   20      Cl      3.2514241020     2.3764240268    -3.2913027966
   21      C       1.6528496952     1.0336222196    -1.5439092482
   22      H       1.0095382990     1.9030865345    -1.5856850385
 ----------------------------------------------------------------
 Nuclear Repulsion Energy =        1448.58560924 hartrees
 There are       73 alpha and       73 beta electrons
 Applying Cartesian multipole field
    Component          Value
    ---------          -----
     (2,0,0)        1.00000E-11
     (0,2,0)        2.00000E-11
     (0,0,2)       -3.00000E-11
 Nucleus-field energy     =     0.0000000039 hartrees
 Requested basis set is 6-311++G(d,p)
 There are 154 shells and 426 basis functions
 A cutoff of  1.0D-15 yielded   9503 shell pairs
 There are     77669 function pairs (     83455 Cartesian)
 Smallest overlap matrix eigenvalue = 2.37E-07
 Linear dependence detected in AO basis
 Number of orthogonalized atomic orbitals = 423
 Maximum deviation from orthogonality = 6.281E-10
 Guess from superposition of atomic densities
 Warning:  Energy on first SCF cycle will be non-variational
 SAD guess density has 146.000000 electrons

 -----------------------------------------------------------------------
  General SCF calculation program by
  Eric Jon Sundstrom, Paul Horn, Yuezhi Mao, Dmitri Zuev, Alec White,
  David Stuck, Shaama M.S., Shane Yost, Joonho Lee, David Small,
  Daniel Levine, Susi Lehtola, Hugh Burton, Evgeny Epifanovsky,
  Bang C. Huynh
 -----------------------------------------------------------------------
 Exchange:     0.2000 Hartree-Fock + 0.0800 Slater + 0.7200 B88
 Correlation:  0.1900 VWN1RPA + 0.8100 LYP
 Using SG-1 standard quadrature grid
 A restricted SCF calculation will be
 performed using DIIS
 SCF converges when DIIS error is below 1.0e-08
 ---------------------------------------
  Cycle       Energy         DIIS error
 ---------------------------------------
    1   -2305.6356605820      3.01e-02  
    2   -2301.7550896675      2.53e-03  
    3   -2301.6979956381      2.94e-03  
    4   -2301.9002023092      4.24e-04  
    5   -2301.9039976204      1.27e-04  
    6   -2301.9041713021      8.40e-05  
    7   -2301.9043311293      2.14e-05  
    8   -2301.9043404554      7.04e-06  
    9   -2301.9043415492      1.80e-06  
   10   -2301.9043416149      8.21e-07  
   11   -2301.9043416310      1.16e-07  
   12   -2301.9043416313      3.52e-08  
   13   -2301.9043416313      1.14e-08  
   14   -2301.9043416312      4.16e-09  Convergence criterion met
 ---------------------------------------
 SCF time:   CPU 538.36s  wall 539.00s 
 SCF   energy in the final basis set =    -2301.9043416312
 Total energy in the final basis set =    -2301.9043416312

 --------------------------------------------------------------

                    Orbital Energies (a.u.)
 --------------------------------------------------------------

 Alpha MOs
 -- Occupied --
********-101.5671-101.5665-101.5665 -10.2596 -10.2595 -10.2580 -10.2580
-10.2263 -10.2260 -10.2116 -10.2116 -10.2111 -10.2111 -10.2105 -10.2104
 -9.4817  -9.4817  -9.4812  -9.4812  -7.2464  -7.2464  -7.2459  -7.2458
 -7.2366  -7.2364  -7.2361  -7.2361  -7.2361  -7.2359  -7.2355  -7.2355
 -0.9339  -0.9185  -0.8930  -0.8885  -0.8445  -0.8369  -0.8127  -0.7720
 -0.7443  -0.7350  -0.6697  -0.6414  -0.6299  -0.5998  -0.5440  -0.5282
 -0.5162  -0.5136  -0.4947  -0.4764  -0.4601  -0.4547  -0.4541  -0.4280
 -0.4275  -0.4176  -0.3981  -0.3972  -0.3891  -0.3833  -0.3775  -0.3345
 -0.3336  -0.3300  -0.3285  -0.3283  -0.3277  -0.2903  -0.2885  -0.2602
 -0.2592
 -- Virtual --
 -0.0542  -0.0506  -0.0442  -0.0381  -0.0152  -0.0122   0.0021   0.0022
  0.0059   0.0059   0.0112   0.0201   0.0259   0.0311   0.0440   0.0466
  0.0483   0.0546   0.0590   0.0651   0.0660   0.0763   0.0771   0.0869
  0.0943   0.0943   0.0983   0.1000   0.1036   0.1059   0.1085   0.1114
  0.1126   0.1153   0.1206   0.1230   0.1238   0.1260   0.1273   0.1318
  0.1321   0.1360   0.1406   0.1455   0.1461   0.1463   0.1530   0.1626
  0.1631   0.1636   0.1734   0.1736   0.1847   0.1854   0.1947   0.1953
  0.1996   0.2053   0.2154   0.2201   0.2224   0.2271   0.2301   0.2306
  0.2371   0.2448   0.2470   0.2494   0.2543   0.2573   0.2605   0.2636
  0.2697   0.2742   0.2759   0.2786   0.2803   0.2834   0.2891   0.2919
  0.2940   0.2957   0.3098   0.3240   0.3260   0.3304   0.3341   0.3360
  0.3415   0.3471   0.3717   0.3749   0.4284   0.4331   0.4335   0.4417
  0.4480   0.4549   0.4569   0.4624   0.4786   0.4867   0.4905   0.5020
  0.5083   0.5100   0.5288   0.5306   0.5334   0.5476   0.5496   0.5653
  0.5681   0.5709   0.5770   0.5818   0.5881   0.5917   0.5975   0.6088
  0.6111   0.6233   0.6390   0.6437   0.6470   0.6510   0.6554   0.6737
  0.6835   0.6868   0.6967   0.6991   0.7083   0.7141   0.7221   0.7349
  0.7375   0.7507   0.7722   0.7948   0.8273   0.8355   0.8399   0.8430
  0.8441   0.8519   0.8534   0.8547   0.8550   0.8582   0.8588   0.8655
  0.8732   0.8740   0.8825   0.8850   0.8886   0.8928   0.9109   0.9120
  0.9241   0.9398   0.9444   0.9513   0.9527   0.9590   0.9683   0.9720
  0.9782   0.9913   0.9952   0.9995   1.0092   1.0172   1.0233   1.0354
  1.0380   1.0488   1.0529   1.1285   1.1311   1.1464   1.1643   1.1796
  1.2231   1.2265   1.2399   1.2529   1.2593   1.2601   1.2790   1.2833
  1.3170   1.3253   1.3414   1.3436   1.3938   1.4030   1.4503   1.4878
  1.4907   1.5047   1.5050   1.5487   1.5588   1.5642   1.5652   1.5996
  1.6030   1.6161   1.6216   1.6581   1.6694   1.6703   1.6874   1.6941
  1.7106   1.7109   1.7630   1.8100   1.8199   1.8238   1.8345   1.8582
  1.8622   1.9106   1.9116   1.9260   1.9393   1.9407   1.9464   1.9751
  1.9758   1.9958   2.0045   2.0344   2.0551   2.0603   2.0762   2.0808
  2.1306   2.1408   2.1427   2.1743   2.2556   2.2664   2.2705   2.2719
  2.2862   2.3033   2.3067   2.3213   2.3330   2.3628   2.4105   2.4166
  2.4496   2.4578   2.4609   2.4646   2.5251   2.5371   2.5411   2.5692
  2.5780   2.5917   2.5992   2.6013   2.6820   2.6881   2.6943   2.7019
  2.7024   2.7082   2.7201   2.7464   2.7473   2.7509   2.7541   2.7677
  2.7828   2.8084   2.8242   2.8344   2.8527   2.8568   2.8906   2.9060
  2.9984   3.0015   3.0767   3.0838   3.1023   3.1046   3.1365   3.1438
  3.2252   3.2613   3.2944   3.3478   3.3480   3.4052   3.4270   3.5408
  3.5474   3.5955   3.6638   3.7377   3.8101   3.8654   3.8941   4.0359
  4.0609   4.1277   4.1296   4.3505   4.8160   4.8209   9.7808   9.7810
  9.8260   9.8417  23.4384  23.5787  23.8450  23.8586  23.9090  23.9655
 23.9891  24.0182  24.0471  24.0924  24.1298  24.1534  25.8221  25.8263
 25.8568  25.9574  26.1105  26.1330  26.2879  26.3230  26.6004  26.6122
 26.6678  26.8269 215.7734 215.7749 215.8318 215.8447
 --------------------------------------------------------------

          Ground-State Mulliken Net Atomic Charges

     Atom                 Charge (a.u.)
  ----------------------------------------
      1 C                     0.292686
      2 C                    -0.845890
      3 Cl                    0.435332
      4 C                    -0.173292
      5 H                     0.208624
      6 C                    -0.752235
      7 H                     0.186050
      8 C                     0.748384
      9 Cl                    0.462405
     10 C                    -0.769204
     11 H                     0.209217
     12 C                     0.275339
     13 C                    -0.852644
     14 Cl                    0.433744
     15 C                    -0.165705
     16 H                     0.209184
     17 C                    -0.764478
     18 H                     0.186311
     19 C                     0.750309
     20 Cl                    0.463284
     21 C                    -0.746251
     22 H                     0.208830
  ----------------------------------------
  Sum of atomic charges =     0.000000

 -----------------------------------------------------------------
                    Cartesian Multipole Moments
 -----------------------------------------------------------------
    Charge (ESU x 10^10)
                -0.0000
    Dipole Moment (Debye)
         X       0.1097      Y      -0.0987      Z       0.1939
       Tot       0.2437
    Quadrupole Moments (Debye-Ang)
        XX    -116.3699     XY      -5.9439     YY    -123.5422
        XZ      -7.2305     YZ       3.7130     ZZ    -118.1044
    Octopole Moments (Debye-Ang^2)
       XXX    -188.7774    XXY     -16.7323    XYY     -78.0575
       YYY       5.5262    XXZ      40.8105    XYZ      10.0923
       YYZ      46.3167    XZZ     -89.6739    YZZ      -4.0455
       ZZZ     156.5487
    Hexadecapole Moments (Debye-Ang^3)
      XXXX   -4311.0553   XXXY    -352.1364   XXYY    -994.4640
      XYYY    -264.6735   YYYY   -1399.4132   XXXZ     586.3862
      XXYZ     132.4166   XYYZ     243.3212   YYYZ     191.8884
      XXZZ   -1065.6201   XYZZ    -113.8809   YYZZ    -615.5902
      XZZZ     698.3641   YZZZ     239.2079   ZZZZ   -2287.1534
 -----------------------------------------------------------------
 Calculating analytic gradient of the SCF energy
 Gradient of SCF Energy
            1           2           3           4           5           6
    1   0.0000086   0.0000176  -0.0000143  -0.0000038  -0.0000022  -0.0000027
    2  -0.0000087  -0.0000013   0.0000275   0.0000017   0.0000090   0.0000002
    3   0.0000103  -0.0000035   0.0000067  -0.0000056  -0.0000027  -0.0000009
            7           8           9          10          11          12
    1   0.0000022  -0.0000112   0.0000072   0.0000089  -0.0000000  -0.0000201
    2  -0.0000042  -0.0000100  -0.0000142  -0.0000020  -0.0000133   0.0000422
    3   0.0000044  -0.0000012   0.0000049  -0.0000000   0.0000034  -0.0000090
           13          14          15          16          17          18
    1   0.0000240   0.0000045  -0.0000069   0.0000070   0.0000014  -0.0000004
    2  -0.0000468   0.0000283   0.0000046   0.0000062   0.0000098   0.0000010
    3   0.0000024   0.0000077   0.0000084   0.0000088  -0.0000058  -0.0000003
           19          20          21          22
    1   0.0000046  -0.0000103  -0.0000089  -0.0000052
    2  -0.0000071  -0.0000034  -0.0000173  -0.0000023
    3  -0.0000091  -0.0000115   0.0000016  -0.0000091
 Max gradient component =       4.675E-05
 RMS gradient           =       1.219E-05
 Gradient time:  CPU 195.13 s  wall 195.15 s
 Geometry Optimization Parameters
   NAtoms,    NIC,     NZ,  NCons,   NDum,   NFix, NCnnct, MaxDiis
       22     163      22       0       0       0       0       0

 Cartesian Hessian Update
 Hessian updated using BFGS update


** GEOMETRY OPTIMIZATION IN DELOCALIZED INTERNAL COORDINATES **
   Searching for a Minimum

   Optimization Cycle:  15

                       Coordinates (Angstroms)
     ATOM                X               Y               Z
      1  C         0.0199076577   -0.0017458810    0.0377952686
      2  C        -0.0386929631    0.4314235005    1.3670860673
      3  Cl        1.4226924665    0.9352114176    2.1989266346
      4  C        -1.2459324926    0.4783963251    2.0583926790
      5  H        -1.2628749363    0.8180778302    3.0860711744
      6  C        -2.4238826131    0.0910050194    1.4292329314
      7  H        -3.3659015632    0.1243554815    1.9608437545
      8  C        -2.3752224665   -0.3381055684    0.1074803197
      9  Cl       -3.8563255708   -0.8300169739   -0.6983096672
     10  C        -1.1724860942   -0.3847917045   -0.5864917799
     11  H        -1.1508030522   -0.7261487547   -1.6136082235
     12  C         1.2973180796   -0.0501630932   -0.7334503783
     13  C         2.1526237601   -1.1572606147   -0.6974579660
     14  Cl        1.7536699341   -2.5501995692    0.2940864019
     15  C         3.3287629914   -1.1869007119   -1.4414894052
     16  H         3.9709758347   -2.0568742723   -1.3947772710
     17  C         3.6730857858   -0.1030461624   -2.2416256894
     18  H         4.5853764578   -0.1176827465   -2.8235200992
     19  C         2.8280851254    1.0005726076   -2.2842807216
     20  Cl        3.2514241020    2.3764240268   -3.2913027966
     21  C         1.6528496952    1.0336222196   -1.5439092482
     22  H         1.0095382990    1.9030865345   -1.5856850385
   Point Group: c1    Number of degrees of freedom:    60


   Energy is  -2301.904341631

 Hessian updated using BFGS update

 60 Hessian modes will be used to form the next step
  Hessian Eigenvalues:
     0.000911    0.014204    0.017829    0.019685    0.020731    0.020966
     0.022174    0.023595    0.023607    0.023848    0.023856    0.024025
     0.024094    0.024120    0.024122    0.024132    0.024149    0.024152
     0.024445    0.065357    0.155071    0.159876    0.159990    0.159997
     0.160005    0.160033    0.175255    0.212366    0.224283    0.225363
     0.234553    0.235560    0.239347    0.246857    0.247575    0.249990
     0.250461    0.288955    0.290284    0.300917    0.301064    0.329525
     0.356663    0.356665    0.356667    0.356670    0.356673    0.356732
     0.412162    0.417901    0.427992    0.429663    0.456143    0.461423
     0.470759    0.471470    0.475618    0.479001    0.479190    0.479410

 Minimum search - taking simple RFO step
 Searching for Lamda that Minimizes Along All modes
 Value Taken    Lamda =   0.00000000
 Step Taken.  Stepsize is  0.002088

                             Maximum     Tolerance    Cnvgd?
         Gradient           0.000038      0.000300     YES
         Displacement       0.001444      0.001200      NO
         Energy change     -0.000000      0.000001     YES

 Final energy is   -2301.9043416311642     


 ******************************
 **  OPTIMIZATION CONVERGED  **
 ******************************

                       Coordinates (Angstroms)
     ATOM                X               Y               Z
      1  C         0.0199076577   -0.0017458810    0.0377952686
      2  C        -0.0386929631    0.4314235005    1.3670860673
      3  Cl        1.4226924665    0.9352114176    2.1989266346
      4  C        -1.2459324926    0.4783963251    2.0583926790
      5  H        -1.2628749363    0.8180778302    3.0860711744
      6  C        -2.4238826131    0.0910050194    1.4292329314
      7  H        -3.3659015632    0.1243554815    1.9608437545
      8  C        -2.3752224665   -0.3381055684    0.1074803197
      9  Cl       -3.8563255708   -0.8300169739   -0.6983096672
     10  C        -1.1724860942   -0.3847917045   -0.5864917799
     11  H        -1.1508030522   -0.7261487547   -1.6136082235
     12  C         1.2973180796   -0.0501630932   -0.7334503783
     13  C         2.1526237601   -1.1572606147   -0.6974579660
     14  Cl        1.7536699341   -2.5501995692    0.2940864019
     15  C         3.3287629914   -1.1869007119   -1.4414894052
     16  H         3.9709758347   -2.0568742723   -1.3947772710
     17  C         3.6730857858   -0.1030461624   -2.2416256894
     18  H         4.5853764578   -0.1176827465   -2.8235200992
     19  C         2.8280851254    1.0005726076   -2.2842807216
     20  Cl        3.2514241020    2.3764240268   -3.2913027966
     21  C         1.6528496952    1.0336222196   -1.5439092482
     22  H         1.0095382990    1.9030865345   -1.5856850385

Z-matrix Print:
$molecule
0 1
Cl
C  1 1.755734
C  2 1.392036 1 118.486148
H  3 1.082346 2 119.694406 1 -0.148016 0
C  3 1.390510 2 120.012055 1 179.754451 0
H  5 1.082169 3 120.505602 2 -179.984826 0
C  5 1.390619 3 119.063643 2 -0.011979 0
C  7 1.389396 5 121.098760 3 -0.034341 0
H  8 1.082388 7 120.084319 5 179.705311 0
C  8 1.399227 7 120.341416 5 0.148494 0
C  10 1.492964 8 119.439450 7 -179.095321 0
C  11 1.399315 10 122.452932 8 -94.476668 0
C  12 1.391955 11 121.235598 10 179.380304 0
H  13 1.082494 12 119.713202 11 -179.971396 0
C  13 1.390496 12 120.040157 11 -0.013943 0
H  15 1.082184 13 120.435217 12 179.959409 0
C  15 1.390516 13 119.105939 12 -0.121761 0
C  17 1.389371 15 121.027496 13 0.039405 0
H  18 1.082572 17 120.121409 15 179.686379 0
Cl 12 1.755394 11 120.274310 10 -0.415970 0
Cl 17 1.756400 15 119.538333 13 -179.998718 0
Cl 7 1.756780 5 119.517573 3 -179.994218 0
$end


 --------------------------------------------------------------

                    Orbital Energies (a.u.)
 --------------------------------------------------------------

 Alpha MOs
 -- Occupied --
********-101.5671-101.5665-101.5665 -10.2596 -10.2595 -10.2580 -10.2580
-10.2263 -10.2260 -10.2116 -10.2116 -10.2111 -10.2111 -10.2105 -10.2104
 -9.4817  -9.4817  -9.4812  -9.4812  -7.2464  -7.2464  -7.2459  -7.2458
 -7.2366  -7.2364  -7.2361  -7.2361  -7.2361  -7.2359  -7.2355  -7.2355
 -0.9339  -0.9185  -0.8930  -0.8885  -0.8445  -0.8369  -0.8127  -0.7720
 -0.7443  -0.7350  -0.6697  -0.6414  -0.6299  -0.5998  -0.5440  -0.5282
 -0.5162  -0.5136  -0.4947  -0.4764  -0.4601  -0.4547  -0.4541  -0.4280
 -0.4275  -0.4176  -0.3981  -0.3972  -0.3891  -0.3833  -0.3775  -0.3345
 -0.3336  -0.3300  -0.3285  -0.3283  -0.3277  -0.2903  -0.2885  -0.2602
 -0.2592
 -- Virtual --
 -0.0542  -0.0506  -0.0442  -0.0381  -0.0152  -0.0122   0.0021   0.0022
  0.0059   0.0059   0.0112   0.0201   0.0259   0.0311   0.0440   0.0466
  0.0483   0.0546   0.0590   0.0651   0.0660   0.0763   0.0771   0.0869
  0.0943   0.0943   0.0983   0.1000   0.1036   0.1059   0.1085   0.1114
  0.1126   0.1153   0.1206   0.1230   0.1238   0.1260   0.1273   0.1318
  0.1321   0.1360   0.1406   0.1455   0.1461   0.1463   0.1530   0.1626
  0.1631   0.1636   0.1734   0.1736   0.1847   0.1854   0.1947   0.1953
  0.1996   0.2053   0.2154   0.2201   0.2224   0.2271   0.2301   0.2306
  0.2371   0.2448   0.2470   0.2494   0.2543   0.2573   0.2605   0.2636
  0.2697   0.2742   0.2759   0.2786   0.2803   0.2834   0.2891   0.2919
  0.2940   0.2957   0.3098   0.3240   0.3260   0.3304   0.3341   0.3360
  0.3415   0.3471   0.3717   0.3749   0.4284   0.4331   0.4335   0.4417
  0.4480   0.4549   0.4569   0.4624   0.4786   0.4867   0.4905   0.5020
  0.5083   0.5100   0.5288   0.5306   0.5334   0.5476   0.5496   0.5653
  0.5681   0.5709   0.5770   0.5818   0.5881   0.5917   0.5975   0.6088
  0.6111   0.6233   0.6390   0.6437   0.6470   0.6510   0.6554   0.6737
  0.6835   0.6868   0.6967   0.6991   0.7083   0.7141   0.7221   0.7349
  0.7375   0.7507   0.7722   0.7948   0.8273   0.8355   0.8399   0.8430
  0.8441   0.8519   0.8534   0.8547   0.8550   0.8582   0.8588   0.8655
  0.8732   0.8740   0.8825   0.8850   0.8886   0.8928   0.9109   0.9120
  0.9241   0.9398   0.9444   0.9513   0.9527   0.9590   0.9683   0.9720
  0.9782   0.9913   0.9952   0.9995   1.0092   1.0172   1.0233   1.0354
  1.0380   1.0488   1.0529   1.1285   1.1311   1.1464   1.1643   1.1796
  1.2231   1.2265   1.2399   1.2529   1.2593   1.2601   1.2790   1.2833
  1.3170   1.3253   1.3414   1.3436   1.3938   1.4030   1.4503   1.4878
  1.4907   1.5047   1.5050   1.5487   1.5588   1.5642   1.5652   1.5996
  1.6030   1.6161   1.6216   1.6581   1.6694   1.6703   1.6874   1.6941
  1.7106   1.7109   1.7630   1.8100   1.8199   1.8238   1.8345   1.8582
  1.8622   1.9106   1.9116   1.9260   1.9393   1.9407   1.9464   1.9751
  1.9758   1.9958   2.0045   2.0344   2.0551   2.0603   2.0762   2.0808
  2.1306   2.1408   2.1427   2.1743   2.2556   2.2664   2.2705   2.2719
  2.2862   2.3033   2.3067   2.3213   2.3330   2.3628   2.4105   2.4166
  2.4496   2.4578   2.4609   2.4646   2.5251   2.5371   2.5411   2.5692
  2.5780   2.5917   2.5992   2.6013   2.6820   2.6881   2.6943   2.7019
  2.7024   2.7082   2.7201   2.7464   2.7473   2.7509   2.7541   2.7677
  2.7828   2.8084   2.8242   2.8344   2.8527   2.8568   2.8906   2.9060
  2.9984   3.0015   3.0767   3.0838   3.1023   3.1046   3.1365   3.1438
  3.2252   3.2613   3.2944   3.3478   3.3480   3.4052   3.4270   3.5408
  3.5474   3.5955   3.6638   3.7377   3.8101   3.8654   3.8941   4.0359
  4.0609   4.1277   4.1296   4.3505   4.8160   4.8209   9.7808   9.7810
  9.8260   9.8417  23.4384  23.5787  23.8450  23.8586  23.9090  23.9655
 23.9891  24.0182  24.0471  24.0924  24.1298  24.1534  25.8221  25.8263
 25.8568  25.9574  26.1105  26.1330  26.2879  26.3230  26.6004  26.6122
 26.6678  26.8269 215.7734 215.7749 215.8318 215.8447
 --------------------------------------------------------------

          Ground-State Mulliken Net Atomic Charges

     Atom                 Charge (a.u.)
  ----------------------------------------
      1 C                     0.292686
      2 C                    -0.845890
      3 Cl                    0.435332
      4 C                    -0.173292
      5 H                     0.208624
      6 C                    -0.752235
      7 H                     0.186050
      8 C                     0.748384
      9 Cl                    0.462405
     10 C                    -0.769204
     11 H                     0.209217
     12 C                     0.275339
     13 C                    -0.852644
     14 Cl                    0.433744
     15 C                    -0.165705
     16 H                     0.209184
     17 C                    -0.764478
     18 H                     0.186311
     19 C                     0.750309
     20 Cl                    0.463284
     21 C                    -0.746251
     22 H                     0.208830
  ----------------------------------------
  Sum of atomic charges =     0.000000

 -----------------------------------------------------------------
                    Cartesian Multipole Moments
 -----------------------------------------------------------------
    Charge (ESU x 10^10)
                -0.0000
    Dipole Moment (Debye)
         X       0.1097      Y      -0.0987      Z       0.1939
       Tot       0.2437
    Quadrupole Moments (Debye-Ang)
        XX    -116.3699     XY      -5.9439     YY    -123.5422
        XZ      -7.2305     YZ       3.7130     ZZ    -118.1044
    Octopole Moments (Debye-Ang^2)
       XXX    -188.7774    XXY     -16.7323    XYY     -78.0575
       YYY       5.5262    XXZ      40.8105    XYZ      10.0923
       YYZ      46.3167    XZZ     -89.6739    YZZ      -4.0455
       ZZZ     156.5487
    Hexadecapole Moments (Debye-Ang^3)
      XXXX   -4311.0553   XXXY    -352.1364   XXYY    -994.4640
      XYYY    -264.6735   YYYY   -1399.4132   XXXZ     586.3862
      XXYZ     132.4166   XYYZ     243.3212   YYYZ     191.8884
      XXZZ   -1065.6201   XYZZ    -113.8809   YYZZ    -615.5902
      XZZZ     698.3641   YZZZ     239.2079   ZZZZ   -2287.1534
 -----------------------------------------------------------------
Archival summary:
1\1\november\OPT\ProcedureUnspecified\BasisUnspecified\l4126\taweetha\ThuJan1619:41:492020ThuJan1619:41:492020\0\\#,OPT,ProcedureUnspecified,BasisUnspecified,\\0,1\Cl\C,1,1.75573\C,2,1.39204,1,118.486\H,3,1.08235,2,119.694,1,-0.148016,0\C,3,1.39051,2,120.012,1,179.754,0\H,5,1.08217,3,120.506,2,-179.985,0\C,5,1.39062,3,119.064,2,-0.0119793,0\C,7,1.3894,5,121.099,3,-0.0343412,0\H,8,1.08239,7,120.084,5,179.705,0\C,8,1.39923,7,120.341,5,0.148494,0\C,10,1.49296,8,119.439,7,-179.095,0\C,11,1.39932,10,122.453,8,-94.4767,0\C,12,1.39195,11,121.236,10,179.38,0\H,13,1.08249,12,119.713,11,-179.971,0\C,13,1.3905,12,120.04,11,-0.0139434,0\H,15,1.08218,13,120.435,12,179.959,0\C,15,1.39052,13,119.106,12,-0.121761,0\C,17,1.38937,15,121.027,13,0.0394047,0\H,18,1.08257,17,120.121,15,179.686,0\Cl,12,1.75539,11,120.274,10,-0.41597,0\Cl,17,1.7564,15,119.538,13,-179.999,0\Cl,7,1.75678,5,119.518,3,-179.994,0\\\@

 Total job time:  11073.06s(wall), 11071.85s(cpu) 
 Thu Jan 16 19:41:49 2020

        *************************************************************
        *                                                           *
        *  Thank you very much for using Q-Chem.  Have a nice day.  *
        *                                                           *
        *************************************************************


 
User input: 2 of 2 
 
                  Welcome to Q-Chem
     A Quantum Leap Into The Future Of Chemistry


 Q-Chem 5.2 (devel), Q-Chem, Inc., Pleasanton, CA (2019)

 Yihan Shao,  Zhengting Gan,  E. Epifanovsky,  A. T. B. Gilbert,  M. Wormit,  
 J. Kussmann,  A. W. Lange,  A. Behn,  Jia Deng,  Xintian Feng,  D. Ghosh,  
 M. Goldey,  P. R. Horn,  L. D. Jacobson,  I. Kaliman,  T. Kus,  A. Landau,  
 Jie Liu,  E. I. Proynov,  R. M. Richard,  R. P. Steele,  E. J. Sundstrom,  
 H. L. Woodcock III,  P. M. Zimmerman,  D. Zuev,  B. Albrecht,  E. Alguire,  
 S. A. Baeppler,  D. Barton,  Z. Benda,  Y. A. Bernard,  E. J. Berquist,  
 K. B. Bravaya,  H. Burton,  D. Casanova,  Chun-Min Chang,  Yunqing Chen,  
 A. Chien,  K. D. Closser,  M. P. Coons,  S. Coriani,  S. Dasgupta,  
 A. L. Dempwolff,  M. Diedenhofen,  Hainam Do,  R. G. Edgar,  Po-Tung Fang,  
 S. Faraji,  S. Fatehi,  Qingguo Feng,  K. D. Fenk,  J. Fosso-Tande,  
 J. Gayvert,  Qinghui Ge,  A. Ghysels,  G. Gidofalvi,  J. Gomes,  
 J. Gonthier,  A. Gunina,  D. Hait,  M. W. D. Hanson-Heine,  
 P. H. P. Harbach,  A. W. Hauser,  M. F. Herbst,  J. E. Herr,  
 E. G. Hohenstein,  Z. C. Holden,  Kerwin Hui,  B. C. Huynh,  T.-C. Jagau,  
 Hyunjun Ji,  B. Kaduk,  K. Khistyaev,  Jaehoon Kim,  P. Klunzinger,  K. Koh,  
 D. Kosenkov,  L. Koulias,  T. Kowalczyk,  C. M. Krauter,  A. Kunitsa,  
 Ka Un Lao,  A. Laurent,  K. V. Lawler,  Joonho Lee,  D. Lefrancois,  
 S. Lehtola,  D. S. Levine,  Yi-Pei Li,  You-Sheng Lin,  Fenglai Liu,  
 E. Livshits,  A. Luenser,  P. Manohar,  E. Mansoor,  S. F. Manzer,  
 Shan-Ping Mao,  Yuezhi Mao,  N. Mardirossian,  A. V. Marenich,  
 T. Markovich,  L. A. Martinez-Martinez,  S. A. Maurer,  N. J. Mayhall,  
 S. C. McKenzie,  J.-M. Mewes,  P. Morgante,  A. F. Morrison,  
 J. W. Mullinax,  K. Nanda,  T. S. Nguyen-Beck,  R. Olivares-Amaya,  
 J. A. Parkhill,  Zheng Pei,  T. M. Perrine,  F. Plasser,  P. Pokhilko,  
 S. Prager,  A. Prociuk,  E. Ramos,  D. R. Rehn,  F. Rob,  M. Scheurer,  
 M. Schneider,  N. Sergueev,  S. M. Sharada,  S. Sharma,  D. W. Small,  
 T. Stauch,  T. Stein,  Yu-Chuan Su,  A. J. W. Thom,  A. Tkatchenko,  
 T. Tsuchimochi,  N. M. Tubman,  L. Vogt,  M. L. Vidal,  O. Vydrov,  
 M. A. Watson,  J. Wenzel,  M. de Wergifosse,  T. A. Wesolowski,  A. White,  
 J. Witte,  A. Yamada,  Jun Yang,  K. Yao,  S. Yeganeh,  S. R. Yost,  
 Zhi-Qiang You,  A. Zech,  Igor Ying Zhang,  Xing Zhang,  Yan Zhao,  
 Ying Zhu,  B. R. Brooks,  G. K. L. Chan,  C. J. Cramer,  M. S. Gordon,  
 W. J. Hehre,  A. Klamt,  M. W. Schmidt,  C. D. Sherrill,  D. G. Truhlar,  
 A. Aspuru-Guzik,  R. Baer,  A. T. Bell,  N. A. Besley,  Jeng-Da Chai,  
 A. E. DePrince, III,  R. A. DiStasio Jr.,  A. Dreuw,  B. D. Dunietz,  
 T. R. Furlani,  Chao-Ping Hsu,  Yousung Jung,  Jing Kong,  D. S. Lambrecht,  
 WanZhen Liang,  C. Ochsenfeld,  V. A. Rassolov,  L. V. Slipchenko,  
 J. E. Subotnik,  T. Van Voorhis,  J. M. Herbert,  A. I. Krylov,  
 P. M. W. Gill,  M. Head-Gordon

 Contributors to earlier versions of Q-Chem not listed above: 
 R. D. Adamson,  B. Austin,  J. Baker,  G. J. O. Beran,  K. Brandhorst,  
 S. T. Brown,  E. F. C. Byrd,  A. K. Chakraborty,  C.-L. Cheng,  
 Siu Hung Chien,  D. M. Chipman,  D. L. Crittenden,  H. Dachsel,  
 R. J. Doerksen,  A. D. Dutoi,  L. Fusti-Molnar,  W. A. Goddard III,  
 A. Golubeva-Zadorozhnaya,  S. R. Gwaltney,  G. Hawkins,  A. Heyden,  
 S. Hirata,  G. Kedziora,  F. J. Keil,  C. Kelley,  Jihan Kim,  R. A. King,  
 R. Z. Khaliullin,  P. P. Korambath,  W. Kurlancheek,  A. M. Lee,  M. S. Lee,  
 S. V. Levchenko,  Ching Yeh Lin,  D. Liotard,  R. C. Lochan,  I. Lotan,  
 P. E. Maslen,  N. Nair,  D. P. O'Neill,  D. Neuhauser,  E. Neuscamman,  
 C. M. Oana,  R. Olson,  B. Peters,  R. Peverati,  P. A. Pieniazek,  
 Y. M. Rhee,  J. Ritchie,  M. A. Rohrdanz,  E. Rosta,  N. J. Russ,  
 H. F. Schaefer III,  N. E. Schultz,  N. Shenvi,  A. C. Simmonett,  A. Sodt,  
 D. Stuck,  K. S. Thanthiriwatte,  V. Vanovschi,  Tao Wang,  A. Warshel,  
 C. F. Williams,  Q. Wu,  X. Xu,  W. Zhang

 Please cite Q-Chem as follows:
 Y. Shao et al., Mol. Phys. 113, 184-215 (2015)
 DOI: 10.1080/00268976.2014.952696

 Q-Chem 5.2.1 for Intel X86 EM64T Linux

 Parts of Q-Chem use Armadillo 8.300.2 (Tropical Shenanigans).
 http://arma.sourceforge.net/

 Q-Chem begins on Thu Jan 16 19:41:49 2020  

Host: 
0

     Scratch files written to /scratch/taweetham/qchem30597//
NAlpha2: 146
NElect   146
Mult     1
The previous job contains 0 fragments, simply inherited here

 Q-Chem warning in module libgen/rem_setup.C, line 2168:

 Setting Thresh to 1e-14


Checking the input file for inconsistencies... 	...done.

--------------------------------------------------------------
User input:
--------------------------------------------------------------

$MOLECULE
READ
$END

$REM
   JOB_TYPE 	FREQUENCY
   BASIS 	6-311++G**
   METHOD	B3LYP
   SCF_GUESS_ALWAYS     TRUE
   S2THRESH     15
   THRESH       15
   MEM_TOTAL    10000
$END

--------------------------------------------------------------
 ----------------------------------------------------------------
             Standard Nuclear Orientation (Angstroms)
    I     Atom           X                Y                Z
 ----------------------------------------------------------------
    1      C       0.7224352404     0.0347380763     0.1880701261
    2      C       1.2514580154     0.9005236998     1.1517266682
    3      Cl      0.2117007030     2.0518199167     1.9732071129
    4      C       2.6025002298     0.8702670512     1.4853552479
    5      H       2.9854596063     1.5509977492     2.2348494065
    6      C       3.4544139275    -0.0319573871     0.8578884259
    7      H       4.5059838346    -0.0605325417     1.1118691618
    8      C       2.9365746099    -0.8979302830    -0.0989120014
    9      Cl      4.0024580017    -2.0422217066    -0.8985559674
   10      C       1.5883314695    -0.8720085355    -0.4334566905
   11      H       1.2017462198    -1.5494368680    -1.1841934472
   12      C      -0.7242085837     0.0345762242    -0.1809326926
   13      C      -1.2478213923     0.8871229723    -1.1594529285
   14      Cl     -0.2015706647     2.0257919306    -1.9909550260
   15      C      -2.5970686887     0.8542015712    -1.5003528019
   16      H      -2.9742889745     1.5248845637    -2.2615114811
   17      C      -3.4532462256    -0.0387926345    -0.8654998124
   18      H      -4.5034735770    -0.0713400399    -1.1244453289
   19      C      -2.9408829594    -0.8905068891     0.1070672390
   20      Cl     -4.0118906489    -2.0235775575     0.9166164134
   21      C      -1.5946538660    -0.8613891309     0.4494703583
   22      H      -1.2142734172    -1.5284551875     1.2122918015
 ----------------------------------------------------------------
 Molecular Point Group                 C1    NOp =  1
 Largest Abelian Subgroup              C1    NOp =  1
 Nuclear Repulsion Energy =        1448.58560924 hartrees
 There are       73 alpha and       73 beta electrons
 Requested basis set is 6-311++G(d,p)
 There are 154 shells and 426 basis functions

 Total QAlloc Memory Limit  10000 MB
 Mega-Array Size       188 MB
 MEM_STATIC part       192 MB
 A cutoff of  1.0D-15 yielded   9503 shell pairs
 There are     77669 function pairs (     83455 Cartesian)
 Smallest overlap matrix eigenvalue = 2.37E-07
 Linear dependence detected in AO basis
 Number of orthogonalized atomic orbitals = 423
 Maximum deviation from orthogonality = 5.189E-10
 Guess from superposition of atomic densities
 Warning:  Energy on first SCF cycle will be non-variational
 SAD guess density has 146.000000 electrons

 -----------------------------------------------------------------------
  General SCF calculation program by
  Eric Jon Sundstrom, Paul Horn, Yuezhi Mao, Dmitri Zuev, Alec White,
  David Stuck, Shaama M.S., Shane Yost, Joonho Lee, David Small,
  Daniel Levine, Susi Lehtola, Hugh Burton, Evgeny Epifanovsky,
  Bang C. Huynh
 -----------------------------------------------------------------------
 Exchange:     0.2000 Hartree-Fock + 0.0800 Slater + 0.7200 B88
 Correlation:  0.1900 VWN1RPA + 0.8100 LYP
 Using SG-1 standard quadrature grid
 A restricted SCF calculation will be
 performed using DIIS
 SCF converges when DIIS error is below 1.0e-08
 ---------------------------------------
  Cycle       Energy         DIIS error
 ---------------------------------------
    1   -2305.6354829070      3.01e-02  
    2   -2301.7549802709      2.53e-03  
    3   -2301.6978612515      2.94e-03  
    4   -2301.9001121159      4.24e-04  
    5   -2301.9039076738      1.27e-04  
    6   -2301.9040815320      8.40e-05  
    7   -2301.9042413397      2.14e-05  
    8   -2301.9042506689      7.04e-06  
    9   -2301.9042517641      1.80e-06  
   10   -2301.9042518299      8.22e-07  
   11   -2301.9042518458      1.16e-07  
   12   -2301.9042518461      3.51e-08  
   13   -2301.9042518461      1.14e-08  
   14   -2301.9042518460      4.16e-09  Convergence criterion met
 ---------------------------------------
 SCF time:   CPU 533.82s  wall 534.00s 
 SCF   energy in the final basis set =    -2301.9042518460
 Total energy in the final basis set =    -2301.9042518460

 --------------------------------------------------------------

                    Orbital Energies (a.u.)
 --------------------------------------------------------------

 Alpha MOs
 -- Occupied --
********-101.5671-101.5666-101.5665 -10.2596 -10.2595 -10.2580 -10.2580
-10.2262 -10.2260 -10.2116 -10.2116 -10.2111 -10.2111 -10.2105 -10.2104
 -9.4817  -9.4817  -9.4813  -9.4812  -7.2465  -7.2464  -7.2460  -7.2459
 -7.2365  -7.2364  -7.2361  -7.2361  -7.2360  -7.2360  -7.2356  -7.2355
 -0.9339  -0.9185  -0.8930  -0.8885  -0.8445  -0.8369  -0.8127  -0.7720
 -0.7443  -0.7350  -0.6697  -0.6414  -0.6299  -0.5998  -0.5440  -0.5282
 -0.5162  -0.5136  -0.4947  -0.4764  -0.4601  -0.4547  -0.4541  -0.4280
 -0.4275  -0.4176  -0.3981  -0.3972  -0.3891  -0.3833  -0.3775  -0.3345
 -0.3336  -0.3300  -0.3285  -0.3283  -0.3277  -0.2903  -0.2885  -0.2602
 -0.2592
 -- Virtual --
 -0.0542  -0.0505  -0.0442  -0.0381  -0.0152  -0.0122   0.0021   0.0022
  0.0059   0.0059   0.0113   0.0202   0.0259   0.0310   0.0441   0.0467
  0.0483   0.0546   0.0590   0.0650   0.0660   0.0763   0.0771   0.0869
  0.0943   0.0944   0.0984   0.1000   0.1035   0.1060   0.1085   0.1114
  0.1126   0.1152   0.1207   0.1231   0.1237   0.1260   0.1273   0.1318
  0.1321   0.1359   0.1405   0.1455   0.1461   0.1463   0.1529   0.1626
  0.1632   0.1639   0.1735   0.1736   0.1849   0.1853   0.1947   0.1953
  0.1996   0.2051   0.2152   0.2201   0.2227   0.2266   0.2300   0.2305
  0.2371   0.2451   0.2470   0.2496   0.2543   0.2572   0.2606   0.2635
  0.2697   0.2741   0.2759   0.2786   0.2802   0.2829   0.2891   0.2916
  0.2940   0.2957   0.3098   0.3237   0.3259   0.3304   0.3342   0.3360
  0.3412   0.3470   0.3716   0.3751   0.4286   0.4331   0.4334   0.4418
  0.4480   0.4550   0.4571   0.4624   0.4790   0.4868   0.4906   0.5021
  0.5083   0.5101   0.5288   0.5305   0.5334   0.5476   0.5496   0.5655
  0.5683   0.5710   0.5770   0.5818   0.5881   0.5918   0.5977   0.6087
  0.6110   0.6232   0.6389   0.6436   0.6470   0.6510   0.6553   0.6734
  0.6835   0.6868   0.6967   0.6990   0.7083   0.7141   0.7220   0.7348
  0.7375   0.7507   0.7722   0.7949   0.8273   0.8355   0.8400   0.8430
  0.8441   0.8519   0.8534   0.8548   0.8550   0.8583   0.8587   0.8655
  0.8732   0.8741   0.8825   0.8850   0.8886   0.8929   0.9108   0.9121
  0.9241   0.9398   0.9444   0.9513   0.9528   0.9590   0.9683   0.9720
  0.9782   0.9912   0.9951   0.9993   1.0092   1.0172   1.0232   1.0353
  1.0378   1.0488   1.0529   1.1285   1.1312   1.1464   1.1643   1.1796
  1.2230   1.2264   1.2399   1.2529   1.2593   1.2601   1.2791   1.2832
  1.3168   1.3252   1.3414   1.3437   1.3939   1.4031   1.4503   1.4877
  1.4907   1.5048   1.5050   1.5488   1.5589   1.5642   1.5652   1.5996
  1.6030   1.6161   1.6216   1.6581   1.6694   1.6703   1.6873   1.6941
  1.7106   1.7110   1.7630   1.8100   1.8199   1.8238   1.8345   1.8582
  1.8621   1.9106   1.9115   1.9260   1.9393   1.9407   1.9464   1.9751
  1.9759   1.9958   2.0045   2.0345   2.0551   2.0603   2.0763   2.0808
  2.1306   2.1409   2.1427   2.1743   2.2556   2.2664   2.2705   2.2719
  2.2864   2.3034   2.3069   2.3214   2.3331   2.3628   2.4105   2.4166
  2.4498   2.4579   2.4610   2.4649   2.5251   2.5371   2.5411   2.5691
  2.5780   2.5917   2.5993   2.6012   2.6820   2.6881   2.6943   2.7019
  2.7025   2.7082   2.7201   2.7464   2.7473   2.7509   2.7541   2.7677
  2.7828   2.8084   2.8242   2.8344   2.8527   2.8567   2.8907   2.9060
  2.9984   3.0016   3.0767   3.0838   3.1023   3.1046   3.1365   3.1438
  3.2252   3.2614   3.2944   3.3478   3.3480   3.4052   3.4270   3.5408
  3.5474   3.5956   3.6638   3.7377   3.8102   3.8654   3.8942   4.0359
  4.0609   4.1277   4.1297   4.3505   4.8160   4.8210   9.7808   9.7810
  9.8259   9.8416  23.4384  23.5787  23.8451  23.8586  23.9090  23.9656
 23.9891  24.0182  24.0471  24.0924  24.1298  24.1534  25.8220  25.8261
 25.8567  25.9573  26.1105  26.1330  26.2880  26.3230  26.6003  26.6121
 26.6676  26.8268 215.7734 215.7749 215.8318 215.8447
 --------------------------------------------------------------

          Ground-State Mulliken Net Atomic Charges

     Atom                 Charge (a.u.)
  ----------------------------------------
      1 C                     0.262794
      2 C                    -0.820302
      3 Cl                    0.435383
      4 C                    -0.171637
      5 H                     0.208898
      6 C                    -0.753225
      7 H                     0.186025
      8 C                     0.755597
      9 Cl                    0.462592
     10 C                    -0.772416
     11 H                     0.209713
     12 C                     0.268996
     13 C                    -0.848499
     14 Cl                    0.436688
     15 C                    -0.167750
     16 H                     0.209193
     17 C                    -0.759915
     18 H                     0.186180
     19 C                     0.756864
     20 Cl                    0.462566
     21 C                    -0.757235
     22 H                     0.209489
  ----------------------------------------
  Sum of atomic charges =     0.000000

 -----------------------------------------------------------------
                    Cartesian Multipole Moments
 -----------------------------------------------------------------
    Charge (ESU x 10^10)
                 0.0000
    Dipole Moment (Debye)
         X       0.0030      Y       0.2439      Z      -0.0055
       Tot       0.2440
    Quadrupole Moments (Debye-Ang)
        XX    -114.2267     XY       0.0617     YY    -124.0474
        XZ       9.5467     YZ       0.0103     ZZ    -119.7357
    Octopole Moments (Debye-Ang^2)
       XXX       0.4392    XXY      32.5339    XYY       0.0929
       YYY       2.0172    XXZ      -0.3005    XYZ       8.2560
       YYZ       0.0139    XZZ      -0.2511    YZZ       2.3866
       ZZZ      -0.1219
    Hexadecapole Moments (Debye-Ang^3)
      XXXX   -4732.6019   XXXY       1.0170   XXYY   -1111.6913
      XYYY      -0.2405   YYYY   -1656.2415   XXXZ     136.3149
      XXYZ       0.3570   XYYZ     -19.6320   YYYZ       0.4691
      XXZZ    -972.3968   XYZZ       0.0661   YYZZ    -460.4429
      XZZZ     -15.8134   YZZZ      -0.5047   ZZZZ   -1230.4239
 -----------------------------------------------------------------
 Calculating MO derivatives via CPSCF
    1     0    69    0.0202012  
    2     0    69    0.0060661  
    3     0    69    0.0005798  
    4     0    69    0.0000405  
    5    66     3    0.0000027  
    6    69     0    0.0000001  Converged
 Time for AOints: 886.3 s (CPU) 886.3 s (wall)
 ------------------------------------------------------------------------------
                     AOints        : Timing summary (seconds)
 ------------------------------------------------------------------------------
     job step          cpu (% of tot)      sys (% of tot)     wall (% of tot)
 ------------------------------------------------------------------------------
  AOints            0.8863E+03 ( 8.9)   0.6000E-05 ( 1.9)   0.8863E+03 ( 8.9)
 ------------------------------------------------------------------------------
   Grand Totals     0.9974E+04          0.3080E-03          0.9975E+04
 ------------------------------------------------------------------------------
 Polarizability Matrix (a.u.)
            1           2           3
    1-241.2636064  -0.0658293   4.8402587
    2  -0.0658293-174.2278616  -0.0000259
    3   4.8402587  -0.0000259-155.9913966
 Calculating analytic Hessian of the SCF energy

 Direct stationary perturbation theory relativistic correction:

 rels  =       3.208946788246
 relv  =     -12.253442133219
 rel2e =       3.291241623164
 E_rel =      -5.753253721809

 Hessian of the SCF Energy
            1           2           3           4           5           6
    1   0.6238253  -0.0566355   0.0654131  -0.1416733  -0.0631668  -0.0819296
    2  -0.0566355   0.4217402   0.2130919  -0.0211034  -0.1542002  -0.0910735
    3   0.0654131   0.2130919   0.3926002  -0.0405888  -0.1016996  -0.1731995
    4  -0.1416733  -0.0211034  -0.0405888   0.5738394  -0.0163430   0.1067352
    5  -0.0631668  -0.1542002  -0.1016996  -0.0163430   0.3380092   0.1998530
    6  -0.0819296  -0.0910735  -0.1731995   0.1067352   0.1998530   0.3416700
    7   0.0009352   0.0026126   0.0016036  -0.0793881   0.0468122   0.0291944
    8   0.0193989  -0.0187314  -0.0163377   0.0466177  -0.0809787  -0.0427066
    9   0.0179467  -0.0206025  -0.0110594   0.0284278  -0.0424425  -0.0556578
   10  -0.0090251  -0.0548912  -0.0567975  -0.3015364   0.0243863  -0.0416465
   11  -0.0213871   0.0228310   0.0080514  -0.0226229  -0.0899175  -0.0300665
   12  -0.0248838  -0.0003336   0.0008083  -0.0854189  -0.0180074  -0.1039116
   13  -0.0050593   0.0015424  -0.0013375  -0.0072939  -0.0194662  -0.0212660
   14   0.0010933   0.0030709  -0.0017726   0.0025579   0.0028954   0.0006373
   15  -0.0016613  -0.0016310   0.0032740  -0.0003341  -0.0053670  -0.0021963
   16  -0.0000722   0.0050686   0.0061053  -0.0395291   0.0179906   0.0042946
   17   0.0057048  -0.0385959  -0.0319176   0.0575128   0.0199918   0.0257265
   18   0.0061016  -0.0320960  -0.0319748   0.0419228   0.0157358   0.0340441
   19   0.0004686  -0.0000213   0.0003940   0.0007466   0.0026760   0.0008031
   20   0.0000903  -0.0010929   0.0000099   0.0025364   0.0014591  -0.0048323
   21   0.0005214  -0.0000713  -0.0009822   0.0006644  -0.0047703   0.0029195
   22  -0.0396425   0.0574550   0.0416454  -0.0478550  -0.0218537  -0.0306799
   23   0.0175674   0.0191736   0.0167938  -0.0221816  -0.0135890  -0.0113160
   24   0.0039794   0.0271401   0.0333835  -0.0318295  -0.0111288  -0.0264396
   25  -0.0019857  -0.0029765  -0.0044129   0.0011416   0.0003477   0.0006936
   26   0.0005343   0.0031717  -0.0011097   0.0005528   0.0002917   0.0007769
   27  -0.0011562  -0.0019641   0.0022160   0.0009475   0.0006866   0.0005404
   28  -0.1867777   0.0585482   0.0214640   0.0604861   0.0276697   0.0387894
   29   0.1057788  -0.1747173  -0.0783284  -0.0119684  -0.0280664  -0.0390639
   30   0.0668189  -0.0910307  -0.1278387   0.0015537  -0.0297573  -0.0171727
   31   0.0088297   0.0129753   0.0138574  -0.0013978   0.0027001   0.0004748
   32  -0.0072665  -0.0084324  -0.0136384   0.0031032   0.0018333  -0.0033512
   33  -0.0052746  -0.0078149  -0.0052844   0.0008851  -0.0034675   0.0032777
   34  -0.2100542   0.0009824  -0.0346479  -0.0134087  -0.0084887  -0.0097355
   35  -0.0010482  -0.0802695   0.0001497  -0.0183714   0.0045142  -0.0048320
   36  -0.0347630  -0.0000973  -0.0857238  -0.0226460  -0.0005466  -0.0029381
   37  -0.0133412   0.0180731  -0.0229991  -0.0017782   0.0034554   0.0014394
   38   0.0084541   0.0045557   0.0005452  -0.0034271  -0.0015884   0.0009067
   39  -0.0099081   0.0048005  -0.0031100   0.0014774  -0.0008730   0.0002755
   40  -0.0016096   0.0020830  -0.0016343   0.0008735   0.0004657  -0.0006133
   41  -0.0021664  -0.0016556  -0.0009861   0.0008151  -0.0006127  -0.0003456
   42   0.0017779  -0.0005397  -0.0014558  -0.0009566   0.0010620  -0.0009737
   43   0.0011246   0.0003056  -0.0015313  -0.0007712  -0.0001781   0.0002614
   44  -0.0004229   0.0004560   0.0055333   0.0010839  -0.0007266  -0.0004154
   45  -0.0005857   0.0049961   0.0002940   0.0001629   0.0004529   0.0003273
   46   0.0001788   0.0008388  -0.0009187  -0.0002874   0.0001727   0.0001471
   47  -0.0001938   0.0002269  -0.0001165   0.0000700   0.0001384   0.0000212
   48   0.0000773   0.0001711  -0.0000189  -0.0000130   0.0002243   0.0000868
   49   0.0004490  -0.0000332   0.0007016  -0.0002261   0.0004724   0.0002064
   50   0.0006339  -0.0010361  -0.0000106  -0.0002122   0.0002494  -0.0000293
   51  -0.0002758   0.0002131  -0.0012203  -0.0002910  -0.0003619   0.0003714
   52  -0.0000608   0.0000531   0.0000481   0.0000168   0.0000241   0.0000186
   53   0.0000662  -0.0001817  -0.0003111  -0.0000567   0.0000107   0.0000083
   54   0.0000557  -0.0003012  -0.0002136  -0.0000675   0.0000440   0.0000324
   55   0.0008133  -0.0028864   0.0007782  -0.0004165   0.0000578  -0.0001678
   56  -0.0029513   0.0011929   0.0048447   0.0008345   0.0002042  -0.0004735
   57   0.0014719   0.0042282   0.0034638   0.0007718   0.0005615  -0.0003362
   58   0.0001861  -0.0010420   0.0007903  -0.0004783   0.0004928   0.0003056
   59   0.0003743  -0.0003194   0.0002594  -0.0002613   0.0002368   0.0003443
   60  -0.0003821   0.0002027  -0.0001721   0.0002018  -0.0002642  -0.0000453
   61  -0.0284114  -0.0210694   0.0107825  -0.0014055   0.0021296   0.0029217
   62  -0.0062359   0.0042163  -0.0009367   0.0017196  -0.0001971   0.0002480
   63  -0.0028924  -0.0049272   0.0078775  -0.0012907  -0.0001046  -0.0010895
   64   0.0009172   0.0001173   0.0012895   0.0003249  -0.0003497  -0.0002506
   65   0.0017775  -0.0013976  -0.0021004  -0.0008592   0.0000376  -0.0000213
   66  -0.0004568  -0.0023655  -0.0016655  -0.0003102   0.0001741   0.0004136
            7           8           9          10          11          12
    1   0.0009352   0.0193989   0.0179467  -0.0090251  -0.0213871  -0.0248838
    2   0.0026126  -0.0187314  -0.0206025  -0.0548912   0.0228310  -0.0003336
    3   0.0016036  -0.0163377  -0.0110594  -0.0567975   0.0080514   0.0008083
    4  -0.0793881   0.0466177   0.0284278  -0.3015364  -0.0226229  -0.0854189
    5   0.0468122  -0.0809787  -0.0424425   0.0243863  -0.0899175  -0.0180074
    6   0.0291944  -0.0427066  -0.0556578  -0.0416465  -0.0300665  -0.1039116
    7   0.1060928  -0.0766753  -0.0470351  -0.0259037   0.0305721   0.0210211
    8  -0.0766753   0.1074602   0.0701719   0.0117867  -0.0082181  -0.0086584
    9  -0.0470351   0.0701719   0.0664744   0.0034127  -0.0037431   0.0015041
   10  -0.0259037   0.0117867   0.0034127   0.6433365  -0.0518922   0.0878771
   11   0.0305721  -0.0082181  -0.0037431  -0.0518922   0.4552804   0.2943705
   12   0.0210211  -0.0086584   0.0015041   0.0878771   0.2943705   0.4335310
   13   0.0007517  -0.0007248   0.0000658  -0.0922466  -0.0609603  -0.0730330
   14   0.0002162  -0.0004778   0.0019367  -0.0629690  -0.1586828  -0.1341708
   15   0.0009676   0.0017177  -0.0007185  -0.0747977  -0.1337486  -0.1829529
   16  -0.0025001   0.0009443  -0.0009390  -0.2050153   0.1174130   0.0732174
   17  -0.0031454   0.0036153  -0.0014457   0.0684060  -0.1861020  -0.1000562
   18  -0.0047807  -0.0004745   0.0027363   0.0263766  -0.0868357  -0.1361309
   19  -0.0006672   0.0002442   0.0000327  -0.0130143  -0.0009301  -0.0052863
   20   0.0010095  -0.0003849  -0.0001764   0.0203517   0.0031741   0.0051563
   21   0.0007569  -0.0003823  -0.0000818   0.0148475  -0.0005316   0.0069505
   22   0.0015638  -0.0001966   0.0001589   0.0607703  -0.0124174   0.0020021
   23   0.0004645   0.0001690   0.0005208   0.0270527  -0.0286661  -0.0289080
   24   0.0009270   0.0003929   0.0002590   0.0393444  -0.0394717  -0.0173971
   25  -0.0007487   0.0008593   0.0007757   0.0002874   0.0001477  -0.0008817
   26   0.0008772  -0.0011546  -0.0003555  -0.0041618   0.0017408  -0.0033774
   27   0.0007790  -0.0003649  -0.0006838  -0.0049565  -0.0021938   0.0007152
   28  -0.0005554  -0.0037863  -0.0046268  -0.0576374   0.0217839   0.0061659
   29   0.0002535   0.0011911  -0.0025828   0.0216659  -0.0113293  -0.0014923
   30  -0.0010065  -0.0034735   0.0002207   0.0067936  -0.0013225  -0.0032897
   31  -0.0001154   0.0010718   0.0009412  -0.0007239   0.0005327   0.0005965
   32   0.0000935  -0.0006110  -0.0007175   0.0004145  -0.0004009   0.0006877
   33  -0.0000130  -0.0004024  -0.0002232   0.0003876   0.0007290  -0.0002546
   34  -0.0015817   0.0021849   0.0017626   0.0011155   0.0004179  -0.0006213
   35  -0.0020597  -0.0015956   0.0005889  -0.0003504   0.0003009  -0.0050169
   36  -0.0015893   0.0010225  -0.0014613  -0.0015415  -0.0055101   0.0004626
   37   0.0008724  -0.0008286  -0.0009473  -0.0007801  -0.0010814   0.0001828
   38  -0.0004609  -0.0006076  -0.0010534   0.0001838  -0.0007352  -0.0004399
   39  -0.0005874   0.0003470  -0.0009389   0.0002606   0.0004161   0.0003299
   40  -0.0001960   0.0002026  -0.0000513   0.0003363   0.0002056   0.0002465
   41  -0.0001996   0.0005209  -0.0001228  -0.0000390   0.0002058   0.0001963
   42  -0.0000574   0.0001218   0.0000824   0.0003842  -0.0003038  -0.0001298
   43   0.0003240   0.0000440   0.0003742   0.0001085  -0.0000313   0.0000232
   44  -0.0002019   0.0002052   0.0003008   0.0000371   0.0003124   0.0000620
   45   0.0002528  -0.0002014  -0.0001267   0.0000237  -0.0000671   0.0001318
   46   0.0000828  -0.0000525  -0.0000759   0.0000038  -0.0001052   0.0000078
   47   0.0000246  -0.0000707  -0.0000308  -0.0000263   0.0000151   0.0000135
   48   0.0000349  -0.0001038  -0.0000548  -0.0000366  -0.0000132  -0.0000284
   49  -0.0000656  -0.0002155  -0.0002402   0.0000160  -0.0002107  -0.0001285
   50   0.0000758   0.0000521  -0.0001305   0.0000000  -0.0000260  -0.0000853
   51   0.0000964   0.0000653   0.0001393   0.0000800   0.0000001  -0.0000369
   52   0.0000049  -0.0000033  -0.0000049   0.0000098   0.0000024   0.0000124
   53   0.0000028  -0.0000111  -0.0000175  -0.0000003  -0.0000092  -0.0000173
   54   0.0000090  -0.0000304  -0.0000178   0.0000016  -0.0000189  -0.0000144
   55   0.0003209   0.0002581  -0.0000074  -0.0001403   0.0001343  -0.0000987
   56   0.0002144  -0.0001615   0.0001974   0.0000331   0.0001597   0.0003112
   57   0.0000516  -0.0000386  -0.0001225  -0.0000985  -0.0001278   0.0003271
   58   0.0000779  -0.0002023  -0.0001228   0.0000978  -0.0000407  -0.0001398
   59   0.0000061  -0.0001193  -0.0001160   0.0000352  -0.0000139  -0.0000995
   60  -0.0000176   0.0000648   0.0000604  -0.0000542   0.0000561   0.0000418
   61   0.0008254  -0.0010084   0.0000393   0.0000211   0.0004280  -0.0008823
   62  -0.0006073  -0.0000274  -0.0001072   0.0000135   0.0002477   0.0000559
   63  -0.0007277  -0.0006509  -0.0002641   0.0002390   0.0002940  -0.0004951
   64  -0.0001317   0.0000815   0.0001125  -0.0000794   0.0000457   0.0000217
   65   0.0001144  -0.0000632  -0.0000726  -0.0000375  -0.0001615  -0.0001946
   66   0.0001213  -0.0000784  -0.0000661  -0.0000959   0.0000304  -0.0001671
           13          14          15          16          17          18
    1  -0.0050593   0.0010933  -0.0016613  -0.0000722   0.0057048   0.0061016
    2   0.0015424   0.0030709  -0.0016310   0.0050686  -0.0385959  -0.0320960
    3  -0.0013375  -0.0017726   0.0032740   0.0061053  -0.0319176  -0.0319748
    4  -0.0072939   0.0025579  -0.0003341  -0.0395291   0.0575128   0.0419228
    5  -0.0194662   0.0028954  -0.0053670   0.0179906   0.0199918   0.0157358
    6  -0.0212660   0.0006373  -0.0021963   0.0042946   0.0257265   0.0340441
    7   0.0007517   0.0002162   0.0009676  -0.0025001  -0.0031454  -0.0047807
    8  -0.0007248  -0.0004778   0.0017177   0.0009443   0.0036153  -0.0004745
    9   0.0000658   0.0019367  -0.0007185  -0.0009390  -0.0014457   0.0027363
   10  -0.0922466  -0.0629690  -0.0747977  -0.2050153   0.0684060   0.0263766
   11  -0.0609603  -0.1586828  -0.1337486   0.1174130  -0.1861020  -0.0868357
   12  -0.0730330  -0.1341708  -0.1829529   0.0732174  -0.1000562  -0.1361309
   13   0.0951824   0.0638158   0.0795650   0.0104804   0.0131551   0.0143286
   14   0.0638158   0.1616736   0.1476427  -0.0079346  -0.0081411  -0.0133985
   15   0.0795650   0.1476427   0.1866315  -0.0057998  -0.0075916  -0.0050512
   16   0.0104804  -0.0079346  -0.0057998   0.7277076  -0.0727573   0.0897240
   17   0.0131551  -0.0081411  -0.0075916  -0.0727573   0.4156721   0.2504122
   18   0.0143286  -0.0133985  -0.0050512   0.0897240   0.2504122   0.3909961
   19   0.0005858  -0.0005891   0.0007352  -0.3260563   0.0080841  -0.0697953
   20  -0.0009495  -0.0014841   0.0024677   0.0099094  -0.0470856  -0.0083157
   21   0.0004498   0.0025309  -0.0018153  -0.0681585  -0.0088233  -0.0621229
   22  -0.0010529   0.0032831   0.0009093  -0.1502490  -0.0263676  -0.0474844
   23   0.0030837   0.0021534  -0.0037830  -0.0724232  -0.1652479  -0.1139145
   24   0.0007813  -0.0036840   0.0036022  -0.0909197  -0.1018756  -0.1853993
   25  -0.0002063   0.0000664  -0.0000055   0.0010810   0.0028503   0.0018235
   26   0.0009123  -0.0006086  -0.0004392   0.0220176  -0.0198635  -0.0171645
   27   0.0007777  -0.0006500  -0.0003087   0.0199174  -0.0221726  -0.0112855
   28  -0.0008754   0.0003696   0.0004809  -0.0101077  -0.0546217  -0.0565725
   29   0.0005374  -0.0004554   0.0007682  -0.0216554   0.0232871   0.0075830
   30   0.0005619   0.0007072  -0.0002405  -0.0259038  -0.0008121   0.0015581
   31   0.0000329  -0.0000886   0.0000305  -0.0053827   0.0016945  -0.0012938
   32  -0.0000933  -0.0001975   0.0001645   0.0011671   0.0032076  -0.0018064
   33   0.0000340   0.0001650  -0.0002347  -0.0017146  -0.0017604   0.0033356
   34   0.0001759   0.0001939   0.0000748   0.0004520  -0.0006497  -0.0002723
   35  -0.0008552   0.0002241  -0.0001686   0.0000428  -0.0010537  -0.0002029
   36  -0.0009046   0.0001100  -0.0000059   0.0006924  -0.0000026  -0.0012191
   37  -0.0002893  -0.0000705  -0.0000109  -0.0002295   0.0002028  -0.0002977
   38  -0.0001720   0.0001352  -0.0002241  -0.0004601   0.0002564   0.0003554
   39   0.0001496  -0.0000212   0.0000880   0.0002225   0.0000431   0.0003541
   40   0.0000834  -0.0000245   0.0000354  -0.0000643  -0.0000749   0.0001033
   41   0.0000523  -0.0000689   0.0001043   0.0002144   0.0000561  -0.0000674
   42  -0.0000770   0.0000303  -0.0000556  -0.0002461   0.0001298   0.0001478
   43   0.0000043   0.0000262  -0.0000363   0.0000157   0.0000044   0.0000779
   44   0.0001055   0.0000151   0.0000123   0.0002072  -0.0000259   0.0000030
   45   0.0000057  -0.0000136  -0.0000291  -0.0001336   0.0000828  -0.0000338
   46  -0.0000245   0.0000006  -0.0000128  -0.0000617   0.0000498  -0.0000012
   47  -0.0000007  -0.0000055   0.0000062  -0.0000124  -0.0000290  -0.0000410
   48  -0.0000129  -0.0000061   0.0000080  -0.0000013  -0.0000245  -0.0000323
   49  -0.0000615   0.0000115  -0.0000005  -0.0000342   0.0000701  -0.0000048
   50  -0.0000499  -0.0000283   0.0000245  -0.0000712   0.0000020  -0.0000156
   51  -0.0000009   0.0000409  -0.0000331  -0.0000036   0.0000172   0.0000384
   52   0.0000008  -0.0000012   0.0000008  -0.0000090   0.0000103  -0.0000045
   53  -0.0000041  -0.0000007  -0.0000002   0.0000060  -0.0000115   0.0000135
   54  -0.0000062   0.0000017  -0.0000046  -0.0000017   0.0000048  -0.0000055
   55  -0.0000197  -0.0000289   0.0000226   0.0001439  -0.0001737  -0.0000601
   56   0.0001188  -0.0000207   0.0000047   0.0000693  -0.0000125  -0.0000038
   57   0.0000320  -0.0000630   0.0000442  -0.0000525   0.0001091  -0.0000517
   58  -0.0000512  -0.0000086  -0.0000111  -0.0001813   0.0000993   0.0000518
   59  -0.0000393  -0.0000021  -0.0000071  -0.0001511   0.0000370   0.0000289
   60   0.0000268   0.0000153  -0.0000064   0.0000850  -0.0000895  -0.0000303
   61  -0.0001339   0.0000792  -0.0001525  -0.0004263  -0.0000340   0.0000506
   62   0.0000435   0.0000085   0.0000442   0.0003413   0.0000635   0.0001936
   63  -0.0001082  -0.0000328   0.0000065  -0.0003517   0.0001010   0.0002123
   64   0.0000165   0.0000013   0.0000002   0.0000411  -0.0000175   0.0000080
   65  -0.0000517  -0.0000024   0.0000032   0.0000704  -0.0000243   0.0000127
   66  -0.0000317  -0.0000054  -0.0000016  -0.0000277  -0.0000557  -0.0000876
           19          20          21          22          23          24
    1   0.0004686   0.0000903   0.0005214  -0.0396425   0.0175674   0.0039794
    2  -0.0000213  -0.0010929  -0.0000713   0.0574550   0.0191736   0.0271401
    3   0.0003940   0.0000099  -0.0009822   0.0416454   0.0167938   0.0333835
    4   0.0007466   0.0025364   0.0006644  -0.0478550  -0.0221816  -0.0318295
    5   0.0026760   0.0014591  -0.0047703  -0.0218537  -0.0135890  -0.0111288
    6   0.0008031  -0.0048323   0.0029195  -0.0306799  -0.0113160  -0.0264396
    7  -0.0006672   0.0010095   0.0007569   0.0015638   0.0004645   0.0009270
    8   0.0002442  -0.0003849  -0.0003823  -0.0001966   0.0001690   0.0003929
    9   0.0000327  -0.0001764  -0.0000818   0.0001589   0.0005208   0.0002590
   10  -0.0130143   0.0203517   0.0148475   0.0607703   0.0270527   0.0393444
   11  -0.0009301   0.0031741  -0.0005316  -0.0124174  -0.0286661  -0.0394717
   12  -0.0052863   0.0051563   0.0069505   0.0020021  -0.0289080  -0.0173971
   13   0.0005858  -0.0009495   0.0004498  -0.0010529   0.0030837   0.0007813
   14  -0.0005891  -0.0014841   0.0025309   0.0032831   0.0021534  -0.0036840
   15   0.0007352   0.0024677  -0.0018153   0.0009093  -0.0037830   0.0036022
   16  -0.3260563   0.0099094  -0.0681585  -0.1502490  -0.0724232  -0.0909197
   17   0.0080841  -0.0470856  -0.0088233  -0.0263676  -0.1652479  -0.1018756
   18  -0.0697953  -0.0083157  -0.0621229  -0.0474844  -0.1139145  -0.1853993
   19   0.3435729  -0.0113189   0.0743909  -0.0076783   0.0027511  -0.0002038
   20  -0.0113189   0.0424812   0.0139940  -0.0193814   0.0034244  -0.0046384
   21   0.0743909   0.0139940   0.0576531  -0.0210728   0.0013289  -0.0015324
   22  -0.0076783  -0.0193814  -0.0210728   0.5777548  -0.0091640   0.1122485
   23   0.0027511   0.0034244   0.0013289  -0.0091640   0.3484323   0.2101514
   24  -0.0002038  -0.0046384  -0.0015324   0.1122485   0.2101514   0.3524548
   25   0.0010477  -0.0008723   0.0001089  -0.0812481   0.0474218   0.0291588
   26  -0.0000551  -0.0005696   0.0017638   0.0471519  -0.0805847  -0.0418380
   27   0.0008616   0.0015544  -0.0007469   0.0289662  -0.0418906  -0.0550503
   28   0.0012720  -0.0003381  -0.0015369  -0.3065539   0.0225244  -0.0432728
   29  -0.0008667   0.0000073  -0.0054243  -0.0230236  -0.0900038  -0.0311704
   30  -0.0019635  -0.0053232  -0.0000175  -0.0871445  -0.0190546  -0.1049689
   31  -0.0002521  -0.0009697  -0.0010288  -0.0067014  -0.0194478  -0.0212154
   32   0.0000951   0.0002653   0.0000579   0.0024418   0.0030699   0.0006719
   33  -0.0000283  -0.0002142   0.0000091  -0.0002053  -0.0051331  -0.0019157
   34  -0.0000605  -0.0000672   0.0000590   0.0008277   0.0029834   0.0014148
   35  -0.0000502  -0.0001709   0.0002995   0.0028762   0.0010798  -0.0042145
   36   0.0000473   0.0003094  -0.0002223   0.0007620  -0.0048031   0.0035577
   37   0.0000163   0.0000562  -0.0000693  -0.0004097  -0.0008197   0.0007727
   38  -0.0000241   0.0000096  -0.0000438  -0.0000612   0.0002055  -0.0005522
   39   0.0000194  -0.0000085   0.0000338  -0.0001707   0.0004541  -0.0003199
   40   0.0000050  -0.0000025   0.0000093   0.0003224  -0.0002164   0.0000562
   41   0.0000033  -0.0000108   0.0000307  -0.0002634  -0.0001640   0.0000372
   42  -0.0000051   0.0000180  -0.0000188  -0.0000071  -0.0001973  -0.0001220
   43   0.0000097  -0.0000001   0.0000021  -0.0001436  -0.0000397  -0.0000950
   44  -0.0000025  -0.0000085   0.0000191  -0.0001382   0.0001565   0.0001278
   45   0.0000120   0.0000175  -0.0000152  -0.0000962  -0.0003077   0.0003247
   46   0.0000008   0.0000041  -0.0000063  -0.0000198  -0.0001181   0.0000331
   47   0.0000012  -0.0000007  -0.0000018   0.0000298  -0.0000206   0.0000636
   48   0.0000008   0.0000002  -0.0000047   0.0000225  -0.0000048   0.0000431
   49  -0.0000091  -0.0000057  -0.0000016   0.0001434  -0.0000689  -0.0000541
   50  -0.0000100  -0.0000115  -0.0000050   0.0001735  -0.0000156  -0.0001096
   51  -0.0000041  -0.0000134  -0.0000054  -0.0000656  -0.0000010  -0.0000453
   52  -0.0000000  -0.0000005   0.0000004   0.0000231  -0.0000307  -0.0000091
   53   0.0000005  -0.0000008   0.0000005  -0.0000057   0.0000191  -0.0000089
   54   0.0000003  -0.0000005  -0.0000008   0.0000057  -0.0000157   0.0000050
   55   0.0000234   0.0000062   0.0000056  -0.0003225   0.0004187   0.0001723
   56   0.0000300   0.0000186   0.0000164  -0.0004106   0.0005313   0.0000616
   57  -0.0000098   0.0000080   0.0000053   0.0001777  -0.0000650  -0.0000934
   58  -0.0000117  -0.0000132   0.0000062   0.0002462  -0.0002710  -0.0002689
   59  -0.0000129  -0.0000144   0.0000031   0.0002679  -0.0002250  -0.0002218
   60   0.0000098   0.0000092  -0.0000077  -0.0001080   0.0001872   0.0001252
   61   0.0000034  -0.0000425   0.0000422   0.0004015   0.0003257  -0.0010149
   62  -0.0000075  -0.0000031   0.0000145  -0.0002917   0.0000997   0.0001479
   63  -0.0000099  -0.0000141   0.0000120  -0.0001057   0.0001394  -0.0004873
   64  -0.0000028  -0.0000023   0.0000095  -0.0001831   0.0001924   0.0000008
   65   0.0000029  -0.0000020  -0.0000056  -0.0001043   0.0000015   0.0001197
   66  -0.0000010  -0.0000080  -0.0000093   0.0002405  -0.0001797   0.0000175
           25          26          27          28          29          30
    1  -0.0019857   0.0005343  -0.0011562  -0.1867777   0.1057788   0.0668189
    2  -0.0029765   0.0031717  -0.0019641   0.0585482  -0.1747173  -0.0910307
    3  -0.0044129  -0.0011097   0.0022160   0.0214640  -0.0783284  -0.1278387
    4   0.0011416   0.0005528   0.0009475   0.0604861  -0.0119684   0.0015537
    5   0.0003477   0.0002917   0.0006866   0.0276697  -0.0280664  -0.0297573
    6   0.0006936   0.0007769   0.0005404   0.0387894  -0.0390639  -0.0171727
    7  -0.0007487   0.0008772   0.0007790  -0.0005554   0.0002535  -0.0010065
    8   0.0008593  -0.0011546  -0.0003649  -0.0037863   0.0011911  -0.0034735
    9   0.0007757  -0.0003555  -0.0006838  -0.0046268  -0.0025828   0.0002207
   10   0.0002874  -0.0041618  -0.0049565  -0.0576374   0.0216659   0.0067936
   11   0.0001477   0.0017408  -0.0021938   0.0217839  -0.0113293  -0.0013225
   12  -0.0008817  -0.0033774   0.0007152   0.0061659  -0.0014923  -0.0032897
   13  -0.0002063   0.0009123   0.0007777  -0.0008754   0.0005374   0.0005619
   14   0.0000664  -0.0006086  -0.0006500   0.0003696  -0.0004554   0.0007072
   15  -0.0000055  -0.0004392  -0.0003087   0.0004809   0.0007682  -0.0002405
   16   0.0010810   0.0220176   0.0199174  -0.0101077  -0.0216554  -0.0259038
   17   0.0028503  -0.0198635  -0.0221726  -0.0546217   0.0232871  -0.0008121
   18   0.0018235  -0.0171645  -0.0112855  -0.0565725   0.0075830   0.0015581
   19   0.0010477  -0.0000551   0.0008616   0.0012720  -0.0008667  -0.0019635
   20  -0.0008723  -0.0005696   0.0015544  -0.0003381   0.0000073  -0.0053232
   21   0.0001089   0.0017638  -0.0007469  -0.0015369  -0.0054243  -0.0000175
   22  -0.0812481   0.0471519   0.0289662  -0.3065539  -0.0230236  -0.0871445
   23   0.0474218  -0.0805847  -0.0418906   0.0225244  -0.0900038  -0.0190546
   24   0.0291588  -0.0418380  -0.0550503  -0.0432728  -0.0311704  -0.1049689
   25   0.1055088  -0.0784645  -0.0489063  -0.0252609   0.0296521   0.0202459
   26  -0.0784645   0.1057232   0.0682570   0.0111624  -0.0072831  -0.0081136
   27  -0.0489063   0.0682570   0.0634030   0.0026801  -0.0030270   0.0019755
   28  -0.0252609   0.0111624   0.0026801   0.6473129  -0.0418711   0.1006451
   29   0.0296521  -0.0072831  -0.0030270  -0.0418711   0.4416598   0.2862685
   30   0.0202459  -0.0081136   0.0019755   0.1006451   0.2862685   0.4269061
   31   0.0008963  -0.0007072   0.0001522  -0.0921286  -0.0617089  -0.0742692
   32   0.0000228  -0.0004841   0.0019180  -0.0627106  -0.1570214  -0.1334908
   33   0.0008481   0.0017638  -0.0007755  -0.0754064  -0.1335792  -0.1833249
   34   0.0001855  -0.0003814  -0.0003775  -0.0284551   0.0063518  -0.0028947
   35   0.0010469  -0.0003212  -0.0002036   0.0213219   0.0042210   0.0049195
   36   0.0007770  -0.0002565  -0.0001695   0.0105776   0.0009150   0.0077837
   37  -0.0004780   0.0002639   0.0002025  -0.0014176  -0.0017315  -0.0012571
   38  -0.0004863   0.0002332   0.0002605  -0.0020852  -0.0002011   0.0001092
   39   0.0003091  -0.0003445  -0.0000479   0.0029527  -0.0002901  -0.0010950
   40   0.0000785  -0.0000062  -0.0000187   0.0008242   0.0005943  -0.0007438
   41   0.0001997  -0.0001178  -0.0000629   0.0010172  -0.0000284   0.0006545
   42  -0.0001244   0.0001178   0.0000609   0.0000355   0.0001073  -0.0002804
   43   0.0000993  -0.0000367  -0.0000551   0.0000373  -0.0000078   0.0002437
   44   0.0000394  -0.0000142  -0.0000539  -0.0004396   0.0002429  -0.0003040
   45  -0.0001379   0.0000984   0.0000435  -0.0008685  -0.0000592  -0.0004884
   46  -0.0000507   0.0000393   0.0000265  -0.0001320  -0.0000441  -0.0001067
   47   0.0000082  -0.0000022  -0.0000155  -0.0000804   0.0000089   0.0000325
   48  -0.0000117   0.0000072  -0.0000060  -0.0001509  -0.0000445   0.0000067
   49  -0.0001812   0.0001522   0.0000852  -0.0004285  -0.0003448  -0.0003469
   50  -0.0000998   0.0000399   0.0000883   0.0000309   0.0000523  -0.0000960
   51   0.0000516  -0.0000280  -0.0000328   0.0000490  -0.0001923   0.0002185
   52  -0.0000117   0.0000131   0.0000096   0.0000034   0.0000077  -0.0000101
   53   0.0000134  -0.0000148  -0.0000089   0.0000436  -0.0000033   0.0000146
   54   0.0000063  -0.0000033  -0.0000075   0.0000424  -0.0000140   0.0000124
   55   0.0002461  -0.0002695  -0.0001058   0.0004045   0.0002805  -0.0001106
   56   0.0002664  -0.0002255  -0.0001836  -0.0003455   0.0000967  -0.0001496
   57  -0.0002706   0.0002241   0.0001264  -0.0010177  -0.0001497  -0.0004855
   58  -0.0002149   0.0002096   0.0001204  -0.0002312  -0.0000745  -0.0001879
   59  -0.0002074   0.0001935   0.0001174  -0.0002488  -0.0000551  -0.0001545
   60   0.0001215  -0.0001194  -0.0000619   0.0000870   0.0000297   0.0000988
   61  -0.0002288   0.0002479   0.0000839   0.0002668  -0.0019283  -0.0009573
   62   0.0000734  -0.0000542  -0.0000294   0.0019274  -0.0019594   0.0002524
   63  -0.0001897   0.0001570   0.0000984  -0.0009796  -0.0002221   0.0001640
   64   0.0000431  -0.0000520  -0.0000333  -0.0000397   0.0000931   0.0000334
   65   0.0000919  -0.0000959  -0.0000612   0.0001332   0.0003544   0.0001255
   66   0.0000201  -0.0000166  -0.0000032   0.0004570  -0.0000396   0.0002605
           31          32          33          34          35          36
    1   0.0088297  -0.0072665  -0.0052746  -0.2100542  -0.0010482  -0.0347630
    2   0.0129753  -0.0084324  -0.0078149   0.0009824  -0.0802695  -0.0000973
    3   0.0138574  -0.0136384  -0.0052844  -0.0346479   0.0001497  -0.0857238
    4  -0.0013978   0.0031032   0.0008851  -0.0134087  -0.0183714  -0.0226460
    5   0.0027001   0.0018333  -0.0034675  -0.0084887   0.0045142  -0.0005466
    6   0.0004748  -0.0033512   0.0032777  -0.0097355  -0.0048320  -0.0029381
    7  -0.0001154   0.0000935  -0.0000130  -0.0015817  -0.0020597  -0.0015893
    8   0.0010718  -0.0006110  -0.0004024   0.0021849  -0.0015956   0.0010225
    9   0.0009412  -0.0007175  -0.0002232   0.0017626   0.0005889  -0.0014613
   10  -0.0007239   0.0004145   0.0003876   0.0011155  -0.0003504  -0.0015415
   11   0.0005327  -0.0004009   0.0007290   0.0004179   0.0003009  -0.0055101
   12   0.0005965   0.0006877  -0.0002546  -0.0006213  -0.0050169   0.0004626
   13   0.0000329  -0.0000933   0.0000340   0.0001759  -0.0008552  -0.0009046
   14  -0.0000886  -0.0001975   0.0001650   0.0001939   0.0002241   0.0001100
   15   0.0000305   0.0001645  -0.0002347   0.0000748  -0.0001686  -0.0000059
   16  -0.0053827   0.0011671  -0.0017146   0.0004520   0.0000428   0.0006924
   17   0.0016945   0.0032076  -0.0017604  -0.0006497  -0.0010537  -0.0000026
   18  -0.0012938  -0.0018064   0.0033356  -0.0002723  -0.0002029  -0.0012191
   19  -0.0002521   0.0000951  -0.0000283  -0.0000605  -0.0000502   0.0000473
   20  -0.0009697   0.0002653  -0.0002142  -0.0000672  -0.0001709   0.0003094
   21  -0.0010288   0.0000579   0.0000091   0.0000590   0.0002995  -0.0002223
   22  -0.0067014   0.0024418  -0.0002053   0.0008277   0.0028762   0.0007620
   23  -0.0194478   0.0030699  -0.0051331   0.0029834   0.0010798  -0.0048031
   24  -0.0212154   0.0006719  -0.0019157   0.0014148  -0.0042145   0.0035577
   25   0.0008963   0.0000228   0.0008481   0.0001855   0.0010469   0.0007770
   26  -0.0007072  -0.0004841   0.0017638  -0.0003814  -0.0003212  -0.0002565
   27   0.0001522   0.0019180  -0.0007755  -0.0003775  -0.0002036  -0.0001695
   28  -0.0921286  -0.0627106  -0.0754064  -0.0284551   0.0213219   0.0105776
   29  -0.0617089  -0.1570214  -0.1335792   0.0063518   0.0042210   0.0009150
   30  -0.0742692  -0.1334908  -0.1833249  -0.0028947   0.0049195   0.0077837
   31   0.0960943   0.0639415   0.0804361   0.0008881  -0.0000709   0.0012927
   32   0.0639415   0.1600413   0.1472495  -0.0017920  -0.0013274   0.0020790
   33   0.0804361   0.1472495   0.1869804  -0.0004323   0.0023636  -0.0017369
   34   0.0008881  -0.0017920  -0.0004323   0.6241649   0.0581094   0.0640682
   35  -0.0000709  -0.0013274   0.0023636   0.0581094   0.4151724  -0.2132123
   36   0.0012927   0.0020790  -0.0017369   0.0640682  -0.2132123   0.3986564
   37   0.0003328   0.0008526  -0.0003262  -0.1409928   0.0201826  -0.0404579
   38   0.0003453   0.0000315  -0.0001680   0.0614646  -0.1513657   0.1015761
   39  -0.0002470   0.0000255   0.0004258  -0.0824526   0.0907260  -0.1762232
   40  -0.0001353  -0.0001111   0.0001245   0.0007761  -0.0027422   0.0017623
   41  -0.0000794  -0.0000647   0.0000795  -0.0192355  -0.0181674   0.0163258
   42   0.0001151   0.0000723  -0.0000687   0.0182923   0.0207198  -0.0115139
   43  -0.0000798   0.0000371  -0.0000956  -0.0084618   0.0540318  -0.0575992
   44  -0.0000474  -0.0001558  -0.0000325   0.0210725   0.0225642  -0.0082537
   45   0.0000207   0.0001971  -0.0001727  -0.0252081   0.0003633   0.0005386
   46   0.0000164   0.0000515  -0.0000327  -0.0050429  -0.0015548  -0.0013487
   47  -0.0000013  -0.0000027   0.0000058  -0.0011172   0.0031275   0.0017713
   48   0.0000003  -0.0000030  -0.0000016  -0.0016857   0.0016350   0.0032117
   49   0.0000402  -0.0000711  -0.0000269  -0.0001042  -0.0052010   0.0063482
   50   0.0000188  -0.0000253   0.0000559  -0.0058047  -0.0376671   0.0319571
   51   0.0000077  -0.0000158  -0.0000888   0.0063855   0.0321197  -0.0328168
   52  -0.0000028  -0.0000028  -0.0000010   0.0004602   0.0000306   0.0003981
   53   0.0000022  -0.0000018   0.0000080  -0.0000817  -0.0010959  -0.0000012
   54   0.0000093   0.0000053  -0.0000094   0.0005351   0.0000671  -0.0009711
   55  -0.0001827   0.0001115   0.0002415  -0.0399975  -0.0566716   0.0420838
   56  -0.0001922   0.0000059   0.0001797  -0.0173886   0.0187045  -0.0167311
   57   0.0000017  -0.0001179   0.0000187   0.0038372  -0.0272414   0.0342112
   58   0.0000436  -0.0000923   0.0000209  -0.0019623   0.0029152  -0.0044796
   59   0.0000515  -0.0000959   0.0000179  -0.0005571   0.0032146   0.0010880
   60  -0.0000337   0.0000621  -0.0000039  -0.0011646   0.0019617   0.0021466
   61  -0.0000235  -0.0001271   0.0004531  -0.1877317  -0.0587416   0.0224099
   62  -0.0000977   0.0003557   0.0000437  -0.1053037  -0.1719432   0.0785888
   63   0.0000254  -0.0001243   0.0002682   0.0683625   0.0914195  -0.1300853
   64  -0.0000480  -0.0000652   0.0001261   0.0088115  -0.0128461   0.0141117
   65   0.0000774   0.0000105  -0.0000890   0.0070878  -0.0081393   0.0136655
   66   0.0001266   0.0000747  -0.0002205  -0.0053145   0.0077678  -0.0054915
           37          38          39          40          41          42
    1  -0.0133412   0.0084541  -0.0099081  -0.0016096  -0.0021664   0.0017779
    2   0.0180731   0.0045557   0.0048005   0.0020830  -0.0016556  -0.0005397
    3  -0.0229991   0.0005452  -0.0031100  -0.0016343  -0.0009861  -0.0014558
    4  -0.0017782  -0.0034271   0.0014774   0.0008735   0.0008151  -0.0009566
    5   0.0034554  -0.0015884  -0.0008730   0.0004657  -0.0006127   0.0010620
    6   0.0014394   0.0009067   0.0002755  -0.0006133  -0.0003456  -0.0009737
    7   0.0008724  -0.0004609  -0.0005874  -0.0001960  -0.0001996  -0.0000574
    8  -0.0008286  -0.0006076   0.0003470   0.0002026   0.0005209   0.0001218
    9  -0.0009473  -0.0010534  -0.0009389  -0.0000513  -0.0001228   0.0000824
   10  -0.0007801   0.0001838   0.0002606   0.0003363  -0.0000390   0.0003842
   11  -0.0010814  -0.0007352   0.0004161   0.0002056   0.0002058  -0.0003038
   12   0.0001828  -0.0004399   0.0003299   0.0002465   0.0001963  -0.0001298
   13  -0.0002893  -0.0001720   0.0001496   0.0000834   0.0000523  -0.0000770
   14  -0.0000705   0.0001352  -0.0000212  -0.0000245  -0.0000689   0.0000303
   15  -0.0000109  -0.0002241   0.0000880   0.0000354   0.0001043  -0.0000556
   16  -0.0002295  -0.0004601   0.0002225  -0.0000643   0.0002144  -0.0002461
   17   0.0002028   0.0002564   0.0000431  -0.0000749   0.0000561   0.0001298
   18  -0.0002977   0.0003554   0.0003541   0.0001033  -0.0000674   0.0001478
   19   0.0000163  -0.0000241   0.0000194   0.0000050   0.0000033  -0.0000051
   20   0.0000562   0.0000096  -0.0000085  -0.0000025  -0.0000108   0.0000180
   21  -0.0000693  -0.0000438   0.0000338   0.0000093   0.0000307  -0.0000188
   22  -0.0004097  -0.0000612  -0.0001707   0.0003224  -0.0002634  -0.0000071
   23  -0.0008197   0.0002055   0.0004541  -0.0002164  -0.0001640  -0.0001973
   24   0.0007727  -0.0005522  -0.0003199   0.0000562   0.0000372  -0.0001220
   25  -0.0004780  -0.0004863   0.0003091   0.0000785   0.0001997  -0.0001244
   26   0.0002639   0.0002332  -0.0003445  -0.0000062  -0.0001178   0.0001178
   27   0.0002025   0.0002605  -0.0000479  -0.0000187  -0.0000629   0.0000609
   28  -0.0014176  -0.0020852   0.0029527   0.0008242   0.0010172   0.0000355
   29  -0.0017315  -0.0002011  -0.0002901   0.0005943  -0.0000284   0.0001073
   30  -0.0012571   0.0001092  -0.0010950  -0.0007438   0.0006545  -0.0002804
   31   0.0003328   0.0003453  -0.0002470  -0.0001353  -0.0000794   0.0001151
   32   0.0008526   0.0000315   0.0000255  -0.0001111  -0.0000647   0.0000723
   33  -0.0003262  -0.0001680   0.0004258   0.0001245   0.0000795  -0.0000687
   34  -0.1409928   0.0614646  -0.0824526   0.0007761  -0.0192355   0.0182923
   35   0.0201826  -0.1513657   0.0907260  -0.0027422  -0.0181674   0.0207198
   36  -0.0404579   0.1015761  -0.1762232   0.0017623   0.0163258  -0.0115139
   37   0.5726325   0.0182916   0.1075378  -0.0797152  -0.0463015   0.0288798
   38   0.0182916   0.3320246  -0.1994596  -0.0465321  -0.0795836   0.0422648
   39   0.1075378  -0.1994596   0.3479235   0.0296016   0.0425915  -0.0563192
   40  -0.0797152  -0.0465321   0.0296016   0.1067416   0.0762238  -0.0477739
   41  -0.0463015  -0.0795836   0.0425915   0.0762238   0.1052767  -0.0701092
   42   0.0288798   0.0422648  -0.0563192  -0.0477739  -0.0701092   0.0677808
   43  -0.3006075  -0.0246705  -0.0423079  -0.0260786  -0.0117771   0.0033928
   44   0.0215597  -0.0891803   0.0300883  -0.0302438  -0.0079932   0.0036928
   45  -0.0868284   0.0177823  -0.1053516   0.0212935   0.0086805   0.0014660
   46  -0.0071558   0.0191475  -0.0215842   0.0007441   0.0007339   0.0000606
   47  -0.0025215   0.0029377  -0.0006921  -0.0001963  -0.0005334  -0.0019399
   48  -0.0003103   0.0054010  -0.0023843   0.0009754  -0.0017142  -0.0006619
   49  -0.0398655  -0.0177975   0.0041284  -0.0024764  -0.0009534  -0.0009454
   50  -0.0566945   0.0194594  -0.0258477   0.0030706   0.0036540   0.0014649
   51   0.0423148  -0.0156687   0.0349071  -0.0048491   0.0004523   0.0026634
   52   0.0007386  -0.0026929   0.0008272  -0.0006699  -0.0002437   0.0000322
   53  -0.0025449   0.0015928   0.0048376  -0.0010033  -0.0003749   0.0001766
   54   0.0006928   0.0047730   0.0027955   0.0007677   0.0003842  -0.0000856
   55  -0.0475067   0.0213594  -0.0311119   0.0015516   0.0002200   0.0001819
   56   0.0216768  -0.0133355   0.0113253  -0.0004389   0.0001514  -0.0005349
   57  -0.0322423   0.0111282  -0.0271139   0.0009382  -0.0003837   0.0002880
   58   0.0011376  -0.0003330   0.0007052  -0.0007590  -0.0008502   0.0007860
   59  -0.0005375   0.0002751  -0.0007807  -0.0008701  -0.0011413   0.0003578
   60   0.0009495  -0.0006869   0.0005643   0.0007912   0.0003667  -0.0006833
   61   0.0602396  -0.0273381   0.0396812  -0.0005089   0.0036954  -0.0047029
   62   0.0116564  -0.0270725   0.0393110  -0.0002834   0.0012418   0.0025723
   63   0.0018840   0.0297303  -0.0179514  -0.0010085   0.0034846   0.0001147
   64  -0.0014105  -0.0027115   0.0004985  -0.0001228  -0.0010653   0.0009577
   65  -0.0031121   0.0019536   0.0033474  -0.0000979  -0.0005896   0.0007168
   66   0.0009043   0.0034781   0.0031733  -0.0000109   0.0004041  -0.0002355
           43          44          45          46          47          48
    1   0.0011246  -0.0004229  -0.0005857   0.0001788  -0.0001938   0.0000773
    2   0.0003056   0.0004560   0.0049961   0.0008388   0.0002269   0.0001711
    3  -0.0015313   0.0055333   0.0002940  -0.0009187  -0.0001165  -0.0000189
    4  -0.0007712   0.0010839   0.0001629  -0.0002874   0.0000700  -0.0000130
    5  -0.0001781  -0.0007266   0.0004529   0.0001727   0.0001384   0.0002243
    6   0.0002614  -0.0004154   0.0003273   0.0001471   0.0000212   0.0000868
    7   0.0003240  -0.0002019   0.0002528   0.0000828   0.0000246   0.0000349
    8   0.0000440   0.0002052  -0.0002014  -0.0000525  -0.0000707  -0.0001038
    9   0.0003742   0.0003008  -0.0001267  -0.0000759  -0.0000308  -0.0000548
   10   0.0001085   0.0000371   0.0000237   0.0000038  -0.0000263  -0.0000366
   11  -0.0000313   0.0003124  -0.0000671  -0.0001052   0.0000151  -0.0000132
   12   0.0000232   0.0000620   0.0001318   0.0000078   0.0000135  -0.0000284
   13   0.0000043   0.0001055   0.0000057  -0.0000245  -0.0000007  -0.0000129
   14   0.0000262   0.0000151  -0.0000136   0.0000006  -0.0000055  -0.0000061
   15  -0.0000363   0.0000123  -0.0000291  -0.0000128   0.0000062   0.0000080
   16   0.0000157   0.0002072  -0.0001336  -0.0000617  -0.0000124  -0.0000013
   17   0.0000044  -0.0000259   0.0000828   0.0000498  -0.0000290  -0.0000245
   18   0.0000779   0.0000030  -0.0000338  -0.0000012  -0.0000410  -0.0000323
   19   0.0000097  -0.0000025   0.0000120   0.0000008   0.0000012   0.0000008
   20  -0.0000001  -0.0000085   0.0000175   0.0000041  -0.0000007   0.0000002
   21   0.0000021   0.0000191  -0.0000152  -0.0000063  -0.0000018  -0.0000047
   22  -0.0001436  -0.0001382  -0.0000962  -0.0000198   0.0000298   0.0000225
   23  -0.0000397   0.0001565  -0.0003077  -0.0001181  -0.0000206  -0.0000048
   24  -0.0000950   0.0001278   0.0003247   0.0000331   0.0000636   0.0000431
   25   0.0000993   0.0000394  -0.0001379  -0.0000507   0.0000082  -0.0000117
   26  -0.0000367  -0.0000142   0.0000984   0.0000393  -0.0000022   0.0000072
   27  -0.0000551  -0.0000539   0.0000435   0.0000265  -0.0000155  -0.0000060
   28   0.0000373  -0.0004396  -0.0008685  -0.0001320  -0.0000804  -0.0001509
   29  -0.0000078   0.0002429  -0.0000592  -0.0000441   0.0000089  -0.0000445
   30   0.0002437  -0.0003040  -0.0004884  -0.0001067   0.0000325   0.0000067
   31  -0.0000798  -0.0000474   0.0000207   0.0000164  -0.0000013   0.0000003
   32   0.0000371  -0.0001558   0.0001971   0.0000515  -0.0000027  -0.0000030
   33  -0.0000956  -0.0000325  -0.0001727  -0.0000327   0.0000058  -0.0000016
   34  -0.0084618   0.0210725  -0.0252081  -0.0050429  -0.0011172  -0.0016857
   35   0.0540318   0.0225642   0.0003633  -0.0015548   0.0031275   0.0016350
   36  -0.0575992  -0.0082537   0.0005386  -0.0013487   0.0017713   0.0032117
   37  -0.3006075   0.0215597  -0.0868284  -0.0071558  -0.0025215  -0.0003103
   38  -0.0246705  -0.0891803   0.0177823   0.0191475   0.0029377   0.0054010
   39  -0.0423079   0.0300883  -0.1053516  -0.0215842  -0.0006921  -0.0023843
   40  -0.0260786  -0.0302438   0.0212935   0.0007441  -0.0001963   0.0009754
   41  -0.0117771  -0.0079932   0.0086805   0.0007339  -0.0005334  -0.0017142
   42   0.0033928   0.0036928   0.0014660   0.0000606  -0.0019399  -0.0006619
   43   0.6418927   0.0546026   0.0880209  -0.0911032   0.0610084  -0.0750255
   44   0.0546026   0.4471468  -0.2946035   0.0590414  -0.1552410   0.1339815
   45   0.0880209  -0.2946035   0.4429825  -0.0731933   0.1344380  -0.1877683
   46  -0.0911032   0.0590414  -0.0731933   0.0939614  -0.0617339   0.0797652
   47   0.0610084  -0.1552410   0.1344380  -0.0617339   0.1578389  -0.1478825
   48  -0.0750255   0.1339815  -0.1877683   0.0797652  -0.1478825   0.1918863
   49  -0.2057323  -0.1168807   0.0744643   0.0104437   0.0077606  -0.0058018
   50  -0.0686552  -0.1833607   0.1002563  -0.0130148  -0.0078213   0.0075528
   51   0.0269695   0.0868421  -0.1381580   0.0146110   0.0134353  -0.0052904
   52  -0.0130278   0.0008662  -0.0054062   0.0005754   0.0006160   0.0007431
   53  -0.0200821   0.0031272  -0.0052287   0.0009720  -0.0015542  -0.0024596
   54   0.0150064   0.0005660   0.0070715   0.0004382  -0.0025329  -0.0017361
   55   0.0605547   0.0121122   0.0023006  -0.0010683  -0.0032899   0.0009325
   56  -0.0267466  -0.0277064   0.0289281  -0.0030948   0.0022613   0.0037827
   57   0.0401998   0.0396766  -0.0181644   0.0007966   0.0036826   0.0035089
   58   0.0003214  -0.0001794  -0.0008759  -0.0002123  -0.0000702  -0.0000044
   59   0.0040783   0.0018114   0.0033896  -0.0009052  -0.0005911   0.0004371
   60  -0.0050150   0.0021877   0.0005922   0.0007941   0.0006538  -0.0003184
   61  -0.0577424  -0.0216463   0.0061749  -0.0008810  -0.0003649   0.0004712
   62  -0.0215258  -0.0112084   0.0014779  -0.0005230  -0.0004792  -0.0007712
   63   0.0067810   0.0012981  -0.0032356   0.0005657  -0.0007055  -0.0002146
   64  -0.0007387  -0.0005205   0.0006001   0.0000325   0.0000901   0.0000310
   65  -0.0003829  -0.0004169  -0.0006840   0.0000952  -0.0002030  -0.0001654
   66   0.0004088  -0.0007261  -0.0002254   0.0000347  -0.0001654  -0.0002306
           49          50          51          52          53          54
    1   0.0004490   0.0006339  -0.0002758  -0.0000608   0.0000662   0.0000557
    2  -0.0000332  -0.0010361   0.0002131   0.0000531  -0.0001817  -0.0003012
    3   0.0007016  -0.0000106  -0.0012203   0.0000481  -0.0003111  -0.0002136
    4  -0.0002261  -0.0002122  -0.0002910   0.0000168  -0.0000567  -0.0000675
    5   0.0004724   0.0002494  -0.0003619   0.0000241   0.0000107   0.0000440
    6   0.0002064  -0.0000293   0.0003714   0.0000186   0.0000083   0.0000324
    7  -0.0000656   0.0000758   0.0000964   0.0000049   0.0000028   0.0000090
    8  -0.0002155   0.0000521   0.0000653  -0.0000033  -0.0000111  -0.0000304
    9  -0.0002402  -0.0001305   0.0001393  -0.0000049  -0.0000175  -0.0000178
   10   0.0000160   0.0000000   0.0000800   0.0000098  -0.0000003   0.0000016
   11  -0.0002107  -0.0000260   0.0000001   0.0000024  -0.0000092  -0.0000189
   12  -0.0001285  -0.0000853  -0.0000369   0.0000124  -0.0000173  -0.0000144
   13  -0.0000615  -0.0000499  -0.0000009   0.0000008  -0.0000041  -0.0000062
   14   0.0000115  -0.0000283   0.0000409  -0.0000012  -0.0000007   0.0000017
   15  -0.0000005   0.0000245  -0.0000331   0.0000008  -0.0000002  -0.0000046
   16  -0.0000342  -0.0000712  -0.0000036  -0.0000090   0.0000060  -0.0000017
   17   0.0000701   0.0000020   0.0000172   0.0000103  -0.0000115   0.0000048
   18  -0.0000048  -0.0000156   0.0000384  -0.0000045   0.0000135  -0.0000055
   19  -0.0000091  -0.0000100  -0.0000041  -0.0000000   0.0000005   0.0000003
   20  -0.0000057  -0.0000115  -0.0000134  -0.0000005  -0.0000008  -0.0000005
   21  -0.0000016  -0.0000050  -0.0000054   0.0000004   0.0000005  -0.0000008
   22   0.0001434   0.0001735  -0.0000656   0.0000231  -0.0000057   0.0000057
   23  -0.0000689  -0.0000156  -0.0000010  -0.0000307   0.0000191  -0.0000157
   24  -0.0000541  -0.0001096  -0.0000453  -0.0000091  -0.0000089   0.0000050
   25  -0.0001812  -0.0000998   0.0000516  -0.0000117   0.0000134   0.0000063
   26   0.0001522   0.0000399  -0.0000280   0.0000131  -0.0000148  -0.0000033
   27   0.0000852   0.0000883  -0.0000328   0.0000096  -0.0000089  -0.0000075
   28  -0.0004285   0.0000309   0.0000490   0.0000034   0.0000436   0.0000424
   29  -0.0003448   0.0000523  -0.0001923   0.0000077  -0.0000033  -0.0000140
   30  -0.0003469  -0.0000960   0.0002185  -0.0000101   0.0000146   0.0000124
   31   0.0000402   0.0000188   0.0000077  -0.0000028   0.0000022   0.0000093
   32  -0.0000711  -0.0000253  -0.0000158  -0.0000028  -0.0000018   0.0000053
   33  -0.0000269   0.0000559  -0.0000888  -0.0000010   0.0000080  -0.0000094
   34  -0.0001042  -0.0058047   0.0063855   0.0004602  -0.0000817   0.0005351
   35  -0.0052010  -0.0376671   0.0321197   0.0000306  -0.0010959   0.0000671
   36   0.0063482   0.0319571  -0.0328168   0.0003981  -0.0000012  -0.0009711
   37  -0.0398655  -0.0566945   0.0423148   0.0007386  -0.0025449   0.0006928
   38  -0.0177975   0.0194594  -0.0156687  -0.0026929   0.0015928   0.0047730
   39   0.0041284  -0.0258477   0.0349071   0.0008272   0.0048376   0.0027955
   40  -0.0024764   0.0030706  -0.0048491  -0.0006699  -0.0010033   0.0007677
   41  -0.0009534   0.0036540   0.0004523  -0.0002437  -0.0003749   0.0003842
   42  -0.0009454   0.0014649   0.0026634   0.0000322   0.0001766  -0.0000856
   43  -0.2057323  -0.0686552   0.0269695  -0.0130278  -0.0200821   0.0150064
   44  -0.1168807  -0.1833607   0.0868421   0.0008662   0.0031272   0.0005660
   45   0.0744643   0.1002563  -0.1381580  -0.0054062  -0.0052287   0.0070715
   46   0.0104437  -0.0130148   0.0146110   0.0005754   0.0009720   0.0004382
   47   0.0077606  -0.0078213   0.0134353   0.0006160  -0.0015542  -0.0025329
   48  -0.0058018   0.0075528  -0.0052904   0.0007431  -0.0024596  -0.0017361
   49   0.7269384   0.0756176   0.0903302  -0.3253994  -0.0110321  -0.0693559
   50   0.0756176   0.4080629  -0.2499569  -0.0092202  -0.0468479   0.0085360
   51   0.0903302  -0.2499569   0.3989347  -0.0710629   0.0080267  -0.0630582
   52  -0.3253994  -0.0092202  -0.0710629   0.3428211   0.0125431   0.0757277
   53  -0.0110321  -0.0468479   0.0080267   0.0125431   0.0420586  -0.0136703
   54  -0.0693559   0.0085360  -0.0630582   0.0757277  -0.0136703   0.0588357
   55  -0.1494889   0.0250924  -0.0475947  -0.0075621   0.0190315  -0.0214159
   56   0.0704514  -0.1617996   0.1138181  -0.0027399   0.0034777  -0.0013976
   57  -0.0916813   0.1015376  -0.1892293  -0.0001969   0.0046518  -0.0017298
   58   0.0009392  -0.0029527   0.0019379   0.0010465   0.0008776   0.0001041
   59  -0.0218178  -0.0192897   0.0171415   0.0000655  -0.0006195  -0.0017700
   60   0.0203034   0.0222710  -0.0117174   0.0008681  -0.0015458  -0.0006983
   61  -0.0095299   0.0537792  -0.0573660   0.0012887   0.0002992  -0.0015093
   62   0.0213027   0.0231063  -0.0077444   0.0007969   0.0001763   0.0054344
   63  -0.0262307   0.0008033   0.0011875  -0.0019620   0.0053171  -0.0001992
   64  -0.0053630  -0.0017108  -0.0013193  -0.0002458   0.0009527  -0.0010460
   65  -0.0011992   0.0032487   0.0018153  -0.0000942   0.0002650  -0.0000617
   66  -0.0017469   0.0017380   0.0032780  -0.0000287   0.0002149  -0.0000005
           55          56          57          58          59          60
    1   0.0008133  -0.0029513   0.0014719   0.0001861   0.0003743  -0.0003821
    2  -0.0028864   0.0011929   0.0042282  -0.0010420  -0.0003194   0.0002027
    3   0.0007782   0.0048447   0.0034638   0.0007903   0.0002594  -0.0001721
    4  -0.0004165   0.0008345   0.0007718  -0.0004783  -0.0002613   0.0002018
    5   0.0000578   0.0002042   0.0005615   0.0004928   0.0002368  -0.0002642
    6  -0.0001678  -0.0004735  -0.0003362   0.0003056   0.0003443  -0.0000453
    7   0.0003209   0.0002144   0.0000516   0.0000779   0.0000061  -0.0000176
    8   0.0002581  -0.0001615  -0.0000386  -0.0002023  -0.0001193   0.0000648
    9  -0.0000074   0.0001974  -0.0001225  -0.0001228  -0.0001160   0.0000604
   10  -0.0001403   0.0000331  -0.0000985   0.0000978   0.0000352  -0.0000542
   11   0.0001343   0.0001597  -0.0001278  -0.0000407  -0.0000139   0.0000561
   12  -0.0000987   0.0003112   0.0003271  -0.0001398  -0.0000995   0.0000418
   13  -0.0000197   0.0001188   0.0000320  -0.0000512  -0.0000393   0.0000268
   14  -0.0000289  -0.0000207  -0.0000630  -0.0000086  -0.0000021   0.0000153
   15   0.0000226   0.0000047   0.0000442  -0.0000111  -0.0000071  -0.0000064
   16   0.0001439   0.0000693  -0.0000525  -0.0001813  -0.0001511   0.0000850
   17  -0.0001737  -0.0000125   0.0001091   0.0000993   0.0000370  -0.0000895
   18  -0.0000601  -0.0000038  -0.0000517   0.0000518   0.0000289  -0.0000303
   19   0.0000234   0.0000300  -0.0000098  -0.0000117  -0.0000129   0.0000098
   20   0.0000062   0.0000186   0.0000080  -0.0000132  -0.0000144   0.0000092
   21   0.0000056   0.0000164   0.0000053   0.0000062   0.0000031  -0.0000077
   22  -0.0003225  -0.0004106   0.0001777   0.0002462   0.0002679  -0.0001080
   23   0.0004187   0.0005313  -0.0000650  -0.0002710  -0.0002250   0.0001872
   24   0.0001723   0.0000616  -0.0000934  -0.0002689  -0.0002218   0.0001252
   25   0.0002461   0.0002664  -0.0002706  -0.0002149  -0.0002074   0.0001215
   26  -0.0002695  -0.0002255   0.0002241   0.0002096   0.0001935  -0.0001194
   27  -0.0001058  -0.0001836   0.0001264   0.0001204   0.0001174  -0.0000619
   28   0.0004045  -0.0003455  -0.0010177  -0.0002312  -0.0002488   0.0000870
   29   0.0002805   0.0000967  -0.0001497  -0.0000745  -0.0000551   0.0000297
   30  -0.0001106  -0.0001496  -0.0004855  -0.0001879  -0.0001545   0.0000988
   31  -0.0001827  -0.0001922   0.0000017   0.0000436   0.0000515  -0.0000337
   32   0.0001115   0.0000059  -0.0001179  -0.0000923  -0.0000959   0.0000621
   33   0.0002415   0.0001797   0.0000187   0.0000209   0.0000179  -0.0000039
   34  -0.0399975  -0.0173886   0.0038372  -0.0019623  -0.0005571  -0.0011646
   35  -0.0566716   0.0187045  -0.0272414   0.0029152   0.0032146   0.0019617
   36   0.0420838  -0.0167311   0.0342112  -0.0044796   0.0010880   0.0021466
   37  -0.0475067   0.0216768  -0.0322423   0.0011376  -0.0005375   0.0009495
   38   0.0213594  -0.0133355   0.0111282  -0.0003330   0.0002751  -0.0006869
   39  -0.0311119   0.0113253  -0.0271139   0.0007052  -0.0007807   0.0005643
   40   0.0015516  -0.0004389   0.0009382  -0.0007590  -0.0008701   0.0007912
   41   0.0002200   0.0001514  -0.0003837  -0.0008502  -0.0011413   0.0003667
   42   0.0001819  -0.0005349   0.0002880   0.0007860   0.0003578  -0.0006833
   43   0.0605547  -0.0267466   0.0401998   0.0003214   0.0040783  -0.0050150
   44   0.0121122  -0.0277064   0.0396766  -0.0001794   0.0018114   0.0021877
   45   0.0023006   0.0289281  -0.0181644  -0.0008759   0.0033896   0.0005922
   46  -0.0010683  -0.0030948   0.0007966  -0.0002123  -0.0009052   0.0007941
   47  -0.0032899   0.0022613   0.0036826  -0.0000702  -0.0005911   0.0006538
   48   0.0009325   0.0037827   0.0035089  -0.0000044   0.0004371  -0.0003184
   49  -0.1494889   0.0704514  -0.0916813   0.0009392  -0.0218178   0.0203034
   50   0.0250924  -0.1617996   0.1015376  -0.0029527  -0.0192897   0.0222710
   51  -0.0475947   0.1138181  -0.1892293   0.0019379   0.0171415  -0.0117174
   52  -0.0075621  -0.0027399  -0.0001969   0.0010465   0.0000655   0.0008681
   53   0.0190315   0.0034777   0.0046518   0.0008776  -0.0006195  -0.0015458
   54  -0.0214159  -0.0013976  -0.0017298   0.0001041  -0.0017700  -0.0006983
   55   0.5763631   0.0116682   0.1135367  -0.0814943  -0.0469045   0.0293256
   56   0.0116682   0.3419246  -0.2097097  -0.0471454  -0.0792617   0.0417388
   57   0.1135367  -0.2097097   0.3596897   0.0295232   0.0417161  -0.0557469
   58  -0.0814943  -0.0471454   0.0295232   0.1060866   0.0780734  -0.0496313
   59  -0.0469045  -0.0792617   0.0417161   0.0780734   0.1036338  -0.0681729
   60   0.0293256   0.0417388  -0.0557469  -0.0496313  -0.0681729   0.0646220
   61  -0.3056583  -0.0230505  -0.0442291  -0.0254691  -0.0111583   0.0026941
   62   0.0219099  -0.0893153   0.0311050  -0.0293859  -0.0071135   0.0029958
   63  -0.0886864   0.0187859  -0.1064935   0.0205053   0.0081805   0.0019551
   64  -0.0065663   0.0191405  -0.0215367   0.0008824   0.0007190   0.0001485
   65  -0.0024407   0.0031079  -0.0007271  -0.0000071  -0.0005400  -0.0019239
   66  -0.0002214   0.0051852  -0.0021147   0.0008646  -0.0017594  -0.0007148
           61          62          63          64          65          66
    1  -0.0284114  -0.0062359  -0.0028924   0.0009172   0.0017775  -0.0004568
    2  -0.0210694   0.0042163  -0.0049272   0.0001173  -0.0013976  -0.0023655
    3   0.0107825  -0.0009367   0.0078775   0.0012895  -0.0021004  -0.0016655
    4  -0.0014055   0.0017196  -0.0012907   0.0003249  -0.0008592  -0.0003102
    5   0.0021296  -0.0001971  -0.0001046  -0.0003497   0.0000376   0.0001741
    6   0.0029217   0.0002480  -0.0010895  -0.0002506  -0.0000213   0.0004136
    7   0.0008254  -0.0006073  -0.0007277  -0.0001317   0.0001144   0.0001213
    8  -0.0010084  -0.0000274  -0.0006509   0.0000815  -0.0000632  -0.0000784
    9   0.0000393  -0.0001072  -0.0002641   0.0001125  -0.0000726  -0.0000661
   10   0.0000211   0.0000135   0.0002390  -0.0000794  -0.0000375  -0.0000959
   11   0.0004280   0.0002477   0.0002940   0.0000457  -0.0001615   0.0000304
   12  -0.0008823   0.0000559  -0.0004951   0.0000217  -0.0001946  -0.0001671
   13  -0.0001339   0.0000435  -0.0001082   0.0000165  -0.0000517  -0.0000317
   14   0.0000792   0.0000085  -0.0000328   0.0000013  -0.0000024  -0.0000054
   15  -0.0001525   0.0000442   0.0000065   0.0000002   0.0000032  -0.0000016
   16  -0.0004263   0.0003413  -0.0003517   0.0000411   0.0000704  -0.0000277
   17  -0.0000340   0.0000635   0.0001010  -0.0000175  -0.0000243  -0.0000557
   18   0.0000506   0.0001936   0.0002123   0.0000080   0.0000127  -0.0000876
   19   0.0000034  -0.0000075  -0.0000099  -0.0000028   0.0000029  -0.0000010
   20  -0.0000425  -0.0000031  -0.0000141  -0.0000023  -0.0000020  -0.0000080
   21   0.0000422   0.0000145   0.0000120   0.0000095  -0.0000056  -0.0000093
   22   0.0004015  -0.0002917  -0.0001057  -0.0001831  -0.0001043   0.0002405
   23   0.0003257   0.0000997   0.0001394   0.0001924   0.0000015  -0.0001797
   24  -0.0010149   0.0001479  -0.0004873   0.0000008   0.0001197   0.0000175
   25  -0.0002288   0.0000734  -0.0001897   0.0000431   0.0000919   0.0000201
   26   0.0002479  -0.0000542   0.0001570  -0.0000520  -0.0000959  -0.0000166
   27   0.0000839  -0.0000294   0.0000984  -0.0000333  -0.0000612  -0.0000032
   28   0.0002668   0.0019274  -0.0009796  -0.0000397   0.0001332   0.0004570
   29  -0.0019283  -0.0019594  -0.0002221   0.0000931   0.0003544  -0.0000396
   30  -0.0009573   0.0002524   0.0001640   0.0000334   0.0001255   0.0002605
   31  -0.0000235  -0.0000977   0.0000254  -0.0000480   0.0000774   0.0001266
   32  -0.0001271   0.0003557  -0.0001243  -0.0000652   0.0000105   0.0000747
   33   0.0004531   0.0000437   0.0002682   0.0001261  -0.0000890  -0.0002205
   34  -0.1877317  -0.1053037   0.0683625   0.0088115   0.0070878  -0.0053145
   35  -0.0587416  -0.1719432   0.0914195  -0.0128461  -0.0081393   0.0077678
   36   0.0224099   0.0785888  -0.1300853   0.0141117   0.0136655  -0.0054915
   37   0.0602396   0.0116564   0.0018840  -0.0014105  -0.0031121   0.0009043
   38  -0.0273381  -0.0270725   0.0297303  -0.0027115   0.0019536   0.0034781
   39   0.0396812   0.0393110  -0.0179514   0.0004985   0.0033474   0.0031733
   40  -0.0005089  -0.0002834  -0.0010085  -0.0001228  -0.0000979  -0.0000109
   41   0.0036954   0.0012418   0.0034846  -0.0010653  -0.0005896   0.0004041
   42  -0.0047029   0.0025723   0.0001147   0.0009577   0.0007168  -0.0002355
   43  -0.0577424  -0.0215258   0.0067810  -0.0007387  -0.0003829   0.0004088
   44  -0.0216463  -0.0112084   0.0012981  -0.0005205  -0.0004169  -0.0007261
   45   0.0061749   0.0014779  -0.0032356   0.0006001  -0.0006840  -0.0002254
   46  -0.0008810  -0.0005230   0.0005657   0.0000325   0.0000952   0.0000347
   47  -0.0003649  -0.0004792  -0.0007055   0.0000901  -0.0002030  -0.0001654
   48   0.0004712  -0.0007712  -0.0002146   0.0000310  -0.0001654  -0.0002306
   49  -0.0095299   0.0213027  -0.0262307  -0.0053630  -0.0011992  -0.0017469
   50   0.0537792   0.0231063   0.0008033  -0.0017108   0.0032487   0.0017380
   51  -0.0573660  -0.0077444   0.0011875  -0.0013193   0.0018153   0.0032780
   52   0.0012887   0.0007969  -0.0019620  -0.0002458  -0.0000942  -0.0000287
   53   0.0002992   0.0001763   0.0053171   0.0009527   0.0002650   0.0002149
   54  -0.0015093   0.0054344  -0.0001992  -0.0010460  -0.0000617  -0.0000005
   55  -0.3056583   0.0219099  -0.0886864  -0.0065663  -0.0024407  -0.0002214
   56  -0.0230505  -0.0893153   0.0187859   0.0191405   0.0031079   0.0051852
   57  -0.0442291   0.0311050  -0.1064935  -0.0215367  -0.0007271  -0.0021147
   58  -0.0254691  -0.0293859   0.0205053   0.0008824  -0.0000071   0.0008646
   59  -0.0111583  -0.0071135   0.0081805   0.0007190  -0.0005400  -0.0017594
   60   0.0026941   0.0029958   0.0019551   0.0001485  -0.0019239  -0.0007148
   61   0.6460215   0.0447635   0.1005945  -0.0909200   0.0607484  -0.0755893
   62   0.0447635   0.4334048  -0.2867319   0.0597196  -0.1535491   0.1338310
   63   0.1005945  -0.2867319   0.4368946  -0.0744205   0.1337992  -0.1882831
   64  -0.0909200   0.0597196  -0.0744205   0.0947825  -0.0618122   0.0806573
   65   0.0607484  -0.1535491   0.1337992  -0.0618122   0.1562058  -0.1474984
   66  -0.0755893   0.1338310  -0.1882831   0.0806573  -0.1474984   0.1923742
 **********************************************************************
 **                                                                  **
 **                       VIBRATIONAL ANALYSIS                       **
 **                       --------------------                       **
 **                                                                  **
 **        VIBRATIONAL FREQUENCIES (CM**-1) AND NORMAL MODES         **
 **     FORCE CONSTANTS (mDYN/ANGSTROM) AND REDUCED MASSES (AMU)     **
 **                  INFRARED INTENSITIES (KM/MOL)                   **
 **                                                                  **
 **********************************************************************


 Mode:                 1                      2                      3
 Frequency:        13.18                  59.92                  60.82
 Force Cnst:      0.0018                 0.0187                 0.0200
 Red. Mass:      17.9715                 8.8534                 9.1691
 IR Active:          YES                    YES                    YES
 IR Intens:        0.015                  0.211                  0.173
 Raman Active:       YES                    YES                    YES
               X      Y      Z        X      Y      Z        X      Y      Z
 C         -0.004 -0.021  0.016    0.003 -0.162 -0.012    0.044  0.009 -0.177
 C         -0.058 -0.114  0.129   -0.033 -0.044 -0.097   -0.040 -0.072 -0.057
 Cl        -0.117 -0.229  0.217   -0.106 -0.064 -0.162   -0.118 -0.131 -0.074
 C         -0.065 -0.104  0.159   -0.019  0.107 -0.148   -0.082 -0.135  0.102
 H         -0.107 -0.176  0.246   -0.049  0.204 -0.220   -0.151 -0.201  0.197
 C         -0.017  0.004  0.070    0.035  0.138 -0.117   -0.040 -0.128  0.150
 H         -0.022  0.012  0.090    0.051  0.261 -0.169   -0.075 -0.192  0.285
 C          0.038  0.103 -0.051    0.072  0.008 -0.019    0.047 -0.043  0.026
 Cl         0.104  0.247 -0.169    0.167  0.071  0.016    0.109 -0.055  0.123
 C          0.045  0.089 -0.077    0.053 -0.147  0.035    0.089  0.031 -0.147
 H          0.087  0.164 -0.165    0.087 -0.233  0.093    0.154  0.082 -0.227
 C          0.003 -0.022 -0.015    0.002 -0.162 -0.008    0.044  0.010 -0.177
 C          0.059 -0.118 -0.127    0.028 -0.033  0.089   -0.044  0.076 -0.071
 Cl         0.118 -0.233 -0.214    0.090 -0.046  0.152   -0.130  0.136 -0.098
 C          0.066 -0.109 -0.158    0.009  0.125  0.157   -0.085  0.121  0.080
 H          0.109 -0.183 -0.245    0.030  0.229  0.239   -0.157  0.175  0.164
 C          0.018  0.001 -0.070   -0.040  0.154  0.132   -0.037  0.111  0.132
 H          0.023  0.008 -0.092   -0.060  0.285  0.198   -0.070  0.161  0.258
 C         -0.039  0.103  0.050   -0.065  0.014  0.022    0.055  0.042  0.023
 Cl        -0.105  0.248  0.166   -0.152  0.078 -0.001    0.128  0.047  0.124
 C         -0.046  0.091  0.077   -0.041 -0.150 -0.051    0.095 -0.013 -0.140
 H         -0.089  0.168  0.165   -0.067 -0.242 -0.117    0.164 -0.054 -0.211
 TransDip   0.000 -0.004 -0.000   -0.000  0.015  0.001   -0.007 -0.001  0.012

 Mode:                 4                      5                      6
 Frequency:        95.17                  95.83                 147.69
 Force Cnst:      0.0503                 0.0561                 0.3388
 Red. Mass:       9.4210                10.3759                26.3614
 IR Active:          YES                    YES                    YES
 IR Intens:        0.613                  0.437                  0.043
 Raman Active:       YES                    YES                    YES
               X      Y      Z        X      Y      Z        X      Y      Z
 C         -0.016 -0.023  0.047   -0.000 -0.053  0.006    0.037 -0.052  0.003
 C         -0.020 -0.049  0.075   -0.012 -0.063  0.019    0.124 -0.059 -0.005
 Cl         0.054  0.181 -0.153    0.022  0.099 -0.171    0.405  0.057  0.171
 C         -0.060 -0.194  0.223   -0.040 -0.154  0.127    0.131 -0.063 -0.018
 H         -0.077 -0.258  0.290   -0.057 -0.190  0.168    0.111 -0.048 -0.022
 C         -0.066 -0.207  0.235   -0.037 -0.162  0.143    0.136 -0.042  0.008
 H         -0.087 -0.287  0.316   -0.052 -0.209  0.202    0.137 -0.036 -0.000
 C         -0.027 -0.058  0.079   -0.001 -0.067  0.037    0.129 -0.040  0.020
 Cl         0.027  0.139 -0.128    0.051  0.075 -0.100    0.349  0.059  0.142
 C         -0.015 -0.012  0.033    0.008 -0.045  0.002    0.107 -0.055  0.020
 H          0.002  0.057 -0.037    0.025 -0.004 -0.043    0.131 -0.076  0.023
 C         -0.015  0.003  0.042    0.006 -0.058 -0.023   -0.038 -0.053 -0.002
 C         -0.015  0.025  0.063    0.019 -0.078 -0.045   -0.125 -0.060  0.006
 Cl         0.045 -0.138 -0.083   -0.041  0.163  0.215   -0.402  0.052 -0.171
 C         -0.043  0.133  0.165    0.061 -0.219 -0.198   -0.133 -0.062  0.020
 H         -0.053  0.181  0.213    0.083 -0.277 -0.260   -0.113 -0.046  0.025
 C         -0.050  0.142  0.170    0.060 -0.231 -0.217   -0.137 -0.041 -0.006
 H         -0.065  0.202  0.224    0.083 -0.306 -0.301   -0.139 -0.034  0.004
 C         -0.025  0.032  0.061    0.011 -0.085 -0.062   -0.130 -0.042 -0.020
 Cl         0.009 -0.105 -0.084   -0.059  0.124  0.140   -0.350  0.056 -0.144
 C         -0.016 -0.004  0.030   -0.002 -0.046 -0.014   -0.107 -0.058 -0.021
 H         -0.006 -0.056 -0.020   -0.024  0.018  0.054   -0.132 -0.080 -0.025
 TransDip  -0.009 -0.004  0.023    0.002 -0.021 -0.004   -0.000 -0.007  0.000

 Mode:                 7                      8                      9
 Frequency:       208.90                 210.82                 228.04
 Force Cnst:      0.1818                 0.1747                 0.3675
 Red. Mass:       7.0701                 6.6705                11.9945
 IR Active:          YES                    YES                    YES
 IR Intens:        0.155                  0.006                  1.549
 Raman Active:       YES                    YES                    YES
               X      Y      Z        X      Y      Z        X      Y      Z
 C          0.009 -0.098  0.107   -0.029 -0.076  0.101   -0.159 -0.060 -0.072
 C          0.042 -0.041  0.020   -0.030  0.014  0.033   -0.117 -0.062 -0.089
 Cl        -0.083 -0.099 -0.080    0.024  0.038  0.089    0.140  0.039  0.093
 C          0.055  0.018 -0.036   -0.014  0.063 -0.018   -0.119 -0.070 -0.131
 H          0.093  0.094 -0.124   -0.003  0.147 -0.101   -0.097 -0.054 -0.159
 C          0.030 -0.015 -0.032    0.000  0.043  0.024   -0.162 -0.068 -0.128
 H          0.062  0.078 -0.154    0.027  0.160 -0.073   -0.150 -0.050 -0.182
 C         -0.017 -0.146  0.108   -0.031 -0.098  0.169   -0.166 -0.115 -0.070
 Cl         0.061  0.026 -0.055   -0.067  0.053 -0.072    0.184  0.086  0.103
 C         -0.055 -0.247  0.226   -0.052 -0.206  0.280   -0.185 -0.151 -0.046
 H         -0.094 -0.330  0.321   -0.062 -0.296  0.367   -0.218 -0.169 -0.015
 C          0.009  0.099  0.106    0.031 -0.078 -0.099   -0.158  0.058 -0.076
 C          0.042  0.040  0.020    0.031  0.013 -0.033   -0.115  0.061 -0.091
 Cl        -0.085  0.098 -0.081   -0.026  0.038 -0.091    0.139 -0.037  0.093
 C          0.055 -0.019 -0.035    0.015  0.063  0.019   -0.118  0.069 -0.132
 H          0.093 -0.097 -0.122    0.003  0.148  0.100   -0.095  0.054 -0.158
 C          0.030  0.014 -0.031    0.001  0.042 -0.023   -0.161  0.068 -0.130
 H          0.063 -0.081 -0.152   -0.026  0.160  0.072   -0.149  0.051 -0.182
 C         -0.018  0.148  0.107    0.033 -0.100 -0.167   -0.165  0.113 -0.075
 Cl         0.060 -0.026 -0.056    0.065  0.054  0.070    0.185 -0.084  0.107
 C         -0.056  0.251  0.224    0.054 -0.211 -0.276   -0.184  0.147 -0.054
 H         -0.096  0.336  0.317    0.066 -0.301 -0.361   -0.217  0.164 -0.025
 TransDip   0.011 -0.000  0.006    0.000  0.002  0.000   -0.031 -0.000 -0.025

 Mode:                10                     11                     12
 Frequency:       308.82                 312.01                 316.72
 Force Cnst:      0.4016                 0.4122                 0.6221
 Red. Mass:       7.1465                 7.1871                10.5263
 IR Active:          YES                    YES                    YES
 IR Intens:        0.422                  0.137                  0.155
 Raman Active:       YES                    YES                    YES
               X      Y      Z        X      Y      Z        X      Y      Z
 C         -0.001 -0.117  0.073   -0.029 -0.084  0.155   -0.050 -0.070  0.043
 C         -0.032 -0.180  0.161   -0.022 -0.196  0.241   -0.182 -0.070  0.118
 Cl         0.054  0.016 -0.042   -0.020  0.024 -0.074   -0.073  0.181  0.108
 C         -0.014 -0.055  0.134    0.007 -0.143  0.133   -0.163 -0.101 -0.004
 H         -0.100 -0.040  0.165    0.041 -0.202  0.170   -0.076 -0.152 -0.002
 C          0.131  0.191 -0.031    0.033  0.114 -0.200   -0.161  0.023 -0.196
 H          0.153  0.340 -0.106    0.075  0.209 -0.366   -0.142  0.128 -0.265
 C          0.138  0.169 -0.019    0.003  0.118 -0.189   -0.079 -0.038 -0.184
 Cl        -0.084 -0.036  0.000    0.032 -0.037  0.050    0.095 -0.065 -0.002
 C          0.122  0.037  0.043   -0.041  0.026 -0.036   -0.099 -0.067 -0.070
 H          0.215  0.007  0.022   -0.085  0.059 -0.043   -0.206 -0.027 -0.052
 C          0.004 -0.127 -0.086   -0.025  0.068  0.143    0.053 -0.079 -0.057
 C          0.033 -0.202 -0.181   -0.006  0.173  0.213    0.184 -0.092 -0.139
 Cl        -0.054  0.017  0.049   -0.021 -0.011 -0.077    0.075  0.181 -0.102
 C          0.013 -0.070 -0.145    0.020  0.130  0.117    0.161 -0.115 -0.007
 H          0.096 -0.061 -0.179    0.056  0.188  0.150    0.071 -0.172 -0.012
 C         -0.134  0.202  0.047    0.032 -0.095 -0.180    0.156  0.037  0.216
 H         -0.161  0.360  0.135    0.072 -0.169 -0.330    0.132  0.152  0.300
 C         -0.138  0.181  0.033   -0.003 -0.105 -0.171    0.079 -0.023  0.203
 Cl         0.081 -0.038 -0.005    0.034  0.031  0.049   -0.098 -0.067 -0.003
 C         -0.117  0.039 -0.040   -0.044 -0.028 -0.035    0.104 -0.065  0.073
 H         -0.206  0.013 -0.019   -0.091 -0.061 -0.041    0.215 -0.023  0.055
 TransDip  -0.000  0.021  0.000    0.005  0.000 -0.011   -0.000 -0.013  0.001

 Mode:                13                     14                     15
 Frequency:       328.80                 340.07                 405.22
 Force Cnst:      1.7196                 0.9462                 0.4158
 Red. Mass:      26.9973                13.8868                 4.2976
 IR Active:          YES                    YES                    YES
 IR Intens:        0.016                  0.499                  1.167
 Raman Active:       YES                    YES                    YES
               X      Y      Z        X      Y      Z        X      Y      Z
 C          0.041  0.066  0.061   -0.050 -0.069 -0.034    0.008  0.016  0.142
 C         -0.102  0.161  0.088   -0.039 -0.133 -0.023    0.103  0.064  0.048
 Cl        -0.258  0.263  0.188    0.138 -0.088 -0.065   -0.042 -0.014 -0.020
 C         -0.055  0.002 -0.037   -0.075 -0.078 -0.010    0.146  0.062 -0.078
 H          0.097 -0.057 -0.057   -0.084 -0.092  0.004    0.278  0.100 -0.179
 C         -0.052 -0.078 -0.052   -0.159  0.006 -0.129   -0.026 -0.158  0.006
 H         -0.071 -0.007  0.046   -0.129 -0.040 -0.269   -0.033 -0.342  0.016
 C          0.102 -0.154 -0.097   -0.238  0.036 -0.079   -0.092 -0.046 -0.047
 Cl         0.262 -0.262 -0.183   -0.143  0.210  0.173    0.016  0.036  0.036
 C          0.052  0.009  0.018   -0.197 -0.096 -0.093   -0.072  0.109 -0.090
 H         -0.099  0.070  0.038   -0.220 -0.110 -0.066   -0.149  0.259 -0.184
 C          0.041 -0.065  0.064    0.050 -0.069  0.032    0.008 -0.017  0.143
 C         -0.103 -0.158  0.093    0.040 -0.133  0.022    0.104 -0.064  0.052
 Cl        -0.261 -0.262  0.191   -0.136 -0.085  0.064   -0.043  0.014 -0.021
 C         -0.055 -0.001 -0.034    0.075 -0.079  0.010    0.149 -0.061 -0.075
 H          0.097  0.058 -0.054    0.082 -0.095 -0.004    0.284 -0.099 -0.175
 C         -0.048  0.074 -0.053    0.158  0.009  0.132   -0.025  0.159  0.001
 H         -0.067  0.001  0.047    0.127 -0.033  0.275   -0.032  0.343  0.005
 C          0.108  0.150 -0.100    0.237  0.036  0.082   -0.093  0.046 -0.049
 Cl         0.265  0.263 -0.188    0.141  0.205 -0.174    0.016 -0.036  0.037
 C          0.056 -0.011  0.020    0.197 -0.097  0.093   -0.073 -0.110 -0.087
 H         -0.094 -0.071  0.039    0.222 -0.111  0.065   -0.152 -0.260 -0.177
 TransDip  -0.004 -0.000  0.001   -0.000 -0.023  0.000    0.028 -0.000 -0.020

 Mode:                16                     17                     18
 Frequency:       414.07                 475.75                 479.55
 Force Cnst:      0.4611                 0.4745                 0.4726
 Red. Mass:       4.5649                 3.5582                 3.4876
 IR Active:          YES                    YES                    YES
 IR Intens:        0.074                  4.164                  3.185
 Raman Active:       YES                    YES                    YES
               X      Y      Z        X      Y      Z        X      Y      Z
 C          0.022  0.167  0.022   -0.050 -0.077  0.040   -0.010 -0.020  0.090
 C          0.119  0.043  0.090   -0.087 -0.146  0.102    0.015 -0.118  0.180
 Cl        -0.042 -0.022 -0.035    0.033 -0.009 -0.018   -0.021  0.014 -0.011
 C          0.133 -0.102  0.114   -0.050  0.101 -0.080    0.104  0.064 -0.085
 H          0.204 -0.233  0.199   -0.056  0.332 -0.288    0.217  0.272 -0.330
 C          0.076  0.005 -0.131   -0.019  0.032  0.066    0.030 -0.061 -0.011
 H          0.117  0.001 -0.298   -0.006  0.163  0.029    0.066 -0.011 -0.154
 C         -0.045 -0.012 -0.043    0.010 -0.058  0.116   -0.048 -0.107  0.083
 Cl         0.037  0.005  0.017    0.017 -0.028 -0.032    0.001  0.023  0.009
 C         -0.096 -0.022  0.127    0.043  0.063 -0.060   -0.007  0.086 -0.053
 H         -0.210 -0.088  0.244    0.144  0.235 -0.267    0.011  0.297 -0.250
 C         -0.021  0.166 -0.022   -0.050  0.080  0.044    0.007 -0.016 -0.087
 C         -0.116  0.041 -0.090   -0.087  0.155  0.110   -0.019 -0.111 -0.172
 Cl         0.041 -0.022  0.036    0.032  0.007 -0.018    0.023  0.014  0.010
 C         -0.130 -0.104 -0.114   -0.044 -0.106 -0.084   -0.107  0.059  0.078
 H         -0.197 -0.236 -0.199   -0.041 -0.353 -0.304   -0.222  0.256  0.307
 C         -0.078  0.010  0.130   -0.018 -0.027  0.066   -0.031 -0.062  0.015
 H         -0.119  0.012  0.296   -0.003 -0.162  0.022   -0.067 -0.017  0.156
 C          0.043 -0.011  0.042    0.006  0.066  0.120    0.048 -0.105 -0.074
 Cl        -0.037  0.004 -0.016    0.017  0.026 -0.031    0.000  0.024 -0.011
 C          0.095 -0.026 -0.127    0.043 -0.070 -0.063    0.009  0.083  0.047
 H          0.208 -0.096 -0.244    0.146 -0.258 -0.279   -0.004  0.285  0.229
 TransDip   0.000 -0.009 -0.000   -0.034 -0.002 -0.056   -0.001  0.057 -0.002

 Mode:                19                     20                     21
 Frequency:       539.33                 549.57                 620.98
 Force Cnst:      1.2932                 1.4195                 1.2417
 Red. Mass:       7.5457                 7.9767                 5.4652
 IR Active:          YES                    YES                    YES
 IR Intens:       47.748                 33.705                  7.329
 Raman Active:       YES                    YES                    YES
               X      Y      Z        X      Y      Z        X      Y      Z
 C          0.124 -0.010 -0.163   -0.022  0.160 -0.015    0.078  0.183 -0.074
 C          0.025 -0.138  0.062   -0.092 -0.004  0.100    0.033  0.090  0.066
 Cl        -0.082  0.098  0.058    0.102 -0.093 -0.069    0.033 -0.035 -0.028
 C          0.082 -0.099 -0.053   -0.142  0.118  0.097   -0.002  0.030  0.164
 H          0.150 -0.012 -0.166   -0.150  0.201  0.024    0.070 -0.019  0.172
 C          0.104 -0.038 -0.116   -0.172  0.158  0.018   -0.097  0.112 -0.091
 H          0.166  0.125 -0.353   -0.137  0.353 -0.106   -0.024  0.281 -0.376
 C          0.010 -0.177  0.102   -0.103 -0.060  0.125   -0.127 -0.154  0.147
 Cl        -0.081  0.095  0.053    0.080 -0.084 -0.070    0.029 -0.019 -0.025
 C          0.089 -0.084 -0.097   -0.085  0.083  0.023   -0.057  0.078 -0.036
 H          0.159 -0.011 -0.199   -0.144  0.172 -0.025   -0.157  0.163 -0.059
 C          0.125  0.009 -0.163    0.020  0.162  0.015    0.077 -0.183 -0.069
 C          0.027  0.139  0.059    0.092 -0.007 -0.101    0.033 -0.090  0.068
 Cl        -0.084 -0.099  0.060   -0.101 -0.091  0.070    0.033  0.035 -0.029
 C          0.084  0.100 -0.055    0.141  0.115 -0.098   -0.002 -0.028  0.164
 H          0.154  0.012 -0.167    0.148  0.200 -0.025    0.071  0.021  0.172
 C          0.108  0.038 -0.116    0.171  0.158 -0.017   -0.096 -0.112 -0.089
 H          0.171 -0.126 -0.350    0.135  0.357  0.109   -0.022 -0.281 -0.368
 C          0.011  0.178  0.099    0.104 -0.065 -0.125   -0.127  0.154  0.142
 Cl        -0.082 -0.096  0.055   -0.079 -0.082  0.070    0.029  0.019 -0.025
 C          0.090  0.083 -0.098    0.085  0.082 -0.022   -0.057 -0.078 -0.035
 H          0.162  0.010 -0.198    0.144  0.172  0.026   -0.158 -0.162 -0.055
 TransDip   0.165  0.000 -0.147   -0.001  0.186 -0.000   -0.080  0.001  0.032

 Mode:                22                     23                     24
 Frequency:       624.59                 644.89                 697.74
 Force Cnst:      1.1715                 1.8363                 2.0318
 Red. Mass:       5.0969                 7.4943                 7.0834
 IR Active:          YES                    YES                    YES
 IR Intens:        1.647                  6.299                  0.537
 Raman Active:       YES                    YES                    YES
               X      Y      Z        X      Y      Z        X      Y      Z
 C         -0.044 -0.074  0.197   -0.226  0.149 -0.010   -0.086  0.099  0.079
 C          0.016  0.047  0.078   -0.062  0.005 -0.040   -0.162  0.037 -0.011
 Cl         0.023 -0.033 -0.022   -0.006 -0.016 -0.018    0.021 -0.034 -0.025
 C          0.045  0.122 -0.018    0.003 -0.200 -0.128   -0.146 -0.195 -0.230
 H          0.105  0.113 -0.039   -0.058 -0.193 -0.103   -0.141 -0.207 -0.228
 C         -0.083 -0.078  0.086    0.223 -0.047 -0.055    0.067 -0.085 -0.059
 H         -0.143 -0.363  0.303    0.239  0.091 -0.103    0.030  0.073  0.101
 C         -0.013  0.178 -0.190    0.022 -0.033  0.108    0.084 -0.025 -0.014
 Cl         0.023 -0.028 -0.005    0.024  0.003  0.004   -0.006  0.022  0.019
 C         -0.077  0.006  0.095   -0.030  0.239  0.170    0.042  0.195  0.200
 H         -0.172  0.010  0.142    0.009  0.233  0.156   -0.027  0.242  0.198
 C          0.048 -0.077 -0.196   -0.226 -0.150 -0.012    0.086  0.099 -0.080
 C         -0.015  0.046 -0.077   -0.062 -0.006 -0.042    0.163  0.037  0.010
 Cl        -0.023 -0.033  0.022   -0.006  0.015 -0.018   -0.022 -0.033  0.026
 C         -0.045  0.120  0.018    0.003  0.200 -0.130    0.145 -0.192  0.234
 H         -0.105  0.112  0.039   -0.059  0.194 -0.105    0.139 -0.203  0.233
 C          0.080 -0.081 -0.084    0.225  0.045 -0.055   -0.067 -0.084  0.059
 H          0.142 -0.370 -0.300    0.241 -0.098 -0.104   -0.029  0.071 -0.103
 C          0.010  0.182  0.188    0.022  0.037  0.110   -0.085 -0.025  0.015
 Cl        -0.023 -0.028  0.005    0.024 -0.004  0.005    0.006  0.021 -0.020
 C          0.078  0.006 -0.097   -0.030 -0.236  0.172   -0.040  0.192 -0.204
 H          0.172  0.007 -0.145    0.010 -0.231  0.157    0.030  0.239 -0.204
 TransDip   0.001  0.041  0.000   -0.079  0.000 -0.013    0.000  0.023 -0.000

 Mode:                25                     26                     27
 Frequency:       750.49                 751.09                 762.93
 Force Cnst:      1.6087                 1.2809                 1.8816
 Red. Mass:       4.8476                 3.8536                 5.4867
 IR Active:          YES                    YES                    YES
 IR Intens:        1.563                  2.128                 11.927
 Raman Active:       YES                    YES                    YES
               X      Y      Z        X      Y      Z        X      Y      Z
 C          0.116  0.154 -0.046   -0.054 -0.170  0.196    0.093 -0.104  0.196
 C         -0.086 -0.008  0.171    0.054  0.162 -0.124   -0.055  0.160 -0.064
 Cl         0.024 -0.024 -0.023    0.002 -0.009  0.000    0.018 -0.022 -0.010
 C         -0.056  0.006 -0.092    0.011 -0.035  0.088   -0.135 -0.101 -0.056
 H          0.115  0.067 -0.237   -0.004 -0.216  0.260   -0.056 -0.283  0.063
 C         -0.110 -0.086 -0.014    0.004  0.062 -0.076   -0.092  0.011 -0.108
 H         -0.132 -0.031  0.075    0.017  0.052 -0.127   -0.123  0.167  0.026
 C          0.065 -0.013 -0.108   -0.040 -0.071  0.072    0.100 -0.142 -0.008
 Cl        -0.016  0.019  0.014    0.004 -0.003 -0.001   -0.032  0.031  0.021
 C          0.060  0.034  0.112   -0.004  0.060 -0.033    0.137  0.035  0.021
 H         -0.131 -0.110  0.344    0.060  0.402 -0.371    0.107  0.333 -0.228
 C          0.128 -0.198 -0.097    0.026 -0.133 -0.178    0.094  0.105  0.195
 C         -0.099  0.056  0.199   -0.033  0.157  0.080   -0.055 -0.161 -0.061
 Cl         0.022  0.020 -0.022   -0.007 -0.014  0.005    0.018  0.022 -0.011
 C         -0.056 -0.018 -0.113    0.003 -0.034 -0.064   -0.135  0.100 -0.058
 H          0.116 -0.131 -0.300   -0.021 -0.198 -0.197   -0.055  0.282  0.057
 C         -0.107  0.101  0.006    0.020  0.043  0.077   -0.093 -0.012 -0.108
 H         -0.132  0.045  0.106    0.013  0.045  0.106   -0.124 -0.167  0.028
 C          0.076 -0.009 -0.124    0.025 -0.073 -0.045    0.101  0.142 -0.010
 Cl        -0.017 -0.019  0.014   -0.000  0.001 -0.002   -0.033 -0.031  0.021
 C          0.058 -0.015  0.117   -0.010  0.066  0.006    0.137 -0.035  0.023
 H         -0.147  0.228  0.435   -0.031  0.369  0.278    0.108 -0.334 -0.221
 TransDip   0.025  0.006  0.031   -0.002  0.046 -0.004    0.110 -0.000 -0.009

 Mode:                28                     29                     30
 Frequency:       828.19                 828.56                 862.36
 Force Cnst:      0.5551                 0.5556                 2.9520
 Red. Mass:       1.3737                 1.3736                 6.7372
 IR Active:          YES                    YES                    YES
 IR Intens:       29.639                 27.919                 16.110
 Raman Active:       YES                    YES                    YES
               X      Y      Z        X      Y      Z        X      Y      Z
 C          0.000  0.003 -0.003    0.002  0.010 -0.011   -0.136 -0.025 -0.016
 C         -0.002 -0.009  0.012   -0.014 -0.049  0.051   -0.003 -0.111 -0.124
 Cl         0.000  0.000 -0.001    0.001  0.003 -0.003   -0.018  0.020  0.015
 C          0.006  0.015 -0.014    0.021  0.073 -0.076    0.010 -0.060 -0.050
 H         -0.021 -0.088  0.094   -0.128 -0.458  0.480   -0.335  0.075  0.004
 C          0.003  0.013 -0.015    0.021  0.071 -0.074    0.228  0.038  0.092
 H         -0.026 -0.094  0.094   -0.130 -0.466  0.491    0.251 -0.076 -0.011
 C         -0.003 -0.007  0.008   -0.013 -0.042  0.046   -0.189  0.182  0.111
 Cl         0.000  0.000 -0.001    0.001  0.003 -0.003    0.044 -0.039 -0.024
 C         -0.001  0.001  0.003   -0.001 -0.001 -0.000   -0.222  0.020 -0.005
 H         -0.003  0.003  0.001    0.000 -0.003  0.001   -0.097  0.143 -0.177
 C          0.002 -0.011 -0.012   -0.001  0.001  0.002    0.135 -0.025  0.015
 C         -0.014  0.050  0.051    0.003 -0.010 -0.008    0.003 -0.108  0.126
 Cl         0.001 -0.003 -0.003    0.000  0.001  0.000    0.018  0.020 -0.015
 C          0.022 -0.074 -0.075   -0.003  0.013  0.016   -0.009 -0.059  0.051
 H         -0.130  0.464  0.474    0.029 -0.092 -0.092    0.335  0.074 -0.002
 C          0.021 -0.071 -0.072   -0.005  0.015  0.014   -0.226  0.036 -0.094
 H         -0.132  0.474  0.482    0.025 -0.088 -0.095   -0.251 -0.073  0.014
 C         -0.013  0.042  0.045    0.002 -0.009 -0.010    0.189  0.181 -0.112
 Cl         0.001 -0.003 -0.003    0.000  0.001  0.001   -0.044 -0.039  0.024
 C         -0.001  0.000  0.001   -0.001 -0.001  0.003    0.221  0.019  0.004
 H         -0.001  0.001  0.001   -0.002 -0.004  0.001    0.093  0.153  0.182
 TransDip  -0.043  0.093  0.141   -0.029 -0.136  0.097    0.000  0.129 -0.000

 Mode:                31                     32                     33
 Frequency:       900.28                 905.73                 968.60
 Force Cnst:      0.7203                 0.7276                 0.7432
 Red. Mass:       1.5083                 1.5054                 1.3446
 IR Active:          YES                    YES                    YES
 IR Intens:        7.373                  4.111                  0.028
 Raman Active:       YES                    YES                    YES
               X      Y      Z        X      Y      Z        X      Y      Z
 C         -0.006 -0.034  0.040   -0.019 -0.042  0.041    0.002  0.003 -0.001
 C          0.001 -0.002 -0.011    0.000  0.008 -0.006    0.001 -0.000 -0.002
 Cl        -0.001  0.001  0.001   -0.000 -0.000  0.000   -0.000  0.000  0.000
 C         -0.010 -0.014  0.005    0.002 -0.013  0.014   -0.004 -0.010  0.008
 H         -0.007  0.031 -0.037    0.010  0.044 -0.041    0.010  0.052 -0.056
 C          0.001  0.012 -0.007    0.012  0.008 -0.009    0.003  0.010 -0.009
 H         -0.010 -0.004  0.039    0.005 -0.046  0.013   -0.015 -0.046  0.060
 C         -0.001 -0.035  0.030   -0.025 -0.020  0.040    0.002 -0.002  0.000
 Cl        -0.001  0.003 -0.001    0.004 -0.000 -0.004   -0.000  0.000  0.000
 C          0.031  0.072 -0.095    0.010  0.100 -0.086    0.001 -0.005  0.000
 H         -0.113 -0.457  0.455   -0.151 -0.476  0.517    0.004  0.008 -0.013
 C         -0.008  0.038  0.043    0.018 -0.040 -0.037   -0.002  0.009  0.010
 C          0.001  0.002 -0.012   -0.000  0.008  0.005   -0.004  0.012  0.013
 Cl        -0.001 -0.001  0.001    0.000 -0.000 -0.000    0.000 -0.001 -0.001
 C         -0.010  0.016  0.006   -0.002 -0.012 -0.013    0.023 -0.082 -0.085
 H         -0.008 -0.035 -0.041   -0.010  0.042  0.037   -0.132  0.475  0.482
 C          0.003 -0.013 -0.007   -0.012  0.007  0.008   -0.022  0.083  0.085
 H         -0.009  0.009  0.040   -0.006 -0.046 -0.009    0.135 -0.471 -0.482
 C         -0.004  0.037  0.034    0.025 -0.017 -0.036    0.002 -0.012 -0.010
 Cl        -0.001 -0.003 -0.002   -0.004 -0.001  0.003   -0.000  0.001  0.001
 C          0.031 -0.083 -0.101   -0.007  0.094  0.075    0.003 -0.014 -0.016
 H         -0.132  0.506  0.493    0.144 -0.436 -0.464   -0.022  0.073  0.073
 TransDip   0.001  0.003  0.087    0.001 -0.065  0.005    0.002  0.002  0.005

 Mode:                34                     35                     36
 Frequency:       969.08                1033.99                1065.50
 Force Cnst:      0.7439                 4.1657                 4.6779
 Red. Mass:       1.3445                 6.6131                 6.9936
 IR Active:          YES                    YES                    YES
 IR Intens:        0.048                 76.528                 47.315
 Raman Active:       YES                    YES                    YES
               X      Y      Z        X      Y      Z        X      Y      Z
 C         -0.002 -0.009  0.010    0.189  0.044  0.065    0.062  0.033  0.063
 C         -0.004 -0.012  0.013   -0.115  0.142  0.108   -0.169  0.249  0.187
 Cl         0.000  0.001 -0.001    0.012 -0.014 -0.011    0.024 -0.028 -0.020
 C          0.022  0.081 -0.086   -0.099 -0.101 -0.118   -0.047 -0.035 -0.045
 H         -0.130 -0.469  0.490   -0.210 -0.040 -0.115    0.101 -0.084 -0.061
 C         -0.021 -0.081  0.087    0.216  0.028  0.081    0.207  0.016  0.069
 H          0.132  0.464 -0.487    0.200  0.105  0.173    0.185  0.186  0.227
 C          0.002  0.011 -0.010   -0.102  0.097  0.066    0.025 -0.012 -0.005
 Cl        -0.000 -0.001  0.001    0.009 -0.009 -0.006   -0.008  0.007  0.004
 C          0.003  0.013 -0.016   -0.127 -0.124 -0.146   -0.079 -0.181 -0.196
 H         -0.020 -0.072  0.073   -0.293 -0.044 -0.134   -0.165 -0.168 -0.187
 C          0.001 -0.001  0.002    0.189 -0.043  0.067   -0.059  0.032 -0.063
 C         -0.000  0.003  0.001   -0.117 -0.141  0.110    0.172  0.247 -0.190
 Cl        -0.000 -0.000 -0.000    0.013  0.014 -0.011   -0.024 -0.028  0.020
 C          0.001 -0.008 -0.011   -0.098  0.099 -0.120    0.046 -0.033  0.044
 H         -0.019  0.054  0.053   -0.208  0.038 -0.118   -0.107 -0.084  0.060
 C         -0.002  0.008  0.011    0.217 -0.027  0.082   -0.207  0.014 -0.070
 H          0.014 -0.058 -0.048    0.200 -0.101  0.177   -0.184  0.182 -0.231
 C          0.002 -0.000 -0.002   -0.102 -0.097  0.067   -0.027 -0.013  0.006
 Cl        -0.000 -0.000  0.000    0.009  0.009 -0.006    0.008  0.007 -0.004
 C          0.001  0.002 -0.003   -0.127  0.123 -0.149    0.077 -0.179  0.199
 H         -0.001  0.009  0.003   -0.292  0.041 -0.140    0.159 -0.167  0.191
 TransDip   0.003 -0.002  0.006   -0.181  0.001  0.214    0.000  0.220 -0.001

 Mode:                37                     38                     39
 Frequency:      1104.29                1109.05                1110.90
 Force Cnst:      6.1200                 1.4221                 1.2480
 Red. Mass:       8.5179                 1.9623                 1.7164
 IR Active:          YES                    YES                    YES
 IR Intens:       10.720                 57.472                 54.871
 Raman Active:       YES                    YES                    YES
               X      Y      Z        X      Y      Z        X      Y      Z
 C         -0.215  0.027 -0.036   -0.024  0.004  0.011   -0.050 -0.017 -0.020
 C         -0.163  0.163  0.110    0.004 -0.020 -0.020   -0.065  0.090  0.066
 Cl         0.021 -0.022 -0.016    0.000  0.001  0.001    0.007 -0.009 -0.006
 C          0.056  0.130  0.139   -0.005  0.044  0.040    0.034 -0.027 -0.016
 H          0.117  0.123  0.149   -0.234  0.139  0.078    0.466 -0.206 -0.073
 C          0.159 -0.015  0.028    0.052  0.004  0.018   -0.042 -0.016 -0.026
 H          0.161  0.101  0.138    0.047  0.082  0.086   -0.028 -0.126 -0.126
 C          0.212 -0.227 -0.157    0.073 -0.097 -0.072   -0.052  0.089  0.071
 Cl        -0.026  0.028  0.020   -0.009  0.010  0.008    0.006 -0.008 -0.006
 C         -0.042 -0.104 -0.110   -0.036  0.002 -0.013    0.055 -0.030 -0.016
 H         -0.169 -0.068 -0.113   -0.335  0.108  0.039    0.557 -0.248 -0.078
 C         -0.217 -0.027 -0.036   -0.010  0.011 -0.021   -0.054  0.013 -0.013
 C         -0.160 -0.154  0.105   -0.041 -0.067  0.055   -0.054 -0.067  0.048
 Cl         0.021  0.022 -0.015    0.004  0.006 -0.004    0.006  0.007 -0.005
 C          0.054 -0.134  0.146    0.024  0.048 -0.040    0.028  0.004  0.004
 H          0.076 -0.142  0.162    0.449  0.224 -0.101    0.301  0.117 -0.028
 C          0.164  0.014  0.031   -0.063  0.012 -0.030   -0.015  0.012 -0.015
 H          0.165 -0.111  0.153   -0.051  0.133 -0.141   -0.004  0.074 -0.075
 C          0.222  0.238 -0.170   -0.085 -0.124  0.097   -0.014 -0.035  0.031
 Cl        -0.027 -0.029  0.021    0.010  0.013 -0.009    0.002  0.003 -0.002
 C         -0.047  0.099 -0.111    0.058  0.019  0.000    0.032  0.023 -0.019
 H         -0.222  0.045 -0.107    0.578  0.225 -0.075    0.337  0.168 -0.049
 TransDip   0.093  0.007 -0.048   -0.038 -0.236  0.043   -0.157  0.063  0.166

 Mode:                40                     41                     42
 Frequency:      1157.27                1160.66                1255.50
 Force Cnst:      1.1769                 1.0502                 2.2355
 Red. Mass:       1.4914                 1.3231                 2.4070
 IR Active:          YES                    YES                    YES
 IR Intens:        2.197                 11.771                  0.416
 Raman Active:       YES                    YES                    YES
               X      Y      Z        X      Y      Z        X      Y      Z
 C          0.010  0.007  0.027   -0.026  0.022  0.000    0.121  0.017  0.064
 C          0.078 -0.031 -0.012    0.058 -0.019 -0.000    0.147  0.020  0.057
 Cl        -0.006  0.005  0.003   -0.005  0.003  0.001   -0.005  0.002  0.001
 C          0.012 -0.055 -0.049    0.027 -0.046 -0.036   -0.080 -0.044 -0.064
 H          0.215 -0.148 -0.080    0.323 -0.172 -0.082   -0.617  0.172  0.001
 C         -0.043  0.045  0.031   -0.039  0.046  0.033   -0.026 -0.024 -0.029
 H         -0.121  0.425  0.369   -0.122  0.461  0.407   -0.029 -0.047 -0.054
 C          0.005  0.008  0.009    0.021 -0.006 -0.001   -0.010  0.047  0.041
 Cl         0.000 -0.002 -0.001   -0.002  0.000 -0.000    0.002 -0.003 -0.002
 C         -0.029 -0.007 -0.019   -0.034 -0.017 -0.022    0.004 -0.020 -0.021
 H         -0.107  0.012  0.003   -0.063  0.001 -0.029    0.083 -0.061 -0.023
 C         -0.007  0.009 -0.027   -0.027 -0.021 -0.003   -0.119  0.020 -0.066
 C         -0.084 -0.033  0.012    0.048  0.015  0.001   -0.148  0.020 -0.058
 Cl         0.007  0.005 -0.003   -0.004 -0.002  0.001    0.005  0.002 -0.001
 C         -0.016 -0.059  0.054    0.026  0.039 -0.030    0.079 -0.044  0.066
 H         -0.257 -0.169  0.090    0.299  0.154 -0.073    0.628  0.175  0.000
 C          0.048  0.050 -0.035   -0.033 -0.040  0.029    0.026 -0.023  0.029
 H          0.138  0.474 -0.424   -0.109 -0.404  0.368    0.030 -0.042  0.050
 C         -0.008  0.008 -0.009    0.020  0.007 -0.002    0.011  0.045 -0.041
 Cl         0.000 -0.002  0.001   -0.002 -0.000 -0.000   -0.002 -0.003  0.002
 C          0.033 -0.009  0.022   -0.030  0.016 -0.020   -0.005 -0.021  0.022
 H          0.113  0.011  0.002   -0.049  0.000 -0.030   -0.098 -0.067  0.026
 TransDip  -0.006 -0.047  0.001    0.108 -0.003 -0.019   -0.001  0.021  0.001

 Mode:                43                     44                     45
 Frequency:      1273.66                1275.56                1295.74
 Force Cnst:      1.3285                 1.8546                 9.6976
 Red. Mass:       1.3900                 1.9346                 9.8035
 IR Active:          YES                    YES                    YES
 IR Intens:        8.558                  7.619                  0.464
 Raman Active:       YES                    YES                    YES
               X      Y      Z        X      Y      Z        X      Y      Z
 C         -0.016  0.071  0.039   -0.088  0.097  0.087   -0.018 -0.178 -0.155
 C          0.061  0.005  0.024   -0.011 -0.019 -0.024    0.258  0.121  0.181
 Cl        -0.002  0.000 -0.001   -0.001 -0.001 -0.001   -0.001 -0.001 -0.001
 C         -0.002 -0.018 -0.017    0.060 -0.011  0.004   -0.208  0.052 -0.009
 H         -0.394  0.146  0.032   -0.302  0.139  0.057   -0.213  0.046 -0.010
 C         -0.007 -0.006 -0.008    0.003  0.022  0.022   -0.005 -0.161 -0.153
 H         -0.029  0.104  0.091   -0.019  0.158  0.143   -0.062  0.102  0.082
 C         -0.020 -0.023 -0.027   -0.057 -0.069 -0.082    0.214  0.083  0.134
 Cl        -0.001  0.001  0.001   -0.002  0.003  0.002   -0.000  0.001  0.000
 C          0.000 -0.020 -0.014    0.032 -0.025 -0.019   -0.222  0.074  0.001
 H          0.403 -0.180 -0.085    0.581 -0.273 -0.088    0.117 -0.101 -0.029
 C         -0.035 -0.086  0.054    0.081  0.073 -0.075   -0.022  0.179 -0.163
 C          0.055 -0.001  0.018    0.027 -0.019  0.030    0.262 -0.121  0.188
 Cl        -0.002 -0.000 -0.001    0.001 -0.001  0.001   -0.001  0.001 -0.001
 C          0.011  0.019 -0.015   -0.059 -0.006 -0.009   -0.212 -0.054 -0.008
 H         -0.432 -0.165  0.041    0.189  0.096 -0.047   -0.216 -0.048 -0.009
 C         -0.005  0.001 -0.003   -0.005  0.022 -0.024   -0.003  0.164 -0.160
 H         -0.033 -0.132  0.120    0.011  0.124 -0.116   -0.065 -0.114  0.094
 C         -0.030  0.036 -0.044    0.049 -0.060  0.074    0.218 -0.081  0.138
 Cl        -0.001 -0.002  0.001    0.001  0.002 -0.002   -0.000 -0.001  0.001
 C          0.006  0.024 -0.017   -0.031 -0.019  0.015   -0.230 -0.076  0.002
 H          0.506  0.227 -0.098   -0.458 -0.217  0.062    0.137  0.108 -0.033
 TransDip   0.082  0.010 -0.044    0.009 -0.088 -0.005    0.022  0.001  0.002

 Mode:                46                     47                     48
 Frequency:      1311.49                1398.04                1420.72
 Force Cnst:      3.6086                 3.5636                 4.1910
 Red. Mass:       3.5608                 3.0945                 3.5241
 IR Active:          YES                    YES                    YES
 IR Intens:        2.051                 10.477                 38.720
 Raman Active:       YES                    YES                    YES
               X      Y      Z        X      Y      Z        X      Y      Z
 C          0.113  0.079  0.111   -0.094  0.110  0.053    0.164 -0.093 -0.074
 C         -0.085 -0.054 -0.078    0.082 -0.004  0.021   -0.070  0.029  0.011
 Cl        -0.002  0.002  0.001   -0.004 -0.000 -0.001    0.003 -0.000  0.000
 C          0.075 -0.064 -0.041   -0.011 -0.063 -0.061    0.043  0.024  0.036
 H          0.004 -0.041 -0.033   -0.078 -0.045 -0.066   -0.139  0.113  0.069
 C         -0.030  0.101  0.088   -0.086  0.072  0.045    0.064 -0.064 -0.044
 H          0.033 -0.243 -0.224   -0.007 -0.398 -0.379   -0.023  0.416  0.388
 C         -0.101  0.015 -0.014    0.138  0.038  0.074   -0.188 -0.010 -0.058
 Cl         0.001 -0.003 -0.003   -0.005 -0.001 -0.002    0.006 -0.001  0.000
 C          0.161 -0.065 -0.020    0.029 -0.097 -0.080    0.053  0.065  0.080
 H         -0.478  0.200  0.083   -0.300  0.043 -0.059    0.045  0.099  0.084
 C         -0.111  0.076 -0.110   -0.093 -0.108  0.053   -0.166 -0.093  0.076
 C          0.080 -0.051  0.076    0.081  0.003  0.022    0.071  0.029 -0.011
 Cl         0.002  0.002 -0.001   -0.004  0.000 -0.001   -0.003 -0.000 -0.000
 C         -0.072 -0.063  0.042   -0.010  0.062 -0.062   -0.044  0.024 -0.037
 H          0.001 -0.039  0.034   -0.077  0.043 -0.066    0.141  0.113 -0.071
 C          0.031  0.097 -0.087   -0.086 -0.071  0.045   -0.066 -0.065  0.046
 H         -0.033 -0.239  0.226   -0.005  0.387 -0.380    0.026  0.417 -0.400
 C          0.097  0.016  0.012    0.135 -0.037  0.074    0.190 -0.009  0.060
 Cl        -0.001 -0.003  0.003   -0.005  0.001 -0.002   -0.006 -0.001 -0.000
 C         -0.158 -0.063  0.021    0.029  0.095 -0.080   -0.052  0.065 -0.082
 H          0.472  0.195 -0.080   -0.296 -0.043 -0.060   -0.046  0.099 -0.087
 TransDip  -0.000  0.046  0.000   -0.002 -0.002 -0.104    0.001  0.199 -0.002

 Mode:                49                     50                     51
 Frequency:      1481.61                1502.24                1592.13
 Force Cnst:      3.1144                 4.1166                 9.6618
 Red. Mass:       2.4080                 3.0961                 6.4691
 IR Active:          YES                    YES                    YES
 IR Intens:      121.704                 35.158                  7.234
 Raman Active:       YES                    YES                    YES
               X      Y      Z        X      Y      Z        X      Y      Z
 C         -0.051 -0.066 -0.058   -0.150 -0.034 -0.084    0.001 -0.073 -0.095
 C         -0.022  0.076  0.064   -0.031  0.077  0.067    0.044  0.057  0.069
 Cl         0.001 -0.003 -0.002    0.001 -0.003 -0.003   -0.001 -0.000 -0.001
 C          0.130 -0.051 -0.015    0.166 -0.067 -0.018    0.023 -0.067 -0.056
 H         -0.416  0.179  0.063   -0.450  0.195  0.066   -0.068 -0.034 -0.052
 C         -0.050 -0.028 -0.039   -0.081 -0.020 -0.040   -0.020  0.132  0.119
 H         -0.105  0.198  0.160   -0.129  0.147  0.104    0.044 -0.185 -0.165
 C         -0.043  0.050  0.035    0.022  0.057  0.061   -0.023 -0.077 -0.077
 Cl         0.001 -0.003 -0.002   -0.000 -0.002 -0.002    0.000  0.001  0.001
 C          0.101 -0.024  0.002    0.071 -0.038 -0.016   -0.038  0.050  0.042
 H         -0.332  0.157  0.072   -0.328  0.134  0.032    0.115  0.004  0.008
 C         -0.055  0.066 -0.062    0.148 -0.031  0.082   -0.015 -0.189  0.191
 C         -0.022 -0.077  0.067    0.030  0.074 -0.065   -0.097  0.126 -0.151
 Cl         0.001  0.003 -0.002   -0.001 -0.003  0.003    0.003 -0.000  0.001
 C          0.135  0.053 -0.016   -0.162 -0.065  0.018   -0.052 -0.146  0.127
 H         -0.429 -0.183  0.064    0.435  0.187 -0.063    0.146 -0.078  0.117
 C         -0.052  0.027 -0.041    0.079 -0.017  0.039    0.045  0.291 -0.271
 H         -0.110 -0.199  0.164    0.126  0.137 -0.099   -0.101 -0.406  0.370
 C         -0.042 -0.051  0.038   -0.023  0.054 -0.060    0.055 -0.169  0.179
 Cl         0.001  0.003 -0.002    0.000 -0.002  0.002   -0.001  0.001 -0.001
 C          0.103  0.025  0.001   -0.068 -0.037  0.016    0.082  0.119 -0.095
 H         -0.342 -0.159  0.072    0.316  0.127 -0.029   -0.251 -0.008 -0.048
 TransDip  -0.316 -0.001  0.159   -0.005  0.190  0.002   -0.030 -0.078  0.020

 Mode:                52                     53                     54
 Frequency:      1592.77                1617.75                1627.20
 Force Cnst:      9.7480                10.8973                11.3780
 Red. Mass:       6.5217                 7.0672                 7.2935
 IR Active:          YES                    YES                    YES
 IR Intens:        9.224                 14.375                  0.645
 Raman Active:       YES                    YES                    YES
               X      Y      Z        X      Y      Z        X      Y      Z
 C          0.018 -0.207 -0.177   -0.134  0.011 -0.026   -0.231  0.011 -0.050
 C          0.097  0.129  0.147    0.205  0.028  0.082    0.204  0.033  0.087
 Cl        -0.003 -0.000 -0.001   -0.001 -0.001 -0.002   -0.002 -0.001 -0.002
 C          0.052 -0.146 -0.126   -0.246  0.071  0.002   -0.226  0.067  0.003
 H         -0.145 -0.081 -0.114    0.257 -0.146 -0.071    0.230 -0.131 -0.065
 C         -0.043  0.295  0.268    0.119 -0.018  0.015    0.108 -0.019  0.011
 H          0.100 -0.411 -0.363    0.128  0.015  0.048    0.114  0.019  0.048
 C         -0.058 -0.171 -0.178   -0.212 -0.025 -0.080   -0.195 -0.020 -0.071
 Cl         0.001  0.001  0.001    0.002  0.001  0.001    0.001  0.001  0.001
 C         -0.080  0.124  0.093    0.258 -0.070  0.003    0.259 -0.075 -0.002
 H          0.248 -0.016  0.060   -0.277  0.167  0.082   -0.304  0.168  0.083
 C          0.013  0.104 -0.069   -0.137 -0.011 -0.027    0.229  0.012  0.050
 C          0.043 -0.057  0.064    0.208 -0.028  0.084   -0.201  0.031 -0.087
 Cl        -0.001  0.000 -0.000   -0.001  0.001 -0.002    0.002 -0.001  0.002
 C          0.022  0.063 -0.057   -0.249 -0.072  0.002    0.222  0.065 -0.003
 H         -0.061  0.038 -0.051    0.260  0.146 -0.072   -0.227 -0.127  0.063
 C         -0.018 -0.129  0.121    0.121  0.018  0.016   -0.106 -0.019 -0.011
 H          0.046  0.179 -0.161    0.129 -0.015  0.050   -0.112  0.019 -0.049
 C         -0.028  0.074 -0.082   -0.214  0.025 -0.083    0.192 -0.019  0.071
 Cl         0.001 -0.000  0.001    0.002 -0.001  0.002   -0.001  0.001 -0.001
 C         -0.034 -0.058  0.042    0.261  0.070  0.004   -0.255 -0.074  0.002
 H          0.108  0.015  0.040   -0.280 -0.167  0.082    0.300  0.164 -0.081
 TransDip   0.078 -0.030 -0.050   -0.120 -0.000 -0.016   -0.001  0.026 -0.000

 Mode:                55                     56                     57
 Frequency:      3197.89                3198.82                3202.14
 Force Cnst:      6.5619                 6.5654                 6.5967
 Red. Mass:       1.0891                 1.0890                 1.0919
 IR Active:          YES                    YES                    YES
 IR Intens:        0.281                  0.270                  0.041
 Raman Active:       YES                    YES                    YES
               X      Y      Z        X      Y      Z        X      Y      Z
 C          0.000 -0.001 -0.000   -0.000 -0.000  0.000   -0.002  0.002  0.001
 C         -0.002  0.001 -0.000   -0.000 -0.000 -0.000    0.000  0.000  0.001
 Cl         0.000 -0.000 -0.000    0.000 -0.000  0.000    0.000 -0.000 -0.000
 C          0.026  0.041  0.046    0.000  0.001  0.001    0.002  0.003  0.004
 H         -0.281 -0.488 -0.540   -0.004 -0.007 -0.008   -0.023 -0.039 -0.043
 C         -0.050 -0.001 -0.014   -0.001 -0.000 -0.000   -0.010  0.001 -0.002
 H          0.590 -0.013  0.145    0.008 -0.000  0.002    0.111 -0.003  0.027
 C         -0.000  0.001  0.001    0.000  0.000  0.000    0.004 -0.001  0.001
 Cl         0.000 -0.000 -0.000    0.000 -0.000 -0.000   -0.000  0.000  0.000
 C          0.004  0.006  0.007   -0.000 -0.000 -0.000   -0.032 -0.054 -0.060
 H         -0.044 -0.075 -0.083    0.001  0.001  0.001    0.356  0.614  0.684
 C         -0.000  0.000  0.000    0.000  0.000 -0.000   -0.000 -0.000 -0.000
 C          0.000  0.000 -0.000   -0.002 -0.001 -0.000    0.000  0.000  0.000
 Cl         0.000 -0.000  0.000    0.000  0.000 -0.000   -0.000 -0.000  0.000
 C         -0.000  0.001 -0.001    0.025 -0.039  0.046   -0.000 -0.000  0.000
 H          0.004 -0.006  0.007   -0.268  0.465 -0.531    0.000  0.000 -0.000
 C          0.001 -0.000  0.000   -0.053  0.000 -0.015   -0.000 -0.000 -0.000
 H         -0.008 -0.000 -0.002    0.623  0.016  0.157    0.003  0.000  0.001
 C          0.000  0.000 -0.000   -0.000 -0.001  0.001    0.000  0.000  0.000
 Cl        -0.000  0.000 -0.000    0.000  0.000 -0.000   -0.000 -0.000  0.000
 C         -0.000  0.000 -0.000    0.003 -0.005  0.006   -0.002  0.003 -0.003
 H          0.001 -0.002  0.002   -0.035  0.059 -0.068    0.019 -0.033  0.037
 TransDip  -0.006  0.012  0.010   -0.007 -0.011  0.010   -0.006  0.001 -0.000

 Mode:                58                     59                     60
 Frequency:      3203.85                3211.67                3212.36
 Force Cnst:      6.6039                 6.6590                 6.6622
 Red. Mass:       1.0920                 1.0957                 1.0958
 IR Active:          YES                    YES                    YES
 IR Intens:        0.032                  0.439                  0.410
 Raman Active:       YES                    YES                    YES
               X      Y      Z        X      Y      Z        X      Y      Z
 C          0.000  0.000 -0.000    0.000  0.000  0.000   -0.000  0.000 -0.000
 C          0.000 -0.000  0.000    0.003 -0.001  0.000   -0.000  0.000  0.000
 Cl        -0.000  0.000  0.000   -0.000  0.000  0.000    0.000 -0.000 -0.000
 C         -0.000 -0.000 -0.000   -0.018 -0.036 -0.039    0.000  0.000  0.000
 H          0.001  0.002  0.003    0.218  0.387  0.427   -0.002 -0.003 -0.004
 C          0.001 -0.000  0.000   -0.068  0.003 -0.016    0.001 -0.000  0.000
 H         -0.008  0.000 -0.002    0.759 -0.020  0.183   -0.006  0.000 -0.001
 C         -0.000  0.000 -0.000    0.000  0.002  0.002    0.000 -0.000 -0.000
 Cl         0.000 -0.000 -0.000    0.000 -0.000 -0.000   -0.000  0.000  0.000
 C          0.002  0.003  0.003    0.002  0.003  0.003   -0.000 -0.000 -0.000
 H         -0.019 -0.032 -0.036   -0.019 -0.032 -0.036    0.001  0.001  0.001
 C         -0.002 -0.002  0.001   -0.000 -0.000 -0.000    0.000 -0.000  0.000
 C          0.000 -0.000  0.001    0.000 -0.000  0.000    0.003  0.001  0.000
 Cl         0.000  0.000 -0.000   -0.000 -0.000 -0.000   -0.000 -0.000  0.000
 C          0.001 -0.002  0.002   -0.000  0.000 -0.000   -0.019  0.037 -0.041
 H         -0.012  0.021 -0.024    0.002 -0.003  0.003    0.226 -0.401  0.456
 C         -0.009 -0.001 -0.002   -0.001 -0.000 -0.000   -0.066 -0.003 -0.015
 H          0.106  0.003  0.026    0.006  0.000  0.001    0.731  0.022  0.180
 C          0.004  0.001  0.001    0.000 -0.000  0.000    0.000 -0.002  0.002
 Cl        -0.000 -0.000  0.000    0.000 -0.000  0.000    0.000  0.000 -0.000
 C         -0.031  0.053 -0.061   -0.000  0.000 -0.000    0.002 -0.003  0.004
 H          0.351 -0.606  0.697    0.000 -0.001  0.001   -0.022  0.037 -0.042
 TransDip  -0.006 -0.001 -0.001   -0.018 -0.004 -0.010   -0.017  0.005 -0.010

 STANDARD THERMODYNAMIC QUANTITIES AT   298.15 K  AND     1.00 ATM

   This Molecule has  0 Imaginary Frequencies
   Zero point vibrational energy:       89.089 kcal/mol

   Atom    1 Element C  Has Mass   12.00000
   Atom    2 Element C  Has Mass   12.00000
   Atom    3 Element Cl Has Mass   34.96885
   Atom    4 Element C  Has Mass   12.00000
   Atom    5 Element H  Has Mass    1.00783
   Atom    6 Element C  Has Mass   12.00000
   Atom    7 Element H  Has Mass    1.00783
   Atom    8 Element C  Has Mass   12.00000
   Atom    9 Element Cl Has Mass   34.96885
   Atom   10 Element C  Has Mass   12.00000
   Atom   11 Element H  Has Mass    1.00783
   Atom   12 Element C  Has Mass   12.00000
   Atom   13 Element C  Has Mass   12.00000
   Atom   14 Element Cl Has Mass   34.96885
   Atom   15 Element C  Has Mass   12.00000
   Atom   16 Element H  Has Mass    1.00783
   Atom   17 Element C  Has Mass   12.00000
   Atom   18 Element H  Has Mass    1.00783
   Atom   19 Element C  Has Mass   12.00000
   Atom   20 Element Cl Has Mass   34.96885
   Atom   21 Element C  Has Mass   12.00000
   Atom   22 Element H  Has Mass    1.00783
   Molecular Mass:   289.922380 amu
   Principal axes and moments of inertia in amu*Bohr^2:
                             1           2           3
    Eigenvalues --     4000.40422  8611.42558  9350.60680
          X               0.99984     0.00013     0.01780
          Y              -0.00013     1.00000     0.00009
          Z              -0.01780    -0.00010     0.99984
   Rotational Symmetry Number is   1
   The Molecule is an Asymmetric Top
   Translational Enthalpy:        0.889 kcal/mol
   Rotational Enthalpy:           0.889 kcal/mol
   Vibrational Enthalpy:         96.125 kcal/mol
   gas constant (RT):             0.592 kcal/mol
   Translational Entropy:        42.891  cal/mol.K
   Rotational Entropy:           34.131  cal/mol.K
   Vibrational Entropy:          46.996  cal/mol.K

   Total Enthalpy:               98.494 kcal/mol
   Total Entropy:               124.018  cal/mol.K

 ======================================================================

 STANDARD THERMODYNAMIC QUANTITIES FOR ANHARMONIC VIBRATION -- TOSH

   Zero point vibrational energy: ************ kcal/mol

   Vibrational Enthalpy:       Infinity kcal/mol
   Vibrational Entropy:             NaN  cal/mol.K

   Total Enthalpy:             Infinity kcal/mol
   Total Entropy:                   NaN  cal/mol.K

 ======================================================================

 STANDARD THERMODYNAMIC QUANTITIES FOR ANHARMONIC VIBRATION -- VPT2

   Zero point vibrational energy: ************ kcal/mol

   Vibrational Enthalpy:       Infinity kcal/mol
   Vibrational Entropy:             NaN  cal/mol.K

   Total Enthalpy:             Infinity kcal/mol
   Total Entropy:                   NaN  cal/mol.K

 ======================================================================

Archival summary:
1\1\november\FREQ\ProcedureUnspecified\BasisUnspecified\l4126\taweetha\ThuJan1623:01:522020ThuJan1623:01:522020\0\\#,FREQ,ProcedureUnspecified,BasisUnspecified,\\0,1\Cl\C,1,1.75573\C,2,1.39204,1,118.486\H,3,1.08235,2,119.694,1,-0.148016,0\C,3,1.39051,2,120.012,1,179.754,0\H,5,1.08217,3,120.506,2,-179.985,0\C,5,1.39062,3,119.064,2,-0.0119793,0\C,7,1.3894,5,121.099,3,-0.0343412,0\H,8,1.08239,7,120.084,5,179.705,0\C,8,1.39923,7,120.341,5,0.148494,0\C,10,1.49296,8,119.439,7,-179.095,0\C,11,1.39932,10,122.453,8,-94.4767,0\C,12,1.39195,11,121.236,10,179.38,0\H,13,1.08249,12,119.713,11,-179.971,0\C,13,1.3905,12,120.04,11,-0.0139434,0\H,15,1.08218,13,120.435,12,179.959,0\C,15,1.39052,13,119.106,12,-0.121761,0\C,17,1.38937,15,121.027,13,0.0394047,0\H,18,1.08257,17,120.121,15,179.686,0\Cl,12,1.75539,11,120.274,10,-0.41597,0\Cl,17,1.7564,15,119.538,13,-179.999,0\Cl,7,1.75678,5,119.518,3,-179.994,0\\\@

 Total job time:  12003.13s(wall), 12001.97s(cpu) 
 Thu Jan 16 23:01:52 2020

        *************************************************************
        *                                                           *
        *  Thank you very much for using Q-Chem.  Have a nice day.  *
        *                                                           *
        *************************************************************
