# Supplementary material for: Quantum Chemical Investigation of Polychlorinated Dibenzodioxins, Dibenzofurans and Biphenyls: Relative Stability and Planarity Analysis
Source: Molecules. 2020 Dec 3;25(23):5697. doi: 10.3390/molecules25235697 (PMC7730433; doi:10.3390/molecules25235697)
Supplement: Supplementary file 1 [file molecules-25-05697-s001.zip › PCB/B3LYP/ClHHClHClHHHCl.out]

                  Welcome to Q-Chem
     A Quantum Leap Into The Future Of Chemistry


 Q-Chem 5.2 (devel), Q-Chem, Inc., Pleasanton, CA (2019)

 Yihan Shao,  Zhengting Gan,  E. Epifanovsky,  A. T. B. Gilbert,  M. Wormit,  
 J. Kussmann,  A. W. Lange,  A. Behn,  Jia Deng,  Xintian Feng,  D. Ghosh,  
 M. Goldey,  P. R. Horn,  L. D. Jacobson,  I. Kaliman,  T. Kus,  A. Landau,  
 Jie Liu,  E. I. Proynov,  R. M. Richard,  R. P. Steele,  E. J. Sundstrom,  
 H. L. Woodcock III,  P. M. Zimmerman,  D. Zuev,  B. Albrecht,  E. Alguire,  
 S. A. Baeppler,  D. Barton,  Z. Benda,  Y. A. Bernard,  E. J. Berquist,  
 K. B. Bravaya,  H. Burton,  D. Casanova,  Chun-Min Chang,  Yunqing Chen,  
 A. Chien,  K. D. Closser,  M. P. Coons,  S. Coriani,  S. Dasgupta,  
 A. L. Dempwolff,  M. Diedenhofen,  Hainam Do,  R. G. Edgar,  Po-Tung Fang,  
 S. Faraji,  S. Fatehi,  Qingguo Feng,  K. D. Fenk,  J. Fosso-Tande,  
 J. Gayvert,  Qinghui Ge,  A. Ghysels,  G. Gidofalvi,  J. Gomes,  
 J. Gonthier,  A. Gunina,  D. Hait,  M. W. D. Hanson-Heine,  
 P. H. P. Harbach,  A. W. Hauser,  M. F. Herbst,  J. E. Herr,  
 E. G. Hohenstein,  Z. C. Holden,  Kerwin Hui,  B. C. Huynh,  T.-C. Jagau,  
 Hyunjun Ji,  B. Kaduk,  K. Khistyaev,  Jaehoon Kim,  P. Klunzinger,  K. Koh,  
 D. Kosenkov,  L. Koulias,  T. Kowalczyk,  C. M. Krauter,  A. Kunitsa,  
 Ka Un Lao,  A. Laurent,  K. V. Lawler,  Joonho Lee,  D. Lefrancois,  
 S. Lehtola,  D. S. Levine,  Yi-Pei Li,  You-Sheng Lin,  Fenglai Liu,  
 E. Livshits,  A. Luenser,  P. Manohar,  E. Mansoor,  S. F. Manzer,  
 Shan-Ping Mao,  Yuezhi Mao,  N. Mardirossian,  A. V. Marenich,  
 T. Markovich,  L. A. Martinez-Martinez,  S. A. Maurer,  N. J. Mayhall,  
 S. C. McKenzie,  J.-M. Mewes,  P. Morgante,  A. F. Morrison,  
 J. W. Mullinax,  K. Nanda,  T. S. Nguyen-Beck,  R. Olivares-Amaya,  
 J. A. Parkhill,  Zheng Pei,  T. M. Perrine,  F. Plasser,  P. Pokhilko,  
 S. Prager,  A. Prociuk,  E. Ramos,  D. R. Rehn,  F. Rob,  M. Scheurer,  
 M. Schneider,  N. Sergueev,  S. M. Sharada,  S. Sharma,  D. W. Small,  
 T. Stauch,  T. Stein,  Yu-Chuan Su,  A. J. W. Thom,  A. Tkatchenko,  
 T. Tsuchimochi,  N. M. Tubman,  L. Vogt,  M. L. Vidal,  O. Vydrov,  
 M. A. Watson,  J. Wenzel,  M. de Wergifosse,  T. A. Wesolowski,  A. White,  
 J. Witte,  A. Yamada,  Jun Yang,  K. Yao,  S. Yeganeh,  S. R. Yost,  
 Zhi-Qiang You,  A. Zech,  Igor Ying Zhang,  Xing Zhang,  Yan Zhao,  
 Ying Zhu,  B. R. Brooks,  G. K. L. Chan,  C. J. Cramer,  M. S. Gordon,  
 W. J. Hehre,  A. Klamt,  M. W. Schmidt,  C. D. Sherrill,  D. G. Truhlar,  
 A. Aspuru-Guzik,  R. Baer,  A. T. Bell,  N. A. Besley,  Jeng-Da Chai,  
 A. E. DePrince, III,  R. A. DiStasio Jr.,  A. Dreuw,  B. D. Dunietz,  
 T. R. Furlani,  Chao-Ping Hsu,  Yousung Jung,  Jing Kong,  D. S. Lambrecht,  
 WanZhen Liang,  C. Ochsenfeld,  V. A. Rassolov,  L. V. Slipchenko,  
 J. E. Subotnik,  T. Van Voorhis,  J. M. Herbert,  A. I. Krylov,  
 P. M. W. Gill,  M. Head-Gordon

 Contributors to earlier versions of Q-Chem not listed above: 
 R. D. Adamson,  B. Austin,  J. Baker,  G. J. O. Beran,  K. Brandhorst,  
 S. T. Brown,  E. F. C. Byrd,  A. K. Chakraborty,  C.-L. Cheng,  
 Siu Hung Chien,  D. M. Chipman,  D. L. Crittenden,  H. Dachsel,  
 R. J. Doerksen,  A. D. Dutoi,  L. Fusti-Molnar,  W. A. Goddard III,  
 A. Golubeva-Zadorozhnaya,  S. R. Gwaltney,  G. Hawkins,  A. Heyden,  
 S. Hirata,  G. Kedziora,  F. J. Keil,  C. Kelley,  Jihan Kim,  R. A. King,  
 R. Z. Khaliullin,  P. P. Korambath,  W. Kurlancheek,  A. M. Lee,  M. S. Lee,  
 S. V. Levchenko,  Ching Yeh Lin,  D. Liotard,  R. C. Lochan,  I. Lotan,  
 P. E. Maslen,  N. Nair,  D. P. O'Neill,  D. Neuhauser,  E. Neuscamman,  
 C. M. Oana,  R. Olson,  B. Peters,  R. Peverati,  P. A. Pieniazek,  
 Y. M. Rhee,  J. Ritchie,  M. A. Rohrdanz,  E. Rosta,  N. J. Russ,  
 H. F. Schaefer III,  N. E. Schultz,  N. Shenvi,  A. C. Simmonett,  A. Sodt,  
 D. Stuck,  K. S. Thanthiriwatte,  V. Vanovschi,  Tao Wang,  A. Warshel,  
 C. F. Williams,  Q. Wu,  X. Xu,  W. Zhang

 Please cite Q-Chem as follows:
 Y. Shao et al., Mol. Phys. 113, 184-215 (2015)
 DOI: 10.1080/00268976.2014.952696

 Q-Chem 5.2.1 for Intel X86 EM64T Linux

 Parts of Q-Chem use Armadillo 8.300.2 (Tropical Shenanigans).
 http://arma.sourceforge.net/

 Q-Chem begins on Thu Jan 16 16:50:38 2020  

Host: 
0

     Scratch files written to /scratch/taweetham/qchem30781//
NAlpha2: 146
NElect   146
Mult     1

 Q-Chem warning in module libgen/rem_setup.C, line 2168:

 Setting Thresh to 1e-14


Checking the input file for inconsistencies... 	...done.

--------------------------------------------------------------
User input:
--------------------------------------------------------------
$MOLECULE
0 1
C 
C  1 1.394960
Cl  2 CCl 1 119.528007
C  2 1.386606 1 120.846377 3 178.766605 0
H  4 CH 2 119.698148 1 -179.612229 0
C  4 1.387279 2 120.235871 1 -0.083363 0
H  6 CH 4 120.254637 2 -179.958574 0
C  6 1.387279 4 119.490737 2 0.041992 0
Cl  8 CCl 6 120.064298 4 179.568218 0
C  8 1.386606 6 120.235863 4 0.041336 0
H  10 CH 8 119.614146 6 178.681836 0
C  1 1.488550 2 120.827489 3 1.275929 0
C  12 1.394960 1 120.827496 2 44.635695 0
Cl  13 CCl 12 119.528011 1 1.275194 0
C  13 1.386606 12 120.846392 1 -179.957497 0
H  15 CH 13 119.698155 12 -179.612829 0
C  15 1.387278 13 120.235860 12 -0.083872 0
H  17 CH 15 120.254633 13 -179.958492 0
C  17 1.387279 15 119.490737 13 0.041666 0
H  19 CH 17 120.064293 15 179.568399 0
C  19 1.386606 17 120.235874 15 0.041790 0
Cl  21 CCl 19 119.614152 17 178.681599 0

CH=1.08273
CCl=1.75400
$END

$REM
   JOB_TYPE	OPTIMIZATION
   BASIS	6-311++G**
   METHOD	B3LYP
   SYM_IGNORE	TRUE
   SCF_GUESS_ALWAYS     TRUE
   SYM_IGNORE   TRUE
   S2THRESH     15
   THRESH       15
$END

--------------------------------------------------------------
 ----------------------------------------------------------------
             Standard Nuclear Orientation (Angstroms)
    I     Atom           X                Y                Z
 ----------------------------------------------------------------
    1      C       0.0000000000     0.0000000000     0.0000000000
    2      C       0.0000000000     0.0000000000     1.3949600000
    3      Cl      1.5261815140     0.0000000000     2.2594170471
    4      C      -1.1901880373     0.0256249026     2.1059255403
    5      H      -1.1683702292     0.0315218534     3.1884196336
    6      C      -2.4041742747     0.0535064326     1.4351028665
    7      H      -3.3336980403     0.0741960811     1.9899557843
    8      C      -2.4180259722     0.0546630380     0.0478935036
    9      Cl     -3.9445745286     0.0782926128    -0.8155919614
   10      C      -1.2274122092     0.0272853135    -0.6622934626
   11      H      -1.2503451014     0.0068111236    -1.7445869269
   12      C       1.2779219872    -0.0284629571    -0.7628147595
   13      C       2.3095886281    -0.8932703637    -0.3971844912
   14      Cl      2.0841394724    -1.9836059182     0.9581225060
   15      C       3.5004827568    -0.9194878930    -1.1069450245
   16      H       4.2865586447    -1.6026019117    -0.8107285686
   17      C       3.6821124948    -0.0819958503    -2.1978886372
   18      H       4.6116429624    -0.1026930066    -2.7527300472
   19      C       2.6636000698     0.7822218600    -2.5724593424
   20      H       2.7980411655     1.4448431951    -3.4181323354
   21      C       1.4736782845     0.8090230106    -1.8610916159
   22      Cl      0.2100943914     1.9325319622    -2.3275671039
 ----------------------------------------------------------------
 Nuclear Repulsion Energy =        1533.55015646 hartrees
 There are       73 alpha and       73 beta electrons
 Requested basis set is 6-311++G(d,p)
 There are 154 shells and 426 basis functions

 Total QAlloc Memory Limit   2000 MB
 Mega-Array Size       188 MB
 MEM_STATIC part       192 MB
 A cutoff of  1.0D-15 yielded   9665 shell pairs
 There are     79090 function pairs (     85077 Cartesian)
 Smallest overlap matrix eigenvalue = 3.47E-07
 Linear dependence detected in AO basis
 Number of orthogonalized atomic orbitals = 421
 Maximum deviation from orthogonality = 1.317E-10

 Scale SEOQF with 1.000000e-01/1.000000e-01/1.000000e-01

 Standard Electronic Orientation quadrupole field applied
 Nucleus-field energy     =    -0.0000000038 hartrees
 Guess from superposition of atomic densities
 Warning:  Energy on first SCF cycle will be non-variational
 SAD guess density has 146.000000 electrons

 -----------------------------------------------------------------------
  General SCF calculation program by
  Eric Jon Sundstrom, Paul Horn, Yuezhi Mao, Dmitri Zuev, Alec White,
  David Stuck, Shaama M.S., Shane Yost, Joonho Lee, David Small,
  Daniel Levine, Susi Lehtola, Hugh Burton, Evgeny Epifanovsky,
  Bang C. Huynh
 -----------------------------------------------------------------------
 Exchange:     0.2000 Hartree-Fock + 0.0800 Slater + 0.7200 B88
 Correlation:  0.1900 VWN1RPA + 0.8100 LYP
 Using SG-1 standard quadrature grid
 A restricted SCF calculation will be
 performed using DIIS
 SCF converges when DIIS error is below 1.0e-08
 ---------------------------------------
  Cycle       Energy         DIIS error
 ---------------------------------------
    1   -2305.8691569854      3.09e-02  
    2   -2301.6717947007      2.67e-03  
    3   -2301.5763126636      3.30e-03  
    4   -2301.8308768614      5.49e-04  
    5   -2301.8361730427      2.89e-04  
    6   -2301.8378803728      1.26e-04  
    7   -2301.8382316879      2.42e-05  
    8   -2301.8382424352      9.61e-06  
    9   -2301.8382444603      2.25e-06  
   10   -2301.8382445662      8.64e-07  
   11   -2301.8382445813      2.59e-07  
   12   -2301.8382445826      1.15e-07  
   13   -2301.8382445829      3.80e-08  
   14   -2301.8382445831      1.08e-08  
   15   -2301.8382445830      4.36e-09  Convergence criterion met
 ---------------------------------------
 SCF time:   CPU 599.42s  wall 600.00s 
 SCF   energy in the final basis set =    -2301.8382445830
 Total energy in the final basis set =    -2301.8382445830

 --------------------------------------------------------------

                    Orbital Energies (a.u.)
 --------------------------------------------------------------

 Alpha MOs
 -- Occupied --
********-101.5636-101.5575-101.5544 -10.2615 -10.2596 -10.2534 -10.2516
-10.2258 -10.2207 -10.2070 -10.2054 -10.2053 -10.2049 -10.2048 -10.2047
 -9.4844  -9.4781  -9.4747  -9.4717  -7.2491  -7.2428  -7.2392  -7.2391
 -7.2386  -7.2359  -7.2330  -7.2326  -7.2292  -7.2288  -7.2264  -7.2258
 -0.9449  -0.9143  -0.9027  -0.8798  -0.8488  -0.8359  -0.8078  -0.7634
 -0.7547  -0.7346  -0.6643  -0.6407  -0.6224  -0.6034  -0.5487  -0.5253
 -0.5242  -0.4984  -0.4913  -0.4740  -0.4583  -0.4569  -0.4535  -0.4370
 -0.4330  -0.4121  -0.4068  -0.3976  -0.3921  -0.3876  -0.3721  -0.3514
 -0.3390  -0.3302  -0.3269  -0.3226  -0.3015  -0.2835  -0.2676  -0.2612
 -0.2379
 -- Virtual --
 -0.0654  -0.0450  -0.0395  -0.0198  -0.0172  -0.0099  -0.0037   0.0044
  0.0072   0.0127   0.0166   0.0229   0.0285   0.0370   0.0423   0.0495
  0.0506   0.0570   0.0627   0.0714   0.0737   0.0818   0.0835   0.0869
  0.0911   0.0972   0.1020   0.1048   0.1052   0.1081   0.1098   0.1164
  0.1191   0.1218   0.1232   0.1274   0.1295   0.1308   0.1346   0.1370
  0.1388   0.1415   0.1453   0.1470   0.1544   0.1570   0.1650   0.1703
  0.1743   0.1758   0.1823   0.1862   0.1917   0.1977   0.2011   0.2027
  0.2109   0.2161   0.2195   0.2237   0.2283   0.2302   0.2346   0.2431
  0.2450   0.2490   0.2507   0.2566   0.2612   0.2640   0.2681   0.2702
  0.2722   0.2746   0.2774   0.2866   0.2894   0.2942   0.2991   0.3048
  0.3078   0.3113   0.3168   0.3266   0.3315   0.3329   0.3368   0.3439
  0.3679   0.3817   0.4103   0.4253   0.4316   0.4409   0.4531   0.4627
  0.4675   0.4703   0.4775   0.4859   0.4900   0.5026   0.5175   0.5243
  0.5285   0.5352   0.5400   0.5457   0.5514   0.5551   0.5635   0.5693
  0.5771   0.5799   0.5879   0.5940   0.6012   0.6049   0.6108   0.6210
  0.6228   0.6278   0.6332   0.6373   0.6479   0.6594   0.6772   0.6843
  0.6923   0.6967   0.7048   0.7177   0.7252   0.7290   0.7428   0.7503
  0.7674   0.7814   0.7917   0.8040   0.8141   0.8319   0.8342   0.8384
  0.8428   0.8518   0.8534   0.8576   0.8662   0.8677   0.8818   0.8848
  0.8907   0.8998   0.9042   0.9106   0.9194   0.9235   0.9308   0.9349
  0.9431   0.9534   0.9567   0.9611   0.9714   0.9815   0.9879   0.9903
  1.0059   1.0084   1.0269   1.0328   1.0467   1.0510   1.0638   1.0806
  1.0875   1.1090   1.1126   1.1252   1.1788   1.1962   1.2101   1.2347
  1.2484   1.2569   1.2629   1.2746   1.2856   1.3119   1.3362   1.3372
  1.3502   1.3583   1.3682   1.4269   1.4681   1.4882   1.4900   1.5127
  1.5213   1.5435   1.5529   1.5626   1.5782   1.5884   1.5988   1.6216
  1.6401   1.6529   1.6659   1.6834   1.6911   1.7066   1.7153   1.7336
  1.7649   1.7955   1.8250   1.8481   1.8736   1.8895   1.8911   1.8956
  1.9057   1.9113   1.9274   1.9439   1.9471   1.9585   1.9718   1.9804
  1.9939   2.0228   2.0275   2.0580   2.0607   2.1043   2.1344   2.1586
  2.1928   2.2092   2.2120   2.2630   2.2753   2.2837   2.3138   2.3202
  2.3373   2.3425   2.3679   2.3773   2.3987   2.4189   2.4485   2.4667
  2.4809   2.5023   2.5101   2.5440   2.5528   2.5554   2.5746   2.6113
  2.6224   2.6603   2.6635   2.6705   2.6925   2.7067   2.7220   2.7241
  2.7339   2.7517   2.7612   2.7623   2.7818   2.7853   2.7971   2.8031
  2.8160   2.8343   2.8395   2.8697   2.8969   2.9258   2.9605   2.9802
  3.0808   3.0898   3.1076   3.1738   3.1797   3.2008   3.2249   3.2594
  3.2828   3.3586   3.3646   3.4015   3.4221   3.5154   3.5496   3.5994
  3.6767   3.7253   3.7799   3.8829   3.9807   4.0243   4.0593   4.0908
  4.1381   4.4221   4.8199   4.8399   9.7815   9.8177   9.8377   9.8664
 23.4125  23.5735  23.8665  23.8724  23.9189  23.9505  24.0063  24.0431
 24.0604  24.0878  24.1531  24.1635  25.7257  25.8347  25.9275  26.0769
 26.1727  26.2720  26.3599  26.5229  26.6170  26.6760  26.8369  26.8793
215.7750 215.8210 215.8378 215.8872
 --------------------------------------------------------------

          Ground-State Mulliken Net Atomic Charges

     Atom                 Charge (a.u.)
  ----------------------------------------
      1 C                     0.026985
      2 C                    -0.194370
      3 Cl                    0.415823
      4 C                    -0.508935
      5 H                     0.202790
      6 C                    -0.719154
      7 H                     0.180453
      8 C                     0.728329
      9 Cl                    0.472192
     10 C                    -1.017409
     11 H                     0.192464
     12 C                    -0.099719
     13 C                    -0.013273
     14 Cl                    0.419779
     15 C                    -0.073463
     16 H                     0.204006
     17 C                    -0.725758
     18 H                     0.165205
     19 C                    -0.184527
     20 H                     0.201687
     21 C                    -0.187423
     22 Cl                    0.514319
  ----------------------------------------
  Sum of atomic charges =     0.000000

 -----------------------------------------------------------------
                    Cartesian Multipole Moments
 -----------------------------------------------------------------
    Charge (ESU x 10^10)
                -0.0000
    Dipole Moment (Debye)
         X       1.5936      Y      -0.1235      Z      -0.5313
       Tot       1.6844
    Quadrupole Moments (Debye-Ang)
        XX    -111.3308     XY      -0.5626     YY    -124.9111
        XZ     -11.3340     YZ      -1.2065     ZZ    -113.2737
    Octopole Moments (Debye-Ang^2)
       XXX     -66.7971    XXY      -4.2359    XYY     -44.8439
       YYY       5.6821    XXZ       6.6519    XYZ      -3.7553
       YYZ      25.8034    XZZ     -37.3032    YZZ       1.2922
       ZZZ      78.1446
    Hexadecapole Moments (Debye-Ang^3)
      XXXX   -3662.1168   XXXY     157.4545   XXYY    -801.3176
      XYYY     209.0201   YYYY    -860.6157   XXXZ      58.8244
      XXYZ      86.0877   XYYZ      75.5652   YYYZ     274.3569
      XXZZ    -868.2732   XYZZ      80.1843   YYZZ    -479.9136
      XZZZ     133.4414   YZZZ     248.0446   ZZZZ   -1969.7868
 -----------------------------------------------------------------
 Calculating analytic gradient of the SCF energy
 Gradient of SCF Energy
            1           2           3           4           5           6
    1  -0.0105457  -0.0031132   0.0289754   0.0013510  -0.0000996   0.0045071
    2   0.0014984  -0.0044042  -0.0742085   0.0001359  -0.0000912  -0.0002715
    3   0.0018479  -0.0044641  -0.0500992  -0.0062919   0.0001596  -0.0043038
            7           8           9          10          11          12
    1  -0.0003147  -0.0047513   0.0005404   0.0080654   0.0020157   0.0218546
    2  -0.0001205   0.0009952   0.0000536   0.0061425   0.0023418   0.0001976
    3  -0.0002243   0.0017579   0.0000515   0.0046117  -0.0037661  -0.0107602
           13          14          15          16          17          18
    1  -0.0036624  -0.0260572  -0.0091971   0.0006453   0.0024780  -0.0000315
    2   0.0063158   0.0707050   0.0066166   0.0004934   0.0011970   0.0000432
    3   0.0021201   0.0556935  -0.0024344  -0.0008062  -0.0031299   0.0000288
           19          20          21          22
    1   0.0004580   0.0009209  -0.0055289  -0.0085101
    2  -0.0084194  -0.0004564   0.0011282  -0.0098924
    3   0.0089739  -0.0000464   0.0029520   0.0081297
 Max gradient component =       7.421E-02
 RMS gradient           =       1.710E-02
 Gradient time:  CPU 200.70 s  wall 200.71 s
 Geometry Optimization Parameters
   NAtoms,    NIC,     NZ,  NCons,   NDum,   NFix, NCnnct, MaxDiis
       22     163      22       0       0       0       0       0


** GEOMETRY OPTIMIZATION IN DELOCALIZED INTERNAL COORDINATES **
   Searching for a Minimum

   Optimization Cycle:   1

                       Coordinates (Angstroms)
     ATOM                X               Y               Z
      1  C         0.0000000000    0.0000000000    0.0000000000
      2  C         0.0000000000    0.0000000000    1.3949600000
      3  Cl        1.5261815140    0.0000000000    2.2594170471
      4  C        -1.1901880373    0.0256249026    2.1059255403
      5  H        -1.1683702292    0.0315218534    3.1884196336
      6  C        -2.4041742747    0.0535064326    1.4351028665
      7  H        -3.3336980403    0.0741960811    1.9899557843
      8  C        -2.4180259722    0.0546630380    0.0478935036
      9  Cl       -3.9445745286    0.0782926128   -0.8155919614
     10  C        -1.2274122092    0.0272853135   -0.6622934626
     11  H        -1.2503451014    0.0068111236   -1.7445869269
     12  C         1.2779219872   -0.0284629571   -0.7628147595
     13  C         2.3095886281   -0.8932703637   -0.3971844912
     14  Cl        2.0841394724   -1.9836059182    0.9581225060
     15  C         3.5004827568   -0.9194878930   -1.1069450245
     16  H         4.2865586447   -1.6026019117   -0.8107285686
     17  C         3.6821124948   -0.0819958503   -2.1978886372
     18  H         4.6116429624   -0.1026930066   -2.7527300472
     19  C         2.6636000698    0.7822218600   -2.5724593424
     20  H         2.7980411655    1.4448431951   -3.4181323354
     21  C         1.4736782845    0.8090230106   -1.8610916159
     22  Cl        0.2100943914    1.9325319622   -2.3275671039
   Point Group: c1    Number of degrees of freedom:    60


   Energy is  -2301.838244583


 Attempting to generate delocalized internal coordinates
 Initial Hessian constructed with Jon Baker's OPTIMIZE code

 60 Hessian modes will be used to form the next step
  Hessian Eigenvalues:
     0.016296    0.017711    0.019512    0.020643    0.020929    0.022944
     0.023585    0.023588    0.023834    0.023846    0.024090    0.024090
     0.024114    0.024114    0.024135    0.024135    0.024142    0.024143
     0.064484    0.103825    0.159965    0.159994    0.159995    0.159995
     0.160000    0.160000    0.215287    0.220967    0.224256    0.230530
     0.235216    0.236724    0.246754    0.249209    0.249943    0.249992
     0.249999    0.289150    0.292792    0.301033    0.301033    0.328578
     0.356665    0.356665    0.356665    0.356665    0.356665    0.356665
     0.412157    0.416692    0.429790    0.431092    0.461309    0.462619
     0.471052    0.471176    0.478202    0.478203    0.479142    0.479142

 Minimum search - taking simple RFO step
 Searching for Lamda that Minimizes Along All modes
 Value Taken    Lamda =  -0.06398647
 Calculated Step too Large.  Step scaled by  0.492904
 Step Taken.  Stepsize is  0.300000

                             Maximum     Tolerance    Cnvgd?
         Gradient           0.078091      0.000300      NO
         Displacement       0.222273      0.001200      NO
         Energy change     *********      0.000001      NO


 New Cartesian Coordinates Obtained by Inverse Iteration

 Displacement from previous Coordinates is:  0.537432
 ----------------------------------------------------------------
             Standard Nuclear Orientation (Angstroms)
    I     Atom           X                Y                Z
 ----------------------------------------------------------------
    1      C      -0.0097171587     0.0115046200     0.0049713843
    2      C      -0.0187247724     0.0359617607     1.4070943417
    3      Cl      1.4906010774     0.0687431989     2.2887967105
    4      C      -1.2085996743     0.0514188827     2.1233756849
    5      H      -1.1829359462     0.0761216182     3.2054199832
    6      C      -2.4244786796     0.0432567206     1.4569242590
    7      H      -3.3534163480     0.0554503786     2.0128244514
    8      C      -2.4353190144     0.0145898509     0.0688249226
    9      Cl     -3.9640899949    -0.0148963697    -0.7912651988
   10      C      -1.2477666318    -0.0023390285    -0.6475017323
   11      H      -1.2831240657    -0.0526730503    -1.7262009909
   12      C       1.2693924885    -0.0129523208    -0.7731220426
   13      C       2.3008765781    -0.9021661509    -0.4299672277
   14      Cl      2.0865191670    -2.0147695462     0.9012105536
   15      C       3.4959467311    -0.9443941909    -1.1340688426
   16      H       4.2651154396    -1.6485145718    -0.8425491953
   17      C       3.6965984424    -0.0947337101    -2.2104804740
   18      H       4.6280472576    -0.1248886758    -2.7617110950
   19      C       2.6990374948     0.7985553941    -2.5741403675
   20      H       2.8523002072     1.4762839467    -3.4046049215
   21      C       1.5046572769     0.8410780134    -1.8681431680
   22      Cl      0.3263341041     2.0477667154    -2.3559044306
 ----------------------------------------------------------------
 Nuclear Repulsion Energy =        1520.73753390 hartrees
 There are       73 alpha and       73 beta electrons
 Applying Cartesian multipole field
    Component          Value
    ---------          -----
     (2,0,0)        1.00000E-11
     (0,2,0)        2.00000E-11
     (0,0,2)       -3.00000E-11
 Nucleus-field energy     =    -0.0000000033 hartrees
 Requested basis set is 6-311++G(d,p)
 There are 154 shells and 426 basis functions
 A cutoff of  1.0D-15 yielded   9625 shell pairs
 There are     78744 function pairs (     84706 Cartesian)
 Smallest overlap matrix eigenvalue = 3.75E-07
 Linear dependence detected in AO basis
 Number of orthogonalized atomic orbitals = 422
 Maximum deviation from orthogonality = 2.111E-10
 Guess from superposition of atomic densities
 Warning:  Energy on first SCF cycle will be non-variational
 SAD guess density has 146.000000 electrons

 -----------------------------------------------------------------------
  General SCF calculation program by
  Eric Jon Sundstrom, Paul Horn, Yuezhi Mao, Dmitri Zuev, Alec White,
  David Stuck, Shaama M.S., Shane Yost, Joonho Lee, David Small,
  Daniel Levine, Susi Lehtola, Hugh Burton, Evgeny Epifanovsky,
  Bang C. Huynh
 -----------------------------------------------------------------------
 Exchange:     0.2000 Hartree-Fock + 0.0800 Slater + 0.7200 B88
 Correlation:  0.1900 VWN1RPA + 0.8100 LYP
 Using SG-1 standard quadrature grid
 A restricted SCF calculation will be
 performed using DIIS
 SCF converges when DIIS error is below 1.0e-08
 ---------------------------------------
  Cycle       Energy         DIIS error
 ---------------------------------------
    1   -2305.7669262385      3.05e-02  
    2   -2301.6994575157      2.64e-03  
    3   -2301.6053535853      3.26e-03  
    4   -2301.8539710694      5.90e-04  
    5   -2301.8599478958      3.28e-04  
    6   -2301.8623256025      1.15e-04  
    7   -2301.8626136475      2.31e-05  
    8   -2301.8626231151      1.03e-05  
    9   -2301.8626254722      1.99e-06  
   10   -2301.8626255548      8.14e-07  
   11   -2301.8626255684      2.15e-07  
   12   -2301.8626255692      1.06e-07  
   13   -2301.8626255695      3.46e-08  
   14   -2301.8626255695      8.50e-09  Convergence criterion met
 ---------------------------------------
 SCF time:   CPU 560.24s  wall 560.00s 
 SCF   energy in the final basis set =    -2301.8626255695
 Total energy in the final basis set =    -2301.8626255695

 --------------------------------------------------------------

                    Orbital Energies (a.u.)
 --------------------------------------------------------------

 Alpha MOs
 -- Occupied --
********-101.5637-101.5583-101.5557 -10.2633 -10.2605 -10.2550 -10.2527
-10.2301 -10.2245 -10.2067 -10.2065 -10.2061 -10.2055 -10.2048 -10.2044
 -9.4839  -9.4783  -9.4750  -9.4724  -7.2487  -7.2429  -7.2396  -7.2387
 -7.2381  -7.2368  -7.2332  -7.2327  -7.2296  -7.2291  -7.2271  -7.2265
 -0.9404  -0.9145  -0.8987  -0.8816  -0.8461  -0.8366  -0.8078  -0.7625
 -0.7527  -0.7339  -0.6643  -0.6382  -0.6210  -0.6042  -0.5478  -0.5250
 -0.5226  -0.4990  -0.4916  -0.4736  -0.4579  -0.4554  -0.4520  -0.4343
 -0.4296  -0.4124  -0.4034  -0.3967  -0.3911  -0.3875  -0.3723  -0.3491
 -0.3375  -0.3297  -0.3272  -0.3235  -0.3013  -0.2895  -0.2672  -0.2624
 -0.2460
 -- Virtual --
 -0.0663  -0.0451  -0.0400  -0.0206  -0.0186  -0.0101  -0.0030   0.0052
  0.0072   0.0132   0.0175   0.0224   0.0288   0.0369   0.0426   0.0489
  0.0503   0.0563   0.0630   0.0703   0.0730   0.0817   0.0832   0.0862
  0.0910   0.0977   0.1007   0.1041   0.1055   0.1067   0.1087   0.1156
  0.1190   0.1207   0.1230   0.1266   0.1287   0.1307   0.1339   0.1364
  0.1378   0.1398   0.1437   0.1454   0.1524   0.1553   0.1631   0.1698
  0.1744   0.1749   0.1811   0.1848   0.1890   0.1951   0.1979   0.2001
  0.2075   0.2145   0.2172   0.2210   0.2262   0.2300   0.2334   0.2409
  0.2435   0.2467   0.2505   0.2545   0.2590   0.2643   0.2668   0.2698
  0.2705   0.2734   0.2772   0.2838   0.2870   0.2901   0.2974   0.2999
  0.3059   0.3078   0.3096   0.3196   0.3273   0.3303   0.3337   0.3366
  0.3534   0.3642   0.3803   0.4230   0.4265   0.4332   0.4414   0.4528
  0.4617   0.4688   0.4719   0.4773   0.4847   0.4964   0.5055   0.5159
  0.5205   0.5260   0.5346   0.5391   0.5445   0.5522   0.5568   0.5653
  0.5697   0.5764   0.5797   0.5848   0.5947   0.6041   0.6120   0.6136
  0.6185   0.6209   0.6275   0.6315   0.6382   0.6580   0.6616   0.6843
  0.6867   0.6934   0.6979   0.7069   0.7210   0.7232   0.7282   0.7410
  0.7495   0.7698   0.8009   0.8028   0.8109   0.8169   0.8329   0.8336
  0.8408   0.8456   0.8517   0.8549   0.8577   0.8656   0.8716   0.8827
  0.8833   0.8894   0.8951   0.9059   0.9150   0.9215   0.9266   0.9302
  0.9351   0.9450   0.9492   0.9564   0.9579   0.9747   0.9792   0.9873
  0.9923   0.9984   1.0020   1.0185   1.0278   1.0377   1.0467   1.0567
  1.0757   1.0849   1.0942   1.1116   1.1264   1.1660   1.1913   1.2058
  1.2335   1.2403   1.2521   1.2584   1.2656   1.2819   1.3122   1.3293
  1.3398   1.3420   1.3537   1.3690   1.4319   1.4665   1.4848   1.4868
  1.5098   1.5200   1.5429   1.5533   1.5587   1.5709   1.5855   1.5991
  1.6172   1.6339   1.6548   1.6638   1.6822   1.6907   1.7007   1.7144
  1.7315   1.7585   1.7907   1.8217   1.8397   1.8654   1.8865   1.8917
  1.8966   1.9092   1.9102   1.9256   1.9392   1.9458   1.9564   1.9675
  1.9788   1.9922   2.0166   2.0226   2.0527   2.0572   2.1025   2.1323
  2.1539   2.1911   2.2034   2.2322   2.2655   2.2775   2.2867   2.3123
  2.3157   2.3324   2.3411   2.3639   2.3742   2.3852   2.4196   2.4377
  2.4636   2.4891   2.4926   2.5030   2.5404   2.5497   2.5537   2.5699
  2.6055   2.6225   2.6499   2.6664   2.6682   2.6900   2.7039   2.7191
  2.7199   2.7308   2.7518   2.7555   2.7583   2.7763   2.7825   2.7943
  2.8005   2.8105   2.8305   2.8393   2.8660   2.8918   2.9162   2.9512
  2.9823   3.0756   3.0836   3.1019   3.1643   3.1660   3.1939   3.2094
  3.2492   3.2768   3.3504   3.3578   3.3956   3.4172   3.5136   3.5430
  3.5932   3.6747   3.7203   3.7746   3.8735   3.9681   4.0234   4.0575
  4.0910   4.1353   4.4208   4.8098   4.8346   9.7798   9.8094   9.8153
  9.8700  23.4157  23.5650  23.8524  23.8623  23.9024  23.9443  23.9902
 24.0262  24.0574  24.0755  24.1487  24.1599  25.8074  25.8343  25.9151
 26.0711  26.1656  26.2482  26.3535  26.4112  26.6135  26.6471  26.8162
 26.8460 215.7737 215.8085 215.8149 215.8873
 --------------------------------------------------------------

          Ground-State Mulliken Net Atomic Charges

     Atom                 Charge (a.u.)
  ----------------------------------------
      1 C                     0.720917
      2 C                    -0.710849
      3 Cl                    0.397282
      4 C                    -0.540791
      5 H                     0.203482
      6 C                    -0.688174
      7 H                     0.180736
      8 C                     0.784938
      9 Cl                    0.463996
     10 C                    -1.144799
     11 H                     0.190728
     12 C                     0.076819
     13 C                    -0.178045
     14 Cl                    0.415932
     15 C                     0.023924
     16 H                     0.205384
     17 C                    -0.780731
     18 H                     0.164874
     19 C                    -0.234015
     20 H                     0.207973
     21 C                    -0.231384
     22 Cl                    0.471802
  ----------------------------------------
  Sum of atomic charges =     0.000000

 -----------------------------------------------------------------
                    Cartesian Multipole Moments
 -----------------------------------------------------------------
    Charge (ESU x 10^10)
                -0.0000
    Dipole Moment (Debye)
         X       1.5482      Y      -0.1645      Z      -0.4883
       Tot       1.6317
    Quadrupole Moments (Debye-Ang)
        XX    -111.3333     XY      -0.7440     YY    -124.6800
        XZ     -11.5714     YZ      -0.8570     ZZ    -113.2595
    Octopole Moments (Debye-Ang^2)
       XXX     -68.6676    XXY      -5.4314    XYY     -44.3734
       YYY       2.5762    XXZ       6.7176    XYZ      -3.4772
       YYZ      25.9290    XZZ     -38.2902    YZZ       1.2760
       ZZZ      80.5707
    Hexadecapole Moments (Debye-Ang^3)
      XXXX   -3692.1312   XXXY     128.7122   XXYY    -811.5124
      XYYY     177.1019   YYYY    -904.3282   XXXZ      84.1655
      XXYZ      87.5105   XYYZ      85.5503   YYYZ     270.2092
      XXZZ    -874.6459   XYZZ      72.2735   YYZZ    -490.6770
      XZZZ     163.5464   YZZZ     248.9781   ZZZZ   -1989.7771
 -----------------------------------------------------------------
 Calculating analytic gradient of the SCF energy
 Gradient of SCF Energy
            1           2           3           4           5           6
    1  -0.0070225  -0.0028081   0.0170556   0.0003156  -0.0004178   0.0036638
    2  -0.0002377  -0.0032438  -0.0496063  -0.0001296  -0.0000544   0.0000248
    3   0.0014000  -0.0000264  -0.0340429  -0.0031924   0.0002188  -0.0021617
            7           8           9          10          11          12
    1  -0.0002031  -0.0032234   0.0006484   0.0023571   0.0002292   0.0132724
    2  -0.0001212   0.0005455   0.0000077   0.0032979   0.0000339  -0.0014588
    3   0.0000640   0.0008070   0.0002250   0.0034774  -0.0000796  -0.0057046
           13          14          15          16          17          18
    1   0.0000402  -0.0158483  -0.0059575   0.0007965   0.0015186  -0.0001355
    2   0.0019808   0.0482205   0.0046097   0.0002411   0.0003934  -0.0000063
    3   0.0026590   0.0355097  -0.0012965  -0.0007419  -0.0015820   0.0001875
           19          20          21          22
    1  -0.0005753   0.0009534  -0.0036026  -0.0010566
    2  -0.0048186  -0.0001877   0.0030770  -0.0025678
    3   0.0057877  -0.0002680  -0.0022648   0.0010247
 Max gradient component =       4.961E-02
 RMS gradient           =       1.119E-02
 Gradient time:  CPU 200.14 s  wall 200.15 s
 Geometry Optimization Parameters
   NAtoms,    NIC,     NZ,  NCons,   NDum,   NFix, NCnnct, MaxDiis
       22     163      22       0       0       0       0       0

 Cartesian Hessian Update
 Hessian updated using BFGS update


** GEOMETRY OPTIMIZATION IN DELOCALIZED INTERNAL COORDINATES **
   Searching for a Minimum

   Optimization Cycle:   2

                       Coordinates (Angstroms)
     ATOM                X               Y               Z
      1  C        -0.0097171587    0.0115046200    0.0049713843
      2  C        -0.0187247724    0.0359617607    1.4070943417
      3  Cl        1.4906010774    0.0687431989    2.2887967105
      4  C        -1.2085996743    0.0514188827    2.1233756849
      5  H        -1.1829359462    0.0761216182    3.2054199832
      6  C        -2.4244786796    0.0432567206    1.4569242590
      7  H        -3.3534163480    0.0554503786    2.0128244514
      8  C        -2.4353190144    0.0145898509    0.0688249226
      9  Cl       -3.9640899949   -0.0148963697   -0.7912651988
     10  C        -1.2477666318   -0.0023390285   -0.6475017323
     11  H        -1.2831240657   -0.0526730503   -1.7262009909
     12  C         1.2693924885   -0.0129523208   -0.7731220426
     13  C         2.3008765781   -0.9021661509   -0.4299672277
     14  Cl        2.0865191670   -2.0147695462    0.9012105536
     15  C         3.4959467311   -0.9443941909   -1.1340688426
     16  H         4.2651154396   -1.6485145718   -0.8425491953
     17  C         3.6965984424   -0.0947337101   -2.2104804740
     18  H         4.6280472576   -0.1248886758   -2.7617110950
     19  C         2.6990374948    0.7985553941   -2.5741403675
     20  H         2.8523002072    1.4762839467   -3.4046049215
     21  C         1.5046572769    0.8410780134   -1.8681431680
     22  Cl        0.3263341041    2.0477667154   -2.3559044306
   Point Group: c1    Number of degrees of freedom:    60


   Energy is  -2301.862625570

 Hessian updated using BFGS update

 56 Hessian modes will be used to form the next step
  Hessian Eigenvalues:
     0.017043    0.017736    0.019960    0.020633    0.020930    0.022945
     0.023580    0.023824    0.023845    0.024089    0.024090    0.024111
     0.024114    0.024134    0.024135    0.024141    0.024143    0.024205
     0.063982    0.088250    0.159945    0.159994    0.159995    0.159999
     0.160000    0.160216    0.215333    0.220803    0.224352    0.230443
     0.235132    0.237031    0.247155    0.249076    0.249966    0.249992
     0.284460    0.289148    0.300965    0.300995    0.304348    0.351106
     0.356660    0.360158    0.412493    0.423986    0.429765    0.454956
     0.462154    0.463285    0.470786    0.477967    0.478203    0.478914
     0.479083    0.512380

 Minimum search - taking simple RFO step
 Searching for Lamda that Minimizes Along All modes
 Value Taken    Lamda =  -0.03175748
 Calculated Step too Large.  Step scaled by  0.570818
 Step Taken.  Stepsize is  0.300000

                             Maximum     Tolerance    Cnvgd?
         Gradient           0.052455      0.000300      NO
         Displacement       0.253597      0.001200      NO
         Energy change     -0.024381      0.000001      NO


 New Cartesian Coordinates Obtained by Inverse Iteration

 Displacement from previous Coordinates is:  0.397465
 ----------------------------------------------------------------
             Standard Nuclear Orientation (Angstroms)
    I     Atom           X                Y                Z
 ----------------------------------------------------------------
    1      C       0.0082714106     0.0057399106     0.0308430524
    2      C      -0.0238083755     0.0533219239     1.4346937631
    3      Cl      1.4610376555     0.1136073993     2.3532048592
    4      C      -1.2279090585     0.0742167323     2.1306573786
    5      H      -1.2184012685     0.1146737076     3.2122136677
    6      C      -2.4338421797     0.0544123016     1.4430792809
    7      H      -3.3727231536     0.0725307218     1.9813035527
    8      C      -2.4172678387     0.0138555740     0.0534667332
    9      Cl     -3.9321270603    -0.0195345169    -0.8328184422
   10      C      -1.2190425482    -0.0090076606    -0.6446191600
   11      H      -1.2346395264    -0.0611995890    -1.7247912022
   12      C       1.2797009518    -0.0282408350    -0.7459847355
   13      C       2.3200608743    -0.9253876193    -0.4375767288
   14      Cl      2.1319727428    -2.0677711117     0.8693371809
   15      C       3.5070559428    -0.9593181440    -1.1600856991
   16      H       4.2771539345    -1.6697305762    -0.8882743964
   17      C       3.6863235397    -0.0924474649    -2.2293739095
   18      H       4.6078621765    -0.1149234255    -2.7979770467
   19      C       2.6803866174     0.8040840351    -2.5702055876
   20      H       2.8105075315     1.4909604406    -3.3965950214
   21      C       1.5003062270     0.8312029801    -1.8375680771
   22      Cl      0.2963753838     2.0273587011    -2.2931468576
 ----------------------------------------------------------------
 Nuclear Repulsion Energy =        1516.69377471 hartrees
 There are       73 alpha and       73 beta electrons
 Applying Cartesian multipole field
    Component          Value
    ---------          -----
     (2,0,0)        1.00000E-11
     (0,2,0)        2.00000E-11
     (0,0,2)       -3.00000E-11
 Nucleus-field energy     =    -0.0000000033 hartrees
 Requested basis set is 6-311++G(d,p)
 There are 154 shells and 426 basis functions
 A cutoff of  1.0D-15 yielded   9628 shell pairs
 There are     78777 function pairs (     84736 Cartesian)
 Smallest overlap matrix eigenvalue = 3.73E-07
 Linear dependence detected in AO basis
 Number of orthogonalized atomic orbitals = 422
 Maximum deviation from orthogonality = 2.878E-10
 Guess from superposition of atomic densities
 Warning:  Energy on first SCF cycle will be non-variational
 SAD guess density has 146.000000 electrons

 -----------------------------------------------------------------------
  General SCF calculation program by
  Eric Jon Sundstrom, Paul Horn, Yuezhi Mao, Dmitri Zuev, Alec White,
  David Stuck, Shaama M.S., Shane Yost, Joonho Lee, David Small,
  Daniel Levine, Susi Lehtola, Hugh Burton, Evgeny Epifanovsky,
  Bang C. Huynh
 -----------------------------------------------------------------------
 Exchange:     0.2000 Hartree-Fock + 0.0800 Slater + 0.7200 B88
 Correlation:  0.1900 VWN1RPA + 0.8100 LYP
 Using SG-1 standard quadrature grid
 A restricted SCF calculation will be
 performed using DIIS
 SCF converges when DIIS error is below 1.0e-08
 ---------------------------------------
  Cycle       Energy         DIIS error
 ---------------------------------------
    1   -2305.7246990670      3.04e-02  
    2   -2301.7158351949      2.62e-03  
    3   -2301.6253343612      3.23e-03  
    4   -2301.8682834463      5.84e-04  
    5   -2301.8740752322      3.28e-04  
    6   -2301.8764674226      1.13e-04  
    7   -2301.8767430598      2.27e-05  
    8   -2301.8767519562      1.05e-05  
    9   -2301.8767544610      1.86e-06  
   10   -2301.8767545309      8.40e-07  
   11   -2301.8767545453      2.09e-07  
   12   -2301.8767545462      1.04e-07  
   13   -2301.8767545464      3.37e-08  
   14   -2301.8767545463      7.92e-09  Convergence criterion met
 ---------------------------------------
 SCF time:   CPU 573.60s  wall 574.00s 
 SCF   energy in the final basis set =    -2301.8767545463
 Total energy in the final basis set =    -2301.8767545463

 --------------------------------------------------------------

                    Orbital Energies (a.u.)
 --------------------------------------------------------------

 Alpha MOs
 -- Occupied --
********-101.5633-101.5599-101.5575 -10.2632 -10.2614 -10.2557 -10.2527
-10.2300 -10.2246 -10.2076 -10.2066 -10.2065 -10.2058 -10.2056 -10.2050
 -9.4833  -9.4779  -9.4761  -9.4738  -7.2480  -7.2425  -7.2407  -7.2383
 -7.2381  -7.2375  -7.2328  -7.2323  -7.2308  -7.2303  -7.2285  -7.2279
 -0.9386  -0.9142  -0.8963  -0.8830  -0.8443  -0.8375  -0.8081  -0.7620
 -0.7522  -0.7335  -0.6640  -0.6383  -0.6208  -0.6041  -0.5473  -0.5248
 -0.5219  -0.4991  -0.4919  -0.4739  -0.4581  -0.4547  -0.4515  -0.4333
 -0.4264  -0.4124  -0.4013  -0.3964  -0.3910  -0.3865  -0.3721  -0.3474
 -0.3374  -0.3296  -0.3270  -0.3238  -0.3005  -0.2965  -0.2665  -0.2625
 -0.2506
 -- Virtual --
 -0.0667  -0.0454  -0.0400  -0.0211  -0.0184  -0.0102  -0.0024   0.0056
  0.0073   0.0131   0.0180   0.0223   0.0290   0.0366   0.0425   0.0489
  0.0504   0.0564   0.0632   0.0701   0.0729   0.0816   0.0832   0.0860
  0.0907   0.0973   0.1005   0.1043   0.1055   0.1063   0.1088   0.1153
  0.1190   0.1211   0.1232   0.1267   0.1283   0.1303   0.1339   0.1365
  0.1380   0.1397   0.1432   0.1453   0.1523   0.1544   0.1632   0.1695
  0.1737   0.1752   0.1809   0.1842   0.1880   0.1948   0.1974   0.1995
  0.2077   0.2138   0.2180   0.2211   0.2263   0.2287   0.2335   0.2410
  0.2441   0.2463   0.2501   0.2544   0.2584   0.2634   0.2654   0.2689
  0.2701   0.2731   0.2775   0.2833   0.2867   0.2905   0.2973   0.2994
  0.3055   0.3091   0.3102   0.3193   0.3261   0.3306   0.3332   0.3357
  0.3521   0.3623   0.3810   0.4250   0.4277   0.4322   0.4405   0.4528
  0.4615   0.4692   0.4746   0.4774   0.4855   0.4964   0.5086   0.5147
  0.5200   0.5239   0.5330   0.5385   0.5413   0.5522   0.5560   0.5637
  0.5705   0.5724   0.5796   0.5813   0.5949   0.6059   0.6115   0.6130
  0.6173   0.6180   0.6254   0.6338   0.6382   0.6586   0.6614   0.6839
  0.6876   0.6908   0.6970   0.7071   0.7190   0.7208   0.7270   0.7404
  0.7490   0.7695   0.8012   0.8075   0.8125   0.8233   0.8344   0.8386
  0.8444   0.8490   0.8525   0.8556   0.8606   0.8666   0.8702   0.8825
  0.8867   0.8892   0.8975   0.9074   0.9119   0.9216   0.9271   0.9309
  0.9384   0.9478   0.9487   0.9553   0.9608   0.9737   0.9785   0.9896
  0.9917   0.9930   0.9999   1.0121   1.0257   1.0368   1.0431   1.0583
  1.0678   1.0869   1.0978   1.1078   1.1214   1.1660   1.1889   1.2045
  1.2290   1.2393   1.2519   1.2586   1.2690   1.2796   1.3128   1.3205
  1.3354   1.3409   1.3512   1.3684   1.4324   1.4679   1.4833   1.4861
  1.5090   1.5188   1.5415   1.5520   1.5577   1.5681   1.5837   1.5957
  1.6168   1.6331   1.6518   1.6631   1.6821   1.6900   1.7006   1.7141
  1.7311   1.7590   1.7895   1.8227   1.8391   1.8637   1.8833   1.8903
  1.8957   1.9089   1.9108   1.9223   1.9412   1.9440   1.9556   1.9667
  1.9805   1.9918   2.0158   2.0213   2.0511   2.0553   2.1012   2.1353
  2.1516   2.1884   2.2014   2.2473   2.2689   2.2809   2.2979   2.3136
  2.3171   2.3329   2.3428   2.3459   2.3642   2.3864   2.4193   2.4303
  2.4636   2.4877   2.5005   2.5047   2.5348   2.5489   2.5528   2.5670
  2.6001   2.6203   2.6477   2.6653   2.6675   2.6890   2.7040   2.7168
  2.7186   2.7293   2.7518   2.7535   2.7579   2.7769   2.7804   2.7926
  2.7993   2.8093   2.8291   2.8422   2.8655   2.8891   2.9166   2.9531
  2.9834   3.0748   3.0830   3.0986   3.1595   3.1628   3.1939   3.2120
  3.2458   3.2743   3.3484   3.3532   3.3907   3.4143   3.5117   3.5400
  3.5919   3.6727   3.7167   3.7704   3.8722   3.9671   4.0223   4.0589
  4.0920   4.1363   4.4220   4.8051   4.8319   9.7777   9.7981   9.8168
  9.8644  23.4165  23.5695  23.8499  23.8595  23.9052  23.9406  23.9857
 24.0218  24.0511  24.0715  24.1425  24.1526  25.8344  25.9073  25.9236
 26.0477  26.1430  26.2350  26.3089  26.3843  26.6134  26.6435  26.8046
 26.8304 215.7721 215.7959 215.8184 215.8765
 --------------------------------------------------------------

          Ground-State Mulliken Net Atomic Charges

     Atom                 Charge (a.u.)
  ----------------------------------------
      1 C                     0.778674
      2 C                    -0.748789
      3 Cl                    0.397747
      4 C                    -0.551607
      5 H                     0.202436
      6 C                    -0.664782
      7 H                     0.181432
      8 C                     0.788374
      9 Cl                    0.465633
     10 C                    -1.169324
     11 H                     0.193891
     12 C                     0.091297
     13 C                    -0.210301
     14 Cl                    0.420435
     15 C                     0.019859
     16 H                     0.205895
     17 C                    -0.782991
     18 H                     0.165923
     19 C                    -0.179311
     20 H                     0.208678
     21 C                    -0.273518
     22 Cl                    0.460351
  ----------------------------------------
  Sum of atomic charges =     0.000000

 -----------------------------------------------------------------
                    Cartesian Multipole Moments
 -----------------------------------------------------------------
    Charge (ESU x 10^10)
                 0.0000
    Dipole Moment (Debye)
         X       1.5286      Y      -0.1336      Z      -0.5481
       Tot       1.6294
    Quadrupole Moments (Debye-Ang)
        XX    -111.4464     XY      -0.8293     YY    -124.4773
        XZ     -11.8648     YZ      -0.5980     ZZ    -113.2387
    Octopole Moments (Debye-Ang^2)
       XXX     -71.5556    XXY      -4.9748    XYY     -44.0870
       YYY       3.0547    XXZ       5.9214    XYZ      -3.2189
       YYZ      25.0778    XZZ     -38.2610    YZZ       2.6760
       ZZZ      77.3781
    Hexadecapole Moments (Debye-Ang^3)
      XXXX   -3681.7390   XXXY     138.0077   XXYY    -809.0280
      XYYY     186.0907   YYYY    -915.0884   XXXZ      74.5346
      XXYZ      84.3558   XYYZ      82.7037   YYYZ     254.9027
      XXZZ    -871.9039   XYZZ      76.8127   YYZZ    -493.6305
      XZZZ     155.8107   YZZZ     235.8327   ZZZZ   -1990.6266
 -----------------------------------------------------------------
 Calculating analytic gradient of the SCF energy
 Gradient of SCF Energy
            1           2           3           4           5           6
    1  -0.0032024  -0.0009392   0.0099377   0.0006659  -0.0001701   0.0012837
    2   0.0007876  -0.0018286  -0.0311246  -0.0002558   0.0000129  -0.0002796
    3  -0.0015911   0.0020733  -0.0212981  -0.0009862   0.0000436  -0.0009745
            7           8           9          10          11          12
    1  -0.0000820  -0.0020747   0.0005366   0.0028457   0.0006469   0.0055143
    2  -0.0000369   0.0005115   0.0000106   0.0046025   0.0009083  -0.0000187
    3   0.0000519   0.0000022   0.0001876   0.0009341  -0.0014366  -0.0038602
           13          14          15          16          17          18
    1   0.0005599  -0.0093349  -0.0021500   0.0004090   0.0013821  -0.0001056
    2   0.0000778   0.0308667   0.0015917   0.0000357   0.0001076  -0.0000274
    3   0.0022679   0.0212696  -0.0000496  -0.0003734  -0.0009101   0.0000722
           19          20          21          22
    1  -0.0004704   0.0004053  -0.0027809  -0.0028769
    2  -0.0022937   0.0000070   0.0009312  -0.0045858
    3   0.0026928  -0.0001996  -0.0003787   0.0024631
 Max gradient component =       3.112E-02
 RMS gradient           =       6.959E-03
 Gradient time:  CPU 200.51 s  wall 200.52 s
 Geometry Optimization Parameters
   NAtoms,    NIC,     NZ,  NCons,   NDum,   NFix, NCnnct, MaxDiis
       22     163      22       0       0       0       0       0

 Cartesian Hessian Update
 Hessian updated using BFGS update


** GEOMETRY OPTIMIZATION IN DELOCALIZED INTERNAL COORDINATES **
   Searching for a Minimum

   Optimization Cycle:   3

                       Coordinates (Angstroms)
     ATOM                X               Y               Z
      1  C         0.0082714106    0.0057399106    0.0308430524
      2  C        -0.0238083755    0.0533219239    1.4346937631
      3  Cl        1.4610376555    0.1136073993    2.3532048592
      4  C        -1.2279090585    0.0742167323    2.1306573786
      5  H        -1.2184012685    0.1146737076    3.2122136677
      6  C        -2.4338421797    0.0544123016    1.4430792809
      7  H        -3.3727231536    0.0725307218    1.9813035527
      8  C        -2.4172678387    0.0138555740    0.0534667332
      9  Cl       -3.9321270603   -0.0195345169   -0.8328184422
     10  C        -1.2190425482   -0.0090076606   -0.6446191600
     11  H        -1.2346395264   -0.0611995890   -1.7247912022
     12  C         1.2797009518   -0.0282408350   -0.7459847355
     13  C         2.3200608743   -0.9253876193   -0.4375767288
     14  Cl        2.1319727428   -2.0677711117    0.8693371809
     15  C         3.5070559428   -0.9593181440   -1.1600856991
     16  H         4.2771539345   -1.6697305762   -0.8882743964
     17  C         3.6863235397   -0.0924474649   -2.2293739095
     18  H         4.6078621765   -0.1149234255   -2.7979770467
     19  C         2.6803866174    0.8040840351   -2.5702055876
     20  H         2.8105075315    1.4909604406   -3.3965950214
     21  C         1.5003062270    0.8312029801   -1.8375680771
     22  Cl        0.2963753838    2.0273587011   -2.2931468576
   Point Group: c1    Number of degrees of freedom:    60


   Energy is  -2301.876754546

 Hessian updated using BFGS update

 57 Hessian modes will be used to form the next step
  Hessian Eigenvalues:
     0.017288    0.017743    0.019732    0.020838    0.020936    0.022945
     0.023576    0.023832    0.023846    0.024090    0.024090    0.024113
     0.024114    0.024134    0.024135    0.024142    0.024143    0.025225
     0.059144    0.088181    0.159936    0.159995    0.159996    0.160000
     0.160012    0.160211    0.215944    0.221613    0.224553    0.230485
     0.235622    0.237024    0.247144    0.249411    0.249992    0.250018
     0.284173    0.289196    0.300893    0.301027    0.302641    0.352767
     0.356657    0.356671    0.362739    0.412541    0.423846    0.429806
     0.454883    0.462366    0.468272    0.471445    0.478095    0.478235
     0.478975    0.479257    0.514671

 Minimum search - taking simple RFO step
 Searching for Lamda that Minimizes Along All modes
 Value Taken    Lamda =  -0.01971518
 Calculated Step too Large.  Step scaled by  0.583058
 Step Taken.  Stepsize is  0.300000

                             Maximum     Tolerance    Cnvgd?
         Gradient           0.032299      0.000300      NO
         Displacement       0.209573      0.001200      NO
         Energy change     -0.014129      0.000001      NO


 New Cartesian Coordinates Obtained by Inverse Iteration

 Displacement from previous Coordinates is:  0.607000
 ----------------------------------------------------------------
             Standard Nuclear Orientation (Angstroms)
    I     Atom           X                Y                Z
 ----------------------------------------------------------------
    1      C       0.0071282306     0.0165924478     0.0305561253
    2      C      -0.0248643134     0.1037954706     1.4314474558
    3      Cl      1.4578719156     0.2063903147     2.3514010791
    4      C      -1.2295568496     0.1210128397     2.1288678925
    5      H      -1.2170237372     0.1928680584     3.2086082700
    6      C      -2.4368034371     0.0517262007     1.4455787832
    7      H      -3.3756307550     0.0648369885     1.9835625825
    8      C      -2.4181737699    -0.0398706099     0.0580265249
    9      Cl     -3.9339643774    -0.1444728895    -0.8238795725
   10      C      -1.2215865300    -0.0577117141    -0.6419653590
   11      H      -1.2378720117    -0.1521417207    -1.7188477721
   12      C       1.2733200197    -0.0191240946    -0.7486251515
   13      C       2.2957367907    -0.9459958693    -0.4666049251
   14      Cl      2.0884721904    -2.1102049008     0.8203578272
   15      C       3.4822118124    -0.9939962998    -1.1907721202
   16      H       4.2321116169    -1.7300785656    -0.9331669826
   17      C       3.6825636749    -0.1040090664    -2.2376611375
   18      H       4.6041365961    -0.1336072589    -2.8065606500
   19      C       2.7034614584     0.8315660367    -2.5507436382
   20      H       2.8513914663     1.5436156072    -3.3516802547
   21      C       1.5248925117     0.8672700709    -1.8144741662
   22      Cl      0.3794314761     2.1399424395    -2.2236422063
 ----------------------------------------------------------------
 Nuclear Repulsion Energy =        1511.72755078 hartrees
 There are       73 alpha and       73 beta electrons
 Applying Cartesian multipole field
    Component          Value
    ---------          -----
     (2,0,0)        1.00000E-11
     (0,2,0)        2.00000E-11
     (0,0,2)       -3.00000E-11
 Nucleus-field energy     =    -0.0000000016 hartrees
 Requested basis set is 6-311++G(d,p)
 There are 154 shells and 426 basis functions
 A cutoff of  1.0D-15 yielded   9623 shell pairs
 There are     78743 function pairs (     84697 Cartesian)
 Smallest overlap matrix eigenvalue = 3.67E-07
 Linear dependence detected in AO basis
 Number of orthogonalized atomic orbitals = 422
 Maximum deviation from orthogonality = 2.015E-10
 Guess from superposition of atomic densities
 Warning:  Energy on first SCF cycle will be non-variational
 SAD guess density has 146.000000 electrons

 -----------------------------------------------------------------------
  General SCF calculation program by
  Eric Jon Sundstrom, Paul Horn, Yuezhi Mao, Dmitri Zuev, Alec White,
  David Stuck, Shaama M.S., Shane Yost, Joonho Lee, David Small,
  Daniel Levine, Susi Lehtola, Hugh Burton, Evgeny Epifanovsky,
  Bang C. Huynh
 -----------------------------------------------------------------------
 Exchange:     0.2000 Hartree-Fock + 0.0800 Slater + 0.7200 B88
 Correlation:  0.1900 VWN1RPA + 0.8100 LYP
 Using SG-1 standard quadrature grid
 A restricted SCF calculation will be
 performed using DIIS
 SCF converges when DIIS error is below 1.0e-08
 ---------------------------------------
  Cycle       Energy         DIIS error
 ---------------------------------------
    1   -2305.6887996045      3.03e-02  
    2   -2301.7265668893      2.61e-03  
    3   -2301.6386971464      3.20e-03  
    4   -2301.8774581043      5.85e-04  
    5   -2301.8832383242      3.30e-04  
    6   -2301.8856817920      1.11e-04  
    7   -2301.8859489474      2.27e-05  
    8   -2301.8859578409      1.08e-05  
    9   -2301.8859604626      1.74e-06  
   10   -2301.8859605227      8.24e-07  
   11   -2301.8859605364      1.90e-07  
   12   -2301.8859605374      1.02e-07  
   13   -2301.8859605373      3.19e-08  
   14   -2301.8859605374      6.74e-09  Convergence criterion met
 ---------------------------------------
 SCF time:   CPU 576.29s  wall 577.00s 
 SCF   energy in the final basis set =    -2301.8859605374
 Total energy in the final basis set =    -2301.8859605374

 --------------------------------------------------------------

                    Orbital Energies (a.u.)
 --------------------------------------------------------------

 Alpha MOs
 -- Occupied --
********-101.5635-101.5609-101.5590 -10.2636 -10.2618 -10.2563 -10.2534
-10.2303 -10.2251 -10.2078 -10.2076 -10.2072 -10.2064 -10.2055 -10.2052
 -9.4825  -9.4781  -9.4768  -9.4748  -7.2472  -7.2427  -7.2414  -7.2394
 -7.2373  -7.2367  -7.2330  -7.2325  -7.2315  -7.2310  -7.2295  -7.2290
 -0.9374  -0.9144  -0.8940  -0.8836  -0.8430  -0.8378  -0.8086  -0.7617
 -0.7516  -0.7340  -0.6644  -0.6375  -0.6207  -0.6048  -0.5473  -0.5249
 -0.5210  -0.5007  -0.4920  -0.4737  -0.4583  -0.4539  -0.4513  -0.4319
 -0.4254  -0.4128  -0.3985  -0.3962  -0.3911  -0.3858  -0.3718  -0.3451
 -0.3365  -0.3289  -0.3273  -0.3244  -0.3030  -0.2990  -0.2667  -0.2640
 -0.2529
 -- Virtual --
 -0.0659  -0.0460  -0.0401  -0.0239  -0.0186  -0.0104  -0.0023   0.0058
  0.0072   0.0131   0.0175   0.0214   0.0288   0.0362   0.0430   0.0485
  0.0504   0.0557   0.0634   0.0693   0.0722   0.0813   0.0832   0.0858
  0.0909   0.0976   0.0997   0.1041   0.1054   0.1062   0.1086   0.1154
  0.1192   0.1203   0.1222   0.1264   0.1278   0.1302   0.1337   0.1359
  0.1382   0.1393   0.1419   0.1443   0.1512   0.1533   0.1613   0.1697
  0.1725   0.1760   0.1804   0.1829   0.1857   0.1919   0.1969   0.1989
  0.2075   0.2129   0.2162   0.2227   0.2274   0.2285   0.2346   0.2401
  0.2446   0.2468   0.2493   0.2541   0.2582   0.2623   0.2652   0.2681
  0.2707   0.2730   0.2760   0.2835   0.2858   0.2888   0.2973   0.3006
  0.3058   0.3092   0.3113   0.3175   0.3276   0.3300   0.3354   0.3359
  0.3517   0.3603   0.3812   0.4265   0.4296   0.4343   0.4397   0.4510
  0.4611   0.4693   0.4774   0.4801   0.4856   0.4977   0.5075   0.5105
  0.5169   0.5236   0.5331   0.5361   0.5401   0.5519   0.5578   0.5649
  0.5677   0.5713   0.5791   0.5856   0.5936   0.6068   0.6089   0.6154
  0.6169   0.6181   0.6247   0.6363   0.6416   0.6629   0.6663   0.6812
  0.6896   0.6922   0.6968   0.7064   0.7170   0.7223   0.7258   0.7396
  0.7470   0.7696   0.7992   0.8099   0.8142   0.8220   0.8349   0.8411
  0.8462   0.8502   0.8556   0.8567   0.8637   0.8655   0.8738   0.8800
  0.8830   0.8896   0.9024   0.9068   0.9110   0.9194   0.9256   0.9318
  0.9373   0.9443   0.9509   0.9551   0.9610   0.9761   0.9763   0.9798
  0.9915   0.9944   0.9998   1.0063   1.0207   1.0340   1.0408   1.0532
  1.0631   1.0840   1.0970   1.1089   1.1240   1.1619   1.1865   1.2048
  1.2232   1.2370   1.2457   1.2555   1.2705   1.2811   1.3139   1.3174
  1.3378   1.3399   1.3444   1.3726   1.4370   1.4675   1.4821   1.4859
  1.5083   1.5182   1.5430   1.5526   1.5565   1.5676   1.5842   1.5976
  1.6154   1.6296   1.6509   1.6632   1.6823   1.6905   1.6989   1.7142
  1.7295   1.7580   1.7885   1.8216   1.8344   1.8594   1.8803   1.8902
  1.8954   1.9114   1.9156   1.9238   1.9401   1.9442   1.9558   1.9652
  1.9807   1.9885   2.0126   2.0204   2.0479   2.0566   2.0981   2.1386
  2.1492   2.1867   2.1961   2.2538   2.2694   2.2813   2.3008   2.3103
  2.3175   2.3219   2.3397   2.3469   2.3606   2.3939   2.4213   2.4298
  2.4622   2.4864   2.4985   2.5099   2.5313   2.5474   2.5504   2.5661
  2.5959   2.6192   2.6412   2.6687   2.6705   2.6884   2.7033   2.7144
  2.7173   2.7312   2.7484   2.7536   2.7562   2.7731   2.7797   2.7918
  2.7980   2.8074   2.8272   2.8396   2.8622   2.8860   2.9126   2.9556
  2.9880   3.0750   3.0810   3.0945   3.1528   3.1588   3.1912   3.2123
  3.2413   3.2723   3.3479   3.3509   3.3884   3.4121   3.5130   3.5374
  3.5918   3.6719   3.7140   3.7691   3.8713   3.9655   4.0219   4.0597
  4.0929   4.1338   4.4143   4.8011   4.8313   9.7775   9.7969   9.8188
  9.8577  23.4180  23.5714  23.8475  23.8591  23.9066  23.9401  23.9825
 24.0226  24.0494  24.0702  24.1404  24.1510  25.8332  25.9155  25.9562
 26.0007  26.1131  26.2045  26.2982  26.4076  26.6132  26.6265  26.7976
 26.8176 215.7724 215.7963 215.8202 215.8657
 --------------------------------------------------------------

          Ground-State Mulliken Net Atomic Charges

     Atom                 Charge (a.u.)
  ----------------------------------------
      1 C                     0.688566
      2 C                    -0.668915
      3 Cl                    0.363480
      4 C                    -0.501333
      5 H                     0.202428
      6 C                    -0.675325
      7 H                     0.181548
      8 C                     0.789462
      9 Cl                    0.459087
     10 C                    -1.183039
     11 H                     0.195932
     12 C                     0.086014
     13 C                    -0.228782
     14 Cl                    0.399240
     15 C                     0.099751
     16 H                     0.206345
     17 C                    -0.772134
     18 H                     0.167396
     19 C                    -0.196599
     20 H                     0.208521
     21 C                    -0.257711
     22 Cl                    0.436068
  ----------------------------------------
  Sum of atomic charges =     0.000000

 -----------------------------------------------------------------
                    Cartesian Multipole Moments
 -----------------------------------------------------------------
    Charge (ESU x 10^10)
                -0.0000
    Dipole Moment (Debye)
         X       1.4997      Y      -0.1534      Z      -0.5501
       Tot       1.6047
    Quadrupole Moments (Debye-Ang)
        XX    -111.4788     XY      -1.0455     YY    -124.3695
        XZ     -12.0532     YZ      -0.2696     ZZ    -113.2067
    Octopole Moments (Debye-Ang^2)
       XXX     -73.1687    XXY      -5.3645    XYY     -43.6354
       YYY       1.1503    XXZ       5.2867    XYZ      -3.2208
       YYZ      24.6136    XZZ     -38.6417    YZZ       2.6153
       ZZZ      77.4949
    Hexadecapole Moments (Debye-Ang^3)
      XXXX   -3672.6255   XXXY     103.1398   XXYY    -814.0180
      XYYY     148.4131   YYYY    -973.8791   XXXZ      88.2623
      XXYZ      81.5775   XYYZ      86.7415   YYYZ     238.2250
      XXZZ    -863.6685   XYZZ      66.5177   YYZZ    -497.7578
      XZZZ     173.1855   YZZZ     224.5000   ZZZZ   -1957.4463
 -----------------------------------------------------------------
 Calculating analytic gradient of the SCF energy
 Gradient of SCF Energy
            1           2           3           4           5           6
    1   0.0004480   0.0000289   0.0055879   0.0003332   0.0000427  -0.0000759
    2   0.0011241  -0.0015815  -0.0215384  -0.0002463  -0.0000700   0.0000020
    3  -0.0010831   0.0015788  -0.0139033  -0.0003865  -0.0000936  -0.0004209
            7           8           9          10          11          12
    1  -0.0000437  -0.0005468   0.0001888   0.0003788  -0.0000892   0.0000714
    2  -0.0001008   0.0002867  -0.0000436   0.0024791  -0.0001529  -0.0009908
    3  -0.0000388  -0.0001039   0.0000165   0.0002777  -0.0000258  -0.0007262
           13          14          15          16          17          18
    1   0.0005590  -0.0052938  -0.0003309  -0.0000057   0.0005213   0.0000263
    2   0.0002123   0.0214592   0.0007624   0.0000692  -0.0000494   0.0001053
    3   0.0017675   0.0138720  -0.0000875  -0.0001034  -0.0004572  -0.0000007
           19          20          21          22
    1  -0.0002606   0.0001131  -0.0012881  -0.0003647
    2  -0.0003161   0.0000162  -0.0007485  -0.0006781
    3   0.0008448   0.0000488  -0.0011568   0.0001818
 Max gradient component =       2.154E-02
 RMS gradient           =       4.599E-03
 Gradient time:  CPU 199.82 s  wall 199.83 s
 Geometry Optimization Parameters
   NAtoms,    NIC,     NZ,  NCons,   NDum,   NFix, NCnnct, MaxDiis
       22     163      22       0       0       0       0       0

 Cartesian Hessian Update
 Hessian updated using BFGS update


** GEOMETRY OPTIMIZATION IN DELOCALIZED INTERNAL COORDINATES **
   Searching for a Minimum

   Optimization Cycle:   4

                       Coordinates (Angstroms)
     ATOM                X               Y               Z
      1  C         0.0071282306    0.0165924478    0.0305561253
      2  C        -0.0248643134    0.1037954706    1.4314474558
      3  Cl        1.4578719156    0.2063903147    2.3514010791
      4  C        -1.2295568496    0.1210128397    2.1288678925
      5  H        -1.2170237372    0.1928680584    3.2086082700
      6  C        -2.4368034371    0.0517262007    1.4455787832
      7  H        -3.3756307550    0.0648369885    1.9835625825
      8  C        -2.4181737699   -0.0398706099    0.0580265249
      9  Cl       -3.9339643774   -0.1444728895   -0.8238795725
     10  C        -1.2215865300   -0.0577117141   -0.6419653590
     11  H        -1.2378720117   -0.1521417207   -1.7188477721
     12  C         1.2733200197   -0.0191240946   -0.7486251515
     13  C         2.2957367907   -0.9459958693   -0.4666049251
     14  Cl        2.0884721904   -2.1102049008    0.8203578272
     15  C         3.4822118124   -0.9939962998   -1.1907721202
     16  H         4.2321116169   -1.7300785656   -0.9331669826
     17  C         3.6825636749   -0.1040090664   -2.2376611375
     18  H         4.6041365961   -0.1336072589   -2.8065606500
     19  C         2.7034614584    0.8315660367   -2.5507436382
     20  H         2.8513914663    1.5436156072   -3.3516802547
     21  C         1.5248925117    0.8672700709   -1.8144741662
     22  Cl        0.3794314761    2.1399424395   -2.2236422063
   Point Group: c1    Number of degrees of freedom:    60


   Energy is  -2301.885960537

 Hessian updated using BFGS update

 58 Hessian modes will be used to form the next step
  Hessian Eigenvalues:
     0.017662    0.018271    0.019700    0.020918    0.021063    0.022941
     0.023590    0.023831    0.023843    0.024090    0.024090    0.024113
     0.024114    0.024134    0.024135    0.024142    0.024143    0.027707
     0.045799    0.077271    0.159994    0.159996    0.160000    0.160009
     0.160144    0.160234    0.216144    0.221644    0.224643    0.230537
     0.235654    0.237153    0.247291    0.249548    0.249993    0.250019
     0.288310    0.289353    0.300972    0.301114    0.309657    0.353141
     0.356664    0.356668    0.356711    0.364705    0.412577    0.424336
     0.429843    0.455747    0.462363    0.468489    0.471696    0.478149
     0.478248    0.479148    0.479352    0.542210

 Minimum search - taking simple RFO step
 Searching for Lamda that Minimizes Along All modes
 Value Taken    Lamda =  -0.01158383
 Calculated Step too Large.  Step scaled by  0.654727
 Step Taken.  Stepsize is  0.300000

                             Maximum     Tolerance    Cnvgd?
         Gradient           0.021709      0.000300      NO
         Displacement       0.241254      0.001200      NO
         Energy change     -0.009206      0.000001      NO


 New Cartesian Coordinates Obtained by Inverse Iteration

 Displacement from previous Coordinates is:  0.449968
 ----------------------------------------------------------------
             Standard Nuclear Orientation (Angstroms)
    I     Atom           X                Y                Z
 ----------------------------------------------------------------
    1      C       0.0114427049     0.0149452940     0.0383140548
    2      C      -0.0271033411     0.1412471607     1.4342850872
    3      Cl      1.4509683540     0.2938054258     2.3582803521
    4      C      -1.2349742119     0.1596032436     2.1272267280
    5      H      -1.2277466941     0.2625518420     3.2046471974
    6      C      -2.4377299867     0.0512524814     1.4415713342
    7      H      -3.3790492685     0.0658512713     1.9748940385
    8      C      -2.4112877239    -0.0771552191     0.0566065604
    9      Cl     -3.9234885749    -0.2224726195    -0.8275454444
   10      C      -1.2122438980    -0.0942010175    -0.6390723145
   11      H      -1.2197193147    -0.2087194436    -1.7145684530
   12      C       1.2786721328    -0.0158336760    -0.7387147314
   13      C       2.2851899696    -0.9680931260    -0.4875548763
   14      Cl      2.0607753648    -2.1627221232     0.7721208049
   15      C       3.4669080858    -1.0206142096    -1.2189958145
   16      H       4.2035392590    -1.7771560099    -0.9837106961
   17      C       3.6771330180    -0.1072995233    -2.2441471253
   18      H       4.5942644268    -0.1409838915    -2.8201607069
   19      C       2.7145000774     0.8540941531    -2.5293082515
   20      H       2.8681932729     1.5817086532    -3.3147139057
   21      C       1.5420862481     0.8920646327    -1.7823334724
   22      Cl      0.4069240785     2.1865301864    -2.1573377607
 ----------------------------------------------------------------
 Nuclear Repulsion Energy =        1508.63171483 hartrees
 There are       73 alpha and       73 beta electrons
 Applying Cartesian multipole field
    Component          Value
    ---------          -----
     (2,0,0)        1.00000E-11
     (0,2,0)        2.00000E-11
     (0,0,2)       -3.00000E-11
 Nucleus-field energy     =    -0.0000000003 hartrees
 Requested basis set is 6-311++G(d,p)
 There are 154 shells and 426 basis functions
 A cutoff of  1.0D-15 yielded   9624 shell pairs
 There are     78713 function pairs (     84662 Cartesian)
 Smallest overlap matrix eigenvalue = 3.60E-07
 Linear dependence detected in AO basis
 Number of orthogonalized atomic orbitals = 422
 Maximum deviation from orthogonality = 4.173E-10
 Guess from superposition of atomic densities
 Warning:  Energy on first SCF cycle will be non-variational
 SAD guess density has 146.000000 electrons

 -----------------------------------------------------------------------
  General SCF calculation program by
  Eric Jon Sundstrom, Paul Horn, Yuezhi Mao, Dmitri Zuev, Alec White,
  David Stuck, Shaama M.S., Shane Yost, Joonho Lee, David Small,
  Daniel Levine, Susi Lehtola, Hugh Burton, Evgeny Epifanovsky,
  Bang C. Huynh
 -----------------------------------------------------------------------
 Exchange:     0.2000 Hartree-Fock + 0.0800 Slater + 0.7200 B88
 Correlation:  0.1900 VWN1RPA + 0.8100 LYP
 Using SG-1 standard quadrature grid
 A restricted SCF calculation will be
 performed using DIIS
 SCF converges when DIIS error is below 1.0e-08
 ---------------------------------------
  Cycle       Energy         DIIS error
 ---------------------------------------
    1   -2305.6675783871      3.03e-02  
    2   -2301.7334500969      2.60e-03  
    3   -2301.6475898035      3.18e-03  
    4   -2301.8837674371      5.79e-04  
    5   -2301.8893722064      3.29e-04  
    6   -2301.8917936141      1.11e-04  
    7   -2301.8920588326      2.26e-05  
    8   -2301.8920676255      1.09e-05  
    9   -2301.8920702988      1.67e-06  
   10   -2301.8920703528      8.28e-07  
   11   -2301.8920703671      1.83e-07  
   12   -2301.8920703675      1.03e-07  
   13   -2301.8920703677      3.03e-08  
   14   -2301.8920703677      6.44e-09  Convergence criterion met
 ---------------------------------------
 SCF time:   CPU 571.39s  wall 572.00s 
 SCF   energy in the final basis set =    -2301.8920703677
 Total energy in the final basis set =    -2301.8920703677

 --------------------------------------------------------------

                    Orbital Energies (a.u.)
 --------------------------------------------------------------

 Alpha MOs
 -- Occupied --
********-101.5636-101.5621-101.5602 -10.2637 -10.2620 -10.2564 -10.2537
-10.2301 -10.2250 -10.2081 -10.2080 -10.2074 -10.2067 -10.2058 -10.2054
 -9.4821  -9.4781  -9.4776  -9.4757  -7.2469  -7.2428  -7.2423  -7.2403
 -7.2370  -7.2364  -7.2330  -7.2325  -7.2323  -7.2318  -7.2304  -7.2299
 -0.9366  -0.9145  -0.8923  -0.8841  -0.8424  -0.8379  -0.8088  -0.7617
 -0.7517  -0.7343  -0.6644  -0.6371  -0.6209  -0.6053  -0.5472  -0.5250
 -0.5203  -0.5021  -0.4918  -0.4737  -0.4583  -0.4537  -0.4511  -0.4310
 -0.4245  -0.4130  -0.3970  -0.3952  -0.3913  -0.3847  -0.3717  -0.3433
 -0.3360  -0.3287  -0.3274  -0.3247  -0.3089  -0.2975  -0.2675  -0.2647
 -0.2543
 -- Virtual --
 -0.0646  -0.0464  -0.0399  -0.0259  -0.0192  -0.0106  -0.0022   0.0058
  0.0072   0.0128   0.0172   0.0207   0.0286   0.0358   0.0432   0.0482
  0.0507   0.0553   0.0634   0.0688   0.0716   0.0812   0.0831   0.0859
  0.0907   0.0973   0.0993   0.1041   0.1053   0.1062   0.1087   0.1156
  0.1189   0.1197   0.1221   0.1261   0.1276   0.1298   0.1334   0.1355
  0.1380   0.1395   0.1412   0.1439   0.1498   0.1528   0.1604   0.1697
  0.1717   0.1767   0.1799   0.1821   0.1844   0.1901   0.1961   0.1984
  0.2081   0.2127   0.2161   0.2237   0.2276   0.2289   0.2357   0.2393
  0.2451   0.2471   0.2483   0.2544   0.2576   0.2612   0.2644   0.2678
  0.2707   0.2734   0.2747   0.2837   0.2860   0.2881   0.2961   0.3000
  0.3060   0.3104   0.3116   0.3191   0.3271   0.3303   0.3354   0.3380
  0.3512   0.3588   0.3809   0.4270   0.4302   0.4353   0.4390   0.4492
  0.4621   0.4694   0.4784   0.4862   0.4869   0.4979   0.5059   0.5081
  0.5144   0.5227   0.5323   0.5362   0.5406   0.5511   0.5585   0.5652
  0.5671   0.5738   0.5791   0.5877   0.5946   0.6046   0.6095   0.6160
  0.6164   0.6183   0.6258   0.6382   0.6448   0.6656   0.6692   0.6784
  0.6898   0.6937   0.6963   0.7050   0.7158   0.7230   0.7256   0.7392
  0.7454   0.7710   0.7994   0.8107   0.8159   0.8240   0.8352   0.8436
  0.8470   0.8503   0.8555   0.8581   0.8622   0.8704   0.8719   0.8785
  0.8817   0.8909   0.9025   0.9072   0.9102   0.9187   0.9280   0.9331
  0.9371   0.9445   0.9468   0.9555   0.9582   0.9633   0.9782   0.9805
  0.9914   0.9955   1.0002   1.0086   1.0164   1.0329   1.0396   1.0505
  1.0596   1.0824   1.0962   1.1111   1.1276   1.1615   1.1857   1.2070
  1.2196   1.2376   1.2443   1.2557   1.2774   1.2808   1.3145   1.3154
  1.3363   1.3401   1.3414   1.3755   1.4403   1.4675   1.4820   1.4865
  1.5080   1.5174   1.5442   1.5527   1.5568   1.5678   1.5841   1.5980
  1.6150   1.6272   1.6498   1.6636   1.6824   1.6911   1.6984   1.7141
  1.7290   1.7593   1.7883   1.8215   1.8324   1.8570   1.8781   1.8899
  1.8939   1.9116   1.9197   1.9269   1.9402   1.9438   1.9558   1.9647
  1.9815   1.9876   2.0107   2.0219   2.0467   2.0575   2.0959   2.1419
  2.1474   2.1845   2.1936   2.2579   2.2696   2.2818   2.2970   2.3030
  2.3103   2.3189   2.3436   2.3506   2.3590   2.3988   2.4223   2.4323
  2.4620   2.4859   2.4972   2.5122   2.5298   2.5465   2.5494   2.5670
  2.5941   2.6177   2.6365   2.6712   2.6730   2.6884   2.7034   2.7132
  2.7170   2.7333   2.7460   2.7549   2.7553   2.7714   2.7789   2.7909
  2.7971   2.8062   2.8255   2.8396   2.8614   2.8830   2.9108   2.9583
  2.9902   3.0759   3.0812   3.0919   3.1491   3.1581   3.1903   3.2139
  3.2392   3.2717   3.3487   3.3499   3.3871   3.4118   3.5149   3.5373
  3.5929   3.6718   3.7126   3.7689   3.8718   3.9658   4.0214   4.0601
  4.0936   4.1328   4.4066   4.8005   4.8319   9.7787   9.7988   9.8294
  9.8468  23.4193  23.5719  23.8482  23.8601  23.9078  23.9409  23.9818
 24.0260  24.0486  24.0718  24.1402  24.1506  25.8326  25.9125  25.9347
 25.9802  26.1087  26.1991  26.3024  26.4116  26.6095  26.6290  26.7950
 26.8105 215.7734 215.7987 215.8342 215.8510
 --------------------------------------------------------------

          Ground-State Mulliken Net Atomic Charges

     Atom                 Charge (a.u.)
  ----------------------------------------
      1 C                     0.660312
      2 C                    -0.745048
      3 Cl                    0.331603
      4 C                    -0.443710
      5 H                     0.201629
      6 C                    -0.690552
      7 H                     0.181943
      8 C                     0.795529
      9 Cl                    0.456493
     10 C                    -1.113300
     11 H                     0.197038
     12 C                     0.078924
     13 C                    -0.249459
     14 Cl                    0.370634
     15 C                     0.127387
     16 H                     0.205930
     17 C                    -0.745117
     18 H                     0.168493
     19 C                    -0.186645
     20 H                     0.208051
     21 C                    -0.234578
     22 Cl                    0.424443
  ----------------------------------------
  Sum of atomic charges =     0.000000

 -----------------------------------------------------------------
                    Cartesian Multipole Moments
 -----------------------------------------------------------------
    Charge (ESU x 10^10)
                 0.0000
    Dipole Moment (Debye)
         X       1.4763      Y      -0.1388      Z      -0.5894
       Tot       1.5957
    Quadrupole Moments (Debye-Ang)
        XX    -111.5333     XY      -1.2180     YY    -124.2444
        XZ     -12.2600     YZ      -0.0126     ZZ    -113.1607
    Octopole Moments (Debye-Ang^2)
       XXX     -74.4936    XXY      -5.1748    XYY     -43.1282
       YYY       0.4975    XXZ       4.5341    XYZ      -3.0661
       YYZ      24.1276    XZZ     -38.6557    YZZ       3.1506
       ZZZ      76.5711
    Hexadecapole Moments (Debye-Ang^3)
      XXXX   -3658.1603   XXXY      83.8110   XXYY    -815.8413
      XYYY     127.4394   YYYY   -1017.6613   XXXZ      93.6373
      XXYZ      77.7073   XYYZ      87.9639   YYYZ     219.1739
      XXZZ    -855.0232   XYZZ      60.8133   YYZZ    -499.9394
      XZZZ     180.9746   YZZZ     209.4804   ZZZZ   -1927.9935
 -----------------------------------------------------------------
 Calculating analytic gradient of the SCF energy
 Gradient of SCF Energy
            1           2           3           4           5           6
    1   0.0013546   0.0001683   0.0029968  -0.0001489   0.0000816  -0.0002443
    2   0.0003867  -0.0012684  -0.0135884  -0.0001168  -0.0000273  -0.0000984
    3  -0.0004041   0.0006935  -0.0083157  -0.0002828  -0.0000017   0.0001053
            7           8           9          10          11          12
    1   0.0000393   0.0002275  -0.0000666  -0.0002521   0.0000203  -0.0015482
    2  -0.0000427   0.0001691  -0.0000312   0.0020246  -0.0000634  -0.0003548
    3  -0.0000377  -0.0000840  -0.0000791  -0.0001843  -0.0000985   0.0003392
           13          14          15          16          17          18
    1   0.0007904  -0.0029017   0.0002672  -0.0001223   0.0001165   0.0000312
    2   0.0003943   0.0133914   0.0003949   0.0000036  -0.0001147   0.0000582
    3   0.0007765   0.0086934  -0.0002387   0.0000363   0.0000274  -0.0000273
           19          20          21          22
    1  -0.0000150  -0.0000637  -0.0000856  -0.0006453
    2   0.0001530  -0.0000264  -0.0013004   0.0000571
    3  -0.0001583   0.0000995  -0.0006836  -0.0001755
 Max gradient component =       1.359E-02
 RMS gradient           =       2.865E-03
 Gradient time:  CPU 199.46 s  wall 199.47 s
 Geometry Optimization Parameters
   NAtoms,    NIC,     NZ,  NCons,   NDum,   NFix, NCnnct, MaxDiis
       22     163      22       0       0       0       0       0

 Cartesian Hessian Update
 Hessian updated using BFGS update


** GEOMETRY OPTIMIZATION IN DELOCALIZED INTERNAL COORDINATES **
   Searching for a Minimum

   Optimization Cycle:   5

                       Coordinates (Angstroms)
     ATOM                X               Y               Z
      1  C         0.0114427049    0.0149452940    0.0383140548
      2  C        -0.0271033411    0.1412471607    1.4342850872
      3  Cl        1.4509683540    0.2938054258    2.3582803521
      4  C        -1.2349742119    0.1596032436    2.1272267280
      5  H        -1.2277466941    0.2625518420    3.2046471974
      6  C        -2.4377299867    0.0512524814    1.4415713342
      7  H        -3.3790492685    0.0658512713    1.9748940385
      8  C        -2.4112877239   -0.0771552191    0.0566065604
      9  Cl       -3.9234885749   -0.2224726195   -0.8275454444
     10  C        -1.2122438980   -0.0942010175   -0.6390723145
     11  H        -1.2197193147   -0.2087194436   -1.7145684530
     12  C         1.2786721328   -0.0158336760   -0.7387147314
     13  C         2.2851899696   -0.9680931260   -0.4875548763
     14  Cl        2.0607753648   -2.1627221232    0.7721208049
     15  C         3.4669080858   -1.0206142096   -1.2189958145
     16  H         4.2035392590   -1.7771560099   -0.9837106961
     17  C         3.6771330180   -0.1072995233   -2.2441471253
     18  H         4.5942644268   -0.1409838915   -2.8201607069
     19  C         2.7145000774    0.8540941531   -2.5293082515
     20  H         2.8681932729    1.5817086532   -3.3147139057
     21  C         1.5420862481    0.8920646327   -1.7823334724
     22  Cl        0.4069240785    2.1865301864   -2.1573377607
   Point Group: c1    Number of degrees of freedom:    60


   Energy is  -2301.892070368

 Hessian updated using BFGS update

 59 Hessian modes will be used to form the next step
  Hessian Eigenvalues:
     0.017404    0.017904    0.019531    0.020915    0.021019    0.022947
     0.023588    0.023834    0.023861    0.024090    0.024091    0.024113
     0.024114    0.024135    0.024136    0.024142    0.024146    0.027699
     0.033666    0.077119    0.159995    0.159996    0.160000    0.160017
     0.160174    0.160243    0.216127    0.221741    0.224633    0.230549
     0.235743    0.237188    0.247281    0.249743    0.249994    0.250043
     0.288392    0.289489    0.300986    0.301264    0.309818    0.353041
     0.356665    0.356666    0.356673    0.356710    0.364567    0.412592
     0.424330    0.429843    0.455740    0.462367    0.468499    0.471720
     0.478198    0.478256    0.479147    0.479412    0.542095

 Minimum search - taking simple RFO step
 Searching for Lamda that Minimizes Along All modes
 Value Taken    Lamda =  -0.00706311
 Calculated Step too Large.  Step scaled by  0.674978
 Step Taken.  Stepsize is  0.300000

                             Maximum     Tolerance    Cnvgd?
         Gradient           0.013443      0.000300      NO
         Displacement       0.229929      0.001200      NO
         Energy change     -0.006110      0.000001      NO


 New Cartesian Coordinates Obtained by Inverse Iteration

 Displacement from previous Coordinates is:  0.528962
 ----------------------------------------------------------------
             Standard Nuclear Orientation (Angstroms)
    I     Atom           X                Y                Z
 ----------------------------------------------------------------
    1      C       0.0106880588     0.0155991904     0.0365537772
    2      C      -0.0271194858     0.1863860958     1.4260986421
    3      Cl      1.4530706464     0.3884358338     2.3416724712
    4      C      -1.2341068044     0.2052734243     2.1205805118
    5      H      -1.2283049528     0.3420600157     3.1942490464
    6      C      -2.4348302517     0.0525032831     1.4394361559
    7      H      -3.3761153792     0.0670634211     1.9728855690
    8      C      -2.4076563547    -0.1211395964     0.0591346534
    9      Cl     -3.9188824526    -0.3204817459    -0.8167452838
   10      C      -1.2091746089    -0.1385254249    -0.6378382213
   11      H      -1.2126364806    -0.2826213802    -1.7101941495
   12      C       1.2795006502    -0.0149700375    -0.7387804084
   13      C       2.2641272695    -0.9947701108    -0.5152605017
   14      Cl      2.0127533865    -2.2157560238     0.7169498088
   15      C       3.4448281775    -1.0505723235    -1.2473989507
   16      H       4.1668047759    -1.8275339364    -1.0343275350
   17      C       3.6740347262    -0.1093526870    -2.2438342465
   18      H       4.5909982608    -0.1441269984    -2.8201213515
   19      C       2.7327236130     0.8812516996    -2.4994873817
   20      H       2.9020383663     1.6296536630    -3.2618385082
   21      C       1.5607286792     0.9190600977    -1.7514238836
   22      Cl      0.4437841390     2.2409670255    -2.0805276092
 ----------------------------------------------------------------
 Nuclear Repulsion Energy =        1506.74883767 hartrees
 There are       73 alpha and       73 beta electrons
 Applying Cartesian multipole field
    Component          Value
    ---------          -----
     (2,0,0)        1.00000E-11
     (0,2,0)        2.00000E-11
     (0,0,2)       -3.00000E-11
 Nucleus-field energy     =     0.0000000015 hartrees
 Requested basis set is 6-311++G(d,p)
 There are 154 shells and 426 basis functions
 A cutoff of  1.0D-15 yielded   9613 shell pairs
 There are     78689 function pairs (     84639 Cartesian)
 Smallest overlap matrix eigenvalue = 3.42E-07
 Linear dependence detected in AO basis
 Number of orthogonalized atomic orbitals = 422
 Maximum deviation from orthogonality = 3.119E-10
 Guess from superposition of atomic densities
 Warning:  Energy on first SCF cycle will be non-variational
 SAD guess density has 146.000000 electrons

 -----------------------------------------------------------------------
  General SCF calculation program by
  Eric Jon Sundstrom, Paul Horn, Yuezhi Mao, Dmitri Zuev, Alec White,
  David Stuck, Shaama M.S., Shane Yost, Joonho Lee, David Small,
  Daniel Levine, Susi Lehtola, Hugh Burton, Evgeny Epifanovsky,
  Bang C. Huynh
 -----------------------------------------------------------------------
 Exchange:     0.2000 Hartree-Fock + 0.0800 Slater + 0.7200 B88
 Correlation:  0.1900 VWN1RPA + 0.8100 LYP
 Using SG-1 standard quadrature grid
 A restricted SCF calculation will be
 performed using DIIS
 SCF converges when DIIS error is below 1.0e-08
 ---------------------------------------
  Cycle       Energy         DIIS error
 ---------------------------------------
    1   -2305.6560974692      3.02e-02  
    2   -2301.7377755472      2.60e-03  
    3   -2301.6539689574      3.17e-03  
    4   -2301.8879921992      5.67e-04  
    5   -2301.8933225661      3.24e-04  
    6   -2301.8956666201      1.11e-04  
    7   -2301.8959355375      2.25e-05  
    8   -2301.8959441686      1.09e-05  
    9   -2301.8959468526      1.63e-06  
   10   -2301.8959469028      8.33e-07  
   11   -2301.8959469172      1.82e-07  
   12   -2301.8959469178      1.04e-07  
   13   -2301.8959469182      2.90e-08  
   14   -2301.8959469180      6.35e-09  Convergence criterion met
 ---------------------------------------
 SCF time:   CPU 558.57s  wall 559.00s 
 SCF   energy in the final basis set =    -2301.8959469180
 Total energy in the final basis set =    -2301.8959469180

 --------------------------------------------------------------

                    Orbital Energies (a.u.)
 --------------------------------------------------------------

 Alpha MOs
 -- Occupied --
********-101.5637-101.5630-101.5612 -10.2635 -10.2620 -10.2564 -10.2540
-10.2294 -10.2246 -10.2083 -10.2082 -10.2075 -10.2069 -10.2059 -10.2055
 -9.4819  -9.4783  -9.4782  -9.4764  -7.2466  -7.2430  -7.2429  -7.2411
 -7.2368  -7.2362  -7.2331  -7.2330  -7.2326  -7.2326  -7.2311  -7.2306
 -0.9362  -0.9146  -0.8912  -0.8845  -0.8423  -0.8378  -0.8088  -0.7616
 -0.7519  -0.7346  -0.6643  -0.6366  -0.6212  -0.6057  -0.5472  -0.5250
 -0.5195  -0.5036  -0.4914  -0.4737  -0.4581  -0.4537  -0.4511  -0.4302
 -0.4242  -0.4132  -0.3964  -0.3937  -0.3916  -0.3838  -0.3716  -0.3417
 -0.3357  -0.3285  -0.3274  -0.3249  -0.3138  -0.2955  -0.2689  -0.2649
 -0.2551
 -- Virtual --
 -0.0627  -0.0468  -0.0396  -0.0283  -0.0195  -0.0107  -0.0021   0.0058
  0.0073   0.0125   0.0168   0.0201   0.0284   0.0354   0.0435   0.0479
  0.0512   0.0550   0.0633   0.0681   0.0708   0.0811   0.0831   0.0861
  0.0907   0.0968   0.0992   0.1041   0.1052   0.1063   0.1087   0.1159
  0.1176   0.1195   0.1225   0.1258   0.1276   0.1296   0.1325   0.1353
  0.1380   0.1397   0.1404   0.1438   0.1484   0.1526   0.1593   0.1696
  0.1711   0.1771   0.1790   0.1815   0.1838   0.1886   0.1950   0.1981
  0.2083   0.2130   0.2163   0.2244   0.2280   0.2297   0.2370   0.2384
  0.2448   0.2465   0.2495   0.2541   0.2571   0.2601   0.2639   0.2673
  0.2711   0.2729   0.2752   0.2837   0.2858   0.2876   0.2939   0.2987
  0.3062   0.3108   0.3122   0.3218   0.3262   0.3302   0.3358   0.3387
  0.3517   0.3577   0.3806   0.4268   0.4297   0.4370   0.4383   0.4474
  0.4636   0.4691   0.4799   0.4881   0.4918   0.4982   0.5044   0.5073
  0.5131   0.5225   0.5312   0.5362   0.5426   0.5506   0.5590   0.5651
  0.5669   0.5774   0.5798   0.5876   0.5965   0.6038   0.6094   0.6155
  0.6173   0.6212   0.6282   0.6398   0.6476   0.6672   0.6718   0.6755
  0.6884   0.6944   0.6987   0.7042   0.7145   0.7243   0.7255   0.7390
  0.7440   0.7729   0.8000   0.8107   0.8181   0.8261   0.8362   0.8452
  0.8480   0.8499   0.8569   0.8597   0.8604   0.8689   0.8748   0.8768
  0.8810   0.8901   0.9002   0.9053   0.9096   0.9176   0.9302   0.9318
  0.9343   0.9404   0.9473   0.9571   0.9573   0.9619   0.9795   0.9842
  0.9909   0.9964   0.9995   1.0098   1.0143   1.0320   1.0386   1.0477
  1.0566   1.0807   1.0931   1.1163   1.1343   1.1616   1.1862   1.2113
  1.2177   1.2368   1.2426   1.2567   1.2796   1.2856   1.3151   1.3165
  1.3348   1.3371   1.3440   1.3804   1.4436   1.4648   1.4819   1.4880
  1.5078   1.5161   1.5468   1.5530   1.5574   1.5691   1.5849   1.5990
  1.6148   1.6244   1.6490   1.6645   1.6826   1.6919   1.6984   1.7135
  1.7290   1.7613   1.7884   1.8209   1.8309   1.8539   1.8752   1.8896
  1.8911   1.9124   1.9228   1.9346   1.9406   1.9440   1.9562   1.9645
  1.9809   1.9874   2.0104   2.0245   2.0464   2.0589   2.0937   2.1454
  2.1465   2.1824   2.1909   2.2619   2.2686   2.2826   2.2912   2.2962
  2.3072   2.3209   2.3479   2.3498   2.3590   2.4024   2.4249   2.4366
  2.4622   2.4858   2.4954   2.5090   2.5280   2.5458   2.5499   2.5685
  2.5929   2.6162   2.6299   2.6748   2.6766   2.6889   2.7034   2.7119
  2.7170   2.7361   2.7432   2.7544   2.7565   2.7699   2.7782   2.7896
  2.7975   2.8052   2.8238   2.8400   2.8605   2.8787   2.9090   2.9619
  2.9934   3.0782   3.0823   3.0905   3.1457   3.1578   3.1904   3.2165
  3.2390   3.2724   3.3492   3.3500   3.3864   3.4113   3.5180   3.5385
  3.5945   3.6731   3.7123   3.7705   3.8727   3.9677   4.0210   4.0602
  4.0942   4.1322   4.3966   4.8018   4.8331   9.7801   9.7997   9.8357
  9.8454  23.4208  23.5726  23.8501  23.8616  23.9089  23.9425  23.9827
 24.0300  24.0483  24.0756  24.1401  24.1504  25.8314  25.9001  25.9146
 25.9812  26.1142  26.1966  26.3177  26.3877  26.6046  26.6399  26.7870
 26.8059 215.7745 215.7990 215.8375 215.8541
 --------------------------------------------------------------

          Ground-State Mulliken Net Atomic Charges

     Atom                 Charge (a.u.)
  ----------------------------------------
      1 C                     0.593300
      2 C                    -0.804304
      3 Cl                    0.314638
      4 C                    -0.365592
      5 H                     0.201266
      6 C                    -0.719564
      7 H                     0.182220
      8 C                     0.786792
      9 Cl                    0.453376
     10 C                    -1.042543
     11 H                     0.198504
     12 C                     0.038896
     13 C                    -0.236943
     14 Cl                    0.347964
     15 C                     0.142906
     16 H                     0.205488
     17 C                    -0.709538
     18 H                     0.169379
     19 C                    -0.160310
     20 H                     0.207855
     21 C                    -0.221512
     22 Cl                    0.417724
  ----------------------------------------
  Sum of atomic charges =     0.000000

 -----------------------------------------------------------------
                    Cartesian Multipole Moments
 -----------------------------------------------------------------
    Charge (ESU x 10^10)
                 0.0000
    Dipole Moment (Debye)
         X       1.4589      Y      -0.1179      Z      -0.6168
       Tot       1.5883
    Quadrupole Moments (Debye-Ang)
        XX    -111.5571     XY      -1.3791     YY    -124.1129
        XZ     -12.3563     YZ       0.2077     ZZ    -113.1547
    Octopole Moments (Debye-Ang^2)
       XXX     -74.8588    XXY      -4.7035    XYY     -42.4819
       YYY       0.2604    XXZ       3.9157    XYZ      -3.1180
       YYZ      23.7632    XZZ     -38.7292    YZZ       3.6249
       ZZZ      76.5993
    Hexadecapole Moments (Debye-Ang^3)
      XXXX   -3641.0955   XXXY      58.5510   XXYY    -818.8728
      XYYY      99.7697   YYYY   -1070.6487   XXXZ     102.8591
      XXYZ      72.3791   XYYZ      89.9726   YYYZ     197.1400
      XXZZ    -844.2630   XYZZ      52.7537   YYZZ    -500.6168
      XZZZ     193.3607   YZZZ     191.8398   ZZZZ   -1884.0357
 -----------------------------------------------------------------
 Calculating analytic gradient of the SCF energy
 Gradient of SCF Energy
            1           2           3           4           5           6
    1   0.0012510   0.0002212   0.0019131  -0.0002614   0.0001085  -0.0002065
    2   0.0003143  -0.0009106  -0.0088967  -0.0001170  -0.0000312   0.0000110
    3   0.0000436  -0.0001684  -0.0048905  -0.0001344  -0.0000018   0.0002680
            7           8           9          10          11          12
    1   0.0000227   0.0004972  -0.0001390  -0.0005844   0.0000485  -0.0015394
    2  -0.0000492   0.0000092  -0.0000179   0.0013032  -0.0000923   0.0001727
    3  -0.0000406  -0.0002059  -0.0001308  -0.0003390  -0.0000924   0.0003133
           13          14          15          16          17          18
    1   0.0006795  -0.0016879   0.0002640  -0.0000970   0.0000624   0.0000437
    2   0.0006792   0.0085197   0.0001306   0.0000081  -0.0001418   0.0000497
    3   0.0001124   0.0058797  -0.0001123   0.0001029   0.0000578  -0.0000094
           19          20          21          22
    1  -0.0000520  -0.0001224   0.0001327  -0.0005545
    2   0.0003154   0.0000039  -0.0016610   0.0004007
    3  -0.0002150   0.0000966  -0.0005347   0.0000009
 Max gradient component =       8.897E-03
 RMS gradient           =       1.864E-03
 Gradient time:  CPU 200.44 s  wall 200.45 s
 Geometry Optimization Parameters
   NAtoms,    NIC,     NZ,  NCons,   NDum,   NFix, NCnnct, MaxDiis
       22     163      22       0       0       0       0       0

 Cartesian Hessian Update
 Hessian updated using BFGS update


** GEOMETRY OPTIMIZATION IN DELOCALIZED INTERNAL COORDINATES **
   Searching for a Minimum

   Optimization Cycle:   6

                       Coordinates (Angstroms)
     ATOM                X               Y               Z
      1  C         0.0106880588    0.0155991904    0.0365537772
      2  C        -0.0271194858    0.1863860958    1.4260986421
      3  Cl        1.4530706464    0.3884358338    2.3416724712
      4  C        -1.2341068044    0.2052734243    2.1205805118
      5  H        -1.2283049528    0.3420600157    3.1942490464
      6  C        -2.4348302517    0.0525032831    1.4394361559
      7  H        -3.3761153792    0.0670634211    1.9728855690
      8  C        -2.4076563547   -0.1211395964    0.0591346534
      9  Cl       -3.9188824526   -0.3204817459   -0.8167452838
     10  C        -1.2091746089   -0.1385254249   -0.6378382213
     11  H        -1.2126364806   -0.2826213802   -1.7101941495
     12  C         1.2795006502   -0.0149700375   -0.7387804084
     13  C         2.2641272695   -0.9947701108   -0.5152605017
     14  Cl        2.0127533865   -2.2157560238    0.7169498088
     15  C         3.4448281775   -1.0505723235   -1.2473989507
     16  H         4.1668047759   -1.8275339364   -1.0343275350
     17  C         3.6740347262   -0.1093526870   -2.2438342465
     18  H         4.5909982608   -0.1441269984   -2.8201213515
     19  C         2.7327236130    0.8812516996   -2.4994873817
     20  H         2.9020383663    1.6296536630   -3.2618385082
     21  C         1.5607286792    0.9190600977   -1.7514238836
     22  Cl        0.4437841390    2.2409670255   -2.0805276092
   Point Group: c1    Number of degrees of freedom:    60


   Energy is  -2301.895946918

 Hessian updated using BFGS update

 60 Hessian modes will be used to form the next step
  Hessian Eigenvalues:
     0.015444    0.017786    0.019059    0.020904    0.020967    0.022943
     0.023602    0.023814    0.023856    0.024089    0.024091    0.024112
     0.024114    0.024134    0.024136    0.024141    0.024144    0.025323
     0.027945    0.076363    0.159995    0.159997    0.160001    0.160018
     0.160179    0.160242    0.216234    0.221741    0.224624    0.230606
     0.235749    0.237163    0.247269    0.249777    0.249996    0.250064
     0.288493    0.289576    0.300982    0.301246    0.309807    0.352949
     0.356665    0.356665    0.356666    0.356672    0.356707    0.364418
     0.412597    0.424323    0.429847    0.455713    0.462381    0.468499
     0.471742    0.478214    0.478273    0.479144    0.479415    0.541768

 Minimum search - taking simple RFO step
 Searching for Lamda that Minimizes Along All modes
 Value Taken    Lamda =  -0.00467785
 Calculated Step too Large.  Step scaled by  0.667655
 Step Taken.  Stepsize is  0.300000

                             Maximum     Tolerance    Cnvgd?
         Gradient           0.008736      0.000300      NO
         Displacement       0.232651      0.001200      NO
         Energy change     -0.003877      0.000001      NO


 New Cartesian Coordinates Obtained by Inverse Iteration

 Displacement from previous Coordinates is:  0.518715
 ----------------------------------------------------------------
             Standard Nuclear Orientation (Angstroms)
    I     Atom           X                Y                Z
 ----------------------------------------------------------------
    1      C       0.0083209218     0.0153537595     0.0330690963
    2      C      -0.0281284427     0.2292366657     1.4154405450
    3      Cl      1.4549050927     0.4830730347     2.3166908700
    4      C      -1.2329788669     0.2490129602     2.1131248640
    5      H      -1.2284179524     0.4192725260     3.1820111793
    6      C      -2.4317317232     0.0528473264     1.4392543398
    7      H      -3.3722089271     0.0672724938     1.9742353547
    8      C      -2.4051730748    -0.1631465683     0.0649450060
    9      Cl     -3.9154880017    -0.4157594724    -0.7986040588
   10      C      -1.2077918990    -0.1807219345    -0.6350486759
   11      H      -1.2089286519    -0.3526722299    -1.7035718428
   12      C       1.2800507962    -0.0142913156    -0.7404120153
   13      C       2.2419038375    -1.0204527547    -0.5437597662
   14      Cl      1.9605339325    -2.2687983854     0.6560581435
   15      C       3.4231149645    -1.0778305587    -1.2743379126
   16      H       4.1299281279    -1.8745509707    -1.0847510857
   17      C       3.6737815560    -0.1092629576    -2.2397736246
   18      H       4.5913606796    -0.1449071090    -2.8150227253
   19      C       2.7541385701     0.9080318694    -2.4671829138
   20      H       2.9408662889     1.6748676911    -3.2069365702
   21      C       1.5806938161     0.9456437759    -1.7208081145
   22      Cl      0.4785029346     2.2861856392    -2.0148374884
 ----------------------------------------------------------------
 Nuclear Repulsion Energy =        1505.23038826 hartrees
 There are       73 alpha and       73 beta electrons
 Applying Cartesian multipole field
    Component          Value
    ---------          -----
     (2,0,0)        1.00000E-11
     (0,2,0)        2.00000E-11
     (0,0,2)       -3.00000E-11
 Nucleus-field energy     =     0.0000000033 hartrees
 Requested basis set is 6-311++G(d,p)
 There are 154 shells and 426 basis functions
 A cutoff of  1.0D-15 yielded   9620 shell pairs
 There are     78749 function pairs (     84706 Cartesian)
 Smallest overlap matrix eigenvalue = 3.22E-07
 Linear dependence detected in AO basis
 Number of orthogonalized atomic orbitals = 422
 Maximum deviation from orthogonality = 2.382E-10
 Guess from superposition of atomic densities
 Warning:  Energy on first SCF cycle will be non-variational
 SAD guess density has 146.000000 electrons

 -----------------------------------------------------------------------
  General SCF calculation program by
  Eric Jon Sundstrom, Paul Horn, Yuezhi Mao, Dmitri Zuev, Alec White,
  David Stuck, Shaama M.S., Shane Yost, Joonho Lee, David Small,
  Daniel Levine, Susi Lehtola, Hugh Burton, Evgeny Epifanovsky,
  Bang C. Huynh
 -----------------------------------------------------------------------
 Exchange:     0.2000 Hartree-Fock + 0.0800 Slater + 0.7200 B88
 Correlation:  0.1900 VWN1RPA + 0.8100 LYP
 Using SG-1 standard quadrature grid
 A restricted SCF calculation will be
 performed using DIIS
 SCF converges when DIIS error is below 1.0e-08
 ---------------------------------------
  Cycle       Energy         DIIS error
 ---------------------------------------
    1   -2305.6491755876      3.02e-02  
    2   -2301.7404289584      2.60e-03  
    3   -2301.6578915753      3.16e-03  
    4   -2301.8907956423      5.58e-04  
    5   -2301.8959151676      3.21e-04  
    6   -2301.8981968047      1.12e-04  
    7   -2301.8984692727      2.24e-05  
    8   -2301.8984777827      1.09e-05  
    9   -2301.8984804743      1.61e-06  
   10   -2301.8984805221      8.44e-07  
   11   -2301.8984805370      1.86e-07  
   12   -2301.8984805375      1.05e-07  
   13   -2301.8984805379      2.78e-08  
   14   -2301.8984805379      6.40e-09  Convergence criterion met
 ---------------------------------------
 SCF time:   CPU 558.78s  wall 559.00s 
 SCF   energy in the final basis set =    -2301.8984805379
 Total energy in the final basis set =    -2301.8984805379

 --------------------------------------------------------------

                    Orbital Energies (a.u.)
 --------------------------------------------------------------

 Alpha MOs
 -- Occupied --
********-101.5638-101.5638-101.5619 -10.2632 -10.2620 -10.2564 -10.2542
-10.2288 -10.2243 -10.2084 -10.2083 -10.2076 -10.2070 -10.2059 -10.2055
 -9.4819  -9.4789  -9.4783  -9.4769  -7.2466  -7.2436  -7.2430  -7.2416
 -7.2368  -7.2362  -7.2336  -7.2332  -7.2332  -7.2328  -7.2317  -7.2312
 -0.9360  -0.9148  -0.8904  -0.8850  -0.8423  -0.8376  -0.8087  -0.7616
 -0.7520  -0.7348  -0.6641  -0.6360  -0.6216  -0.6059  -0.5471  -0.5250
 -0.5186  -0.5051  -0.4910  -0.4738  -0.4579  -0.4538  -0.4511  -0.4295
 -0.4241  -0.4134  -0.3961  -0.3925  -0.3917  -0.3831  -0.3716  -0.3404
 -0.3353  -0.3286  -0.3273  -0.3249  -0.3179  -0.2935  -0.2704  -0.2650
 -0.2556
 -- Virtual --
 -0.0605  -0.0471  -0.0392  -0.0305  -0.0198  -0.0108  -0.0019   0.0058
  0.0074   0.0122   0.0165   0.0197   0.0282   0.0351   0.0437   0.0477
  0.0518   0.0547   0.0633   0.0674   0.0699   0.0810   0.0834   0.0862
  0.0907   0.0962   0.0993   0.1041   0.1051   0.1065   0.1089   0.1160
  0.1165   0.1194   0.1231   0.1256   0.1274   0.1297   0.1312   0.1353
  0.1381   0.1396   0.1400   0.1438   0.1472   0.1528   0.1585   0.1691
  0.1708   0.1767   0.1785   0.1812   0.1839   0.1879   0.1937   0.1979
  0.2082   0.2134   0.2165   0.2245   0.2289   0.2300   0.2365   0.2387
  0.2434   0.2460   0.2519   0.2537   0.2564   0.2594   0.2639   0.2668
  0.2706   0.2722   0.2766   0.2837   0.2852   0.2878   0.2918   0.2971
  0.3065   0.3102   0.3139   0.3229   0.3253   0.3296   0.3360   0.3383
  0.3521   0.3572   0.3803   0.4261   0.4288   0.4379   0.4386   0.4460
  0.4643   0.4688   0.4816   0.4885   0.4930   0.4991   0.5048   0.5101
  0.5128   0.5218   0.5304   0.5365   0.5444   0.5508   0.5591   0.5648
  0.5682   0.5773   0.5834   0.5868   0.5966   0.6036   0.6094   0.6149
  0.6187   0.6259   0.6301   0.6412   0.6482   0.6649   0.6728   0.6755
  0.6874   0.6949   0.7001   0.7039   0.7131   0.7238   0.7260   0.7395
  0.7436   0.7748   0.8012   0.8091   0.8213   0.8281   0.8380   0.8454
  0.8488   0.8491   0.8574   0.8613   0.8623   0.8664   0.8750   0.8784
  0.8817   0.8876   0.8964   0.9001   0.9112   0.9162   0.9214   0.9276
  0.9387   0.9421   0.9533   0.9582   0.9594   0.9627   0.9809   0.9881
  0.9906   0.9954   1.0005   1.0083   1.0156   1.0312   1.0380   1.0458
  1.0543   1.0784   1.0906   1.1234   1.1390   1.1611   1.1875   1.2156
  1.2183   1.2360   1.2431   1.2574   1.2783   1.2919   1.3163   1.3178
  1.3315   1.3355   1.3466   1.3858   1.4467   1.4588   1.4818   1.4894
  1.5073   1.5144   1.5497   1.5536   1.5581   1.5707   1.5853   1.5988
  1.6147   1.6216   1.6489   1.6655   1.6828   1.6928   1.6983   1.7119
  1.7294   1.7631   1.7888   1.8197   1.8298   1.8506   1.8719   1.8863
  1.8901   1.9133   1.9254   1.9400   1.9424   1.9450   1.9565   1.9642
  1.9799   1.9867   2.0120   2.0276   2.0465   2.0598   2.0913   2.1451
  2.1493   2.1804   2.1891   2.2656   2.2676   2.2844   2.2879   2.2955
  2.3035   2.3234   2.3436   2.3517   2.3601   2.4051   2.4282   2.4400
  2.4625   2.4850   2.4924   2.5052   2.5272   2.5453   2.5518   2.5704
  2.5906   2.6150   2.6218   2.6785   2.6805   2.6894   2.7033   2.7107
  2.7172   2.7369   2.7423   2.7540   2.7580   2.7691   2.7784   2.7874
  2.7974   2.8064   2.8225   2.8406   2.8607   2.8733   2.9074   2.9649
  2.9961   3.0807   3.0840   3.0910   3.1431   3.1572   3.1907   3.2195
  3.2387   3.2739   3.3484   3.3511   3.3863   3.4111   3.5218   3.5406
  3.5962   3.6746   3.7123   3.7725   3.8733   3.9697   4.0207   4.0600
  4.0947   4.1319   4.3875   4.8037   4.8338   9.7815   9.8016   9.8271
  9.8556  23.4227  23.5728  23.8512  23.8627  23.9087  23.9440  23.9838
 24.0322  24.0480  24.0799  24.1403  24.1510  25.8302  25.8980  25.9165
 25.9705  26.1220  26.1982  26.3350  26.3528  26.6019  26.6533  26.7678
 26.8107 215.7755 215.8004 215.8283 215.8661
 --------------------------------------------------------------

          Ground-State Mulliken Net Atomic Charges

     Atom                 Charge (a.u.)
  ----------------------------------------
      1 C                     0.517301
      2 C                    -0.889984
      3 Cl                    0.319258
      4 C                    -0.286341
      5 H                     0.201672
      6 C                    -0.749616
      7 H                     0.182542
      8 C                     0.766549
      9 Cl                    0.452085
     10 C                    -0.942981
     11 H                     0.199460
     12 C                    -0.004040
     13 C                    -0.219433
     14 Cl                    0.339134
     15 C                     0.129340
     16 H                     0.204955
     17 C                    -0.670761
     18 H                     0.170114
     19 C                    -0.136851
     20 H                     0.207913
     21 C                    -0.213847
     22 Cl                    0.423532
  ----------------------------------------
  Sum of atomic charges =     0.000000

 -----------------------------------------------------------------
                    Cartesian Multipole Moments
 -----------------------------------------------------------------
    Charge (ESU x 10^10)
                 0.0000
    Dipole Moment (Debye)
         X       1.4456      Y      -0.0944      Z      -0.6369
       Tot       1.5825
    Quadrupole Moments (Debye-Ang)
        XX    -111.5714     XY      -1.5226     YY    -123.9795
        XZ     -12.4062     YZ       0.3898     ZZ    -113.1688
    Octopole Moments (Debye-Ang^2)
       XXX     -74.8333    XXY      -4.0953    XYY     -41.7974
       YYY       0.2621    XXZ       3.4972    XYZ      -3.1922
       YYZ      23.5847    XZZ     -38.7725    YZZ       4.0913
       ZZZ      77.1758
    Hexadecapole Moments (Debye-Ang^3)
      XXXX   -3625.3807   XXXY      33.4741   XXYY    -822.4415
      XYYY      72.0893   YYYY   -1124.4899   XXXZ     114.0083
      XXYZ      66.7819   XYYZ      92.6558   YYYZ     175.2102
      XXZZ    -833.7125   XYZZ      44.2535   YYZZ    -501.1207
      XZZZ     207.6281   YZZZ     173.9958   ZZZZ   -1839.9684
 -----------------------------------------------------------------
 Calculating analytic gradient of the SCF energy
 Gradient of SCF Energy
            1           2           3           4           5           6
    1   0.0005507   0.0001171   0.0013015  -0.0003123   0.0000536  -0.0000438
    2   0.0000080  -0.0006937  -0.0057338  -0.0000542  -0.0000105   0.0000339
    3   0.0003821  -0.0007864  -0.0028187  -0.0000420   0.0000039   0.0002870
            7           8           9          10          11          12
    1   0.0000015   0.0004383  -0.0001599  -0.0004823   0.0000862  -0.0008092
    2  -0.0000409  -0.0000859   0.0000298   0.0008079  -0.0000473   0.0004356
    3  -0.0000390  -0.0001654  -0.0001037  -0.0002904  -0.0001288   0.0001378
           13          14          15          16          17          18
    1   0.0005012  -0.0009946   0.0000717  -0.0000476  -0.0000078   0.0000180
    2   0.0007061   0.0052715  -0.0000480   0.0000371   0.0000208   0.0000361
    3  -0.0001087   0.0039593   0.0000584   0.0000741   0.0000137  -0.0000090
           19          20          21          22
    1  -0.0000176  -0.0000761   0.0001710  -0.0003595
    2   0.0001852  -0.0000016  -0.0011090   0.0002529
    3  -0.0002382   0.0000439  -0.0002887   0.0000588
 Max gradient component =       5.734E-03
 RMS gradient           =       1.189E-03
 Gradient time:  CPU 197.33 s  wall 197.34 s
 Geometry Optimization Parameters
   NAtoms,    NIC,     NZ,  NCons,   NDum,   NFix, NCnnct, MaxDiis
       22     163      22       0       0       0       0       0

 Cartesian Hessian Update
 Hessian updated using BFGS update


** GEOMETRY OPTIMIZATION IN DELOCALIZED INTERNAL COORDINATES **
   Searching for a Minimum

   Optimization Cycle:   7

                       Coordinates (Angstroms)
     ATOM                X               Y               Z
      1  C         0.0083209218    0.0153537595    0.0330690963
      2  C        -0.0281284427    0.2292366657    1.4154405450
      3  Cl        1.4549050927    0.4830730347    2.3166908700
      4  C        -1.2329788669    0.2490129602    2.1131248640
      5  H        -1.2284179524    0.4192725260    3.1820111793
      6  C        -2.4317317232    0.0528473264    1.4392543398
      7  H        -3.3722089271    0.0672724938    1.9742353547
      8  C        -2.4051730748   -0.1631465683    0.0649450060
      9  Cl       -3.9154880017   -0.4157594724   -0.7986040588
     10  C        -1.2077918990   -0.1807219345   -0.6350486759
     11  H        -1.2089286519   -0.3526722299   -1.7035718428
     12  C         1.2800507962   -0.0142913156   -0.7404120153
     13  C         2.2419038375   -1.0204527547   -0.5437597662
     14  Cl        1.9605339325   -2.2687983854    0.6560581435
     15  C         3.4231149645   -1.0778305587   -1.2743379126
     16  H         4.1299281279   -1.8745509707   -1.0847510857
     17  C         3.6737815560   -0.1092629576   -2.2397736246
     18  H         4.5913606796   -0.1449071090   -2.8150227253
     19  C         2.7541385701    0.9080318694   -2.4671829138
     20  H         2.9408662889    1.6748676911   -3.2069365702
     21  C         1.5806938161    0.9456437759   -1.7208081145
     22  Cl        0.4785029346    2.2861856392   -2.0148374884
   Point Group: c1    Number of degrees of freedom:    60


   Energy is  -2301.898480538

 Hessian updated using BFGS update

 60 Hessian modes will be used to form the next step
  Hessian Eigenvalues:
     0.011713    0.017763    0.018954    0.020868    0.020936    0.022584
     0.022963    0.023616    0.023845    0.023937    0.024090    0.024091
     0.024114    0.024115    0.024135    0.024139    0.024144    0.024208
     0.027944    0.075904    0.159995    0.159997    0.160001    0.160018
     0.160178    0.160240    0.216355    0.221740    0.224631    0.230596
     0.235748    0.237134    0.247280    0.249770    0.250003    0.250042
     0.288478    0.289501    0.300973    0.301154    0.309908    0.352955
     0.356665    0.356665    0.356666    0.356672    0.356706    0.364366
     0.412613    0.424322    0.429853    0.455690    0.462303    0.468500
     0.471741    0.478224    0.478274    0.479156    0.479419    0.541469

 Minimum search - taking simple RFO step
 Searching for Lamda that Minimizes Along All modes
 Value Taken    Lamda =  -0.00293887
 Calculated Step too Large.  Step scaled by  0.687560
 Step Taken.  Stepsize is  0.300000

                             Maximum     Tolerance    Cnvgd?
         Gradient           0.005651      0.000300      NO
         Displacement       0.233808      0.001200      NO
         Energy change     -0.002534      0.000001      NO


 New Cartesian Coordinates Obtained by Inverse Iteration

 Displacement from previous Coordinates is:  0.523609
 ----------------------------------------------------------------
             Standard Nuclear Orientation (Angstroms)
    I     Atom           X                Y                Z
 ----------------------------------------------------------------
    1      C       0.0048529554     0.0167822921     0.0274497785
    2      C      -0.0292631048     0.2724633878     1.4022302195
    3      Cl      1.4564717200     0.5788004319     2.2846879549
    4      C      -1.2310336820     0.2919804448     2.1044362705
    5      H      -1.2269740752     0.4941009540     3.1677416770
    6      C      -2.4280904154     0.0531463682     1.4405153485
    7      H      -3.3668898829     0.0659190245     1.9785667766
    8      C      -2.4032145591    -0.2033605149     0.0733342317
    9      Cl     -3.9117146596    -0.5131559163    -0.7741495318
   10      C      -1.2077797551    -0.2204131155    -0.6311435795
   11      H      -1.2081387627    -0.4214075258    -1.6946923303
   12      C       1.2783507222    -0.0147683986    -0.7453236101
   13      C       2.2171023041    -1.0457851931    -0.5747438629
   14      Cl      1.9040254223    -2.3205373947     0.5898631600
   15      C       3.4007720989    -1.1037208795    -1.3010038991
   16      H       4.0919182946    -1.9191144669    -1.1342897002
   17      C       3.6756999613    -0.1084195579    -2.2326137294
   18      H       4.5959815982    -0.1435300719    -2.8035831418
   19      C       2.7776755535     0.9335022068    -2.4328454887
   20      H       2.9840099695     1.7187237620    -3.1477910515
   21      C       1.5997999681     0.9693833308    -1.6928269764
   22      Cl      0.5136923073     2.3278143169    -1.9540359107
 ----------------------------------------------------------------
 Nuclear Repulsion Energy =        1504.07797343 hartrees
 There are       73 alpha and       73 beta electrons
 Applying Cartesian multipole field
    Component          Value
    ---------          -----
     (2,0,0)        1.00000E-11
     (0,2,0)        2.00000E-11
     (0,0,2)       -3.00000E-11
 Nucleus-field energy     =     0.0000000052 hartrees
 Requested basis set is 6-311++G(d,p)
 There are 154 shells and 426 basis functions
 A cutoff of  1.0D-15 yielded   9616 shell pairs
 There are     78743 function pairs (     84700 Cartesian)
 Smallest overlap matrix eigenvalue = 2.99E-07
 Linear dependence detected in AO basis
 Number of orthogonalized atomic orbitals = 422
 Maximum deviation from orthogonality = 3.497E-10
 Guess from superposition of atomic densities
 Warning:  Energy on first SCF cycle will be non-variational
 SAD guess density has 146.000000 electrons

 -----------------------------------------------------------------------
  General SCF calculation program by
  Eric Jon Sundstrom, Paul Horn, Yuezhi Mao, Dmitri Zuev, Alec White,
  David Stuck, Shaama M.S., Shane Yost, Joonho Lee, David Small,
  Daniel Levine, Susi Lehtola, Hugh Burton, Evgeny Epifanovsky,
  Bang C. Huynh
 -----------------------------------------------------------------------
 Exchange:     0.2000 Hartree-Fock + 0.0800 Slater + 0.7200 B88
 Correlation:  0.1900 VWN1RPA + 0.8100 LYP
 Using SG-1 standard quadrature grid
 A restricted SCF calculation will be
 performed using DIIS
 SCF converges when DIIS error is below 1.0e-08
 ---------------------------------------
  Cycle       Energy         DIIS error
 ---------------------------------------
    1   -2305.6455368268      3.02e-02  
    2   -2301.7419898575      2.60e-03  
    3   -2301.6603172263      3.15e-03  
    4   -2301.8926271389      5.50e-04  
    5   -2301.8975712988      3.17e-04  
    6   -2301.8997957176      1.13e-04  
    7   -2301.9000719709      2.23e-05  
    8   -2301.9000803753      1.09e-05  
    9   -2301.9000830658      1.60e-06  
   10   -2301.9000831121      8.56e-07  
   11   -2301.9000831275      1.89e-07  
   12   -2301.9000831281      1.04e-07  
   13   -2301.9000831284      2.68e-08  
   14   -2301.9000831284      6.22e-09  Convergence criterion met
 ---------------------------------------
 SCF time:   CPU 561.58s  wall 561.00s 
 SCF   energy in the final basis set =    -2301.9000831284
 Total energy in the final basis set =    -2301.9000831284

 --------------------------------------------------------------

                    Orbital Energies (a.u.)
 --------------------------------------------------------------

 Alpha MOs
 -- Occupied --
********-101.5645-101.5639-101.5625 -10.2630 -10.2619 -10.2563 -10.2543
-10.2282 -10.2240 -10.2084 -10.2083 -10.2076 -10.2071 -10.2058 -10.2055
 -9.4819  -9.4795  -9.4784  -9.4773  -7.2466  -7.2442  -7.2431  -7.2420
 -7.2367  -7.2362  -7.2342  -7.2338  -7.2333  -7.2329  -7.2321  -7.2316
 -0.9358  -0.9149  -0.8898  -0.8855  -0.8424  -0.8375  -0.8086  -0.7615
 -0.7520  -0.7349  -0.6640  -0.6354  -0.6220  -0.6061  -0.5471  -0.5250
 -0.5178  -0.5065  -0.4907  -0.4738  -0.4577  -0.4539  -0.4512  -0.4289
 -0.4241  -0.4135  -0.3959  -0.3924  -0.3907  -0.3826  -0.3717  -0.3394
 -0.3350  -0.3288  -0.3274  -0.3249  -0.3211  -0.2916  -0.2718  -0.2650
 -0.2559
 -- Virtual --
 -0.0582  -0.0474  -0.0389  -0.0327  -0.0200  -0.0109  -0.0018   0.0059
  0.0076   0.0119   0.0163   0.0194   0.0280   0.0348   0.0439   0.0475
  0.0525   0.0544   0.0633   0.0665   0.0691   0.0808   0.0837   0.0864
  0.0908   0.0955   0.0993   0.1040   0.1051   0.1066   0.1092   0.1145
  0.1168   0.1193   0.1236   0.1255   0.1272   0.1298   0.1303   0.1352
  0.1383   0.1392   0.1400   0.1439   0.1463   0.1533   0.1579   0.1681
  0.1705   0.1759   0.1782   0.1811   0.1843   0.1878   0.1922   0.1979
  0.2079   0.2139   0.2161   0.2250   0.2292   0.2300   0.2353   0.2392
  0.2423   0.2453   0.2518   0.2549   0.2561   0.2600   0.2642   0.2669
  0.2696   0.2719   0.2776   0.2829   0.2856   0.2874   0.2913   0.2949
  0.3063   0.3093   0.3151   0.3208   0.3268   0.3299   0.3355   0.3386
  0.3519   0.3582   0.3800   0.4254   0.4278   0.4384   0.4399   0.4452
  0.4641   0.4679   0.4828   0.4888   0.4924   0.5001   0.5060   0.5127
  0.5140   0.5206   0.5300   0.5375   0.5455   0.5512   0.5590   0.5646
  0.5706   0.5763   0.5845   0.5883   0.5963   0.6014   0.6102   0.6143
  0.6210   0.6310   0.6315   0.6425   0.6466   0.6614   0.6732   0.6759
  0.6869   0.6968   0.6992   0.7033   0.7115   0.7221   0.7260   0.7405
  0.7442   0.7764   0.8016   0.8075   0.8240   0.8298   0.8403   0.8435
  0.8488   0.8502   0.8582   0.8622   0.8632   0.8684   0.8736   0.8788
  0.8809   0.8859   0.8938   0.8986   0.9097   0.9123   0.9190   0.9243
  0.9426   0.9447   0.9574   0.9589   0.9631   0.9663   0.9830   0.9888
  0.9921   0.9944   1.0011   1.0087   1.0177   1.0313   1.0373   1.0447
  1.0533   1.0759   1.0890   1.1307   1.1413   1.1602   1.1892   1.2163
  1.2244   1.2357   1.2442   1.2576   1.2767   1.2951   1.3172   1.3190
  1.3272   1.3352   1.3485   1.3915   1.4441   1.4549   1.4816   1.4908
  1.5066   1.5123   1.5516   1.5557   1.5586   1.5727   1.5854   1.5981
  1.6148   1.6186   1.6490   1.6667   1.6829   1.6935   1.6982   1.7101
  1.7300   1.7646   1.7900   1.8179   1.8286   1.8469   1.8687   1.8817
  1.8902   1.9145   1.9278   1.9404   1.9428   1.9510   1.9569   1.9641
  1.9787   1.9853   2.0151   2.0305   2.0469   2.0601   2.0885   2.1444
  2.1521   2.1784   2.1881   2.2665   2.2694   2.2838   2.2871   2.2985
  2.3023   2.3260   2.3354   2.3551   2.3609   2.4076   2.4312   2.4422
  2.4630   2.4801   2.4907   2.5045   2.5267   2.5450   2.5551   2.5715
  2.5884   2.6120   2.6158   2.6818   2.6845   2.6900   2.7032   2.7100
  2.7173   2.7354   2.7431   2.7544   2.7593   2.7691   2.7790   2.7840
  2.7950   2.8118   2.8218   2.8412   2.8613   2.8680   2.9059   2.9677
  2.9985   3.0830   3.0865   3.0933   3.1407   3.1559   3.1912   3.2236
  3.2373   3.2762   3.3472   3.3521   3.3869   3.4113   3.5259   3.5432
  3.5978   3.6764   3.7120   3.7752   3.8738   3.9718   4.0205   4.0598
  4.0948   4.1320   4.3796   4.8056   4.8335   9.7827   9.8040   9.8232
  9.8564  23.4249  23.5734  23.8519  23.8630  23.9082  23.9454  23.9852
 24.0333  24.0476  24.0841  24.1405  24.1517  25.8292  25.9021  25.9303
 25.9532  26.1285  26.2063  26.3177  26.3502  26.6013  26.6653  26.7443
 26.8238 215.7764 215.8017 215.8261 215.8665
 --------------------------------------------------------------

          Ground-State Mulliken Net Atomic Charges

     Atom                 Charge (a.u.)
  ----------------------------------------
      1 C                     0.421332
      2 C                    -0.969515
      3 Cl                    0.348959
      4 C                    -0.219997
      5 H                     0.202840
      6 C                    -0.776074
      7 H                     0.182830
      8 C                     0.736917
      9 Cl                    0.452530
     10 C                    -0.845260
     11 H                     0.200324
     12 C                    -0.044755
     13 C                    -0.200198
     14 Cl                    0.350612
     15 C                     0.091870
     16 H                     0.204578
     17 C                    -0.633331
     18 H                     0.170822
     19 C                    -0.108977
     20 H                     0.207937
     21 C                    -0.211091
     22 Cl                    0.437647
  ----------------------------------------
  Sum of atomic charges =     0.000000

 -----------------------------------------------------------------
                    Cartesian Multipole Moments
 -----------------------------------------------------------------
    Charge (ESU x 10^10)
                 0.0000
    Dipole Moment (Debye)
         X       1.4399      Y      -0.0719      Z      -0.6455
       Tot       1.5796
    Quadrupole Moments (Debye-Ang)
        XX    -111.5567     XY      -1.6454     YY    -123.8546
        XZ     -12.4075     YZ       0.5428     ZZ    -113.2231
    Octopole Moments (Debye-Ang^2)
       XXX     -74.3689    XXY      -3.3919    XYY     -41.0950
       YYY       0.4308    XXZ       3.2633    XYZ      -3.3134
       YYZ      23.5627    XZZ     -38.8358    YZZ       4.4606
       ZZZ      78.3347
    Hexadecapole Moments (Debye-Ang^3)
      XXXX   -3608.2474   XXXY       7.8723   XXYY    -826.3632
      XYYY      43.5585   YYYY   -1180.6994   XXXZ     126.7731
      XXYZ      60.7254   XYYZ      95.9353   YYYZ     152.9419
      XXZZ    -823.1706   XYZZ      35.1501   YYZZ    -501.7957
      XZZZ     223.9306   YZZZ     155.5603   ZZZZ   -1795.3833
 -----------------------------------------------------------------
 Calculating analytic gradient of the SCF energy
 Gradient of SCF Energy
            1           2           3           4           5           6
    1  -0.0000587  -0.0000464   0.0009728  -0.0002074   0.0000048   0.0000440
    2  -0.0001380  -0.0004617  -0.0034762  -0.0000397  -0.0000086   0.0000457
    3   0.0003834  -0.0008746  -0.0014659   0.0000556  -0.0000082   0.0001711
            7           8           9          10          11          12
    1  -0.0000203   0.0003105  -0.0001541  -0.0002247   0.0000996  -0.0001210
    2  -0.0000390  -0.0000580   0.0000155   0.0004855   0.0000319   0.0005183
    3  -0.0000477  -0.0001480  -0.0000554  -0.0002071  -0.0001103  -0.0001016
           13          14          15          16          17          18
    1   0.0002513  -0.0005128  -0.0000808   0.0000104  -0.0000185   0.0000167
    2   0.0005629   0.0030434  -0.0001631   0.0000578   0.0001385   0.0000114
    3  -0.0001134   0.0024991   0.0001479   0.0000361  -0.0000035   0.0000013
           19          20          21          22
    1   0.0000808  -0.0000127  -0.0001344  -0.0001992
    2   0.0000355  -0.0000023  -0.0005953   0.0000356
    3  -0.0001330   0.0000401  -0.0001665   0.0001004
 Max gradient component =       3.476E-03
 RMS gradient           =       7.170E-04
 Gradient time:  CPU 196.50 s  wall 196.51 s
 Geometry Optimization Parameters
   NAtoms,    NIC,     NZ,  NCons,   NDum,   NFix, NCnnct, MaxDiis
       22     163      22       0       0       0       0       0

 Cartesian Hessian Update
 Hessian updated using BFGS update


** GEOMETRY OPTIMIZATION IN DELOCALIZED INTERNAL COORDINATES **
   Searching for a Minimum

   Optimization Cycle:   8

                       Coordinates (Angstroms)
     ATOM                X               Y               Z
      1  C         0.0048529554    0.0167822921    0.0274497785
      2  C        -0.0292631048    0.2724633878    1.4022302195
      3  Cl        1.4564717200    0.5788004319    2.2846879549
      4  C        -1.2310336820    0.2919804448    2.1044362705
      5  H        -1.2269740752    0.4941009540    3.1677416770
      6  C        -2.4280904154    0.0531463682    1.4405153485
      7  H        -3.3668898829    0.0659190245    1.9785667766
      8  C        -2.4032145591   -0.2033605149    0.0733342317
      9  Cl       -3.9117146596   -0.5131559163   -0.7741495318
     10  C        -1.2077797551   -0.2204131155   -0.6311435795
     11  H        -1.2081387627   -0.4214075258   -1.6946923303
     12  C         1.2783507222   -0.0147683986   -0.7453236101
     13  C         2.2171023041   -1.0457851931   -0.5747438629
     14  Cl        1.9040254223   -2.3205373947    0.5898631600
     15  C         3.4007720989   -1.1037208795   -1.3010038991
     16  H         4.0919182946   -1.9191144669   -1.1342897002
     17  C         3.6756999613   -0.1084195579   -2.2326137294
     18  H         4.5959815982   -0.1435300719   -2.8035831418
     19  C         2.7776755535    0.9335022068   -2.4328454887
     20  H         2.9840099695    1.7187237620   -3.1477910515
     21  C         1.5997999681    0.9693833308   -1.6928269764
     22  Cl        0.5136923073    2.3278143169   -1.9540359107
   Point Group: c1    Number of degrees of freedom:    60


   Energy is  -2301.900083128

 Hessian updated using BFGS update

 60 Hessian modes will be used to form the next step
  Hessian Eigenvalues:
     0.008530    0.017748    0.018845    0.020814    0.020930    0.022053
     0.022956    0.023618    0.023844    0.023907    0.024090    0.024091
     0.024114    0.024115    0.024135    0.024139    0.024145    0.024184
     0.027950    0.075649    0.159996    0.159997    0.160001    0.160018
     0.160191    0.160237    0.216377    0.221748    0.224654    0.230584
     0.235746    0.237167    0.247282    0.249769    0.250007    0.250044
     0.288413    0.289441    0.300975    0.301103    0.310055    0.352956
     0.356665    0.356665    0.356666    0.356672    0.356705    0.364347
     0.412596    0.424300    0.429852    0.455681    0.462217    0.468502
     0.471751    0.478187    0.478291    0.479156    0.479420    0.541156

 Minimum search - taking simple RFO step
 Searching for Lamda that Minimizes Along All modes
 Value Taken    Lamda =  -0.00163954
 Calculated Step too Large.  Step scaled by  0.757048
 Step Taken.  Stepsize is  0.300000

                             Maximum     Tolerance    Cnvgd?
         Gradient           0.003469      0.000300      NO
         Displacement       0.234162      0.001200      NO
         Energy change     -0.001603      0.000001      NO


 New Cartesian Coordinates Obtained by Inverse Iteration

 Displacement from previous Coordinates is:  0.530289
 ----------------------------------------------------------------
             Standard Nuclear Orientation (Angstroms)
    I     Atom           X                Y                Z
 ----------------------------------------------------------------
    1      C       0.0013031360     0.0195598621     0.0211523861
    2      C      -0.0311736692     0.3156880634     1.3875887364
    3      Cl      1.4555447392     0.6758791022     2.2485744873
    4      C      -1.2297349188     0.3341075594     2.0944628148
    5      H      -1.2263339160     0.5674560441     3.1513503026
    6      C      -2.4245938503     0.0526069653     1.4423488932
    7      H      -3.3613263093     0.0632389141     1.9840986661
    8      C      -2.4007596401    -0.2437174393     0.0834644433
    9      Cl     -3.9055248028    -0.6115886050    -0.7465009081
   10      C      -1.2074914583    -0.2594124670    -0.6258534203
   11      H      -1.2073169066    -0.4909879116    -1.6832481850
   12      C       1.2759794249    -0.0145110138    -0.7507739846
   13      C       2.1913333313    -1.0690226677    -0.6065483344
   14      Cl      1.8447412759    -2.3690285080     0.5205805629
   15      C       3.3779201346    -1.1279583242    -1.3280518097
   16      H       4.0521377828    -1.9618059717    -1.1846615155
   17      C       3.6780493595    -0.1082235261    -2.2252079831
   18      H       4.6011859344    -0.1433409560    -2.7915590711
   19      C       2.8023854563     0.9574674892    -2.3975290284
   20      H       3.0287475496     1.7599089236    -3.0869605457
   21      C       1.6200742256     0.9925094675    -1.6642521124
   22      Cl      0.5521071000     2.3695784845    -1.8926917898
 ----------------------------------------------------------------
 Nuclear Repulsion Energy =        1503.27902054 hartrees
 There are       73 alpha and       73 beta electrons
 Applying Cartesian multipole field
    Component          Value
    ---------          -----
     (2,0,0)        1.00000E-11
     (0,2,0)        2.00000E-11
     (0,0,2)       -3.00000E-11
 Nucleus-field energy     =     0.0000000072 hartrees
 Requested basis set is 6-311++G(d,p)
 There are 154 shells and 426 basis functions
 A cutoff of  1.0D-15 yielded   9619 shell pairs
 There are     78713 function pairs (     84663 Cartesian)
 Smallest overlap matrix eigenvalue = 2.73E-07
 Linear dependence detected in AO basis
 Number of orthogonalized atomic orbitals = 422
 Maximum deviation from orthogonality = 3.190E-10
 Guess from superposition of atomic densities
 Warning:  Energy on first SCF cycle will be non-variational
 SAD guess density has 146.000000 electrons

 -----------------------------------------------------------------------
  General SCF calculation program by
  Eric Jon Sundstrom, Paul Horn, Yuezhi Mao, Dmitri Zuev, Alec White,
  David Stuck, Shaama M.S., Shane Yost, Joonho Lee, David Small,
  Daniel Levine, Susi Lehtola, Hugh Burton, Evgeny Epifanovsky,
  Bang C. Huynh
 -----------------------------------------------------------------------
 Exchange:     0.2000 Hartree-Fock + 0.0800 Slater + 0.7200 B88
 Correlation:  0.1900 VWN1RPA + 0.8100 LYP
 Using SG-1 standard quadrature grid
 A restricted SCF calculation will be
 performed using DIIS
 SCF converges when DIIS error is below 1.0e-08
 ---------------------------------------
  Cycle       Energy         DIIS error
 ---------------------------------------
    1   -2305.6441748900      3.02e-02  
    2   -2301.7428792245      2.60e-03  
    3   -2301.6618882606      3.15e-03  
    4   -2301.8937948748      5.43e-04  
    5   -2301.8985929107      3.14e-04  
    6   -2301.9007605873      1.13e-04  
    7   -2301.9010410147      2.22e-05  
    8   -2301.9010493363      1.09e-05  
    9   -2301.9010520243      1.59e-06  
   10   -2301.9010520695      8.67e-07  
   11   -2301.9010520852      1.92e-07  
   12   -2301.9010520859      1.03e-07  
   13   -2301.9010520861      2.61e-08  
   14   -2301.9010520862      5.92e-09  Convergence criterion met
 ---------------------------------------
 SCF time:   CPU 560.82s  wall 561.00s 
 SCF   energy in the final basis set =    -2301.9010520862
 Total energy in the final basis set =    -2301.9010520862

 --------------------------------------------------------------

                    Orbital Energies (a.u.)
 --------------------------------------------------------------

 Alpha MOs
 -- Occupied --
********-101.5651-101.5640-101.5629 -10.2627 -10.2618 -10.2561 -10.2544
-10.2277 -10.2237 -10.2083 -10.2082 -10.2077 -10.2071 -10.2058 -10.2055
 -9.4818  -9.4799  -9.4785  -9.4777  -7.2465  -7.2447  -7.2432  -7.2424
 -7.2367  -7.2361  -7.2347  -7.2343  -7.2334  -7.2329  -7.2325  -7.2320
 -0.9358  -0.9150  -0.8894  -0.8860  -0.8425  -0.8374  -0.8085  -0.7614
 -0.7521  -0.7349  -0.6639  -0.6349  -0.6224  -0.6061  -0.5470  -0.5250
 -0.5169  -0.5078  -0.4905  -0.4739  -0.4575  -0.4540  -0.4513  -0.4284
 -0.4242  -0.4137  -0.3957  -0.3927  -0.3896  -0.3825  -0.3717  -0.3386
 -0.3346  -0.3289  -0.3278  -0.3248  -0.3233  -0.2897  -0.2733  -0.2651
 -0.2561
 -- Virtual --
 -0.0559  -0.0477  -0.0387  -0.0349  -0.0202  -0.0109  -0.0017   0.0059
  0.0078   0.0117   0.0161   0.0192   0.0279   0.0346   0.0440   0.0475
  0.0532   0.0544   0.0633   0.0655   0.0685   0.0806   0.0841   0.0867
  0.0909   0.0948   0.0994   0.1038   0.1052   0.1067   0.1096   0.1131
  0.1173   0.1193   0.1239   0.1254   0.1270   0.1287   0.1311   0.1352
  0.1381   0.1392   0.1400   0.1439   0.1456   0.1541   0.1575   0.1667
  0.1701   0.1754   0.1779   0.1809   0.1845   0.1879   0.1907   0.1977
  0.2077   0.2143   0.2152   0.2246   0.2283   0.2311   0.2346   0.2396
  0.2416   0.2444   0.2509   0.2549   0.2563   0.2621   0.2643   0.2682
  0.2687   0.2714   0.2779   0.2819   0.2857   0.2876   0.2914   0.2927
  0.3052   0.3080   0.3140   0.3221   0.3272   0.3325   0.3351   0.3395
  0.3508   0.3607   0.3800   0.4247   0.4269   0.4391   0.4416   0.4450
  0.4629   0.4665   0.4829   0.4890   0.4922   0.5007   0.5084   0.5126
  0.5157   0.5194   0.5299   0.5388   0.5464   0.5514   0.5588   0.5645
  0.5732   0.5752   0.5839   0.5908   0.5957   0.5990   0.6112   0.6134
  0.6222   0.6336   0.6358   0.6438   0.6451   0.6593   0.6727   0.6753
  0.6867   0.6970   0.6998   0.7020   0.7098   0.7200   0.7258   0.7415
  0.7460   0.7779   0.8009   0.8076   0.8263   0.8315   0.8416   0.8429
  0.8496   0.8512   0.8587   0.8609   0.8642   0.8703   0.8728   0.8767
  0.8782   0.8844   0.8944   0.8986   0.9062   0.9131   0.9187   0.9209
  0.9442   0.9497   0.9586   0.9604   0.9661   0.9711   0.9841   0.9887
  0.9922   0.9960   0.9999   1.0126   1.0208   1.0323   1.0373   1.0440
  1.0537   1.0735   1.0877   1.1344   1.1439   1.1590   1.1922   1.2168
  1.2305   1.2386   1.2443   1.2584   1.2752   1.2964   1.3168   1.3203
  1.3230   1.3367   1.3491   1.3969   1.4357   1.4565   1.4816   1.4919
  1.5053   1.5106   1.5523   1.5577   1.5605   1.5750   1.5849   1.5974
  1.6153   1.6161   1.6492   1.6679   1.6824   1.6941   1.6981   1.7090
  1.7307   1.7663   1.7925   1.8157   1.8271   1.8431   1.8659   1.8772
  1.8902   1.9161   1.9298   1.9403   1.9423   1.9562   1.9573   1.9646
  1.9774   1.9840   2.0187   2.0332   2.0474   2.0597   2.0858   2.1438
  2.1547   2.1767   2.1876   2.2658   2.2724   2.2799   2.2902   2.2935
  2.3100   2.3252   2.3312   2.3583   2.3611   2.4103   2.4323   2.4437
  2.4633   2.4736   2.4917   2.5061   2.5259   2.5444   2.5584   2.5717
  2.5875   2.6041   2.6160   2.6845   2.6884   2.6903   2.7033   2.7100
  2.7172   2.7338   2.7437   2.7555   2.7603   2.7696   2.7795   2.7799
  2.7920   2.8190   2.8215   2.8421   2.8600   2.8652   2.9045   2.9702
  3.0002   3.0845   3.0898   3.0970   3.1384   3.1537   3.1921   3.2289
  3.2347   3.2793   3.3459   3.3529   3.3881   3.4123   3.5301   3.5463
  3.5997   3.6786   3.7116   3.7783   3.8745   3.9740   4.0204   4.0597
  4.0946   4.1323   4.3730   4.8076   4.8321   9.7837   9.8051   9.8271
  9.8511  23.4275  23.5743  23.8525  23.8627  23.9079  23.9470  23.9867
 24.0338  24.0470  24.0878  24.1405  24.1527  25.8284  25.8993  25.9316
 25.9542  26.1304  26.2223  26.2920  26.3586  26.6028  26.6706  26.7228
 26.8461 215.7772 215.8022 215.8328 215.8595
 --------------------------------------------------------------

          Ground-State Mulliken Net Atomic Charges

     Atom                 Charge (a.u.)
  ----------------------------------------
      1 C                     0.296939
      2 C                    -1.017501
      3 Cl                    0.387377
      4 C                    -0.156460
      5 H                     0.204408
      6 C                    -0.793335
      7 H                     0.183369
      8 C                     0.701082
      9 Cl                    0.454741
     10 C                    -0.760326
     11 H                     0.201247
     12 C                    -0.087357
     13 C                    -0.189283
     14 Cl                    0.373626
     15 C                     0.049740
     16 H                     0.204250
     17 C                    -0.594151
     18 H                     0.171661
     19 C                    -0.079600
     20 H                     0.207598
     21 C                    -0.212991
     22 Cl                    0.454965
  ----------------------------------------
  Sum of atomic charges =     0.000000

 -----------------------------------------------------------------
                    Cartesian Multipole Moments
 -----------------------------------------------------------------
    Charge (ESU x 10^10)
                 0.0000
    Dipole Moment (Debye)
         X       1.4377      Y      -0.0544      Z      -0.6484
       Tot       1.5781
    Quadrupole Moments (Debye-Ang)
        XX    -111.5302     XY      -1.7638     YY    -123.7480
        XZ     -12.3881     YZ       0.6846     ZZ    -113.2878
    Octopole Moments (Debye-Ang^2)
       XXX     -73.9008    XXY      -2.7120    XYY     -40.4533
       YYY       0.4811    XXZ       3.1071    XYZ      -3.4338
       YYZ      23.6009    XZZ     -38.8762    YZZ       4.6653
       ZZZ      79.5709
    Hexadecapole Moments (Debye-Ang^3)
      XXXX   -3589.5434   XXXY     -18.8760   XXYY    -830.5938
      XYYY      13.8499   YYYY   -1239.9287   XXXZ     140.6809
      XXYZ      54.4425   XYYZ      99.6728   YYYZ     130.4659
      XXZZ    -812.1954   XYZZ      25.2751   YYZZ    -502.8603
      XZZZ     241.3757   YZZZ     136.5185   ZZZZ   -1749.9545
 -----------------------------------------------------------------
 Calculating analytic gradient of the SCF energy
 Gradient of SCF Energy
            1           2           3           4           5           6
    1  -0.0003672  -0.0001702   0.0007995  -0.0000383  -0.0000287   0.0000420
    2  -0.0001873  -0.0003944  -0.0020279  -0.0000188  -0.0000127   0.0000242
    3   0.0002301  -0.0006308  -0.0008128   0.0000783  -0.0000195   0.0000266
            7           8           9          10          11          12
    1  -0.0000305   0.0001321  -0.0001128   0.0000421   0.0000782   0.0002807
    2  -0.0000263   0.0000495  -0.0000586   0.0003137   0.0000710   0.0004474
    3  -0.0000462  -0.0001083   0.0000025  -0.0001252  -0.0001071  -0.0002535
           13          14          15          16          17          18
    1  -0.0000033  -0.0002812  -0.0001198   0.0000267  -0.0000314   0.0000187
    2   0.0004006   0.0017212  -0.0001671   0.0000449   0.0001971   0.0000060
    3   0.0000144   0.0015485   0.0001839  -0.0000038  -0.0000528   0.0000144
           19          20          21          22
    1   0.0001529   0.0000372  -0.0003141  -0.0001126
    2  -0.0000863   0.0000104  -0.0001615  -0.0001451
    3  -0.0000579   0.0000399   0.0000133   0.0000659
 Max gradient component =       2.028E-03
 RMS gradient           =       4.384E-04
 Gradient time:  CPU 199.00 s  wall 199.01 s
 Geometry Optimization Parameters
   NAtoms,    NIC,     NZ,  NCons,   NDum,   NFix, NCnnct, MaxDiis
       22     163      22       0       0       0       0       0

 Cartesian Hessian Update
 Hessian updated using BFGS update


** GEOMETRY OPTIMIZATION IN DELOCALIZED INTERNAL COORDINATES **
   Searching for a Minimum

   Optimization Cycle:   9

                       Coordinates (Angstroms)
     ATOM                X               Y               Z
      1  C         0.0013031360    0.0195598621    0.0211523861
      2  C        -0.0311736692    0.3156880634    1.3875887364
      3  Cl        1.4555447392    0.6758791022    2.2485744873
      4  C        -1.2297349188    0.3341075594    2.0944628148
      5  H        -1.2263339160    0.5674560441    3.1513503026
      6  C        -2.4245938503    0.0526069653    1.4423488932
      7  H        -3.3613263093    0.0632389141    1.9840986661
      8  C        -2.4007596401   -0.2437174393    0.0834644433
      9  Cl       -3.9055248028   -0.6115886050   -0.7465009081
     10  C        -1.2074914583   -0.2594124670   -0.6258534203
     11  H        -1.2073169066   -0.4909879116   -1.6832481850
     12  C         1.2759794249   -0.0145110138   -0.7507739846
     13  C         2.1913333313   -1.0690226677   -0.6065483344
     14  Cl        1.8447412759   -2.3690285080    0.5205805629
     15  C         3.3779201346   -1.1279583242   -1.3280518097
     16  H         4.0521377828   -1.9618059717   -1.1846615155
     17  C         3.6780493595   -0.1082235261   -2.2252079831
     18  H         4.6011859344   -0.1433409560   -2.7915590711
     19  C         2.8023854563    0.9574674892   -2.3975290284
     20  H         3.0287475496    1.7599089236   -3.0869605457
     21  C         1.6200742256    0.9925094675   -1.6642521124
     22  Cl        0.5521071000    2.3695784845   -1.8926917898
   Point Group: c1    Number of degrees of freedom:    60


   Energy is  -2301.901052086

 Hessian updated using BFGS update

 60 Hessian modes will be used to form the next step
  Hessian Eigenvalues:
     0.005558    0.017738    0.018764    0.020781    0.020930    0.021828
     0.022954    0.023618    0.023844    0.023897    0.024090    0.024091
     0.024114    0.024115    0.024136    0.024139    0.024145    0.024197
     0.027976    0.075412    0.159996    0.159997    0.160001    0.160017
     0.160203    0.160228    0.216208    0.221759    0.224659    0.230606
     0.235745    0.237220    0.247283    0.249789    0.249984    0.250080
     0.288299    0.289474    0.300986    0.301094    0.309996    0.352955
     0.356665    0.356665    0.356666    0.356673    0.356704    0.364328
     0.412572    0.424263    0.429857    0.455670    0.462209    0.468505
     0.471763    0.478160    0.478319    0.479156    0.479418    0.540698

 Minimum search - taking simple RFO step
 Searching for Lamda that Minimizes Along All modes
 Value Taken    Lamda =  -0.00093669
 Calculated Step too Large.  Step scaled by  0.797832
 Step Taken.  Stepsize is  0.300000

                             Maximum     Tolerance    Cnvgd?
         Gradient           0.002112      0.000300      NO
         Displacement       0.236121      0.001200      NO
         Energy change     -0.000969      0.000001      NO


 New Cartesian Coordinates Obtained by Inverse Iteration

 Displacement from previous Coordinates is:  0.520703
 ----------------------------------------------------------------
             Standard Nuclear Orientation (Angstroms)
    I     Atom           X                Y                Z
 ----------------------------------------------------------------
    1      C      -0.0011722972     0.0222115958     0.0163673484
    2      C      -0.0344492155     0.3583504582     1.3734585198
    3      Cl      1.4494111626     0.7721333333     2.2147175193
    4      C      -1.2307129747     0.3752670115     2.0836648669
    5      H      -1.2293330676     0.6396581436     3.1332473505
    6      C      -2.4220657991     0.0518466244     1.4438216223
    7      H      -3.3571657710     0.0613618524     1.9884323450
    8      C      -2.3969572986    -0.2839962289     0.0944774954
    9      Cl     -3.8960866083    -0.7039507934    -0.7199425527
   10      C      -1.2051870386    -0.2989405716    -0.6182594401
   11      H      -1.2032685487    -0.5617576856    -1.6683537869
   12      C       1.2742377616    -0.0144388210    -0.7549060569
   13      C       2.1673182946    -1.0901095856    -0.6380816131
   14      Cl      1.7885962266    -2.4145505794     0.4499177510
   15      C       3.3560497693    -1.1500606415    -1.3562692923
   16      H       4.0134599034    -2.0009520482    -1.2365717379
   17      C       3.6797689352    -0.1087820251    -2.2199659651
   18      H       4.6048394632    -0.1442866780    -2.7831343583
   19      C       2.8258236116     0.9786976624    -2.3633340948
   20      H       3.0705539430     1.7967549671    -3.0277749841
   21      C       1.6405400403     1.0133678601    -1.6348890195
   22      Cl      0.5930534867     2.4105796346    -1.8268393124
 ----------------------------------------------------------------
 Nuclear Repulsion Energy =        1502.64556184 hartrees
 There are       73 alpha and       73 beta electrons
 Applying Cartesian multipole field
    Component          Value
    ---------          -----
     (2,0,0)        1.00000E-11
     (0,2,0)        2.00000E-11
     (0,0,2)       -3.00000E-11
 Nucleus-field energy     =     0.0000000091 hartrees
 Requested basis set is 6-311++G(d,p)
 There are 154 shells and 426 basis functions
 A cutoff of  1.0D-15 yielded   9625 shell pairs
 There are     78734 function pairs (     84683 Cartesian)
 Smallest overlap matrix eigenvalue = 2.45E-07
 Linear dependence detected in AO basis
 Number of orthogonalized atomic orbitals = 422
 Maximum deviation from orthogonality = 2.535E-10
 Guess from superposition of atomic densities
 Warning:  Energy on first SCF cycle will be non-variational
 SAD guess density has 146.000000 electrons

 -----------------------------------------------------------------------
  General SCF calculation program by
  Eric Jon Sundstrom, Paul Horn, Yuezhi Mao, Dmitri Zuev, Alec White,
  David Stuck, Shaama M.S., Shane Yost, Joonho Lee, David Small,
  Daniel Levine, Susi Lehtola, Hugh Burton, Evgeny Epifanovsky,
  Bang C. Huynh
 -----------------------------------------------------------------------
 Exchange:     0.2000 Hartree-Fock + 0.0800 Slater + 0.7200 B88
 Correlation:  0.1900 VWN1RPA + 0.8100 LYP
 Using SG-1 standard quadrature grid
 A restricted SCF calculation will be
 performed using DIIS
 SCF converges when DIIS error is below 1.0e-08
 ---------------------------------------
  Cycle       Energy         DIIS error
 ---------------------------------------
    1   -2305.6441674736      3.02e-02  
    2   -2301.7433711623      2.60e-03  
    3   -2301.6628812577      3.15e-03  
    4   -2301.8945281676      5.38e-04  
    5   -2301.8992196881      3.11e-04  
    6   -2301.9013407086      1.14e-04  
    7   -2301.9016247606      2.21e-05  
    8   -2301.9016330064      1.09e-05  
    9   -2301.9016356897      1.59e-06  
   10   -2301.9016357342      8.72e-07  
   11   -2301.9016357501      1.93e-07  
   12   -2301.9016357508      1.02e-07  
   13   -2301.9016357511      2.55e-08  
   14   -2301.9016357510      5.58e-09  Convergence criterion met
 ---------------------------------------
 SCF time:   CPU 557.77s  wall 558.00s 
 SCF   energy in the final basis set =    -2301.9016357510
 Total energy in the final basis set =    -2301.9016357510

 --------------------------------------------------------------

                    Orbital Energies (a.u.)
 --------------------------------------------------------------

 Alpha MOs
 -- Occupied --
********-101.5655-101.5640-101.5632 -10.2625 -10.2618 -10.2560 -10.2544
-10.2272 -10.2235 -10.2083 -10.2082 -10.2077 -10.2071 -10.2058 -10.2055
 -9.4817  -9.4803  -9.4786  -9.4780  -7.2464  -7.2451  -7.2432  -7.2427
 -7.2365  -7.2360  -7.2351  -7.2347  -7.2334  -7.2330  -7.2328  -7.2323
 -0.9357  -0.9151  -0.8890  -0.8865  -0.8427  -0.8374  -0.8084  -0.7614
 -0.7522  -0.7349  -0.6638  -0.6344  -0.6228  -0.6062  -0.5470  -0.5249
 -0.5159  -0.5091  -0.4904  -0.4739  -0.4574  -0.4541  -0.4513  -0.4279
 -0.4244  -0.4138  -0.3954  -0.3930  -0.3887  -0.3824  -0.3718  -0.3380
 -0.3343  -0.3291  -0.3286  -0.3248  -0.3243  -0.2878  -0.2746  -0.2651
 -0.2561
 -- Virtual --
 -0.0535  -0.0479  -0.0391  -0.0366  -0.0202  -0.0110  -0.0017   0.0060
  0.0079   0.0115   0.0159   0.0191   0.0278   0.0344   0.0441   0.0475
  0.0536   0.0547   0.0630   0.0648   0.0680   0.0805   0.0843   0.0871
  0.0912   0.0942   0.0994   0.1036   0.1053   0.1066   0.1099   0.1119
  0.1177   0.1192   0.1239   0.1252   0.1270   0.1279   0.1322   0.1352
  0.1378   0.1393   0.1400   0.1439   0.1452   0.1549   0.1574   0.1651
  0.1696   0.1752   0.1777   0.1807   0.1845   0.1877   0.1894   0.1976
  0.2076   0.2136   0.2155   0.2221   0.2289   0.2321   0.2341   0.2399
  0.2414   0.2438   0.2500   0.2544   0.2564   0.2628   0.2652   0.2681
  0.2697   0.2707   0.2777   0.2808   0.2846   0.2890   0.2901   0.2933
  0.3035   0.3069   0.3130   0.3237   0.3283   0.3342   0.3371   0.3407
  0.3495   0.3641   0.3802   0.4242   0.4261   0.4396   0.4438   0.4460
  0.4607   0.4648   0.4827   0.4878   0.4934   0.5014   0.5111   0.5121
  0.5151   0.5191   0.5302   0.5401   0.5471   0.5516   0.5585   0.5648
  0.5736   0.5762   0.5836   0.5924   0.5939   0.5985   0.6120   0.6127
  0.6208   0.6373   0.6396   0.6440   0.6463   0.6586   0.6693   0.6759
  0.6871   0.6956   0.7002   0.7026   0.7088   0.7181   0.7258   0.7424
  0.7489   0.7792   0.7994   0.8085   0.8285   0.8331   0.8410   0.8450
  0.8506   0.8524   0.8583   0.8602   0.8647   0.8675   0.8727   0.8761
  0.8774   0.8823   0.8937   0.8978   0.9077   0.9134   0.9169   0.9193
  0.9459   0.9541   0.9590   0.9623   0.9678   0.9742   0.9812   0.9902
  0.9921   0.9960   1.0016   1.0169   1.0245   1.0341   1.0386   1.0436
  1.0547   1.0714   1.0865   1.1314   1.1496   1.1578   1.1972   1.2178
  1.2341   1.2411   1.2464   1.2612   1.2743   1.2983   1.3159   1.3178
  1.3244   1.3399   1.3491   1.4017   1.4289   1.4588   1.4820   1.4921
  1.5035   1.5098   1.5528   1.5574   1.5641   1.5772   1.5839   1.5969
  1.6140   1.6173   1.6497   1.6693   1.6814   1.6945   1.6979   1.7088
  1.7315   1.7685   1.7964   1.8135   1.8255   1.8394   1.8641   1.8733
  1.8901   1.9181   1.9314   1.9397   1.9422   1.9573   1.9588   1.9665
  1.9761   1.9836   2.0224   2.0354   2.0480   2.0587   2.0838   2.1432
  2.1573   2.1759   2.1875   2.2657   2.2743   2.2765   2.2850   2.2954
  2.3161   2.3203   2.3339   2.3605   2.3612   2.4128   2.4314   2.4440
  2.4626   2.4694   2.4933   2.5091   2.5252   2.5430   2.5601   2.5711
  2.5881   2.5974   2.6180   2.6865   2.6907   2.6919   2.7035   2.7105
  2.7169   2.7327   2.7440   2.7564   2.7613   2.7702   2.7757   2.7795
  2.7892   2.8213   2.8260   2.8438   2.8554   2.8661   2.9031   2.9721
  3.0012   3.0856   3.0934   3.1013   3.1365   3.1506   3.1934   3.2314
  3.2350   3.2833   3.3445   3.3533   3.3900   3.4145   3.5340   3.5498
  3.6020   3.6810   3.7112   3.7817   3.8754   3.9761   4.0203   4.0599
  4.0943   4.1328   4.3680   4.8094   4.8298   9.7844   9.8056   9.8373
  9.8453  23.4306  23.5753  23.8532  23.8619  23.9078  23.9488  23.9881
 24.0341  24.0465  24.0909  24.1406  24.1537  25.8280  25.8800  25.9263
 25.9687  26.1288  26.2413  26.2794  26.3587  26.6064  26.6656  26.7057
 26.8755 215.7778 215.8030 215.8453 215.8522
 --------------------------------------------------------------

          Ground-State Mulliken Net Atomic Charges

     Atom                 Charge (a.u.)
  ----------------------------------------
      1 C                     0.164642
      2 C                    -1.031974
      3 Cl                    0.419097
      4 C                    -0.103276
      5 H                     0.205949
      6 C                    -0.794976
      7 H                     0.184134
      8 C                     0.663930
      9 Cl                    0.457920
     10 C                    -0.699873
     11 H                     0.202026
     12 C                    -0.135132
     13 C                    -0.184874
     14 Cl                    0.398658
     15 C                     0.018268
     16 H                     0.203850
     17 C                    -0.553873
     18 H                     0.172610
     19 C                    -0.047531
     20 H                     0.206781
     21 C                    -0.214193
     22 Cl                    0.467838
  ----------------------------------------
  Sum of atomic charges =     0.000000

 -----------------------------------------------------------------
                    Cartesian Multipole Moments
 -----------------------------------------------------------------
    Charge (ESU x 10^10)
                -0.0000
    Dipole Moment (Debye)
         X       1.4369      Y      -0.0409      Z      -0.6512
       Tot       1.5781
    Quadrupole Moments (Debye-Ang)
        XX    -111.4976     XY      -1.8792     YY    -123.6599
        XZ     -12.3711     YZ       0.8205     ZZ    -113.3511
    Octopole Moments (Debye-Ang^2)
       XXX     -73.6888    XXY      -2.0930    XYY     -39.9393
       YYY       0.3654    XXZ       2.9405    XYZ      -3.5492
       YYZ      23.6093    XZZ     -38.8612    YZZ       4.7369
       ZZZ      80.4641
    Hexadecapole Moments (Debye-Ang^3)
      XXXX   -3569.8924   XXXY     -44.8828   XXYY    -835.1424
      XYYY     -14.7616   YYYY   -1300.5688   XXXZ     154.7297
      XXYZ      47.9556   XYYZ     103.5529   YYYZ     107.6375
      XXZZ    -801.0830   XYZZ      15.3896   YYZZ    -504.5187
      XZZZ     258.7449   YZZZ     116.6361   ZZZZ   -1705.9295
 -----------------------------------------------------------------
 Calculating analytic gradient of the SCF energy
 Gradient of SCF Energy
            1           2           3           4           5           6
    1  -0.0005220  -0.0001350   0.0006107   0.0001340  -0.0000498   0.0000216
    2  -0.0001026  -0.0003929  -0.0011685  -0.0000040  -0.0000122  -0.0000270
    3  -0.0000395  -0.0002704  -0.0005688   0.0000590  -0.0000179  -0.0001169
            7           8           9          10          11          12
    1  -0.0000258  -0.0000645  -0.0000137   0.0002381   0.0000295   0.0004325
    2   0.0000005   0.0000819  -0.0000837   0.0001932   0.0000657   0.0002979
    3  -0.0000382   0.0000232   0.0000231  -0.0000541  -0.0000966  -0.0004009
           13          14          15          16          17          18
    1  -0.0001386  -0.0002182  -0.0001150   0.0000252  -0.0000695   0.0000198
    2   0.0003412   0.0010574  -0.0001020   0.0000178   0.0001987   0.0000066
    3   0.0002123   0.0009581   0.0001635  -0.0000382  -0.0000541   0.0000214
           19          20          21          22
    1   0.0001999   0.0000563  -0.0003501  -0.0000654
    2  -0.0001574   0.0000184   0.0000131  -0.0002421
    3   0.0000040   0.0000362   0.0001084   0.0000863
 Max gradient component =       1.169E-03
 RMS gradient           =       2.975E-04
 Gradient time:  CPU 200.68 s  wall 200.69 s
 Geometry Optimization Parameters
   NAtoms,    NIC,     NZ,  NCons,   NDum,   NFix, NCnnct, MaxDiis
       22     163      22       0       0       0       0       0

 Cartesian Hessian Update
 Hessian updated using BFGS update


** GEOMETRY OPTIMIZATION IN DELOCALIZED INTERNAL COORDINATES **
   Searching for a Minimum

   Optimization Cycle:  10

                       Coordinates (Angstroms)
     ATOM                X               Y               Z
      1  C        -0.0011722972    0.0222115958    0.0163673484
      2  C        -0.0344492155    0.3583504582    1.3734585198
      3  Cl        1.4494111626    0.7721333333    2.2147175193
      4  C        -1.2307129747    0.3752670115    2.0836648669
      5  H        -1.2293330676    0.6396581436    3.1332473505
      6  C        -2.4220657991    0.0518466244    1.4438216223
      7  H        -3.3571657710    0.0613618524    1.9884323450
      8  C        -2.3969572986   -0.2839962289    0.0944774954
      9  Cl       -3.8960866083   -0.7039507934   -0.7199425527
     10  C        -1.2051870386   -0.2989405716   -0.6182594401
     11  H        -1.2032685487   -0.5617576856   -1.6683537869
     12  C         1.2742377616   -0.0144388210   -0.7549060569
     13  C         2.1673182946   -1.0901095856   -0.6380816131
     14  Cl        1.7885962266   -2.4145505794    0.4499177510
     15  C         3.3560497693   -1.1500606415   -1.3562692923
     16  H         4.0134599034   -2.0009520482   -1.2365717379
     17  C         3.6797689352   -0.1087820251   -2.2199659651
     18  H         4.6048394632   -0.1442866780   -2.7831343583
     19  C         2.8258236116    0.9786976624   -2.3633340948
     20  H         3.0705539430    1.7967549671   -3.0277749841
     21  C         1.6405400403    1.0133678601   -1.6348890195
     22  Cl        0.5930534867    2.4105796346   -1.8268393124
   Point Group: c1    Number of degrees of freedom:    60


   Energy is  -2301.901635751

 Hessian updated using BFGS update

 60 Hessian modes will be used to form the next step
  Hessian Eigenvalues:
     0.003355    0.017732    0.018716    0.020814    0.020929    0.021722
     0.022959    0.023618    0.023844    0.023897    0.024091    0.024091
     0.024114    0.024115    0.024137    0.024140    0.024146    0.024204
     0.027974    0.075263    0.159996    0.159997    0.160001    0.160016
     0.160197    0.160240    0.215783    0.221749    0.224638    0.230616
     0.235753    0.237213    0.247287    0.249793    0.249990    0.250072
     0.288235    0.289541    0.300987    0.301156    0.309727    0.352954
     0.356665    0.356665    0.356666    0.356673    0.356705    0.364316
     0.412601    0.424218    0.429861    0.455658    0.462302    0.468509
     0.471776    0.478154    0.478347    0.479157    0.479417    0.539999

 Minimum search - taking simple RFO step
 Searching for Lamda that Minimizes Along All modes
 Value Taken    Lamda =  -0.00057825
 Calculated Step too Large.  Step scaled by  0.794119
 Step Taken.  Stepsize is  0.300000

                             Maximum     Tolerance    Cnvgd?
         Gradient           0.001318      0.000300      NO
         Displacement       0.238656      0.001200      NO
         Energy change     -0.000584      0.000001      NO


 New Cartesian Coordinates Obtained by Inverse Iteration

 Displacement from previous Coordinates is:  0.493747
 ----------------------------------------------------------------
             Standard Nuclear Orientation (Angstroms)
    I     Atom           X                Y                Z
 ----------------------------------------------------------------
    1      C      -0.0010458742     0.0234627277     0.0163304763
    2      C      -0.0395580387     0.3991895110     1.3629205245
    3      Cl      1.4366151736     0.8633897577     2.1904333243
    4      C      -1.2357961821     0.4156439318     2.0730463654
    5      H      -1.2391499426     0.7104127023     3.1145424040
    6      C      -2.4216712063     0.0528550636     1.4437870045
    7      H      -3.3565582452     0.0626845112     1.9887804935
    8      C      -2.3911738942    -0.3216629105     0.1050718448
    9      Cl     -3.8828599708    -0.7864270553    -0.6979780288
   10      C      -1.1989262486    -0.3378961240    -0.6073717428
   11      H      -1.1923089044    -0.6315052869    -1.6492037035
   12      C       1.2749779539    -0.0152116541    -0.7546756482
   13      C       2.1475466371    -1.1097729137    -0.6682504297
   14      Cl      1.7417859070    -2.4589824180     0.3791374451
   15      C       3.3366112744    -1.1697891548    -1.3863462872
   16      H       3.9784412788    -2.0355658075    -1.2910856284
   17      C       3.6800594995    -0.1098201501    -2.2189769744
   18      H       4.6050493515    -0.1457151004    -2.7822551435
   19      C       2.8458214909     0.9964752060    -2.3320508361
   20      H       3.1050888219     1.8279985977    -2.9739254928
   21      C       1.6605703279     1.0310262172    -1.6038827013
   22      Cl      0.6337347690     2.4476138341    -1.7582646610
 ----------------------------------------------------------------
 Nuclear Repulsion Energy =        1501.83649019 hartrees
 There are       73 alpha and       73 beta electrons
 Applying Cartesian multipole field
    Component          Value
    ---------          -----
     (2,0,0)        1.00000E-11
     (0,2,0)        2.00000E-11
     (0,0,2)       -3.00000E-11
 Nucleus-field energy     =     0.0000000109 hartrees
 Requested basis set is 6-311++G(d,p)
 There are 154 shells and 426 basis functions
 A cutoff of  1.0D-15 yielded   9626 shell pairs
 There are     78683 function pairs (     84618 Cartesian)
 Smallest overlap matrix eigenvalue = 2.20E-07
 Linear dependence detected in AO basis
 Number of orthogonalized atomic orbitals = 422
 Maximum deviation from orthogonality = 4.373E-10
 Guess from superposition of atomic densities
 Warning:  Energy on first SCF cycle will be non-variational
 SAD guess density has 146.000000 electrons

 -----------------------------------------------------------------------
  General SCF calculation program by
  Eric Jon Sundstrom, Paul Horn, Yuezhi Mao, Dmitri Zuev, Alec White,
  David Stuck, Shaama M.S., Shane Yost, Joonho Lee, David Small,
  Daniel Levine, Susi Lehtola, Hugh Burton, Evgeny Epifanovsky,
  Bang C. Huynh
 -----------------------------------------------------------------------
 Exchange:     0.2000 Hartree-Fock + 0.0800 Slater + 0.7200 B88
 Correlation:  0.1900 VWN1RPA + 0.8100 LYP
 Using SG-1 standard quadrature grid
 A restricted SCF calculation will be
 performed using DIIS
 SCF converges when DIIS error is below 1.0e-08
 ---------------------------------------
  Cycle       Energy         DIIS error
 ---------------------------------------
    1   -2305.6434460700      3.02e-02  
    2   -2301.7436566336      2.60e-03  
    3   -2301.6633985918      3.14e-03  
    4   -2301.8949554087      5.35e-04  
    5   -2301.8995956586      3.10e-04  
    6   -2301.9016973693      1.14e-04  
    7   -2301.9019830060      2.21e-05  
    8   -2301.9019912003      1.09e-05  
    9   -2301.9019938821      1.58e-06  
   10   -2301.9019939259      8.73e-07  
   11   -2301.9019939419      1.92e-07  
   12   -2301.9019939427      1.02e-07  
   13   -2301.9019939428      2.51e-08  
   14   -2301.9019939429      5.30e-09  Convergence criterion met
 ---------------------------------------
 SCF time:   CPU 553.74s  wall 553.00s 
 SCF   energy in the final basis set =    -2301.9019939429
 Total energy in the final basis set =    -2301.9019939429

 --------------------------------------------------------------

                    Orbital Energies (a.u.)
 --------------------------------------------------------------

 Alpha MOs
 -- Occupied --
********-101.5659-101.5640-101.5635 -10.2624 -10.2619 -10.2560 -10.2544
-10.2271 -10.2234 -10.2083 -10.2082 -10.2077 -10.2071 -10.2057 -10.2056
 -9.4815  -9.4807  -9.4786  -9.4782  -7.2462  -7.2454  -7.2432  -7.2429
 -7.2364  -7.2358  -7.2354  -7.2350  -7.2334  -7.2331  -7.2330  -7.2325
 -0.9357  -0.9152  -0.8887  -0.8869  -0.8427  -0.8374  -0.8084  -0.7613
 -0.7522  -0.7349  -0.6637  -0.6340  -0.6231  -0.6063  -0.5470  -0.5250
 -0.5150  -0.5103  -0.4903  -0.4739  -0.4573  -0.4542  -0.4514  -0.4275
 -0.4246  -0.4138  -0.3952  -0.3934  -0.3881  -0.3823  -0.3720  -0.3377
 -0.3339  -0.3295  -0.3292  -0.3252  -0.3244  -0.2863  -0.2760  -0.2652
 -0.2562
 -- Virtual --
 -0.0514  -0.0480  -0.0407  -0.0372  -0.0203  -0.0110  -0.0017   0.0060
  0.0081   0.0114   0.0158   0.0190   0.0277   0.0343   0.0441   0.0474
  0.0536   0.0554   0.0623   0.0647   0.0676   0.0804   0.0844   0.0873
  0.0916   0.0937   0.0993   0.1034   0.1054   0.1065   0.1100   0.1110
  0.1179   0.1192   0.1237   0.1251   0.1270   0.1273   0.1334   0.1353
  0.1376   0.1392   0.1398   0.1440   0.1449   0.1554   0.1576   0.1635
  0.1690   0.1753   0.1773   0.1806   0.1844   0.1868   0.1889   0.1974
  0.2077   0.2128   0.2156   0.2208   0.2290   0.2328   0.2336   0.2398
  0.2414   0.2438   0.2493   0.2536   0.2568   0.2627   0.2663   0.2678
  0.2693   0.2707   0.2777   0.2799   0.2836   0.2887   0.2918   0.2940
  0.3017   0.3063   0.3128   0.3241   0.3297   0.3345   0.3398   0.3433
  0.3482   0.3672   0.3807   0.4239   0.4256   0.4399   0.4453   0.4490
  0.4578   0.4631   0.4818   0.4870   0.4946   0.5021   0.5106   0.5113
  0.5155   0.5193   0.5309   0.5418   0.5474   0.5516   0.5585   0.5656
  0.5728   0.5780   0.5835   0.5913   0.5945   0.5983   0.6113   0.6135
  0.6186   0.6393   0.6423   0.6454   0.6485   0.6585   0.6648   0.6764
  0.6884   0.6945   0.6991   0.7061   0.7085   0.7173   0.7260   0.7434
  0.7518   0.7801   0.7979   0.8092   0.8309   0.8346   0.8412   0.8458
  0.8521   0.8535   0.8578   0.8595   0.8650   0.8655   0.8719   0.8751
  0.8763   0.8818   0.8940   0.8971   0.9080   0.9115   0.9163   0.9197
  0.9474   0.9572   0.9594   0.9638   0.9676   0.9752   0.9767   0.9903
  0.9922   0.9965   1.0037   1.0200   1.0280   1.0366   1.0406   1.0437
  1.0549   1.0698   1.0857   1.1266   1.1534   1.1578   1.2029   1.2190
  1.2364   1.2388   1.2520   1.2648   1.2743   1.3023   1.3146   1.3163
  1.3269   1.3422   1.3504   1.4057   1.4245   1.4607   1.4828   1.4911
  1.5017   1.5098   1.5534   1.5565   1.5670   1.5781   1.5829   1.5960
  1.6130   1.6208   1.6506   1.6707   1.6802   1.6950   1.6977   1.7088
  1.7323   1.7710   1.8017   1.8113   1.8242   1.8357   1.8633   1.8700
  1.8900   1.9202   1.9325   1.9389   1.9423   1.9574   1.9593   1.9686
  1.9751   1.9839   2.0256   2.0371   2.0485   2.0572   2.0828   2.1425
  2.1602   2.1757   2.1874   2.2660   2.2731   2.2739   2.2777   2.3003
  2.3175   2.3189   2.3372   2.3593   2.3634   2.4148   2.4299   2.4428
  2.4613   2.4679   2.4947   2.5122   2.5247   2.5411   2.5597   2.5698
  2.5888   2.5932   2.6205   2.6875   2.6910   2.6944   2.7038   2.7112
  2.7165   2.7321   2.7439   2.7563   2.7626   2.7702   2.7727   2.7791
  2.7870   2.8212   2.8307   2.8458   2.8515   2.8673   2.9017   2.9731
  3.0015   3.0864   3.0963   3.1051   3.1353   3.1466   3.1945   3.2282
  3.2408   3.2874   3.3434   3.3534   3.3919   3.4173   3.5368   3.5536
  3.6047   3.6831   3.7107   3.7849   3.8764   3.9775   4.0203   4.0603
  4.0939   4.1333   4.3647   4.8111   4.8271   9.7849   9.8060   9.8421
  9.8500  23.4340  23.5759  23.8540  23.8604  23.9074  23.9507  23.9889
 24.0342  24.0462  24.0929  24.1406  24.1545  25.8279  25.8531  25.9279
 25.9752  26.1266  26.2550  26.2808  26.3520  26.6111  26.6542  26.6929
 26.9039 215.7783 215.8035 215.8488 215.8596
 --------------------------------------------------------------

          Ground-State Mulliken Net Atomic Charges

     Atom                 Charge (a.u.)
  ----------------------------------------
      1 C                     0.072451
      2 C                    -1.027567
      3 Cl                    0.434386
      4 C                    -0.065478
      5 H                     0.207266
      6 C                    -0.788347
      7 H                     0.184809
      8 C                     0.632893
      9 Cl                    0.460849
     10 C                    -0.665342
     11 H                     0.202595
     12 C                    -0.182164
     13 C                    -0.187453
     14 Cl                    0.420066
     15 C                     0.000726
     16 H                     0.203474
     17 C                    -0.518110
     18 H                     0.173516
     19 C                    -0.020744
     20 H                     0.205688
     21 C                    -0.215081
     22 Cl                    0.471567
  ----------------------------------------
  Sum of atomic charges =     0.000000

 -----------------------------------------------------------------
                    Cartesian Multipole Moments
 -----------------------------------------------------------------
    Charge (ESU x 10^10)
                -0.0000
    Dipole Moment (Debye)
         X       1.4334      Y      -0.0281      Z      -0.6590
       Tot       1.5779
    Quadrupole Moments (Debye-Ang)
        XX    -111.4663     XY      -1.9912     YY    -123.5896
        XZ     -12.3801     YZ       0.9481     ZZ    -113.4087
    Octopole Moments (Debye-Ang^2)
       XXX     -74.0177    XXY      -1.5043    XYY     -39.6165
       YYY       0.2590    XXZ       2.7075    XYZ      -3.6534
       YYZ      23.5127    XZZ     -38.7669    YZZ       4.7894
       ZZZ      80.6945
    Hexadecapole Moments (Debye-Ang^3)
      XXXX   -3550.3756   XXXY     -67.8713   XXYY    -839.9330
      XYYY     -39.7723   YYYY   -1360.4703   XXXZ     167.8975
      XXYZ      41.3991   XYYZ     107.2888   YYYZ      84.4846
      XXZZ    -790.4198   XYZZ       6.3414   YYZZ    -507.0452
      XZZZ     274.7658   YZZZ      95.9006   ZZZZ   -1667.2480
 -----------------------------------------------------------------
 Calculating analytic gradient of the SCF energy
 Gradient of SCF Energy
            1           2           3           4           5           6
    1  -0.0006177   0.0000422   0.0003090   0.0002457  -0.0000624   0.0000018
    2   0.0000230  -0.0003128  -0.0006289   0.0000129  -0.0000122  -0.0000871
    3  -0.0002787  -0.0000070  -0.0003930   0.0000306  -0.0000108  -0.0002346
            7           8           9          10          11          12
    1  -0.0000167  -0.0002269   0.0000606   0.0003615   0.0000008   0.0004353
    2   0.0000116   0.0000525  -0.0000292   0.0000747   0.0000713   0.0001078
    3  -0.0000227   0.0002079   0.0000112   0.0000104  -0.0000431  -0.0004683
           13          14          15          16          17          18
    1  -0.0001912  -0.0001381  -0.0000884   0.0000236  -0.0001161   0.0000151
    2   0.0002553   0.0006348  -0.0000232   0.0000025   0.0001828   0.0000042
    3   0.0003489   0.0005268   0.0001400  -0.0000571  -0.0000155   0.0000141
           19          20          21          22
    1   0.0001941   0.0000456  -0.0002076  -0.0000703
    2  -0.0001892   0.0000107   0.0000938  -0.0002553
    3   0.0000160   0.0000121   0.0001274   0.0000855
 Max gradient component =       6.348E-04
 RMS gradient           =       2.210E-04
 Gradient time:  CPU 202.43 s  wall 202.44 s
 Geometry Optimization Parameters
   NAtoms,    NIC,     NZ,  NCons,   NDum,   NFix, NCnnct, MaxDiis
       22     163      22       0       0       0       0       0

 Cartesian Hessian Update
 Hessian updated using BFGS update


** GEOMETRY OPTIMIZATION IN DELOCALIZED INTERNAL COORDINATES **
   Searching for a Minimum

   Optimization Cycle:  11

                       Coordinates (Angstroms)
     ATOM                X               Y               Z
      1  C        -0.0010458742    0.0234627277    0.0163304763
      2  C        -0.0395580387    0.3991895110    1.3629205245
      3  Cl        1.4366151736    0.8633897577    2.1904333243
      4  C        -1.2357961821    0.4156439318    2.0730463654
      5  H        -1.2391499426    0.7104127023    3.1145424040
      6  C        -2.4216712063    0.0528550636    1.4437870045
      7  H        -3.3565582452    0.0626845112    1.9887804935
      8  C        -2.3911738942   -0.3216629105    0.1050718448
      9  Cl       -3.8828599708   -0.7864270553   -0.6979780288
     10  C        -1.1989262486   -0.3378961240   -0.6073717428
     11  H        -1.1923089044   -0.6315052869   -1.6492037035
     12  C         1.2749779539   -0.0152116541   -0.7546756482
     13  C         2.1475466371   -1.1097729137   -0.6682504297
     14  Cl        1.7417859070   -2.4589824180    0.3791374451
     15  C         3.3366112744   -1.1697891548   -1.3863462872
     16  H         3.9784412788   -2.0355658075   -1.2910856284
     17  C         3.6800594995   -0.1098201501   -2.2189769744
     18  H         4.6050493515   -0.1457151004   -2.7822551435
     19  C         2.8458214909    0.9964752060   -2.3320508361
     20  H         3.1050888219    1.8279985977   -2.9739254928
     21  C         1.6605703279    1.0310262172   -1.6038827013
     22  Cl        0.6337347690    2.4476138341   -1.7582646610
   Point Group: c1    Number of degrees of freedom:    60


   Energy is  -2301.901993943

 Hessian updated using BFGS update

 60 Hessian modes will be used to form the next step
  Hessian Eigenvalues:
     0.002120    0.017725    0.018648    0.020905    0.020929    0.021684
     0.022956    0.023621    0.023844    0.023885    0.024091    0.024092
     0.024114    0.024115    0.024139    0.024140    0.024148    0.024197
     0.027975    0.074043    0.159994    0.159997    0.160002    0.160017
     0.160176    0.160247    0.215028    0.221720    0.224636    0.230611
     0.235783    0.237179    0.247323    0.249790    0.250057    0.250073
     0.288488    0.289564    0.300986    0.301193    0.309405    0.352954
     0.356665    0.356665    0.356666    0.356672    0.356706    0.364329
     0.412648    0.424200    0.429863    0.455641    0.462392    0.468515
     0.471784    0.478132    0.478384    0.479160    0.479412    0.538905

 Minimum search - taking simple RFO step
 Searching for Lamda that Minimizes Along All modes
 Value Taken    Lamda =  -0.00033622
 Calculated Step too Large.  Step scaled by  0.828964
 Step Taken.  Stepsize is  0.300000

                             Maximum     Tolerance    Cnvgd?
         Gradient           0.000724      0.000300      NO
         Displacement       0.237060      0.001200      NO
         Energy change     -0.000358      0.000001      NO


 New Cartesian Coordinates Obtained by Inverse Iteration

 Displacement from previous Coordinates is:  0.490632
 ----------------------------------------------------------------
             Standard Nuclear Orientation (Angstroms)
    I     Atom           X                Y                Z
 ----------------------------------------------------------------
    1      C       0.0013730540     0.0231997493     0.0204476963
    2      C      -0.0460816302     0.4391219288     1.3548918076
    3      Cl      1.4198104513     0.9505515708     2.1725579908
    4      C      -1.2443356900     0.4571185568     2.0618456214
    5      H      -1.2546919416     0.7824834584     3.0941922895
    6      C      -2.4229425688     0.0564806130     1.4418802190
    7      H      -3.3588726322     0.0675039926     1.9850746460
    8      C      -2.3834351931    -0.3574140399     0.1151346589
    9      Cl     -3.8657816795    -0.8667871596    -0.6778835734
   10      C      -1.1891510306    -0.3764652612    -0.5938874299
   11      H      -1.1749686314    -0.7018433611    -1.6261661230
   12      C       1.2777492171    -0.0165928897    -0.7504277520
   13      C       2.1301474486    -1.1288031024    -0.6982101868
   14      Cl      1.7007425275    -2.5025228744     0.3077623429
   15      C       3.3178439731    -1.1884148848    -1.4191855607
   16      H       3.9445362714    -2.0676131275    -1.3494454332
   17      C       3.6787880921    -0.1112637231    -2.2215480626
   18      H       4.6022298296    -0.1471906438    -2.7873481889
   19      C       2.8634056456     1.0120598345    -2.3019695500
   20      H       3.1350392780     1.8561317120    -2.9219815199
   21      C       1.6803389051     1.0463927261    -1.5706919766
   22      Cl      0.6755102828     2.4822704101    -1.6852593107
 ----------------------------------------------------------------
 Nuclear Repulsion Energy =        1500.99705073 hartrees
 There are       73 alpha and       73 beta electrons
 Applying Cartesian multipole field
    Component          Value
    ---------          -----
     (2,0,0)        1.00000E-11
     (0,2,0)        2.00000E-11
     (0,0,2)       -3.00000E-11
 Nucleus-field energy     =     0.0000000126 hartrees
 Requested basis set is 6-311++G(d,p)
 There are 154 shells and 426 basis functions
 A cutoff of  1.0D-15 yielded   9637 shell pairs
 There are     78757 function pairs (     84700 Cartesian)
 Smallest overlap matrix eigenvalue = 2.01E-07
 Linear dependence detected in AO basis
 Number of orthogonalized atomic orbitals = 422
 Maximum deviation from orthogonality = 1.933E-10
 Guess from superposition of atomic densities
 Warning:  Energy on first SCF cycle will be non-variational
 SAD guess density has 146.000000 electrons

 -----------------------------------------------------------------------
  General SCF calculation program by
  Eric Jon Sundstrom, Paul Horn, Yuezhi Mao, Dmitri Zuev, Alec White,
  David Stuck, Shaama M.S., Shane Yost, Joonho Lee, David Small,
  Daniel Levine, Susi Lehtola, Hugh Burton, Evgeny Epifanovsky,
  Bang C. Huynh
 -----------------------------------------------------------------------
 Exchange:     0.2000 Hartree-Fock + 0.0800 Slater + 0.7200 B88
 Correlation:  0.1900 VWN1RPA + 0.8100 LYP
 Using SG-1 standard quadrature grid
 A restricted SCF calculation will be
 performed using DIIS
 SCF converges when DIIS error is below 1.0e-08
 ---------------------------------------
  Cycle       Energy         DIIS error
 ---------------------------------------
    1   -2305.6414297477      3.02e-02  
    2   -2301.7438570064      2.60e-03  
    3   -2301.6637037716      3.14e-03  
    4   -2301.8951801549      5.34e-04  
    5   -2301.8998008083      3.09e-04  
    6   -2301.9018972908      1.14e-04  
    7   -2301.9021834312      2.20e-05  
    8   -2301.9021916023      1.09e-05  
    9   -2301.9021942843      1.57e-06  
   10   -2301.9021943277      8.70e-07  
   11   -2301.9021943435      1.90e-07  
   12   -2301.9021943443      1.02e-07  
   13   -2301.9021943444      2.48e-08  
   14   -2301.9021943444      5.11e-09  Convergence criterion met
 ---------------------------------------
 SCF time:   CPU 554.25s  wall 554.00s 
 SCF   energy in the final basis set =    -2301.9021943444
 Total energy in the final basis set =    -2301.9021943444

 --------------------------------------------------------------

                    Orbital Energies (a.u.)
 --------------------------------------------------------------

 Alpha MOs
 -- Occupied --
********-101.5662-101.5640-101.5636 -10.2623 -10.2620 -10.2561 -10.2544
-10.2271 -10.2234 -10.2083 -10.2081 -10.2077 -10.2071 -10.2057 -10.2056
 -9.4814  -9.4809  -9.4786  -9.4784  -7.2460  -7.2456  -7.2433  -7.2430
 -7.2362  -7.2357  -7.2357  -7.2352  -7.2335  -7.2332  -7.2330  -7.2327
 -0.9356  -0.9152  -0.8883  -0.8873  -0.8428  -0.8374  -0.8084  -0.7613
 -0.7522  -0.7350  -0.6637  -0.6339  -0.6232  -0.6063  -0.5470  -0.5250
 -0.5140  -0.5115  -0.4903  -0.4739  -0.4572  -0.4542  -0.4515  -0.4272
 -0.4247  -0.4139  -0.3950  -0.3936  -0.3877  -0.3823  -0.3721  -0.3375
 -0.3337  -0.3302  -0.3293  -0.3253  -0.3243  -0.2850  -0.2771  -0.2652
 -0.2562
 -- Virtual --
 -0.0497  -0.0476  -0.0427  -0.0373  -0.0204  -0.0111  -0.0017   0.0060
  0.0081   0.0112   0.0157   0.0189   0.0276   0.0342   0.0441   0.0474
  0.0535   0.0561   0.0615   0.0648   0.0674   0.0803   0.0845   0.0875
  0.0920   0.0931   0.0992   0.1032   0.1056   0.1063   0.1101   0.1105
  0.1180   0.1192   0.1235   0.1250   0.1268   0.1271   0.1344   0.1353
  0.1377   0.1389   0.1396   0.1441   0.1449   0.1556   0.1580   0.1622
  0.1686   0.1753   0.1771   0.1806   0.1843   0.1857   0.1888   0.1972
  0.2079   0.2125   0.2146   0.2218   0.2279   0.2332   0.2335   0.2396
  0.2412   0.2438   0.2487   0.2528   0.2572   0.2632   0.2665   0.2679
  0.2687   0.2703   0.2777   0.2793   0.2830   0.2889   0.2931   0.2944
  0.3004   0.3059   0.3132   0.3242   0.3305   0.3348   0.3407   0.3466
  0.3472   0.3694   0.3812   0.4237   0.4252   0.4403   0.4468   0.4518
  0.4555   0.4609   0.4808   0.4870   0.4958   0.5027   0.5069   0.5109
  0.5167   0.5197   0.5316   0.5436   0.5476   0.5513   0.5588   0.5667
  0.5722   0.5793   0.5834   0.5901   0.5956   0.5976   0.6109   0.6138
  0.6169   0.6393   0.6444   0.6464   0.6507   0.6572   0.6622   0.6760
  0.6895   0.6936   0.6989   0.7082   0.7091   0.7184   0.7262   0.7446
  0.7543   0.7808   0.7970   0.8095   0.8336   0.8363   0.8409   0.8454
  0.8531   0.8542   0.8578   0.8592   0.8644   0.8660   0.8713   0.8737
  0.8746   0.8818   0.8944   0.8984   0.9057   0.9092   0.9174   0.9201
  0.9485   0.9584   0.9604   0.9643   0.9663   0.9717   0.9768   0.9901
  0.9922   0.9973   1.0045   1.0216   1.0305   1.0391   1.0415   1.0450
  1.0534   1.0688   1.0850   1.1228   1.1537   1.1598   1.2075   1.2202
  1.2351   1.2406   1.2542   1.2665   1.2759   1.3066   1.3130   1.3177
  1.3283   1.3420   1.3551   1.4091   1.4216   1.4620   1.4842   1.4893
  1.5003   1.5100   1.5537   1.5558   1.5690   1.5774   1.5830   1.5950
  1.6123   1.6245   1.6516   1.6721   1.6789   1.6955   1.6974   1.7086
  1.7330   1.7734   1.8078   1.8101   1.8237   1.8315   1.8631   1.8673
  1.8899   1.9222   1.9332   1.9384   1.9425   1.9573   1.9593   1.9699
  1.9742   1.9848   2.0277   2.0382   2.0492   2.0556   2.0826   2.1419
  2.1630   2.1759   2.1874   2.2659   2.2678   2.2709   2.2771   2.3046
  2.3170   2.3188   2.3404   2.3571   2.3646   2.4160   2.4289   2.4412
  2.4598   2.4675   2.4957   2.5144   2.5243   2.5394   2.5581   2.5687
  2.5878   2.5922   2.6219   2.6880   2.6912   2.6959   2.7039   2.7117
  2.7161   2.7317   2.7433   2.7559   2.7639   2.7677   2.7728   2.7784
  2.7854   2.8211   2.8325   2.8445   2.8526   2.8683   2.9007   2.9735
  3.0016   3.0867   3.0982   3.1078   3.1352   3.1423   3.1953   3.2256
  3.2454   3.2909   3.3425   3.3532   3.3935   3.4201   3.5383   3.5572
  3.6072   3.6846   3.7103   3.7872   3.8773   3.9783   4.0203   4.0606
  4.0936   4.1337   4.3628   4.8123   4.8247   9.7852   9.8056   9.8426
  9.8607  23.4370  23.5763  23.8547  23.8587  23.9072  23.9522  23.9892
 24.0343  24.0459  24.0940  24.1405  24.1549  25.8278  25.8311  25.9305
 25.9750  26.1252  26.2623  26.2924  26.3391  26.6165  26.6418  26.6840
 26.9235 215.7786 215.8029 215.8494 215.8716
 --------------------------------------------------------------

          Ground-State Mulliken Net Atomic Charges

     Atom                 Charge (a.u.)
  ----------------------------------------
      1 C                     0.031426
      2 C                    -1.015079
      3 Cl                    0.436438
      4 C                    -0.041403
      5 H                     0.208228
      6 C                    -0.781635
      7 H                     0.185202
      8 C                     0.612092
      9 Cl                    0.462937
     10 C                    -0.652643
     11 H                     0.203057
     12 C                    -0.221257
     13 C                    -0.196470
     14 Cl                    0.437976
     15 C                    -0.003434
     16 H                     0.203355
     17 C                    -0.492732
     18 H                     0.174223
     19 C                    -0.004998
     20 H                     0.204608
     21 C                    -0.215726
     22 Cl                    0.465835
  ----------------------------------------
  Sum of atomic charges =     0.000000

 -----------------------------------------------------------------
                    Cartesian Multipole Moments
 -----------------------------------------------------------------
    Charge (ESU x 10^10)
                -0.0000
    Dipole Moment (Debye)
         X       1.4261      Y      -0.0128      Z      -0.6717
       Tot       1.5764
    Quadrupole Moments (Debye-Ang)
        XX    -111.4362     XY      -2.1040     YY    -123.5302
        XZ     -12.4101     YZ       1.0736     ZZ    -113.4734
    Octopole Moments (Debye-Ang^2)
       XXX     -74.8322    XXY      -0.8663    XYY     -39.4574
       YYY       0.3266    XXZ       2.3952    XYZ      -3.7627
       YYZ      23.2999    XZZ     -38.6372    YZZ       4.8756
       ZZZ      80.3577
    Hexadecapole Moments (Debye-Ang^3)
      XXXX   -3529.9563   XXXY     -89.2788   XXYY    -844.8948
      XYYY     -62.8382   YYYY   -1421.1566   XXXZ     180.5348
      XXYZ      34.6374   XYYZ     110.9165   YYYZ      60.5348
      XXZZ    -779.8430   XYZZ      -2.4092   YYZZ    -510.2450
      XZZZ     289.9817   YZZZ      73.9647   ZZZZ   -1631.9025
 -----------------------------------------------------------------
 Calculating analytic gradient of the SCF energy
 Gradient of SCF Energy
            1           2           3           4           5           6
    1  -0.0005541   0.0002023   0.0000989   0.0002345  -0.0000511  -0.0000324
    2  -0.0000044  -0.0001324  -0.0002230   0.0000251  -0.0000141  -0.0001070
    3  -0.0003419   0.0000888  -0.0001571   0.0000109  -0.0000013  -0.0002426
            7           8           9          10          11          12
    1  -0.0000028  -0.0002737   0.0000774   0.0003610   0.0000141   0.0003696
    2  -0.0000017   0.0000388   0.0000044   0.0000398   0.0000550   0.0000358
    3   0.0000027   0.0002433  -0.0000018   0.0000256  -0.0000212  -0.0003341
           13          14          15          16          17          18
    1  -0.0002241  -0.0000787  -0.0000247   0.0000250  -0.0000873   0.0000114
    2   0.0001435   0.0002514   0.0000270   0.0000010   0.0001133  -0.0000009
    3   0.0003252   0.0002184   0.0000742  -0.0000417   0.0000172   0.0000061
           19          20          21          22
    1   0.0001207   0.0000161  -0.0000973  -0.0001049
    2  -0.0001263  -0.0000001   0.0000517  -0.0001770
    3   0.0000154  -0.0000089   0.0000419   0.0000810
 Max gradient component =       5.541E-04
 RMS gradient           =       1.581E-04
 Gradient time:  CPU 198.02 s  wall 198.03 s
 Geometry Optimization Parameters
   NAtoms,    NIC,     NZ,  NCons,   NDum,   NFix, NCnnct, MaxDiis
       22     163      22       0       0       0       0       0

 Cartesian Hessian Update
 Hessian updated using BFGS update


** GEOMETRY OPTIMIZATION IN DELOCALIZED INTERNAL COORDINATES **
   Searching for a Minimum

   Optimization Cycle:  12

                       Coordinates (Angstroms)
     ATOM                X               Y               Z
      1  C         0.0013730540    0.0231997493    0.0204476963
      2  C        -0.0460816302    0.4391219288    1.3548918076
      3  Cl        1.4198104513    0.9505515708    2.1725579908
      4  C        -1.2443356900    0.4571185568    2.0618456214
      5  H        -1.2546919416    0.7824834584    3.0941922895
      6  C        -2.4229425688    0.0564806130    1.4418802190
      7  H        -3.3588726322    0.0675039926    1.9850746460
      8  C        -2.3834351931   -0.3574140399    0.1151346589
      9  Cl       -3.8657816795   -0.8667871596   -0.6778835734
     10  C        -1.1891510306   -0.3764652612   -0.5938874299
     11  H        -1.1749686314   -0.7018433611   -1.6261661230
     12  C         1.2777492171   -0.0165928897   -0.7504277520
     13  C         2.1301474486   -1.1288031024   -0.6982101868
     14  Cl        1.7007425275   -2.5025228744    0.3077623429
     15  C         3.3178439731   -1.1884148848   -1.4191855607
     16  H         3.9445362714   -2.0676131275   -1.3494454332
     17  C         3.6787880921   -0.1112637231   -2.2215480626
     18  H         4.6022298296   -0.1471906438   -2.7873481889
     19  C         2.8634056456    1.0120598345   -2.3019695500
     20  H         3.1350392780    1.8561317120   -2.9219815199
     21  C         1.6803389051    1.0463927261   -1.5706919766
     22  Cl        0.6755102828    2.4822704101   -1.6852593107
   Point Group: c1    Number of degrees of freedom:    60


   Energy is  -2301.902194344

 Hessian updated using BFGS update

 60 Hessian modes will be used to form the next step
  Hessian Eigenvalues:
     0.001634    0.017723    0.018530    0.020880    0.020929    0.021742
     0.022956    0.023620    0.023846    0.023873    0.024091    0.024093
     0.024114    0.024116    0.024136    0.024142    0.024146    0.024207
     0.027968    0.072873    0.159987    0.159997    0.160002    0.160021
     0.160137    0.160246    0.213903    0.221701    0.224656    0.230632
     0.235762    0.237180    0.247293    0.249789    0.250046    0.250080
     0.288580    0.289497    0.301000    0.301156    0.309073    0.352961
     0.356665    0.356665    0.356666    0.356672    0.356705    0.364334
     0.412636    0.424193    0.429858    0.455625    0.462297    0.468521
     0.471649    0.478008    0.478277    0.479163    0.479417    0.537586

 Minimum search - taking simple RFO step
 Searching for Lamda that Minimizes Along All modes
 Value Taken    Lamda =  -0.00010832
 Step Taken.  Stepsize is  0.241839

                             Maximum     Tolerance    Cnvgd?
         Gradient           0.000386      0.000300      NO
         Displacement       0.188304      0.001200      NO
         Energy change     -0.000200      0.000001      NO


 New Cartesian Coordinates Obtained by Inverse Iteration

 Displacement from previous Coordinates is:  0.405511
 ----------------------------------------------------------------
             Standard Nuclear Orientation (Angstroms)
    I     Atom           X                Y                Z
 ----------------------------------------------------------------
    1      C       0.0044093205     0.0219218978     0.0259694669
    2      C      -0.0525529247     0.4706290429     1.3492144605
    3      Cl      1.4040481857     1.0189694559     2.1597485312
    4      C      -1.2534977896     0.4917630223     2.0518922210
    5      H      -1.2707174718     0.8429381633     3.0756880947
    6      C      -2.4251407877     0.0612282513     1.4391458616
    7      H      -3.3627838788     0.0744612787     1.9793286627
    8      C      -2.3761203418    -0.3860462567     0.1234830233
    9      Cl     -3.8497923662    -0.9326417901    -0.6610149068
   10      C      -1.1795175555    -0.4082188455    -0.5811870523
   11      H      -1.1578698670    -0.7603111554    -1.6045794610
   12      C       1.2809550904    -0.0182365392    -0.7448721583
   13      C       2.1171539412    -1.1438064766    -0.7228905199
   14      Cl      1.6710300274    -2.5366713782     0.2497466632
   15      C       3.3024933721    -1.2029845627    -1.4481743811
   16      H       3.9167243618    -2.0923474364    -1.4001549895
   17      C       3.6767912559    -0.1126380161    -2.2259236190
   18      H       4.5980627285    -0.1482661327    -2.7952405414
   19      C       2.8770089348     1.0237455671    -2.2773311853
   20      H       3.1580945810     1.8778309337    -2.8791352092
   21      C       1.6969359739     1.0577974755    -1.5415798938
   22      Cl      0.7115391885     2.5092869862    -1.6223504630
 ----------------------------------------------------------------
 Nuclear Repulsion Energy =        1500.39212169 hartrees
 There are       73 alpha and       73 beta electrons
 Applying Cartesian multipole field
    Component          Value
    ---------          -----
     (2,0,0)        1.00000E-11
     (0,2,0)        2.00000E-11
     (0,0,2)       -3.00000E-11
 Nucleus-field energy     =     0.0000000139 hartrees
 Requested basis set is 6-311++G(d,p)
 There are 154 shells and 426 basis functions
 A cutoff of  1.0D-15 yielded   9640 shell pairs
 There are     78787 function pairs (     84733 Cartesian)
 Smallest overlap matrix eigenvalue = 1.92E-07
 Linear dependence detected in AO basis
 Number of orthogonalized atomic orbitals = 422
 Maximum deviation from orthogonality = 2.619E-10
 Guess from superposition of atomic densities
 Warning:  Energy on first SCF cycle will be non-variational
 SAD guess density has 146.000000 electrons

 -----------------------------------------------------------------------
  General SCF calculation program by
  Eric Jon Sundstrom, Paul Horn, Yuezhi Mao, Dmitri Zuev, Alec White,
  David Stuck, Shaama M.S., Shane Yost, Joonho Lee, David Small,
  Daniel Levine, Susi Lehtola, Hugh Burton, Evgeny Epifanovsky,
  Bang C. Huynh
 -----------------------------------------------------------------------
 Exchange:     0.2000 Hartree-Fock + 0.0800 Slater + 0.7200 B88
 Correlation:  0.1900 VWN1RPA + 0.8100 LYP
 Using SG-1 standard quadrature grid
 A restricted SCF calculation will be
 performed using DIIS
 SCF converges when DIIS error is below 1.0e-08
 ---------------------------------------
  Cycle       Energy         DIIS error
 ---------------------------------------
    1   -2305.6393938719      3.02e-02  
    2   -2301.7439744811      2.60e-03  
    3   -2301.6638306542      3.14e-03  
    4   -2301.8952321417      5.35e-04  
    5   -2301.8998609353      3.10e-04  
    6   -2301.9019642512      1.14e-04  
    7   -2301.9022499405      2.20e-05  
    8   -2301.9022581258      1.09e-05  
    9   -2301.9022608122      1.56e-06  
   10   -2301.9022608551      8.64e-07  
   11   -2301.9022608708      1.88e-07  
   12   -2301.9022608714      1.02e-07  
   13   -2301.9022608717      2.48e-08  
   14   -2301.9022608717      5.05e-09  Convergence criterion met
 ---------------------------------------
 SCF time:   CPU 558.27s  wall 558.00s 
 SCF   energy in the final basis set =    -2301.9022608717
 Total energy in the final basis set =    -2301.9022608717

 --------------------------------------------------------------

                    Orbital Energies (a.u.)
 --------------------------------------------------------------

 Alpha MOs
 -- Occupied --
********-101.5663-101.5641-101.5637 -10.2623 -10.2622 -10.2561 -10.2544
-10.2272 -10.2235 -10.2084 -10.2081 -10.2077 -10.2071 -10.2058 -10.2057
 -9.4812  -9.4810  -9.4786  -9.4784  -7.2459  -7.2457  -7.2433  -7.2431
 -7.2361  -7.2359  -7.2355  -7.2354  -7.2335  -7.2333  -7.2330  -7.2327
 -0.9355  -0.9153  -0.8881  -0.8875  -0.8428  -0.8374  -0.8084  -0.7612
 -0.7522  -0.7350  -0.6637  -0.6339  -0.6232  -0.6064  -0.5470  -0.5250
 -0.5133  -0.5122  -0.4904  -0.4739  -0.4573  -0.4541  -0.4515  -0.4271
 -0.4248  -0.4140  -0.3949  -0.3937  -0.3876  -0.3822  -0.3722  -0.3374
 -0.3335  -0.3304  -0.3293  -0.3254  -0.3243  -0.2845  -0.2776  -0.2652
 -0.2563
 -- Virtual --
 -0.0493  -0.0467  -0.0443  -0.0373  -0.0204  -0.0111  -0.0018   0.0060
  0.0081   0.0112   0.0157   0.0189   0.0276   0.0342   0.0441   0.0473
  0.0534   0.0565   0.0612   0.0648   0.0673   0.0803   0.0845   0.0875
  0.0923   0.0927   0.0992   0.1031   0.1057   0.1061   0.1101   0.1102
  0.1180   0.1192   0.1234   0.1250   0.1267   0.1270   0.1349   0.1352
  0.1379   0.1384   0.1395   0.1442   0.1449   0.1556   0.1582   0.1616
  0.1683   0.1754   0.1769   0.1806   0.1841   0.1851   0.1888   0.1970
  0.2081   0.2125   0.2140   0.2230   0.2268   0.2333   0.2335   0.2395
  0.2410   0.2438   0.2484   0.2524   0.2573   0.2637   0.2664   0.2672
  0.2691   0.2699   0.2775   0.2791   0.2828   0.2890   0.2937   0.2941
  0.3001   0.3057   0.3135   0.3243   0.3307   0.3350   0.3408   0.3467
  0.3481   0.3701   0.3815   0.4237   0.4251   0.4405   0.4480   0.4519
  0.4562   0.4588   0.4802   0.4872   0.4968   0.5030   0.5045   0.5107
  0.5170   0.5198   0.5319   0.5444   0.5477   0.5511   0.5590   0.5675
  0.5721   0.5798   0.5831   0.5894   0.5964   0.5968   0.6111   0.6130
  0.6164   0.6389   0.6451   0.6469   0.6520   0.6555   0.6620   0.6755
  0.6898   0.6933   0.6991   0.7083   0.7097   0.7197   0.7264   0.7453
  0.7555   0.7810   0.7966   0.8096   0.8351   0.8379   0.8399   0.8450
  0.8528   0.8547   0.8577   0.8595   0.8640   0.8669   0.8706   0.8727
  0.8739   0.8819   0.8945   0.9009   0.9035   0.9081   0.9187   0.9196
  0.9491   0.9590   0.9613   0.9626   0.9662   0.9699   0.9772   0.9901
  0.9922   0.9975   1.0042   1.0224   1.0312   1.0399   1.0416   1.0469
  1.0513   1.0683   1.0847   1.1212   1.1533   1.1609   1.2091   1.2208
  1.2344   1.2420   1.2544   1.2667   1.2774   1.3085   1.3121   1.3191
  1.3281   1.3415   1.3580   1.4108   1.4202   1.4625   1.4855   1.4878
  1.4995   1.5101   1.5536   1.5556   1.5698   1.5768   1.5831   1.5945
  1.6119   1.6261   1.6521   1.6728   1.6780   1.6958   1.6971   1.7082
  1.7333   1.7744   1.8085   1.8123   1.8244   1.8280   1.8632   1.8659
  1.8899   1.9230   1.9334   1.9383   1.9425   1.9571   1.9590   1.9705
  1.9737   1.9854   2.0284   2.0385   2.0496   2.0548   2.0827   2.1417
  2.1642   2.1760   2.1876   2.2633   2.2673   2.2698   2.2772   2.3065
  2.3173   2.3180   2.3422   2.3555   2.3649   2.4165   2.4286   2.4404
  2.4590   2.4673   2.4962   2.5151   2.5241   2.5385   2.5569   2.5681
  2.5869   2.5921   2.6220   2.6880   2.6912   2.6962   2.7039   2.7119
  2.7159   2.7316   2.7429   2.7558   2.7645   2.7663   2.7731   2.7780
  2.7848   2.8211   2.8326   2.8431   2.8538   2.8689   2.9002   2.9735
  3.0015   3.0868   3.0987   3.1087   3.1357   3.1397   3.1956   3.2244
  3.2472   3.2923   3.3420   3.3531   3.3941   3.4214   3.5385   3.5590
  3.6083   3.6850   3.7100   3.7881   3.8777   3.9783   4.0204   4.0608
  4.0934   4.1338   4.3622   4.8127   4.8236   9.7853   9.8051   9.8434
  9.8651  23.4383  23.5764  23.8549  23.8576  23.9071  23.9528  23.9888
 24.0345  24.0458  24.0941  24.1404  24.1549  25.8218  25.8280  25.9316
 25.9733  26.1248  26.2649  26.3027  26.3275  26.6205  26.6342  26.6804
 26.9296 215.7787 215.8022 215.8502 215.8765
 --------------------------------------------------------------

          Ground-State Mulliken Net Atomic Charges

     Atom                 Charge (a.u.)
  ----------------------------------------
      1 C                     0.024986
      2 C                    -0.994366
      3 Cl                    0.434629
      4 C                    -0.033118
      5 H                     0.208621
      6 C                    -0.778564
      7 H                     0.185239
      8 C                     0.606356
      9 Cl                    0.463591
     10 C                    -0.659944
     11 H                     0.203350
     12 C                    -0.240358
     13 C                    -0.208760
     14 Cl                    0.450846
     15 C                    -0.000246
     16 H                     0.203652
     17 C                    -0.484950
     18 H                     0.174531
     19 C                    -0.000551
     20 H                     0.203929
     21 C                    -0.215913
     22 Cl                    0.457040
  ----------------------------------------
  Sum of atomic charges =     0.000000

 -----------------------------------------------------------------
                    Cartesian Multipole Moments
 -----------------------------------------------------------------
    Charge (ESU x 10^10)
                -0.0000
    Dipole Moment (Debye)
         X       1.4171      Y       0.0027      Z      -0.6851
       Tot       1.5740
    Quadrupole Moments (Debye-Ang)
        XX    -111.4133     XY      -2.2004     YY    -123.4850
        XZ     -12.4457     YZ       1.1795     ZZ    -113.5357
    Octopole Moments (Debye-Ang^2)
       XXX     -75.8227    XXY      -0.2696    XYY     -39.4330
       YYY       0.5354    XXZ       2.0750    XYZ      -3.8623
       YYZ      23.0494    XZZ     -38.5319    YZZ       4.9739
       ZZZ      79.7340
    Hexadecapole Moments (Debye-Ang^3)
      XXXX   -3513.4897   XXXY    -106.1641   XXYY    -849.1752
      XYYY     -80.8827   YYYY   -1471.3968   XXXZ     190.7878
      XXYZ      29.0127   XYYZ     113.8818   YYYZ      40.5752
      XXZZ    -771.2713   XYZZ      -9.5781   YYZZ    -513.1182
      XZZZ     302.2278   YZZZ      55.3895   ZZZZ   -1604.3033
 -----------------------------------------------------------------
 Calculating analytic gradient of the SCF energy
 Gradient of SCF Energy
            1           2           3           4           5           6
    1  -0.0003180   0.0001713   0.0000029   0.0001205  -0.0000305  -0.0000340
    2   0.0000251  -0.0000250  -0.0000182   0.0000200  -0.0000044  -0.0000608
    3  -0.0001517   0.0000512  -0.0000144  -0.0000100   0.0000074  -0.0001560
            7           8           9          10          11          12
    1   0.0000073  -0.0001882   0.0000599   0.0002136   0.0000322   0.0001978
    2  -0.0000111   0.0000020   0.0000106   0.0000511  -0.0000142   0.0000341
    3   0.0000187   0.0001518   0.0000013  -0.0000022  -0.0000199  -0.0001564
           13          14          15          16          17          18
    1  -0.0001362  -0.0000316   0.0000386   0.0000214  -0.0000417   0.0000069
    2   0.0000343   0.0000051   0.0000436   0.0000072   0.0000095   0.0000009
    3   0.0001496   0.0000632   0.0000082  -0.0000083   0.0000127   0.0000056
           19          20          21          22
    1   0.0000208  -0.0000070  -0.0000262  -0.0000800
    2  -0.0000360  -0.0000062  -0.0000003  -0.0000674
    3   0.0000169  -0.0000200  -0.0000039   0.0000562
 Max gradient component =       3.180E-04
 RMS gradient           =       8.267E-05
 Gradient time:  CPU 197.07 s  wall 197.08 s
 Geometry Optimization Parameters
   NAtoms,    NIC,     NZ,  NCons,   NDum,   NFix, NCnnct, MaxDiis
       22     163      22       0       0       0       0       0

 Cartesian Hessian Update
 Hessian updated using BFGS update


** GEOMETRY OPTIMIZATION IN DELOCALIZED INTERNAL COORDINATES **
   Searching for a Minimum

   Optimization Cycle:  13

                       Coordinates (Angstroms)
     ATOM                X               Y               Z
      1  C         0.0044093205    0.0219218978    0.0259694669
      2  C        -0.0525529247    0.4706290429    1.3492144605
      3  Cl        1.4040481857    1.0189694559    2.1597485312
      4  C        -1.2534977896    0.4917630223    2.0518922210
      5  H        -1.2707174718    0.8429381633    3.0756880947
      6  C        -2.4251407877    0.0612282513    1.4391458616
      7  H        -3.3627838788    0.0744612787    1.9793286627
      8  C        -2.3761203418   -0.3860462567    0.1234830233
      9  Cl       -3.8497923662   -0.9326417901   -0.6610149068
     10  C        -1.1795175555   -0.4082188455   -0.5811870523
     11  H        -1.1578698670   -0.7603111554   -1.6045794610
     12  C         1.2809550904   -0.0182365392   -0.7448721583
     13  C         2.1171539412   -1.1438064766   -0.7228905199
     14  Cl        1.6710300274   -2.5366713782    0.2497466632
     15  C         3.3024933721   -1.2029845627   -1.4481743811
     16  H         3.9167243618   -2.0923474364   -1.4001549895
     17  C         3.6767912559   -0.1126380161   -2.2259236190
     18  H         4.5980627285   -0.1482661327   -2.7952405414
     19  C         2.8770089348    1.0237455671   -2.2773311853
     20  H         3.1580945810    1.8778309337   -2.8791352092
     21  C         1.6969359739    1.0577974755   -1.5415798938
     22  Cl        0.7115391885    2.5092869862   -1.6223504630
   Point Group: c1    Number of degrees of freedom:    60


   Energy is  -2301.902260872

 Hessian updated using BFGS update

 59 Hessian modes will be used to form the next step
  Hessian Eigenvalues:
     0.001360    0.017731    0.018412    0.020835    0.020932    0.021748
     0.022959    0.023627    0.023846    0.023885    0.024090    0.024093
     0.024115    0.024116    0.024135    0.024143    0.024146    0.024210
     0.027977    0.072324    0.159962    0.159997    0.160001    0.160018
     0.160086    0.160254    0.212249    0.221696    0.224652    0.230631
     0.235655    0.247300    0.249753    0.250032    0.250087    0.288264
     0.289474    0.300988    0.301145    0.308601    0.352936    0.356664
     0.356665    0.356666    0.356673    0.356704    0.364330    0.412583
     0.424192    0.429778    0.455478    0.462030    0.468531    0.471423
     0.477629    0.478218    0.479155    0.479432    0.535226

 Minimum search - taking simple RFO step
 Searching for Lamda that Minimizes Along All modes
 Value Taken    Lamda =  -0.00000920
 Step Taken.  Stepsize is  0.075255

                             Maximum     Tolerance    Cnvgd?
         Gradient           0.000200      0.000300     YES
         Displacement       0.057783      0.001200      NO
         Energy change     -0.000067      0.000001      NO


 New Cartesian Coordinates Obtained by Inverse Iteration

 Displacement from previous Coordinates is:  0.129187
 ----------------------------------------------------------------
             Standard Nuclear Orientation (Angstroms)
    I     Atom           X                Y                Z
 ----------------------------------------------------------------
    1      C       0.0055094344     0.0206901205     0.0280954462
    2      C      -0.0549252988     0.4800128528     1.3474609793
    3      Cl      1.3987621894     1.0399872094     2.1554697314
    4      C      -1.2568138597     0.5027885659     2.0486320124
    5      H      -1.2761757952     0.8626527771     3.0693618023
    6      C      -2.4261409047     0.0630806989     1.4382780775
    7      H      -3.3645724954     0.0776931712     1.9770462531
    8      C      -2.3738087600    -0.3950882347     0.1263688119
    9      Cl     -3.8448308610    -0.9533814976    -0.6551098133
   10      C      -1.1764918296    -0.4186855505    -0.5767437458
   11      H      -1.1527397419    -0.7787734355    -1.5972866291
   12      C       1.2820211873    -0.0190820838    -0.7428730948
   13      C       2.1134180003    -1.1484545661    -0.7309285215
   14      Cl      1.6627871400    -2.5470637317     0.2315012240
   15      C       3.2977132714    -1.2074744434    -1.4579396377
   16      H       3.9078882839    -2.0999595063    -1.4170020831
   17      C       3.6762953713    -0.1129065269    -2.2275566581
   18      H       4.5967784788    -0.1482306197    -2.7981526497
   19      C       2.8814481728     1.0273750940    -2.2692253246
   20      H       3.1655720332     1.8847866099    -2.8648303505
   21      C       1.7022810015     1.0610726059    -1.5320580554
   22      Cl      0.7232789605     2.5173639755    -1.6027251698
 ----------------------------------------------------------------
 Nuclear Repulsion Energy =        1500.19999491 hartrees
 There are       73 alpha and       73 beta electrons
 Applying Cartesian multipole field
    Component          Value
    ---------          -----
     (2,0,0)        1.00000E-11
     (0,2,0)        2.00000E-11
     (0,0,2)       -3.00000E-11
 Nucleus-field energy     =     0.0000000144 hartrees
 Requested basis set is 6-311++G(d,p)
 There are 154 shells and 426 basis functions
 A cutoff of  1.0D-15 yielded   9640 shell pairs
 There are     78789 function pairs (     84737 Cartesian)
 Smallest overlap matrix eigenvalue = 1.92E-07
 Linear dependence detected in AO basis
 Number of orthogonalized atomic orbitals = 422
 Maximum deviation from orthogonality = 2.971E-10
 Guess from superposition of atomic densities
 Warning:  Energy on first SCF cycle will be non-variational
 SAD guess density has 146.000000 electrons

 -----------------------------------------------------------------------
  General SCF calculation program by
  Eric Jon Sundstrom, Paul Horn, Yuezhi Mao, Dmitri Zuev, Alec White,
  David Stuck, Shaama M.S., Shane Yost, Joonho Lee, David Small,
  Daniel Levine, Susi Lehtola, Hugh Burton, Evgeny Epifanovsky,
  Bang C. Huynh
 -----------------------------------------------------------------------
 Exchange:     0.2000 Hartree-Fock + 0.0800 Slater + 0.7200 B88
 Correlation:  0.1900 VWN1RPA + 0.8100 LYP
 Using SG-1 standard quadrature grid
 A restricted SCF calculation will be
 performed using DIIS
 SCF converges when DIIS error is below 1.0e-08
 ---------------------------------------
  Cycle       Energy         DIIS error
 ---------------------------------------
    1   -2305.6386321281      3.02e-02  
    2   -2301.7440176083      2.60e-03  
    3   -2301.6638740477      3.14e-03  
    4   -2301.8952194289      5.35e-04  
    5   -2301.8998593267      3.10e-04  
    6   -2301.9019698166      1.14e-04  
    7   -2301.9022549695      2.21e-05  
    8   -2301.9022631721      1.09e-05  
    9   -2301.9022658621      1.56e-06  
   10   -2301.9022659049      8.62e-07  
   11   -2301.9022659206      1.88e-07  
   12   -2301.9022659211      1.02e-07  
   13   -2301.9022659215      2.48e-08  
   14   -2301.9022659213      5.04e-09  Convergence criterion met
 ---------------------------------------
 SCF time:   CPU 557.04s  wall 557.00s 
 SCF   energy in the final basis set =    -2301.9022659213
 Total energy in the final basis set =    -2301.9022659213

 --------------------------------------------------------------

                    Orbital Energies (a.u.)
 --------------------------------------------------------------

 Alpha MOs
 -- Occupied --
********-101.5664-101.5641-101.5637 -10.2623 -10.2622 -10.2562 -10.2545
-10.2273 -10.2236 -10.2084 -10.2082 -10.2077 -10.2072 -10.2057 -10.2057
 -9.4812  -9.4811  -9.4786  -9.4784  -7.2458  -7.2458  -7.2433  -7.2431
 -7.2361  -7.2359  -7.2355  -7.2354  -7.2335  -7.2333  -7.2330  -7.2327
 -0.9355  -0.9153  -0.8881  -0.8875  -0.8428  -0.8374  -0.8084  -0.7613
 -0.7522  -0.7350  -0.6637  -0.6339  -0.6232  -0.6064  -0.5470  -0.5250
 -0.5132  -0.5123  -0.4904  -0.4739  -0.4573  -0.4541  -0.4514  -0.4271
 -0.4248  -0.4140  -0.3949  -0.3937  -0.3877  -0.3821  -0.3722  -0.3374
 -0.3335  -0.3304  -0.3294  -0.3254  -0.3243  -0.2845  -0.2777  -0.2652
 -0.2563
 -- Virtual --
 -0.0492  -0.0466  -0.0445  -0.0373  -0.0204  -0.0111  -0.0018   0.0060
  0.0081   0.0112   0.0157   0.0189   0.0276   0.0341   0.0441   0.0472
  0.0534   0.0566   0.0611   0.0648   0.0673   0.0803   0.0845   0.0875
  0.0925   0.0925   0.0992   0.1030   0.1058   0.1061   0.1101   0.1102
  0.1180   0.1191   0.1234   0.1250   0.1266   0.1270   0.1350   0.1351
  0.1380   0.1384   0.1395   0.1442   0.1449   0.1555   0.1582   0.1615
  0.1683   0.1755   0.1769   0.1806   0.1841   0.1851   0.1888   0.1970
  0.2081   0.2125   0.2140   0.2232   0.2266   0.2333   0.2336   0.2395
  0.2409   0.2437   0.2483   0.2523   0.2573   0.2638   0.2664   0.2671
  0.2691   0.2699   0.2774   0.2790   0.2829   0.2890   0.2937   0.2941
  0.3000   0.3057   0.3136   0.3243   0.3307   0.3351   0.3408   0.3467
  0.3483   0.3702   0.3815   0.4237   0.4251   0.4405   0.4481   0.4518
  0.4565   0.4585   0.4801   0.4872   0.4969   0.5030   0.5042   0.5106
  0.5169   0.5198   0.5319   0.5444   0.5477   0.5511   0.5591   0.5676
  0.5721   0.5797   0.5830   0.5893   0.5964   0.5968   0.6112   0.6127
  0.6163   0.6387   0.6451   0.6470   0.6522   0.6553   0.6621   0.6752
  0.6897   0.6933   0.6992   0.7083   0.7097   0.7198   0.7265   0.7453
  0.7556   0.7810   0.7965   0.8097   0.8353   0.8382   0.8397   0.8449
  0.8526   0.8547   0.8576   0.8595   0.8641   0.8670   0.8703   0.8728
  0.8738   0.8820   0.8945   0.9015   0.9031   0.9079   0.9189   0.9194
  0.9491   0.9591   0.9617   0.9621   0.9662   0.9699   0.9772   0.9901
  0.9921   0.9975   1.0040   1.0224   1.0312   1.0398   1.0417   1.0473
  1.0507   1.0681   1.0847   1.1211   1.1532   1.1610   1.2091   1.2207
  1.2344   1.2421   1.2543   1.2667   1.2776   1.3088   1.3120   1.3192
  1.3279   1.3413   1.3581   1.4110   1.4201   1.4626   1.4857   1.4875
  1.4993   1.5101   1.5536   1.5556   1.5699   1.5767   1.5830   1.5944
  1.6119   1.6261   1.6520   1.6729   1.6779   1.6958   1.6971   1.7081
  1.7332   1.7745   1.8084   1.8126   1.8246   1.8273   1.8631   1.8656
  1.8899   1.9229   1.9334   1.9384   1.9425   1.9571   1.9589   1.9707
  1.9736   1.9854   2.0284   2.0384   2.0496   2.0548   2.0827   2.1416
  2.1642   2.1760   2.1876   2.2630   2.2673   2.2697   2.2771   2.3067
  2.3174   2.3178   2.3424   2.3554   2.3649   2.4165   2.4286   2.4403
  2.4589   2.4672   2.4963   2.5151   2.5240   2.5383   2.5567   2.5680
  2.5867   2.5920   2.6218   2.6879   2.6911   2.6962   2.7039   2.7119
  2.7159   2.7316   2.7428   2.7558   2.7645   2.7661   2.7731   2.7779
  2.7847   2.8211   2.8325   2.8429   2.8538   2.8689   2.9001   2.9734
  3.0015   3.0868   3.0987   3.1087   3.1357   3.1392   3.1956   3.2243
  3.2473   3.2922   3.3419   3.3531   3.3941   3.4214   3.5383   3.5592
  3.6083   3.6849   3.7099   3.7880   3.8776   3.9781   4.0204   4.0608
  4.0933   4.1338   4.3623   4.8126   4.8234   9.7852   9.8050   9.8435
  9.8652  23.4384  23.5763  23.8547  23.8574  23.9071  23.9529  23.9885
 24.0346  24.0458  24.0939  24.1404  24.1548  25.8211  25.8280  25.9316
 25.9729  26.1248  26.2650  26.3042  26.3256  26.6207  26.6334  26.6799
 26.9295 215.7787 215.8021 215.8502 215.8767
 --------------------------------------------------------------

          Ground-State Mulliken Net Atomic Charges

     Atom                 Charge (a.u.)
  ----------------------------------------
      1 C                     0.026019
      2 C                    -0.986354
      3 Cl                    0.434264
      4 C                    -0.032978
      5 H                     0.208653
      6 C                    -0.778412
      7 H                     0.185204
      8 C                     0.607574
      9 Cl                    0.463534
     10 C                    -0.665574
     11 H                     0.203414
     12 C                    -0.243172
     13 C                    -0.213407
     14 Cl                    0.454390
     15 C                     0.001660
     16 H                     0.203810
     17 C                    -0.485594
     18 H                     0.174570
     19 C                    -0.000324
     20 H                     0.203777
     21 C                    -0.215106
     22 Cl                    0.454052
  ----------------------------------------
  Sum of atomic charges =     0.000000

 -----------------------------------------------------------------
                    Cartesian Multipole Moments
 -----------------------------------------------------------------
    Charge (ESU x 10^10)
                -0.0000
    Dipole Moment (Debye)
         X       1.4136      Y       0.0090      Z      -0.6897
       Tot       1.5729
    Quadrupole Moments (Debye-Ang)
        XX    -111.4055     XY      -2.2321     YY    -123.4706
        XZ     -12.4586     YZ       1.2154     ZZ    -113.5597
    Octopole Moments (Debye-Ang^2)
       XXX     -76.1743    XXY      -0.0424    XYY     -39.4394
       YYY       0.6595    XXZ       1.9637    XYZ      -3.8993
       YYZ      22.9641    XZZ     -38.5079    YZZ       5.0180
       ZZZ      79.5115
    Hexadecapole Moments (Debye-Ang^3)
      XXXX   -3508.9177   XXXY    -111.3475   XXYY    -850.6383
      XYYY     -86.4113   YYYY   -1487.2217   XXXZ     194.1041
      XXYZ      27.2553   XYYZ     114.8554   YYYZ      34.3075
      XXZZ    -768.6956   XYZZ     -11.8655   YYZZ    -514.0249
      XZZZ     306.2391   YZZZ      49.5477   ZZZZ   -1595.8445
 -----------------------------------------------------------------
 Calculating analytic gradient of the SCF energy
 Gradient of SCF Energy
            1           2           3           4           5           6
    1  -0.0001096   0.0000600  -0.0000070   0.0000406  -0.0000158  -0.0000119
    2  -0.0000146   0.0000029   0.0000266   0.0000087   0.0000040  -0.0000272
    3  -0.0000235   0.0000266   0.0000012  -0.0000083   0.0000005  -0.0000586
            7           8           9          10          11          12
    1   0.0000042  -0.0000816   0.0000282   0.0000776   0.0000133   0.0000680
    2  -0.0000041  -0.0000069  -0.0000027   0.0000235  -0.0000152   0.0000065
    3   0.0000107   0.0000500   0.0000041  -0.0000138  -0.0000062  -0.0000418
           13          14          15          16          17          18
    1  -0.0000457  -0.0000017   0.0000165   0.0000131  -0.0000096   0.0000033
    2   0.0000139  -0.0000163   0.0000181   0.0000095  -0.0000089   0.0000031
    3   0.0000479   0.0000114  -0.0000079   0.0000073   0.0000095   0.0000024
           19          20          21          22
    1  -0.0000066  -0.0000065  -0.0000015  -0.0000273
    2   0.0000057  -0.0000057  -0.0000009  -0.0000200
    3   0.0000044  -0.0000157  -0.0000124   0.0000120
 Max gradient component =       1.096E-04
 RMS gradient           =       2.916E-05
 Gradient time:  CPU 197.55 s  wall 197.55 s
 Geometry Optimization Parameters
   NAtoms,    NIC,     NZ,  NCons,   NDum,   NFix, NCnnct, MaxDiis
       22     163      22       0       0       0       0       0

 Cartesian Hessian Update
 Hessian updated using BFGS update


** GEOMETRY OPTIMIZATION IN DELOCALIZED INTERNAL COORDINATES **
   Searching for a Minimum

   Optimization Cycle:  14

                       Coordinates (Angstroms)
     ATOM                X               Y               Z
      1  C         0.0055094344    0.0206901205    0.0280954462
      2  C        -0.0549252988    0.4800128528    1.3474609793
      3  Cl        1.3987621894    1.0399872094    2.1554697314
      4  C        -1.2568138597    0.5027885659    2.0486320124
      5  H        -1.2761757952    0.8626527771    3.0693618023
      6  C        -2.4261409047    0.0630806989    1.4382780775
      7  H        -3.3645724954    0.0776931712    1.9770462531
      8  C        -2.3738087600   -0.3950882347    0.1263688119
      9  Cl       -3.8448308610   -0.9533814976   -0.6551098133
     10  C        -1.1764918296   -0.4186855505   -0.5767437458
     11  H        -1.1527397419   -0.7787734355   -1.5972866291
     12  C         1.2820211873   -0.0190820838   -0.7428730948
     13  C         2.1134180003   -1.1484545661   -0.7309285215
     14  Cl        1.6627871400   -2.5470637317    0.2315012240
     15  C         3.2977132714   -1.2074744434   -1.4579396377
     16  H         3.9078882839   -2.0999595063   -1.4170020831
     17  C         3.6762953713   -0.1129065269   -2.2275566581
     18  H         4.5967784788   -0.1482306197   -2.7981526497
     19  C         2.8814481728    1.0273750940   -2.2692253246
     20  H         3.1655720332    1.8847866099   -2.8648303505
     21  C         1.7022810015    1.0610726059   -1.5320580554
     22  Cl        0.7232789605    2.5173639755   -1.6027251698
   Point Group: c1    Number of degrees of freedom:    60


   Energy is  -2301.902265921

 Hessian updated using BFGS update

 60 Hessian modes will be used to form the next step
  Hessian Eigenvalues:
     0.001295    0.017726    0.018390    0.020774    0.020930    0.021658
     0.022966    0.023623    0.023845    0.023880    0.024074    0.024091
     0.024109    0.024116    0.024129    0.024142    0.024148    0.024190
     0.027979    0.072030    0.159631    0.159996    0.160001    0.160004
     0.160067    0.160247    0.209135    0.221698    0.224646    0.230603
     0.235419    0.237187    0.247394    0.249414    0.250004    0.250069
     0.287048    0.289469    0.300696    0.301143    0.307438    0.352903
     0.356660    0.356665    0.356666    0.356672    0.356701    0.364132
     0.412504    0.424191    0.429546    0.454732    0.461417    0.468455
     0.470913    0.476447    0.478115    0.479126    0.479399    0.530224

 Minimum search - taking simple RFO step
 Searching for Lamda that Minimizes Along All modes
 Value Taken    Lamda =   0.00000000
 Step Taken.  Stepsize is  0.007685

                             Maximum     Tolerance    Cnvgd?
         Gradient           0.000074      0.000300     YES
         Displacement       0.005461      0.001200      NO
         Energy change     -0.000005      0.000001      NO


 New Cartesian Coordinates Obtained by Inverse Iteration

 Displacement from previous Coordinates is:  0.014552
 ----------------------------------------------------------------
             Standard Nuclear Orientation (Angstroms)
    I     Atom           X                Y                Z
 ----------------------------------------------------------------
    1      C       0.0056418070     0.0205296911     0.0283342389
    2      C      -0.0552918874     0.4809956247     1.3472533569
    3      Cl      1.3981575809     1.0418873069     2.1550772003
    4      C      -1.2572829714     0.5040956031     2.0482729966
    5      H      -1.2767749158     0.8649644326     3.0686403776
    6      C      -2.4263410038     0.0634304065     1.4382020222
    7      H      -3.3649238289     0.0782733410     1.9766948925
    8      C      -2.3735519399    -0.3961088122     0.1267454105
    9      Cl     -3.8443180193    -0.9558913651    -0.6542699541
   10      C      -1.1762008458    -0.4199260618    -0.5761881700
   11      H      -1.1523050666    -0.7808719577    -1.5964143264
   12      C       1.2821197234    -0.0191931401    -0.7426615806
   13      C       2.1130792302    -1.1489394266    -0.7318984144
   14      Cl      1.6621098368    -2.5480682955     0.2295847425
   15      C       3.2972099979    -1.2079789909    -1.4591424313
   16      H       3.9068629318    -2.1008557886    -1.4190420888
   17      C       3.6763074785    -0.1129086882    -2.2277915913
   18      H       4.5966920852    -0.1481659615    -2.7985455128
   19      C       2.8820112889     1.0277932923    -2.2682653783
   20      H       3.1665217529     1.8856685824    -2.8630133469
   21      C       1.7028927526     1.0614200339    -1.5310017125
   22      Cl      0.7246379916     2.5182536586    -1.6007881261
 ----------------------------------------------------------------
 Nuclear Repulsion Energy =        1500.17165529 hartrees
 There are       73 alpha and       73 beta electrons
 Applying Cartesian multipole field
    Component          Value
    ---------          -----
     (2,0,0)        1.00000E-11
     (0,2,0)        2.00000E-11
     (0,0,2)       -3.00000E-11
 Nucleus-field energy     =     0.0000000144 hartrees
 Requested basis set is 6-311++G(d,p)
 There are 154 shells and 426 basis functions
 A cutoff of  1.0D-15 yielded   9640 shell pairs
 There are     78789 function pairs (     84737 Cartesian)
 Smallest overlap matrix eigenvalue = 1.92E-07
 Linear dependence detected in AO basis
 Number of orthogonalized atomic orbitals = 422
 Maximum deviation from orthogonality = 3.387E-10
 Guess from superposition of atomic densities
 Warning:  Energy on first SCF cycle will be non-variational
 SAD guess density has 146.000000 electrons

 -----------------------------------------------------------------------
  General SCF calculation program by
  Eric Jon Sundstrom, Paul Horn, Yuezhi Mao, Dmitri Zuev, Alec White,
  David Stuck, Shaama M.S., Shane Yost, Joonho Lee, David Small,
  Daniel Levine, Susi Lehtola, Hugh Burton, Evgeny Epifanovsky,
  Bang C. Huynh
 -----------------------------------------------------------------------
 Exchange:     0.2000 Hartree-Fock + 0.0800 Slater + 0.7200 B88
 Correlation:  0.1900 VWN1RPA + 0.8100 LYP
 Using SG-1 standard quadrature grid
 A restricted SCF calculation will be
 performed using DIIS
 SCF converges when DIIS error is below 1.0e-08
 ---------------------------------------
  Cycle       Energy         DIIS error
 ---------------------------------------
    1   -2305.6385484981      3.02e-02  
    2   -2301.7440286195      2.60e-03  
    3   -2301.6638934070      3.14e-03  
    4   -2301.8952152949      5.35e-04  
    5   -2301.8998579680      3.10e-04  
    6   -2301.9019700540      1.14e-04  
    7   -2301.9022550845      2.21e-05  
    8   -2301.9022632937      1.09e-05  
    9   -2301.9022659848      1.56e-06  
   10   -2301.9022660275      8.61e-07  
   11   -2301.9022660431      1.87e-07  
   12   -2301.9022660436      1.02e-07  
   13   -2301.9022660440      2.48e-08  
   14   -2301.9022660440      5.04e-09  Convergence criterion met
 ---------------------------------------
 SCF time:   CPU 572.00s  wall 572.00s 
 SCF   energy in the final basis set =    -2301.9022660440
 Total energy in the final basis set =    -2301.9022660440

 --------------------------------------------------------------

                    Orbital Energies (a.u.)
 --------------------------------------------------------------

 Alpha MOs
 -- Occupied --
********-101.5664-101.5641-101.5637 -10.2623 -10.2622 -10.2562 -10.2545
-10.2273 -10.2236 -10.2084 -10.2082 -10.2077 -10.2072 -10.2057 -10.2057
 -9.4812  -9.4811  -9.4786  -9.4784  -7.2458  -7.2458  -7.2433  -7.2431
 -7.2361  -7.2359  -7.2355  -7.2354  -7.2335  -7.2332  -7.2330  -7.2327
 -0.9355  -0.9153  -0.8881  -0.8875  -0.8428  -0.8374  -0.8084  -0.7613
 -0.7522  -0.7350  -0.6637  -0.6339  -0.6232  -0.6064  -0.5470  -0.5250
 -0.5131  -0.5124  -0.4904  -0.4739  -0.4573  -0.4541  -0.4514  -0.4271
 -0.4248  -0.4140  -0.3949  -0.3937  -0.3877  -0.3821  -0.3722  -0.3374
 -0.3335  -0.3304  -0.3294  -0.3254  -0.3243  -0.2845  -0.2777  -0.2652
 -0.2563
 -- Virtual --
 -0.0492  -0.0466  -0.0445  -0.0373  -0.0204  -0.0111  -0.0018   0.0060
  0.0081   0.0112   0.0157   0.0189   0.0276   0.0341   0.0441   0.0472
  0.0534   0.0566   0.0611   0.0648   0.0673   0.0803   0.0845   0.0875
  0.0925   0.0925   0.0992   0.1030   0.1058   0.1061   0.1101   0.1102
  0.1180   0.1191   0.1234   0.1250   0.1266   0.1270   0.1350   0.1351
  0.1380   0.1384   0.1395   0.1442   0.1449   0.1555   0.1582   0.1615
  0.1683   0.1755   0.1769   0.1806   0.1841   0.1850   0.1888   0.1970
  0.2081   0.2125   0.2140   0.2233   0.2266   0.2333   0.2336   0.2395
  0.2409   0.2437   0.2483   0.2523   0.2573   0.2638   0.2664   0.2671
  0.2691   0.2699   0.2774   0.2790   0.2829   0.2890   0.2937   0.2941
  0.3000   0.3057   0.3136   0.3243   0.3307   0.3351   0.3408   0.3466
  0.3483   0.3702   0.3815   0.4237   0.4251   0.4405   0.4481   0.4518
  0.4565   0.4584   0.4801   0.4872   0.4969   0.5030   0.5042   0.5106
  0.5169   0.5198   0.5319   0.5444   0.5477   0.5511   0.5591   0.5676
  0.5721   0.5797   0.5830   0.5892   0.5963   0.5968   0.6112   0.6127
  0.6163   0.6387   0.6451   0.6470   0.6522   0.6553   0.6621   0.6752
  0.6897   0.6933   0.6992   0.7083   0.7097   0.7198   0.7265   0.7453
  0.7556   0.7809   0.7965   0.8097   0.8353   0.8383   0.8397   0.8449
  0.8526   0.8547   0.8576   0.8595   0.8641   0.8670   0.8703   0.8728
  0.8738   0.8820   0.8945   0.9015   0.9031   0.9079   0.9188   0.9194
  0.9491   0.9591   0.9617   0.9621   0.9662   0.9699   0.9772   0.9901
  0.9921   0.9975   1.0040   1.0224   1.0312   1.0398   1.0417   1.0474
  1.0506   1.0680   1.0847   1.1210   1.1532   1.1610   1.2091   1.2207
  1.2344   1.2421   1.2544   1.2667   1.2776   1.3088   1.3120   1.3192
  1.3279   1.3412   1.3580   1.4110   1.4201   1.4626   1.4857   1.4875
  1.4993   1.5100   1.5536   1.5556   1.5699   1.5767   1.5830   1.5943
  1.6119   1.6261   1.6520   1.6729   1.6779   1.6958   1.6971   1.7081
  1.7332   1.7745   1.8084   1.8125   1.8246   1.8273   1.8631   1.8656
  1.8899   1.9229   1.9334   1.9384   1.9425   1.9571   1.9589   1.9707
  1.9735   1.9854   2.0284   2.0384   2.0496   2.0548   2.0827   2.1417
  2.1642   2.1760   2.1876   2.2630   2.2673   2.2697   2.2771   2.3067
  2.3174   2.3178   2.3424   2.3554   2.3649   2.4165   2.4286   2.4403
  2.4589   2.4672   2.4963   2.5151   2.5240   2.5383   2.5567   2.5680
  2.5866   2.5920   2.6218   2.6879   2.6911   2.6962   2.7038   2.7118
  2.7159   2.7316   2.7429   2.7558   2.7645   2.7661   2.7731   2.7779
  2.7847   2.8211   2.8325   2.8429   2.8537   2.8689   2.9000   2.9734
  3.0015   3.0867   3.0987   3.1087   3.1357   3.1392   3.1956   3.2242
  3.2472   3.2922   3.3419   3.3531   3.3941   3.4214   3.5383   3.5592
  3.6083   3.6849   3.7099   3.7880   3.8776   3.9780   4.0204   4.0608
  4.0933   4.1338   4.3624   4.8125   4.8234   9.7852   9.8050   9.8435
  9.8652  23.4384  23.5763  23.8546  23.8573  23.9071  23.9529  23.9884
 24.0347  24.0458  24.0939  24.1404  24.1547  25.8211  25.8280  25.9316
 25.9728  26.1248  26.2650  26.3043  26.3255  26.6206  26.6333  26.6798
 26.9294 215.7787 215.8020 215.8502 215.8767
 --------------------------------------------------------------

          Ground-State Mulliken Net Atomic Charges

     Atom                 Charge (a.u.)
  ----------------------------------------
      1 C                     0.026222
      2 C                    -0.985356
      3 Cl                    0.434239
      4 C                    -0.032880
      5 H                     0.208659
      6 C                    -0.778614
      7 H                     0.185200
      8 C                     0.608092
      9 Cl                    0.463492
     10 C                    -0.666499
     11 H                     0.203419
     12 C                    -0.243487
     13 C                    -0.213957
     14 Cl                    0.454753
     15 C                     0.002007
     16 H                     0.203825
     17 C                    -0.485883
     18 H                     0.174574
     19 C                    -0.000276
     20 H                     0.203764
     21 C                    -0.214982
     22 Cl                    0.453689
  ----------------------------------------
  Sum of atomic charges =     0.000000

 -----------------------------------------------------------------
                    Cartesian Multipole Moments
 -----------------------------------------------------------------
    Charge (ESU x 10^10)
                -0.0000
    Dipole Moment (Debye)
         X       1.4133      Y       0.0100      Z      -0.6902
       Tot       1.5729
    Quadrupole Moments (Debye-Ang)
        XX    -111.4046     XY      -2.2365     YY    -123.4687
        XZ     -12.4608     YZ       1.2202     ZZ    -113.5633
    Octopole Moments (Debye-Ang^2)
       XXX     -76.2149    XXY      -0.0075    XYY     -39.4409
       YYY       0.6912    XXZ       1.9488    XYZ      -3.9037
       YYZ      22.9520    XZZ     -38.5076    YZZ       5.0264
       ZZZ      79.4864
    Hexadecapole Moments (Debye-Ang^3)
      XXXX   -3508.5662   XXXY    -111.9201   XXYY    -850.8125
      XYYY     -87.0225   YYYY   -1488.9008   XXXZ     194.4937
      XXYZ      27.0828   XYYZ     114.9745   YYYZ      33.6635
      XXZZ    -768.4493   XYZZ     -12.1333   YYZZ    -514.1225
      XZZZ     306.7415   YZZZ      48.9638   ZZZZ   -1595.0131
 -----------------------------------------------------------------
 Calculating analytic gradient of the SCF energy
 Gradient of SCF Energy
            1           2           3           4           5           6
    1  -0.0000321   0.0000124  -0.0000112   0.0000153  -0.0000086  -0.0000033
    2  -0.0000001   0.0000045   0.0000202   0.0000042   0.0000045  -0.0000087
    3  -0.0000065   0.0000167  -0.0000040  -0.0000048  -0.0000022  -0.0000214
            7           8           9          10          11          12
    1   0.0000014  -0.0000293   0.0000126   0.0000313   0.0000048   0.0000196
    2  -0.0000038  -0.0000084  -0.0000103   0.0000050  -0.0000092  -0.0000073
    3   0.0000040   0.0000162   0.0000043  -0.0000032  -0.0000007  -0.0000101
           13          14          15          16          17          18
    1  -0.0000104   0.0000078   0.0000082   0.0000092  -0.0000000   0.0000017
    2   0.0000071  -0.0000011   0.0000074   0.0000078  -0.0000057   0.0000033
    3   0.0000176   0.0000010  -0.0000020   0.0000083   0.0000046   0.0000014
           19          20          21          22
    1  -0.0000083  -0.0000053  -0.0000009  -0.0000148
    2   0.0000045  -0.0000034   0.0000005  -0.0000112
    3   0.0000010  -0.0000088  -0.0000076  -0.0000039
 Max gradient component =       3.212E-05
 RMS gradient           =       1.082E-05
 Gradient time:  CPU 195.72 s  wall 195.74 s
 Geometry Optimization Parameters
   NAtoms,    NIC,     NZ,  NCons,   NDum,   NFix, NCnnct, MaxDiis
       22     163      22       0       0       0       0       0

 Cartesian Hessian Update
 Hessian updated using BFGS update


** GEOMETRY OPTIMIZATION IN DELOCALIZED INTERNAL COORDINATES **
   Searching for a Minimum

   Optimization Cycle:  15

                       Coordinates (Angstroms)
     ATOM                X               Y               Z
      1  C         0.0056418070    0.0205296911    0.0283342389
      2  C        -0.0552918874    0.4809956247    1.3472533569
      3  Cl        1.3981575809    1.0418873069    2.1550772003
      4  C        -1.2572829714    0.5040956031    2.0482729966
      5  H        -1.2767749158    0.8649644326    3.0686403776
      6  C        -2.4263410038    0.0634304065    1.4382020222
      7  H        -3.3649238289    0.0782733410    1.9766948925
      8  C        -2.3735519399   -0.3961088122    0.1267454105
      9  Cl       -3.8443180193   -0.9558913651   -0.6542699541
     10  C        -1.1762008458   -0.4199260618   -0.5761881700
     11  H        -1.1523050666   -0.7808719577   -1.5964143264
     12  C         1.2821197234   -0.0191931401   -0.7426615806
     13  C         2.1130792302   -1.1489394266   -0.7318984144
     14  Cl        1.6621098368   -2.5480682955    0.2295847425
     15  C         3.2972099979   -1.2079789909   -1.4591424313
     16  H         3.9068629318   -2.1008557886   -1.4190420888
     17  C         3.6763074785   -0.1129086882   -2.2277915913
     18  H         4.5966920852   -0.1481659615   -2.7985455128
     19  C         2.8820112889    1.0277932923   -2.2682653783
     20  H         3.1665217529    1.8856685824   -2.8630133469
     21  C         1.7028927526    1.0614200339   -1.5310017125
     22  Cl        0.7246379916    2.5182536586   -1.6007881261
   Point Group: c1    Number of degrees of freedom:    60


   Energy is  -2301.902266044

 Hessian updated using BFGS update

 60 Hessian modes will be used to form the next step
  Hessian Eigenvalues:
     0.001424    0.017503    0.018288    0.019119    0.020926    0.021101
     0.022942    0.023597    0.023739    0.023873    0.023971    0.024091
     0.024104    0.024115    0.024129    0.024138    0.024156    0.024202
     0.027987    0.074369    0.155196    0.159985    0.159999    0.160004
     0.160072    0.160278    0.203881    0.221710    0.224689    0.230359
     0.234073    0.237274    0.244838    0.248738    0.249978    0.250096
     0.277950    0.289575    0.299003    0.301217    0.305569    0.352821
     0.356629    0.356666    0.356670    0.356671    0.356706    0.363403
     0.411758    0.423627    0.428482    0.445122    0.458745    0.467165
     0.469290    0.473919    0.478133    0.479133    0.479383    0.519274

 Minimum search - taking simple RFO step
 Searching for Lamda that Minimizes Along All modes
 Value Taken    Lamda =   0.00000000
 Step Taken.  Stepsize is  0.000909

                             Maximum     Tolerance    Cnvgd?
         Gradient           0.000028      0.000300     YES
         Displacement       0.000517      0.001200     YES
         Energy change     -0.000000      0.000001     YES

 Final energy is   -2301.9022660440151     


 ******************************
 **  OPTIMIZATION CONVERGED  **
 ******************************

                       Coordinates (Angstroms)
     ATOM                X               Y               Z
      1  C         0.0056418070    0.0205296911    0.0283342389
      2  C        -0.0552918874    0.4809956247    1.3472533569
      3  Cl        1.3981575809    1.0418873069    2.1550772003
      4  C        -1.2572829714    0.5040956031    2.0482729966
      5  H        -1.2767749158    0.8649644326    3.0686403776
      6  C        -2.4263410038    0.0634304065    1.4382020222
      7  H        -3.3649238289    0.0782733410    1.9766948925
      8  C        -2.3735519399   -0.3961088122    0.1267454105
      9  Cl       -3.8443180193   -0.9558913651   -0.6542699541
     10  C        -1.1762008458   -0.4199260618   -0.5761881700
     11  H        -1.1523050666   -0.7808719577   -1.5964143264
     12  C         1.2821197234   -0.0191931401   -0.7426615806
     13  C         2.1130792302   -1.1489394266   -0.7318984144
     14  Cl        1.6621098368   -2.5480682955    0.2295847425
     15  C         3.2972099979   -1.2079789909   -1.4591424313
     16  H         3.9068629318   -2.1008557886   -1.4190420888
     17  C         3.6763074785   -0.1129086882   -2.2277915913
     18  H         4.5966920852   -0.1481659615   -2.7985455128
     19  C         2.8820112889    1.0277932923   -2.2682653783
     20  H         3.1665217529    1.8856685824   -2.8630133469
     21  C         1.7028927526    1.0614200339   -1.5310017125
     22  Cl        0.7246379916    2.5182536586   -1.6007881261

Z-matrix Print:
$molecule
0 1
Cl
C  1 1.754906
C  2 1.391670 1 118.565042
H  3 1.082477 2 119.729736 1 0.091341 0
C  3 1.390349 2 119.996349 1 -179.839422 0
H  5 1.082189 3 120.435760 2 180.000000 0
C  5 1.390641 3 119.118779 2 -0.025666 0
C  7 1.388644 5 121.049383 3 -0.011938 0
H  8 1.082458 7 120.122674 5 179.989394 0
C  2 1.398317 1 120.221456 3 -179.875757 0
C  10 1.491780 2 122.244896 1 0.112132 0
C  11 1.402232 10 121.790061 2 -90.678533 0
C  12 1.391046 11 122.255772 10 -179.098356 0
H  13 1.081953 12 119.674675 11 179.973737 0
C  13 1.390592 12 119.246939 11 0.012981 0
H  15 1.083564 13 119.770972 12 -179.980782 0
C  15 1.390581 13 120.420971 12 -0.012577 0
H  17 1.081903 15 121.115896 13 -179.966216 0
C  17 1.390876 15 119.188541 13 0.049790 0
Cl 12 1.756194 11 119.634493 10 1.061883 0
Cl 19 1.756526 17 118.097392 15 -179.979298 0
Cl 7 1.756842 5 119.521872 3 179.980613 0
$end


 --------------------------------------------------------------

                    Orbital Energies (a.u.)
 --------------------------------------------------------------

 Alpha MOs
 -- Occupied --
********-101.5664-101.5641-101.5637 -10.2623 -10.2622 -10.2562 -10.2545
-10.2273 -10.2236 -10.2084 -10.2082 -10.2077 -10.2072 -10.2057 -10.2057
 -9.4812  -9.4811  -9.4786  -9.4784  -7.2458  -7.2458  -7.2433  -7.2431
 -7.2361  -7.2359  -7.2355  -7.2354  -7.2335  -7.2332  -7.2330  -7.2327
 -0.9355  -0.9153  -0.8881  -0.8875  -0.8428  -0.8374  -0.8084  -0.7613
 -0.7522  -0.7350  -0.6637  -0.6339  -0.6232  -0.6064  -0.5470  -0.5250
 -0.5131  -0.5124  -0.4904  -0.4739  -0.4573  -0.4541  -0.4514  -0.4271
 -0.4248  -0.4140  -0.3949  -0.3937  -0.3877  -0.3821  -0.3722  -0.3374
 -0.3335  -0.3304  -0.3294  -0.3254  -0.3243  -0.2845  -0.2777  -0.2652
 -0.2563
 -- Virtual --
 -0.0492  -0.0466  -0.0445  -0.0373  -0.0204  -0.0111  -0.0018   0.0060
  0.0081   0.0112   0.0157   0.0189   0.0276   0.0341   0.0441   0.0472
  0.0534   0.0566   0.0611   0.0648   0.0673   0.0803   0.0845   0.0875
  0.0925   0.0925   0.0992   0.1030   0.1058   0.1061   0.1101   0.1102
  0.1180   0.1191   0.1234   0.1250   0.1266   0.1270   0.1350   0.1351
  0.1380   0.1384   0.1395   0.1442   0.1449   0.1555   0.1582   0.1615
  0.1683   0.1755   0.1769   0.1806   0.1841   0.1850   0.1888   0.1970
  0.2081   0.2125   0.2140   0.2233   0.2266   0.2333   0.2336   0.2395
  0.2409   0.2437   0.2483   0.2523   0.2573   0.2638   0.2664   0.2671
  0.2691   0.2699   0.2774   0.2790   0.2829   0.2890   0.2937   0.2941
  0.3000   0.3057   0.3136   0.3243   0.3307   0.3351   0.3408   0.3466
  0.3483   0.3702   0.3815   0.4237   0.4251   0.4405   0.4481   0.4518
  0.4565   0.4584   0.4801   0.4872   0.4969   0.5030   0.5042   0.5106
  0.5169   0.5198   0.5319   0.5444   0.5477   0.5511   0.5591   0.5676
  0.5721   0.5797   0.5830   0.5892   0.5963   0.5968   0.6112   0.6127
  0.6163   0.6387   0.6451   0.6470   0.6522   0.6553   0.6621   0.6752
  0.6897   0.6933   0.6992   0.7083   0.7097   0.7198   0.7265   0.7453
  0.7556   0.7809   0.7965   0.8097   0.8353   0.8383   0.8397   0.8449
  0.8526   0.8547   0.8576   0.8595   0.8641   0.8670   0.8703   0.8728
  0.8738   0.8820   0.8945   0.9015   0.9031   0.9079   0.9188   0.9194
  0.9491   0.9591   0.9617   0.9621   0.9662   0.9699   0.9772   0.9901
  0.9921   0.9975   1.0040   1.0224   1.0312   1.0398   1.0417   1.0474
  1.0506   1.0680   1.0847   1.1210   1.1532   1.1610   1.2091   1.2207
  1.2344   1.2421   1.2544   1.2667   1.2776   1.3088   1.3120   1.3192
  1.3279   1.3412   1.3580   1.4110   1.4201   1.4626   1.4857   1.4875
  1.4993   1.5100   1.5536   1.5556   1.5699   1.5767   1.5830   1.5943
  1.6119   1.6261   1.6520   1.6729   1.6779   1.6958   1.6971   1.7081
  1.7332   1.7745   1.8084   1.8125   1.8246   1.8273   1.8631   1.8656
  1.8899   1.9229   1.9334   1.9384   1.9425   1.9571   1.9589   1.9707
  1.9735   1.9854   2.0284   2.0384   2.0496   2.0548   2.0827   2.1417
  2.1642   2.1760   2.1876   2.2630   2.2673   2.2697   2.2771   2.3067
  2.3174   2.3178   2.3424   2.3554   2.3649   2.4165   2.4286   2.4403
  2.4589   2.4672   2.4963   2.5151   2.5240   2.5383   2.5567   2.5680
  2.5866   2.5920   2.6218   2.6879   2.6911   2.6962   2.7038   2.7118
  2.7159   2.7316   2.7429   2.7558   2.7645   2.7661   2.7731   2.7779
  2.7847   2.8211   2.8325   2.8429   2.8537   2.8689   2.9000   2.9734
  3.0015   3.0867   3.0987   3.1087   3.1357   3.1392   3.1956   3.2242
  3.2472   3.2922   3.3419   3.3531   3.3941   3.4214   3.5383   3.5592
  3.6083   3.6849   3.7099   3.7880   3.8776   3.9780   4.0204   4.0608
  4.0933   4.1338   4.3624   4.8125   4.8234   9.7852   9.8050   9.8435
  9.8652  23.4384  23.5763  23.8546  23.8573  23.9071  23.9529  23.9884
 24.0347  24.0458  24.0939  24.1404  24.1547  25.8211  25.8280  25.9316
 25.9728  26.1248  26.2650  26.3043  26.3255  26.6206  26.6333  26.6798
 26.9294 215.7787 215.8020 215.8502 215.8767
 --------------------------------------------------------------

          Ground-State Mulliken Net Atomic Charges

     Atom                 Charge (a.u.)
  ----------------------------------------
      1 C                     0.026222
      2 C                    -0.985356
      3 Cl                    0.434239
      4 C                    -0.032880
      5 H                     0.208659
      6 C                    -0.778614
      7 H                     0.185200
      8 C                     0.608092
      9 Cl                    0.463492
     10 C                    -0.666499
     11 H                     0.203419
     12 C                    -0.243487
     13 C                    -0.213957
     14 Cl                    0.454753
     15 C                     0.002007
     16 H                     0.203825
     17 C                    -0.485883
     18 H                     0.174574
     19 C                    -0.000276
     20 H                     0.203764
     21 C                    -0.214982
     22 Cl                    0.453689
  ----------------------------------------
  Sum of atomic charges =     0.000000

 -----------------------------------------------------------------
                    Cartesian Multipole Moments
 -----------------------------------------------------------------
    Charge (ESU x 10^10)
                -0.0000
    Dipole Moment (Debye)
         X       1.4133      Y       0.0100      Z      -0.6902
       Tot       1.5729
    Quadrupole Moments (Debye-Ang)
        XX    -111.4046     XY      -2.2365     YY    -123.4687
        XZ     -12.4608     YZ       1.2202     ZZ    -113.5633
    Octopole Moments (Debye-Ang^2)
       XXX     -76.2149    XXY      -0.0075    XYY     -39.4409
       YYY       0.6912    XXZ       1.9488    XYZ      -3.9037
       YYZ      22.9520    XZZ     -38.5076    YZZ       5.0264
       ZZZ      79.4864
    Hexadecapole Moments (Debye-Ang^3)
      XXXX   -3508.5662   XXXY    -111.9201   XXYY    -850.8125
      XYYY     -87.0225   YYYY   -1488.9008   XXXZ     194.4937
      XXYZ      27.0828   XYYZ     114.9745   YYYZ      33.6635
      XXZZ    -768.4493   XYZZ     -12.1333   YYZZ    -514.1225
      XZZZ     306.7415   YZZZ      48.9638   ZZZZ   -1595.0131
 -----------------------------------------------------------------
Archival summary:
1\1\november\OPT\ProcedureUnspecified\BasisUnspecified\l4126\taweetha\ThuJan1620:01:502020ThuJan1620:01:502020\0\\#,OPT,ProcedureUnspecified,BasisUnspecified,\\0,1\Cl\C,1,1.75491\C,2,1.39167,1,118.565\H,3,1.08248,2,119.73,1,0.0913412,0\C,3,1.39035,2,119.996,1,-179.839,0\H,5,1.08219,3,120.436,2,180,0\C,5,1.39064,3,119.119,2,-0.0256657,0\C,7,1.38864,5,121.049,3,-0.0119376,0\H,8,1.08246,7,120.123,5,179.989,0\C,2,1.39832,1,120.221,3,-179.876,0\C,10,1.49178,2,122.245,1,0.112132,0\C,11,1.40223,10,121.79,2,-90.6785,0\C,12,1.39105,11,122.256,10,-179.098,0\H,13,1.08195,12,119.675,11,179.974,0\C,13,1.39059,12,119.247,11,0.0129815,0\H,15,1.08356,13,119.771,12,-179.981,0\C,15,1.39058,13,120.421,12,-0.0125767,0\H,17,1.0819,15,121.116,13,-179.966,0\C,17,1.39088,15,119.189,13,0.04979,0\Cl,12,1.75619,11,119.634,10,1.06188,0\Cl,19,1.75653,17,118.097,15,-179.979,0\Cl,7,1.75684,5,119.522,3,179.981,0\\\@

 Total job time:  11471.95s(wall), 11471.17s(cpu) 
 Thu Jan 16 20:01:50 2020

        *************************************************************
        *                                                           *
        *  Thank you very much for using Q-Chem.  Have a nice day.  *
        *                                                           *
        *************************************************************


 
User input: 2 of 2 
 
                  Welcome to Q-Chem
     A Quantum Leap Into The Future Of Chemistry


 Q-Chem 5.2 (devel), Q-Chem, Inc., Pleasanton, CA (2019)

 Yihan Shao,  Zhengting Gan,  E. Epifanovsky,  A. T. B. Gilbert,  M. Wormit,  
 J. Kussmann,  A. W. Lange,  A. Behn,  Jia Deng,  Xintian Feng,  D. Ghosh,  
 M. Goldey,  P. R. Horn,  L. D. Jacobson,  I. Kaliman,  T. Kus,  A. Landau,  
 Jie Liu,  E. I. Proynov,  R. M. Richard,  R. P. Steele,  E. J. Sundstrom,  
 H. L. Woodcock III,  P. M. Zimmerman,  D. Zuev,  B. Albrecht,  E. Alguire,  
 S. A. Baeppler,  D. Barton,  Z. Benda,  Y. A. Bernard,  E. J. Berquist,  
 K. B. Bravaya,  H. Burton,  D. Casanova,  Chun-Min Chang,  Yunqing Chen,  
 A. Chien,  K. D. Closser,  M. P. Coons,  S. Coriani,  S. Dasgupta,  
 A. L. Dempwolff,  M. Diedenhofen,  Hainam Do,  R. G. Edgar,  Po-Tung Fang,  
 S. Faraji,  S. Fatehi,  Qingguo Feng,  K. D. Fenk,  J. Fosso-Tande,  
 J. Gayvert,  Qinghui Ge,  A. Ghysels,  G. Gidofalvi,  J. Gomes,  
 J. Gonthier,  A. Gunina,  D. Hait,  M. W. D. Hanson-Heine,  
 P. H. P. Harbach,  A. W. Hauser,  M. F. Herbst,  J. E. Herr,  
 E. G. Hohenstein,  Z. C. Holden,  Kerwin Hui,  B. C. Huynh,  T.-C. Jagau,  
 Hyunjun Ji,  B. Kaduk,  K. Khistyaev,  Jaehoon Kim,  P. Klunzinger,  K. Koh,  
 D. Kosenkov,  L. Koulias,  T. Kowalczyk,  C. M. Krauter,  A. Kunitsa,  
 Ka Un Lao,  A. Laurent,  K. V. Lawler,  Joonho Lee,  D. Lefrancois,  
 S. Lehtola,  D. S. Levine,  Yi-Pei Li,  You-Sheng Lin,  Fenglai Liu,  
 E. Livshits,  A. Luenser,  P. Manohar,  E. Mansoor,  S. F. Manzer,  
 Shan-Ping Mao,  Yuezhi Mao,  N. Mardirossian,  A. V. Marenich,  
 T. Markovich,  L. A. Martinez-Martinez,  S. A. Maurer,  N. J. Mayhall,  
 S. C. McKenzie,  J.-M. Mewes,  P. Morgante,  A. F. Morrison,  
 J. W. Mullinax,  K. Nanda,  T. S. Nguyen-Beck,  R. Olivares-Amaya,  
 J. A. Parkhill,  Zheng Pei,  T. M. Perrine,  F. Plasser,  P. Pokhilko,  
 S. Prager,  A. Prociuk,  E. Ramos,  D. R. Rehn,  F. Rob,  M. Scheurer,  
 M. Schneider,  N. Sergueev,  S. M. Sharada,  S. Sharma,  D. W. Small,  
 T. Stauch,  T. Stein,  Yu-Chuan Su,  A. J. W. Thom,  A. Tkatchenko,  
 T. Tsuchimochi,  N. M. Tubman,  L. Vogt,  M. L. Vidal,  O. Vydrov,  
 M. A. Watson,  J. Wenzel,  M. de Wergifosse,  T. A. Wesolowski,  A. White,  
 J. Witte,  A. Yamada,  Jun Yang,  K. Yao,  S. Yeganeh,  S. R. Yost,  
 Zhi-Qiang You,  A. Zech,  Igor Ying Zhang,  Xing Zhang,  Yan Zhao,  
 Ying Zhu,  B. R. Brooks,  G. K. L. Chan,  C. J. Cramer,  M. S. Gordon,  
 W. J. Hehre,  A. Klamt,  M. W. Schmidt,  C. D. Sherrill,  D. G. Truhlar,  
 A. Aspuru-Guzik,  R. Baer,  A. T. Bell,  N. A. Besley,  Jeng-Da Chai,  
 A. E. DePrince, III,  R. A. DiStasio Jr.,  A. Dreuw,  B. D. Dunietz,  
 T. R. Furlani,  Chao-Ping Hsu,  Yousung Jung,  Jing Kong,  D. S. Lambrecht,  
 WanZhen Liang,  C. Ochsenfeld,  V. A. Rassolov,  L. V. Slipchenko,  
 J. E. Subotnik,  T. Van Voorhis,  J. M. Herbert,  A. I. Krylov,  
 P. M. W. Gill,  M. Head-Gordon

 Contributors to earlier versions of Q-Chem not listed above: 
 R. D. Adamson,  B. Austin,  J. Baker,  G. J. O. Beran,  K. Brandhorst,  
 S. T. Brown,  E. F. C. Byrd,  A. K. Chakraborty,  C.-L. Cheng,  
 Siu Hung Chien,  D. M. Chipman,  D. L. Crittenden,  H. Dachsel,  
 R. J. Doerksen,  A. D. Dutoi,  L. Fusti-Molnar,  W. A. Goddard III,  
 A. Golubeva-Zadorozhnaya,  S. R. Gwaltney,  G. Hawkins,  A. Heyden,  
 S. Hirata,  G. Kedziora,  F. J. Keil,  C. Kelley,  Jihan Kim,  R. A. King,  
 R. Z. Khaliullin,  P. P. Korambath,  W. Kurlancheek,  A. M. Lee,  M. S. Lee,  
 S. V. Levchenko,  Ching Yeh Lin,  D. Liotard,  R. C. Lochan,  I. Lotan,  
 P. E. Maslen,  N. Nair,  D. P. O'Neill,  D. Neuhauser,  E. Neuscamman,  
 C. M. Oana,  R. Olson,  B. Peters,  R. Peverati,  P. A. Pieniazek,  
 Y. M. Rhee,  J. Ritchie,  M. A. Rohrdanz,  E. Rosta,  N. J. Russ,  
 H. F. Schaefer III,  N. E. Schultz,  N. Shenvi,  A. C. Simmonett,  A. Sodt,  
 D. Stuck,  K. S. Thanthiriwatte,  V. Vanovschi,  Tao Wang,  A. Warshel,  
 C. F. Williams,  Q. Wu,  X. Xu,  W. Zhang

 Please cite Q-Chem as follows:
 Y. Shao et al., Mol. Phys. 113, 184-215 (2015)
 DOI: 10.1080/00268976.2014.952696

 Q-Chem 5.2.1 for Intel X86 EM64T Linux

 Parts of Q-Chem use Armadillo 8.300.2 (Tropical Shenanigans).
 http://arma.sourceforge.net/

 Q-Chem begins on Thu Jan 16 20:01:50 2020  

Host: 
0

     Scratch files written to /scratch/taweetham/qchem30781//
NAlpha2: 146
NElect   146
Mult     1
The previous job contains 0 fragments, simply inherited here

 Q-Chem warning in module libgen/rem_setup.C, line 2168:

 Setting Thresh to 1e-14


Checking the input file for inconsistencies... 	...done.

--------------------------------------------------------------
User input:
--------------------------------------------------------------

$MOLECULE
READ
$END

$REM
   JOB_TYPE 	FREQUENCY
   BASIS 	6-311++G**
   METHOD	B3LYP
   SCF_GUESS_ALWAYS     TRUE
   S2THRESH     15
   THRESH       15
   MEM_TOTAL    10000
$END

--------------------------------------------------------------
 ----------------------------------------------------------------
             Standard Nuclear Orientation (Angstroms)
    I     Atom           X                Y                Z
 ----------------------------------------------------------------
    1      C      -0.3882418437    -0.0046317508    -0.1339193912
    2      C      -0.7677587837     0.0025131606    -1.4797296577
    3      Cl      0.4519671109     0.0122384223    -2.7414223143
    4      C      -2.1090397324     0.0047578905    -1.8508160197
    5      H      -2.3757609681     0.0108818941    -2.8999004392
    6      C      -3.1000520453     0.0005985077    -0.8756512194
    7      H      -4.1452399413     0.0023105303    -1.1562076926
    8      C      -2.7302987618    -0.0063308476     0.4649143018
    9      Cl     -3.9738398470    -0.0111191241     1.7059126936
   10      C      -1.3930030822    -0.0093756520     0.8390312849
   11      H      -1.1221060157    -0.0146030793     1.8870302408
   12      C       1.0421212983    -0.0018929741     0.2897102926
   13      C       1.7409525699     1.1934690647     0.5126019016
   14      Cl      0.9292831903     2.7315215348     0.2656762775
   15      C       3.0692562123     1.2124884155     0.9246491116
   16      H       3.5678242750     2.1595397561     1.0828810876
   17      C       3.7339752729     0.0078777796     1.1265827271
   18      H       4.7688091227     0.0109783746     1.4478617771
   19      C       3.0793041446    -1.2011405916     0.9181939929
   20      H       3.5860674406    -2.1445390220     1.0725044816
   21      C       1.7509426207    -1.1923969185     0.5054129333
   22      Cl      0.9544400676    -2.7361811248     0.2474774018
 ----------------------------------------------------------------
 Molecular Point Group                 C1    NOp =  1
 Largest Abelian Subgroup              C1    NOp =  1
 Nuclear Repulsion Energy =        1500.17165529 hartrees
 There are       73 alpha and       73 beta electrons
 Requested basis set is 6-311++G(d,p)
 There are 154 shells and 426 basis functions

 Total QAlloc Memory Limit  10000 MB
 Mega-Array Size       188 MB
 MEM_STATIC part       192 MB
 A cutoff of  1.0D-15 yielded   9640 shell pairs
 There are     78789 function pairs (     84737 Cartesian)
 Smallest overlap matrix eigenvalue = 1.92E-07
 Linear dependence detected in AO basis
 Number of orthogonalized atomic orbitals = 422
 Maximum deviation from orthogonality = 2.981E-10
 Guess from superposition of atomic densities
 Warning:  Energy on first SCF cycle will be non-variational
 SAD guess density has 146.000000 electrons

 -----------------------------------------------------------------------
  General SCF calculation program by
  Eric Jon Sundstrom, Paul Horn, Yuezhi Mao, Dmitri Zuev, Alec White,
  David Stuck, Shaama M.S., Shane Yost, Joonho Lee, David Small,
  Daniel Levine, Susi Lehtola, Hugh Burton, Evgeny Epifanovsky,
  Bang C. Huynh
 -----------------------------------------------------------------------
 Exchange:     0.2000 Hartree-Fock + 0.0800 Slater + 0.7200 B88
 Correlation:  0.1900 VWN1RPA + 0.8100 LYP
 Using SG-1 standard quadrature grid
 A restricted SCF calculation will be
 performed using DIIS
 SCF converges when DIIS error is below 1.0e-08
 ---------------------------------------
  Cycle       Energy         DIIS error
 ---------------------------------------
    1   -2305.6387456582      3.02e-02  
    2   -2301.7439979632      2.60e-03  
    3   -2301.6638290806      3.14e-03  
    4   -2301.8952061394      5.35e-04  
    5   -2301.8998467817      3.10e-04  
    6   -2301.9019589658      1.14e-04  
    7   -2301.9022439529      2.21e-05  
    8   -2301.9022521756      1.09e-05  
    9   -2301.9022548673      1.56e-06  
   10   -2301.9022549101      8.61e-07  
   11   -2301.9022549256      1.87e-07  
   12   -2301.9022549262      1.02e-07  
   13   -2301.9022549264      2.48e-08  
   14   -2301.9022549264      5.05e-09  Convergence criterion met
 ---------------------------------------
 SCF time:   CPU 554.53s  wall 555.00s 
 SCF   energy in the final basis set =    -2301.9022549264
 Total energy in the final basis set =    -2301.9022549264

 --------------------------------------------------------------

                    Orbital Energies (a.u.)
 --------------------------------------------------------------

 Alpha MOs
 -- Occupied --
********-101.5664-101.5641-101.5638 -10.2622 -10.2622 -10.2562 -10.2545
-10.2273 -10.2236 -10.2084 -10.2082 -10.2077 -10.2072 -10.2057 -10.2057
 -9.4812  -9.4811  -9.4786  -9.4785  -7.2458  -7.2458  -7.2434  -7.2432
 -7.2361  -7.2360  -7.2355  -7.2354  -7.2335  -7.2334  -7.2330  -7.2328
 -0.9355  -0.9153  -0.8881  -0.8875  -0.8428  -0.8374  -0.8084  -0.7612
 -0.7522  -0.7350  -0.6637  -0.6339  -0.6232  -0.6064  -0.5471  -0.5250
 -0.5131  -0.5123  -0.4904  -0.4739  -0.4573  -0.4541  -0.4514  -0.4270
 -0.4248  -0.4140  -0.3948  -0.3937  -0.3877  -0.3821  -0.3722  -0.3374
 -0.3335  -0.3304  -0.3294  -0.3254  -0.3243  -0.2845  -0.2777  -0.2652
 -0.2563
 -- Virtual --
 -0.0492  -0.0466  -0.0445  -0.0373  -0.0204  -0.0111  -0.0017   0.0059
  0.0081   0.0112   0.0158   0.0189   0.0276   0.0342   0.0441   0.0476
  0.0534   0.0566   0.0611   0.0648   0.0673   0.0803   0.0844   0.0875
  0.0925   0.0925   0.0994   0.1030   0.1058   0.1062   0.1101   0.1102
  0.1180   0.1191   0.1234   0.1252   0.1267   0.1270   0.1349   0.1353
  0.1378   0.1384   0.1395   0.1441   0.1450   0.1555   0.1583   0.1616
  0.1684   0.1755   0.1771   0.1807   0.1841   0.1853   0.1887   0.1971
  0.2084   0.2121   0.2140   0.2236   0.2269   0.2333   0.2337   0.2397
  0.2410   0.2430   0.2483   0.2523   0.2574   0.2640   0.2665   0.2673
  0.2690   0.2700   0.2773   0.2792   0.2829   0.2885   0.2937   0.2940
  0.3000   0.3057   0.3135   0.3244   0.3305   0.3351   0.3409   0.3466
  0.3486   0.3704   0.3813   0.4237   0.4252   0.4407   0.4481   0.4519
  0.4565   0.4583   0.4801   0.4875   0.4971   0.5030   0.5041   0.5106
  0.5168   0.5200   0.5319   0.5445   0.5478   0.5512   0.5592   0.5677
  0.5722   0.5800   0.5830   0.5894   0.5964   0.5970   0.6112   0.6128
  0.6164   0.6387   0.6450   0.6473   0.6522   0.6554   0.6622   0.6750
  0.6898   0.6933   0.6994   0.7083   0.7097   0.7197   0.7264   0.7452
  0.7556   0.7809   0.7965   0.8097   0.8352   0.8384   0.8397   0.8450
  0.8526   0.8547   0.8578   0.8594   0.8641   0.8670   0.8703   0.8728
  0.8739   0.8820   0.8945   0.9016   0.9032   0.9079   0.9188   0.9195
  0.9491   0.9591   0.9617   0.9621   0.9661   0.9699   0.9772   0.9901
  0.9921   0.9975   1.0036   1.0224   1.0312   1.0399   1.0417   1.0473
  1.0506   1.0680   1.0847   1.1211   1.1532   1.1610   1.2091   1.2207
  1.2344   1.2420   1.2543   1.2668   1.2777   1.3087   1.3121   1.3191
  1.3278   1.3411   1.3582   1.4112   1.4201   1.4627   1.4857   1.4875
  1.4994   1.5100   1.5536   1.5556   1.5698   1.5767   1.5830   1.5944
  1.6119   1.6261   1.6520   1.6728   1.6780   1.6958   1.6971   1.7080
  1.7333   1.7745   1.8084   1.8126   1.8245   1.8273   1.8631   1.8656
  1.8900   1.9229   1.9334   1.9384   1.9425   1.9571   1.9589   1.9707
  1.9736   1.9854   2.0283   2.0384   2.0496   2.0548   2.0827   2.1417
  2.1641   2.1760   2.1877   2.2631   2.2674   2.2698   2.2773   2.3068
  2.3175   2.3179   2.3425   2.3554   2.3649   2.4165   2.4287   2.4404
  2.4589   2.4673   2.4963   2.5152   2.5240   2.5383   2.5568   2.5680
  2.5867   2.5920   2.6218   2.6880   2.6911   2.6962   2.7038   2.7118
  2.7159   2.7316   2.7428   2.7558   2.7645   2.7661   2.7731   2.7780
  2.7847   2.8212   2.8326   2.8430   2.8536   2.8689   2.9001   2.9734
  3.0015   3.0867   3.0987   3.1087   3.1357   3.1392   3.1956   3.2243
  3.2472   3.2922   3.3419   3.3531   3.3941   3.4215   3.5383   3.5592
  3.6083   3.6848   3.7099   3.7879   3.8776   3.9780   4.0204   4.0608
  4.0933   4.1338   4.3624   4.8125   4.8234   9.7853   9.8050   9.8435
  9.8653  23.4385  23.5763  23.8547  23.8574  23.9071  23.9529  23.9885
 24.0347  24.0459  24.0939  24.1405  24.1548  25.8216  25.8288  25.9319
 25.9735  26.1251  26.2655  26.3047  26.3258  26.6209  26.6335  26.6800
 26.9296 215.7786 215.8020 215.8501 215.8767
 --------------------------------------------------------------

          Ground-State Mulliken Net Atomic Charges

     Atom                 Charge (a.u.)
  ----------------------------------------
      1 C                     0.009951
      2 C                    -0.960397
      3 Cl                    0.433843
      4 C                    -0.032053
      5 H                     0.208884
      6 C                    -0.779013
      7 H                     0.185201
      8 C                     0.604382
      9 Cl                    0.464325
     10 C                    -0.668106
     11 H                     0.203514
     12 C                    -0.245398
     13 C                    -0.213097
     14 Cl                    0.456186
     15 C                    -0.000649
     16 H                     0.203758
     17 C                    -0.487539
     18 H                     0.174560
     19 C                    -0.002797
     20 H                     0.203770
     21 C                    -0.214447
     22 Cl                    0.455121
  ----------------------------------------
  Sum of atomic charges =     0.000000

 -----------------------------------------------------------------
                    Cartesian Multipole Moments
 -----------------------------------------------------------------
    Charge (ESU x 10^10)
                 0.0000
    Dipole Moment (Debye)
         X       1.5434      Y       0.0082      Z       0.3004
       Tot       1.5723
    Quadrupole Moments (Debye-Ang)
        XX    -106.7452     XY       0.0087     YY    -123.4866
        XZ      10.4380     YZ      -0.0089     ZZ    -119.4545
    Octopole Moments (Debye-Ang^2)
       XXX      44.6857    XXY       0.2475    XYY       5.4955
       YYY       0.0514    XXZ      -3.6916    XYZ       0.1036
       YYZ       0.9450    XZZ     -10.4551    YZZ       0.0353
       ZZZ      -8.6631
    Hexadecapole Moments (Debye-Ang^3)
      XXXX   -3546.7173   XXXY      -0.3490   XXYY    -869.9312
      XYYY       0.0129   YYYY   -1477.6128   XXXZ     133.5637
      XXYZ       0.0608   XYYZ       0.7033   YYYZ       0.3799
      XXZZ    -821.5989   XYZZ       0.0628   YYZZ    -490.7065
      XZZZ     -33.6919   YZZZ      -0.3751   ZZZZ   -1349.9222
 -----------------------------------------------------------------
 Calculating MO derivatives via CPSCF
    1     0    69    0.0197248  
    2     0    69    0.0063048  
    3     0    69    0.0005122  
    4     1    68    0.0000444  
    5    63     6    0.0000028  
    6    69     0    0.0000001  Converged
 Time for AOints: 905.4 s (CPU) 905.4 s (wall)
 ------------------------------------------------------------------------------
                     AOints        : Timing summary (seconds)
 ------------------------------------------------------------------------------
     job step          cpu (% of tot)      sys (% of tot)     wall (% of tot)
 ------------------------------------------------------------------------------
  AOints            0.9054E+03 ( 8.9)   0.5000E-05 ( 1.8)   0.9054E+03 ( 8.9)
 ------------------------------------------------------------------------------
   Grand Totals     0.1015E+05          0.2790E-03          0.1015E+05
 ------------------------------------------------------------------------------
 Polarizability Matrix (a.u.)
            1           2           3
    1-232.3361694   0.0250019  -1.0359080
    2   0.0250019-168.1795237   0.0208375
    3  -1.0359080   0.0208375-163.0241184
 Calculating analytic Hessian of the SCF energy

 Direct stationary perturbation theory relativistic correction:

 rels  =       3.208841025615
 relv  =     -12.313499938647
 rel2e =       3.351391915593
 E_rel =      -5.753266997438

 Hessian of the SCF Energy
            1           2           3           4           5           6
    1   0.6410021   0.0007285   0.0061957  -0.1301219   0.0004274  -0.0902464
    2   0.0007285   0.1781236  -0.0021068   0.0000875  -0.0660477   0.0010645
    3   0.0061957  -0.0021068   0.6259546  -0.0283499   0.0011160  -0.2776204
    4  -0.1301219   0.0000875  -0.0283499   0.5745019  -0.0001412   0.0706264
    5   0.0004274  -0.0660477   0.0011160  -0.0001412   0.1248991  -0.0024259
    6  -0.0902464   0.0010645  -0.2776204   0.0706264  -0.0024259   0.5546788
    7  -0.0032832  -0.0000730   0.0066947  -0.0913954  -0.0004394   0.0549701
    8  -0.0002054   0.0040105   0.0002263  -0.0004992  -0.0215248   0.0006167
    9   0.0307397   0.0002407  -0.0295825   0.0540599   0.0006035  -0.0948814
   10   0.0042823   0.0004309  -0.0824974  -0.2979598   0.0001147  -0.0323880
   11   0.0001967   0.0091681   0.0000614   0.0005991  -0.0653890   0.0003641
   12  -0.0338114  -0.0000184   0.0023504  -0.0986424   0.0004056  -0.1341532
   13  -0.0052588  -0.0000042  -0.0005936  -0.0043996   0.0001815  -0.0297633
   14   0.0000079   0.0052200   0.0000005   0.0000036   0.0029754   0.0000700
   15  -0.0011301   0.0000202   0.0013426   0.0012959   0.0000505  -0.0054246
   16  -0.0031521  -0.0000516   0.0157228  -0.0508263  -0.0000069   0.0041343
   17  -0.0000781  -0.0042958   0.0003097  -0.0002988   0.0093963  -0.0002525
   18   0.0162436   0.0003103  -0.0648220   0.0605318  -0.0003062   0.0563844
   19   0.0004603  -0.0000042   0.0004456  -0.0001454  -0.0000128   0.0028473
   20  -0.0000045  -0.0010444  -0.0000061  -0.0000207   0.0073025   0.0000376
   21   0.0006271   0.0000001  -0.0009754   0.0026471   0.0000441  -0.0020193
   22  -0.0510860  -0.0002836   0.0606197  -0.0401176   0.0002327  -0.0385988
   23   0.0000062   0.0076737  -0.0002394   0.0002258  -0.0092697   0.0001711
   24   0.0032692  -0.0002049   0.0569527  -0.0395892   0.0001928  -0.0401867
   25  -0.0013433   0.0000234  -0.0055821   0.0009992   0.0000070   0.0007168
   26   0.0000050   0.0042632   0.0000343  -0.0000061  -0.0000454  -0.0000060
   27  -0.0008073   0.0000202   0.0004823   0.0010211  -0.0000178   0.0013340
   28  -0.2138209  -0.0003756   0.0609590   0.0561404  -0.0003278   0.0616356
   29  -0.0006009  -0.0600709   0.0007193  -0.0000616   0.0106571   0.0002887
   30   0.1293400   0.0007453  -0.2163839   0.0049157   0.0003482  -0.0509476
   31   0.0077348  -0.0001060   0.0224788  -0.0023191  -0.0000092   0.0021326
   32   0.0000410   0.0036182   0.0000469  -0.0000048   0.0063862   0.0000530
   33  -0.0062474   0.0000978  -0.0159805   0.0027491   0.0000340  -0.0002407
   34  -0.2060827  -0.0002082  -0.0386333  -0.0092568   0.0000394  -0.0136151
   35  -0.0003255  -0.0773037  -0.0000501   0.0001365   0.0038786   0.0000091
   36  -0.0397985  -0.0000479  -0.0905205  -0.0301832   0.0000274  -0.0064569
   37  -0.0195712  -0.0257851  -0.0076656  -0.0018845  -0.0008498   0.0029091
   38  -0.0112360   0.0048004  -0.0025500   0.0036176  -0.0010156   0.0001612
   39  -0.0062158  -0.0086405   0.0015628  -0.0006898   0.0014605  -0.0001442
   40  -0.0019743  -0.0029629   0.0001145   0.0006450  -0.0009271   0.0002957
   41   0.0025776  -0.0017545   0.0004917  -0.0013624  -0.0006974   0.0004186
   42  -0.0000570  -0.0003637  -0.0023082  -0.0003628  -0.0011504  -0.0003871
   43   0.0018661  -0.0019117  -0.0014749  -0.0009517   0.0001064   0.0002282
   44  -0.0010568  -0.0045783  -0.0007887  -0.0006861  -0.0000387   0.0007481
   45  -0.0010369  -0.0004778   0.0056879   0.0007773  -0.0000268   0.0000331
   46  -0.0000014  -0.0012012  -0.0001742  -0.0002993   0.0000226   0.0001757
   47   0.0001771   0.0002293   0.0000540  -0.0000193   0.0000173   0.0000332
   48  -0.0001287  -0.0003762   0.0001760  -0.0000612  -0.0000646   0.0002271
   49   0.0002143   0.0000088   0.0005836  -0.0001264  -0.0000063   0.0002732
   50   0.0000029  -0.0011579  -0.0000133  -0.0000006   0.0001858   0.0000057
   51   0.0002972  -0.0000010  -0.0009563  -0.0002872   0.0000013   0.0000399
   52  -0.0000669  -0.0000015   0.0001412   0.0000093   0.0000003   0.0000424
   53  -0.0000009   0.0001165   0.0000023   0.0000003  -0.0000021   0.0000002
   54   0.0001555   0.0000035  -0.0005507  -0.0001149  -0.0000014   0.0000439
   55   0.0018546   0.0019725  -0.0014533  -0.0009570  -0.0001140   0.0002269
   56   0.0011065  -0.0045634   0.0007251   0.0006769  -0.0000265  -0.0007521
   57  -0.0010398   0.0004059   0.0057064   0.0007896   0.0000350   0.0000303
   58  -0.0000052   0.0012008  -0.0001648  -0.0003008  -0.0000266   0.0001753
   59  -0.0001781   0.0002379  -0.0000537   0.0000175   0.0000161  -0.0000318
   60  -0.0001308   0.0003772   0.0001819  -0.0000613   0.0000634   0.0002273
   61  -0.0197132   0.0256148  -0.0075066  -0.0018783   0.0008252   0.0029155
   62   0.0110073   0.0050076   0.0025126  -0.0036333  -0.0010068  -0.0001542
   63  -0.0061620   0.0086034   0.0016126  -0.0007168  -0.0015152  -0.0001667
   64  -0.0019263   0.0029007   0.0001548   0.0006345   0.0009045   0.0003081
   65  -0.0025950  -0.0016530  -0.0004875   0.0013643  -0.0006509  -0.0004212
   66  -0.0000593   0.0003492  -0.0023193  -0.0003516   0.0011269  -0.0003626
            7           8           9          10          11          12
    1  -0.0032832  -0.0002054   0.0307397   0.0042823   0.0001967  -0.0338114
    2  -0.0000730   0.0040105   0.0002407   0.0004309   0.0091681  -0.0000184
    3   0.0066947   0.0002263  -0.0295825  -0.0824974   0.0000614   0.0023504
    4  -0.0913954  -0.0004992   0.0540599  -0.2979598   0.0005991  -0.0986424
    5  -0.0004394  -0.0215248   0.0006035   0.0001147  -0.0653890   0.0004056
    6   0.0549701   0.0006167  -0.0948814  -0.0323880   0.0003641  -0.1341532
    7   0.1281315   0.0007251  -0.0905874  -0.0324733  -0.0002512   0.0345562
    8   0.0007251   0.0101639  -0.0009347  -0.0000454   0.0043035   0.0000790
    9  -0.0905874  -0.0009347   0.1328010   0.0083460   0.0000647  -0.0042120
   10  -0.0324733  -0.0000454   0.0083460   0.6581801  -0.0003013   0.0130056
   11  -0.0002512   0.0043035   0.0000647  -0.0003013   0.1317022  -0.0032711
   12   0.0345562   0.0000790  -0.0042120   0.0130056  -0.0032711   0.7447052
   13   0.0007088   0.0000043  -0.0006277  -0.0736275   0.0004202  -0.0679128
   14  -0.0000019  -0.0024629  -0.0000285   0.0004218  -0.0353711   0.0017144
   15   0.0006785  -0.0000226   0.0010698  -0.0706539   0.0016726  -0.3243060
   16  -0.0020215   0.0000003  -0.0004779  -0.2357581  -0.0005858   0.1411779
   17   0.0000219   0.0042086   0.0000231  -0.0002010  -0.0617150   0.0007321
   18  -0.0062048   0.0000284   0.0015417   0.0714996   0.0008088  -0.2316371
   19  -0.0008729  -0.0000015   0.0001595  -0.0158946   0.0000442  -0.0071707
   20   0.0000004   0.0000827   0.0000016  -0.0000813   0.0034204  -0.0000264
   21   0.0012365   0.0000039  -0.0003442   0.0226340  -0.0000415   0.0094236
   22   0.0014986  -0.0000095   0.0000688   0.0562126  -0.0000583   0.0050565
   23  -0.0000053  -0.0000190  -0.0000057  -0.0003277   0.0101657   0.0003028
   24   0.0010850  -0.0000187   0.0007709   0.0611810   0.0002717  -0.0509328
   25  -0.0010428  -0.0000120   0.0012000   0.0009482   0.0000034  -0.0001839
   26  -0.0000054  -0.0006008   0.0000012   0.0000240   0.0039461   0.0000302
   27   0.0012234   0.0000078  -0.0009934  -0.0062109   0.0000364  -0.0023583
   28   0.0000637   0.0000452  -0.0057864  -0.0639645  -0.0000498   0.0141237
   29   0.0000047   0.0037692   0.0000341  -0.0000373  -0.0046902  -0.0000128
   30  -0.0002211   0.0000254  -0.0030498   0.0145892  -0.0000087  -0.0043915
   31  -0.0003381  -0.0000087   0.0015434  -0.0008588  -0.0000051   0.0006677
   32  -0.0000016   0.0001588   0.0000043  -0.0000174  -0.0010227  -0.0000085
   33   0.0001457   0.0000055  -0.0008094   0.0004069  -0.0000077   0.0005667
   34  -0.0015035  -0.0000091   0.0027354   0.0011131  -0.0000151  -0.0000410
   35   0.0000176  -0.0023903   0.0000018   0.0000106   0.0055797   0.0000784
   36  -0.0026751  -0.0000270  -0.0005853  -0.0006933   0.0000259  -0.0050706
   37   0.0009885  -0.0002973  -0.0006410  -0.0003904   0.0009052  -0.0004413
   38  -0.0002175  -0.0001787   0.0007257  -0.0000018  -0.0003592   0.0010680
   39  -0.0005804  -0.0006509  -0.0012151   0.0000283   0.0001927  -0.0001911
   40  -0.0001000  -0.0000089   0.0000338   0.0001906   0.0000010   0.0002997
   41   0.0002126   0.0003780  -0.0000086   0.0001811   0.0000370  -0.0003920
   42  -0.0001503  -0.0000092   0.0003945   0.0003560   0.0000832   0.0000273
   43   0.0003279   0.0001356   0.0001213   0.0000719   0.0000286  -0.0000970
   44   0.0003049  -0.0001082  -0.0003083   0.0000586   0.0002845  -0.0000867
   45   0.0001609   0.0000656   0.0000370  -0.0000305   0.0000037   0.0002482
   46   0.0000766  -0.0000319  -0.0000642   0.0000138   0.0000866  -0.0000648
   47  -0.0000059   0.0000022  -0.0000134  -0.0000034  -0.0000163  -0.0000234
   48   0.0000689   0.0000091  -0.0001240  -0.0000031   0.0000033  -0.0000190
   49  -0.0000657   0.0000006  -0.0002685   0.0000143   0.0000021  -0.0002106
   50   0.0000019   0.0000987   0.0000030   0.0000002   0.0000044  -0.0000003
   51   0.0000906   0.0000013   0.0001075   0.0000921  -0.0000019  -0.0000649
   52   0.0000079   0.0000001  -0.0000113   0.0000142  -0.0000005   0.0000153
   53   0.0000000   0.0000091  -0.0000000  -0.0000000   0.0000028   0.0000001
   54   0.0000075   0.0000002  -0.0000325   0.0000020   0.0000012  -0.0000397
   55   0.0003243  -0.0001316   0.0001084   0.0000731  -0.0000263  -0.0000999
   56  -0.0003043  -0.0001131   0.0003039  -0.0000581   0.0002820   0.0000884
   57   0.0001573  -0.0000702   0.0000341  -0.0000335  -0.0000071   0.0002489
   58   0.0000762   0.0000330  -0.0000639   0.0000137  -0.0000846  -0.0000670
   59   0.0000065   0.0000024   0.0000133   0.0000030  -0.0000171   0.0000226
   60   0.0000682  -0.0000070  -0.0001243  -0.0000028  -0.0000049  -0.0000189
   61   0.0009877   0.0003097  -0.0006212  -0.0003851  -0.0009005  -0.0004547
   62   0.0002235  -0.0001694  -0.0007283   0.0000036  -0.0003455  -0.0010742
   63  -0.0005739   0.0006719  -0.0011997   0.0000263  -0.0001580  -0.0002035
   64  -0.0000963   0.0000067   0.0000326   0.0001812  -0.0000087   0.0002982
   65  -0.0002139   0.0003796   0.0000065  -0.0001748   0.0000298   0.0003922
   66  -0.0001505  -0.0000008   0.0003977   0.0003456  -0.0000891   0.0000288
           13          14          15          16          17          18
    1  -0.0052588   0.0000079  -0.0011301  -0.0031521  -0.0000781   0.0162436
    2  -0.0000042   0.0052200   0.0000202  -0.0000516  -0.0042958   0.0003103
    3  -0.0005936   0.0000005   0.0013426   0.0157228   0.0003097  -0.0648220
    4  -0.0043996   0.0000036   0.0012959  -0.0508263  -0.0002988   0.0605318
    5   0.0001815   0.0029754   0.0000505  -0.0000069   0.0093963  -0.0003062
    6  -0.0297633   0.0000700  -0.0054246   0.0041343  -0.0002525   0.0563844
    7   0.0007088  -0.0000019   0.0006785  -0.0020215   0.0000219  -0.0062048
    8   0.0000043  -0.0024629  -0.0000226   0.0000003   0.0042086   0.0000284
    9  -0.0006277  -0.0000285   0.0010698  -0.0004779   0.0000231   0.0015417
   10  -0.0736275   0.0004218  -0.0706539  -0.2357581  -0.0002010   0.0714996
   11   0.0004202  -0.0353711   0.0016726  -0.0005858  -0.0617150   0.0008088
   12  -0.0679128   0.0017144  -0.3243060   0.1411779   0.0007321  -0.2316371
   13   0.0762033  -0.0004637   0.0730616   0.0091879  -0.0001280   0.0229671
   14  -0.0004637   0.0244147  -0.0018412   0.0000489   0.0036571   0.0000583
   15   0.0730616  -0.0018412   0.3428996  -0.0067650   0.0001150  -0.0157425
   16   0.0091879   0.0000489  -0.0067650   0.7472880  -0.0004046   0.0192538
   17  -0.0001280   0.0036571   0.0001150  -0.0004046   0.1309757  -0.0025740
   18   0.0229671   0.0000583  -0.0157425   0.0192538  -0.0025740   0.6588391
   19   0.0008100  -0.0000022   0.0000399  -0.3230993   0.0004777  -0.0738846
   20  -0.0000048  -0.0042896  -0.0000294   0.0004513  -0.0354249   0.0002327
   21  -0.0003656  -0.0000266   0.0008013  -0.0714363   0.0002255  -0.0760152
   22  -0.0020564   0.0000030   0.0029143  -0.1356031   0.0001824  -0.0344614
   23  -0.0000056   0.0069684   0.0000396   0.0005273  -0.0653397   0.0011870
   24   0.0026632   0.0000486  -0.0001942  -0.0997018   0.0012080  -0.3010196
   25  -0.0003811  -0.0000009   0.0001276  -0.0035849  -0.0000280   0.0071814
   26  -0.0000045   0.0001106   0.0000040  -0.0001559   0.0044101   0.0001626
   27   0.0012972   0.0000042  -0.0008583   0.0341209   0.0001410  -0.0309172
   28  -0.0010116  -0.0000160   0.0004405   0.0031962   0.0004403  -0.0820680
   29  -0.0000034  -0.0010245  -0.0000098   0.0001733   0.0092827   0.0000775
   30   0.0006359  -0.0000033   0.0005606  -0.0352315   0.0000535   0.0025338
   31   0.0000628  -0.0000008  -0.0000303  -0.0056727   0.0000115  -0.0005351
   32  -0.0000006  -0.0004059  -0.0000018   0.0000184   0.0054926   0.0000046
   33  -0.0000316  -0.0000014  -0.0000595  -0.0011684   0.0000185   0.0013160
   34   0.0001949  -0.0000018   0.0001928   0.0008597  -0.0000003  -0.0003438
   35   0.0000104   0.0001825   0.0000034  -0.0000115  -0.0010846   0.0000098
   36  -0.0012777   0.0000055  -0.0000489   0.0007942   0.0000197  -0.0013330
   37  -0.0001954   0.0000941  -0.0000706  -0.0002441  -0.0002587  -0.0000076
   38   0.0003103   0.0001571   0.0001168   0.0005918   0.0001449  -0.0000808
   39  -0.0000621  -0.0000816  -0.0000096  -0.0000854   0.0001898   0.0002823
   40   0.0000691   0.0000090   0.0000093  -0.0000776   0.0001930  -0.0001430
   41  -0.0001203  -0.0001234  -0.0000412  -0.0002829   0.0001453  -0.0000177
   42  -0.0000102   0.0000416   0.0000002  -0.0000933  -0.0000389   0.0001559
   43  -0.0000449  -0.0000001  -0.0000160  -0.0000433   0.0000593   0.0000181
   44  -0.0000521  -0.0000134  -0.0000352  -0.0002635  -0.0000584   0.0000045
   45   0.0000743  -0.0000127  -0.0000080   0.0000035  -0.0000623   0.0000189
   46  -0.0000245  -0.0000034  -0.0000110  -0.0000660  -0.0000318   0.0000235
   47  -0.0000047   0.0000010   0.0000011   0.0000146  -0.0000028   0.0000137
   48  -0.0000079   0.0000068  -0.0000006  -0.0000212  -0.0000063  -0.0000308
   49  -0.0000415   0.0000005   0.0000064   0.0000486  -0.0000005   0.0000343
   50  -0.0000000  -0.0000126   0.0000000   0.0000006  -0.0000011   0.0000002
   51  -0.0000304   0.0000001  -0.0000004  -0.0000452   0.0000011   0.0000213
   52   0.0000012   0.0000000  -0.0000002  -0.0000181   0.0000003   0.0000054
   53   0.0000000  -0.0000045  -0.0000000  -0.0000003  -0.0000120  -0.0000002
   54  -0.0000094   0.0000000  -0.0000029   0.0000062  -0.0000006   0.0000044
   55  -0.0000455   0.0000003  -0.0000164  -0.0000463  -0.0000602   0.0000178
   56   0.0000516  -0.0000133   0.0000349   0.0002591  -0.0000608  -0.0000047
   57   0.0000752   0.0000125  -0.0000075   0.0000052   0.0000623   0.0000160
   58  -0.0000246   0.0000035  -0.0000109  -0.0000651   0.0000312   0.0000238
   59   0.0000045   0.0000009  -0.0000011  -0.0000148  -0.0000023  -0.0000134
   60  -0.0000079  -0.0000068  -0.0000007  -0.0000215   0.0000081  -0.0000308
   61  -0.0001944  -0.0000947  -0.0000711  -0.0002326   0.0002583  -0.0000071
   62  -0.0003115   0.0001570  -0.0001150  -0.0005859   0.0001472   0.0000819
   63  -0.0000648   0.0000804  -0.0000103  -0.0000851  -0.0002144   0.0002828
   64   0.0000678  -0.0000073   0.0000088  -0.0000795  -0.0001858  -0.0001462
   65   0.0001205  -0.0001234   0.0000393   0.0002776   0.0001370   0.0000164
   66  -0.0000097  -0.0000409  -0.0000001  -0.0000898   0.0000420   0.0001525
           19          20          21          22          23          24
    1   0.0004603  -0.0000045   0.0006271  -0.0510860   0.0000062   0.0032692
    2  -0.0000042  -0.0010444   0.0000001  -0.0002836   0.0076737  -0.0002049
    3   0.0004456  -0.0000061  -0.0009754   0.0606197  -0.0002394   0.0569527
    4  -0.0001454  -0.0000207   0.0026471  -0.0401176   0.0002258  -0.0395892
    5  -0.0000128   0.0073025   0.0000441   0.0002327  -0.0092697   0.0001928
    6   0.0028473   0.0000376  -0.0020193  -0.0385988   0.0001711  -0.0401867
    7  -0.0008729   0.0000004   0.0012365   0.0014986  -0.0000053   0.0010850
    8  -0.0000015   0.0000827   0.0000039  -0.0000095  -0.0000190  -0.0000187
    9   0.0001595   0.0000016  -0.0003442   0.0000688  -0.0000057   0.0007709
   10  -0.0158946  -0.0000813   0.0226340   0.0562126  -0.0003277   0.0611810
   11   0.0000442   0.0034204  -0.0000415  -0.0000583   0.0101657   0.0002717
   12  -0.0071707  -0.0000264   0.0094236   0.0050565   0.0003028  -0.0509328
   13   0.0008100  -0.0000048  -0.0003656  -0.0020564  -0.0000056   0.0026632
   14  -0.0000022  -0.0042896  -0.0000266   0.0000030   0.0069684   0.0000486
   15   0.0000399  -0.0000294   0.0008013   0.0029143   0.0000396  -0.0001942
   16  -0.3230993   0.0004513  -0.0714363  -0.1356031   0.0005273  -0.0997018
   17   0.0004777  -0.0354249   0.0002255   0.0001824  -0.0653397   0.0012080
   18  -0.0738846   0.0002327  -0.0760152  -0.0344614   0.0011870  -0.3010196
   19   0.3415360  -0.0005030   0.0769534  -0.0050250  -0.0000020   0.0014147
   20  -0.0005030   0.0244144  -0.0003000   0.0001605   0.0028237   0.0000422
   21   0.0769534  -0.0003000   0.0778100  -0.0297339   0.0000576  -0.0039869
   22  -0.0050250   0.0001605  -0.0297339   0.5757486  -0.0007201   0.0770652
   23  -0.0000020   0.0028237   0.0000576  -0.0007201   0.1219184  -0.0023192
   24   0.0014147   0.0000422  -0.0039869   0.0770652  -0.0023192   0.5748254
   25   0.0009843  -0.0000008  -0.0005291  -0.0928821  -0.0002191   0.0545764
   26  -0.0000032  -0.0024321  -0.0000171  -0.0002215  -0.0210707   0.0003243
   27   0.0003597  -0.0000169   0.0009872   0.0543744   0.0003252  -0.0929238
   28   0.0013842  -0.0000077  -0.0005350  -0.3032390   0.0004140  -0.0353859
   29   0.0000072   0.0055114   0.0000541   0.0007149  -0.0637747   0.0003714
   30  -0.0011699   0.0000660  -0.0056747  -0.1010110   0.0004121  -0.1364261
   31  -0.0001172   0.0000092  -0.0014700  -0.0037713   0.0001462  -0.0297084
   32  -0.0000001   0.0002087   0.0000031   0.0000078   0.0030727   0.0000611
   33   0.0000308   0.0000020  -0.0001157   0.0013458   0.0000373  -0.0051067
   34  -0.0000553   0.0000031  -0.0000371  -0.0002742  -0.0000386   0.0037724
   35  -0.0000002  -0.0005365  -0.0000032  -0.0000224   0.0069639   0.0000195
   36  -0.0000329  -0.0000028   0.0001146   0.0031786   0.0000051  -0.0012207
   37   0.0000087  -0.0000790   0.0000080  -0.0003747   0.0011999  -0.0001814
   38   0.0000427   0.0000600   0.0000298  -0.0000341  -0.0003058   0.0002893
   39   0.0000021  -0.0000273  -0.0000082  -0.0002772  -0.0004486  -0.0001236
   40   0.0000042   0.0000010  -0.0000020   0.0006093   0.0000056   0.0000695
   41  -0.0000157  -0.0000455  -0.0000100   0.0002824  -0.0000583   0.0000647
   42  -0.0000016  -0.0000013   0.0000088  -0.0000879   0.0002105  -0.0002604
   43   0.0000074  -0.0000016   0.0000009   0.0000330  -0.0000557  -0.0001504
   44   0.0000054  -0.0000366  -0.0000022   0.0000869   0.0002969  -0.0001582
   45   0.0000046  -0.0000002   0.0000050  -0.0000634   0.0003416   0.0001280
   46  -0.0000005  -0.0000079  -0.0000011   0.0000030   0.0001039  -0.0000677
   47  -0.0000009  -0.0000001  -0.0000007  -0.0000160  -0.0000233  -0.0000094
   48   0.0000010  -0.0000019  -0.0000023   0.0000162   0.0000503   0.0000163
   49  -0.0000049  -0.0000000  -0.0000034   0.0000116  -0.0000015   0.0000594
   50   0.0000001   0.0000088   0.0000001  -0.0000005   0.0000545  -0.0000009
   51  -0.0000060  -0.0000003  -0.0000115  -0.0000042   0.0000023  -0.0000775
   52  -0.0000007  -0.0000000  -0.0000006   0.0000450   0.0000001  -0.0000420
   53  -0.0000000  -0.0000020  -0.0000000   0.0000001   0.0000207   0.0000000
   54   0.0000012   0.0000000  -0.0000004   0.0000097   0.0000002  -0.0000051
   55   0.0000072   0.0000016   0.0000010   0.0000343   0.0000573  -0.0001503
   56  -0.0000054  -0.0000358   0.0000018  -0.0000858   0.0002981   0.0001584
   57   0.0000047   0.0000006   0.0000048  -0.0000609  -0.0003458   0.0001297
   58  -0.0000005   0.0000077  -0.0000011   0.0000031  -0.0001021  -0.0000679
   59   0.0000009  -0.0000001   0.0000007   0.0000155  -0.0000239   0.0000087
   60   0.0000010   0.0000017  -0.0000023   0.0000167  -0.0000519   0.0000159
   61   0.0000091   0.0000780   0.0000092  -0.0003676  -0.0012012  -0.0001790
   62  -0.0000426   0.0000592  -0.0000289   0.0000405  -0.0003147  -0.0002905
   63   0.0000014   0.0000274  -0.0000078  -0.0002784   0.0004760  -0.0001187
   64   0.0000045  -0.0000014  -0.0000020   0.0006004  -0.0000072   0.0000644
   65   0.0000156  -0.0000443   0.0000094  -0.0002737  -0.0000570  -0.0000589
   66  -0.0000013   0.0000007   0.0000087  -0.0000864  -0.0002082  -0.0002612
           25          26          27          28          29          30
    1  -0.0013433   0.0000050  -0.0008073  -0.2138209  -0.0006009   0.1293400
    2   0.0000234   0.0042632   0.0000202  -0.0003756  -0.0600709   0.0007453
    3  -0.0055821   0.0000343   0.0004823   0.0609590   0.0007193  -0.2163839
    4   0.0009992  -0.0000061   0.0010211   0.0561404  -0.0000616   0.0049157
    5   0.0000070  -0.0000454  -0.0000178  -0.0003278   0.0106571   0.0003482
    6   0.0007168  -0.0000060   0.0013340   0.0616356   0.0002887  -0.0509476
    7  -0.0010428  -0.0000054   0.0012234   0.0000637   0.0000047  -0.0002211
    8  -0.0000120  -0.0006008   0.0000078   0.0000452   0.0037692   0.0000254
    9   0.0012000   0.0000012  -0.0009934  -0.0057864   0.0000341  -0.0030498
   10   0.0009482   0.0000240  -0.0062109  -0.0639645  -0.0000373   0.0145892
   11   0.0000034   0.0039461   0.0000364  -0.0000498  -0.0046902  -0.0000087
   12  -0.0001839   0.0000302  -0.0023583   0.0141237  -0.0000128  -0.0043915
   13  -0.0003811  -0.0000045   0.0012972  -0.0010116  -0.0000034   0.0006359
   14  -0.0000009   0.0001106   0.0000042  -0.0000160  -0.0010245  -0.0000033
   15   0.0001276   0.0000040  -0.0008583   0.0004405  -0.0000098   0.0005606
   16  -0.0035849  -0.0001559   0.0341209   0.0031962   0.0001733  -0.0352315
   17  -0.0000280   0.0044101   0.0001410   0.0004403   0.0092827   0.0000535
   18   0.0071814   0.0001626  -0.0309172  -0.0820680   0.0000775   0.0025338
   19   0.0009843  -0.0000032   0.0003597   0.0013842   0.0000072  -0.0011699
   20  -0.0000008  -0.0024321  -0.0000169  -0.0000077   0.0055114   0.0000660
   21  -0.0005291  -0.0000171   0.0009872  -0.0005350   0.0000541  -0.0056747
   22  -0.0928821  -0.0002215   0.0543744  -0.3032390   0.0007149  -0.1010110
   23  -0.0002191  -0.0210707   0.0003252   0.0004140  -0.0637747   0.0004121
   24   0.0545764   0.0003243  -0.0929238  -0.0353859   0.0003714  -0.1364261
   25   0.1278806   0.0003633  -0.0922459  -0.0316233  -0.0001286   0.0333323
   26   0.0003633   0.0096501  -0.0005127   0.0000010   0.0042480  -0.0000005
   27  -0.0922459  -0.0005127   0.1277040   0.0073097   0.0000282  -0.0032517
   28  -0.0316233   0.0000010   0.0073097   0.6592315  -0.0003637   0.0316633
   29  -0.0001286   0.0042480   0.0000282  -0.0003637   0.1297763  -0.0030042
   30   0.0333323  -0.0000005  -0.0032517   0.0316633  -0.0030042   0.7317294
   31   0.0008378   0.0000002  -0.0005393  -0.0733528   0.0003641  -0.0693721
   32  -0.0000038  -0.0025325  -0.0000182   0.0003498  -0.0351796   0.0014437
   33   0.0004141  -0.0000179   0.0009831  -0.0711476   0.0014381  -0.3238865
   34  -0.0000944   0.0000023  -0.0004017  -0.0324521  -0.0000663  -0.0027138
   35  -0.0000006   0.0000782   0.0000001  -0.0001009   0.0046883  -0.0000417
   36   0.0013200   0.0000017  -0.0003914   0.0178826   0.0000182   0.0112715
   37  -0.0002534   0.0000330   0.0001293  -0.0002233   0.0004038  -0.0020236
   38   0.0007449  -0.0000087  -0.0004649   0.0034965  -0.0013471   0.0002057
   39  -0.0001145   0.0001267   0.0000544   0.0007301  -0.0001735  -0.0007997
   40   0.0000262  -0.0000185   0.0000127   0.0001099  -0.0013806  -0.0001380
   41  -0.0002903  -0.0000078   0.0001780  -0.0010455  -0.0004965  -0.0005669
   42   0.0000553  -0.0000217   0.0000046   0.0007779  -0.0001329   0.0002771
   43  -0.0000055  -0.0000067   0.0000254   0.0000726   0.0001243   0.0001149
   44  -0.0000863   0.0000172   0.0000670  -0.0000941   0.0001926  -0.0001977
   45  -0.0000912  -0.0000197   0.0000392  -0.0009947  -0.0002927  -0.0004947
   46  -0.0000520   0.0000028   0.0000404  -0.0000867  -0.0000193  -0.0001166
   47  -0.0000109   0.0000017   0.0000062  -0.0000092   0.0000263  -0.0000303
   48  -0.0000090  -0.0000051  -0.0000043  -0.0001255   0.0000483  -0.0000275
   49  -0.0001020   0.0000004   0.0000592  -0.0002774   0.0000017  -0.0004426
   50   0.0000005  -0.0000270  -0.0000005   0.0000022   0.0000428   0.0000011
   51  -0.0000185  -0.0000011   0.0000254   0.0000882  -0.0000006  -0.0000115
   52  -0.0000274  -0.0000001   0.0000258  -0.0000258   0.0000003  -0.0000141
   53  -0.0000001  -0.0000029   0.0000000  -0.0000002  -0.0000043   0.0000000
   54   0.0000119   0.0000000  -0.0000095   0.0000795  -0.0000004   0.0000204
   55  -0.0000078   0.0000058   0.0000272   0.0000651  -0.0001333   0.0001090
   56   0.0000863   0.0000175  -0.0000665   0.0001020   0.0001907   0.0002007
   57  -0.0000915   0.0000223   0.0000388  -0.0010043   0.0002978  -0.0004931
   58  -0.0000522  -0.0000032   0.0000405  -0.0000886   0.0000186  -0.0001167
   59   0.0000106   0.0000016  -0.0000059   0.0000096   0.0000254   0.0000295
   60  -0.0000093   0.0000054  -0.0000039  -0.0001270  -0.0000478  -0.0000279
   61  -0.0002483  -0.0000309   0.0001246  -0.0001948  -0.0003788  -0.0020103
   62  -0.0007481  -0.0000092   0.0004669  -0.0035082  -0.0013604  -0.0002333
   63  -0.0001182  -0.0001320   0.0000560   0.0007106   0.0001606  -0.0008019
   64   0.0000242   0.0000181   0.0000139   0.0001070   0.0013599  -0.0001199
   65   0.0002901  -0.0000073  -0.0001782   0.0010393  -0.0004626   0.0005556
   66   0.0000576   0.0000210   0.0000030   0.0007750   0.0001373   0.0002815
           31          32          33          34          35          36
    1   0.0077348   0.0000410  -0.0062474  -0.2060827  -0.0003255  -0.0397985
    2  -0.0001060   0.0036182   0.0000978  -0.0002082  -0.0773037  -0.0000479
    3   0.0224788   0.0000469  -0.0159805  -0.0386333  -0.0000501  -0.0905205
    4  -0.0023191  -0.0000048   0.0027491  -0.0092568   0.0001365  -0.0301832
    5  -0.0000092   0.0063862   0.0000340   0.0000394   0.0038786   0.0000274
    6   0.0021326   0.0000530  -0.0002407  -0.0136151   0.0000091  -0.0064569
    7  -0.0003381  -0.0000016   0.0001457  -0.0015035   0.0000176  -0.0026751
    8  -0.0000087   0.0001588   0.0000055  -0.0000091  -0.0023903  -0.0000270
    9   0.0015434   0.0000043  -0.0008094   0.0027354   0.0000018  -0.0005853
   10  -0.0008588  -0.0000174   0.0004069   0.0011131   0.0000106  -0.0006933
   11  -0.0000051  -0.0010227  -0.0000077  -0.0000151   0.0055797   0.0000259
   12   0.0006677  -0.0000085   0.0005667  -0.0000410   0.0000784  -0.0050706
   13   0.0000628  -0.0000006  -0.0000316   0.0001949   0.0000104  -0.0012777
   14  -0.0000008  -0.0004059  -0.0000014  -0.0000018   0.0001825   0.0000055
   15  -0.0000303  -0.0000018  -0.0000595   0.0001928   0.0000034  -0.0000489
   16  -0.0056727   0.0000184  -0.0011684   0.0008597  -0.0000115   0.0007942
   17   0.0000115   0.0054926   0.0000185  -0.0000003  -0.0010846   0.0000197
   18  -0.0005351   0.0000046   0.0013160  -0.0003438   0.0000098  -0.0013330
   19  -0.0001172  -0.0000001   0.0000308  -0.0000553  -0.0000002  -0.0000329
   20   0.0000092   0.0002087   0.0000020   0.0000031  -0.0005365  -0.0000028
   21  -0.0014700   0.0000031  -0.0001157  -0.0000371  -0.0000032   0.0001146
   22  -0.0037713   0.0000078   0.0013458  -0.0002742  -0.0000224   0.0031786
   23   0.0001462   0.0030727   0.0000373  -0.0000386   0.0069639   0.0000051
   24  -0.0297084   0.0000611  -0.0051067   0.0037724   0.0000195  -0.0012207
   25   0.0008378  -0.0000038   0.0004141  -0.0000944  -0.0000006   0.0013200
   26   0.0000002  -0.0025325  -0.0000179   0.0000023   0.0000782   0.0000017
   27  -0.0005393  -0.0000182   0.0009831  -0.0004017   0.0000001  -0.0003914
   28  -0.0733528   0.0003498  -0.0711476  -0.0324521  -0.0001009   0.0178826
   29   0.0003641  -0.0351796   0.0014381  -0.0000663   0.0046883   0.0000182
   30  -0.0693721   0.0014437  -0.3238865  -0.0027138  -0.0000417   0.0112715
   31   0.0767974  -0.0004020   0.0740624   0.0014476  -0.0000035   0.0005269
   32  -0.0004020   0.0239243  -0.0015805   0.0000331  -0.0039812  -0.0000183
   33   0.0740624  -0.0015805   0.3424052  -0.0014325  -0.0000293   0.0006457
   34   0.0014476   0.0000331  -0.0014325   0.6052812  -0.0010073   0.1331986
   35  -0.0000035  -0.0039812  -0.0000293  -0.0010073   0.6027160   0.0015160
   36   0.0005269  -0.0000183   0.0006457   0.1331986   0.0015160   0.2120413
   37  -0.0000643  -0.0009112   0.0004369  -0.1591528  -0.0533195  -0.0304658
   38  -0.0004278   0.0006115   0.0000869  -0.1107847  -0.2294505  -0.0356704
   39   0.0001552   0.0000326   0.0001817  -0.0312838  -0.0176217  -0.0702025
   40  -0.0000980   0.0001953  -0.0000267   0.0044938  -0.0021212   0.0000459
   41   0.0000797  -0.0002133   0.0000666   0.0191424  -0.0382457   0.0058441
   42   0.0000145   0.0000025   0.0000338   0.0004472  -0.0007372   0.0040539
   43  -0.0000759  -0.0000726   0.0000331  -0.0199904  -0.0689064  -0.0086238
   44  -0.0000230  -0.0002615   0.0001043  -0.0254415   0.0301897  -0.0079166
   45  -0.0000641  -0.0001292  -0.0000679  -0.0082286  -0.0210517   0.0034670
   46  -0.0000009  -0.0000616   0.0000161  -0.0040808   0.0012333  -0.0029056
   47   0.0000009   0.0000009  -0.0000081   0.0007019   0.0012808   0.0002176
   48   0.0000071  -0.0000003   0.0000039  -0.0029035   0.0003614   0.0044408
   49   0.0000292  -0.0000003  -0.0000489   0.0001785   0.0002725   0.0009154
   50   0.0000011  -0.0000058  -0.0000005   0.0002631  -0.0662319  -0.0001852
   51   0.0000134   0.0000008  -0.0000281   0.0005491  -0.0001884  -0.0015395
   52  -0.0000022   0.0000000  -0.0000085   0.0003644   0.0000015   0.0004258
   53   0.0000001  -0.0000160  -0.0000001   0.0000057  -0.0012337   0.0000010
   54   0.0000110   0.0000001   0.0000071   0.0004497   0.0000101  -0.0008547
   55  -0.0000795   0.0000740   0.0000355  -0.0208540   0.0685687  -0.0083452
   56   0.0000224  -0.0002612  -0.0001064   0.0251075   0.0308511   0.0080238
   57  -0.0000649   0.0001264  -0.0000671  -0.0082873   0.0211222   0.0036317
   58  -0.0000007   0.0000611   0.0000167  -0.0040717  -0.0012644  -0.0029199
   59  -0.0000008   0.0000012   0.0000082  -0.0007326   0.0012663  -0.0002546
   60   0.0000073   0.0000007   0.0000041  -0.0029112  -0.0003991   0.0044234
   61  -0.0000641   0.0008939   0.0004490  -0.1607254   0.0542987  -0.0304792
   62   0.0004305   0.0006157  -0.0000797   0.1118057  -0.2288620   0.0345688
   63   0.0001513  -0.0000197   0.0001811  -0.0308434   0.0165296  -0.0698824
   64  -0.0000945  -0.0001983  -0.0000301   0.0046675   0.0025334   0.0001049
   65  -0.0000791  -0.0002111  -0.0000678  -0.0187975  -0.0383550  -0.0061517
   66   0.0000129  -0.0000031   0.0000336   0.0003286   0.0004607   0.0040206
           37          38          39          40          41          42
    1  -0.0195712  -0.0112360  -0.0062158  -0.0019743   0.0025776  -0.0000570
    2  -0.0257851   0.0048004  -0.0086405  -0.0029629  -0.0017545  -0.0003637
    3  -0.0076656  -0.0025500   0.0015628   0.0001145   0.0004917  -0.0023082
    4  -0.0018845   0.0036176  -0.0006898   0.0006450  -0.0013624  -0.0003628
    5  -0.0008498  -0.0010156   0.0014605  -0.0009271  -0.0006974  -0.0011504
    6   0.0029091   0.0001612  -0.0001442   0.0002957   0.0004186  -0.0003871
    7   0.0009885  -0.0002175  -0.0005804  -0.0001000   0.0002126  -0.0001503
    8  -0.0002973  -0.0001787  -0.0006509  -0.0000089   0.0003780  -0.0000092
    9  -0.0006410   0.0007257  -0.0012151   0.0000338  -0.0000086   0.0003945
   10  -0.0003904  -0.0000018   0.0000283   0.0001906   0.0001811   0.0003560
   11   0.0009052  -0.0003592   0.0001927   0.0000010   0.0000370   0.0000832
   12  -0.0004413   0.0010680  -0.0001911   0.0002997  -0.0003920   0.0000273
   13  -0.0001954   0.0003103  -0.0000621   0.0000691  -0.0001203  -0.0000102
   14   0.0000941   0.0001571  -0.0000816   0.0000090  -0.0001234   0.0000416
   15  -0.0000706   0.0001168  -0.0000096   0.0000093  -0.0000412   0.0000002
   16  -0.0002441   0.0005918  -0.0000854  -0.0000776  -0.0002829  -0.0000933
   17  -0.0002587   0.0001449   0.0001898   0.0001930   0.0001453  -0.0000389
   18  -0.0000076  -0.0000808   0.0002823  -0.0001430  -0.0000177   0.0001559
   19   0.0000087   0.0000427   0.0000021   0.0000042  -0.0000157  -0.0000016
   20  -0.0000790   0.0000600  -0.0000273   0.0000010  -0.0000455  -0.0000013
   21   0.0000080   0.0000298  -0.0000082  -0.0000020  -0.0000100   0.0000088
   22  -0.0003747  -0.0000341  -0.0002772   0.0006093   0.0002824  -0.0000879
   23   0.0011999  -0.0003058  -0.0004486   0.0000056  -0.0000583   0.0002105
   24  -0.0001814   0.0002893  -0.0001236   0.0000695   0.0000647  -0.0002604
   25  -0.0002534   0.0007449  -0.0001145   0.0000262  -0.0002903   0.0000553
   26   0.0000330  -0.0000087   0.0001267  -0.0000185  -0.0000078  -0.0000217
   27   0.0001293  -0.0004649   0.0000544   0.0000127   0.0001780   0.0000046
   28  -0.0002233   0.0034965   0.0007301   0.0001099  -0.0010455   0.0007779
   29   0.0004038  -0.0013471  -0.0001735  -0.0013806  -0.0004965  -0.0001329
   30  -0.0020236   0.0002057  -0.0007997  -0.0001380  -0.0005669   0.0002771
   31  -0.0000643  -0.0004278   0.0001552  -0.0000980   0.0000797   0.0000145
   32  -0.0009112   0.0006115   0.0000326   0.0001953  -0.0002133   0.0000025
   33   0.0004369   0.0000869   0.0001817  -0.0000267   0.0000666   0.0000338
   34  -0.1591528  -0.1107847  -0.0312838   0.0044938   0.0191424   0.0004472
   35  -0.0533195  -0.2294505  -0.0176217  -0.0021212  -0.0382457  -0.0007372
   36  -0.0304658  -0.0356704  -0.0702025   0.0000459   0.0058441   0.0040539
   37   0.5661926   0.0525494   0.1388694  -0.0615619   0.0438865  -0.0124202
   38   0.0525494   0.5117493   0.0179406   0.0442234  -0.1235159   0.0136925
   39   0.1388694   0.0179406   0.1640125  -0.0120560   0.0133521  -0.0259982
   40  -0.0615619   0.0442234  -0.0120560   0.0787626  -0.0729608   0.0208875
   41   0.0438865  -0.1235159   0.0133521  -0.0729608   0.1807944  -0.0224468
   42  -0.0124202   0.0136925  -0.0259982   0.0208875  -0.0224468   0.0172596
   43  -0.2980479   0.0142026  -0.0738075  -0.0181585   0.0127237  -0.0068618
   44  -0.0480202  -0.1116946  -0.0146807   0.0376467  -0.0176888   0.0114885
   45  -0.0737071   0.0040525  -0.0846734  -0.0069469   0.0039215   0.0023923
   46  -0.0106865  -0.0267378  -0.0041694   0.0006017  -0.0004369   0.0009624
   47   0.0029840   0.0015869   0.0009637   0.0009601   0.0012334   0.0003238
   48  -0.0038907  -0.0082262   0.0010965   0.0009864  -0.0001172  -0.0022018
   49  -0.0263506   0.0262586  -0.0099654  -0.0030318   0.0011107  -0.0023401
   50   0.0807626   0.0317645   0.0247048  -0.0053162   0.0040806  -0.0015809
   51  -0.0097084   0.0083101   0.0032140  -0.0023571   0.0003054   0.0038609
   52   0.0014444   0.0022438  -0.0016680  -0.0005291   0.0002246  -0.0001771
   53   0.0019636  -0.0032833   0.0005658   0.0012994  -0.0008148   0.0003963
   54  -0.0017082   0.0006857   0.0063897  -0.0001725   0.0000644  -0.0000038
   55  -0.0509022  -0.0290417  -0.0144894   0.0011016   0.0008772   0.0005606
   56  -0.0301028  -0.0160498  -0.0094247   0.0021602  -0.0020770   0.0006582
   57  -0.0149375  -0.0090214  -0.0079413   0.0006067   0.0002945  -0.0007119
   58  -0.0009479  -0.0009843  -0.0000480   0.0001162   0.0000279   0.0001923
   59  -0.0009076   0.0001646  -0.0002804   0.0001304   0.0000124   0.0000418
   60  -0.0000373  -0.0003125  -0.0008015   0.0001945  -0.0000198  -0.0004480
   61   0.0638826   0.0301204   0.0175187  -0.0016119  -0.0048834  -0.0017647
   62  -0.0291201  -0.0651649  -0.0088665  -0.0010812   0.0012894  -0.0004218
   63   0.0172932   0.0085615   0.0115698  -0.0017874  -0.0014030   0.0037259
   64  -0.0016672   0.0010644  -0.0017961   0.0004128   0.0000721   0.0000732
   65   0.0048689   0.0013354   0.0013659  -0.0000476  -0.0022315  -0.0000342
   66  -0.0017381   0.0003962   0.0037434   0.0000732   0.0000216   0.0001241
           43          44          45          46          47          48
    1   0.0018661  -0.0010568  -0.0010369  -0.0000014   0.0001771  -0.0001287
    2  -0.0019117  -0.0045783  -0.0004778  -0.0012012   0.0002293  -0.0003762
    3  -0.0014749  -0.0007887   0.0056879  -0.0001742   0.0000540   0.0001760
    4  -0.0009517  -0.0006861   0.0007773  -0.0002993  -0.0000193  -0.0000612
    5   0.0001064  -0.0000387  -0.0000268   0.0000226   0.0000173  -0.0000646
    6   0.0002282   0.0007481   0.0000331   0.0001757   0.0000332   0.0002271
    7   0.0003279   0.0003049   0.0001609   0.0000766  -0.0000059   0.0000689
    8   0.0001356  -0.0001082   0.0000656  -0.0000319   0.0000022   0.0000091
    9   0.0001213  -0.0003083   0.0000370  -0.0000642  -0.0000134  -0.0001240
   10   0.0000719   0.0000586  -0.0000305   0.0000138  -0.0000034  -0.0000031
   11   0.0000286   0.0002845   0.0000037   0.0000866  -0.0000163   0.0000033
   12  -0.0000970  -0.0000867   0.0002482  -0.0000648  -0.0000234  -0.0000190
   13  -0.0000449  -0.0000521   0.0000743  -0.0000245  -0.0000047  -0.0000079
   14  -0.0000001  -0.0000134  -0.0000127  -0.0000034   0.0000010   0.0000068
   15  -0.0000160  -0.0000352  -0.0000080  -0.0000110   0.0000011  -0.0000006
   16  -0.0000433  -0.0002635   0.0000035  -0.0000660   0.0000146  -0.0000212
   17   0.0000593  -0.0000584  -0.0000623  -0.0000318  -0.0000028  -0.0000063
   18   0.0000181   0.0000045   0.0000189   0.0000235   0.0000137  -0.0000308
   19   0.0000074   0.0000054   0.0000046  -0.0000005  -0.0000009   0.0000010
   20  -0.0000016  -0.0000366  -0.0000002  -0.0000079  -0.0000001  -0.0000019
   21   0.0000009  -0.0000022   0.0000050  -0.0000011  -0.0000007  -0.0000023
   22   0.0000330   0.0000869  -0.0000634   0.0000030  -0.0000160   0.0000162
   23  -0.0000557   0.0002969   0.0003416   0.0001039  -0.0000233   0.0000503
   24  -0.0001504  -0.0001582   0.0001280  -0.0000677  -0.0000094   0.0000163
   25  -0.0000055  -0.0000863  -0.0000912  -0.0000520  -0.0000109  -0.0000090
   26  -0.0000067   0.0000172  -0.0000197   0.0000028   0.0000017  -0.0000051
   27   0.0000254   0.0000670   0.0000392   0.0000404   0.0000062  -0.0000043
   28   0.0000726  -0.0000941  -0.0009947  -0.0000867  -0.0000092  -0.0001255
   29   0.0001243   0.0001926  -0.0002927  -0.0000193   0.0000263   0.0000483
   30   0.0001149  -0.0001977  -0.0004947  -0.0001166  -0.0000303  -0.0000275
   31  -0.0000759  -0.0000230  -0.0000641  -0.0000009   0.0000009   0.0000071
   32  -0.0000726  -0.0002615  -0.0001292  -0.0000616   0.0000009  -0.0000003
   33   0.0000331   0.0001043  -0.0000679   0.0000161  -0.0000081   0.0000039
   34  -0.0199904  -0.0254415  -0.0082286  -0.0040808   0.0007019  -0.0029035
   35  -0.0689064   0.0301897  -0.0210517   0.0012333   0.0012808   0.0003614
   36  -0.0086238  -0.0079166   0.0034670  -0.0029056   0.0002176   0.0044408
   37  -0.2980479  -0.0480202  -0.0737071  -0.0106865   0.0029840  -0.0038907
   38   0.0142026  -0.1116946   0.0040525  -0.0267378   0.0015869  -0.0082262
   39  -0.0738075  -0.0146807  -0.0846734  -0.0041694   0.0009637   0.0010965
   40  -0.0181585   0.0376467  -0.0069469   0.0006017   0.0009601   0.0009864
   41   0.0127237  -0.0176888   0.0039215  -0.0004369   0.0012334  -0.0001172
   42  -0.0068618   0.0114885   0.0023923   0.0009624   0.0003238  -0.0022018
   43   0.6219782   0.0328042   0.1536586  -0.1161879  -0.1178717  -0.0259596
   44   0.0328042   0.7391681   0.0124493  -0.1151751  -0.2754596  -0.0367185
   45   0.1536586   0.0124493   0.1745938  -0.0257855  -0.0375115  -0.0429579
   46  -0.1161879  -0.1151751  -0.0257855   0.1199356   0.1232049   0.0301970
   47  -0.1178717  -0.2754596  -0.0375115   0.1232049   0.2907666   0.0392117
   48  -0.0259596  -0.0367185  -0.0429579   0.0301970   0.0392117   0.0340184
   49  -0.1695394   0.1188339  -0.0330231   0.0113327  -0.0138398   0.0024336
   50   0.0548810  -0.2868208   0.0161938   0.0147215  -0.0173983   0.0044662
   51  -0.0332224   0.0360957  -0.0708904   0.0025405  -0.0043453   0.0040205
   52  -0.0098332  -0.0022586  -0.0042118   0.0002803   0.0001538   0.0013663
   53   0.0271233   0.0040365   0.0084074  -0.0004641   0.0008977  -0.0000971
   54  -0.0040938  -0.0007479   0.0023948   0.0013816   0.0000309  -0.0036944
   55   0.0590586  -0.0212305   0.0159510  -0.0003185   0.0035131  -0.0021983
   56   0.0221422  -0.0571858   0.0067161   0.0031414  -0.0025526   0.0009112
   57   0.0161365  -0.0069435   0.0125385  -0.0021951   0.0010610   0.0060878
   58  -0.0002619  -0.0031075  -0.0022072   0.0004093  -0.0006946   0.0000660
   59  -0.0034864  -0.0026014  -0.0011178   0.0007051  -0.0007800   0.0002145
   60  -0.0021980  -0.0009855   0.0060805   0.0000722  -0.0002197   0.0002200
   61  -0.0514059   0.0298911  -0.0148350  -0.0009657   0.0008963  -0.0000280
   62   0.0288406  -0.0155370   0.0088503   0.0009775   0.0001773   0.0003060
   63  -0.0143890   0.0092764  -0.0078577  -0.0000472   0.0002830  -0.0007934
   64   0.0011308  -0.0021372   0.0005982   0.0001176  -0.0001301   0.0001945
   65  -0.0008585  -0.0021026  -0.0002991  -0.0000285   0.0000116   0.0000244
   66   0.0005577  -0.0006612  -0.0007162   0.0001930  -0.0000382  -0.0004511
           49          50          51          52          53          54
    1   0.0002143   0.0000029   0.0002972  -0.0000669  -0.0000009   0.0001555
    2   0.0000088  -0.0011579  -0.0000010  -0.0000015   0.0001165   0.0000035
    3   0.0005836  -0.0000133  -0.0009563   0.0001412   0.0000023  -0.0005507
    4  -0.0001264  -0.0000006  -0.0002872   0.0000093   0.0000003  -0.0001149
    5  -0.0000063   0.0001858   0.0000013   0.0000003  -0.0000021  -0.0000014
    6   0.0002732   0.0000057   0.0000399   0.0000424   0.0000002   0.0000439
    7  -0.0000657   0.0000019   0.0000906   0.0000079   0.0000000   0.0000075
    8   0.0000006   0.0000987   0.0000013   0.0000001   0.0000091   0.0000002
    9  -0.0002685   0.0000030   0.0001075  -0.0000113  -0.0000000  -0.0000325
   10   0.0000143   0.0000002   0.0000921   0.0000142  -0.0000000   0.0000020
   11   0.0000021   0.0000044  -0.0000019  -0.0000005   0.0000028   0.0000012
   12  -0.0002106  -0.0000003  -0.0000649   0.0000153   0.0000001  -0.0000397
   13  -0.0000415  -0.0000000  -0.0000304   0.0000012   0.0000000  -0.0000094
   14   0.0000005  -0.0000126   0.0000001   0.0000000  -0.0000045   0.0000000
   15   0.0000064   0.0000000  -0.0000004  -0.0000002  -0.0000000  -0.0000029
   16   0.0000486   0.0000006  -0.0000452  -0.0000181  -0.0000003   0.0000062
   17  -0.0000005  -0.0000011   0.0000011   0.0000003  -0.0000120  -0.0000006
   18   0.0000343   0.0000002   0.0000213   0.0000054  -0.0000002   0.0000044
   19  -0.0000049   0.0000001  -0.0000060  -0.0000007  -0.0000000   0.0000012
   20  -0.0000000   0.0000088  -0.0000003  -0.0000000  -0.0000020   0.0000000
   21  -0.0000034   0.0000001  -0.0000115  -0.0000006  -0.0000000  -0.0000004
   22   0.0000116  -0.0000005  -0.0000042   0.0000450   0.0000001   0.0000097
   23  -0.0000015   0.0000545   0.0000023   0.0000001   0.0000207   0.0000002
   24   0.0000594  -0.0000009  -0.0000775  -0.0000420   0.0000000  -0.0000051
   25  -0.0001020   0.0000005  -0.0000185  -0.0000274  -0.0000001   0.0000119
   26   0.0000004  -0.0000270  -0.0000011  -0.0000001  -0.0000029   0.0000000
   27   0.0000592  -0.0000005   0.0000254   0.0000258   0.0000000  -0.0000095
   28  -0.0002774   0.0000022   0.0000882  -0.0000258  -0.0000002   0.0000795
   29   0.0000017   0.0000428  -0.0000006   0.0000003  -0.0000043  -0.0000004
   30  -0.0004426   0.0000011  -0.0000115  -0.0000141   0.0000000   0.0000204
   31   0.0000292   0.0000011   0.0000134  -0.0000022   0.0000001   0.0000110
   32  -0.0000003  -0.0000058   0.0000008   0.0000000  -0.0000160   0.0000001
   33  -0.0000489  -0.0000005  -0.0000281  -0.0000085  -0.0000001   0.0000071
   34   0.0001785   0.0002631   0.0005491   0.0003644   0.0000057   0.0004497
   35   0.0002725  -0.0662319  -0.0001884   0.0000015  -0.0012337   0.0000101
   36   0.0009154  -0.0001852  -0.0015395   0.0004258   0.0000010  -0.0008547
   37  -0.0263506   0.0807626  -0.0097084   0.0014444   0.0019636  -0.0017082
   38   0.0262586   0.0317645   0.0083101   0.0022438  -0.0032833   0.0006857
   39  -0.0099654   0.0247048   0.0032140  -0.0016680   0.0005658   0.0063897
   40  -0.0030318  -0.0053162  -0.0023571  -0.0005291   0.0012994  -0.0001725
   41   0.0011107   0.0040806   0.0003054   0.0002246  -0.0008148   0.0000644
   42  -0.0023401  -0.0015809   0.0038609  -0.0001771   0.0003963  -0.0000038
   43  -0.1695394   0.0548810  -0.0332224  -0.0098332   0.0271233  -0.0040938
   44   0.1188339  -0.2868208   0.0360957  -0.0022586   0.0040365  -0.0007479
   45  -0.0330231   0.0161938  -0.0708904  -0.0042118   0.0084074   0.0023948
   46   0.0113327   0.0147215   0.0025405   0.0002803  -0.0004641   0.0013816
   47  -0.0138398  -0.0173983  -0.0043453   0.0001538   0.0008977   0.0000309
   48   0.0024336   0.0044662   0.0040205   0.0013663  -0.0000971  -0.0036944
   49   0.6851954  -0.0004752   0.1706095  -0.3122934  -0.0007417  -0.0854576
   50  -0.0004752   0.6636780   0.0018696  -0.0007666  -0.0580941  -0.0003013
   51   0.1706095   0.0018696   0.1857224  -0.0854581  -0.0003082  -0.0631637
   52  -0.3122934  -0.0007666  -0.0854581   0.3290324   0.0008102   0.0941972
   53  -0.0007417  -0.0580941  -0.0003082   0.0008102   0.0577662   0.0003806
   54  -0.0854576  -0.0003013  -0.0631637   0.0941972   0.0003806   0.0544585
   55  -0.1681324  -0.0537019  -0.0331561  -0.0096460  -0.0272354  -0.0042665
   56  -0.1176920  -0.2878587  -0.0374707   0.0021708   0.0038539   0.0006985
   57  -0.0335049  -0.0175683  -0.0711731  -0.0041421  -0.0084441   0.0023502
   58   0.0113222  -0.0145011   0.0024292   0.0002819   0.0004493   0.0013886
   59   0.0140783  -0.0174280   0.0042650  -0.0001665   0.0009007   0.0000031
   60   0.0025469  -0.0045554   0.0040271   0.0013671   0.0001337  -0.0036966
   61  -0.0253302  -0.0811407  -0.0100899   0.0014791  -0.0019169  -0.0017030
   62  -0.0266644   0.0310139  -0.0082061  -0.0021892  -0.0033100  -0.0007570
   63  -0.0098966  -0.0246033   0.0030166  -0.0016770  -0.0006330   0.0063920
   64  -0.0030507   0.0052648  -0.0023281  -0.0005173  -0.0012924  -0.0001757
   65  -0.0011467   0.0041044  -0.0003293  -0.0002225  -0.0008243  -0.0000699
   66  -0.0023612   0.0015656   0.0038631  -0.0001757  -0.0004048  -0.0000071
           55          56          57          58          59          60
    1   0.0018546   0.0011065  -0.0010398  -0.0000052  -0.0001781  -0.0001308
    2   0.0019725  -0.0045634   0.0004059   0.0012008   0.0002379   0.0003772
    3  -0.0014533   0.0007251   0.0057064  -0.0001648  -0.0000537   0.0001819
    4  -0.0009570   0.0006769   0.0007896  -0.0003008   0.0000175  -0.0000613
    5  -0.0001140  -0.0000265   0.0000350  -0.0000266   0.0000161   0.0000634
    6   0.0002269  -0.0007521   0.0000303   0.0001753  -0.0000318   0.0002273
    7   0.0003243  -0.0003043   0.0001573   0.0000762   0.0000065   0.0000682
    8  -0.0001316  -0.0001131  -0.0000702   0.0000330   0.0000024  -0.0000070
    9   0.0001084   0.0003039   0.0000341  -0.0000639   0.0000133  -0.0001243
   10   0.0000731  -0.0000581  -0.0000335   0.0000137   0.0000030  -0.0000028
   11  -0.0000263   0.0002820  -0.0000071  -0.0000846  -0.0000171  -0.0000049
   12  -0.0000999   0.0000884   0.0002489  -0.0000670   0.0000226  -0.0000189
   13  -0.0000455   0.0000516   0.0000752  -0.0000246   0.0000045  -0.0000079
   14   0.0000003  -0.0000133   0.0000125   0.0000035   0.0000009  -0.0000068
   15  -0.0000164   0.0000349  -0.0000075  -0.0000109  -0.0000011  -0.0000007
   16  -0.0000463   0.0002591   0.0000052  -0.0000651  -0.0000148  -0.0000215
   17  -0.0000602  -0.0000608   0.0000623   0.0000312  -0.0000023   0.0000081
   18   0.0000178  -0.0000047   0.0000160   0.0000238  -0.0000134  -0.0000308
   19   0.0000072  -0.0000054   0.0000047  -0.0000005   0.0000009   0.0000010
   20   0.0000016  -0.0000358   0.0000006   0.0000077  -0.0000001   0.0000017
   21   0.0000010   0.0000018   0.0000048  -0.0000011   0.0000007  -0.0000023
   22   0.0000343  -0.0000858  -0.0000609   0.0000031   0.0000155   0.0000167
   23   0.0000573   0.0002981  -0.0003458  -0.0001021  -0.0000239  -0.0000519
   24  -0.0001503   0.0001584   0.0001297  -0.0000679   0.0000087   0.0000159
   25  -0.0000078   0.0000863  -0.0000915  -0.0000522   0.0000106  -0.0000093
   26   0.0000058   0.0000175   0.0000223  -0.0000032   0.0000016   0.0000054
   27   0.0000272  -0.0000665   0.0000388   0.0000405  -0.0000059  -0.0000039
   28   0.0000651   0.0001020  -0.0010043  -0.0000886   0.0000096  -0.0001270
   29  -0.0001333   0.0001907   0.0002978   0.0000186   0.0000254  -0.0000478
   30   0.0001090   0.0002007  -0.0004931  -0.0001167   0.0000295  -0.0000279
   31  -0.0000795   0.0000224  -0.0000649  -0.0000007  -0.0000008   0.0000073
   32   0.0000740  -0.0002612   0.0001264   0.0000611   0.0000012   0.0000007
   33   0.0000355  -0.0001064  -0.0000671   0.0000167   0.0000082   0.0000041
   34  -0.0208540   0.0251075  -0.0082873  -0.0040717  -0.0007326  -0.0029112
   35   0.0685687   0.0308511   0.0211222  -0.0012644   0.0012663  -0.0003991
   36  -0.0083452   0.0080238   0.0036317  -0.0029199  -0.0002546   0.0044234
   37  -0.0509022  -0.0301028  -0.0149375  -0.0009479  -0.0009076  -0.0000373
   38  -0.0290417  -0.0160498  -0.0090214  -0.0009843   0.0001646  -0.0003125
   39  -0.0144894  -0.0094247  -0.0079413  -0.0000480  -0.0002804  -0.0008015
   40   0.0011016   0.0021602   0.0006067   0.0001162   0.0001304   0.0001945
   41   0.0008772  -0.0020770   0.0002945   0.0000279   0.0000124  -0.0000198
   42   0.0005606   0.0006582  -0.0007119   0.0001923   0.0000418  -0.0004480
   43   0.0590586   0.0221422   0.0161365  -0.0002619  -0.0034864  -0.0021980
   44  -0.0212305  -0.0571858  -0.0069435  -0.0031075  -0.0026014  -0.0009855
   45   0.0159510   0.0067161   0.0125385  -0.0022072  -0.0011178   0.0060805
   46  -0.0003185   0.0031414  -0.0021951   0.0004093   0.0007051   0.0000722
   47   0.0035131  -0.0025526   0.0010610  -0.0006946  -0.0007800  -0.0002197
   48  -0.0021983   0.0009112   0.0060878   0.0000660   0.0002145   0.0002200
   49  -0.1681324  -0.1176920  -0.0335049   0.0113222   0.0140783   0.0025469
   50  -0.0537019  -0.2878587  -0.0175683  -0.0145011  -0.0174280  -0.0045554
   51  -0.0331561  -0.0374707  -0.0711731   0.0024292   0.0042650   0.0040271
   52  -0.0096460   0.0021708  -0.0041421   0.0002819  -0.0001665   0.0013671
   53  -0.0272354   0.0038539  -0.0084441   0.0004493   0.0009007   0.0001337
   54  -0.0042665   0.0006985   0.0023502   0.0013886   0.0000031  -0.0036966
   55   0.6223019  -0.0343487   0.1538159  -0.1182288   0.1192890  -0.0257904
   56  -0.0343487   0.7385069  -0.0082902   0.1166175  -0.2736386   0.0354835
   57   0.1538159  -0.0082902   0.1747335  -0.0255968   0.0362541  -0.0426920
   58  -0.1182288   0.1166175  -0.0255968   0.1221346  -0.1247639   0.0299971
   59   0.1192890  -0.2736386   0.0362541  -0.1247639   0.2889005  -0.0378060
   60  -0.0257904   0.0354835  -0.0426920   0.0299971  -0.0378060   0.0337314
   61  -0.2979196   0.0465473  -0.0734636  -0.0109094  -0.0030755  -0.0039554
   62  -0.0156622  -0.1115140  -0.0048812   0.0266455   0.0017447   0.0081947
   63  -0.0740494   0.0138206  -0.0847582  -0.0040412  -0.0010003   0.0011368
   64  -0.0176832  -0.0375926  -0.0071670   0.0006004  -0.0009447   0.0009818
   65  -0.0126726  -0.0180499  -0.0041227   0.0004360   0.0012167   0.0001479
   66  -0.0068379  -0.0117109   0.0022894   0.0009759  -0.0002965  -0.0022012
           61          62          63          64          65          66
    1  -0.0197132   0.0110073  -0.0061620  -0.0019263  -0.0025950  -0.0000593
    2   0.0256148   0.0050076   0.0086034   0.0029007  -0.0016530   0.0003492
    3  -0.0075066   0.0025126   0.0016126   0.0001548  -0.0004875  -0.0023193
    4  -0.0018783  -0.0036333  -0.0007168   0.0006345   0.0013643  -0.0003516
    5   0.0008252  -0.0010068  -0.0015152   0.0009045  -0.0006509   0.0011269
    6   0.0029155  -0.0001542  -0.0001667   0.0003081  -0.0004212  -0.0003626
    7   0.0009877   0.0002235  -0.0005739  -0.0000963  -0.0002139  -0.0001505
    8   0.0003097  -0.0001694   0.0006719   0.0000067   0.0003796  -0.0000008
    9  -0.0006212  -0.0007283  -0.0011997   0.0000326   0.0000065   0.0003977
   10  -0.0003851   0.0000036   0.0000263   0.0001812  -0.0001748   0.0003456
   11  -0.0009005  -0.0003455  -0.0001580  -0.0000087   0.0000298  -0.0000891
   12  -0.0004547  -0.0010742  -0.0002035   0.0002982   0.0003922   0.0000288
   13  -0.0001944  -0.0003115  -0.0000648   0.0000678   0.0001205  -0.0000097
   14  -0.0000947   0.0001570   0.0000804  -0.0000073  -0.0001234  -0.0000409
   15  -0.0000711  -0.0001150  -0.0000103   0.0000088   0.0000393  -0.0000001
   16  -0.0002326  -0.0005859  -0.0000851  -0.0000795   0.0002776  -0.0000898
   17   0.0002583   0.0001472  -0.0002144  -0.0001858   0.0001370   0.0000420
   18  -0.0000071   0.0000819   0.0002828  -0.0001462   0.0000164   0.0001525
   19   0.0000091  -0.0000426   0.0000014   0.0000045   0.0000156  -0.0000013
   20   0.0000780   0.0000592   0.0000274  -0.0000014  -0.0000443   0.0000007
   21   0.0000092  -0.0000289  -0.0000078  -0.0000020   0.0000094   0.0000087
   22  -0.0003676   0.0000405  -0.0002784   0.0006004  -0.0002737  -0.0000864
   23  -0.0012012  -0.0003147   0.0004760  -0.0000072  -0.0000570  -0.0002082
   24  -0.0001790  -0.0002905  -0.0001187   0.0000644  -0.0000589  -0.0002612
   25  -0.0002483  -0.0007481  -0.0001182   0.0000242   0.0002901   0.0000576
   26  -0.0000309  -0.0000092  -0.0001320   0.0000181  -0.0000073   0.0000210
   27   0.0001246   0.0004669   0.0000560   0.0000139  -0.0001782   0.0000030
   28  -0.0001948  -0.0035082   0.0007106   0.0001070   0.0010393   0.0007750
   29  -0.0003788  -0.0013604   0.0001606   0.0013599  -0.0004626   0.0001373
   30  -0.0020103  -0.0002333  -0.0008019  -0.0001199   0.0005556   0.0002815
   31  -0.0000641   0.0004305   0.0001513  -0.0000945  -0.0000791   0.0000129
   32   0.0008939   0.0006157  -0.0000197  -0.0001983  -0.0002111  -0.0000031
   33   0.0004490  -0.0000797   0.0001811  -0.0000301  -0.0000678   0.0000336
   34  -0.1607254   0.1118057  -0.0308434   0.0046675  -0.0187975   0.0003286
   35   0.0542987  -0.2288620   0.0165296   0.0025334  -0.0383550   0.0004607
   36  -0.0304792   0.0345688  -0.0698824   0.0001049  -0.0061517   0.0040206
   37   0.0638826  -0.0291201   0.0172932  -0.0016672   0.0048689  -0.0017381
   38   0.0301204  -0.0651649   0.0085615   0.0010644   0.0013354   0.0003962
   39   0.0175187  -0.0088665   0.0115698  -0.0017961   0.0013659   0.0037434
   40  -0.0016119  -0.0010812  -0.0017874   0.0004128  -0.0000476   0.0000732
   41  -0.0048834   0.0012894  -0.0014030   0.0000721  -0.0022315   0.0000216
   42  -0.0017647  -0.0004218   0.0037259   0.0000732  -0.0000342   0.0001241
   43  -0.0514059   0.0288406  -0.0143890   0.0011308  -0.0008585   0.0005577
   44   0.0298911  -0.0155370   0.0092764  -0.0021372  -0.0021026  -0.0006612
   45  -0.0148350   0.0088503  -0.0078577   0.0005982  -0.0002991  -0.0007162
   46  -0.0009657   0.0009775  -0.0000472   0.0001176  -0.0000285   0.0001930
   47   0.0008963   0.0001773   0.0002830  -0.0001301   0.0000116  -0.0000382
   48  -0.0000280   0.0003060  -0.0007934   0.0001945   0.0000244  -0.0004511
   49  -0.0253302  -0.0266644  -0.0098966  -0.0030507  -0.0011467  -0.0023612
   50  -0.0811407   0.0310139  -0.0246033   0.0052648   0.0041044   0.0015656
   51  -0.0100899  -0.0082061   0.0030166  -0.0023281  -0.0003293   0.0038631
   52   0.0014791  -0.0021892  -0.0016770  -0.0005173  -0.0002225  -0.0001757
   53  -0.0019169  -0.0033100  -0.0006330  -0.0012924  -0.0008243  -0.0004048
   54  -0.0017030  -0.0007570   0.0063920  -0.0001757  -0.0000699  -0.0000071
   55  -0.2979196  -0.0156622  -0.0740494  -0.0176832  -0.0126726  -0.0068379
   56   0.0465473  -0.1115140   0.0138206  -0.0375926  -0.0180499  -0.0117109
   57  -0.0734636  -0.0048812  -0.0847582  -0.0071670  -0.0041227   0.0022894
   58  -0.0109094   0.0266455  -0.0040412   0.0006004   0.0004360   0.0009759
   59  -0.0030755   0.0017447  -0.0010003  -0.0009447   0.0012167  -0.0002965
   60  -0.0039554   0.0081947   0.0011368   0.0009818   0.0001479  -0.0022012
   61   0.5667726  -0.0526399   0.1388035  -0.0609863  -0.0434716  -0.0126488
   62  -0.0526399   0.5120936  -0.0144450  -0.0437882  -0.1247118  -0.0146979
   63   0.1388035  -0.0144450   0.1641453  -0.0122593  -0.0143679  -0.0263175
   64  -0.0609863  -0.0437882  -0.0122593   0.0775532   0.0721695   0.0211909
   65  -0.0434716  -0.1247118  -0.0143679   0.0721695   0.1822703   0.0240304
   66  -0.0126488  -0.0146979  -0.0263175   0.0211909   0.0240304   0.0176895
 **********************************************************************
 **                                                                  **
 **                       VIBRATIONAL ANALYSIS                       **
 **                       --------------------                       **
 **                                                                  **
 **        VIBRATIONAL FREQUENCIES (CM**-1) AND NORMAL MODES         **
 **     FORCE CONSTANTS (mDYN/ANGSTROM) AND REDUCED MASSES (AMU)     **
 **                  INFRARED INTENSITIES (KM/MOL)                   **
 **                                                                  **
 **********************************************************************


 Mode:                 1                      2                      3
 Frequency:        16.36                  55.03                  62.89
 Force Cnst:      0.0031                 0.0136                 0.0277
 Red. Mass:      19.5978                 7.6040                11.8965
 IR Active:          YES                    YES                    YES
 IR Intens:        0.000                  0.964                  0.331
 Raman Active:       YES                    YES                    YES
               X      Y      Z        X      Y      Z        X      Y      Z
 C          0.000  0.031 -0.000    0.016  0.001 -0.060    0.000 -0.180 -0.002
 C         -0.001  0.175  0.000   -0.033 -0.001 -0.044   -0.000  0.025 -0.001
 Cl        -0.001  0.356  0.001   -0.084 -0.002 -0.092   -0.001  0.169 -0.001
 C         -0.001  0.185  0.001   -0.049 -0.002  0.010   -0.001  0.208  0.001
 H         -0.001  0.300  0.002   -0.089 -0.004  0.020   -0.001  0.371  0.002
 C         -0.000  0.041  0.001   -0.014 -0.002  0.046    0.000  0.229  0.001
 H         -0.001  0.041  0.002   -0.024 -0.004  0.084   -0.000  0.411  0.003
 C          0.000 -0.109  0.000    0.036 -0.000  0.032    0.001  0.039  0.000
 Cl         0.001 -0.328 -0.000    0.097 -0.000  0.092    0.002  0.190  0.002
 C          0.000 -0.110 -0.001    0.050  0.002 -0.023    0.001 -0.192 -0.002
 H          0.001 -0.231 -0.001    0.091  0.003 -0.034    0.002 -0.320 -0.003
 C          0.000 -0.004 -0.001    0.011  0.001 -0.043    0.000 -0.157 -0.002
 C          0.075 -0.023 -0.134   -0.012  0.001  0.032   -0.088 -0.096 -0.036
 Cl         0.171 -0.003 -0.310    0.050  0.001 -0.164   -0.221 -0.174 -0.088
 C          0.075 -0.061 -0.133   -0.079 -0.001  0.249   -0.093  0.022 -0.035
 H          0.134 -0.075 -0.236   -0.100 -0.001  0.317   -0.166  0.065 -0.061
 C         -0.000 -0.080  0.002   -0.119 -0.002  0.378   -0.003  0.078  0.005
 H         -0.001 -0.109  0.003   -0.177 -0.003  0.563   -0.004  0.166  0.007
 C         -0.075 -0.062  0.135   -0.080 -0.001  0.248    0.089  0.023  0.041
 H         -0.134 -0.077  0.239   -0.102 -0.002  0.314    0.161  0.066  0.070
 C         -0.075 -0.025  0.134   -0.013  0.001  0.030    0.088 -0.096  0.036
 Cl        -0.170 -0.006  0.306    0.047  0.003 -0.166    0.222 -0.173  0.084
 TransDip  -0.000  0.001  0.000   -0.011 -0.000  0.029   -0.000  0.018  0.000

 Mode:                 4                      5                      6
 Frequency:        87.94                  93.54                 145.48
 Force Cnst:      0.0372                 0.1104                 0.3343
 Red. Mass:       8.1702                21.4115                26.8111
 IR Active:          YES                    YES                    YES
 IR Intens:        0.663                  0.044                  0.011
 Raman Active:       YES                    YES                    YES
               X      Y      Z        X      Y      Z        X      Y      Z
 C         -0.000 -0.032  0.000   -0.078 -0.002  0.254   -0.055  0.001  0.043
 C          0.000 -0.110 -0.000    0.011 -0.001  0.234   -0.135  0.000  0.043
 Cl        -0.000  0.257  0.003    0.164 -0.003  0.391   -0.384  0.001 -0.183
 C          0.000 -0.371 -0.002    0.046  0.003  0.128   -0.142 -0.001  0.050
 H          0.000 -0.498 -0.002    0.119  0.004  0.109   -0.117 -0.002  0.044
 C          0.000 -0.396 -0.002   -0.016  0.003  0.065   -0.144 -0.001  0.016
 H          0.000 -0.549 -0.003    0.003  0.005 -0.004   -0.143 -0.002  0.016
 C         -0.000 -0.128 -0.000   -0.115  0.001  0.094   -0.141  0.001  0.008
 Cl        -0.000  0.193  0.001   -0.263 -0.001 -0.045   -0.356  0.001 -0.185
 C         -0.000 -0.016  0.000   -0.136 -0.001  0.200   -0.124  0.003  0.026
 H         -0.000  0.118  0.001   -0.209 -0.002  0.219   -0.154  0.003  0.035
 C         -0.000 -0.006  0.000   -0.059 -0.002  0.191    0.018 -0.001  0.041
 C          0.009 -0.014  0.004   -0.008 -0.000  0.021    0.112 -0.023  0.047
 Cl         0.023 -0.008  0.003    0.100 -0.003 -0.344    0.386  0.125  0.103
 C          0.010 -0.028  0.004    0.018  0.001 -0.067    0.122 -0.032  0.041
 H          0.019 -0.033  0.007    0.053  0.001 -0.179    0.098 -0.017  0.021
 C          0.000 -0.034 -0.000    0.018  0.001 -0.065    0.150 -0.001  0.051
 H          0.000 -0.044 -0.001    0.039  0.002 -0.131    0.151 -0.001  0.046
 C         -0.010 -0.028 -0.005    0.020  0.000 -0.068    0.122  0.031  0.040
 H         -0.018 -0.033 -0.008    0.056  0.001 -0.180    0.098  0.016  0.020
 C         -0.009 -0.014 -0.005   -0.007 -0.001  0.020    0.112  0.021  0.047
 Cl        -0.023 -0.008 -0.005    0.103  0.005 -0.344    0.390 -0.127  0.103
 TransDip   0.000 -0.026 -0.000    0.001  0.000 -0.007   -0.001  0.000  0.003

 Mode:                 7                      8                      9
 Frequency:       199.31                 213.94                 220.44
 Force Cnst:      0.1099                 0.1708                 0.4616
 Red. Mass:       4.6974                 6.3323                16.1221
 IR Active:          YES                    YES                    YES
 IR Intens:        0.000                  0.002                  1.194
 Raman Active:       YES                    YES                    YES
               X      Y      Z        X      Y      Z        X      Y      Z
 C          0.000 -0.015  0.000   -0.000  0.180  0.001   -0.166  0.001 -0.127
 C         -0.000  0.005  0.000    0.000  0.027 -0.000   -0.128  0.001 -0.129
 Cl        -0.000 -0.004 -0.000    0.000  0.046  0.000    0.177 -0.001  0.168
 C          0.000  0.007  0.000    0.000 -0.085 -0.000   -0.130  0.000 -0.161
 H          0.000  0.020  0.000   -0.000 -0.264 -0.001   -0.126 -0.000 -0.163
 C          0.000 -0.003  0.000    0.000 -0.021 -0.000   -0.161 -0.000 -0.147
 H          0.000  0.013  0.000    0.000 -0.237 -0.001   -0.158 -0.001 -0.162
 C          0.000 -0.028  0.000    0.000  0.271  0.001   -0.147  0.001 -0.140
 Cl        -0.000  0.010 -0.000    0.000 -0.090 -0.000    0.164 -0.001  0.170
 C          0.000 -0.047  0.000    0.000  0.479  0.002   -0.152  0.002 -0.159
 H          0.000 -0.065 -0.000    0.001  0.676  0.003   -0.164  0.003 -0.157
 C          0.000  0.001 -0.000    0.001 -0.008 -0.001   -0.182 -0.000 -0.107
 C          0.047  0.004 -0.156    0.030 -0.032 -0.010   -0.158  0.013 -0.075
 Cl        -0.019  0.009  0.086   -0.080 -0.097 -0.010    0.167  0.243  0.060
 C          0.099  0.003 -0.325    0.034 -0.026 -0.034   -0.171 -0.020 -0.057
 H          0.173  0.003 -0.563    0.054 -0.031 -0.064   -0.177 -0.020 -0.041
 C          0.000  0.002  0.000   -0.000 -0.041  0.000   -0.169 -0.001 -0.048
 H         -0.000  0.005  0.001   -0.000 -0.065  0.001   -0.175 -0.001 -0.030
 C         -0.098  0.000  0.325   -0.034 -0.026  0.034   -0.172  0.018 -0.054
 H         -0.173 -0.001  0.563   -0.053 -0.032  0.065   -0.180  0.018 -0.036
 C         -0.046  0.003  0.155   -0.029 -0.032  0.009   -0.159 -0.014 -0.074
 Cl         0.019  0.010 -0.087    0.078 -0.096  0.008    0.170 -0.242  0.058
 TransDip   0.000 -0.001 -0.000    0.000  0.001  0.000   -0.030  0.000 -0.018

 Mode:                10                     11                     12
 Frequency:       283.53                 301.90                 312.81
 Force Cnst:      0.3312                 0.6710                 0.4059
 Red. Mass:       6.9933                12.4942                 7.0411
 IR Active:          YES                    YES                    YES
 IR Intens:        1.536                  0.449                  0.147
 Raman Active:       YES                    YES                    YES
               X      Y      Z        X      Y      Z        X      Y      Z
 C         -0.021  0.000  0.063    0.083 -0.002  0.067   -0.000  0.235  0.000
 C          0.061  0.001  0.019    0.189 -0.002  0.043    0.001  0.421  0.001
 Cl        -0.043  0.000 -0.107    0.050  0.002 -0.188    0.004 -0.080 -0.003
 C          0.073  0.000 -0.042    0.183 -0.002  0.141    0.000  0.253  0.002
 H          0.162 -0.000 -0.065    0.088 -0.003  0.166   -0.002  0.321  0.003
 C         -0.030  0.000 -0.137    0.253  0.000  0.196   -0.000 -0.309  0.000
 H         -0.005 -0.000 -0.232    0.251  0.001  0.206    0.000 -0.595 -0.002
 C         -0.090  0.001 -0.120    0.182  0.001  0.207   -0.001 -0.265  0.001
 Cl         0.108 -0.000  0.054   -0.079 -0.000 -0.055   -0.003  0.066  0.003
 C         -0.119  0.001 -0.062    0.174  0.000  0.177   -0.000 -0.002  0.000
 H         -0.215  0.001 -0.037    0.294  0.001  0.146    0.001 -0.004 -0.000
 C         -0.101 -0.002  0.347   -0.037 -0.001  0.094    0.000  0.061 -0.000
 C         -0.080 -0.006  0.298   -0.143  0.090  0.048    0.059  0.020  0.013
 Cl         0.016 -0.019 -0.047   -0.044  0.251 -0.027   -0.049 -0.047 -0.017
 C          0.005 -0.002  0.028   -0.136  0.039 -0.030    0.057 -0.013  0.025
 H          0.060 -0.000 -0.158   -0.054  0.001 -0.062    0.093 -0.036  0.047
 C          0.075  0.000 -0.190   -0.172 -0.000 -0.108    0.000 -0.054  0.000
 H          0.187  0.002 -0.550   -0.141  0.001 -0.210    0.000 -0.118  0.000
 C          0.005  0.001  0.029   -0.135 -0.040 -0.029   -0.056 -0.014 -0.025
 H          0.060  0.001 -0.155   -0.053 -0.001 -0.060   -0.092 -0.036 -0.047
 C         -0.080  0.003  0.298   -0.141 -0.092  0.047   -0.058  0.019 -0.013
 Cl         0.017  0.019 -0.047   -0.042 -0.249 -0.029    0.049 -0.047  0.017
 TransDip   0.009  0.000 -0.039    0.016 -0.000  0.014    0.000 -0.012  0.000

 Mode:                13                     14                     15
 Frequency:       329.54                 396.88                 412.58
 Force Cnst:      1.7349                 0.5247                 0.5938
 Red. Mass:      27.1145                 5.6535                 5.9206
 IR Active:          YES                    YES                    YES
 IR Intens:        0.054                  3.115                  3.129
 Raman Active:       YES                    YES                    YES
               X      Y      Z        X      Y      Z        X      Y      Z
 C         -0.053 -0.006 -0.152    0.000 -0.074  0.000   -0.037  0.000 -0.154
 C          0.124 -0.010 -0.241    0.000  0.046  0.001   -0.123  0.001 -0.133
 Cl         0.409  0.005 -0.355   -0.000 -0.005 -0.000    0.061 -0.000  0.023
 C          0.021 -0.007 -0.004    0.000  0.117  0.001   -0.177  0.000  0.004
 H         -0.166 -0.010  0.039    0.001  0.221  0.001   -0.365  0.000  0.051
 C         -0.042  0.007  0.064    0.000 -0.116 -0.001    0.009 -0.001  0.188
 H          0.001  0.015 -0.114    0.000 -0.257 -0.002   -0.043 -0.003  0.384
 C         -0.251  0.006  0.156   -0.000 -0.012 -0.000    0.141 -0.000  0.134
 Cl        -0.424 -0.003  0.433    0.000  0.002 -0.000    0.009  0.000 -0.099
 C         -0.133 -0.001 -0.102   -0.000  0.120  0.001    0.153  0.000  0.016
 H          0.043 -0.001 -0.143   -0.000  0.249  0.001    0.335  0.002 -0.032
 C         -0.029 -0.002 -0.035    0.000 -0.141 -0.000   -0.091 -0.000 -0.056
 C          0.030 -0.053 -0.012   -0.092 -0.093 -0.032   -0.113 -0.056  0.127
 Cl         0.040 -0.115  0.015    0.131 -0.077  0.040    0.068 -0.093  0.006
 C          0.031 -0.026  0.005   -0.127  0.162 -0.039   -0.105 -0.034  0.052
 H         -0.013 -0.003  0.004   -0.305  0.263 -0.092   -0.134 -0.013  0.008
 C          0.062  0.002  0.024   -0.002  0.280  0.001   -0.013  0.000 -0.172
 H          0.056  0.004  0.041   -0.002  0.403  0.002    0.070  0.001 -0.445
 C          0.034  0.027  0.006    0.125  0.163  0.040   -0.105  0.032  0.052
 H         -0.007  0.005  0.005    0.302  0.265  0.093   -0.134  0.011  0.008
 C          0.033  0.052 -0.010    0.092 -0.092  0.031   -0.113  0.055  0.127
 Cl         0.037  0.117  0.015   -0.129 -0.077 -0.041    0.067  0.094  0.007
 TransDip  -0.003  0.000 -0.007   -0.001  0.057  0.000   -0.054 -0.000 -0.017

 Mode:                16                     17                     18
 Frequency:       439.82                 447.66                 490.75
 Force Cnst:      0.5690                 0.9438                 0.5922
 Red. Mass:       4.9921                 7.9930                 4.1733
 IR Active:          YES                    YES                    YES
 IR Intens:        0.234                  4.937                 12.441
 Raman Active:       YES                    YES                    YES
               X      Y      Z        X      Y      Z        X      Y      Z
 C          0.000 -0.202 -0.000    0.073 -0.001 -0.161   -0.000  0.027  0.000
 C          0.001 -0.113 -0.000   -0.128 -0.000 -0.121   -0.000  0.302  0.002
 Cl        -0.000  0.007 -0.000    0.025 -0.000  0.062    0.000 -0.018 -0.000
 C          0.001  0.208  0.001   -0.195  0.001 -0.040   -0.001 -0.117 -0.000
 H          0.002  0.549  0.003   -0.272  0.003 -0.022   -0.001 -0.553 -0.003
 C          0.000 -0.136 -0.001   -0.136 -0.001  0.039   -0.001 -0.021  0.000
 H          0.000 -0.208 -0.002   -0.165 -0.002  0.145   -0.001 -0.328 -0.001
 C         -0.000 -0.071 -0.001    0.009 -0.000 -0.003    0.000  0.236  0.001
 Cl         0.000  0.003  0.000   -0.061 -0.000  0.014    0.000 -0.013 -0.000
 C         -0.000  0.186  0.001    0.075  0.002 -0.140   -0.000 -0.102 -0.000
 H         -0.000  0.537  0.003    0.135  0.003 -0.154   -0.001 -0.485 -0.002
 C         -0.000 -0.101 -0.001    0.167 -0.001 -0.048    0.000 -0.112 -0.000
 C         -0.101 -0.048 -0.032    0.113  0.071  0.149   -0.103 -0.072 -0.041
 Cl        -0.040  0.113 -0.012   -0.102  0.137 -0.041   -0.007  0.057 -0.002
 C         -0.095 -0.153 -0.031    0.164  0.041  0.143   -0.119 -0.089 -0.033
 H         -0.074 -0.165 -0.027    0.204  0.020  0.167   -0.158 -0.070 -0.032
 C         -0.000 -0.115  0.000    0.233  0.002 -0.087   -0.000 -0.020  0.001
 H         -0.001  0.015  0.002    0.310  0.004 -0.327   -0.001  0.133  0.002
 C          0.095 -0.151  0.029    0.166 -0.042  0.144    0.120 -0.088  0.031
 H          0.074 -0.164  0.025    0.208 -0.019  0.170    0.158 -0.069  0.031
 C          0.101 -0.046  0.031    0.117 -0.074  0.149    0.104 -0.071  0.040
 Cl         0.040  0.115  0.013   -0.101 -0.137 -0.042    0.006  0.057  0.003
 TransDip  -0.000 -0.015 -0.000    0.070  0.000 -0.013   -0.000 -0.113 -0.000

 Mode:                19                     20                     21
 Frequency:       531.02                 538.95                 591.68
 Force Cnst:      1.0703                 0.9201                 0.9642
 Red. Mass:       6.4423                 5.3762                 4.6746
 IR Active:          YES                    YES                    YES
 IR Intens:       20.451                  0.078                 23.903
 Raman Active:       YES                    YES                    YES
               X      Y      Z        X      Y      Z        X      Y      Z
 C         -0.086 -0.001  0.072    0.001  0.007 -0.001    0.041  0.001 -0.149
 C         -0.119 -0.002  0.017    0.001  0.007 -0.000    0.001  0.001 -0.143
 Cl         0.134  0.001 -0.111   -0.001 -0.002  0.001   -0.064 -0.001  0.077
 C         -0.209 -0.000  0.121    0.001  0.006 -0.001    0.005  0.001 -0.134
 H         -0.292  0.001  0.141    0.002  0.005 -0.001   -0.073  0.001 -0.115
 C         -0.201 -0.000  0.144    0.002 -0.010 -0.001    0.120 -0.000 -0.013
 H         -0.229  0.001  0.249    0.002 -0.028 -0.002    0.102 -0.002  0.056
 C         -0.059 -0.001  0.063    0.001  0.010 -0.000    0.108  0.001  0.004
 Cl         0.105  0.001 -0.122   -0.001  0.000  0.001   -0.064 -0.000  0.050
 C         -0.082  0.000  0.067    0.001 -0.006 -0.001    0.132  0.000 -0.108
 H         -0.113  0.002  0.075    0.001 -0.041 -0.001    0.280  0.001 -0.147
 C         -0.073 -0.001  0.213    0.000 -0.001 -0.001   -0.059 -0.001  0.186
 C          0.036 -0.002 -0.005   -0.128 -0.003  0.400   -0.025 -0.001  0.079
 Cl        -0.020  0.021  0.000    0.009  0.000 -0.028   -0.001  0.000  0.003
 C          0.096 -0.005 -0.127    0.039 -0.001 -0.136    0.053  0.000 -0.170
 H          0.131  0.003 -0.276    0.159  0.000 -0.525    0.137  0.001 -0.440
 C          0.018 -0.000  0.215   -0.000  0.001 -0.001   -0.065 -0.001  0.210
 H         -0.054 -0.002  0.452   -0.000  0.005 -0.001   -0.112 -0.002  0.362
 C          0.095  0.006 -0.125   -0.040 -0.002  0.136    0.053  0.001 -0.171
 H          0.129 -0.001 -0.268   -0.161 -0.004  0.526    0.137  0.002 -0.441
 C          0.038  0.002 -0.011    0.127  0.000 -0.399   -0.026  0.000  0.081
 Cl        -0.020 -0.021  0.000   -0.009  0.001  0.028   -0.001 -0.000  0.003
 TransDip  -0.101 -0.000  0.104    0.001 -0.009 -0.001    0.106  0.001 -0.116

 Mode:                22                     23                     24
 Frequency:       612.93                 657.71                 720.48
 Force Cnst:      1.0925                 2.0036                 2.1942
 Red. Mass:       4.9359                 7.8614                 7.1744
 IR Active:          YES                    YES                    YES
 IR Intens:        1.095                  1.176                  0.330
 Raman Active:       YES                    YES                    YES
               X      Y      Z        X      Y      Z        X      Y      Z
 C          0.000 -0.312 -0.001   -0.281  0.000  0.072   -0.031  0.000 -0.154
 C         -0.000 -0.009  0.000   -0.110  0.000 -0.067    0.197  0.002 -0.074
 Cl         0.000 -0.005 -0.000   -0.003  0.000 -0.025   -0.042 -0.000  0.049
 C         -0.000  0.142  0.001   -0.000  0.002 -0.328    0.166 -0.002  0.306
 H          0.000  0.168  0.001   -0.087  0.002 -0.306    0.050 -0.005  0.340
 C         -0.000 -0.186 -0.001    0.258  0.000 -0.060    0.034  0.000  0.134
 H         -0.001 -0.697 -0.004    0.221 -0.000  0.076    0.114  0.002 -0.152
 C         -0.000  0.353  0.002    0.067 -0.001  0.057   -0.134 -0.001  0.088
 Cl         0.000 -0.015 -0.000    0.015 -0.000  0.018    0.030  0.000 -0.042
 C         -0.000 -0.099 -0.000   -0.055 -0.002  0.329   -0.081  0.002 -0.262
 H         -0.001 -0.176 -0.001   -0.004 -0.001  0.317    0.096  0.004 -0.313
 C         -0.001  0.052  0.000   -0.193 -0.001 -0.060   -0.188 -0.001 -0.032
 C          0.090  0.063  0.023    0.005 -0.111 -0.020   -0.043 -0.134 -0.035
 Cl        -0.002 -0.012 -0.001   -0.031  0.039 -0.010   -0.021  0.030 -0.006
 C          0.118  0.070  0.039    0.063 -0.120  0.043   -0.004 -0.165  0.004
 H          0.164  0.045  0.059   -0.114 -0.025  0.046   -0.229 -0.046 -0.003
 C          0.001 -0.010 -0.000    0.310  0.001  0.066    0.287  0.001  0.071
 H          0.002 -0.184 -0.001    0.312  0.001  0.068    0.275  0.000  0.113
 C         -0.118  0.070 -0.037    0.062  0.121  0.044   -0.007  0.166  0.005
 H         -0.164  0.044 -0.058   -0.114  0.025  0.047   -0.230  0.045 -0.003
 C         -0.090  0.063 -0.023    0.004  0.110 -0.019   -0.046  0.132 -0.035
 Cl         0.002 -0.013  0.000   -0.031 -0.039 -0.010   -0.021 -0.030 -0.006
 TransDip  -0.001 -0.034 -0.000   -0.035 -0.000  0.002   -0.016 -0.000 -0.009

 Mode:                25                     26                     27
 Frequency:       752.31                 753.24                 785.54
 Force Cnst:      0.9356                 1.2765                 2.7383
 Red. Mass:       2.8058                 3.8187                 7.5316
 IR Active:          YES                    YES                    YES
 IR Intens:       11.519                  3.594                 75.534
 Raman Active:       YES                    YES                    YES
               X      Y      Z        X      Y      Z        X      Y      Z
 C          0.001  0.025 -0.026   -0.001  0.303  0.004   -0.000 -0.185 -0.001
 C         -0.004 -0.021 -0.060    0.001 -0.261  0.004    0.000  0.108 -0.000
 Cl        -0.008  0.000  0.011    0.001  0.007 -0.001   -0.000 -0.004  0.000
 C         -0.025  0.009 -0.041    0.004  0.107  0.006    0.000 -0.020 -0.000
 H         -0.088  0.037 -0.026    0.010  0.460  0.007   -0.001 -0.250 -0.001
 C          0.024 -0.011  0.022   -0.002 -0.127 -0.002    0.001  0.053  0.001
 H          0.012 -0.016  0.069   -0.000 -0.186 -0.009    0.001 -0.044 -0.000
 C          0.023  0.012  0.012   -0.003  0.147  0.000   -0.000 -0.032  0.000
 Cl        -0.005 -0.000  0.002    0.001 -0.000 -0.000    0.000 -0.001 -0.000
 C          0.024 -0.006 -0.045   -0.004 -0.078  0.004   -0.000  0.001 -0.001
 H          0.083 -0.053 -0.062   -0.010 -0.667  0.003    0.001  0.428  0.001
 C         -0.072  0.005  0.288    0.008  0.068 -0.032   -0.002  0.315  0.003
 C          0.044  0.020 -0.129   -0.058  0.041 -0.010   -0.138  0.343 -0.043
 Cl         0.002 -0.005  0.003    0.008 -0.020  0.003    0.040 -0.101  0.012
 C         -0.012  0.017  0.035   -0.080 -0.059 -0.028   -0.161 -0.131 -0.046
 H         -0.146  0.001  0.553   -0.059 -0.064 -0.072    0.031 -0.235 -0.019
 C          0.011  0.000 -0.143   -0.001 -0.003  0.016    0.000 -0.057  0.002
 H         -0.147  0.012  0.368    0.017  0.156 -0.042    0.006  0.313 -0.019
 C          0.002 -0.027  0.039    0.082 -0.053  0.020    0.161 -0.129  0.051
 H         -0.133 -0.016  0.554    0.091 -0.062 -0.054   -0.018 -0.234 -0.011
 C          0.053 -0.011 -0.125    0.047  0.045  0.038    0.137  0.343  0.039
 Cl         0.001  0.001  0.002   -0.008 -0.021 -0.004   -0.039 -0.102 -0.013
 TransDip  -0.009  0.006  0.108    0.001  0.060 -0.010   -0.001  0.278 -0.002

 Mode:                28                     29                     30
 Frequency:       789.89                 826.28                 826.63
 Force Cnst:      0.6360                 2.4037                 0.5793
 Red. Mass:       1.7300                 5.9755                 1.4388
 IR Active:          YES                    YES                    YES
 IR Intens:       33.940                 14.448                 31.234
 Raman Active:       YES                    YES                    YES
               X      Y      Z        X      Y      Z        X      Y      Z
 C          0.007 -0.001  0.009    0.192 -0.008  0.077   -0.021 -0.020 -0.008
 C         -0.002  0.000  0.023   -0.047  0.033  0.176    0.005  0.078 -0.019
 Cl         0.003  0.000 -0.004    0.027 -0.002 -0.027   -0.003 -0.005  0.003
 C          0.004 -0.000  0.011   -0.067 -0.051  0.022    0.007 -0.112 -0.003
 H          0.034 -0.001  0.004    0.276  0.310 -0.064   -0.029  0.681  0.011
 C         -0.014  0.000 -0.011   -0.229 -0.047 -0.123    0.025 -0.104  0.013
 H         -0.012 -0.000 -0.018   -0.285  0.317  0.083    0.031  0.702 -0.005
 C          0.001 -0.000 -0.010    0.224  0.029 -0.195   -0.024  0.062  0.022
 Cl        -0.001 -0.000  0.001   -0.056 -0.002  0.044    0.006 -0.004 -0.005
 C          0.001 -0.000  0.016    0.232 -0.000  0.014   -0.025 -0.000 -0.002
 H         -0.023  0.001  0.022    0.085  0.007  0.051   -0.009  0.023 -0.006
 C          0.027  0.003 -0.099   -0.038  0.002  0.072    0.004  0.005 -0.008
 C         -0.040 -0.003  0.111   -0.057 -0.079 -0.054    0.005  0.016  0.005
 Cl         0.001  0.000 -0.005   -0.007  0.013 -0.001    0.001 -0.003  0.000
 C          0.027 -0.009 -0.103   -0.086 -0.167 -0.008    0.008  0.017  0.001
 H         -0.156 -0.005  0.448   -0.255 -0.069 -0.087    0.032  0.004  0.010
 C          0.026 -0.000 -0.047    0.169 -0.000  0.044   -0.018 -0.002 -0.005
 H         -0.196 -0.000  0.667    0.177  0.002  0.010   -0.019  0.001 -0.001
 C          0.029  0.008 -0.102   -0.086  0.165 -0.007    0.010 -0.019  0.001
 H         -0.156 -0.001  0.446   -0.259  0.063 -0.088    0.024 -0.011  0.009
 C         -0.038  0.007  0.112   -0.056  0.086 -0.053    0.008 -0.002  0.006
 Cl         0.001 -0.002 -0.006   -0.008 -0.015 -0.001    0.000 -0.000 -0.000
 TransDip  -0.056  0.004  0.178    0.106  0.040 -0.044   -0.024  0.177  0.011

 Mode:                31                     32                     33
 Frequency:       899.64                 910.84                 966.31
 Force Cnst:      0.7303                 0.6620                 0.7455
 Red. Mass:       1.5314                 1.3544                 1.3552
 IR Active:          YES                    YES                    YES
 IR Intens:        3.303                  0.009                  0.002
 Raman Active:       YES                    YES                    YES
               X      Y      Z        X      Y      Z        X      Y      Z
 C         -0.000  0.083  0.000   -0.000  0.000  0.000    0.000 -0.010 -0.000
 C          0.000 -0.015 -0.000   -0.000  0.000 -0.000    0.000 -0.020 -0.000
 Cl        -0.000  0.000 -0.000   -0.000 -0.000  0.000   -0.000  0.002  0.000
 C          0.000  0.025  0.000   -0.000  0.001 -0.000    0.000  0.123  0.001
 H          0.000 -0.068 -0.000   -0.000 -0.005 -0.000   -0.001 -0.691 -0.004
 C         -0.000 -0.018 -0.000    0.000 -0.000  0.000   -0.000 -0.124 -0.001
 H         -0.000  0.032 -0.000    0.000  0.004  0.000    0.000  0.694  0.003
 C          0.000  0.068  0.000   -0.000  0.001  0.000    0.000  0.017  0.000
 Cl        -0.000 -0.004  0.000    0.000 -0.000 -0.000   -0.000 -0.002  0.000
 C          0.000 -0.183 -0.001   -0.000 -0.003 -0.000   -0.000  0.019  0.000
 H          0.001  0.972  0.005   -0.000  0.022  0.000   -0.000 -0.098 -0.000
 C          0.000  0.000 -0.000    0.000  0.001  0.000    0.000 -0.002 -0.000
 C          0.002 -0.024  0.001   -0.011  0.000  0.033   -0.000  0.003 -0.000
 Cl        -0.001  0.003 -0.000    0.001 -0.000 -0.003    0.000 -0.000  0.000
 C         -0.007 -0.004  0.000    0.036 -0.000 -0.115    0.001  0.001  0.001
 H         -0.022  0.007 -0.023   -0.208 -0.002  0.664    0.005 -0.001 -0.001
 C         -0.000  0.007  0.000   -0.000 -0.000  0.001    0.000 -0.001  0.000
 H         -0.000  0.023  0.000    0.001 -0.002 -0.003    0.000 -0.005 -0.000
 C          0.007 -0.004 -0.001   -0.036 -0.001  0.115   -0.001  0.001 -0.001
 H          0.022  0.007  0.023    0.209  0.003 -0.663   -0.005 -0.001  0.001
 C         -0.002 -0.023 -0.001    0.011  0.000 -0.034    0.000  0.003  0.000
 Cl         0.001  0.003  0.000   -0.001 -0.000  0.003   -0.000 -0.000 -0.000
 TransDip   0.001  0.058  0.000    0.000  0.003 -0.000   -0.000 -0.001 -0.000

 Mode:                34                     35                     36
 Frequency:       987.92                1027.64                1073.77
 Force Cnst:      0.7549                 4.3532                 3.7186
 Red. Mass:       1.3128                 6.9965                 5.4740
 IR Active:          YES                    YES                    YES
 IR Intens:        0.438                 48.083                 16.696
 Raman Active:       YES                    YES                    YES
               X      Y      Z        X      Y      Z        X      Y      Z
 C         -0.002  0.000 -0.002    0.212 -0.000  0.110   -0.038  0.000  0.035
 C          0.000 -0.000  0.001   -0.147 -0.001  0.160   -0.230 -0.002  0.300
 Cl         0.000  0.000 -0.000    0.014  0.000 -0.015    0.030  0.000 -0.033
 C          0.002  0.000  0.003   -0.096  0.001 -0.205   -0.005  0.000  0.016
 H          0.006 -0.000  0.002   -0.265  0.001 -0.161    0.257 -0.001 -0.034
 C         -0.001 -0.000 -0.002    0.238 -0.001  0.115    0.186 -0.000  0.060
 H          0.000  0.000 -0.008    0.212 -0.002  0.222    0.148 -0.002  0.254
 C         -0.001  0.000 -0.000   -0.158 -0.001  0.138    0.089  0.000 -0.063
 Cl         0.000  0.000 -0.000    0.015  0.000 -0.014   -0.016 -0.000  0.013
 C         -0.000 -0.000  0.004   -0.126  0.001 -0.218   -0.022  0.001 -0.262
 H          0.001  0.000  0.004   -0.321  0.002 -0.168    0.003  0.001 -0.289
 C          0.002  0.000 -0.015    0.249  0.001  0.056   -0.153 -0.000 -0.053
 C          0.001 -0.001 -0.001   -0.036  0.101 -0.007    0.006 -0.110  0.002
 Cl        -0.000  0.000  0.001    0.001 -0.005  0.000   -0.000  0.007 -0.000
 C         -0.021  0.001  0.072   -0.111 -0.211 -0.032    0.054  0.195  0.018
 H          0.136  0.002 -0.431   -0.065 -0.244 -0.038   -0.215  0.361 -0.067
 C          0.037  0.000 -0.122    0.067  0.000  0.016    0.014  0.000  0.004
 H         -0.222 -0.003  0.715    0.050 -0.001  0.046    0.024  0.001  0.006
 C         -0.021 -0.001  0.072   -0.113  0.210 -0.031    0.056 -0.195  0.017
 H          0.137  0.001 -0.435   -0.067  0.244 -0.036   -0.210 -0.362 -0.069
 C          0.001  0.001 -0.001   -0.034 -0.102 -0.008    0.004  0.111  0.003
 Cl        -0.000 -0.000  0.001    0.001  0.006  0.000   -0.000 -0.007 -0.000
 TransDip   0.004  0.000 -0.021   -0.130 -0.001  0.180   -0.062 -0.001  0.115

 Mode:                37                     38                     39
 Frequency:      1099.35                1106.38                1122.44
 Force Cnst:      2.9733                 1.4622                 1.7569
 Red. Mass:       4.1756                 2.0275                 2.3669
 IR Active:          YES                    YES                    YES
 IR Intens:       15.195                 55.093                  3.383
 Raman Active:       YES                    YES                    YES
               X      Y      Z        X      Y      Z        X      Y      Z
 C          0.014  0.000 -0.008    0.016  0.000 -0.023    0.119 -0.000  0.041
 C          0.026  0.000 -0.029   -0.036 -0.000  0.072    0.102  0.001 -0.079
 Cl        -0.004 -0.000  0.004    0.002  0.000 -0.005   -0.011 -0.000  0.010
 C          0.006  0.000 -0.013    0.032  0.001 -0.088   -0.036  0.000 -0.080
 H          0.021  0.000 -0.020    0.531  0.000 -0.220   -0.236  0.001 -0.039
 C         -0.035  0.000 -0.015   -0.088  0.000 -0.047   -0.030 -0.000  0.020
 H         -0.020  0.000 -0.083   -0.050  0.002 -0.246   -0.066 -0.001  0.128
 C         -0.032 -0.000  0.035   -0.142 -0.001  0.188   -0.054 -0.000  0.043
 Cl         0.005  0.000 -0.004    0.016  0.000 -0.018    0.006  0.000 -0.006
 C          0.013 -0.000  0.038    0.075 -0.000  0.010   -0.023 -0.000  0.036
 H          0.096  0.000  0.021    0.702 -0.000 -0.144   -0.268 -0.000  0.106
 C          0.028 -0.001  0.011   -0.007  0.000  0.009    0.083  0.001  0.019
 C         -0.150  0.218 -0.046    0.015 -0.035  0.003    0.053 -0.153  0.017
 Cl         0.018 -0.026  0.006   -0.002  0.004 -0.000   -0.005  0.015 -0.002
 C         -0.034  0.151 -0.010    0.002  0.004  0.000   -0.043  0.066 -0.013
 H         -0.381  0.378 -0.121   -0.022  0.015 -0.003   -0.485  0.320 -0.155
 C          0.271  0.001  0.083   -0.020 -0.000 -0.006   -0.006  0.000 -0.002
 H          0.293 -0.001  0.092   -0.020  0.000 -0.009   -0.006  0.001 -0.001
 C         -0.033 -0.151 -0.010    0.002 -0.004  0.000   -0.042 -0.067 -0.013
 H         -0.376 -0.380 -0.123   -0.022 -0.016 -0.003   -0.478 -0.322 -0.155
 C         -0.148 -0.219 -0.048    0.015  0.035  0.003    0.051  0.153  0.018
 Cl         0.017  0.026  0.006   -0.002 -0.004 -0.001   -0.005 -0.015 -0.002
 TransDip  -0.120 -0.001 -0.036   -0.141 -0.001  0.191    0.059  0.000 -0.001

 Mode:                40                     41                     42
 Frequency:      1159.45                1174.87                1217.07
 Force Cnst:      1.0854                 1.1132                 1.3896
 Red. Mass:       1.3703                 1.3689                 1.5923
 IR Active:          YES                    YES                    YES
 IR Intens:        4.174                  8.063                 21.714
 Raman Active:       YES                    YES                    YES
               X      Y      Z        X      Y      Z        X      Y      Z
 C         -0.022 -0.000  0.023    0.000 -0.020 -0.000    0.001  0.029  0.000
 C          0.091  0.000 -0.014    0.000  0.003  0.000    0.000 -0.004  0.000
 Cl        -0.007 -0.000  0.004   -0.000 -0.000  0.000   -0.000  0.000  0.000
 C          0.040  0.000 -0.083   -0.000  0.000 -0.000   -0.000 -0.001 -0.000
 H          0.432  0.000 -0.192   -0.000 -0.004 -0.000   -0.002  0.004  0.000
 C         -0.064 -0.000  0.067   -0.000 -0.000 -0.000   -0.000  0.000 -0.000
 H         -0.267 -0.004  0.802   -0.000  0.002  0.000    0.000 -0.002 -0.001
 C          0.020 -0.000  0.005   -0.000  0.000  0.000   -0.000 -0.000  0.000
 Cl        -0.001  0.000 -0.001    0.000 -0.000 -0.000    0.000 -0.000 -0.000
 C         -0.041  0.000 -0.040   -0.000  0.005  0.000    0.000 -0.006 -0.000
 H         -0.101  0.000 -0.028   -0.000 -0.021 -0.000   -0.000  0.028  0.000
 C         -0.026 -0.000 -0.024   -0.000  0.048  0.000    0.000 -0.120 -0.000
 C         -0.013  0.018 -0.002    0.077 -0.043  0.024   -0.111  0.028 -0.035
 Cl         0.001 -0.002  0.000   -0.005  0.005 -0.002    0.005 -0.003  0.002
 C          0.011  0.000  0.004    0.006 -0.056  0.002    0.049  0.037  0.015
 H          0.086 -0.041  0.023    0.159 -0.151  0.051    0.600 -0.274  0.187
 C          0.002 -0.000  0.000   -0.000  0.082  0.000   -0.000  0.029  0.000
 H          0.002 -0.000  0.003   -0.003  0.931  0.003   -0.000  0.056  0.000
 C          0.011  0.000  0.004   -0.006 -0.056 -0.002   -0.049  0.036 -0.015
 H          0.085  0.041  0.023   -0.157 -0.152 -0.051   -0.599 -0.280 -0.189
 C         -0.013 -0.018 -0.002   -0.077 -0.044 -0.024    0.111  0.030  0.035
 Cl         0.001  0.002  0.000    0.005  0.005  0.002   -0.005 -0.003 -0.002
 TransDip   0.062  0.000 -0.021    0.000 -0.091 -0.000   -0.001  0.149  0.001

 Mode:                43                     44                     45
 Frequency:      1262.55                1275.94                1292.82
 Force Cnst:      2.1291                 1.7322                 9.3508
 Red. Mass:       2.2670                 1.8059                 9.4955
 IR Active:          YES                    YES                    YES
 IR Intens:        0.672                  9.120                  3.798
 Raman Active:       YES                    YES                    YES
               X      Y      Z        X      Y      Z        X      Y      Z
 C         -0.101 -0.000 -0.086   -0.120 -0.001  0.136    0.001 -0.040 -0.005
 C         -0.167  0.001 -0.092   -0.004  0.000 -0.031    0.005  0.008  0.005
 Cl         0.005  0.000 -0.001   -0.001  0.000 -0.001   -0.000 -0.000 -0.000
 C          0.076 -0.000  0.091    0.070 -0.000  0.002   -0.004  0.003 -0.000
 H          0.771 -0.001 -0.074   -0.398 -0.000  0.124   -0.006 -0.007 -0.000
 C          0.023 -0.000  0.051    0.002 -0.000  0.032    0.000 -0.001 -0.004
 H          0.044  0.000  0.005   -0.058 -0.001  0.269   -0.002  0.000  0.002
 C          0.012  0.000 -0.050   -0.052  0.001 -0.133    0.004  0.002  0.004
 Cl        -0.001 -0.000  0.002   -0.002 -0.000  0.004    0.000 -0.000 -0.000
 C         -0.000 -0.000  0.037    0.034  0.000 -0.030   -0.004  0.011  0.000
 H         -0.247 -0.001  0.101    0.758 -0.000 -0.223    0.001 -0.052 -0.001
 C          0.137  0.002  0.057    0.075  0.002  0.000   -0.003  0.469  0.001
 C          0.062  0.016  0.017    0.031  0.011  0.013   -0.287 -0.224 -0.092
 Cl        -0.002  0.002 -0.000   -0.001  0.001 -0.000   -0.003  0.001 -0.001
 C         -0.045 -0.040 -0.015   -0.022 -0.021 -0.006    0.261 -0.138  0.081
 H         -0.296  0.099 -0.090   -0.149  0.049 -0.049   -0.166  0.110 -0.056
 C         -0.011  0.001 -0.003   -0.007  0.001 -0.003   -0.001  0.286  0.001
 H         -0.016 -0.001 -0.006   -0.010 -0.001 -0.002    0.002 -0.368 -0.000
 C         -0.048  0.038 -0.015   -0.023  0.021 -0.006   -0.259 -0.141 -0.082
 H         -0.298 -0.102 -0.091   -0.148 -0.050 -0.049    0.173  0.115  0.060
 C          0.065 -0.018  0.018    0.033 -0.012  0.014    0.287 -0.222  0.090
 Cl        -0.002 -0.002 -0.000   -0.001 -0.001 -0.000    0.003  0.001  0.001
 TransDip   0.025 -0.001  0.006    0.082 -0.000 -0.051    0.000 -0.062 -0.000

 Mode:                46                     47                     48
 Frequency:      1305.84                1407.88                1456.98
 Force Cnst:      4.7930                 3.8340                 2.6944
 Red. Mass:       4.7707                 3.2830                 2.1543
 IR Active:          YES                    YES                    YES
 IR Intens:        4.111                 16.043                 69.244
 Raman Active:       YES                    YES                    YES
               X      Y      Z        X      Y      Z        X      Y      Z
 C          0.097 -0.001  0.234    0.188  0.001 -0.135    0.003  0.021 -0.003
 C         -0.161  0.001 -0.191   -0.112  0.000 -0.017   -0.001 -0.002  0.002
 Cl        -0.002 -0.000  0.002    0.005 -0.000  0.002    0.000  0.000 -0.000
 C          0.164  0.000 -0.070    0.017 -0.000  0.105    0.003 -0.001 -0.000
 H          0.076 -0.000 -0.051    0.002 -0.001  0.130   -0.012  0.002  0.004
 C         -0.054 -0.001  0.212    0.125  0.000 -0.096    0.000  0.000 -0.002
 H          0.098  0.002 -0.364   -0.088 -0.004  0.741   -0.004  0.000  0.011
 C         -0.178  0.001 -0.077   -0.207  0.001 -0.120   -0.004 -0.001  0.000
 Cl         0.001  0.000 -0.005    0.007 -0.000  0.002    0.000  0.000 -0.000
 C          0.259  0.000 -0.050   -0.019 -0.001  0.161    0.003 -0.003  0.001
 H         -0.558 -0.001  0.171    0.287 -0.001  0.109   -0.009  0.017  0.005
 C         -0.099  0.003 -0.040    0.004  0.000  0.028   -0.007 -0.134 -0.002
 C         -0.067 -0.034 -0.018   -0.060 -0.059 -0.021   -0.072  0.089 -0.022
 Cl         0.001 -0.000  0.000    0.001  0.002  0.001    0.002 -0.003  0.001
 C          0.034  0.039  0.012   -0.003  0.042 -0.002    0.149 -0.019  0.046
 H          0.261 -0.085  0.078    0.224 -0.084  0.072   -0.383  0.307 -0.119
 C          0.018  0.002  0.005    0.033  0.000  0.011   -0.003 -0.107 -0.001
 H          0.023 -0.003  0.008    0.040 -0.002  0.013   -0.007  0.646  0.001
 C          0.031 -0.041  0.011   -0.002 -0.042 -0.002   -0.143 -0.014 -0.045
 H          0.265  0.090  0.080    0.221  0.085  0.071    0.349  0.296  0.111
 C         -0.063  0.031 -0.017   -0.061  0.058 -0.021    0.078  0.081  0.025
 Cl         0.001  0.001  0.000    0.001 -0.002  0.001   -0.002 -0.003 -0.001
 TransDip  -0.062 -0.001  0.019   -0.026 -0.001  0.126   -0.010  0.266  0.005

 Mode:                49                     50                     51
 Frequency:      1464.12                1500.69                1592.44
 Force Cnst:      3.6076                 4.2322                 9.2158
 Red. Mass:       2.8563                 3.1896                 6.1681
 IR Active:          YES                    YES                    YES
 IR Intens:       63.076                 31.898                 37.829
 Raman Active:       YES                    YES                    YES
               X      Y      Z        X      Y      Z        X      Y      Z
 C         -0.044  0.000  0.086   -0.164  0.000 -0.124   -0.001  0.019  0.003
 C          0.035  0.000 -0.081   -0.052 -0.001  0.121   -0.001 -0.002 -0.002
 Cl        -0.001 -0.000  0.002    0.001  0.000 -0.005    0.000  0.000  0.000
 C         -0.108 -0.000  0.019    0.212  0.000 -0.047   -0.000 -0.001  0.002
 H          0.389  0.000 -0.113   -0.589 -0.000  0.162    0.001  0.002  0.002
 C          0.016 -0.000  0.053   -0.091  0.000 -0.071    0.001  0.000 -0.005
 H          0.122  0.002 -0.304   -0.189 -0.001  0.217   -0.002  0.001  0.006
 C          0.096  0.000 -0.025    0.009 -0.001  0.107    0.001 -0.001  0.003
 Cl        -0.003 -0.000  0.002    0.001  0.000 -0.004   -0.000  0.000 -0.000
 C         -0.106  0.000 -0.023    0.101  0.000 -0.035    0.001 -0.003 -0.002
 H          0.306  0.001 -0.140   -0.439 -0.000  0.102   -0.003  0.019 -0.001
 C          0.184 -0.006  0.042    0.155 -0.000  0.060    0.002 -0.260 -0.001
 C         -0.094 -0.116 -0.028   -0.030 -0.065 -0.011    0.093  0.166  0.029
 Cl         0.002  0.004  0.001    0.001  0.003  0.000   -0.004  0.001 -0.001
 C         -0.057  0.084 -0.017   -0.061  0.050 -0.019    0.062 -0.236  0.018
 H          0.392 -0.167  0.120    0.223 -0.112  0.071   -0.205 -0.110 -0.064
 C          0.089 -0.005  0.027    0.060 -0.001  0.019   -0.002  0.455  0.001
 H          0.105  0.031  0.033    0.070  0.005  0.022    0.003 -0.643 -0.002
 C         -0.070 -0.086 -0.021   -0.061 -0.050 -0.020   -0.061 -0.237 -0.020
 H          0.425  0.199  0.132    0.225  0.117  0.072    0.208 -0.107  0.064
 C         -0.087  0.124 -0.025   -0.030  0.066 -0.010   -0.094  0.166 -0.028
 Cl         0.002 -0.005  0.000    0.001 -0.003  0.000    0.004  0.001  0.001
 TransDip   0.235  0.012 -0.097   -0.118  0.001  0.137   -0.001  0.197  0.002

 Mode:                52                     53                     54
 Frequency:      1594.35                1618.47                1626.90
 Force Cnst:      9.8571                10.5775                11.5332
 Red. Mass:       6.5817                 6.8537                 7.3956
 IR Active:          YES                    YES                    YES
 IR Intens:        7.552                  2.250                 15.046
 Raman Active:       YES                    YES                    YES
               X      Y      Z        X      Y      Z        X      Y      Z
 C          0.057  0.002 -0.297    0.098 -0.000  0.021   -0.249  0.000 -0.066
 C          0.076 -0.001  0.226   -0.160  0.000 -0.082    0.232 -0.001  0.133
 Cl        -0.003  0.000 -0.001    0.001 -0.000  0.002   -0.001  0.000 -0.003
 C          0.094  0.001 -0.206    0.206 -0.000 -0.017   -0.274 -0.000  0.020
 H         -0.162  0.001 -0.164   -0.222 -0.000  0.098    0.285  0.000 -0.131
 C         -0.105 -0.002  0.428   -0.098  0.000 -0.012    0.128 -0.000  0.018
 H          0.172  0.003 -0.574   -0.101  0.000 -0.046    0.133 -0.001  0.060
 C         -0.026  0.001 -0.271    0.168 -0.001  0.082   -0.225  0.001 -0.109
 Cl         0.001 -0.000  0.002   -0.001  0.000 -0.002    0.001 -0.000  0.002
 C         -0.117 -0.001  0.158   -0.214  0.000  0.011    0.311 -0.000 -0.023
 H          0.277 -0.000  0.064    0.239  0.000 -0.114   -0.371 -0.000  0.163
 C          0.003 -0.003  0.023    0.144  0.000  0.044    0.186 -0.000  0.058
 C          0.004 -0.002 -0.001   -0.240 -0.054 -0.075   -0.171 -0.043 -0.053
 Cl        -0.000  0.000  0.000    0.002  0.002  0.001    0.002  0.001  0.001
 C         -0.004  0.000 -0.003    0.271 -0.094  0.084    0.177 -0.062  0.055
 H          0.009 -0.008  0.004   -0.287  0.240 -0.090   -0.184  0.155 -0.058
 C          0.003  0.005  0.001   -0.146 -0.001 -0.045   -0.093  0.000 -0.029
 H          0.004 -0.007  0.002   -0.166 -0.000 -0.051   -0.106 -0.001 -0.033
 C         -0.005 -0.006 -0.003    0.270  0.096  0.084    0.176  0.063  0.055
 H          0.013  0.006  0.006   -0.286 -0.242 -0.092   -0.183 -0.156 -0.059
 C          0.002  0.005 -0.002   -0.240  0.052 -0.074   -0.171  0.043 -0.053
 Cl        -0.000 -0.000  0.000    0.002 -0.002  0.001    0.002 -0.001  0.001
 TransDip   0.067  0.002 -0.057   -0.041 -0.000 -0.025   -0.123 -0.000 -0.019

 Mode:                55                     56                     57
 Frequency:      3184.87                3199.20                3204.53
 Force Cnst:      6.5041                 6.5654                 6.6057
 Red. Mass:       1.0883                 1.0887                 1.0918
 IR Active:          YES                    YES                    YES
 IR Intens:        4.341                  0.332                  0.060
 Raman Active:       YES                    YES                    YES
               X      Y      Z        X      Y      Z        X      Y      Z
 C         -0.000 -0.000 -0.000   -0.000 -0.000  0.001   -0.003 -0.000  0.002
 C          0.000  0.000 -0.000    0.003  0.000 -0.000    0.000 -0.000  0.001
 Cl         0.000  0.000  0.000   -0.000 -0.000  0.000    0.000  0.000 -0.000
 C         -0.000  0.000 -0.000   -0.019  0.000 -0.065    0.001 -0.000  0.003
 H          0.000 -0.000  0.001    0.197 -0.004  0.761   -0.009  0.000 -0.035
 C          0.000  0.000  0.000    0.049 -0.000  0.016   -0.009  0.000 -0.002
 H         -0.001  0.000 -0.000   -0.584  0.001 -0.160    0.102 -0.000  0.027
 C          0.000  0.000 -0.000    0.001  0.000 -0.002    0.004 -0.000  0.000
 Cl        -0.000  0.000  0.000   -0.000 -0.000  0.000   -0.000 -0.000  0.000
 C         -0.000  0.000 -0.000   -0.002  0.000 -0.008   -0.022  0.000 -0.084
 H          0.000 -0.000  0.001    0.024 -0.000  0.090    0.249 -0.005  0.958
 C         -0.000  0.000 -0.000    0.000  0.000 -0.000    0.000 -0.000 -0.000
 C         -0.000  0.000 -0.000   -0.000  0.000  0.000    0.000 -0.000  0.000
 Cl        -0.000 -0.000 -0.000   -0.000 -0.000  0.000   -0.000  0.000 -0.000
 C          0.012  0.018  0.004   -0.000 -0.000  0.000    0.000  0.000 -0.000
 H         -0.129 -0.238 -0.041    0.000  0.000  0.000   -0.000 -0.000 -0.000
 C         -0.076 -0.000 -0.023    0.000  0.000  0.000    0.000  0.000  0.000
 H          0.875  0.003  0.271   -0.001 -0.000 -0.000   -0.001 -0.000 -0.000
 C          0.013 -0.019  0.004   -0.000  0.000  0.000    0.000 -0.000 -0.000
 H         -0.134  0.241 -0.041    0.000 -0.000  0.000   -0.000  0.001 -0.000
 C         -0.000 -0.000 -0.000   -0.000 -0.000  0.000    0.000  0.000  0.000
 Cl        -0.000  0.000 -0.000   -0.000  0.000  0.000   -0.000 -0.000 -0.000
 TransDip  -0.064 -0.000 -0.019    0.010 -0.000 -0.016   -0.008  0.000 -0.001

 Mode:                58                     59                     60
 Frequency:      3208.66                3212.87                3213.09
 Force Cnst:      6.6248                 6.6628                 6.6687
 Red. Mass:       1.0921                 1.0955                 1.0963
 IR Active:          YES                    YES                    YES
 IR Intens:        0.255                  0.644                  1.756
 Raman Active:       YES                    YES                    YES
               X      Y      Z        X      Y      Z        X      Y      Z
 C         -0.000 -0.000 -0.000    0.000 -0.000  0.000   -0.000 -0.000 -0.000
 C          0.000  0.000 -0.000    0.003  0.000  0.000   -0.000 -0.000  0.000
 Cl        -0.000 -0.000  0.000   -0.000 -0.000  0.000    0.000 -0.000 -0.000
 C          0.000  0.000  0.000   -0.012  0.000 -0.054    0.001 -0.000  0.003
 H         -0.000  0.000 -0.000    0.149 -0.003  0.591   -0.008  0.000 -0.032
 C          0.000 -0.000  0.000   -0.068  0.000 -0.017    0.004 -0.000  0.001
 H         -0.000 -0.000 -0.000    0.757 -0.001  0.203   -0.041  0.000 -0.011
 C         -0.000  0.000 -0.000   -0.000 -0.000  0.003    0.000  0.000 -0.000
 Cl         0.000  0.000  0.000    0.000  0.000 -0.000   -0.000  0.000  0.000
 C          0.000  0.000  0.000    0.002 -0.000  0.005   -0.000  0.000 -0.000
 H         -0.000 -0.000 -0.000   -0.016  0.000 -0.059    0.001 -0.000  0.004
 C         -0.000  0.001 -0.000    0.000  0.000 -0.000    0.000  0.000  0.000
 C          0.002 -0.001  0.001    0.000 -0.000  0.000    0.003 -0.001  0.001
 Cl        -0.000  0.000 -0.000   -0.000  0.000 -0.000   -0.000  0.000 -0.000
 C         -0.028 -0.052 -0.009   -0.001 -0.003 -0.000   -0.027 -0.053 -0.008
 H          0.316  0.597  0.101    0.017  0.032  0.005    0.309  0.587  0.098
 C          0.001  0.004  0.000   -0.002  0.000 -0.001   -0.035  0.000 -0.011
 H         -0.015 -0.005 -0.005    0.020  0.000  0.006    0.370  0.001  0.115
 C          0.030 -0.055  0.009   -0.001  0.003 -0.000   -0.025  0.049 -0.008
 H         -0.341  0.631 -0.104    0.016 -0.030  0.005    0.292 -0.544  0.089
 C         -0.002 -0.001 -0.001    0.000  0.000  0.000    0.002  0.001  0.001
 Cl         0.000  0.000  0.000   -0.000 -0.000 -0.000   -0.000 -0.000 -0.000
 TransDip   0.002 -0.016  0.001   -0.022 -0.000 -0.014   -0.040 -0.000 -0.013

 STANDARD THERMODYNAMIC QUANTITIES AT   298.15 K  AND     1.00 ATM

   This Molecule has  0 Imaginary Frequencies
   Zero point vibrational energy:       89.012 kcal/mol

   Atom    1 Element C  Has Mass   12.00000
   Atom    2 Element C  Has Mass   12.00000
   Atom    3 Element Cl Has Mass   34.96885
   Atom    4 Element C  Has Mass   12.00000
   Atom    5 Element H  Has Mass    1.00783
   Atom    6 Element C  Has Mass   12.00000
   Atom    7 Element H  Has Mass    1.00783
   Atom    8 Element C  Has Mass   12.00000
   Atom    9 Element Cl Has Mass   34.96885
   Atom   10 Element C  Has Mass   12.00000
   Atom   11 Element H  Has Mass    1.00783
   Atom   12 Element C  Has Mass   12.00000
   Atom   13 Element C  Has Mass   12.00000
   Atom   14 Element Cl Has Mass   34.96885
   Atom   15 Element C  Has Mass   12.00000
   Atom   16 Element H  Has Mass    1.00783
   Atom   17 Element C  Has Mass   12.00000
   Atom   18 Element H  Has Mass    1.00783
   Atom   19 Element C  Has Mass   12.00000
   Atom   20 Element H  Has Mass    1.00783
   Atom   21 Element C  Has Mass   12.00000
   Atom   22 Element Cl Has Mass   34.96885
   Molecular Mass:   289.922380 amu
   Principal axes and moments of inertia in amu*Bohr^2:
                             1           2           3
    Eigenvalues --     3991.86255  7080.09609  7381.84942
          X               0.99945     0.00008     0.03302
          Y              -0.00008     1.00000    -0.00001
          Z              -0.03302     0.00001     0.99945
   Rotational Symmetry Number is   1
   The Molecule is an Asymmetric Top
   Translational Enthalpy:        0.889 kcal/mol
   Rotational Enthalpy:           0.889 kcal/mol
   Vibrational Enthalpy:         96.075 kcal/mol
   gas constant (RT):             0.592 kcal/mol
   Translational Entropy:        42.891  cal/mol.K
   Rotational Entropy:           33.700  cal/mol.K
   Vibrational Entropy:          47.026  cal/mol.K

   Total Enthalpy:               98.445 kcal/mol
   Total Entropy:               123.617  cal/mol.K

 ======================================================================

 STANDARD THERMODYNAMIC QUANTITIES FOR ANHARMONIC VIBRATION -- TOSH

   Zero point vibrational energy: ************ kcal/mol

   Vibrational Enthalpy:       Infinity kcal/mol
   Vibrational Entropy:             NaN  cal/mol.K

   Total Enthalpy:             Infinity kcal/mol
   Total Entropy:                   NaN  cal/mol.K

 ======================================================================

 STANDARD THERMODYNAMIC QUANTITIES FOR ANHARMONIC VIBRATION -- VPT2

   Zero point vibrational energy: ************ kcal/mol

   Vibrational Enthalpy:       Infinity kcal/mol
   Vibrational Entropy:             NaN  cal/mol.K

   Total Enthalpy:             Infinity kcal/mol
   Total Entropy:                   NaN  cal/mol.K

 ======================================================================

Archival summary:
1\1\november\FREQ\ProcedureUnspecified\BasisUnspecified\l4126\taweetha\ThuJan1623:25:472020ThuJan1623:25:472020\0\\#,FREQ,ProcedureUnspecified,BasisUnspecified,\\0,1\Cl\C,1,1.75491\C,2,1.39167,1,118.565\H,3,1.08248,2,119.73,1,0.0913412,0\C,3,1.39035,2,119.996,1,-179.839,0\H,5,1.08219,3,120.436,2,180,0\C,5,1.39064,3,119.119,2,-0.0256657,0\C,7,1.38864,5,121.049,3,-0.0119376,0\H,8,1.08246,7,120.123,5,179.989,0\C,2,1.39832,1,120.221,3,-179.876,0\C,10,1.49178,2,122.245,1,0.112132,0\C,11,1.40223,10,121.79,2,-90.6785,0\C,12,1.39105,11,122.256,10,-179.098,0\H,13,1.08195,12,119.675,11,179.974,0\C,13,1.39059,12,119.247,11,0.0129815,0\H,15,1.08356,13,119.771,12,-179.981,0\C,15,1.39058,13,120.421,12,-0.0125767,0\H,17,1.0819,15,121.116,13,-179.966,0\C,17,1.39088,15,119.189,13,0.04979,0\Cl,12,1.75619,11,119.634,10,1.06188,0\Cl,19,1.75653,17,118.097,15,-179.979,0\Cl,7,1.75684,5,119.522,3,179.981,0\\\@

 Total job time:  12237.02s(wall), 12236.66s(cpu) 
 Thu Jan 16 23:25:47 2020

        *************************************************************
        *                                                           *
        *  Thank you very much for using Q-Chem.  Have a nice day.  *
        *                                                           *
        *************************************************************
